# Supplementary material for: Mechanistic origins of temperature scaling in the early embryonic cell cycle
Source: Nat Commun. 2025 Aug 28;16:8045. doi: 10.1038/s41467-025-62918-0 (PMC12394406; doi:10.1038/s41467-025-62918-0)
Supplement: Supplementary file 12 — Source Data [file 41467_2025_62918_MOESM12_ESM.zip]

Archive with 74 entries (64 files):
- Source_Data_NatComm/
- Source_Data_NatComm/README.md
- Source_Data_NatComm/Fig5/
- Source_Data_NatComm/Fig5/extract_durationdata_09-20-24.csv
- Source_Data_NatComm/Fig5/extract_avgcycleshapes.csv
- Source_Data_NatComm/Fig5/slopes_extract_fitted.csv
- Source_Data_NatComm/Fig6/
- Source_Data_NatComm/Fig6/apc_measurements.csv
- Source_Data_NatComm/Fig6/cdk_measurements.csv
- Source_Data_NatComm/Fig6/cyclin_rates.csv
- Source_Data_NatComm/Fig6/pp2a_measurements.csv
- Source_Data_NatComm/Fig7/
- Source_Data_NatComm/Fig7/durations_embryo_xlaevis.csv
- Source_Data_NatComm/Fig7/extract_durationdata_09-20-24.csv
- Source_Data_NatComm/Fig1/
- Source_Data_NatComm/Fig1/durations_embryo_xlaevis.csv
- Source_Data_NatComm/Fig2/
- Source_Data_NatComm/Fig2/durations_embryo_xlaevis.csv
- Source_Data_NatComm/Fig2/durations_embryo_cbriggsae.csv
- Source_Data_NatComm/Fig2/durations_embryo_celegans.csv
- Source_Data_NatComm/Fig2/durations_embryo_drerio.csv
- Source_Data_NatComm/Fig2/durations_embryo_xtropicalis.csv
- Source_Data_NatComm/Fig3/
- Source_Data_NatComm/Fig3/durations_embryo_drerio.csv
- Source_Data_NatComm/Fig3/durations_embryo_xlaevis.csv
- Source_Data_NatComm/Fig3/durations_embryo_xtropicalis.csv
- Source_Data_NatComm/Fig4/
- Source_Data_NatComm/Fig4/09-20-24/
- Source_Data_NatComm/Fig4/09-20-24/extract_durationdata_09-20-24.csv
- Source_Data_NatComm/Fig4/09-20-24/Pos0_processed_spots.csv
- Source_Data_NatComm/Fig4/09-20-24/Pos1_processed_spots.csv
- Source_Data_NatComm/Fig4/09-20-24/Pos2_processed_spots.csv
- Source_Data_NatComm/Fig4/09-20-24/Pos3_processed_spots.csv
- Source_Data_NatComm/Fig4/09-20-24/Pos4_processed_spots.csv
- Source_Data_NatComm/Fig4/09-20-24/Pos5_processed_spots.csv
- Source_Data_NatComm/Fig4/09-20-24/Pos6_processed_spots.csv
- Source_Data_NatComm/Fig4/09-20-24/Pos7_processed_spots.csv
- Source_Data_NatComm/Fig4/09-20-24/Pos8_processed_spots.csv
- Source_Data_NatComm/Fig4/09-20-24/Pos9_processed_spots.csv
- Source_Data_NatComm/Fig4/09-20-24/Pos10_processed_spots.csv
- Source_Data_NatComm/Fig4/09-20-24/Pos11_processed_spots.csv
- Source_Data_NatComm/Fig4/09-20-24/Pos12_processed_spots.csv
- Source_Data_NatComm/Fig4/09-20-24/09-20-24_all_features_combined_renumbered.csv
- Source_Data_NatComm/Fig4/09-20-24/Pos13_processed_spots.csv
- Source_Data_NatComm/Fig4/09-20-24/Pos14_processed_spots.csv
- Source_Data_NatComm/Fig4/09-20-24/Pos15_processed_spots.csv
- Source_Data_NatComm/Fig4/09-20-24/Pos16_processed_spots.csv
- Source_Data_NatComm/Fig4/09-20-24/Pos17_processed_spots.csv
- Source_Data_NatComm/Fig4/09-20-24/Pos18_processed_spots.csv
- Source_Data_NatComm/Fig4/09-20-24/Pos19_processed_spots.csv
- Source_Data_NatComm/Fig4/09-20-24/Pos20_processed_spots.csv
- Source_Data_NatComm/Fig4/09-20-24/Pos21_processed_spots.csv
- Source_Data_NatComm/Fig4/09-20-24/Pos22_processed_spots.csv
- Source_Data_NatComm/Fig4/09-20-24/Pos23_processed_spots.csv
- Source_Data_NatComm/Fig4/09-20-24/Pos24_processed_spots.csv
- Source_Data_NatComm/Fig4/09-20-24/Pos25_processed_spots.csv
- Source_Data_NatComm/Fig4/09-20-24/Pos26_processed_spots.csv
- Source_Data_NatComm/Fig4/09-20-24/Pos27_processed_spots.csv
- Source_Data_NatComm/Fig4/09-20-24/Pos28_processed_spots.csv
- Source_Data_NatComm/Fig4/09-20-24/Pos29_processed_spots.csv
- Source_Data_NatComm/Fig4/09-20-24/Pos30_processed_spots.csv
- Source_Data_NatComm/Fig4/09-20-24/Pos31_processed_spots.csv
- Source_Data_NatComm/Fig4/09-20-24/Pos32_processed_spots.csv
- Source_Data_NatComm/Fig4/09-20-24/Pos33_processed_spots.csv
- Source_Data_NatComm/Fig4/09-20-24/Pos34_processed_spots.csv
- Source_Data_NatComm/Fig4/09-20-24/Pos35_processed_spots.csv
- Source_Data_NatComm/Fig4/09-20-24/Pos36_processed_spots.csv
- Source_Data_NatComm/Fig4/09-20-24/Pos37_processed_spots.csv
- Source_Data_NatComm/Fig4/09-20-24/Pos38_processed_spots.csv
- Source_Data_NatComm/Fig4/09-20-24/Pos39_processed_spots.csv
- Source_Data_NatComm/Fig4/09-20-24/Pos40_processed_spots.csv
- Source_Data_NatComm/Fig4/09-20-24/Pos41_processed_spots.csv
- Source_Data_NatComm/Fig4/fullperioddata/
- Source_Data_NatComm/Fig4/fullperioddata/09-20-24_full_periods.csv
