# Supplementary material for: Mechanistic origins of temperature scaling in the early embryonic cell cycle
Source: Nat Commun. 2025 Aug 28;16:8045. doi: 10.1038/s41467-025-62918-0 (PMC12394406; doi:10.1038/s41467-025-62918-0)
Supplement: Supplementary file 12 — Source Data [file 41467_2025_62918_MOESM12_ESM.zip › Source_Data_NatComm/README.md]

# Read Me

- Each folder contains the datafiles for one figure of the paper. Some datasets are used in multiple figures.
- This data, as well as Jupyter notebooks that load, analyze and plot it, can also be found on the GitHub repository associated with the paper. We recommend to look at the repository to interact with the data. 
- Some data is only used in supplemental figures (for example, the extract experiments on different days). See the repository for those datasets
- Many figures contain plots of the results from simulations. The code to generate these timeseries can be found in the repository.
- The results from the ABC algorithms (parameter fits in Fig 5) are stored in database files that can be found on the repository. The repo also contains notebooks to load and visualize these. 
