# Supplementary material for: Mechanistic origins of temperature scaling in the early embryonic cell cycle
Source: Nat Commun. 2025 Aug 28;16:8045. doi: 10.1038/s41467-025-62918-0 (PMC12394406; doi:10.1038/s41467-025-62918-0)
Supplement: Supplementary file 12 — Source Data [file 41467_2025_62918_MOESM12_ESM.zip › Source_Data_NatComm/Fig5/extract_durationdata_09-20-24.csv]

	POSITION	TRACK_ID	CYCLE	TOTAL	FALLING	RISING	UP	DOWN	INTERPHASE	MITOSIS	PEAK_TO_PEAK_PERIOD	PEAK_TO_TROUGH_PERIOD	TROUGH_TO_PEAK_PERIOD	CYCLE_ENDTIME	MEAN_TEMPERATURE	CONDITION
0	0	0.0	2	304.0	96.0	208.0	14.535511463893386	9.417268173095863	249.8759474013135	30.17127296169724	304.0	76.0	228.0	640.0	16.123786831568186	0
1	0	2.0	2	320.0	68.0	252.0	20.926035812780924	8.83732728270121	256.8009405778796	33.435696326638265	320.0	64.0	256.0	644.0	16.126839437518214	0
2	0	13.0	2	300.0	72.0	228.0	54.72275663076039	10.302566182580108	203.4474932202433	31.527183966416203	300.0	68.0	232.0	604.0	16.126539786272836	0
3	0	53.0	2	292.0	72.0	220.0	40.76118066082245	9.533763226240296	208.11456288632746	33.590493226609794	292.0	44.0	248.0	596.0	16.124305005963958	0
4	0	85.0	2	280.0	80.0	200.0	47.79979478797611	9.960416338500181	192.0151630351395	30.224625838384213	280.0	80.0	200.0	572.0	16.124729177538775	0
5	0	124.0	2	316.0	72.0	244.0	29.33804680820481	10.403884407393832	242.99176996120133	33.26629882320003	316.0	68.0	248.0	644.0	16.123973522728818	0
6	0	135.0	2	296.0	48.0	248.0	22.296809410556307	9.398560387821647	233.00786491513844	31.296765286483605	296.0	60.0	236.0	628.0	16.12678836067459	0
7	1	33.0	2	192.0	60.0	132.0	14.244589439393849	8.580005574764442	149.0009723927148	20.17443259312691	192.0	64.0	128.0	388.0	16.553877151695172	0
8	1	33.0	3	164.0	60.0	104.0	8.267125479521269	7.577699398264542	121.93314865067077	26.222026471543415	164.0	56.0	108.0	552.0	16.553877151695172	0
9	1	35.0	2	220.0	64.0	156.0	30.755200330739	8.865555820948202	158.88266416895053	21.49657967936227	220.0	72.0	148.0	448.0	16.49383861819435	0
10	1	35.0	3	180.0	60.0	120.0	20.058652380134617	8.468321847737627	124.89285415598096	26.5801716161468	180.0	52.0	128.0	628.0	16.49383861819435	0
11	1	38.0	2	168.0	32.0	136.0	18.263458416154265	7.728684402596031	124.89065266211523	17.117204519134475	168.0	32.0	136.0	316.0	16.83359633742507	0
12	1	38.0	3	136.0	56.0	80.0	13.162264660644382	7.207668477788104	93.92743300495692	21.70263385661059	136.0	48.0	88.0	452.0	16.83359633742507	0
13	1	38.0	4	132.0	52.0	80.0	10.815621751700291	7.4196258345001525	87.93620318778983	25.828549226009727	132.0	48.0	84.0	584.0	16.83359633742507	0
14	1	39.0	2	180.0	68.0	112.0	12.482386410214815	7.957880567683958	137.21826636837577	22.341466653725462	180.0	72.0	108.0	368.0	16.627815120099662	0
15	1	39.0	3	152.0	60.0	92.0	10.319318591487558	8.023423742434034	110.19069674016413	23.46656092591428	152.0	56.0	96.0	520.0	16.627815120099662	0
16	1	39.0	4	136.0	56.0	80.0	9.26986219623359	7.5099010827440225	99.42584464769016	19.794392073332233	136.0	44.0	92.0	656.0	16.627815120099662	0
17	1	40.0	2	176.0	76.0	100.0	20.080862373698267	10.246523568284175	122.79241734901385	22.880196709003712	176.0	72.0	104.0	356.0	16.666091427010176	0
18	1	40.0	3	148.0	60.0	88.0	11.329955667495028	7.929830459731988	106.22567207195573	22.514541800817256	148.0	52.0	96.0	504.0	16.666091427010176	0
19	1	40.0	4	140.0	44.0	96.0	9.213099809214327	8.427677488912082	96.44257865323198	25.916644048641615	140.0	48.0	92.0	644.0	16.666091427010176	0
20	1	41.0	2	180.0	56.0	124.0	14.124473929943406	7.71961247569655	136.19650718238236	21.95940641197768	180.0	60.0	120.0	364.0	16.786422470252447	0
21	1	41.0	3	152.0	60.0	92.0	11.184777456624488	7.98413167946353	113.83278843029723	18.998302433614754	152.0	56.0	96.0	516.0	16.786422470252447	0
22	1	41.0	4	144.0	52.0	92.0	10.128871095750355	7.335293994668518	104.52266392405647	22.013170985524653	144.0	56.0	88.0	660.0	16.786422470252447	0
23	1	42.0	2	180.0	64.0	116.0	13.895988982294512	7.583028349370778	136.18892672158614	22.332055946748568	180.0	60.0	120.0	396.0	17.330425131787408	0
24	1	42.0	3	140.0	52.0	88.0	10.16270487171596	6.455398703625747	99.63700542072496	23.744891003933333	140.0	40.0	100.0	536.0	17.330425131787408	0
25	1	42.0	4	124.0	56.0	68.0	10.270415012971966	6.664342804502439	85.69961846844387	21.36562371408172	124.0	48.0	76.0	660.0	17.330425131787408	0
26	1	43.0	2	168.0	80.0	88.0	13.562405349479036	9.153880835205428	124.54227667042142	20.74143714489412	168.0	56.0	112.0	340.0	16.866445070336244	0
27	1	43.0	3	136.0	56.0	80.0	10.23168550639042	7.39127279615326	97.06219153631059	21.314850161145728	136.0	48.0	88.0	476.0	16.866445070336244	0
28	1	43.0	4	128.0	56.0	72.0	9.530168463340374	7.123176012402837	86.16614826718501	25.18050725707178	128.0	56.0	72.0	604.0	16.866445070336244	0
29	1	44.0	2	200.0	68.0	132.0	19.37300562010779	8.320440259201916	146.94851984775877	25.35803427293152	200.0	60.0	140.0	412.0	16.394562743786523	0
30	1	44.0	3	164.0	64.0	100.0	13.353519447329745	7.278287118179151	117.57777711206762	25.790416322423482	164.0	64.0	100.0	576.0	16.394562743786523	0
31	1	45.0	2	180.0	72.0	108.0	9.96653176186328	8.173696723060914	140.44517964181054	21.414591873265266	180.0	72.0	108.0	372.0	16.728503456314144	0
32	1	45.0	3	148.0	52.0	96.0	9.967609641254285	8.003068821022339	107.46944373372202	22.55987780400136	148.0	48.0	100.0	520.0	16.728503456314144	0
33	1	45.0	4	132.0	48.0	84.0	9.98214977732016	6.805554198252366	93.23898796344042	21.97330806098705	132.0	56.0	76.0	652.0	16.728503456314144	0
34	1	46.0	2	188.0	72.0	116.0	16.942359391549644	7.764286063490573	138.55183782879848	24.7415167161613	188.0	68.0	120.0	380.0	16.279640830825457	0
35	1	46.0	3	156.0	48.0	108.0	10.97272233622806	6.605296528976339	112.85139394408338	25.570587190712217	156.0	40.0	116.0	536.0	16.279640830825457	0
36	1	47.0	2	264.0	56.0	208.0	21.250486219174604	7.5273307548803245	208.91475245712564	26.307430568819427	264.0	52.0	212.0	512.0	16.70831313074983	0
37	1	48.0	2	152.0	36.0	116.0	14.878856988656082	7.349053182910836	110.77151683350786	19.00057299492522	152.0	32.0	120.0	296.0	16.921901616541344	0
38	1	48.0	3	132.0	40.0	92.0	13.827076460044452	7.243092395401732	87.09857410009073	23.831257044463086	132.0	40.0	92.0	428.0	16.921901616541344	0
39	1	48.0	4	120.0	44.0	76.0	11.340757959894745	6.374768333857503	77.53473182423329	24.74974188201446	120.0	44.0	76.0	548.0	16.921901616541344	0
40	1	48.0	5	116.0	40.0	76.0	9.869702389566214	6.494099294581929	76.70416150139704	22.93203681445482	116.0	44.0	72.0	664.0	16.921901616541344	0
41	1	49.0	2	212.0	56.0	156.0	23.606540136949377	8.348131315221593	154.90804527273698	25.137283275092045	212.0	60.0	152.0	408.0	16.27939640065817	0
42	1	49.0	3	180.0	60.0	120.0	12.320193703773953	7.777029689766437	136.50460951911248	23.398167087347133	180.0	56.0	124.0	588.0	16.27939640065817	0
43	1	50.0	2	196.0	60.0	136.0	17.400121607723122	8.838925293255983	147.30171399677155	22.45923910224934	196.0	64.0	132.0	400.0	16.41036584376037	0
44	1	50.0	3	168.0	60.0	108.0	13.824594074725951	8.289046222314369	118.22548049545088	27.6608792075088	168.0	64.0	104.0	568.0	16.41036584376037	0
45	1	51.0	2	188.0	72.0	116.0	13.142301854386744	8.560125698219508	143.95046663262846	22.347105814765285	188.0	76.0	112.0	372.0	16.5949773997858	0
46	1	51.0	3	152.0	52.0	100.0	11.434982202311858	8.13249216621574	111.28097472616525	21.151550905307147	152.0	56.0	96.0	524.0	16.5949773997858	0
47	1	51.0	4	140.0	60.0	80.0	8.593398474980177	6.882002037915072	103.32330341485454	21.201296072250216	140.0	56.0	84.0	664.0	16.5949773997858	0
48	1	52.0	2	292.0	96.0	196.0	12.938106097489936	9.260493998738298	244.1255040962102	25.675895807561574	292.0	96.0	196.0	596.0	16.449769840250624	0
49	1	57.0	2	212.0	56.0	156.0	19.222949584424043	8.578376218539177	160.63708056916067	23.561593627876107	212.0	60.0	152.0	420.0	16.34492092726969	0
50	1	57.0	3	184.0	60.0	124.0	17.76089657372495	8.164066175443963	134.3734279743059	23.701609276525176	184.0	64.0	120.0	604.0	16.34492092726969	0
51	1	58.0	2	156.0	60.0	96.0	11.601492215513872	7.259247350038464	119.070518242823	18.068742191624665	156.0	64.0	92.0	312.0	16.850232698029405	0
52	1	58.0	3	136.0	64.0	72.0	8.46859235854572	7.438853886019444	96.56765034008265	23.524903415352185	136.0	60.0	76.0	448.0	16.850232698029405	0
53	1	58.0	4	124.0	48.0	76.0	9.134336907742409	7.596715849495922	83.59683295695129	23.67211428581038	124.0	48.0	76.0	572.0	16.850232698029405	0
54	1	61.0	2	188.0	64.0	124.0	16.43395681243129	8.40111681754297	144.3540543175433	18.810872052482438	188.0	60.0	128.0	392.0	16.6116176837824	0
55	1	61.0	3	164.0	68.0	96.0	14.326164209932813	6.9590179957518785	116.17525488772884	26.539562906586468	164.0	72.0	92.0	556.0	16.6116176837824	0
56	1	62.0	2	200.0	76.0	124.0	20.930859025591133	8.264977746478678	149.17247935881014	21.631683869120053	200.0	72.0	128.0	412.0	16.412251908845345	0
57	1	62.0	3	172.0	68.0	104.0	14.34786991117187	8.51165262386121	124.08031816270523	25.060159302261695	172.0	64.0	108.0	584.0	16.412251908845345	0
58	1	63.0	2	208.0	60.0	148.0	15.347865227243176	8.169824939620725	158.44213194119828	26.040177891937816	208.0	64.0	144.0	420.0	16.27955094665461	0
59	1	63.0	3	172.0	68.0	104.0	15.135040107877103	8.283930888124587	127.87309554363463	20.707933460363677	172.0	64.0	108.0	592.0	16.27955094665461	0
60	1	65.0	2	164.0	52.0	112.0	20.03886960370221	6.69619043583009	117.4127654436368	19.8521745168309	164.0	64.0	100.0	324.0	16.909330757568657	0
61	1	65.0	3	144.0	44.0	100.0	13.952442261941485	7.102135125924235	98.27812803082628	24.667294581308	144.0	48.0	96.0	468.0	16.909330757568657	0
62	1	65.0	4	124.0	40.0	84.0	9.014968994413152	6.712979850048953	87.9982985568393	20.273752598698593	124.0	48.0	76.0	592.0	16.909330757568657	0
63	1	66.0	2	188.0	60.0	128.0	21.736254049793217	8.003560793216622	136.27463457000312	21.985550586987046	188.0	64.0	124.0	384.0	16.676775326650176	0
64	1	66.0	3	160.0	48.0	112.0	12.208027215747734	7.920960429927277	114.29291587448944	25.57809647983555	160.0	56.0	104.0	544.0	16.676775326650176	0
65	1	68.0	2	296.0	100.0	196.0	24.108906699223326	8.662357189946647	237.0956559402552	26.13308017057483	296.0	48.0	248.0	588.0	16.45971067691363	0
66	1	71.0	2	200.0	64.0	136.0	20.53290083300942	8.170007465788387	145.83669700757054	25.460394693631656	200.0	60.0	140.0	412.0	16.540365185575894	0
67	1	71.0	3	164.0	64.0	100.0	12.190626735329715	7.656569292296069	122.09409328085479	22.058710691519423	164.0	52.0	112.0	576.0	16.540365185575894	0
68	1	72.0	2	152.0	36.0	116.0	7.8965217385069195	6.91023381619226	117.77753672281554	19.41570772248528	152.0	32.0	120.0	300.0	16.96716501929604	0
69	1	72.0	3	132.0	44.0	88.0	11.171043981811124	6.11514873362853	92.54820247371447	22.165604810845878	132.0	44.0	88.0	432.0	16.96716501929604	0
70	1	72.0	4	120.0	44.0	76.0	10.590271836586567	6.933050355897649	79.65875593813917	22.81792186937662	120.0	36.0	84.0	552.0	16.96716501929604	0
71	1	74.0	2	184.0	76.0	108.0	21.162689910928748	8.598838349947528	131.43411728922268	22.80435444990104	184.0	68.0	116.0	376.0	16.582774776816027	0
72	1	74.0	3	152.0	56.0	96.0	11.527208003379144	8.765472423389213	110.19378078200339	21.513538791228257	152.0	56.0	96.0	528.0	16.582774776816027	0
73	1	74.0	4	140.0	56.0	84.0	9.523322194309344	7.145075832222119	100.21196652790263	23.119635445565905	140.0	44.0	96.0	668.0	16.582774776816027	0
74	1	75.0	2	212.0	60.0	152.0	11.891343475926362	7.806089759924731	169.04176863247653	23.260798131672374	212.0	60.0	152.0	428.0	16.27995449927411	0
75	1	75.0	3	184.0	76.0	108.0	14.38888329866063	8.569217183052558	134.15485986778845	26.887039650498366	184.0	72.0	112.0	612.0	16.27995449927411	0
76	1	81.0	2	148.0	32.0	116.0	16.698548557884067	6.56981036024095	104.81112829823272	19.920512783642266	148.0	36.0	112.0	284.0	16.950480371069172	0
77	1	81.0	3	128.0	44.0	84.0	9.510152772185165	7.906196434607864	88.66082005056563	21.922830742641338	128.0	44.0	84.0	412.0	16.950480371069172	0
78	1	81.0	4	116.0	48.0	68.0	8.375217879336844	7.6640096150838986	78.6899300131509	21.270842492428358	116.0	44.0	72.0	528.0	16.950480371069172	0
79	1	81.0	5	116.0	48.0	68.0	9.97705802617861	6.605725370414689	74.21078129005264	25.206435313354064	116.0	48.0	68.0	644.0	16.950480371069172	0
80	1	83.0	2	268.0	72.0	196.0	26.68251238638419	8.964673927298321	207.46910110448886	24.883712581828632	268.0	68.0	200.0	512.0	16.463758824261017	0
81	1	84.0	2	160.0	36.0	124.0	16.310792601245964	8.454072961602378	118.26171604687872	16.97341839027294	160.0	40.0	120.0	304.0	16.994343117496484	0
82	1	84.0	3	140.0	64.0	76.0	11.44672737765194	7.499320110072972	97.78116195864095	23.272790553634138	140.0	52.0	88.0	444.0	16.994343117496484	0
83	1	84.0	4	128.0	48.0	80.0	9.498722679407024	7.38916310063064	89.24984670392706	21.862267516035274	128.0	48.0	80.0	572.0	16.994343117496484	0
84	1	85.0	2	192.0	64.0	128.0	16.673840030235453	8.916099279826767	142.29323690494397	24.116823784993812	192.0	64.0	128.0	396.0	16.412596939146578	0
85	1	85.0	3	164.0	48.0	116.0	15.628159023884905	8.716918863047567	113.0613949243293	26.59352718873822	164.0	48.0	116.0	560.0	16.412596939146578	0
86	1	87.0	2	180.0	68.0	112.0	20.720234930460492	9.42800068675092	126.67273168363812	23.17903269915047	180.0	72.0	108.0	352.0	16.814068717418696	0
87	1	87.0	3	148.0	56.0	92.0	11.076396474921637	6.987236504020245	109.87403994144279	20.06232707961533	148.0	52.0	96.0	500.0	16.814068717418696	0
88	1	87.0	4	136.0	44.0	92.0	9.039301112222233	6.735755275303404	97.31302469442358	22.911918918050787	136.0	56.0	80.0	636.0	16.814068717418696	0
89	1	88.0	2	184.0	76.0	108.0	13.160057841557546	8.32220061988312	140.24253220775623	22.275209330803108	184.0	72.0	112.0	372.0	16.63644647950718	0
90	1	88.0	3	156.0	64.0	92.0	11.25555276789595	8.580437365642183	111.10156101760924	25.062448848852625	156.0	56.0	100.0	528.0	16.63644647950718	0
91	1	88.0	4	140.0	44.0	96.0	9.692898257215006	6.696379661092124	100.61109471470218	22.999627366990694	140.0	48.0	92.0	668.0	16.63644647950718	0
92	1	89.0	2	188.0	72.0	116.0	16.862479824292336	7.975674363268581	137.76413346140956	25.397712351029526	188.0	68.0	120.0	392.0	16.279999222815892	0
93	1	89.0	3	164.0	60.0	104.0	14.73613452190716	8.199571364125859	113.02054510265953	28.043749011307455	164.0	60.0	104.0	556.0	16.279999222815892	0
94	1	90.0	2	184.0	60.0	124.0	22.941665166209475	8.1832606339849	132.2630394130173	20.612034786788314	184.0	60.0	124.0	380.0	16.559303922152974	0
95	1	90.0	3	156.0	52.0	104.0	14.928242780969242	8.276015503714689	110.02367236908134	22.77206934623473	156.0	56.0	100.0	536.0	16.559303922152974	0
96	1	91.0	2	200.0	72.0	128.0	22.982869391344423	8.638190082875354	143.55312404887312	24.825816476907107	200.0	68.0	132.0	392.0	16.61128645180798	0
97	1	91.0	3	164.0	52.0	112.0	14.981613121433725	7.516607023915185	117.82566595598342	23.676113898667666	164.0	60.0	104.0	556.0	16.61128645180798	0
98	1	92.0	2	172.0	68.0	104.0	17.3096944365019	9.563935519442765	120.38381580479634	24.742554239258993	172.0	60.0	112.0	340.0	16.858532586801157	0
99	1	92.0	3	144.0	60.0	84.0	12.107692002148042	6.688781497987861	105.88758206329464	19.315944436569453	144.0	56.0	88.0	484.0	16.858532586801157	0
100	1	92.0	4	132.0	56.0	76.0	10.194099296305012	7.623568376348601	92.44824434301552	21.73408798433087	132.0	48.0	84.0	616.0	16.858532586801157	0
101	1	93.0	2	148.0	36.0	112.0	9.714663047955582	6.228046215296445	113.9884697051252	18.068821031622775	148.0	36.0	112.0	296.0	17.04138014262335	0
102	1	93.0	3	132.0	44.0	88.0	9.836533145445003	5.676043463521239	93.094438091254	23.392985299779752	132.0	48.0	84.0	428.0	17.04138014262335	0
103	1	93.0	4	120.0	48.0	72.0	8.486280841346115	6.1940373602215	81.38789466693953	23.931787131492854	120.0	44.0	76.0	548.0	17.04138014262335	0
104	1	93.0	5	116.0	48.0	68.0	8.88664671885033	6.559519950207118	77.59530542301798	22.958527907924577	116.0	40.0	76.0	664.0	17.04138014262335	0
105	1	94.0	2	184.0	84.0	100.0	21.19822853742818	9.404928120240356	128.39591006786878	25.00093327446268	184.0	80.0	104.0	364.0	16.796478037302467	0
106	1	94.0	3	148.0	44.0	104.0	13.280367444948865	8.424826855325477	103.81796352313143	22.476842176594232	148.0	52.0	96.0	512.0	16.796478037302467	0
107	1	94.0	4	132.0	52.0	80.0	10.424924847019838	7.432880084074213	94.1398620573143	20.002333011591645	132.0	52.0	80.0	644.0	16.796478037302467	0
108	1	97.0	2	196.0	64.0	132.0	16.30222671618668	9.790592838463738	147.1379352767545	22.76924516859509	196.0	60.0	136.0	396.0	16.345531604127615	0
109	1	97.0	3	176.0	64.0	112.0	15.384893345606201	8.720017332501584	124.6352079633678	27.25988135852441	176.0	64.0	112.0	572.0	16.345531604127615	0
110	1	100.0	2	188.0	72.0	116.0	20.404102862734476	8.723091355352238	132.8635068361441	26.00929894576919	188.0	64.0	124.0	384.0	16.279968626627948	0
111	1	100.0	3	160.0	60.0	100.0	18.963716152696975	7.195891089553811	110.96974651149367	22.870646246255546	160.0	56.0	104.0	544.0	16.279968626627948	0
112	1	104.0	2	220.0	68.0	152.0	13.717816832959386	8.443107831281537	174.22268161103904	23.61639372472004	220.0	76.0	144.0	456.0	16.280078208142037	0
113	1	104.0	3	184.0	64.0	120.0	10.418227454217003	8.73488093951346	140.18737585155662	24.659515754712913	184.0	68.0	116.0	640.0	16.280078208142037	0
114	1	106.0	2	156.0	44.0	112.0	13.961263438216918	7.716005748568449	112.06149386331711	22.261236949897523	156.0	52.0	104.0	312.0	17.018482065278185	0
115	1	106.0	3	128.0	56.0	72.0	11.152570454526938	7.100378573256876	90.46879337685107	19.27825759536512	128.0	52.0	76.0	440.0	17.018482065278185	0
116	1	106.0	4	124.0	52.0	72.0	10.7009472069509	7.482275262638268	81.5045369344121	24.31224059599873	124.0	48.0	76.0	564.0	17.018482065278185	0
117	1	107.0	2	188.0	68.0	120.0	26.904729507924344	8.227517216252977	132.4637001158071	20.404053160015593	188.0	56.0	132.0	388.0	16.586420652054564	0
118	1	107.0	3	168.0	56.0	112.0	11.005148821545049	8.153915504721965	121.90581513188346	26.93512054184953	168.0	60.0	108.0	556.0	16.586420652054564	0
119	1	108.0	2	164.0	80.0	84.0	16.87722272900737	9.363431862407197	119.31256748229217	18.446777926293265	164.0	60.0	104.0	336.0	16.835660742583144	0
120	1	108.0	3	144.0	52.0	92.0	13.153973576424903	7.559870215105946	101.35958771685642	21.926568491612727	144.0	52.0	92.0	480.0	16.835660742583144	0
121	1	108.0	4	132.0	48.0	84.0	9.615575162229788	7.790345449756671	91.6281732217721	22.96590616624144	132.0	40.0	92.0	612.0	16.835660742583144	0
122	1	110.0	2	192.0	64.0	128.0	17.080093187936825	8.774101241825889	139.62522530614254	26.520580264094747	192.0	68.0	124.0	384.0	16.347115006774267	0
123	1	110.0	3	168.0	48.0	120.0	15.435039200672804	7.793481034048341	118.54662043033261	26.224859334946245	168.0	52.0	116.0	552.0	16.347115006774267	0
124	1	119.0	2	156.0	36.0	120.0	14.740204292172734	6.070631562565978	114.10786036322054	21.08130378204075	156.0	36.0	120.0	300.0	17.000628476540516	0
125	1	119.0	3	136.0	48.0	88.0	8.173172338843926	6.0216018698783955	100.58949854331325	21.215727247964423	136.0	48.0	88.0	436.0	17.000628476540516	0
126	1	119.0	4	124.0	44.0	80.0	11.186301522336862	6.709835794626542	83.75246780218527	22.35139488085133	124.0	40.0	84.0	560.0	17.000628476540516	0
127	1	120.0	2	216.0	60.0	156.0	19.03297146465536	9.742704505500257	161.58466657915315	25.63965745069123	216.0	60.0	156.0	420.0	16.416035212418613	0
128	1	120.0	3	192.0	52.0	140.0	14.76183115103072	7.7051627865221235	143.85353615217048	25.67946991027668	192.0	60.0	132.0	612.0	16.416035212418613	0
129	1	121.0	2	192.0	56.0	136.0	17.411083155288964	9.3602696348687	143.88666403523465	21.34198317460769	192.0	60.0	132.0	416.0	16.279647233711913	0
130	1	121.0	3	172.0	56.0	116.0	12.574185372237253	8.110650613814698	122.41933173503031	28.895832278917737	172.0	60.0	112.0	588.0	16.279647233711913	0
131	1	124.0	2	176.0	68.0	108.0	15.119210840201958	9.35033441002858	127.37462684174233	24.155827908027135	176.0	68.0	108.0	360.0	16.53476351313532	0
132	1	124.0	3	152.0	56.0	96.0	10.303244784331355	7.418086791289056	109.98652237303634	24.292146051343252	152.0	52.0	100.0	512.0	16.53476351313532	0
133	1	124.0	4	140.0	40.0	100.0	12.515062264073663	8.070136613839509	97.21326916056728	22.20153196151955	140.0	44.0	96.0	652.0	16.53476351313532	0
134	1	126.0	2	192.0	68.0	124.0	24.72909765766684	8.901947885204379	139.1672927363665	19.201661720762274	192.0	60.0	132.0	392.0	16.79590892128807	0
135	1	126.0	3	168.0	52.0	116.0	16.491922002087676	7.4377497464266185	119.66921709838533	24.401111153100373	168.0	52.0	116.0	560.0	16.79590892128807	0
136	1	129.0	2	164.0	56.0	108.0	18.852774994366143	8.275795773359903	114.83330153555505	22.038127696718902	164.0	56.0	108.0	344.0	16.905945934957717	0
137	1	129.0	3	136.0	48.0	88.0	11.672540078911368	7.084580280037471	97.107070742622	20.13580889842916	136.0	52.0	84.0	480.0	16.905945934957717	0
138	1	129.0	4	128.0	44.0	84.0	9.490235612421884	6.617446819975214	89.27400640547324	22.618311162129658	128.0	48.0	80.0	608.0	16.905945934957717	0
139	1	130.0	2	188.0	72.0	116.0	17.555629099215707	8.600227567320928	139.0228202168037	22.82132311665967	188.0	52.0	136.0	404.0	16.279809850431732	0
140	1	130.0	3	168.0	68.0	100.0	20.948895209908073	8.136956751739604	112.77063256863471	26.143515469717613	168.0	64.0	104.0	572.0	16.279809850431732	0
141	1	131.0	2	192.0	60.0	132.0	22.85619545864853	9.354202191600137	134.9489359746328	24.84066637511853	192.0	64.0	128.0	384.0	16.581309879229007	0
142	1	131.0	3	168.0	52.0	116.0	12.76387135264838	7.77566516500616	124.35139948553388	23.109063996811585	168.0	48.0	120.0	552.0	16.581309879229007	0
143	1	133.0	2	152.0	36.0	116.0	12.731774663111935	6.418090916998352	113.46507309916288	19.385061320726834	152.0	36.0	116.0	296.0	17.04850190991739	0
144	1	133.0	3	132.0	52.0	80.0	10.061390105101736	6.502594222495247	93.72575503760436	21.710260634798658	132.0	44.0	88.0	428.0	17.04850190991739	0
145	1	133.0	4	124.0	52.0	72.0	8.346843813108308	6.378314298746147	84.1467943517751	25.128047536370445	124.0	48.0	76.0	552.0	17.04850190991739	0
146	1	136.0	2	204.0	72.0	132.0	20.092466531572484	8.687284692555778	149.86131361014097	25.35893516573077	204.0	72.0	132.0	416.0	16.34750437259676	0
147	1	136.0	3	172.0	56.0	116.0	14.500498556556067	7.763441018009985	126.24120190492124	23.494858520512707	172.0	52.0	120.0	588.0	16.34750437259676	0
148	1	137.0	2	168.0	60.0	108.0	12.922444964963006	7.4801831940374655	127.33952660599482	20.25784523500471	168.0	52.0	116.0	320.0	17.02418534383583	0
149	1	137.0	3	144.0	48.0	96.0	11.275630415566468	8.320625690372708	100.5054164228726	23.898327471188225	144.0	48.0	96.0	464.0	17.02418534383583	0
150	1	137.0	4	128.0	52.0	76.0	8.620327763945056	7.05017463818848	88.75677285143433	23.57272474643213	128.0	52.0	76.0	592.0	17.02418534383583	0
151	1	138.0	2	184.0	56.0	128.0	20.303651087302285	8.13148354273713	133.1425755612547	22.422289808705898	184.0	56.0	128.0	376.0	16.720148513909795	0
152	1	138.0	3	152.0	56.0	96.0	11.634061868823892	8.109155935401702	109.47976563591101	22.777016559863398	152.0	60.0	92.0	528.0	16.720148513909795	0
153	1	138.0	4	140.0	60.0	80.0	9.265122491944908	7.250339595131663	99.53686337895476	23.947674533968666	140.0	56.0	84.0	668.0	16.720148513909795	0
154	1	140.0	2	180.0	76.0	104.0	16.917333593151795	11.046992689231814	128.23305502978175	23.802618687834638	180.0	68.0	112.0	360.0	16.604544000199226	0
155	1	140.0	3	148.0	56.0	92.0	10.545716013106983	8.823669613169443	107.40393212044864	21.22668225327493	148.0	56.0	92.0	508.0	16.604544000199226	0
156	1	140.0	4	144.0	56.0	88.0	9.394557912687105	7.932695660387935	101.24169297530841	25.43105345161655	144.0	64.0	80.0	652.0	16.604544000199226	0
157	1	143.0	2	192.0	56.0	136.0	28.154528348453937	8.90055182605633	131.20536435537397	23.73955547011576	192.0	60.0	132.0	404.0	16.280293866156754	0
158	1	143.0	3	172.0	56.0	116.0	14.371239820436472	7.798022892996812	120.87536708615352	28.9553702004132	172.0	48.0	124.0	576.0	16.280293866156754	0
159	1	144.0	2	196.0	56.0	140.0	18.534921588776285	8.509115212571459	143.6376857630179	25.318277435634343	196.0	60.0	136.0	404.0	16.412314192226287	0
160	1	144.0	3	168.0	56.0	112.0	16.11038791008707	8.012772627965148	118.31266812907063	25.56417133287715	168.0	56.0	112.0	572.0	16.412314192226287	0
161	1	145.0	2	160.0	64.0	96.0	12.041754427678086	7.764205487366127	118.86741704966116	21.32662303529463	160.0	64.0	96.0	308.0	16.997747940485965	0
162	1	145.0	3	140.0	52.0	88.0	11.377782089611458	8.011111339752176	98.00606967782664	22.60503689280972	140.0	52.0	88.0	448.0	16.997747940485965	0
163	1	145.0	4	128.0	48.0	80.0	12.089683196508304	7.14084439485498	85.31545665834938	23.45401575028734	128.0	52.0	76.0	576.0	16.997747940485965	0
164	1	147.0	2	180.0	56.0	124.0	16.91967264942997	7.980828016780237	130.89863189312524	24.200867440664553	180.0	60.0	120.0	364.0	16.919980139779117	0
165	1	147.0	3	144.0	52.0	92.0	12.97079591784285	8.638714323536078	103.31504983322338	19.07543992539769	144.0	48.0	96.0	508.0	16.919980139779117	0
166	1	147.0	4	132.0	48.0	84.0	9.328283176858577	8.157691754553412	91.66408542737793	22.849939641210085	132.0	48.0	84.0	640.0	16.919980139779117	0
167	1	150.0	2	196.0	72.0	124.0	18.954797139765105	8.435461579117401	145.55680637133415	23.052934909783346	196.0	56.0	140.0	416.0	16.346629186928773	0
168	1	150.0	3	176.0	60.0	116.0	16.024155933639577	8.091584846995318	125.33517290972839	26.54908630963672	176.0	56.0	120.0	592.0	16.346629186928773	0
169	1	152.0	2	200.0	60.0	140.0	21.72019923259228	8.88395025359577	142.22798480750325	27.167865706308703	200.0	68.0	132.0	404.0	16.41542947127264	0
170	1	152.0	3	168.0	60.0	108.0	16.540489835138715	8.814321556488721	117.68260050945884	24.962588098913727	168.0	60.0	108.0	572.0	16.41542947127264	0
171	1	153.0	2	176.0	80.0	96.0	18.744302381598743	8.39724292711901	129.31272300232192	19.54573168896033	176.0	72.0	104.0	352.0	16.86098489905363	0
172	1	153.0	3	156.0	64.0	92.0	12.383466686488873	7.941108552867547	111.70817289736993	23.967251863273646	156.0	60.0	96.0	508.0	16.86098489905363	0
173	1	153.0	4	148.0	56.0	92.0	14.575290289317081	7.9584821814700035	99.72706755127456	25.739159977938357	148.0	48.0	100.0	656.0	16.86098489905363	0
174	1	154.0	2	228.0	72.0	156.0	18.368413795699553	9.47678016873752	174.9327913962923	25.22201463927064	228.0	72.0	156.0	452.0	16.28077420047611	0
175	1	154.0	3	212.0	68.0	144.0	13.16877888769011	8.295829247415668	165.26153321579937	25.273858649094848	212.0	60.0	152.0	664.0	16.28077420047611	0
176	1	155.0	2	160.0	64.0	96.0	12.811143169772436	8.232420522945887	119.2140473441087	19.74238896317297	160.0	64.0	96.0	308.0	17.036055295729533	0
177	1	155.0	3	140.0	60.0	80.0	12.073455007771145	7.2486830873362464	99.94356700184778	20.734294903044827	140.0	48.0	92.0	448.0	17.036055295729533	0
178	1	155.0	4	132.0	60.0	72.0	13.529634774624697	6.408467139961942	85.68730664196488	26.37459144344848	132.0	52.0	80.0	580.0	17.036055295729533	0
179	1	156.0	2	196.0	68.0	128.0	18.220037958292096	9.204628091501831	143.0554037528895	25.51993019731657	196.0	64.0	132.0	400.0	16.348067044676434	0
180	1	156.0	3	172.0	52.0	120.0	13.867490860834891	8.959259867343917	122.94896818630173	26.224281085519465	172.0	52.0	120.0	572.0	16.348067044676434	0
181	1	158.0	2	168.0	68.0	100.0	16.906172666941757	8.567056324591533	121.48961674025173	21.037154268214977	168.0	56.0	112.0	332.0	16.894308600146296	0
182	1	158.0	3	144.0	64.0	80.0	10.05001178418695	6.904187330573848	103.0026444995687	24.0431563856705	144.0	56.0	88.0	476.0	16.894308600146296	0
183	1	158.0	4	128.0	48.0	80.0	10.004393567744046	6.896613982370809	89.52664650965744	21.572345940227706	128.0	44.0	84.0	604.0	16.894308600146296	0
184	1	162.0	2	208.0	64.0	144.0	16.89792232540367	7.081477772518809	160.64447201517322	23.3761278869043	208.0	72.0	136.0	440.0	16.281473684274175	0
185	1	162.0	3	184.0	72.0	112.0	17.429845818673357	8.258265101711345	131.490301785937	26.821587293678306	184.0	60.0	124.0	624.0	16.281473684274175	0
186	1	163.0	2	200.0	48.0	152.0	22.931777522033883	9.016976679791213	139.8520016196558	28.19924417851911	200.0	56.0	144.0	396.0	16.421460941738356	0
187	1	163.0	3	168.0	48.0	120.0	17.222192146036605	7.366386236858148	117.86660501172753	25.54481660537772	168.0	56.0	112.0	564.0	16.421460941738356	0
188	1	165.0	2	184.0	68.0	116.0	15.150538740512218	7.275381149711961	140.377526077674	21.19655403210183	184.0	76.0	108.0	368.0	16.862106549773433	0
189	1	165.0	3	152.0	48.0	104.0	13.62479461047343	8.331661769709228	104.53918001804414	25.504363601773207	152.0	48.0	104.0	520.0	16.862106549773433	0
190	1	165.0	4	136.0	52.0	84.0	10.00678365894214	7.708871627307076	94.64580802824241	23.63853668550837	136.0	52.0	84.0	656.0	16.862106549773433	0
191	1	167.0	2	192.0	76.0	116.0	19.726017882247277	8.07010577761514	139.67752574236295	24.526350597774638	192.0	68.0	124.0	384.0	16.547369797754783	0
192	1	167.0	3	168.0	48.0	120.0	13.996317096909479	8.018764864427169	122.53679704744695	23.4481209912164	168.0	52.0	116.0	552.0	16.547369797754783	0
193	1	171.0	2	188.0	52.0	136.0	23.787270549033963	9.264944039347228	131.6430734795106	23.304711932108205	188.0	60.0	128.0	388.0	16.517564754742207	0
194	1	171.0	3	160.0	48.0	112.0	12.43048427263227	8.388510747275234	115.70364849342855	23.47735648666395	160.0	56.0	104.0	548.0	16.517564754742207	0
195	1	172.0	2	208.0	56.0	152.0	14.81201070899084	7.9966434726812565	159.69158681094547	25.499759007382437	208.0	80.0	128.0	448.0	16.281214488478483	0
196	1	172.0	3	176.0	56.0	120.0	13.282680471736967	8.969995165424564	131.4186064866861	22.328717876152382	176.0	60.0	116.0	624.0	16.281214488478483	0
197	1	173.0	2	164.0	76.0	88.0	12.636480451335274	7.0667006842074045	124.33860627424582	19.958212590211502	164.0	72.0	92.0	316.0	17.037916688417642	0
198	1	173.0	3	148.0	52.0	96.0	12.773817850586738	7.507270250350018	105.92896122111574	21.789950677947502	148.0	48.0	100.0	464.0	17.037916688417642	0
199	1	173.0	4	148.0	44.0	104.0	12.068416455723991	6.598759666671413	97.88790318494995	31.444920692654648	148.0	48.0	100.0	612.0	17.037916688417642	0
200	1	174.0	2	216.0	44.0	172.0	34.381191251854545	7.5052525098813305	150.15986151525337	23.953694723010756	216.0	48.0	168.0	428.0	16.42191658067471	0
201	1	174.0	3	188.0	68.0	120.0	14.706773119768172	9.030074408163898	137.0166051307786	27.24654734128933	188.0	72.0	116.0	616.0	16.42191658067471	0
202	1	179.0	2	188.0	68.0	120.0	22.139313136706107	10.145942126385137	133.8274237244063	21.88732101250247	188.0	64.0	124.0	388.0	16.560463879736538	0
203	1	179.0	3	168.0	56.0	112.0	13.529251725017275	7.929415023377601	119.57004746550751	26.97128578609761	168.0	60.0	108.0	556.0	16.560463879736538	0
204	1	180.0	2	160.0	64.0	96.0	17.776512686397496	7.67850219244869	114.26553105406046	20.279454067093354	160.0	68.0	92.0	320.0	17.063020915730082	0
205	1	180.0	3	140.0	48.0	92.0	12.902477907813363	7.104402876614358	95.99382040205546	23.999298813516816	140.0	52.0	88.0	460.0	17.063020915730082	0
206	1	180.0	4	124.0	40.0	84.0	10.047699055291446	6.912582275213822	84.7078493715465	22.33186929794823	124.0	44.0	80.0	584.0	17.063020915730082	0
207	1	181.0	2	196.0	64.0	132.0	18.109768985177652	8.442464730671333	146.24740787173195	23.200358412419064	196.0	64.0	132.0	428.0	16.28103504448466	0
208	1	181.0	3	172.0	72.0	100.0	12.94382814041819	8.200665981612303	125.00771151639265	25.84779436157686	172.0	52.0	120.0	600.0	16.28103504448466	0
209	1	184.0	2	248.0	68.0	180.0	22.56338036013136	8.570066799112567	189.04012605225898	27.826426788497088	248.0	64.0	184.0	504.0	16.41583857270381	0
210	1	185.0	2	220.0	56.0	164.0	13.426676856642814	8.765878686640974	171.04749725194435	26.759947204771862	220.0	56.0	164.0	448.0	16.41570912160453	0
211	1	185.0	3	188.0	44.0	144.0	16.766301171874147	7.583293082798889	137.09317103109015	26.557234714236813	188.0	56.0	132.0	636.0	16.41570912160453	0
212	1	188.0	2	196.0	68.0	128.0	25.232643302206156	8.069040492997999	141.49775161939937	21.200564585396478	196.0	72.0	124.0	384.0	16.880869329034986	0
213	1	188.0	3	164.0	48.0	116.0	14.38816530751103	7.3046444369268215	118.49176109688182	23.81542915868033	164.0	52.0	112.0	548.0	16.880869329034986	0
214	1	195.0	2	216.0	56.0	160.0	19.140319849077855	9.093436905699605	161.87898429107872	25.887258954143817	216.0	60.0	156.0	424.0	16.281284512149302	0
215	1	195.0	3	200.0	68.0	132.0	17.483375067404836	9.232538888488875	145.7550017058751	27.5290843382312	200.0	60.0	140.0	624.0	16.281284512149302	0
216	1	203.0	2	240.0	68.0	172.0	20.847718768820016	8.120171090988919	185.54622468589247	25.485885454298597	240.0	64.0	176.0	480.0	16.462390886538177	0
217	1	204.0	2	224.0	80.0	144.0	16.794226365166367	8.546728089573264	173.52413092099522	25.13491462426515	224.0	80.0	144.0	488.0	16.281539739361442	0
218	1	205.0	2	208.0	60.0	148.0	22.83107149665608	9.255870487039402	151.4177948876178	24.49526312868673	208.0	68.0	140.0	432.0	16.414295173048423	0
219	1	205.0	3	176.0	68.0	108.0	13.411092738467346	7.607249079455073	128.98269979251586	25.99895838956172	176.0	60.0	116.0	608.0	16.414295173048423	0
220	1	240.0	2	192.0	60.0	132.0	21.759689401769776	8.77275971233351	138.61080476669935	22.856746119197368	192.0	64.0	128.0	372.0	16.83983728845253	0
221	1	240.0	3	176.0	44.0	132.0	13.11726772063821	8.24447055998769	128.91721989370546	25.721041825668635	176.0	48.0	128.0	548.0	16.83983728845253	0
222	2	0.0	2	100.0	48.0	52.0	9.410557787211246	7.30764135618881	70.41934373673108	12.862457119868864	100.0	44.0	56.0	200.0	17.914423895133332	0
223	2	0.0	3	96.0	40.0	56.0	11.55176677439897	5.459996234975705	62.32774987153854	16.66048711908678	96.0	40.0	56.0	296.0	17.914423895133332	0
224	2	0.0	4	96.0	36.0	60.0	8.39735249081167	5.744758101561899	64.10998885958134	17.747900548045095	96.0	32.0	64.0	392.0	17.914423895133332	0
225	2	0.0	5	96.0	44.0	52.0	8.718744098888862	5.298241812253366	64.46026134930048	17.52275273955729	96.0	32.0	64.0	488.0	17.914423895133332	0
226	2	1.0	2	100.0	48.0	52.0	8.657343387464863	6.931921459676516	71.44466738372662	12.966067769131996	100.0	48.0	52.0	200.0	17.85021556706096	0
227	2	1.0	3	96.0	40.0	56.0	7.31261006603944	5.579773255609126	64.74345316340356	18.364163514947876	96.0	40.0	56.0	296.0	17.85021556706096	0
228	2	1.0	4	92.0	32.0	60.0	8.825634154143359	5.771755165166724	60.1326510776683	17.26995960302162	92.0	36.0	56.0	388.0	17.85021556706096	0
229	2	1.0	5	96.0	36.0	60.0	9.130523975765016	5.11387344300465	61.1126329019412	20.642969679289138	96.0	40.0	56.0	484.0	17.85021556706096	0
230	2	13.0	2	100.0	44.0	56.0	7.122268100679804	7.612532546666188	65.12185470993279	20.143344642721217	100.0	44.0	56.0	212.0	18.68215123959033	0
231	2	13.0	3	124.0	68.0	56.0	7.038448124444358	17.724216651740107	78.98876760498578	20.248567618829753	124.0	72.0	52.0	336.0	18.68215123959033	0
232	2	13.0	4	132.0	44.0	88.0	22.11765492187061	8.78132524021072	81.7363990922168	19.36462074570187	132.0	40.0	92.0	468.0	18.68215123959033	0
233	2	13.0	5	108.0	32.0	76.0	7.52686287578274	4.717795767581606	76.17658484872686	19.578756507908793	108.0	40.0	68.0	576.0	18.68215123959033	0
234	2	14.0	2	100.0	44.0	56.0	11.834525167360653	5.991961908161386	64.3952869419587	17.77822598251926	100.0	36.0	64.0	200.0	18.682525537483016	0
235	2	14.0	3	84.0	28.0	56.0	6.333537193033862	5.703773003239689	54.35884895650031	17.603840847226138	84.0	28.0	56.0	284.0	18.682525537483016	0
236	2	14.0	4	164.0	96.0	68.0	18.33005602194453	11.207253473763615	114.56729965085128	19.895390853440574	164.0	100.0	64.0	448.0	18.682525537483016	0
237	2	14.0	5	116.0	52.0	64.0	9.042717210870023	5.818996266540296	84.08160534408995	17.05668117849973	116.0	56.0	60.0	564.0	18.682525537483016	0
238	2	19.0	2	120.0	44.0	76.0	13.448068200746832	7.519005803180647	83.70509761101894	15.327828385053579	120.0	48.0	72.0	232.0	17.70788635220356	0
239	2	19.0	3	108.0	48.0	60.0	7.40712357058635	5.812733176234133	74.7647543372168	20.015388915962717	108.0	36.0	72.0	340.0	17.70788635220356	0
240	2	19.0	4	100.0	32.0	68.0	17.960377941199454	6.4594094496628145	59.32126050784598	16.258952101291754	100.0	28.0	72.0	440.0	17.70788635220356	0
241	2	19.0	5	84.0	32.0	52.0	8.01154604169335	5.517429044133166	49.68723166295621	20.783793251217276	84.0	36.0	48.0	524.0	17.70788635220356	0
242	2	22.0	2	100.0	40.0	60.0	7.4626153918627836	6.542762962198196	70.4143251209939	15.580296524945126	100.0	40.0	60.0	204.0	17.56997189851719	0
243	2	22.0	3	96.0	32.0	64.0	8.330869725959587	5.627217798765315	61.89524824113798	20.14666423413712	96.0	32.0	64.0	300.0	17.56997189851719	0
244	2	22.0	4	88.0	40.0	48.0	7.421718574007116	5.791600773824996	58.78966626808784	15.997014384080046	88.0	32.0	56.0	388.0	17.56997189851719	0
245	2	22.0	5	92.0	44.0	48.0	8.882712793827011	5.729408070130944	58.26355716463314	19.124321971408904	92.0	32.0	60.0	480.0	17.56997189851719	0
246	2	22.0	6	96.0	40.0	56.0	11.057961404451248	6.940701064043708	57.71034664377743	20.290990887727617	96.0	36.0	60.0	576.0	17.56997189851719	0
247	2	24.0	2	84.0	44.0	40.0	6.181669307394486	5.368970152419706	55.71681978739622	16.73254075278959	84.0	40.0	44.0	168.0	18.55674934216869	0
248	2	24.0	3	80.0	44.0	36.0	6.302182129499528	5.277441783997773	51.35838047099597	17.06199561550673	80.0	36.0	44.0	248.0	18.55674934216869	0
249	2	24.0	4	80.0	32.0	48.0	6.030663095098021	4.265548439856502	51.904412019656775	17.799376445388702	80.0	24.0	56.0	328.0	18.55674934216869	0
250	2	24.0	5	76.0	24.0	52.0	6.67299840030654	5.370916235201889	49.724556888864356	14.231528475627215	76.0	24.0	52.0	404.0	18.55674934216869	0
251	2	24.0	6	84.0	24.0	60.0	7.838790126609354	5.126898435833937	51.300527029078296	19.733784408478414	84.0	28.0	56.0	488.0	18.55674934216869	0
252	2	24.0	7	84.0	40.0	44.0	6.491733747421563	4.81359346657797	55.58550582451119	17.10916696148928	84.0	40.0	44.0	572.0	18.55674934216869	0
253	2	26.0	2	104.0	40.0	64.0	8.919807114448474	6.435046157754357	73.31462665994418	15.330520067852987	104.0	36.0	68.0	204.0	17.94510310311993	0
254	2	26.0	3	92.0	48.0	44.0	9.045204670540897	5.6113968352835	62.27974953711836	15.06364895705724	92.0	40.0	52.0	296.0	17.94510310311993	0
255	2	26.0	4	92.0	40.0	52.0	7.5239384846696	5.813918436528525	60.66636268372963	17.995780395072245	92.0	36.0	56.0	388.0	17.94510310311993	0
256	2	26.0	5	96.0	36.0	60.0	7.7916551357265575	5.294509749598831	61.254524927067735	21.659310187606877	96.0	32.0	64.0	484.0	17.94510310311993	0
257	2	33.0	2	88.0	28.0	60.0	8.38026621944573	5.773951938545338	61.775217135478556	12.070564706530376	88.0	36.0	52.0	184.0	18.389007449899783	0
258	2	33.0	3	88.0	40.0	48.0	7.485710716265032	6.089726767590548	56.83156338909674	17.592999127047676	88.0	36.0	52.0	272.0	18.389007449899783	0
259	2	33.0	4	84.0	40.0	44.0	7.325726228617157	5.118140037245155	55.257532530155515	16.298601203982173	84.0	28.0	56.0	356.0	18.389007449899783	0
260	2	33.0	5	84.0	32.0	52.0	7.081489570614735	4.931555872379533	54.90893257680864	17.078021980197093	84.0	28.0	56.0	440.0	18.389007449899783	0
261	2	33.0	6	84.0	32.0	52.0	8.052622689726604	4.89374649145077	54.30681046633083	16.746820352491795	84.0	28.0	56.0	524.0	18.389007449899783	0
262	2	34.0	2	84.0	40.0	44.0	7.874534229948836	5.5293066986874635	55.47700220384672	15.119156867516978	84.0	28.0	56.0	172.0	18.681720916588315	0
263	2	34.0	3	80.0	32.0	48.0	5.8525001957934535	4.775576378393367	52.61784281757022	16.75408060824296	80.0	32.0	48.0	252.0	18.681720916588315	0
264	2	34.0	4	76.0	28.0	48.0	5.950434246246459	4.571787751270051	49.31644338615541	16.161334616328077	76.0	24.0	52.0	328.0	18.681720916588315	0
265	2	34.0	5	76.0	36.0	40.0	4.58113769824439	4.50451508710529	48.9940071143331	17.92034010031722	76.0	24.0	52.0	404.0	18.681720916588315	0
266	2	34.0	6	76.0	32.0	44.0	6.560941586937872	4.727543614285366	48.996307327230966	15.715207471545796	76.0	24.0	52.0	480.0	18.681720916588315	0
267	2	34.0	7	80.0	24.0	56.0	6.837410809772678	4.8493768443252065	50.59985390443478	17.713358441467335	80.0	28.0	52.0	560.0	18.681720916588315	0
268	2	34.0	8	88.0	28.0	60.0	7.240427952331402	5.185975089048156	56.92365195562695	18.64994500299349	88.0	28.0	60.0	648.0	18.681720916588315	0
269	2	38.0	2	112.0	36.0	76.0	13.368805842853902	7.478148319703109	75.60723631436713	15.54580952307586	112.0	44.0	68.0	232.0	17.568509882383292	0
270	2	38.0	3	104.0	44.0	60.0	6.638544248194762	6.752815909945582	71.09806641450137	19.51057342735828	104.0	40.0	64.0	336.0	17.568509882383292	0
271	2	38.0	4	100.0	40.0	60.0	7.591963276068384	5.515856266464482	67.26817496608373	19.6240054913834	100.0	28.0	72.0	436.0	17.568509882383292	0
272	2	38.0	5	100.0	44.0	56.0	11.349242033387554	5.70753559684232	63.40880260091819	19.534419768851933	100.0	28.0	72.0	536.0	17.568509882383292	0
273	2	38.0	6	104.0	48.0	56.0	9.808271631452044	5.911757940259918	69.76866250568537	18.51130792260267	104.0	40.0	64.0	640.0	17.568509882383292	0
274	2	40.0	2	88.0	32.0	56.0	8.590143469429961	6.403711836466826	60.12905530810113	12.877089386002083	88.0	40.0	48.0	180.0	18.449768325141545	0
275	2	40.0	3	88.0	36.0	52.0	8.241798070090113	5.817273693435965	54.953664401361294	18.98726383511263	88.0	40.0	48.0	268.0	18.449768325141545	0
276	2	40.0	4	84.0	32.0	52.0	7.995614008827829	4.876769178403606	54.118216237606305	17.00940057516226	84.0	32.0	52.0	352.0	18.449768325141545	0
277	2	40.0	5	80.0	24.0	56.0	8.172364200955656	4.778541077460886	53.05441705922368	13.994677662359777	80.0	28.0	52.0	432.0	18.449768325141545	0
278	2	40.0	6	88.0	40.0	48.0	7.565666801316183	9.331559568033128	50.568912134012635	20.533861496638053	88.0	36.0	52.0	520.0	18.449768325141545	0
279	2	55.0	2	108.0	52.0	56.0	12.30295172028039	6.856607889289478	73.41332943948333	15.427110950946798	108.0	44.0	64.0	228.0	17.567768895753208	0
280	2	55.0	3	104.0	40.0	64.0	14.962422812351974	5.2531142117479135	61.57826446632208	22.20619850957803	104.0	40.0	64.0	332.0	17.567768895753208	0
281	2	55.0	4	92.0	28.0	64.0	9.138184805295111	5.092837938000969	60.380806344702364	17.388170912001556	92.0	28.0	64.0	424.0	17.567768895753208	0
282	2	55.0	5	100.0	32.0	68.0	12.384286159363057	6.255039155615464	62.93736800154926	18.42330668347222	100.0	28.0	72.0	524.0	17.567768895753208	0
283	2	55.0	6	108.0	28.0	80.0	16.264164542218964	6.550825798752271	61.34868277711462	23.836326881914147	108.0	32.0	76.0	632.0	17.567768895753208	0
284	2	64.0	2	96.0	44.0	52.0	8.959103367581264	6.506793652872787	65.34101433433361	15.193088645212342	96.0	40.0	56.0	188.0	18.148956432520965	0
285	2	64.0	3	84.0	32.0	52.0	7.309840399204518	6.246207771319575	54.86337564710777	15.580576182368134	84.0	32.0	52.0	272.0	18.148956432520965	0
286	2	64.0	4	84.0	36.0	48.0	7.1991126020070055	6.143742478906745	52.30227649787713	18.35486842120912	84.0	32.0	52.0	356.0	18.148956432520965	0
287	2	64.0	5	84.0	28.0	56.0	7.211290716788767	5.30604479056916	56.84951083292049	14.633153659721586	84.0	28.0	56.0	440.0	18.148956432520965	0
288	2	64.0	6	88.0	32.0	56.0	6.2656987399710715	5.430110995741131	56.3289414514615	19.975248812826294	88.0	36.0	52.0	528.0	18.148956432520965	0
289	2	66.0	2	84.0	32.0	52.0	7.21977400700527	5.876695193250541	53.136112129869616	17.767418669874573	84.0	40.0	44.0	168.0	18.68219291643676	0
290	2	66.0	3	76.0	28.0	48.0	6.327630711096731	5.017360867253814	50.885019797459506	13.76998862418995	76.0	24.0	52.0	244.0	18.68219291643676	0
291	2	66.0	4	72.0	32.0	40.0	7.766123886687012	5.577318377463058	44.90159283141816	13.754964904431773	72.0	28.0	44.0	316.0	18.68219291643676	0
292	2	66.0	5	76.0	28.0	48.0	7.0212454744979595	5.2475155742159245	46.71322175401684	17.018017197269273	76.0	28.0	48.0	392.0	18.68219291643676	0
293	2	66.0	6	80.0	44.0	36.0	6.009085884637216	4.89731646648022	49.08839154307515	20.005206105807417	80.0	28.0	52.0	472.0	18.68219291643676	0
294	2	66.0	7	80.0	28.0	52.0	6.910116018260169	5.066662595718697	51.20612670964874	16.817094676372392	80.0	28.0	52.0	552.0	18.68219291643676	0
295	2	66.0	8	88.0	24.0	64.0	10.623353875809698	4.459454748037956	51.184112928430636	21.73307844772171	88.0	28.0	60.0	640.0	18.68219291643676	0
296	2	67.0	2	100.0	52.0	48.0	7.695768734297673	6.032924760421579	69.7993739966886	16.471932508592147	100.0	48.0	52.0	196.0	18.03514554337979	0
297	2	67.0	3	92.0	44.0	48.0	9.162315957562896	5.765169952331348	60.01380142019133	17.058712669914428	92.0	32.0	60.0	288.0	18.03514554337979	0
298	2	67.0	4	92.0	32.0	60.0	7.9440375770627725	5.64964249094146	59.00658509764747	19.399734834348294	92.0	32.0	60.0	380.0	18.03514554337979	0
299	2	67.0	5	116.0	28.0	88.0	7.780209785748923	5.494301027719757	58.13811627821792	44.5873729083134	116.0	28.0	88.0	496.0	18.03514554337979	0
300	2	68.0	2	112.0	44.0	68.0	15.6853328793907	6.232073361445032	72.08535525293252	17.997238506231753	112.0	32.0	80.0	224.0	17.568214180448216	0
301	2	68.0	3	100.0	32.0	68.0	11.63757617079483	6.141803602192596	64.73807844564885	17.48254178136372	100.0	28.0	72.0	324.0	17.568214180448216	0
302	2	68.0	4	96.0	28.0	68.0	9.660093665710576	6.193989502715851	61.89640215389295	18.249514677680622	96.0	32.0	64.0	420.0	17.568214180448216	0
303	2	68.0	5	100.0	32.0	68.0	15.38555271566554	5.35421166788808	56.65498589775683	22.60524971868955	100.0	28.0	72.0	520.0	17.568214180448216	0
304	2	68.0	6	108.0	36.0	72.0	19.626922748554534	5.139585648209845	57.77034975804361	25.463141845192013	108.0	32.0	76.0	628.0	17.568214180448216	0
305	2	76.0	2	100.0	52.0	48.0	8.855587683105625	6.311409975486129	68.86296663920915	15.970035702199098	100.0	44.0	56.0	200.0	18.05327902118724	0
306	2	76.0	3	92.0	32.0	60.0	10.141299399556374	5.823256261336468	58.19602382579842	17.83942051330874	92.0	28.0	64.0	292.0	18.05327902118724	0
307	2	76.0	4	88.0	24.0	64.0	9.618411663604093	4.627990000290367	55.768352827966	17.985245508139542	88.0	28.0	60.0	380.0	18.05327902118724	0
308	2	76.0	5	88.0	28.0	60.0	8.8221491655259	5.381504810461934	55.23663918082019	18.559706843191975	88.0	28.0	60.0	468.0	18.05327902118724	0
309	2	76.0	6	88.0	32.0	56.0	7.528923792370051	5.266824539423794	59.10291141546611	16.101340252740044	88.0	32.0	56.0	556.0	18.05327902118724	0
310	2	80.0	2	88.0	36.0	52.0	8.182339537363191	6.541749107457832	59.06231494945783	14.213596405721148	88.0	36.0	52.0	184.0	18.35613633354753	0
311	2	80.0	3	84.0	32.0	52.0	7.473407332999955	5.976548325197484	54.248401631456005	16.301642710346556	84.0	36.0	48.0	268.0	18.35613633354753	0
312	2	80.0	4	80.0	32.0	48.0	7.5050701214075275	5.341207481225297	50.84878889943252	16.304933497934655	80.0	28.0	52.0	348.0	18.35613633354753	0
313	2	80.0	5	84.0	32.0	52.0	6.753533653929708	5.1837011068507195	51.39442626469406	20.66833897452551	84.0	32.0	52.0	432.0	18.35613633354753	0
314	2	80.0	6	84.0	36.0	48.0	7.717550439452054	5.695073254794579	51.31573196515586	19.271644340597504	84.0	32.0	52.0	516.0	18.35613633354753	0
315	2	83.0	2	108.0	32.0	76.0	10.862165003449547	6.087843635528472	74.2659335071273	16.78405785389468	108.0	36.0	72.0	216.0	17.711689201666328	0
316	2	83.0	3	96.0	40.0	56.0	9.20228079786142	6.070641792379234	61.75594018864115	18.971137221118198	96.0	32.0	64.0	312.0	17.711689201666328	0
317	2	83.0	4	96.0	40.0	56.0	7.095224700735685	5.680096575472078	64.21383547880117	19.010843244991065	96.0	32.0	64.0	408.0	17.711689201666328	0
318	2	83.0	5	96.0	36.0	60.0	6.671880404601438	5.2867759050772065	65.73704294036457	18.30430074995678	96.0	28.0	68.0	504.0	17.711689201666328	0
319	2	83.0	6	100.0	32.0	68.0	6.9314884332139854	5.492391027364192	69.51977896808921	18.05634157133261	100.0	28.0	72.0	604.0	17.711689201666328	0
320	2	86.0	2	80.0	36.0	44.0	6.665267197324425	5.916707420871532	53.9953944656782	13.42263091612584	80.0	36.0	44.0	164.0	18.6823569314732	0
321	2	86.0	3	76.0	32.0	44.0	6.408008731409751	6.355026718737548	50.31040863847744	12.92655591137526	76.0	28.0	48.0	240.0	18.6823569314732	0
322	2	86.0	4	84.0	36.0	48.0	7.218640080689283	5.308800780190978	53.100263175006404	18.372295964113334	84.0	36.0	48.0	324.0	18.6823569314732	0
323	2	86.0	5	76.0	28.0	48.0	6.989712624144545	5.100936031207425	48.46230885402849	15.447042490619538	76.0	24.0	52.0	400.0	18.6823569314732	0
324	2	86.0	6	84.0	28.0	56.0	8.33576685805815	4.945348557004991	48.592382468264816	22.126502116672043	84.0	28.0	56.0	484.0	18.6823569314732	0
325	2	86.0	7	84.0	32.0	52.0	7.558920194126813	5.476814229851357	54.027453105003644	16.936812471018186	84.0	28.0	56.0	568.0	18.6823569314732	0
326	2	88.0	2	104.0	40.0	64.0	9.094420317814894	6.513158365296704	71.04389391251772	17.348527404370685	104.0	40.0	64.0	208.0	17.721926564340624	0
327	2	88.0	3	96.0	32.0	64.0	8.637883119142543	6.27088448161814	62.06564942493878	19.025582974300534	96.0	36.0	60.0	304.0	17.721926564340624	0
328	2	88.0	4	88.0	28.0	60.0	6.8742957987093405	6.6226289687349436	59.11970207701523	15.383373155540482	88.0	32.0	56.0	392.0	17.721926564340624	0
329	2	88.0	5	96.0	36.0	60.0	7.082774782660977	12.026204486611505	54.15650286961187	22.73451786111565	96.0	44.0	52.0	488.0	17.721926564340624	0
330	2	89.0	2	92.0	32.0	60.0	7.8972174445795815	6.385103458489112	63.002591069009355	14.71508802792195	92.0	36.0	56.0	188.0	18.20933588947973	0
331	2	89.0	3	88.0	32.0	56.0	6.8542412088013975	5.672490116222775	57.735998923385324	17.737269751590503	88.0	32.0	56.0	276.0	18.20933588947973	0
332	2	89.0	4	80.0	32.0	48.0	8.12903186325292	6.308507333785769	52.63493645119843	12.927524351762884	80.0	28.0	52.0	356.0	18.20933588947973	0
333	2	89.0	5	84.0	32.0	52.0	7.86711606806864	5.313745579025124	52.510444851114016	18.30869350179222	84.0	32.0	52.0	440.0	18.20933588947973	0
334	2	89.0	6	72.0	20.0	52.0	8.628779656919221	4.806686385669707	38.70605491636206	19.85847904104901	72.0	24.0	48.0	512.0	18.20933588947973	0
335	2	90.0	2	104.0	44.0	60.0	10.323452497388985	6.531323344349829	70.15107153504863	16.994152623212557	104.0	48.0	56.0	212.0	17.889111675658445	0
336	2	90.0	3	92.0	36.0	56.0	8.696518272882429	5.937718926402425	60.39616621390067	16.969596586814475	92.0	36.0	56.0	304.0	17.889111675658445	0
337	2	90.0	4	88.0	32.0	56.0	8.699213573418547	5.759041368739304	57.89783967145206	15.643905386390088	88.0	32.0	56.0	392.0	17.889111675658445	0
338	2	90.0	5	92.0	36.0	56.0	8.35655933654931	5.453297181732694	56.824143667853434	21.365999813864562	92.0	32.0	60.0	484.0	17.889111675658445	0
339	2	92.0	2	104.0	48.0	56.0	9.151251275490296	6.168283159604854	71.44810699282628	17.232358572078567	104.0	40.0	64.0	212.0	17.569498781445027	0
340	2	92.0	3	100.0	40.0	60.0	8.456984049597281	5.421137720384991	65.05276319237063	21.069115037647094	100.0	32.0	68.0	312.0	17.569498781445027	0
341	2	92.0	4	92.0	28.0	64.0	6.99297496756401	6.68703360331881	61.634928084488195	16.685063344628986	92.0	28.0	64.0	404.0	17.569498781445027	0
342	2	92.0	5	96.0	32.0	64.0	7.605540873582925	5.515894567309601	62.13548507846684	20.74307948064063	96.0	32.0	64.0	500.0	17.569498781445027	0
343	2	92.0	6	100.0	28.0	72.0	16.97827235438558	5.941119945051469	55.16934108448129	21.91126661608166	100.0	28.0	72.0	600.0	17.569498781445027	0
344	2	102.0	2	88.0	40.0	48.0	8.161107294571195	6.610994638755258	59.25422478781215	13.973673278861398	88.0	36.0	52.0	180.0	18.57353971767987	0
345	2	102.0	3	88.0	32.0	56.0	7.939864430996266	6.065642452265195	56.36981580284211	17.624677313896427	88.0	40.0	48.0	268.0	18.57353971767987	0
346	2	105.0	2	96.0	40.0	56.0	8.254323003831729	6.424166933596425	66.23567755673709	15.085832505834759	96.0	40.0	56.0	192.0	18.083093357058377	0
347	2	105.0	3	88.0	40.0	48.0	7.78171624497935	5.784786778898621	56.36114960844006	18.07234736768197	88.0	36.0	52.0	280.0	18.083093357058377	0
348	2	105.0	4	80.0	32.0	48.0	7.214704224900686	5.400788505524304	53.1763657602753	14.208141509299708	80.0	36.0	44.0	360.0	18.083093357058377	0
349	2	105.0	5	84.0	28.0	56.0	6.401857446704071	5.452917923245536	53.07125560079004	19.073969029260354	84.0	28.0	56.0	444.0	18.083093357058377	0
350	2	105.0	6	84.0	32.0	52.0	7.294551701161481	5.515937799272763	54.61683182792251	16.572678671643246	84.0	28.0	56.0	528.0	18.083093357058377	0
351	2	105.0	7	92.0	32.0	60.0	6.4988468643753095	5.699639129701723	59.67649086554354	20.125023140379426	92.0	36.0	56.0	620.0	18.083093357058377	0
352	2	109.0	2	104.0	52.0	52.0	8.987686215269207	6.541999768853344	74.41035975389329	14.05995426198416	104.0	48.0	56.0	208.0	17.777281790296367	0
353	2	109.0	3	100.0	40.0	60.0	9.54254680099234	6.158858735590627	64.01395623582411	20.28463822759292	100.0	40.0	60.0	308.0	17.777281790296367	0
354	2	109.0	4	96.0	36.0	60.0	7.8468598542970085	5.622490934643622	63.04844399329983	19.482205217759542	96.0	32.0	64.0	404.0	17.777281790296367	0
355	2	109.0	5	96.0	32.0	64.0	8.653354464515928	8.590019826657908	58.70906026898405	20.047565439842117	96.0	36.0	60.0	500.0	17.777281790296367	0
356	2	110.0	2	88.0	36.0	52.0	7.267985420452675	6.4264526452912065	58.15250432675586	16.15305760750026	88.0	36.0	52.0	176.0	18.409295915158584	0
357	2	110.0	3	80.0	36.0	44.0	6.864953675229344	5.460137971027308	53.989719382477205	13.685188971266143	80.0	32.0	48.0	256.0	18.409295915158584	0
358	2	110.0	4	80.0	36.0	44.0	6.710139849341942	5.385033254228006	52.14334271302931	15.76148418340074	80.0	32.0	48.0	336.0	18.409295915158584	0
359	2	110.0	5	80.0	32.0	48.0	7.8648469152357166	5.536994733068468	50.143662699042295	16.45449565265352	80.0	32.0	48.0	416.0	18.409295915158584	0
360	2	110.0	6	84.0	32.0	52.0	9.344168750673873	5.780890326518886	50.1492644205311	18.725676502276144	84.0	32.0	52.0	500.0	18.409295915158584	0
361	2	114.0	2	92.0	32.0	60.0	7.835725929407914	6.0714785618488065	64.98009637941645	13.112699129326828	92.0	32.0	60.0	188.0	18.16936384227868	0
362	2	114.0	3	88.0	44.0	44.0	6.608251307426883	6.319866433640215	56.43723299088805	18.634649268044853	88.0	36.0	52.0	276.0	18.16936384227868	0
363	2	114.0	4	80.0	32.0	48.0	6.932972402649625	5.333987363335325	53.60543108999826	14.127609144016787	80.0	28.0	52.0	356.0	18.16936384227868	0
364	2	114.0	5	84.0	28.0	56.0	7.012849088585654	5.194063361333292	53.74632869209222	18.046758857988834	84.0	36.0	48.0	440.0	18.16936384227868	0
365	2	114.0	6	88.0	36.0	52.0	7.2917636004925726	5.224952586539075	56.04648525789503	19.436798555073324	88.0	44.0	44.0	528.0	18.16936384227868	0
366	2	116.0	2	84.0	36.0	48.0	9.437588328462368	6.302241634219911	53.911149950190975	14.349020087126746	84.0	36.0	48.0	176.0	18.632249054799765	0
367	2	116.0	3	84.0	40.0	44.0	8.162243798273948	5.4400878394930885	52.610732189159904	17.78693617307306	84.0	40.0	44.0	260.0	18.632249054799765	0
368	2	116.0	4	80.0	32.0	48.0	5.9563195528155575	5.534900315996651	51.593231415207924	16.915548715979867	80.0	32.0	48.0	340.0	18.632249054799765	0
369	2	116.0	5	76.0	36.0	40.0	8.229354033270624	5.7788041167528945	47.074458305687415	14.917383544289066	76.0	28.0	48.0	416.0	18.632249054799765	0
370	2	116.0	6	80.0	28.0	52.0	7.088458677477149	5.294871083600015	48.130542933733295	19.48612730518954	80.0	28.0	52.0	496.0	18.632249054799765	0
371	2	116.0	7	80.0	32.0	48.0	7.4833238777056295	4.988443381189541	48.41220459986738	19.11602814123745	80.0	36.0	44.0	576.0	18.632249054799765	0
372	2	119.0	2	104.0	44.0	60.0	10.678252104166376	6.278291981613904	73.51392474695778	13.529531167261936	104.0	40.0	64.0	212.0	17.848935083881596	0
373	2	119.0	3	96.0	36.0	60.0	10.182218693574043	5.832333055499618	62.2199642746707	17.765483976255638	96.0	32.0	64.0	308.0	17.848935083881596	0
374	2	119.0	4	92.0	32.0	60.0	14.047556378315562	5.729965977478287	54.147764341980974	18.074713302225177	92.0	32.0	60.0	400.0	17.848935083881596	0
375	2	119.0	5	92.0	32.0	60.0	13.759273811864318	5.52482097405499	53.745862349739525	18.970042864341167	92.0	32.0	60.0	492.0	17.848935083881596	0
376	2	121.0	2	88.0	40.0	48.0	7.924562831216235	5.928424918970876	59.370597887262036	14.776414362550852	88.0	40.0	48.0	180.0	18.44484017095477	0
377	2	121.0	3	80.0	28.0	52.0	7.644030582453439	5.992161288322251	52.49512244383831	13.868685685385998	80.0	28.0	52.0	260.0	18.44484017095477	0
378	2	121.0	4	76.0	40.0	36.0	7.069370719762276	5.951899366583518	48.03215878709585	14.946571126558354	76.0	32.0	44.0	336.0	18.44484017095477	0
379	2	121.0	5	80.0	24.0	56.0	6.468013618654538	4.9451973983159405	49.980307791781115	18.606481191248406	80.0	28.0	52.0	416.0	18.44484017095477	0
380	2	121.0	6	76.0	28.0	48.0	6.438111606499035	4.161559318395462	49.01385106570592	16.386478009399582	76.0	24.0	52.0	492.0	18.44484017095477	0
381	2	122.0	2	76.0	32.0	44.0	8.2209457912289	6.49136438910422	48.799793258055374	12.487896561611507	76.0	36.0	40.0	160.0	18.683567696254823	0
382	2	122.0	3	76.0	36.0	40.0	6.086437138355194	4.885280534551498	48.04123699248268	16.987045334610627	76.0	28.0	48.0	236.0	18.683567696254823	0
383	2	122.0	4	76.0	32.0	44.0	7.128742116748185	5.002817050251792	44.47541589374717	19.393024939252854	76.0	28.0	48.0	312.0	18.683567696254823	0
384	2	122.0	5	72.0	28.0	44.0	8.050432239744339	5.187767013771804	42.48090123386203	16.28089951262183	72.0	24.0	48.0	384.0	18.683567696254823	0
385	2	122.0	6	76.0	32.0	44.0	8.188260173995559	4.827805602691512	44.251301857144085	18.732632366168843	76.0	28.0	48.0	460.0	18.683567696254823	0
386	2	122.0	7	80.0	36.0	44.0	10.738755260146831	5.007035462566307	45.67783639773461	18.576372879552252	80.0	36.0	44.0	540.0	18.683567696254823	0
387	2	122.0	8	88.0	44.0	44.0	9.611289849461059	5.267628102426556	50.088488877160785	23.0325931709516	88.0	28.0	60.0	628.0	18.683567696254823	0
388	2	123.0	2	100.0	40.0	60.0	11.822252193822806	6.852143428228942	66.24925202607129	15.076352351876963	100.0	44.0	56.0	200.0	17.568099351073723	0
389	2	123.0	3	60.0	12.0	48.0	6.954114493434446	1.8262450755108546	32.55011813786791	18.669522293186787	60.0	24.0	36.0	260.0	17.568099351073723	0
390	2	123.0	4	136.0	40.0	96.0	17.41958597565514	7.033487312114858	93.12133394336746	18.425592768862543	136.0	40.0	96.0	396.0	17.568099351073723	0
391	2	123.0	5	136.0	36.0	100.0	10.237988777138014	5.972261859196578	98.56694968128716	21.222799682378252	136.0	48.0	88.0	532.0	17.568099351073723	0
392	2	124.0	2	100.0	52.0	48.0	9.159432738912102	6.563751915190892	71.05828533060658	13.218530015290426	100.0	44.0	56.0	204.0	17.90196744247247	0
393	2	124.0	3	100.0	44.0	56.0	9.603410554224752	6.310086194073278	64.90151300290248	19.184990248799494	100.0	40.0	60.0	304.0	17.90196744247247	0
394	2	124.0	4	88.0	32.0	56.0	7.258931792521139	5.731651085046963	61.17683488218762	13.832582240244278	88.0	28.0	60.0	392.0	17.90196744247247	0
395	2	124.0	5	92.0	32.0	60.0	6.510389134845411	5.962222227208997	59.59801991382528	19.92936872412031	92.0	32.0	60.0	484.0	17.90196744247247	0
396	2	124.0	6	88.0	44.0	44.0	5.718496029667563	5.684137296862673	59.07215506342209	17.525211610047677	88.0	32.0	56.0	572.0	17.90196744247247	0
397	2	125.0	2	108.0	48.0	60.0	9.609077455505286	6.469893846245611	75.20679622683865	16.714232471410455	108.0	44.0	64.0	212.0	17.6884821288559	0
398	2	125.0	3	100.0	36.0	64.0	8.98550133444644	5.661516963181555	65.5515778587637	19.801403843608313	100.0	40.0	60.0	312.0	17.6884821288559	0
399	2	125.0	4	96.0	40.0	56.0	9.457471693250284	6.000655778544626	62.301912488784296	18.239960039420794	96.0	32.0	64.0	408.0	17.6884821288559	0
400	2	125.0	5	100.0	32.0	68.0	13.58252287566279	6.23046813336731	59.56241840098966	20.624590589980244	100.0	32.0	68.0	508.0	17.6884821288559	0
401	2	125.0	6	108.0	44.0	64.0	9.445002547084755	5.683205827348274	72.510281422645	20.361510202921977	108.0	32.0	76.0	616.0	17.6884821288559	0
402	2	129.0	2	88.0	44.0	44.0	2.1942477481884453	9.785564212999333	63.618857558847026	12.401330479965196	88.0	64.0	24.0	220.0	17.56981460454445	0
403	2	129.0	3	104.0	44.0	60.0	9.41312817262525	6.43986333711095	68.56732846417682	19.579680026086976	104.0	44.0	60.0	324.0	17.56981460454445	0
404	2	129.0	4	100.0	40.0	60.0	7.473134090633835	5.500308423481954	68.44467360840667	18.581883877477537	100.0	32.0	68.0	424.0	17.56981460454445	0
405	2	129.0	5	100.0	36.0	64.0	8.621756469284094	5.973957240188838	67.5663938035014	17.83789248702567	100.0	32.0	68.0	524.0	17.56981460454445	0
406	2	129.0	6	104.0	24.0	80.0	8.799089529001435	5.853155516691231	70.39965082176866	18.948104132538674	104.0	28.0	76.0	628.0	17.56981460454445	0
407	2	132.0	2	96.0	52.0	44.0	7.781532852379456	6.281571855614587	69.76059481578292	12.176300476223034	96.0	52.0	44.0	196.0	18.188091313276683	0
408	2	132.0	3	92.0	36.0	56.0	9.334106234856677	5.52935520819338	56.65126426787069	20.485274289079257	92.0	32.0	60.0	288.0	18.188091313276683	0
409	2	132.0	4	80.0	32.0	48.0	7.697543978779095	5.375380512505387	53.602361232035605	13.324714276679913	80.0	28.0	52.0	368.0	18.188091313276683	0
410	2	132.0	5	84.0	32.0	52.0	11.389408422467739	5.187455719374725	48.45359974729797	18.969536110859565	84.0	28.0	56.0	452.0	18.188091313276683	0
411	2	132.0	6	84.0	36.0	48.0	8.674095193421977	5.530608388729661	52.22404482202444	17.571251595823924	84.0	36.0	48.0	536.0	18.188091313276683	0
412	2	141.0	2	84.0	36.0	48.0	8.286812240306006	6.226181655913749	55.02617229996672	14.460833803813529	84.0	36.0	48.0	172.0	18.682680216345585	0
413	2	141.0	3	84.0	28.0	56.0	7.347087301546765	4.572925171057506	53.71956297538637	18.360424552009363	84.0	28.0	56.0	256.0	18.682680216345585	0
414	2	141.0	4	76.0	28.0	48.0	6.701935182439684	5.006247572550365	50.01054147947531	14.281275765534645	76.0	28.0	48.0	332.0	18.682680216345585	0
415	2	141.0	5	80.0	24.0	56.0	9.152494528112186	4.943081974323036	46.989226092138836	18.915197405425943	80.0	28.0	52.0	412.0	18.682680216345585	0
416	2	141.0	6	80.0	24.0	56.0	9.09690878586332	5.317479506636175	46.67232228717103	18.913289420329477	80.0	28.0	52.0	492.0	18.682680216345585	0
417	2	141.0	7	80.0	28.0	52.0	10.452800008544045	5.272673756917811	46.90048865228084	17.3740375822573	80.0	24.0	56.0	572.0	18.682680216345585	0
418	2	141.0	8	88.0	24.0	64.0	11.995835432871786	4.835612759032074	49.389620445094124	21.778931363002016	88.0	28.0	60.0	660.0	18.682680216345585	0
419	2	142.0	2	88.0	36.0	52.0	7.822020562242841	6.431872260173819	60.11608844074151	13.630018736841834	88.0	32.0	56.0	188.0	18.32275153171817	0
420	2	142.0	3	80.0	32.0	48.0	7.102584025169762	5.5672037394608935	51.235785300330605	16.09442693503874	80.0	32.0	48.0	268.0	18.32275153171817	0
421	2	142.0	4	76.0	36.0	40.0	6.381342489371264	5.031716054430774	46.51518085399232	18.071760602205643	76.0	28.0	48.0	344.0	18.32275153171817	0
422	2	142.0	5	72.0	28.0	44.0	6.499354392000782	5.283678114558654	44.41304105069611	15.803926442744455	72.0	28.0	44.0	416.0	18.32275153171817	0
423	2	142.0	6	76.0	36.0	40.0	6.303909376972172	5.387278354745092	46.81410807147404	17.494704196808698	76.0	28.0	48.0	492.0	18.32275153171817	0
424	2	144.0	2	84.0	32.0	52.0	6.800256095277035	5.748760873884237	58.702464807665564	12.748518223173164	84.0	40.0	44.0	176.0	18.682129237150697	0
425	2	144.0	3	80.0	32.0	48.0	7.009673418746672	5.361888322236041	52.27674327206449	15.351694986952793	80.0	28.0	52.0	256.0	18.682129237150697	0
426	2	144.0	4	80.0	24.0	56.0	6.1340252751032835	5.1421989650242494	50.68311370984787	18.040662050024594	80.0	28.0	52.0	336.0	18.682129237150697	0
427	2	144.0	5	76.0	24.0	52.0	9.50265022133135	5.107750777998774	46.47018361184263	14.919415388827247	76.0	24.0	52.0	412.0	18.682129237150697	0
428	2	144.0	6	80.0	32.0	48.0	7.698631986910868	4.982606460437751	48.000548114510025	19.318213438141356	80.0	28.0	52.0	492.0	18.682129237150697	0
429	2	144.0	7	80.0	24.0	56.0	5.316966594068958	5.3611921421537545	51.42064671443711	17.901194549340175	80.0	24.0	56.0	572.0	18.682129237150697	0
430	2	144.0	8	84.0	24.0	60.0	7.647566095650632	5.721263643850648	50.07014559393883	20.561024666559888	84.0	28.0	56.0	656.0	18.682129237150697	0
431	2	147.0	2	104.0	56.0	48.0	7.8282760143131895	7.226004448463556	73.0112722630711	15.934447274152149	104.0	48.0	56.0	204.0	17.76111994677276	0
432	2	147.0	3	96.0	36.0	60.0	8.58194754607689	5.920801769034483	66.43735646269064	15.059894222197983	96.0	32.0	64.0	300.0	17.76111994677276	0
433	2	147.0	4	96.0	48.0	48.0	8.043797748335294	5.4853056171492085	61.59824370379664	20.872652930718857	96.0	32.0	64.0	396.0	17.76111994677276	0
434	2	147.0	5	92.0	32.0	60.0	8.138606863165137	6.136592210547406	59.87706418587322	17.847736740414234	92.0	28.0	64.0	488.0	17.76111994677276	0
435	2	147.0	6	96.0	36.0	60.0	7.0039786215452295	7.938982430268766	63.2754919374928	17.781547010693203	96.0	36.0	60.0	584.0	17.76111994677276	0
436	2	148.0	2	120.0	44.0	76.0	20.288976233353367	5.371129562144233	75.73848412231172	18.601410082190682	120.0	36.0	84.0	232.0	17.569454090469215	0
437	2	148.0	3	116.0	36.0	80.0	16.626806813027372	6.278502788009774	73.28033894698308	19.814351451979775	116.0	36.0	80.0	348.0	17.569454090469215	0
438	2	148.0	4	108.0	36.0	72.0	14.243647121558524	5.837660780688225	70.72031894919758	17.198373148555675	108.0	40.0	68.0	456.0	17.569454090469215	0
439	2	148.0	5	108.0	36.0	72.0	16.16963517971203	6.878390725678173	63.515457822350584	21.43651627225921	108.0	36.0	72.0	564.0	17.569454090469215	0
440	2	150.0	2	104.0	52.0	52.0	7.861854898860685	6.689212538543771	72.70613734988656	16.742795212708984	104.0	48.0	56.0	204.0	17.81261317378162	0
441	2	150.0	3	92.0	44.0	48.0	8.421862964778768	6.588870622040446	63.74110615008445	13.248160263096338	92.0	32.0	60.0	296.0	17.81261317378162	0
442	2	150.0	4	92.0	36.0	56.0	7.712085437289318	6.062803867158607	59.42081968920854	18.804291006343533	92.0	36.0	56.0	388.0	17.81261317378162	0
443	2	150.0	5	92.0	36.0	56.0	7.858082164288874	11.568744500417267	52.55736701185231	20.015806323441552	92.0	40.0	52.0	480.0	17.81261317378162	0
444	2	153.0	2	84.0	36.0	48.0	6.977153757521165	6.29563748923934	55.818233551726976	14.908975201512519	84.0	40.0	44.0	172.0	18.540256869406736	0
445	2	153.0	3	80.0	32.0	48.0	6.825919978460831	5.508365825080261	49.35062872108193	18.315085475376975	80.0	32.0	48.0	252.0	18.540256869406736	0
446	2	153.0	4	72.0	28.0	44.0	5.821730350992652	5.457568153024226	47.0668738321819	13.653827663801223	72.0	32.0	40.0	324.0	18.540256869406736	0
447	2	153.0	5	76.0	28.0	48.0	7.184852943041221	4.950075613716081	44.73736017540148	19.12771126784122	76.0	32.0	44.0	400.0	18.540256869406736	0
448	2	153.0	6	72.0	32.0	40.0	6.7803733090116225	4.860624663944122	46.037251023775354	14.3217510032689	72.0	32.0	40.0	472.0	18.540256869406736	0
449	2	153.0	7	80.0	32.0	48.0	6.9377052474204675	5.013669696167597	47.56771072156016	20.480914334851775	80.0	40.0	40.0	552.0	18.540256869406736	0
450	2	157.0	2	84.0	32.0	52.0	7.436522631643328	6.591398767457989	57.28457349652332	12.687505104375361	84.0	36.0	48.0	176.0	18.37528880281376	0
451	2	157.0	3	80.0	40.0	40.0	5.88484861633313	5.992006407351255	50.55349074741969	17.569654228895928	80.0	32.0	48.0	256.0	18.37528880281376	0
452	2	157.0	4	76.0	28.0	48.0	6.57278839266985	6.454751772113582	46.05617264169439	16.91628719352218	76.0	36.0	40.0	332.0	18.37528880281376	0
453	2	157.0	5	72.0	28.0	44.0	6.747332584088156	5.392977907347358	44.25594984843082	15.60373966013367	72.0	36.0	36.0	404.0	18.37528880281376	0
454	2	157.0	6	76.0	36.0	40.0	5.926091506830744	10.883928616118737	41.461995182346755	17.727984694703764	76.0	40.0	36.0	480.0	18.37528880281376	0
455	2	157.0	7	80.0	40.0	40.0	8.596440395032005	4.805490267513903	47.50323041906182	19.09483891839227	80.0	36.0	44.0	560.0	18.37528880281376	0
456	2	157.0	8	84.0	32.0	52.0	10.784013491727592	4.945777008234245	49.35709458631243	18.913114913725735	84.0	40.0	44.0	644.0	18.37528880281376	0
457	2	161.0	2	80.0	48.0	32.0	6.361074678034953	6.46368630773155	52.68692251192482	14.488316502308678	80.0	36.0	44.0	164.0	18.6831934916138	0
458	2	161.0	3	80.0	32.0	48.0	6.620197407590268	5.634585983003177	47.728443577738204	20.01677303166835	80.0	28.0	52.0	244.0	18.6831934916138	0
459	2	161.0	4	72.0	32.0	40.0	7.737507153565673	4.570086947942627	45.41697989789944	14.275426000592262	72.0	24.0	48.0	316.0	18.6831934916138	0
460	2	161.0	5	76.0	28.0	48.0	6.894963851226521	5.392634594171852	45.57027643374914	18.142125120852484	76.0	36.0	40.0	392.0	18.6831934916138	0
461	2	161.0	6	76.0	28.0	48.0	6.588238123549672	5.145802065842645	47.26631858997041	16.999641220637272	76.0	28.0	48.0	468.0	18.6831934916138	0
462	2	161.0	7	80.0	32.0	48.0	7.684404393713066	4.3736169540785	48.19475479640607	19.74722385580236	80.0	28.0	52.0	548.0	18.6831934916138	0
463	2	161.0	8	80.0	32.0	48.0	7.830374357907431	5.076746839018483	48.783902046990875	18.30897675608321	80.0	36.0	44.0	628.0	18.6831934916138	0
464	2	162.0	4	116.0	32.0	84.0	11.217274527007248	7.049158920581078	80.8602228387345	16.873343713677173	116.0	32.0	84.0	388.0	17.576752796474306	0
465	2	162.0	5	108.0	48.0	60.0	8.769220248989996	5.634176393170833	72.70467915903572	20.89192419880345	108.0	44.0	64.0	496.0	17.576752796474306	0
466	2	162.0	6	108.0	48.0	60.0	10.292099794282649	6.23399108475752	70.6147399115294	20.859169209430434	108.0	28.0	80.0	604.0	17.576752796474306	0
467	2	165.0	2	88.0	32.0	56.0	8.149839053306039	5.862101180070539	58.16225741410979	15.825802352513634	88.0	32.0	56.0	184.0	18.58075015886104	0
468	2	165.0	3	80.0	32.0	48.0	7.0151165388124355	5.41081807141552	51.65656552630895	15.917499863463092	80.0	36.0	44.0	264.0	18.58075015886104	0
469	2	165.0	4	76.0	32.0	44.0	7.134848643299733	4.952640366175444	46.254885695485996	17.657625295038827	76.0	32.0	44.0	340.0	18.58075015886104	0
470	2	165.0	5	76.0	24.0	52.0	6.236443767614674	4.8996346682448575	46.38465082773638	18.47927073640409	76.0	40.0	36.0	416.0	18.58075015886104	0
471	2	165.0	6	76.0	28.0	48.0	7.9656359126939265	5.521866492322829	43.169047745388525	19.34344984959472	76.0	28.0	48.0	492.0	18.58075015886104	0
472	2	170.0	2	108.0	52.0	56.0	10.538641103904979	6.982137711143736	70.92801653847539	19.551204646475895	108.0	44.0	64.0	212.0	17.815918372362148	0
473	2	170.0	3	96.0	36.0	60.0	9.875168234495959	6.0935885093118145	63.66182600091102	16.369417255281206	96.0	36.0	60.0	308.0	17.815918372362148	0
474	2	170.0	4	92.0	40.0	52.0	9.968510041059574	5.669262538579346	59.10793192376474	17.25429549659634	92.0	28.0	64.0	400.0	17.815918372362148	0
475	2	170.0	5	96.0	32.0	64.0	8.292731998452894	5.349770720418007	61.00734552595276	21.35015175517634	96.0	28.0	68.0	496.0	17.815918372362148	0
476	2	170.0	6	96.0	32.0	64.0	9.407452384577482	5.617239243060453	63.39980821777419	17.57550015458787	96.0	36.0	60.0	592.0	17.815918372362148	0
477	2	171.0	2	88.0	32.0	56.0	7.769478336249534	6.009022820677572	59.04099207141141	15.180506771661484	88.0	36.0	52.0	180.0	18.54876274644336	0
478	2	171.0	3	80.0	36.0	44.0	7.748022323301825	5.6893228238878635	52.6457580184038	13.916896834406515	80.0	28.0	52.0	260.0	18.54876274644336	0
479	2	171.0	4	80.0	40.0	40.0	5.820292007742921	5.445930279072229	51.787569653135506	16.946208060049344	80.0	28.0	52.0	340.0	18.54876274644336	0
480	2	171.0	5	76.0	28.0	48.0	7.518747833346197	4.628137903499351	47.8450697482985	16.008044514855953	76.0	24.0	52.0	416.0	18.54876274644336	0
481	2	171.0	6	76.0	28.0	48.0	8.507857273575098	4.8605506466615225	47.35407721495619	15.277514864807188	76.0	24.0	52.0	492.0	18.54876274644336	0
482	2	171.0	7	80.0	36.0	44.0	11.138767043180337	5.4820634818669305	45.01730534201556	18.36186413293717	80.0	28.0	52.0	572.0	18.54876274644336	0
483	2	172.0	2	84.0	32.0	52.0	7.717563456316469	5.9463736779588885	56.378742309334655	13.957320556389988	84.0	36.0	48.0	176.0	18.626674870230683	0
484	2	172.0	3	84.0	32.0	52.0	6.385212470222967	5.347778227320418	52.77634958801002	19.490659714446593	84.0	28.0	56.0	260.0	18.626674870230683	0
485	2	172.0	4	80.0	32.0	48.0	6.1968108023134505	4.924095008753227	48.91336157691512	19.9657326120182	80.0	28.0	52.0	340.0	18.626674870230683	0
486	2	172.0	5	76.0	28.0	48.0	7.764049617536045	4.683099885122999	46.27754438979849	17.275306107542463	76.0	24.0	52.0	416.0	18.626674870230683	0
487	2	172.0	6	72.0	24.0	48.0	7.641667605897965	4.713092198177719	45.75885300743079	13.88638718849353	72.0	24.0	48.0	488.0	18.626674870230683	0
488	2	172.0	7	80.0	32.0	48.0	7.822049177497888	5.369977518069106	45.9243085203957	20.883664784037308	80.0	28.0	52.0	568.0	18.626674870230683	0
489	2	174.0	2	88.0	40.0	48.0	7.826086896386727	6.017794994787039	60.698931907982555	13.45718620084368	88.0	36.0	52.0	184.0	18.48900718542381	0
490	2	174.0	3	80.0	32.0	48.0	7.875473290350158	5.569522483259362	50.33250803312484	16.22249619326564	80.0	36.0	44.0	264.0	18.48900718542381	0
491	2	174.0	4	76.0	24.0	52.0	6.598949548671214	5.458781075084289	47.88552522922953	16.056744147014967	76.0	28.0	48.0	340.0	18.48900718542381	0
492	2	174.0	5	72.0	24.0	48.0	7.016080797581594	4.808708935518723	45.664816789913004	14.510393476986678	72.0	24.0	48.0	412.0	18.48900718542381	0
493	2	174.0	6	76.0	28.0	48.0	7.850295997531703	5.196316007363066	44.65539523215011	18.29799276295512	76.0	32.0	44.0	488.0	18.48900718542381	0
494	2	178.0	2	84.0	36.0	48.0	9.27897831342122	5.705768830306511	53.68102555038193	15.334227305890337	84.0	36.0	48.0	172.0	18.68213781984816	0
495	2	178.0	3	80.0	36.0	44.0	6.8366357301347875	4.790464145444304	51.08594947315342	17.28695065126749	80.0	24.0	56.0	252.0	18.68213781984816	0
496	2	178.0	4	80.0	32.0	48.0	8.40407103940538	4.945057238050595	48.82509706069209	17.825774661851938	80.0	24.0	56.0	332.0	18.68213781984816	0
497	2	178.0	5	76.0	28.0	48.0	8.010186525879192	5.562332834420204	48.531107161591365	13.89637347810924	76.0	24.0	52.0	408.0	18.68213781984816	0
498	2	178.0	6	84.0	32.0	52.0	8.632202734272653	4.93823420715114	50.68348703412522	19.746076024450986	84.0	28.0	56.0	492.0	18.68213781984816	0
499	2	178.0	7	84.0	32.0	52.0	8.552144800695828	5.418448621027665	52.65001035499165	17.379396223284857	84.0	28.0	56.0	576.0	18.68213781984816	0
500	2	179.0	2	92.0	48.0	44.0	6.658521798489261	6.032029265376082	61.901579822080635	17.407869114054023	92.0	48.0	44.0	188.0	18.34239222856399	0
501	2	179.0	3	80.0	40.0	40.0	6.964576859926211	5.5625083587276265	50.532049575282315	16.940865206063847	80.0	32.0	48.0	268.0	18.34239222856399	0
502	2	179.0	4	76.0	28.0	48.0	6.829373005932439	5.350360716096304	49.35950661980314	14.460759658168115	76.0	24.0	52.0	344.0	18.34239222856399	0
503	2	179.0	5	76.0	28.0	48.0	6.114407959528705	4.986100515984447	46.59867403307288	18.300817491413966	76.0	28.0	48.0	420.0	18.34239222856399	0
504	2	179.0	6	80.0	28.0	52.0	7.602571284188571	5.835798792136586	46.97662669629398	19.585003227380867	80.0	28.0	52.0	500.0	18.34239222856399	0
505	2	179.0	7	84.0	28.0	56.0	8.13785765021953	6.006967251690128	52.14809586572221	17.70707923236813	84.0	28.0	56.0	584.0	18.34239222856399	0
506	2	183.0	2	104.0	32.0	72.0	8.404995237518904	6.4402179615699	74.4632349030004	14.691551897910799	104.0	36.0	68.0	208.0	17.638732074797137	0
507	2	183.0	3	100.0	40.0	60.0	9.651002452749992	6.646098219050174	65.3574838772856	18.34541545091423	100.0	32.0	68.0	308.0	17.638732074797137	0
508	2	183.0	4	92.0	52.0	40.0	7.010963943138847	5.554571538478683	62.31355527494753	17.120909243434937	92.0	28.0	64.0	400.0	17.638732074797137	0
509	2	183.0	5	92.0	32.0	60.0	8.01023203160031	5.961764890691768	59.0219173720954	19.00608570561252	92.0	32.0	60.0	492.0	17.638732074797137	0
510	2	184.0	2	88.0	40.0	48.0	7.786414833636911	5.819651476854602	58.16706228044502	16.226871409063463	88.0	36.0	52.0	184.0	18.40316030531935	0
511	2	184.0	3	80.0	32.0	48.0	7.206711676509457	5.219339511518996	51.82215083907255	15.751797972898999	80.0	36.0	44.0	264.0	18.40316030531935	0
512	2	184.0	4	76.0	28.0	48.0	7.070674341362292	5.349518976340562	46.92610129310265	16.6537053891945	76.0	28.0	48.0	340.0	18.40316030531935	0
513	2	184.0	5	76.0	28.0	48.0	6.802939834121787	4.919884809427288	46.81307833852185	17.464097017929078	76.0	28.0	48.0	416.0	18.40316030531935	0
514	2	184.0	6	76.0	32.0	44.0	6.298863701021105	5.006063246025235	49.843215355216955	14.851857697736705	76.0	28.0	48.0	492.0	18.40316030531935	0
515	2	184.0	7	84.0	36.0	48.0	6.859885616171255	5.625317683260505	52.749213166831396	18.765583533736844	84.0	28.0	56.0	576.0	18.40316030531935	0
516	2	185.0	2	104.0	48.0	56.0	9.665254553656013	6.227849003989519	70.69904348374553	17.40785295860894	104.0	48.0	56.0	208.0	18.17956823139581	0
517	2	185.0	3	92.0	40.0	52.0	7.9565029208374085	6.54417350728238	63.203403194968075	14.295920376912136	92.0	44.0	48.0	300.0	18.17956823139581	0
518	2	185.0	4	92.0	36.0	56.0	6.366609554342119	5.353460289024724	61.08310231874566	19.196827837887497	92.0	28.0	64.0	392.0	18.17956823139581	0
519	2	185.0	5	92.0	32.0	60.0	8.472013670298793	5.245483509413134	58.46136473839215	19.821138081895924	92.0	28.0	64.0	484.0	18.17956823139581	0
520	2	185.0	6	96.0	44.0	52.0	9.695050328165053	5.751352047594878	61.0067779326281	19.546819691611972	96.0	36.0	60.0	580.0	18.17956823139581	0
521	2	188.0	2	92.0	40.0	52.0	9.742059269840581	7.568410649659356	59.33845858341179	15.35107149708827	92.0	40.0	52.0	196.0	18.15083023305578	0
522	2	188.0	3	80.0	44.0	36.0	7.564562260689229	5.241973536022471	49.49687884254928	17.69658536073902	80.0	32.0	48.0	276.0	18.15083023305578	0
523	2	188.0	4	76.0	44.0	32.0	6.0230962310651535	6.7909839011038	42.88154465212443	20.304375215706614	76.0	36.0	40.0	352.0	18.15083023305578	0
524	2	188.0	5	76.0	32.0	44.0	6.0483497718173	6.078283340989287	45.06234050486921	18.8110263823242	76.0	28.0	48.0	428.0	18.15083023305578	0
525	2	188.0	6	76.0	28.0	48.0	6.811843378579738	6.1057350872429765	44.22548555035456	18.856935983822723	76.0	28.0	48.0	504.0	18.15083023305578	0
526	2	188.0	7	80.0	28.0	52.0	13.504552745862497	6.3558927672736445	40.63783677465142	19.50171771221244	80.0	32.0	48.0	584.0	18.15083023305578	0
527	2	190.0	2	156.0	40.0	116.0	12.466978897767433	5.748993503160875	119.55097495876959	18.233052640302105	156.0	28.0	128.0	296.0	18.08962298283292	0
528	2	190.0	3	208.0	56.0	152.0	29.90204150287053	6.354033829167065	148.4995986974102	23.24432597055221	208.0	48.0	160.0	504.0	18.08962298283292	0
529	2	194.0	2	92.0	40.0	52.0	8.919133548866455	6.54855266171208	62.297724284468984	14.234589504952481	92.0	36.0	56.0	188.0	18.49617896542572	0
530	2	194.0	3	84.0	28.0	56.0	7.919787949271495	5.974333840714735	52.851975659470554	17.253902550543216	84.0	28.0	56.0	272.0	18.49617896542572	0
531	2	194.0	4	76.0	24.0	52.0	7.385875350148979	5.328175598213932	48.995739650457494	14.290209401179595	76.0	24.0	52.0	348.0	18.49617896542572	0
532	2	194.0	5	76.0	32.0	44.0	9.667005568724335	5.507199630357434	45.73715138112965	15.088643419788582	76.0	28.0	48.0	424.0	18.49617896542572	0
533	2	194.0	6	80.0	28.0	52.0	7.879847247682676	5.156620055020028	50.5134655574966	16.450067139800694	80.0	28.0	52.0	504.0	18.49617896542572	0
534	2	194.0	7	84.0	24.0	60.0	8.358316766935332	5.004280844646587	50.75315347874357	19.88424890967451	84.0	28.0	56.0	588.0	18.49617896542572	0
535	2	201.0	2	88.0	36.0	52.0	5.47481894151224	6.213222099274418	59.26619668687749	17.04576227233585	88.0	32.0	56.0	180.0	18.39708901679402	0
536	2	201.0	3	76.0	20.0	56.0	6.009647724142752	4.8908771483619375	49.88599398625746	15.21348114123785	76.0	24.0	52.0	256.0	18.39708901679402	0
537	2	201.0	4	72.0	24.0	48.0	7.561861939252481	4.94405783805712	42.64701284140301	16.84706738128739	72.0	24.0	48.0	328.0	18.39708901679402	0
538	2	201.0	5	68.0	24.0	44.0	7.168255733800152	6.504731766410828	41.413372940153465	12.913639559635556	68.0	24.0	44.0	396.0	18.39708901679402	0
539	2	201.0	6	76.0	28.0	48.0	7.1250637107502826	5.5494722109259556	43.05900102650054	20.266463051823223	76.0	28.0	48.0	472.0	18.39708901679402	0
540	2	201.0	7	76.0	32.0	44.0	6.107921107307902	5.061773461659129	46.65879428296802	18.17151114806495	76.0	24.0	52.0	548.0	18.39708901679402	0
541	2	201.0	8	80.0	24.0	56.0	7.421653633330493	5.689794500180028	48.24344425807567	18.64510760841381	80.0	28.0	52.0	628.0	18.39708901679402	0
542	2	202.0	2	104.0	40.0	64.0	9.4818039445598	6.951178871048086	67.8127296734146	19.75428751097752	104.0	44.0	60.0	200.0	17.967365589888924	0
543	2	202.0	3	92.0	48.0	44.0	5.509619202187309	5.93471418462812	61.5380437920127	19.01762282117187	92.0	40.0	52.0	292.0	17.967365589888924	0
544	2	202.0	4	84.0	32.0	52.0	9.220554969234456	5.661014523445942	51.63500146718991	17.483429040129693	84.0	28.0	56.0	376.0	17.967365589888924	0
545	2	202.0	5	84.0	24.0	60.0	8.154906551285535	5.159735099816203	52.558714649845285	18.126643699052977	84.0	28.0	56.0	460.0	17.967365589888924	0
546	2	202.0	6	88.0	32.0	56.0	9.259059106073664	5.79494542680294	54.90125977770879	18.04473568941461	88.0	28.0	60.0	548.0	17.967365589888924	0
547	2	202.0	7	100.0	32.0	68.0	9.194501174111792	5.991644870238815	62.31811425205626	22.49573970359313	100.0	32.0	68.0	648.0	17.967365589888924	0
548	2	209.0	2	112.0	44.0	68.0	7.611751767012208	6.319349941893819	81.15183509963614	16.917063191457828	112.0	44.0	68.0	224.0	17.57022238883991	0
549	2	209.0	3	100.0	44.0	56.0	12.01992725726285	5.588267307746861	64.66373234881098	17.728073086179307	100.0	36.0	64.0	324.0	17.57022238883991	0
550	2	209.0	4	100.0	40.0	60.0	8.58413089868759	5.88869818335445	63.67560838240638	21.85156253555158	100.0	32.0	68.0	424.0	17.57022238883991	0
551	2	209.0	5	96.0	32.0	64.0	7.593935873019632	6.239981286471959	63.81065230041594	18.35543054009247	96.0	32.0	64.0	520.0	17.57022238883991	0
552	2	209.0	6	100.0	32.0	68.0	7.857149302108837	5.403350701193631	66.01994709204439	20.719552904653142	100.0	28.0	72.0	620.0	17.57022238883991	0
553	2	210.0	2	92.0	40.0	52.0	7.175191075894958	6.009443578232023	60.691725302549045	18.123640043323974	92.0	36.0	56.0	184.0	18.68422595276514	0
554	2	210.0	3	80.0	36.0	44.0	9.148378786536853	5.913425249663987	49.319132125488835	15.619063838310325	80.0	36.0	44.0	264.0	18.68422595276514	0
555	2	210.0	4	76.0	28.0	48.0	5.889337913379336	4.830499184338919	50.55311200343289	14.727050898848859	76.0	28.0	48.0	340.0	18.68422595276514	0
556	2	210.0	5	76.0	36.0	40.0	6.411866922942522	4.920296952460376	46.67849487720042	17.98934124739668	76.0	28.0	48.0	416.0	18.68422595276514	0
557	2	210.0	6	68.0	24.0	44.0	2.1361222777378543	5.496851212042202	45.53648791338162	14.830538596838323	68.0	28.0	40.0	484.0	18.68422595276514	0
558	2	210.0	7	68.0	16.0	52.0	6.0220201187619296	4.788888185713631	46.129442393401405	11.059649302123034	68.0	20.0	48.0	552.0	18.68422595276514	0
559	2	210.0	8	76.0	28.0	48.0	8.586453864505984	5.454344694875999	44.744836190643014	17.214365249975003	76.0	24.0	52.0	628.0	18.68422595276514	0
560	2	214.0	2	84.0	36.0	48.0	7.5169965416603475	6.387714469745319	55.054873529986466	15.040415458607868	84.0	36.0	48.0	172.0	18.55878103426433	0
561	2	214.0	3	76.0	36.0	40.0	5.267253429463096	5.457864292712657	50.972425400606056	14.30245687721819	76.0	28.0	48.0	248.0	18.55878103426433	0
562	2	214.0	4	76.0	32.0	44.0	7.199968905195135	5.424239239153451	46.42881916643307	16.94697268921834	76.0	32.0	44.0	324.0	18.55878103426433	0
563	2	214.0	5	76.0	32.0	44.0	6.1036602352207865	5.304928697897083	46.52735545227739	18.06405561460474	76.0	28.0	48.0	400.0	18.55878103426433	0
564	2	214.0	6	76.0	24.0	52.0	6.426049771141152	5.3285187824010904	48.67068665141318	15.57474479504458	76.0	28.0	48.0	476.0	18.55878103426433	0
565	2	214.0	7	80.0	28.0	52.0	8.625181830838528	5.398732392162287	46.66397290981655	19.312112867182634	80.0	28.0	52.0	556.0	18.55878103426433	0
566	2	214.0	8	80.0	24.0	56.0	6.8740186719079475	4.507194264166515	51.8147256517085	16.804061412217038	80.0	24.0	56.0	636.0	18.55878103426433	0
567	2	215.0	2	128.0	60.0	68.0	8.449745583445491	5.347499878880569	97.4233158587127	16.77943867896124	128.0	80.0	48.0	268.0	17.90664965971462	0
568	2	215.0	3	124.0	44.0	80.0	9.936177524389961	6.044047927522058	87.92205725985667	20.09771728823131	124.0	52.0	72.0	392.0	17.90664965971462	0
569	2	215.0	4	112.0	32.0	80.0	7.1883313419335195	6.585134112091339	77.59603289661237	20.63050164936277	112.0	40.0	72.0	504.0	17.90664965971462	0
570	2	215.0	5	108.0	52.0	56.0	9.65027577330477	6.405859163506818	75.39768145539017	16.54618360779824	108.0	28.0	80.0	612.0	17.90664965971462	0
571	2	469.0	2	112.0	44.0	68.0	16.624861470945206	6.3262643185542515	72.9716064428282	16.07726776767234	112.0	40.0	72.0	224.0	17.569440944522547	0
572	2	469.0	3	104.0	32.0	72.0	8.8104216125721	5.603557009602412	70.51347969786156	19.072541679963933	104.0	36.0	68.0	328.0	17.569440944522547	0
573	2	469.0	4	100.0	32.0	68.0	6.922476841163586	5.690877342005706	68.91237842987329	18.474267386957422	100.0	40.0	60.0	428.0	17.569440944522547	0
574	2	469.0	5	104.0	36.0	68.0	6.677274904048659	5.989697934020114	70.47955408465549	20.853473077275737	104.0	40.0	64.0	532.0	17.569440944522547	0
575	2	469.0	6	104.0	40.0	64.0	7.556778100594897	6.623397663491346	70.89750842898934	18.922315806924416	104.0	32.0	72.0	636.0	17.569440944522547	0
576	2	485.0	2	108.0	36.0	72.0	9.617141628827795	6.303319146857561	75.05277734800124	17.0267618763134	108.0	40.0	68.0	220.0	17.569377826642036	0
577	2	485.0	3	100.0	36.0	64.0	10.209155247402919	6.45193950007436	64.32454290215674	19.014362350365985	100.0	32.0	68.0	320.0	17.569377826642036	0
578	2	485.0	4	96.0	36.0	60.0	9.743826573736499	6.15553797624068	63.686625659132574	16.414009790890248	96.0	28.0	68.0	416.0	17.569377826642036	0
579	2	485.0	5	96.0	36.0	60.0	10.776986346977196	4.976134796882377	59.66541033862546	20.581468517514963	96.0	32.0	64.0	512.0	17.569377826642036	0
580	2	485.0	6	100.0	36.0	64.0	9.991407937340682	4.936383998387555	62.874816840839344	22.19739122343242	100.0	28.0	72.0	612.0	17.569377826642036	0
581	3	0.0	2	68.0	28.0	40.0	6.937305808322208	4.572673021217383	41.965184361424946	14.524836809035463	68.0	28.0	40.0	136.0	19.68532715283952	0
582	3	0.0	3	64.0	20.0	44.0	5.666682353797199	5.033181788652911	38.549881202999956	14.750254654549934	64.0	24.0	40.0	200.0	19.68532715283952	0
583	3	0.0	4	60.0	28.0	32.0	5.222001051801556	5.611146767240058	36.23092566339372	12.935926517564667	60.0	24.0	36.0	260.0	19.68532715283952	0
584	3	0.0	5	60.0	24.0	36.0	5.86750308943391	3.5100686079269963	36.6101285363747	14.012299766264391	60.0	24.0	36.0	320.0	19.68532715283952	0
585	3	0.0	6	64.0	24.0	40.0	7.1679380548241625	4.600276159658108	35.70764843771383	16.5241373478039	64.0	24.0	40.0	384.0	19.68532715283952	0
586	3	0.0	7	64.0	28.0	36.0	6.0544327356592476	4.149241807360738	37.31525665376398	16.481068803216033	64.0	24.0	40.0	448.0	19.68532715283952	0
587	3	0.0	8	68.0	24.0	44.0	6.4356722774693935	5.094995521632029	38.25863930984224	18.21069289105634	68.0	28.0	40.0	516.0	19.68532715283952	0
588	3	0.0	9	68.0	24.0	44.0	6.955340523240579	5.161967315455627	39.726236341819686	16.15645581948411	68.0	24.0	44.0	584.0	19.68532715283952	0
589	3	0.0	10	72.0	28.0	44.0	8.326394753813247	4.927199546972929	41.986209886369465	16.76019581284436	72.0	24.0	48.0	656.0	19.68532715283952	0
590	3	2.0	2	88.0	40.0	48.0	7.205570205789684	6.12132209355579	57.04247597620116	17.630631724453366	88.0	32.0	56.0	172.0	18.86228792417132	0
591	3	2.0	3	80.0	28.0	52.0	7.085420976996232	5.463354306981728	51.267944162601424	16.183280553420616	80.0	24.0	56.0	252.0	18.86228792417132	0
592	3	2.0	4	76.0	44.0	32.0	7.177965191857652	5.257654674791297	49.15362954850747	14.410750584843584	76.0	36.0	40.0	328.0	18.86228792417132	0
593	3	2.0	5	80.0	32.0	48.0	6.491301342567965	5.10864845595745	48.95557749546515	19.444472706009435	80.0	36.0	44.0	408.0	18.86228792417132	0
594	3	2.0	6	76.0	32.0	44.0	6.149576875384355	5.366642683129214	49.79197287675919	14.691807564727242	76.0	28.0	48.0	484.0	18.86228792417132	0
595	3	2.0	7	80.0	24.0	56.0	7.235718521213471	4.640448082261855	50.78706946699998	17.336763929524693	80.0	28.0	52.0	564.0	18.86228792417132	0
596	3	2.0	8	80.0	40.0	40.0	7.571989098998188	5.229089242549435	49.4474590829177	17.751462575534674	80.0	32.0	48.0	644.0	18.86228792417132	0
597	3	4.0	2	80.0	32.0	48.0	8.742799769236484	5.763716822155118	52.69262557795031	12.800857830658089	80.0	28.0	52.0	152.0	19.45108674531124	0
598	3	4.0	3	72.0	36.0	36.0	8.693260179588606	4.9367443941180795	43.03499581592456	15.334999610368754	72.0	28.0	44.0	224.0	19.45108674531124	0
599	3	4.0	4	72.0	24.0	48.0	8.775553180525094	4.9771113934834545	41.271449229214085	16.975886196777367	72.0	24.0	48.0	296.0	19.45108674531124	0
600	3	4.0	5	72.0	24.0	48.0	7.970625753979675	5.13247612458963	44.535722901941824	14.36117521948887	72.0	24.0	48.0	368.0	19.45108674531124	0
601	3	4.0	6	76.0	28.0	48.0	6.8185677883228095	4.928628016756761	48.04435849268384	16.208445702236588	76.0	28.0	48.0	444.0	19.45108674531124	0
602	3	4.0	7	80.0	24.0	56.0	6.346543613999813	5.215409489355466	51.705534009364214	16.732512887280507	80.0	28.0	52.0	524.0	19.45108674531124	0
603	3	4.0	8	88.0	36.0	52.0	6.9818687485678765	5.028684324476103	54.81395927021413	21.175487656741893	88.0	28.0	60.0	612.0	19.45108674531124	0
604	3	6.0	2	76.0	24.0	52.0	11.514616023390687	5.499686224057001	48.097311750825966	10.888386001726346	76.0	24.0	52.0	156.0	19.20479635175465	0
605	3	6.0	3	76.0	32.0	44.0	6.780893399785725	4.909464826081631	49.861823144499255	14.447818629633389	76.0	28.0	48.0	232.0	19.20479635175465	0
606	3	6.0	4	76.0	36.0	40.0	8.10739437901043	5.45378507830489	44.017917781670064	18.420902761014617	76.0	28.0	48.0	308.0	19.20479635175465	0
607	3	6.0	5	72.0	28.0	44.0	15.99182747334686	5.7752397537069555	36.59947082330842	13.633461949637763	72.0	28.0	44.0	380.0	19.20479635175465	0
608	3	6.0	6	80.0	28.0	52.0	6.3710560495158575	4.79623874508809	50.03111731923519	18.80158788616086	80.0	28.0	52.0	460.0	19.20479635175465	0
609	3	6.0	7	84.0	44.0	40.0	8.746204491570325	5.336604612561985	52.121561492725675	17.795629403142016	84.0	40.0	44.0	544.0	19.20479635175465	0
610	3	6.0	8	92.0	36.0	56.0	8.249477829992088	5.155314710460061	59.52791735944754	19.06729010010031	92.0	32.0	60.0	636.0	19.20479635175465	0
611	3	8.0	2	72.0	32.0	40.0	6.9578008541526515	5.009094085777278	44.45065778869244	15.582447271377632	72.0	28.0	44.0	144.0	19.674378064385795	0
612	3	8.0	3	64.0	28.0	36.0	6.0267779316318695	4.809273310348033	40.86001504851487	12.30393370950523	64.0	24.0	40.0	208.0	19.674378064385795	0
613	3	8.0	4	64.0	32.0	32.0	6.030592055987597	5.237111691167485	38.053306961923994	14.678989290920924	64.0	28.0	36.0	272.0	19.674378064385795	0
614	3	8.0	5	64.0	24.0	40.0	6.326784368718734	5.116665406516518	37.167819637217065	15.388730587547684	64.0	28.0	36.0	336.0	19.674378064385795	0
615	3	8.0	6	68.0	28.0	40.0	5.762794545112683	5.2783460859442926	37.857302630082756	19.101556738860268	68.0	28.0	40.0	404.0	19.674378064385795	0
616	3	8.0	7	64.0	28.0	36.0	5.385901378151175	4.4724878985236955	40.3725323517661	13.769078371559033	64.0	24.0	40.0	468.0	19.674378064385795	0
617	3	8.0	8	72.0	28.0	44.0	6.087407327918868	4.701554229041619	41.17031591259064	20.040722530448875	72.0	28.0	44.0	540.0	19.674378064385795	0
618	3	8.0	9	68.0	24.0	44.0	5.510618339733583	4.7929944795320125	45.07494398499705	12.621443195737356	68.0	24.0	44.0	608.0	19.674378064385795	0
619	3	9.0	2	68.0	32.0	36.0	5.588277318804614	5.023961642927716	44.553493837903616	12.834267200364053	68.0	24.0	44.0	140.0	19.27218020035635	0
620	3	9.0	3	64.0	32.0	32.0	5.6656868081475125	5.288863032096884	41.537382817402545	11.508067342353058	64.0	24.0	40.0	204.0	19.27218020035635	0
621	3	9.0	4	68.0	24.0	44.0	6.023199200246211	4.83159636424304	39.98739731443203	17.15780712107872	68.0	28.0	40.0	272.0	19.27218020035635	0
622	3	9.0	5	64.0	28.0	36.0	5.987731949800093	4.455428694660952	38.635857363102446	14.92098199243651	64.0	24.0	40.0	336.0	19.27218020035635	0
623	3	9.0	6	68.0	28.0	40.0	6.2493901299140475	4.786495239040789	39.54563001401402	17.41848461703114	68.0	28.0	40.0	404.0	19.27218020035635	0
624	3	9.0	7	68.0	28.0	40.0	6.388855379760457	4.9779802624049125	41.06436941199087	15.568794945843763	68.0	24.0	44.0	472.0	19.27218020035635	0
625	3	9.0	8	68.0	24.0	44.0	6.88970943550305	4.221628334046784	42.77242894111208	14.116233289338084	68.0	24.0	44.0	540.0	19.27218020035635	0
626	3	9.0	9	72.0	36.0	36.0	6.982729460487576	4.619809682900268	44.402232490774054	15.995228365838102	72.0	28.0	44.0	612.0	19.27218020035635	0
627	3	11.0	2	84.0	36.0	48.0	7.192775556976386	6.428085017137107	54.98925402329071	15.389885402595795	84.0	36.0	48.0	172.0	18.92279539546964	0
628	3	11.0	3	80.0	28.0	52.0	6.2265733550914035	5.30510330224169	50.739608566471276	17.72871477619563	80.0	28.0	52.0	252.0	18.92279539546964	0
629	3	11.0	4	76.0	32.0	44.0	5.715520138289321	4.06485601275125	49.2332084953411	16.986415353618327	76.0	24.0	52.0	328.0	18.92279539546964	0
630	3	11.0	5	76.0	28.0	48.0	5.417003312411396	5.133079428637814	47.873637749061686	17.576279509889105	76.0	28.0	48.0	404.0	18.92279539546964	0
631	3	11.0	6	76.0	28.0	48.0	6.39074359981106	5.932744138807493	46.03990398287226	17.636608278509186	76.0	28.0	48.0	480.0	18.92279539546964	0
632	3	11.0	7	80.0	32.0	48.0	7.49699657847259	5.077716133821298	47.268848700817614	20.1564385868885	80.0	28.0	52.0	560.0	18.92279539546964	0
633	3	11.0	8	80.0	28.0	52.0	7.246766633525681	5.232667161403356	48.83043259412398	18.690133610946987	80.0	28.0	52.0	640.0	18.92279539546964	0
634	3	15.0	2	100.0	36.0	64.0	7.143081610815102	5.800089033502957	70.94064479433926	16.116184561342678	100.0	36.0	64.0	200.0	18.86062681470179	0
635	3	15.0	3	96.0	44.0	52.0	8.161358629689687	5.777520633047288	68.68526270978558	13.375858027477449	96.0	36.0	60.0	296.0	18.86062681470179	0
636	3	15.0	4	100.0	28.0	72.0	8.153359159960587	4.901457769359638	68.84884378755737	18.096339283122404	100.0	28.0	72.0	396.0	18.86062681470179	0
637	3	15.0	5	104.0	36.0	68.0	8.33459363590515	5.528174932910929	69.6768800223511	20.46035140883282	104.0	40.0	64.0	500.0	18.86062681470179	0
638	3	15.0	6	108.0	40.0	68.0	11.944535439774427	5.566364538261212	70.8346275672684	19.654472454695963	108.0	28.0	80.0	608.0	18.86062681470179	0
639	3	16.0	2	72.0	28.0	44.0	8.324840080927771	5.3378842596349045	43.37197142724233	14.965304232194995	72.0	28.0	44.0	152.0	19.614158683246973	0
640	3	16.0	3	72.0	28.0	44.0	11.11390359028212	5.408291006259674	38.35131402142966	17.126491382028547	72.0	36.0	36.0	224.0	19.614158683246973	0
641	3	16.0	4	52.0	20.0	32.0	7.844248180135764	4.14864721407065	33.781033348582525	6.226071257211061	52.0	20.0	32.0	276.0	19.614158683246973	0
642	3	16.0	5	68.0	36.0	32.0	6.287169375606993	8.62667322581035	37.16653016926847	15.919627229314187	68.0	36.0	32.0	344.0	19.614158683246973	0
643	3	16.0	6	68.0	28.0	40.0	8.578690947693588	4.997896487964226	35.07588162189029	19.347530942451897	68.0	28.0	40.0	412.0	19.614158683246973	0
644	3	16.0	7	64.0	20.0	44.0	6.155323714963686	5.040236043303764	39.455510769028706	13.348929472703844	64.0	24.0	40.0	476.0	19.614158683246973	0
645	3	16.0	8	68.0	28.0	40.0	7.202945104163405	4.7345752579608416	40.388245739995284	15.67423389788047	68.0	24.0	44.0	544.0	19.614158683246973	0
646	3	16.0	9	72.0	32.0	40.0	6.852309559098558	4.7469669106895935	42.14343900945323	18.257284520758617	72.0	24.0	48.0	616.0	19.614158683246973	0
647	3	17.0	2	68.0	28.0	40.0	6.073889883400966	5.12539078257393	45.96585023598219	10.834869098042915	68.0	28.0	40.0	144.0	19.37508508461304	0
648	3	17.0	3	68.0	32.0	36.0	6.292387512055598	5.1070462913776	41.37637382933735	15.224192367229449	68.0	28.0	40.0	212.0	19.37508508461304	0
649	3	17.0	4	64.0	24.0	40.0	5.899325592359503	4.7031296977977775	40.12500544855135	13.27253926129137	64.0	24.0	40.0	276.0	19.37508508461304	0
650	3	17.0	5	68.0	28.0	40.0	6.29703106896477	5.979705273447053	38.15149420898939	17.571769448598786	68.0	24.0	44.0	344.0	19.37508508461304	0
651	3	17.0	6	64.0	20.0	44.0	5.9549477578825645	5.034659201492161	38.31863748103683	14.691755559588444	64.0	24.0	40.0	408.0	19.37508508461304	0
652	3	17.0	7	64.0	32.0	32.0	5.4447913735591555	4.730755280845358	40.877938390829115	12.946514954766371	64.0	24.0	40.0	472.0	19.37508508461304	0
653	3	17.0	8	68.0	24.0	44.0	7.81625811428728	4.758026463106489	39.06087817683567	16.36483724577056	68.0	28.0	40.0	540.0	19.37508508461304	0
654	3	17.0	9	72.0	28.0	44.0	6.132915034712141	5.663396875463832	42.409451483447356	17.79423660637667	72.0	24.0	48.0	612.0	19.37508508461304	0
655	3	18.0	2	72.0	24.0	48.0	6.705029251850647	5.735724468910021	46.11551415594002	13.443732123299313	72.0	28.0	44.0	144.0	19.502678366927164	0
656	3	18.0	3	72.0	32.0	40.0	8.876065814090879	4.832154585945489	44.46181862083111	13.829960979132522	72.0	28.0	44.0	216.0	19.502678366927164	0
657	3	18.0	4	68.0	28.0	40.0	8.414678660385391	4.946065850505647	40.970154338717634	13.669101150391327	68.0	24.0	44.0	284.0	19.502678366927164	0
658	3	18.0	5	68.0	28.0	40.0	8.080310668262712	5.166500258090537	39.055339595144176	15.697849478502576	68.0	24.0	44.0	352.0	19.502678366927164	0
659	3	18.0	6	72.0	32.0	40.0	9.221056545200724	5.185995401312766	40.0897698154385	17.503178238048008	72.0	28.0	44.0	424.0	19.502678366927164	0
660	3	18.0	7	72.0	24.0	48.0	7.325854718627511	4.504544408500578	44.290642919842526	15.878957953029385	72.0	24.0	48.0	496.0	19.502678366927164	0
661	3	18.0	8	80.0	28.0	52.0	7.1227996536559885	4.764625596901226	48.50547850475738	19.60709624468541	80.0	28.0	52.0	576.0	19.502678366927164	0
662	3	18.0	9	84.0	20.0	64.0	7.016419866597175	4.425103276870914	52.70390972320547	19.85456713332644	84.0	24.0	60.0	660.0	19.502678366927164	0
663	3	20.0	2	80.0	28.0	52.0	10.86768505591084	5.468153173546682	47.26971621221283	16.39444555832965	80.0	24.0	56.0	164.0	18.99094774037404	0
664	3	20.0	3	76.0	28.0	48.0	6.084813338729418	5.2482637118964135	49.50475412143993	15.162168827934238	76.0	28.0	48.0	240.0	18.99094774037404	0
665	3	20.0	4	76.0	28.0	48.0	6.640343965436557	4.788015568321384	45.92219327196028	18.649447194281777	76.0	24.0	52.0	316.0	18.99094774037404	0
666	3	20.0	5	76.0	20.0	56.0	6.61219613652338	4.746422378166983	47.40213730724349	17.239244178066144	76.0	24.0	52.0	392.0	18.99094774037404	0
667	3	20.0	6	76.0	36.0	40.0	6.057960927782915	4.988980909116606	47.665517109034454	17.287541054066025	76.0	28.0	48.0	468.0	18.99094774037404	0
668	3	20.0	7	76.0	24.0	52.0	7.767772561354832	4.145306828105106	47.62910010200312	16.45782050853694	76.0	24.0	52.0	544.0	18.99094774037404	0
669	3	20.0	8	84.0	32.0	52.0	7.2680362400876675	5.002624230539482	49.13443370924222	22.594905820130634	84.0	28.0	56.0	628.0	18.99094774037404	0
670	3	21.0	2	68.0	32.0	36.0	6.464415838012258	5.026770092115129	45.94909741568797	10.55971665418464	68.0	24.0	44.0	144.0	19.566455167408087	0
671	3	21.0	3	68.0	32.0	36.0	5.697052182487596	5.035866406754707	41.753823457869885	15.513257952887813	68.0	28.0	40.0	212.0	19.566455167408087	0
672	3	21.0	4	64.0	28.0	36.0	6.6813513307458265	4.494180759137322	38.9045512819244	13.919916628192453	64.0	24.0	40.0	276.0	19.566455167408087	0
673	3	21.0	5	68.0	36.0	32.0	6.983909125945786	4.676428132266608	36.97025534715658	19.369407394631025	68.0	28.0	40.0	344.0	19.566455167408087	0
674	3	21.0	6	64.0	24.0	40.0	6.253733920306672	4.92169546532989	38.101109287740144	14.723461326623294	64.0	24.0	40.0	408.0	19.566455167408087	0
675	3	21.0	7	64.0	28.0	36.0	5.967367034576569	4.217971127215833	40.39465986352752	13.420001974680076	64.0	24.0	40.0	472.0	19.566455167408087	0
676	3	21.0	8	72.0	24.0	48.0	6.929497734209349	4.537239753200083	41.0243498177104	19.508912694880166	72.0	28.0	44.0	544.0	19.566455167408087	0
677	3	21.0	9	68.0	24.0	44.0	6.995799346197941	4.960764797977731	42.36420265522895	13.679233200595377	68.0	24.0	44.0	612.0	19.566455167408087	0
678	3	22.0	2	72.0	32.0	40.0	6.367498238256104	4.937268340474418	47.03377041145268	13.6614630098168	72.0	24.0	48.0	148.0	19.31787873582242	0
679	3	22.0	3	68.0	24.0	44.0	7.671195119880252	4.764017789804626	41.31191851993776	14.252868570377359	68.0	24.0	44.0	216.0	19.31787873582242	0
680	3	22.0	4	64.0	28.0	36.0	6.619358605087143	4.65803944240281	39.86973276551427	12.852869186995775	64.0	24.0	40.0	280.0	19.31787873582242	0
681	3	22.0	5	68.0	28.0	40.0	6.592442766600016	6.086104974122634	38.058996360447395	17.262455898829955	68.0	32.0	36.0	348.0	19.31787873582242	0
682	3	22.0	6	68.0	24.0	44.0	7.169247616702194	4.592557622412755	39.010548381969386	17.227646378915665	68.0	28.0	40.0	416.0	19.31787873582242	0
683	3	22.0	7	68.0	28.0	40.0	6.341917036539087	5.74220756174725	41.044787015513236	14.871088386200427	68.0	24.0	44.0	484.0	19.31787873582242	0
684	3	22.0	8	72.0	28.0	44.0	6.547441687619198	4.952483436149805	41.647196976366615	18.85287789986438	72.0	24.0	48.0	556.0	19.31787873582242	0
685	3	22.0	9	72.0	20.0	52.0	7.640015173266647	4.3269515987304885	43.10970972284497	16.923323505157896	72.0	24.0	48.0	628.0	19.31787873582242	0
686	3	23.0	2	80.0	24.0	56.0	9.943432956991131	5.49980626700588	54.177947675927285	10.378813100075703	80.0	24.0	56.0	152.0	19.18699518330329	0
687	3	23.0	3	76.0	36.0	40.0	8.336027972098464	5.76871310855401	45.90704362601528	15.988215293332246	76.0	32.0	44.0	228.0	19.18699518330329	0
688	3	23.0	4	72.0	24.0	48.0	6.001708901722623	5.393372799170493	45.77156415377084	14.833354145336045	72.0	28.0	44.0	300.0	19.18699518330329	0
689	3	23.0	5	72.0	24.0	48.0	7.438368210824706	5.082585575513178	43.50395354029649	15.975092673365623	72.0	28.0	44.0	372.0	19.18699518330329	0
690	3	23.0	6	76.0	24.0	52.0	5.57304241469285	4.939022479682876	46.52567607875369	18.962259026870584	76.0	28.0	48.0	448.0	19.18699518330329	0
691	3	23.0	7	72.0	20.0	52.0	5.00734271859676	4.351550469739493	48.82792646760089	13.813180344062857	72.0	24.0	48.0	520.0	19.18699518330329	0
692	3	23.0	8	80.0	32.0	48.0	6.879557168412248	4.68150632744937	49.731669987988084	18.7072665161503	80.0	28.0	52.0	600.0	19.18699518330329	0
693	3	24.0	2	80.0	32.0	48.0	6.855044876723525	5.11444179696916	50.33188177584846	17.698631550458856	80.0	32.0	48.0	156.0	18.9870902294641	0
694	3	24.0	3	72.0	32.0	40.0	8.46089031253885	4.8544610504837635	44.40894103015469	14.275707606822692	72.0	28.0	44.0	228.0	18.9870902294641	0
695	3	24.0	4	76.0	28.0	48.0	6.866717156923016	5.085446110466563	44.594475893226786	19.453360839383635	76.0	28.0	48.0	304.0	18.9870902294641	0
696	3	24.0	5	72.0	24.0	48.0	5.990113817562815	3.9399959273231957	44.30122042167511	17.768669833438878	72.0	24.0	48.0	376.0	18.9870902294641	0
697	3	24.0	6	72.0	28.0	44.0	6.196634907919872	4.752792524997801	43.765797683284006	17.28477488379832	72.0	24.0	48.0	448.0	18.9870902294641	0
698	3	24.0	7	76.0	24.0	52.0	6.596345410563458	4.68385804477208	45.96008553159271	18.75971101307175	76.0	28.0	48.0	524.0	18.9870902294641	0
699	3	24.0	8	80.0	32.0	48.0	9.269690618370419	5.5559253782345195	43.036106456107746	22.138277547287316	80.0	28.0	52.0	604.0	18.9870902294641	0
700	3	26.0	2	72.0	28.0	44.0	6.356751432951711	4.922062165866109	46.810398853521974	13.910787547660206	72.0	24.0	48.0	148.0	19.362357553741862	0
701	3	26.0	3	68.0	32.0	36.0	6.842453534769362	4.396277075233229	42.121623484751694	14.639645905245715	68.0	24.0	44.0	216.0	19.362357553741862	0
702	3	26.0	4	68.0	28.0	40.0	7.6873427816325375	5.277588942058117	39.48532322558731	15.549745050722038	68.0	24.0	44.0	284.0	19.362357553741862	0
703	3	26.0	5	64.0	24.0	40.0	7.095670769895037	4.932325768351973	38.81230424115	13.159699220602988	64.0	24.0	40.0	348.0	19.362357553741862	0
704	3	26.0	6	68.0	24.0	44.0	7.2739881081508315	5.074504712112173	38.15001683413749	17.501490345599507	68.0	28.0	40.0	416.0	19.362357553741862	0
705	3	26.0	7	68.0	24.0	44.0	7.341067417276179	4.458517493135048	38.93299673643969	17.267418353149083	68.0	24.0	44.0	484.0	19.362357553741862	0
706	3	26.0	8	68.0	20.0	48.0	7.4616855814214205	4.009470517755176	41.39774362522752	15.131100275595884	68.0	24.0	44.0	552.0	19.362357553741862	0
707	3	26.0	9	76.0	24.0	52.0	8.403042488104347	4.853109310470131	42.888309789238974	19.855538412186547	76.0	28.0	48.0	628.0	19.362357553741862	0
708	3	27.0	2	72.0	32.0	40.0	5.744468420676839	5.51993471125985	46.17846381065148	14.557133057411832	72.0	28.0	44.0	144.0	19.231011424880084	0
709	3	27.0	3	72.0	32.0	40.0	6.288873330854614	5.265187793312776	42.889399259893224	17.556539615939386	72.0	28.0	44.0	216.0	19.231011424880084	0
710	3	27.0	4	68.0	28.0	40.0	6.219055349195514	4.609873235950744	42.47634574745851	14.694725667395232	68.0	24.0	44.0	284.0	19.231011424880084	0
711	3	27.0	5	68.0	32.0	36.0	6.708983537272104	5.04108720845494	40.645610825759434	15.604318428513523	68.0	24.0	44.0	352.0	19.231011424880084	0
712	3	27.0	6	72.0	32.0	40.0	6.867815827391382	4.82313232247003	41.93899526090246	18.37005658923613	72.0	28.0	44.0	424.0	19.231011424880084	0
713	3	27.0	7	72.0	24.0	48.0	6.8274530069421075	5.617757724390231	43.040751420385845	16.514037848281816	72.0	24.0	48.0	496.0	19.231011424880084	0
714	3	27.0	8	72.0	32.0	40.0	6.282107051289017	4.027698333646811	46.58562454867956	15.10457006638461	72.0	24.0	48.0	568.0	19.231011424880084	0
715	3	27.0	9	80.0	28.0	52.0	8.564680716836392	4.674425463944431	47.781797337505964	18.979096481713214	80.0	28.0	52.0	648.0	19.231011424880084	0
716	3	28.0	2	80.0	32.0	48.0	6.009421843947166	6.300463873534639	55.6178276521855	12.072286630332698	80.0	32.0	48.0	168.0	18.85935031970603	0
717	3	28.0	3	80.0	36.0	44.0	6.32139827946375	5.073648730597881	50.285140236867534	18.319812753070835	80.0	28.0	52.0	248.0	18.85935031970603	0
718	3	28.0	4	76.0	32.0	44.0	8.816282127713862	5.3815270765892365	46.15246459597398	15.64972619972292	76.0	28.0	48.0	324.0	18.85935031970603	0
719	3	28.0	5	76.0	28.0	48.0	6.26947803327306	5.503450432993702	47.49263381725012	16.734437716483114	76.0	28.0	48.0	400.0	18.85935031970603	0
720	3	28.0	6	76.0	28.0	48.0	6.1919777885564145	4.8938059503163345	48.10567994824294	16.808536312884314	76.0	28.0	48.0	476.0	18.85935031970603	0
721	3	28.0	7	80.0	24.0	56.0	6.193012196028349	4.990769657786188	50.00486473290334	18.81135341328212	80.0	28.0	52.0	556.0	18.85935031970603	0
722	3	28.0	8	80.0	28.0	52.0	7.106157551562319	4.498609974042097	50.45675877438771	17.938473700007876	80.0	28.0	52.0	636.0	18.85935031970603	0
723	3	31.0	2	76.0	32.0	44.0	7.840313166208119	5.327718300961266	47.867226311871306	14.964742220959309	76.0	28.0	48.0	152.0	19.30847912614617	0
724	3	31.0	3	68.0	24.0	44.0	6.370112654162909	5.014832576263785	45.24885817839913	11.366196591174173	68.0	24.0	44.0	220.0	19.30847912614617	0
725	3	31.0	4	72.0	28.0	44.0	7.358833444659581	4.63809412402577	41.999483030301974	18.003589401012675	72.0	28.0	44.0	292.0	19.30847912614617	0
726	3	31.0	5	68.0	28.0	40.0	7.900146889494408	4.857023064434088	41.827323450601284	13.41550659547022	68.0	24.0	44.0	360.0	19.30847912614617	0
727	3	31.0	6	72.0	32.0	40.0	6.854560033012888	4.830143853034826	43.29075015219291	17.024545961759372	72.0	28.0	44.0	432.0	19.30847912614617	0
728	3	31.0	7	76.0	28.0	48.0	7.04845592109541	4.64883446822455	45.13212531641199	19.170584294268053	76.0	28.0	48.0	508.0	19.30847912614617	0
729	3	31.0	8	76.0	24.0	52.0	7.308684751983719	4.3382027909659655	46.40933995486159	17.94377250218872	76.0	24.0	52.0	584.0	19.30847912614617	0
730	3	31.0	9	76.0	24.0	52.0	6.447672044391879	4.670880903057878	49.441738725191044	15.439708327359199	76.0	24.0	52.0	660.0	19.30847912614617	0
731	3	32.0	2	72.0	28.0	44.0	6.83285750562699	5.357047774050912	44.052217553925644	15.757877166396455	72.0	28.0	44.0	140.0	19.26384130042656	0
732	3	32.0	3	64.0	20.0	44.0	5.573663354987815	6.5242622912342085	40.49725289447062	11.404821459307357	64.0	28.0	36.0	204.0	19.26384130042656	0
733	3	32.0	4	68.0	32.0	36.0	6.1198777794862735	7.6097250916722885	38.47163052643933	15.798766602402111	68.0	32.0	36.0	272.0	19.26384130042656	0
734	3	32.0	5	68.0	32.0	36.0	7.428901584837149	4.87215192602207	39.83527706423399	15.863669424906789	68.0	32.0	36.0	340.0	19.26384130042656	0
735	3	32.0	6	68.0	32.0	36.0	6.915090804379929	4.449426422050976	39.75917224999597	16.876310523573125	68.0	28.0	40.0	408.0	19.26384130042656	0
736	3	32.0	7	72.0	28.0	44.0	8.581797515491076	4.552722329002165	39.079896481313824	19.785583674192935	72.0	28.0	44.0	480.0	19.26384130042656	0
737	3	32.0	8	72.0	28.0	44.0	8.332507066431162	4.8358473081559055	42.61204425625084	16.219601369162092	72.0	28.0	44.0	552.0	19.26384130042656	0
738	3	32.0	9	80.0	24.0	56.0	9.600230041937266	4.989660640138709	45.765922957301996	19.64418636062203	80.0	28.0	52.0	632.0	19.26384130042656	0
739	3	33.0	2	68.0	36.0	32.0	6.230247817480574	5.101612551329339	44.221280115305944	12.446859515884142	68.0	28.0	40.0	140.0	19.423830892315856	0
740	3	33.0	3	68.0	32.0	36.0	6.183712821974922	5.0609628305334695	40.628428552947554	16.126895794544055	68.0	28.0	40.0	208.0	19.423830892315856	0
741	3	33.0	4	64.0	24.0	40.0	6.001575398677232	4.859236326121476	38.53122917987383	14.607959095327459	64.0	24.0	40.0	272.0	19.423830892315856	0
742	3	33.0	5	64.0	28.0	36.0	5.993111601720955	4.683901946600372	37.822865384342265	15.500121067336408	64.0	24.0	40.0	336.0	19.423830892315856	0
743	3	33.0	6	64.0	28.0	36.0	6.725253037747336	4.644704896662347	37.60809824329766	15.021943822292656	64.0	24.0	40.0	400.0	19.423830892315856	0
744	3	33.0	7	68.0	28.0	40.0	6.594373830648294	4.376514433611646	39.85702894826983	17.17208278747023	68.0	24.0	44.0	468.0	19.423830892315856	0
745	3	33.0	8	68.0	24.0	44.0	6.182166721276758	5.092682742685668	40.26174283714022	16.463407698897356	68.0	24.0	44.0	536.0	19.423830892315856	0
746	3	33.0	9	68.0	20.0	48.0	5.94335063730523	4.864159654036712	43.189392237345146	14.003097471312913	68.0	24.0	44.0	604.0	19.423830892315856	0
747	3	34.0	2	68.0	24.0	44.0	6.413495796564206	5.0361559593055745	45.083316646848886	11.467031597281334	68.0	24.0	44.0	140.0	19.682453145130268	0
748	3	34.0	3	68.0	28.0	40.0	5.031802029396232	4.902985430008272	42.50851850214366	15.556694038451838	68.0	28.0	40.0	208.0	19.682453145130268	0
749	3	34.0	4	64.0	28.0	36.0	7.287614101982911	4.418296122162928	37.92912301598409	14.364966759870072	64.0	24.0	40.0	272.0	19.682453145130268	0
750	3	34.0	5	64.0	24.0	40.0	6.436393146250225	3.9922130844909702	38.36420187798177	15.207191891277034	64.0	24.0	40.0	336.0	19.682453145130268	0
751	3	34.0	6	64.0	24.0	40.0	6.498145874822342	4.838518181619577	37.758167731765354	14.905168211792727	64.0	24.0	40.0	400.0	19.682453145130268	0
752	3	34.0	7	68.0	28.0	40.0	7.624181702200701	4.714433241395852	37.528058741922905	18.13332631448054	68.0	28.0	40.0	468.0	19.682453145130268	0
753	3	34.0	8	68.0	24.0	44.0	6.74874676498132	4.671730330424737	39.31771926583781	17.261803638756135	68.0	24.0	44.0	536.0	19.682453145130268	0
754	3	34.0	9	72.0	32.0	40.0	6.295262687836043	5.0023076961067545	42.78964899301127	17.912780623045933	72.0	28.0	44.0	608.0	19.682453145130268	0
755	3	35.0	2	80.0	32.0	48.0	7.342202230299591	5.735883011543464	53.427108346330726	13.494806411826218	80.0	28.0	52.0	164.0	18.93118201325256	0
756	3	35.0	3	76.0	32.0	44.0	7.136922334677905	5.889313055432467	48.50526758071496	14.46849702917467	76.0	28.0	48.0	240.0	18.93118201325256	0
757	3	35.0	4	80.0	36.0	44.0	6.466554128337862	4.598033294760398	49.2386362367844	19.69677634011734	80.0	28.0	52.0	320.0	18.93118201325256	0
758	3	35.0	5	76.0	32.0	44.0	6.820060500707825	4.4526464623895095	48.16836033132	16.558932705582663	76.0	24.0	52.0	396.0	18.93118201325256	0
759	3	35.0	6	76.0	32.0	44.0	7.4122372365715705	4.852206328231375	48.5927317875537	15.142824647643351	76.0	28.0	48.0	472.0	18.93118201325256	0
760	3	35.0	7	84.0	36.0	48.0	8.520857806503386	5.144958129618431	51.799293546177125	18.534890517701058	84.0	28.0	56.0	556.0	18.93118201325256	0
761	3	35.0	8	88.0	32.0	56.0	7.566519988558298	5.122770994180996	56.921731126017335	18.38897789124337	88.0	28.0	60.0	644.0	18.93118201325256	0
762	3	39.0	2	72.0	32.0	40.0	6.575176306079982	4.792682881483557	47.43219761972519	13.199943192711274	72.0	28.0	44.0	148.0	19.420553550828668	0
763	3	39.0	3	68.0	32.0	36.0	7.806570945660127	5.146751386804283	40.84836707118555	14.19831059635004	68.0	28.0	40.0	216.0	19.420553550828668	0
764	3	39.0	4	68.0	28.0	40.0	7.05593609800809	4.922766809203608	40.51114483752829	15.51015225526001	68.0	28.0	40.0	284.0	19.420553550828668	0
765	3	39.0	5	68.0	24.0	44.0	6.8620471662491695	5.127358238485897	40.00839038821164	16.002204207053296	68.0	28.0	40.0	352.0	19.420553550828668	0
766	3	39.0	6	68.0	32.0	36.0	6.553204423404679	4.749528955363587	41.38092064306488	15.31634597816685	68.0	28.0	40.0	420.0	19.420553550828668	0
767	3	39.0	7	72.0	24.0	48.0	6.6664639138422785	4.720017218896373	43.046304293686376	17.567214573574972	72.0	28.0	44.0	492.0	19.420553550828668	0
768	3	39.0	8	72.0	28.0	44.0	7.055135846908115	4.243322509952918	45.3130633105265	15.388478332612465	72.0	24.0	48.0	564.0	19.420553550828668	0
769	3	39.0	9	80.0	32.0	48.0	9.075907452268666	4.533051336416634	47.04068894644638	19.35035226486832	80.0	28.0	52.0	644.0	19.420553550828668	0
770	3	43.0	2	180.0	56.0	124.0	9.945974936047207	6.267162870294953	149.94143482198086	13.845427371676976	180.0	28.0	152.0	284.0	19.29252895185075	0
771	3	43.0	3	240.0	44.0	196.0	27.727233513844737	5.755644554689866	184.38470915949506	22.132412771970337	240.0	44.0	196.0	524.0	19.29252895185075	0
772	3	47.0	2	72.0	32.0	40.0	5.508734251987789	4.92350171686671	45.96053295438608	15.607231076759419	72.0	28.0	44.0	144.0	19.673149878382205	0
773	3	47.0	3	64.0	28.0	36.0	5.290388258090502	5.412478554687993	41.3178323791503	11.979300808071201	64.0	24.0	40.0	208.0	19.673149878382205	0
774	3	47.0	4	64.0	28.0	36.0	5.726353189642737	4.4041917696247594	38.61885466612384	15.250600374608666	64.0	24.0	40.0	272.0	19.673149878382205	0
775	3	47.0	5	64.0	24.0	40.0	6.060909747644189	4.4915666300958605	37.44214638725492	16.005377235005028	64.0	24.0	40.0	336.0	19.673149878382205	0
776	3	47.0	6	64.0	20.0	44.0	6.633026731690165	4.321840176356716	37.16628363396393	15.87884945798919	64.0	24.0	40.0	400.0	19.673149878382205	0
777	3	47.0	7	64.0	28.0	36.0	5.804302037976811	4.17201691093652	40.456553695344894	13.567127355741775	64.0	24.0	40.0	464.0	19.673149878382205	0
778	3	47.0	8	68.0	28.0	40.0	6.779066018093545	4.354639185147278	40.06380228931306	16.802492507446118	68.0	28.0	40.0	532.0	19.673149878382205	0
779	3	47.0	9	72.0	32.0	40.0	5.925206743792842	4.411745493487615	43.16287287432567	18.50017488839387	72.0	28.0	44.0	604.0	19.673149878382205	0
780	3	59.0	2	80.0	28.0	52.0	7.111196426912187	5.309198771802556	53.62730675624556	13.952298045039697	80.0	32.0	48.0	164.0	18.972341408520048	0
781	3	59.0	3	76.0	32.0	44.0	7.915703478386632	6.118417662526582	47.47326383345924	14.492615025627543	76.0	28.0	48.0	240.0	18.972341408520048	0
782	3	59.0	4	76.0	28.0	48.0	6.376889375658834	5.446270411254659	47.37532689212236	16.801513320964148	76.0	28.0	48.0	316.0	18.972341408520048	0
783	3	59.0	5	76.0	36.0	40.0	8.664896855549785	4.738991778085108	44.62985505694189	17.966256309423215	76.0	28.0	48.0	392.0	18.972341408520048	0
784	3	59.0	6	76.0	24.0	52.0	7.9711465958116605	5.11113788566405	45.616747270420944	17.300968248103345	76.0	28.0	48.0	468.0	18.972341408520048	0
785	3	59.0	7	80.0	28.0	52.0	6.922404625835952	4.896307195158045	48.160087113445684	20.02120106556032	80.0	28.0	52.0	548.0	18.972341408520048	0
786	3	59.0	8	80.0	28.0	52.0	8.020377160664907	5.280720511232744	48.319640554080706	18.379261774021643	80.0	24.0	56.0	628.0	18.972341408520048	0
787	3	167.0	2	64.0	36.0	28.0	6.970486829694053	5.580063083318734	40.856039800340795	10.593410286646417	64.0	28.0	36.0	132.0	19.636172766791944	0
788	3	167.0	3	64.0	28.0	36.0	5.451871285737241	4.940757759277375	37.812036215538	15.795334739447384	64.0	28.0	36.0	196.0	19.636172766791944	0
789	3	167.0	4	60.0	28.0	32.0	5.32677991739547	4.515364519121107	37.65497914020281	12.502876423280611	60.0	24.0	36.0	256.0	19.636172766791944	0
790	3	167.0	5	64.0	24.0	40.0	5.76455782895232	4.2880741460148215	37.23483898203341	16.71252904299945	64.0	24.0	40.0	320.0	19.636172766791944	0
791	3	167.0	6	64.0	24.0	40.0	6.977825189461214	4.927428106543289	37.68926254708265	14.405484156912848	64.0	24.0	40.0	384.0	19.636172766791944	0
792	3	167.0	7	64.0	20.0	44.0	5.6441342398757115	4.206188864221986	40.18924059862377	13.960436297278534	64.0	24.0	40.0	448.0	19.636172766791944	0
793	3	167.0	8	68.0	28.0	40.0	5.583637106774063	4.645044547366126	41.98340823166848	15.787910114191334	68.0	28.0	40.0	516.0	19.636172766791944	0
794	3	167.0	9	72.0	32.0	40.0	5.985077265326595	4.570360232342182	42.967135944587426	18.477426557743797	72.0	28.0	44.0	588.0	19.636172766791944	0
795	3	167.0	10	72.0	20.0	52.0	6.278010676579811	4.2336886083830905	45.750255668911336	15.738045046125762	72.0	24.0	48.0	660.0	19.636172766791944	0
796	3	174.0	2	72.0	36.0	36.0	6.938250272364996	5.057528868011119	43.52074638500504	16.483474474618845	72.0	28.0	44.0	144.0	19.40759543296871	0
797	3	174.0	3	64.0	24.0	40.0	5.933462626749673	4.836921509976321	40.76773402364327	12.461881839630735	64.0	24.0	40.0	208.0	19.40759543296871	0
798	3	174.0	4	64.0	28.0	36.0	5.660956610001449	4.880853686887292	39.19645665205243	14.261733051058826	64.0	28.0	36.0	272.0	19.40759543296871	0
799	3	174.0	5	68.0	24.0	44.0	6.730819815476821	4.868295787238992	37.21902885520507	19.18185554207912	68.0	28.0	40.0	340.0	19.40759543296871	0
800	3	174.0	6	64.0	20.0	44.0	6.160442580190249	4.874994468000921	37.9464592930334	15.01810365877543	64.0	24.0	40.0	404.0	19.40759543296871	0
801	3	174.0	7	68.0	28.0	40.0	6.909170794628153	3.9815516313421426	40.15750450880154	16.951773065228167	68.0	24.0	44.0	472.0	19.40759543296871	0
802	3	174.0	8	68.0	24.0	44.0	6.267544000126918	4.575201640008288	42.11132025110618	15.045934108758615	68.0	24.0	44.0	540.0	19.40759543296871	0
803	3	174.0	9	72.0	28.0	44.0	6.754468493006698	4.678253665923535	44.16404182293286	16.40323601813691	72.0	28.0	44.0	612.0	19.40759543296871	0
804	3	175.0	2	68.0	28.0	40.0	7.2250812147029535	4.908278409347304	42.86903132351944	12.997609052430306	68.0	24.0	44.0	140.0	19.627777983388533	0
805	3	175.0	3	64.0	20.0	44.0	6.017391746544291	5.1432442382047725	40.32667476841067	12.512689246840267	64.0	24.0	40.0	204.0	19.627777983388533	0
806	3	175.0	4	64.0	24.0	40.0	6.166730007094031	4.951894439721855	37.66686568582534	15.214509867358771	64.0	24.0	40.0	268.0	19.627777983388533	0
807	3	175.0	5	64.0	28.0	36.0	6.210201255996708	4.784832655870787	36.995726709300754	16.00923937883175	64.0	24.0	40.0	332.0	19.627777983388533	0
808	3	175.0	6	60.0	24.0	36.0	6.791994216817784	5.036886001000596	36.995542257086015	11.175577525095605	60.0	24.0	36.0	392.0	19.627777983388533	0
809	3	175.0	7	68.0	24.0	44.0	7.2432041184083005	4.921582664429309	37.8333026128563	18.00191060430609	68.0	28.0	40.0	460.0	19.627777983388533	0
810	3	175.0	8	68.0	24.0	44.0	6.228308578389829	4.4496894862068075	40.790206522367384	16.53179541303598	68.0	24.0	44.0	528.0	19.627777983388533	0
811	3	175.0	9	72.0	28.0	44.0	8.039395909064297	4.294012477678621	41.78476880820631	17.881822805050774	72.0	28.0	44.0	600.0	19.627777983388533	0
812	3	180.0	2	64.0	32.0	32.0	6.23631523683332	5.22908879408341	45.815478215294505	6.719117753788765	64.0	24.0	40.0	136.0	19.518476263957613	0
813	3	180.0	3	72.0	36.0	36.0	6.136529476907555	6.7253643825312395	41.10402111745137	18.03408502310984	72.0	36.0	36.0	208.0	19.518476263957613	0
814	3	180.0	4	68.0	28.0	40.0	6.185068927719442	5.814150223853403	42.37358267895809	13.627198169469068	68.0	24.0	44.0	276.0	19.518476263957613	0
815	3	180.0	5	68.0	32.0	36.0	7.666897831743597	4.889366786792095	40.384391957781645	15.059343423682662	68.0	28.0	40.0	344.0	19.518476263957613	0
816	3	180.0	6	76.0	24.0	52.0	9.368992928189755	5.007627196501971	39.64749506763218	21.975884807676096	76.0	28.0	48.0	420.0	19.518476263957613	0
817	3	180.0	7	72.0	16.0	56.0	7.113045812908524	4.360319977430208	47.12573716266115	13.400897047000115	72.0	20.0	52.0	492.0	19.518476263957613	0
818	3	180.0	8	80.0	24.0	56.0	6.698704007437755	4.356833177506246	50.839637871985644	18.104824943070355	80.0	28.0	52.0	572.0	19.518476263957613	0
819	3	180.0	9	84.0	24.0	60.0	7.088713301122766	4.587783538721283	54.85555878118055	17.467944378975403	84.0	24.0	60.0	656.0	19.518476263957613	0
820	3	186.0	2	68.0	24.0	44.0	6.8761783080627765	4.753076515104425	44.31729488011548	12.053450296717315	68.0	24.0	44.0	140.0	19.34343237231779	0
821	3	186.0	3	64.0	24.0	40.0	5.620741380458611	5.582465946499184	40.88893540091203	11.907857272130173	64.0	24.0	40.0	204.0	19.34343237231779	0
822	3	186.0	4	64.0	28.0	36.0	5.580408134627476	4.351895045312432	39.54637676307621	14.521320056983882	64.0	24.0	40.0	268.0	19.34343237231779	0
823	3	186.0	5	64.0	24.0	40.0	5.784932060618019	5.6647097344334725	39.599715155191916	12.950643049756593	64.0	24.0	40.0	332.0	19.34343237231779	0
824	3	186.0	6	68.0	24.0	44.0	6.082839018800314	4.879513223413312	38.60926061922959	18.428387138556786	68.0	28.0	40.0	400.0	19.34343237231779	0
825	3	186.0	7	68.0	28.0	40.0	5.997701551916009	4.570197021292756	40.87192934641865	16.56017208037258	68.0	24.0	44.0	468.0	19.34343237231779	0
826	3	186.0	8	68.0	28.0	40.0	7.706461471331409	4.505866746190804	41.251254333147074	14.536417449330713	68.0	24.0	44.0	536.0	19.34343237231779	0
827	3	186.0	9	76.0	32.0	44.0	5.57337073987685	4.663015828918219	46.60123290435763	19.1623805268473	76.0	28.0	48.0	612.0	19.34343237231779	0
828	3	188.0	2	72.0	28.0	44.0	7.837487061182372	5.878412797540719	45.994373739331394	12.289726401945515	72.0	28.0	44.0	144.0	19.683732212422058	0
829	3	188.0	3	72.0	28.0	44.0	7.728386252006203	5.226024624421342	42.28373210882097	16.761857014751484	72.0	28.0	44.0	216.0	19.683732212422058	0
830	3	188.0	4	68.0	24.0	44.0	8.07390260106098	4.719375362281852	41.39846334299719	13.80825869365998	68.0	24.0	44.0	284.0	19.683732212422058	0
831	3	188.0	5	72.0	24.0	48.0	7.876973559726366	5.112930227551317	41.44490115460911	17.565195058113204	72.0	28.0	44.0	356.0	19.683732212422058	0
832	3	188.0	6	68.0	28.0	40.0	4.955239671876825	4.010554694979135	45.34351606506851	13.690689568075527	68.0	24.0	44.0	424.0	19.683732212422058	0
833	3	188.0	7	76.0	36.0	40.0	6.882825583323267	4.857631151955445	45.77984796906975	18.47969529565154	76.0	28.0	48.0	500.0	19.683732212422058	0
834	3	188.0	8	80.0	24.0	56.0	8.1856024394433	5.1484952952848175	47.33871266493452	19.327189600337363	80.0	28.0	52.0	580.0	19.683732212422058	0
835	3	191.0	2	84.0	28.0	56.0	11.629199475854705	5.125871968879082	55.80083070444158	11.444097850824633	84.0	24.0	60.0	164.0	19.622482005951053	0
836	3	191.0	3	76.0	24.0	52.0	5.9964093965345455	4.816516226421868	53.49582263382763	11.691251743215958	76.0	24.0	52.0	240.0	19.622482005951053	0
837	3	191.0	4	84.0	32.0	52.0	6.612862787354345	4.889682149521207	55.70005289197013	16.797402171154317	84.0	28.0	56.0	324.0	19.622482005951053	0
838	3	191.0	5	88.0	20.0	68.0	7.16476395289925	4.860608933612468	60.23424140873226	15.740385704756022	88.0	24.0	64.0	412.0	19.622482005951053	0
839	3	191.0	6	92.0	36.0	56.0	9.100934691515135	4.725411978497505	62.106274089940314	16.067379240047046	92.0	28.0	64.0	504.0	19.622482005951053	0
840	3	191.0	7	108.0	44.0	64.0	9.794775553735462	4.544437071502898	71.21060714105158	22.450180233710057	108.0	28.0	80.0	612.0	19.622482005951053	0
841	3	192.0	2	72.0	32.0	40.0	6.742282282160346	5.431984924709639	43.602917817913365	16.22281497521665	72.0	28.0	44.0	144.0	19.510295767017062	0
842	3	192.0	3	64.0	28.0	36.0	5.188829472175996	5.152055608241312	41.473244728441955	12.185870191140737	64.0	24.0	40.0	208.0	19.510295767017062	0
843	3	192.0	4	68.0	24.0	44.0	5.857302971059539	4.09725395826095	41.051152714767596	16.994290355911915	68.0	24.0	44.0	276.0	19.510295767017062	0
844	3	192.0	5	64.0	20.0	44.0	7.381448308167933	4.981649146245729	39.09137444100668	12.54552810457966	64.0	24.0	40.0	340.0	19.510295767017062	0
845	3	192.0	6	68.0	32.0	36.0	7.044251542296763	4.722833845804644	38.63823183885637	17.594682773042223	68.0	24.0	44.0	408.0	19.510295767017062	0
846	3	192.0	7	68.0	28.0	40.0	7.305010750312761	5.041000328400287	42.16833447677902	13.48565444450793	68.0	24.0	44.0	476.0	19.510295767017062	0
847	3	192.0	8	72.0	36.0	36.0	6.510406568159397	4.771320427200465	42.97633128339493	17.74194172124521	72.0	28.0	44.0	548.0	19.510295767017062	0
848	3	192.0	9	72.0	20.0	52.0	8.048499463387088	4.845013783841637	43.203364785740746	15.903121967030529	72.0	24.0	48.0	620.0	19.510295767017062	0
849	3	193.0	2	84.0	40.0	44.0	8.135270421920069	5.628707969635187	56.40758938976755	13.828432218677193	84.0	32.0	52.0	168.0	18.961024178878088	0
850	3	193.0	3	80.0	32.0	48.0	7.5661548799871525	5.13911654284513	50.28685443617849	17.00787414098923	80.0	28.0	52.0	248.0	18.961024178878088	0
851	3	193.0	4	80.0	32.0	48.0	9.462651197141213	5.603293570230051	45.97732657327418	18.956728659354553	80.0	28.0	52.0	328.0	18.961024178878088	0
852	3	193.0	5	80.0	32.0	48.0	7.406602268295103	5.130050283675473	48.287324540571205	19.17602290745822	80.0	28.0	52.0	408.0	18.961024178878088	0
853	3	193.0	6	80.0	28.0	52.0	7.9831893109938505	4.980012960823387	52.08323711010013	14.953560618082633	80.0	24.0	56.0	488.0	18.961024178878088	0
854	3	193.0	7	84.0	36.0	48.0	7.666872642176827	5.324860026700662	53.14510293307927	17.86316439804324	84.0	28.0	56.0	572.0	18.961024178878088	0
855	3	194.0	2	72.0	24.0	48.0	8.94186134249992	4.59550809182025	45.042820653375514	13.419809912304316	72.0	24.0	48.0	148.0	19.343096810880404	0
856	3	194.0	3	68.0	32.0	36.0	6.860296768092468	5.473807630330185	42.49758423164414	13.168311369933207	68.0	28.0	40.0	216.0	19.343096810880404	0
857	3	194.0	4	68.0	28.0	40.0	6.0555834027661035	4.846505020136107	41.3524274625438	15.745484114553989	68.0	28.0	40.0	284.0	19.343096810880404	0
858	3	194.0	5	68.0	28.0	40.0	6.2573252415641605	4.973966056398297	39.580612289859516	17.188096412178027	68.0	24.0	44.0	352.0	19.343096810880404	0
859	3	194.0	6	68.0	24.0	44.0	6.624358285437381	4.358204088514583	39.46699999860277	17.550437627445262	68.0	24.0	44.0	420.0	19.343096810880404	0
860	3	194.0	7	68.0	20.0	48.0	6.72639747041319	4.8637129551133285	42.477594347369745	13.932295227103737	68.0	24.0	44.0	488.0	19.343096810880404	0
861	3	194.0	8	72.0	24.0	48.0	10.501723191243741	4.644542928058854	40.085792008059	16.767941872638403	72.0	24.0	48.0	560.0	19.343096810880404	0
862	3	194.0	9	76.0	24.0	52.0	5.601339114294774	4.953837177043852	47.9575971363048	17.487226572356576	76.0	28.0	48.0	636.0	19.343096810880404	0
863	3	196.0	2	72.0	24.0	48.0	6.218590258296871	4.982771203076865	46.3951884492097	14.403450089416566	72.0	28.0	44.0	140.0	19.476127963846945	0
864	3	196.0	3	64.0	32.0	32.0	6.007380999791735	5.1706408212994575	41.271027604505775	11.550950574403032	64.0	28.0	36.0	204.0	19.476127963846945	0
865	3	196.0	4	64.0	32.0	32.0	6.076715259532534	4.682570495747996	38.18635686917568	15.054357375543788	64.0	28.0	36.0	268.0	19.476127963846945	0
866	3	196.0	5	64.0	28.0	36.0	5.688133570299215	4.397729272061383	38.37280733224196	15.54132982539744	64.0	24.0	40.0	332.0	19.476127963846945	0
867	3	196.0	6	68.0	28.0	40.0	6.08399995462355	4.569945617834037	39.819777769637255	17.526276657905157	68.0	24.0	44.0	400.0	19.476127963846945	0
868	3	196.0	7	64.0	28.0	36.0	6.481040028438713	4.7554635401765495	40.472196617111194	12.291299814273543	64.0	24.0	40.0	464.0	19.476127963846945	0
869	3	196.0	8	72.0	32.0	40.0	6.0752347315317365	4.762232704685857	42.31890577071897	18.843626793063436	72.0	28.0	44.0	536.0	19.476127963846945	0
870	3	196.0	9	72.0	24.0	48.0	6.45145122457393	4.16438548347719	44.44598208128298	16.938181210665903	72.0	24.0	48.0	608.0	19.476127963846945	0
871	3	198.0	2	76.0	24.0	52.0	6.54935194264155	5.54906295377927	52.3504299442329	11.55115515934628	76.0	24.0	52.0	152.0	19.68392198942931	0
872	3	198.0	3	76.0	28.0	48.0	7.533613147916242	6.024747365491635	44.913683925013515	17.527955561578608	76.0	28.0	48.0	228.0	19.68392198942931	0
873	3	198.0	4	76.0	28.0	48.0	7.036809489637903	5.081120850864494	46.60633159749966	17.27573806199794	76.0	24.0	52.0	304.0	19.68392198942931	0
874	3	198.0	5	76.0	28.0	48.0	13.096775763586834	5.652871496750095	40.1789126968481	17.07144004281497	76.0	24.0	52.0	380.0	19.68392198942931	0
875	3	198.0	6	84.0	40.0	44.0	8.43295309911116	5.070789538275562	48.720444416836074	21.775812945777204	84.0	40.0	44.0	464.0	19.68392198942931	0
876	3	198.0	7	84.0	32.0	52.0	6.286117012959949	5.439833082759947	54.45778664021606	17.816263264064048	84.0	32.0	52.0	548.0	19.68392198942931	0
877	3	198.0	8	92.0	40.0	52.0	10.043864304901149	4.8770975318311685	57.2223514595579	19.856686703709784	92.0	40.0	52.0	640.0	19.68392198942931	0
878	3	202.0	2	88.0	36.0	52.0	6.5677801506372475	5.4975322725991305	59.40991266256876	16.524774914194865	88.0	32.0	56.0	208.0	19.96157179505854	0
879	3	202.0	3	72.0	28.0	44.0	6.024109008517257	4.579856585691118	44.65245841058635	16.743575995205276	72.0	24.0	48.0	280.0	19.96157179505854	0
880	3	202.0	4	68.0	28.0	40.0	6.530456059620519	5.132254513662247	39.28447078020179	17.052818646515448	68.0	24.0	44.0	348.0	19.96157179505854	0
881	3	202.0	5	68.0	24.0	44.0	5.864056315316304	4.808734682898489	39.09702956380727	18.230179437977938	68.0	24.0	44.0	416.0	19.96157179505854	0
882	3	202.0	6	68.0	24.0	44.0	6.270140263829262	4.467346780135813	38.677196014161495	18.58531694187343	68.0	24.0	44.0	484.0	19.96157179505854	0
883	3	202.0	7	72.0	28.0	44.0	5.602087324937315	4.890299863563939	40.98920019844127	20.518412613057478	72.0	28.0	44.0	556.0	19.96157179505854	0
884	3	202.0	8	72.0	32.0	40.0	6.80496027425329	4.861965638149172	41.589780831030566	18.74329325656697	72.0	28.0	44.0	628.0	19.96157179505854	0
885	3	205.0	2	68.0	28.0	40.0	5.922753341603723	5.540891354113214	44.551778980863006	11.984576323420058	68.0	24.0	44.0	140.0	19.363799013290866	0
886	3	205.0	3	68.0	20.0	48.0	5.523044278388227	5.152776736983952	40.39282906556704	16.93134991906078	68.0	28.0	40.0	208.0	19.363799013290866	0
887	3	205.0	4	64.0	32.0	32.0	5.755049673301585	4.7578745412060925	38.27995659255012	15.207119192942201	64.0	24.0	40.0	272.0	19.363799013290866	0
888	3	205.0	5	64.0	20.0	44.0	6.008697544623601	4.861923035321752	37.853797921158616	15.275581498896031	64.0	24.0	40.0	336.0	19.363799013290866	0
889	3	205.0	6	64.0	28.0	36.0	5.122062303381313	5.2992261091632145	39.99068857312034	13.588023014335135	64.0	24.0	40.0	400.0	19.363799013290866	0
890	3	205.0	7	68.0	28.0	40.0	6.148754025521271	4.40263429117158	40.297884182029975	17.150727501277174	68.0	28.0	40.0	468.0	19.363799013290866	0
891	3	205.0	8	68.0	28.0	40.0	6.653079620272024	4.435124471426548	40.74694610774452	16.164849800556908	68.0	24.0	44.0	536.0	19.363799013290866	0
892	3	205.0	9	72.0	32.0	40.0	5.58865438904445	3.681363497008647	44.646761563804034	18.08322055014287	72.0	24.0	48.0	608.0	19.363799013290866	0
893	3	207.0	2	68.0	28.0	40.0	6.34172923281767	4.610654965465017	46.16239753407848	10.885218267638834	68.0	24.0	44.0	152.0	19.66838928513332	0
894	3	207.0	3	68.0	28.0	40.0	6.167218458220077	5.394885445817067	39.465561211899114	16.97233488406374	68.0	28.0	40.0	220.0	19.66838928513332	0
895	3	207.0	4	64.0	28.0	36.0	6.367195367225804	4.524726277226819	37.671478836635146	15.436599518912232	64.0	24.0	40.0	284.0	19.66838928513332	0
896	3	207.0	5	64.0	24.0	40.0	6.066374405727231	4.761940303644565	37.989927341607256	15.181757949020948	64.0	24.0	40.0	348.0	19.66838928513332	0
897	3	207.0	6	68.0	24.0	44.0	6.001788105035985	4.596705755213804	38.94860557557098	18.45290056417923	68.0	24.0	44.0	416.0	19.66838928513332	0
898	3	207.0	7	68.0	24.0	44.0	6.504473733562179	4.705318329868476	41.13436243672885	15.655845499840495	68.0	24.0	44.0	484.0	19.66838928513332	0
899	3	207.0	8	72.0	24.0	48.0	6.5386910037697135	4.044404423793367	43.87294290360751	17.54396166882941	72.0	24.0	48.0	556.0	19.66838928513332	0
900	3	207.0	9	72.0	20.0	52.0	6.039119562021483	4.553595876287204	45.24882099588592	16.15846356580539	72.0	24.0	48.0	628.0	19.66838928513332	0
901	3	212.0	2	72.0	24.0	48.0	5.232464951351233	5.112419612329916	45.90421317813109	15.750902258187764	72.0	32.0	40.0	144.0	19.281722004768667	0
902	3	212.0	3	68.0	32.0	36.0	4.818243690358798	4.3875102580411465	42.375211644506635	16.41903440709342	68.0	24.0	44.0	212.0	19.281722004768667	0
903	3	212.0	4	64.0	20.0	44.0	5.6688368820908295	5.063499157963122	39.49030612392957	13.777357836016478	64.0	24.0	40.0	276.0	19.281722004768667	0
904	3	212.0	5	64.0	20.0	44.0	7.299907271616632	4.4189703927631285	38.43046429041061	13.850658045209627	64.0	24.0	40.0	340.0	19.281722004768667	0
905	3	212.0	6	68.0	24.0	44.0	5.55514137752732	5.508566179717093	38.3439295177522	18.592362925003385	68.0	28.0	40.0	408.0	19.281722004768667	0
906	3	212.0	7	68.0	24.0	44.0	6.389940000048853	4.71650681163743	41.178960093719695	15.714593094594022	68.0	24.0	44.0	476.0	19.281722004768667	0
907	3	212.0	8	68.0	20.0	48.0	7.7509561204579995	5.10165897011683	42.215581372640486	12.931803536784685	68.0	24.0	44.0	544.0	19.281722004768667	0
908	3	212.0	9	72.0	24.0	48.0	6.492779582359276	4.278454891291972	44.69698133208658	16.531784194262173	72.0	28.0	44.0	616.0	19.281722004768667	0
909	3	213.0	2	68.0	32.0	36.0	6.339654036018231	5.0618232804357035	44.5385013787416	12.060021304804465	68.0	24.0	44.0	140.0	19.3689118210242	0
910	3	213.0	3	72.0	32.0	40.0	6.867137630003526	5.167802611905472	45.88170936072342	14.083350397367582	72.0	28.0	44.0	212.0	19.3689118210242	0
911	3	213.0	4	68.0	32.0	36.0	5.798674862842233	4.7551733316303455	41.86361767473028	15.582534130797143	68.0	24.0	44.0	280.0	19.3689118210242	0
912	3	213.0	5	68.0	20.0	48.0	6.863335584197728	5.32932446017827	39.849834738885875	15.957505216738127	68.0	24.0	44.0	348.0	19.3689118210242	0
913	3	213.0	6	64.0	24.0	40.0	7.2124745671338815	4.769775801533683	37.75702960698737	14.260720024345062	64.0	24.0	40.0	412.0	19.3689118210242	0
914	3	213.0	7	68.0	28.0	40.0	6.722027624715395	4.9184608726531565	40.18246639427514	16.17704510835631	68.0	24.0	44.0	480.0	19.3689118210242	0
915	3	213.0	8	68.0	24.0	44.0	7.452211839926122	4.46422982966601	41.12961869442256	14.953939635985307	68.0	24.0	44.0	548.0	19.3689118210242	0
916	3	213.0	9	72.0	20.0	52.0	6.781020219439483	4.697645316995477	44.48325697520147	16.03807748836357	72.0	24.0	48.0	620.0	19.3689118210242	0
917	3	215.0	2	76.0	28.0	48.0	7.613561214048843	5.34450016580665	48.054178269445245	14.987760350699261	76.0	28.0	48.0	152.0	19.426362434664227	0
918	3	215.0	3	68.0	32.0	36.0	6.580846000480193	5.324974261419499	43.16426709509267	12.92991264300764	68.0	24.0	44.0	220.0	19.426362434664227	0
919	3	215.0	4	68.0	28.0	40.0	7.244119620002095	4.653551334318166	39.57684168705538	16.52548735862436	68.0	24.0	44.0	288.0	19.426362434664227	0
920	3	215.0	5	68.0	20.0	48.0	6.4967413414709085	6.002732392328426	38.43130898836887	17.069217277831797	68.0	32.0	36.0	356.0	19.426362434664227	0
921	3	215.0	6	64.0	28.0	36.0	6.928452605705502	4.401988383773926	38.386708921104116	14.282850089416456	64.0	24.0	40.0	420.0	19.426362434664227	0
922	3	215.0	7	72.0	28.0	44.0	7.531226632949256	5.0276523047056685	40.41999735771617	19.021123704628906	72.0	28.0	44.0	492.0	19.426362434664227	0
923	3	215.0	8	68.0	24.0	44.0	7.662731917098199	4.481095498426271	42.31955423638834	13.536618348087188	68.0	24.0	44.0	560.0	19.426362434664227	0
924	3	215.0	9	76.0	28.0	48.0	9.133459335705538	5.072090164211772	42.811255512508296	18.983194987574393	76.0	28.0	48.0	636.0	19.426362434664227	0
925	3	216.0	2	72.0	36.0	36.0	6.435363973453832	4.87671608875975	46.02382502635071	14.664094911435711	72.0	28.0	44.0	144.0	19.495802965268584	0
926	3	216.0	3	68.0	36.0	32.0	6.234837132413219	4.858288167197088	42.27653245943819	14.630342240951506	68.0	28.0	40.0	212.0	19.495802965268584	0
927	3	216.0	4	68.0	32.0	36.0	5.924942123512437	4.758694317123712	40.74596038786535	16.570403171498498	68.0	24.0	44.0	280.0	19.495802965268584	0
928	3	216.0	5	68.0	24.0	44.0	7.59039304413767	5.628819350800825	39.111058759457535	15.66972884560397	68.0	28.0	40.0	348.0	19.495802965268584	0
929	3	216.0	6	68.0	24.0	44.0	8.888144228698707	5.88674852011718	39.39449613748752	13.830611113696591	68.0	24.0	44.0	416.0	19.495802965268584	0
930	3	216.0	7	72.0	28.0	44.0	8.357633058160218	4.801658805139709	43.53358151797744	15.307126618722634	72.0	28.0	44.0	488.0	19.495802965268584	0
931	3	216.0	8	76.0	28.0	48.0	8.021917589242776	5.107374945957076	46.20563169501406	16.665075769786085	76.0	28.0	48.0	564.0	19.495802965268584	0
932	3	216.0	9	80.0	28.0	52.0	6.865943930081244	4.867231840233899	49.96116739141621	18.305656838268646	80.0	28.0	52.0	644.0	19.495802965268584	0
933	3	219.0	2	76.0	36.0	40.0	7.216546608675657	5.071725715291578	47.106140183048424	16.60558749298434	76.0	28.0	48.0	164.0	19.562707582721355	0
934	3	219.0	3	64.0	20.0	44.0	7.601355713177242	4.563563019276245	38.73540816449008	13.099673103056432	64.0	24.0	40.0	228.0	19.562707582721355	0
935	3	219.0	4	68.0	28.0	40.0	6.133495909987914	5.065580421611145	37.99474157020035	18.806182098200594	68.0	28.0	40.0	296.0	19.562707582721355	0
936	3	219.0	5	64.0	24.0	40.0	6.5643050494694535	5.066022366201537	38.21047038981783	14.159202194511181	64.0	24.0	40.0	360.0	19.562707582721355	0
937	3	219.0	6	68.0	24.0	44.0	6.9928376808861685	4.484033120354468	40.19267289118295	16.330456307576412	68.0	24.0	44.0	428.0	19.562707582721355	0
938	3	219.0	7	72.0	28.0	44.0	6.503323407022151	4.648380909021398	43.403347821892794	17.444947862063657	72.0	28.0	44.0	500.0	19.562707582721355	0
939	3	219.0	8	76.0	28.0	48.0	6.369849312010047	4.316942956211847	45.97750646513214	19.33570126664597	76.0	24.0	52.0	576.0	19.562707582721355	0
940	3	219.0	9	80.0	28.0	52.0	6.442256888476663	3.6468906463759367	50.54446879214447	19.36638367300293	80.0	24.0	56.0	656.0	19.562707582721355	0
941	3	220.0	2	64.0	24.0	40.0	5.77382677038095	5.040076734067014	42.475095664112345	10.71100083143969	64.0	24.0	40.0	136.0	19.64113459918964	0
942	3	220.0	3	64.0	36.0	28.0	6.717350977306552	5.223882998423164	38.75092378949188	13.307842234778406	64.0	28.0	36.0	200.0	19.64113459918964	0
943	3	220.0	4	64.0	32.0	32.0	5.661815327768096	4.863986740642389	38.55884588598272	14.915352045606795	64.0	28.0	36.0	264.0	19.64113459918964	0
944	3	220.0	5	64.0	32.0	32.0	5.259649987207922	4.256455759975381	38.709013087874325	15.774881164942371	64.0	24.0	40.0	328.0	19.64113459918964	0
945	3	220.0	6	64.0	24.0	40.0	5.253731652891304	3.9805659618019718	40.220408735494686	14.545293649812038	64.0	24.0	40.0	392.0	19.64113459918964	0
946	3	220.0	7	68.0	28.0	40.0	5.6266674200171565	4.583810358600658	39.98117777375563	17.808344447626553	68.0	28.0	40.0	460.0	19.64113459918964	0
947	3	220.0	8	68.0	24.0	44.0	6.568434382922192	4.080107915003055	40.590236600444825	16.76122110162993	68.0	24.0	44.0	528.0	19.64113459918964	0
948	3	220.0	9	72.0	28.0	44.0	6.914034779075678	6.419685246937092	41.467331148103426	17.198948825883804	72.0	32.0	40.0	600.0	19.64113459918964	0
949	3	221.0	2	80.0	36.0	44.0	6.806350336963817	5.68913190238554	56.26387223779646	11.24064552285418	80.0	28.0	52.0	168.0	18.86273273074726	0
950	3	221.0	3	80.0	28.0	52.0	6.699850380631602	6.272828235850625	50.85102845126366	16.176292932254114	80.0	28.0	52.0	248.0	18.86273273074726	0
951	3	221.0	4	76.0	36.0	40.0	7.401635326973917	6.004727604234148	50.27058248379137	12.323054585000563	76.0	32.0	44.0	324.0	18.86273273074726	0
952	3	221.0	5	80.0	28.0	52.0	8.8939209683723	5.019761449310408	48.50836260383778	17.57795497847951	80.0	32.0	48.0	404.0	18.86273273074726	0
953	3	221.0	6	80.0	28.0	52.0	7.111189426769158	5.226406129322072	50.27087405682374	17.391530387085027	80.0	28.0	52.0	484.0	18.86273273074726	0
954	3	221.0	7	80.0	32.0	48.0	6.394185046847724	4.9870775341252624	51.73432080929683	16.88441660973018	80.0	28.0	52.0	564.0	18.86273273074726	0
955	3	221.0	8	88.0	28.0	60.0	7.103004476686806	5.212045265095185	55.7452649206939	19.93968533752411	88.0	28.0	60.0	652.0	18.86273273074726	0
956	3	223.0	2	72.0	28.0	44.0	8.016954306630225	5.098587489404409	45.701591658616906	13.18286654534846	72.0	28.0	44.0	156.0	19.30555170928776	0
957	3	223.0	3	64.0	28.0	36.0	5.835380910953944	5.461483002287736	41.34210690647586	11.361029180282458	64.0	24.0	40.0	220.0	19.30555170928776	0
958	3	223.0	4	68.0	24.0	44.0	6.655827635061485	4.912410966693216	39.18699927516758	17.24476212307772	68.0	28.0	40.0	288.0	19.30555170928776	0
959	3	223.0	5	64.0	24.0	40.0	5.953847973621578	5.3122824088530365	39.21282825489203	13.521041362633355	64.0	24.0	40.0	352.0	19.30555170928776	0
960	3	223.0	6	68.0	24.0	44.0	6.892532458152289	4.642292478254774	38.59170862367722	17.873466439915717	68.0	28.0	40.0	420.0	19.30555170928776	0
961	3	223.0	7	68.0	28.0	40.0	6.998939960068526	4.428392333117358	40.43838931932595	16.134278387488166	68.0	24.0	44.0	488.0	19.30555170928776	0
962	3	223.0	8	68.0	28.0	40.0	6.295118262960273	4.820612727346031	42.651097459691925	14.23317155000177	68.0	24.0	44.0	556.0	19.30555170928776	0
963	3	223.0	9	76.0	28.0	48.0	6.490637801234357	4.651099997349547	46.04546601225945	18.812796189156643	76.0	28.0	48.0	632.0	19.30555170928776	0
964	3	227.0	2	68.0	24.0	44.0	5.73134445073012	5.086840390772309	42.436874114249775	14.744941044247796	68.0	24.0	44.0	140.0	19.586030270547955	0
965	3	227.0	3	64.0	24.0	40.0	6.458574559579546	5.146100967435558	38.30941561518793	14.085908857796966	64.0	24.0	40.0	204.0	19.586030270547955	0
966	3	227.0	4	64.0	24.0	40.0	6.072810760058104	4.833939685990288	37.82719536275735	15.266054191194257	64.0	24.0	40.0	268.0	19.586030270547955	0
967	3	227.0	5	64.0	20.0	44.0	6.315601313577815	4.785330627301619	37.734342402129585	15.164725656990981	64.0	24.0	40.0	332.0	19.586030270547955	0
968	3	227.0	6	64.0	20.0	44.0	5.9984522617114635	4.8884502427677035	39.829921706316384	13.28317578920445	64.0	24.0	40.0	396.0	19.586030270547955	0
969	3	227.0	7	72.0	36.0	36.0	7.183182027187854	4.93963140580928	40.34288019935531	19.53430636764756	72.0	28.0	44.0	468.0	19.586030270547955	0
970	3	227.0	8	68.0	24.0	44.0	6.4057654640358805	5.231265471924019	43.98845238452475	12.374516679515352	68.0	24.0	44.0	536.0	19.586030270547955	0
971	3	227.0	9	80.0	32.0	48.0	8.281070809600806	5.2711367579607895	45.88571527433248	20.56207715810592	80.0	28.0	52.0	616.0	19.586030270547955	0
972	3	229.0	2	72.0	28.0	44.0	6.2005251113104976	5.897629331605501	43.6551796901434	16.246665866940603	72.0	32.0	40.0	140.0	19.409032729784467	0
973	3	229.0	3	64.0	36.0	28.0	6.5436817731985855	4.882390381246012	40.67339724275104	11.900530602804366	64.0	24.0	40.0	204.0	19.409032729784467	0
974	3	229.0	4	68.0	32.0	36.0	6.3756156710910545	4.812749621912474	38.38661119691139	18.425023510085083	68.0	28.0	40.0	272.0	19.409032729784467	0
975	3	229.0	5	64.0	28.0	36.0	6.663038076138662	4.522586839919654	36.68604127591715	16.128333808024536	64.0	24.0	40.0	336.0	19.409032729784467	0
976	3	229.0	6	64.0	24.0	40.0	6.36319316691322	5.692576943387053	38.71821196117389	13.226017928525835	64.0	24.0	40.0	400.0	19.409032729784467	0
977	3	229.0	7	68.0	32.0	36.0	5.793599559227005	4.647166825419447	41.1952629899215	16.363970625432046	68.0	24.0	44.0	468.0	19.409032729784467	0
978	3	229.0	8	68.0	28.0	40.0	5.874447739209472	3.64488012570456	42.187611787077856	16.29306034800811	68.0	24.0	44.0	536.0	19.409032729784467	0
979	3	229.0	9	72.0	32.0	40.0	5.898057575097482	4.315876630529601	45.998809822213275	15.787255972159642	72.0	28.0	44.0	608.0	19.409032729784467	0
980	3	230.0	2	72.0	32.0	40.0	5.680610686550295	5.060752614908225	46.4766279510346	14.782008747506879	72.0	28.0	44.0	144.0	19.350873647740983	0
981	3	230.0	3	68.0	28.0	40.0	5.876565300656267	4.3343131012354945	42.969606324503644	14.819515273604594	68.0	24.0	44.0	212.0	19.350873647740983	0
982	3	230.0	4	64.0	24.0	40.0	5.928796703802675	5.028023367875335	40.31488874744301	12.728291180878983	64.0	24.0	40.0	276.0	19.350873647740983	0
983	3	230.0	5	68.0	24.0	44.0	6.211984280746094	4.295213418245339	40.07606536917581	17.41673693183276	68.0	24.0	44.0	344.0	19.350873647740983	0
984	3	230.0	6	64.0	20.0	44.0	6.291411034593864	5.028861695843602	39.94183875898625	12.737888510576283	64.0	24.0	40.0	408.0	19.350873647740983	0
985	3	230.0	7	68.0	24.0	44.0	7.325304543775928	5.277735737542514	39.88577372462902	15.51118599405254	68.0	28.0	40.0	476.0	19.350873647740983	0
986	3	230.0	8	68.0	24.0	44.0	7.165680159517592	4.74634615696192	40.88377151567954	15.204202167840947	68.0	24.0	44.0	544.0	19.350873647740983	0
987	3	230.0	9	72.0	32.0	40.0	6.554594116498038	4.896278418317934	43.980238075327634	16.568889389856395	72.0	28.0	44.0	616.0	19.350873647740983	0
988	3	231.0	2	68.0	24.0	44.0	6.358524584376184	5.131425064935215	43.82886229370834	12.681188056980261	68.0	24.0	44.0	140.0	19.46559785226604	0
989	3	231.0	3	64.0	28.0	36.0	5.39127909232883	4.828912583908391	40.53222957391412	13.247578749848657	64.0	24.0	40.0	204.0	19.46559785226604	0
990	3	231.0	4	64.0	32.0	32.0	5.822603620694281	4.180575419468028	38.319113282365294	15.677707677472398	64.0	24.0	40.0	268.0	19.46559785226604	0
991	3	231.0	5	64.0	28.0	36.0	5.6634719286115	4.324237429294556	38.180190273937	15.832100368156944	64.0	24.0	40.0	332.0	19.46559785226604	0
992	3	231.0	6	64.0	24.0	40.0	5.517937751666921	4.902574113309868	38.74097303297219	14.83851510205102	64.0	24.0	40.0	396.0	19.46559785226604	0
993	3	231.0	7	64.0	28.0	36.0	6.15599810426977	4.787296265029113	40.14522807880735	12.911477551893768	64.0	24.0	40.0	460.0	19.46559785226604	0
994	3	231.0	8	68.0	28.0	40.0	5.049799833974475	4.401622688954944	42.28976576164712	16.258811715423462	68.0	28.0	40.0	528.0	19.46559785226604	0
995	3	231.0	9	72.0	24.0	48.0	6.286660965218061	4.607707518477582	42.90744051387196	18.198191002432395	72.0	28.0	44.0	600.0	19.46559785226604	0
996	3	232.0	2	68.0	20.0	48.0	6.6972184837621	4.7874472336247464	44.63074260582751	11.884591676785647	68.0	24.0	44.0	144.0	19.66886090203951	0
997	3	232.0	3	68.0	28.0	40.0	5.790992926717536	4.851728014484934	38.61292589335952	18.744353165438014	68.0	28.0	40.0	212.0	19.66886090203951	0
998	3	232.0	4	64.0	32.0	32.0	5.39436071767426	4.82476139067677	37.30438169413884	16.47649619751013	64.0	28.0	36.0	276.0	19.66886090203951	0
999	3	232.0	5	64.0	28.0	36.0	5.75913039086123	6.019053294181106	37.737517011663044	14.48429930329462	64.0	24.0	40.0	340.0	19.66886090203951	0
1000	3	232.0	6	64.0	24.0	40.0	6.746740138722203	4.8494402183889065	37.516921128564945	14.886898514323946	64.0	24.0	40.0	404.0	19.66886090203951	0
1001	3	232.0	7	68.0	24.0	44.0	7.731421238085318	5.189470553258161	36.35133089663577	18.72777731202075	68.0	24.0	44.0	472.0	19.66886090203951	0
1002	3	232.0	8	68.0	28.0	40.0	6.139595682899881	5.165663287935956	41.74607769306442	14.948663336099742	68.0	24.0	44.0	540.0	19.66886090203951	0
1003	3	232.0	9	72.0	36.0	36.0	7.673510634610693	4.519929660553089	41.87335083511516	17.933208869721057	72.0	24.0	48.0	612.0	19.66886090203951	0
1004	3	234.0	2	88.0	40.0	48.0	6.140855680184643	5.22144927303745	61.748338420079634	14.889356626698273	88.0	36.0	52.0	172.0	18.97549337426012	0
1005	3	234.0	3	76.0	36.0	40.0	6.756187810897188	5.047919318504	49.32036207076811	14.875530799830699	76.0	24.0	52.0	248.0	18.97549337426012	0
1006	3	234.0	4	72.0	32.0	40.0	7.352668364799399	5.428431778233488	45.43979660172488	13.779103255242234	72.0	28.0	44.0	320.0	18.97549337426012	0
1007	3	234.0	5	76.0	28.0	48.0	5.921575093132617	4.8098752307039945	47.3730044038395	17.895545272323886	76.0	28.0	48.0	396.0	18.97549337426012	0
1008	3	234.0	6	76.0	28.0	48.0	6.818828595178388	4.856363572795203	46.81038746477179	17.514420367254615	76.0	28.0	48.0	472.0	18.97549337426012	0
1009	3	234.0	7	76.0	40.0	36.0	7.8913410220517335	4.991217732765335	47.0076757943047	16.10976545087823	76.0	28.0	48.0	548.0	18.97549337426012	0
1010	3	234.0	8	80.0	28.0	52.0	7.831152964349599	4.7356355873876055	48.95943740595044	18.473774042312357	80.0	28.0	52.0	628.0	18.97549337426012	0
1011	3	235.0	2	84.0	32.0	52.0	8.155173462647838	5.734704931264474	56.42710145664415	13.683020149443536	84.0	36.0	48.0	176.0	18.85955842287719	0
1012	3	235.0	3	80.0	40.0	40.0	7.049704665679371	5.220225180037573	52.796462798216055	14.933607356067	80.0	28.0	52.0	256.0	18.85955842287719	0
1013	3	235.0	4	80.0	36.0	44.0	7.650146627405377	5.293381597582936	50.22791130416721	16.82856047084448	80.0	32.0	48.0	336.0	18.85955842287719	0
1014	3	235.0	5	80.0	28.0	52.0	7.4032277566602716	4.597729842468141	48.9646123932028	19.03443000766879	80.0	36.0	44.0	416.0	18.85955842287719	0
1015	3	235.0	6	80.0	32.0	48.0	6.582530895761693	4.879796932720126	49.812049242433886	18.725622929084295	80.0	28.0	52.0	496.0	18.85955842287719	0
1016	3	235.0	7	84.0	28.0	56.0	9.949107095364639	6.097837142580715	47.63778004220944	20.315275719845204	84.0	32.0	52.0	580.0	18.85955842287719	0
1017	3	237.0	2	68.0	28.0	40.0	6.340923963527544	5.002919957086007	40.607585062535875	16.048571016850573	68.0	28.0	40.0	136.0	19.536529990108537	0
1018	3	237.0	3	60.0	24.0	36.0	5.517429872179974	5.1197153152474755	37.5928377903694	11.770017022203149	60.0	24.0	36.0	196.0	19.536529990108537	0
1019	3	237.0	5	72.0	32.0	40.0	5.088507029754908	16.381530260834126	38.182064694424014	12.347898014986953	72.0	32.0	40.0	324.0	19.536529990108537	0
1020	3	237.0	6	60.0	28.0	32.0	5.216041733323436	4.73917013367776	39.334142941219454	10.71064519177935	60.0	24.0	36.0	384.0	19.536529990108537	0
1021	3	237.0	7	68.0	32.0	36.0	5.031062674902159	4.6304131368262915	40.03016106579685	18.308363122474702	68.0	28.0	40.0	452.0	19.536529990108537	0
1022	3	237.0	8	68.0	28.0	40.0	5.796123277787103	7.266948718831998	38.700013897646954	16.236914105733945	68.0	32.0	36.0	520.0	19.536529990108537	0
1023	3	237.0	9	68.0	24.0	44.0	6.268844275645165	5.572717982376389	40.82916760767148	15.329270134306967	68.0	28.0	40.0	588.0	19.536529990108537	0
1024	3	238.0	2	72.0	32.0	40.0	6.0961730242233045	5.322460239188132	46.400647324369075	14.180719412219489	72.0	28.0	44.0	144.0	19.55668641820208	0
1025	3	238.0	3	68.0	28.0	40.0	6.0596296348590215	4.620902971868077	41.00474222441292	16.31472516885998	68.0	24.0	44.0	212.0	19.55668641820208	0
1026	3	238.0	4	64.0	24.0	40.0	6.003155194898852	4.837302038845564	39.88512524008672	13.274417526168861	64.0	24.0	40.0	276.0	19.55668641820208	0
1027	3	238.0	5	64.0	20.0	44.0	6.32132225415404	4.78012843694421	39.6639192528765	13.234630056025253	64.0	24.0	40.0	340.0	19.55668641820208	0
1028	3	238.0	6	68.0	28.0	40.0	6.3531209235530355	4.573351393696896	38.770938661990556	18.302589020759513	68.0	24.0	44.0	408.0	19.55668641820208	0
1029	3	238.0	7	68.0	28.0	40.0	7.003612137645689	4.349621113230512	40.37164499233626	16.27512175678754	68.0	24.0	44.0	476.0	19.55668641820208	0
1030	3	238.0	8	72.0	20.0	52.0	7.710947439170013	4.564659996892374	42.28522993548273	17.43916262845488	72.0	24.0	48.0	548.0	19.55668641820208	0
1031	3	238.0	9	72.0	24.0	48.0	9.738952785967399	4.802209333155929	43.1708266020953	14.288011278781369	72.0	24.0	48.0	620.0	19.55668641820208	0
1032	3	239.0	2	68.0	28.0	40.0	6.244871467201762	4.964888208874868	46.210746015553696	10.579494308369675	68.0	24.0	44.0	144.0	19.33250388931029	0
1033	3	239.0	3	68.0	36.0	32.0	6.279851018274627	5.013901940480537	42.68929715459575	14.016949886649087	68.0	28.0	40.0	212.0	19.33250388931029	0
1034	3	239.0	4	68.0	32.0	36.0	7.51428995756828	5.3345137179805135	39.80281851086136	15.348377813589849	68.0	28.0	40.0	280.0	19.33250388931029	0
1035	3	239.0	5	68.0	28.0	40.0	6.362693240488966	5.059560641158555	41.163619013515586	15.414127104836894	68.0	28.0	40.0	348.0	19.33250388931029	0
1036	3	239.0	6	68.0	24.0	44.0	7.44950605190445	5.408143788204029	40.207111728095754	14.935238431795767	68.0	28.0	40.0	416.0	19.33250388931029	0
1037	3	239.0	7	72.0	28.0	44.0	11.497893563526475	4.751565396715819	38.27489443104707	17.475646608710633	72.0	28.0	44.0	488.0	19.33250388931029	0
1038	3	239.0	8	72.0	28.0	44.0	9.13383407583774	4.67770038428057	42.22588957700805	15.962575962873643	72.0	24.0	48.0	560.0	19.33250388931029	0
1039	3	239.0	9	76.0	32.0	44.0	10.326857774826863	4.785641601014504	44.347439426479696	16.540061197678938	76.0	28.0	48.0	636.0	19.33250388931029	0
1040	3	240.0	2	80.0	40.0	40.0	7.064860836441085	5.125986572968031	54.15893687399169	13.650215716599192	80.0	32.0	48.0	164.0	18.98598222690324	0
1041	3	240.0	3	76.0	36.0	40.0	6.896761310892657	6.804876227748622	47.14968089793919	15.14868156341953	76.0	32.0	44.0	240.0	18.98598222690324	0
1042	3	240.0	4	76.0	36.0	40.0	6.057232100862166	5.387960706965345	47.54216732096086	17.012639871211633	76.0	28.0	48.0	316.0	18.98598222690324	0
1043	3	240.0	5	76.0	40.0	36.0	5.374442917854367	4.889255189231335	46.98431652765129	18.75198536526301	76.0	28.0	48.0	392.0	18.98598222690324	0
1044	3	240.0	6	76.0	28.0	48.0	7.070479748244907	5.093577455451452	44.4807166138915	19.35522618241214	76.0	28.0	48.0	468.0	18.98598222690324	0
1045	3	240.0	7	76.0	24.0	52.0	6.900114280558228	4.816775902359666	47.23673722385905	17.046372593223055	76.0	24.0	52.0	544.0	18.98598222690324	0
1046	3	240.0	8	80.0	32.0	48.0	6.982498814761129	5.336006573727786	47.9341613416957	19.747333269815385	80.0	28.0	52.0	624.0	18.98598222690324	0
1047	3	242.0	2	72.0	28.0	44.0	5.802399093387237	4.821266445347874	45.243449254744306	16.132885206520584	72.0	28.0	44.0	144.0	19.68466950406832	0
1048	3	242.0	3	64.0	32.0	32.0	4.967462390850983	5.006325195538977	41.51629692651309	12.509915487096947	64.0	24.0	40.0	208.0	19.68466950406832	0
1049	3	242.0	4	64.0	24.0	40.0	6.160482540395094	5.349711326861012	37.402543066947175	15.08726306579672	64.0	24.0	40.0	272.0	19.68466950406832	0
1050	3	242.0	5	64.0	24.0	40.0	5.269427822565092	4.412851337931102	38.37427039336529	15.943450446138513	64.0	24.0	40.0	336.0	19.68466950406832	0
1051	3	242.0	6	64.0	24.0	40.0	5.689817928142702	4.545873765139959	38.10023595138364	15.664072355333701	64.0	24.0	40.0	400.0	19.68466950406832	0
1052	3	242.0	7	68.0	32.0	36.0	6.408070732534782	4.407649668965689	39.44974569396942	17.73453390453011	68.0	24.0	44.0	468.0	19.68466950406832	0
1053	3	242.0	8	68.0	28.0	40.0	6.972923065492296	4.60652823627413	40.503568575940335	15.91698012229324	68.0	24.0	44.0	536.0	19.68466950406832	0
1054	3	242.0	9	72.0	28.0	44.0	6.325057373664663	4.911372158342942	43.14430782244824	17.619262645544154	72.0	28.0	44.0	608.0	19.68466950406832	0
1055	3	243.0	2	104.0	52.0	52.0	7.5371849080218	5.2437812308768486	74.76897139962126	16.450062461480087	104.0	48.0	56.0	216.0	19.39015161588022	0
1056	3	243.0	3	104.0	32.0	72.0	6.738060815921131	5.193306118344395	76.427277970537	15.641355095197468	104.0	28.0	76.0	320.0	19.39015161588022	0
1057	3	243.0	4	108.0	32.0	76.0	12.271689534994835	4.787470525620051	74.48705516813664	16.45378477124848	108.0	32.0	76.0	428.0	19.39015161588022	0
1058	3	243.0	5	120.0	32.0	88.0	9.815903097682735	5.325181347639841	86.93018532283361	17.928730231843815	120.0	28.0	92.0	548.0	19.39015161588022	0
1059	3	244.0	2	72.0	40.0	32.0	5.144784564148182	6.764974890996356	45.4968411992285	14.593399345626963	72.0	32.0	40.0	144.0	19.2849283048554	0
1060	3	244.0	3	68.0	32.0	36.0	5.405418422609216	5.365914973018249	40.47162725673536	16.757039347637175	68.0	28.0	40.0	212.0	19.2849283048554	0
1061	3	244.0	4	64.0	24.0	40.0	5.303451380375691	4.671995928172919	39.68179658119726	14.342756110254129	64.0	24.0	40.0	276.0	19.2849283048554	0
1062	3	244.0	5	64.0	28.0	36.0	6.706151508352491	4.469351454045864	38.19385869238465	14.630638345216994	64.0	24.0	40.0	340.0	19.2849283048554	0
1063	3	244.0	6	68.0	32.0	36.0	5.600490253014357	4.923954345775371	39.32907872404451	18.146476677165765	68.0	28.0	40.0	408.0	19.2849283048554	0
1064	3	244.0	7	68.0	24.0	44.0	6.7299543333749625	4.815057463273263	40.391111665325354	16.06387653802642	68.0	24.0	44.0	476.0	19.2849283048554	0
1065	3	244.0	8	68.0	24.0	44.0	7.635076443068783	5.166347768496109	41.48819154350366	13.710384244931447	68.0	24.0	44.0	544.0	19.2849283048554	0
1066	3	244.0	9	76.0	24.0	52.0	5.663472527577255	4.523379135658047	46.6794890981422	19.1336592386225	76.0	28.0	48.0	620.0	19.2849283048554	0
1067	3	245.0	2	84.0	40.0	44.0	6.584531952891808	5.84897181794129	55.74400677170205	15.822489457464854	84.0	28.0	56.0	172.0	18.86126599401281	0
1068	3	245.0	3	80.0	28.0	52.0	7.986433719128911	5.967974619406476	50.69669767061001	15.348893990854606	80.0	28.0	52.0	252.0	18.86126599401281	0
1069	3	245.0	4	76.0	32.0	44.0	6.490797598151175	5.13236388683822	50.48362080631972	13.893217708690884	76.0	28.0	48.0	328.0	18.86126599401281	0
1070	3	245.0	5	80.0	32.0	48.0	7.20034068373792	5.040745502885272	48.50968953045333	19.24922428292348	80.0	32.0	48.0	408.0	18.86126599401281	0
1071	3	245.0	6	80.0	28.0	52.0	6.41396241608544	5.053432339417554	50.23537349401829	18.297231750478716	80.0	28.0	52.0	488.0	18.86126599401281	0
1072	3	245.0	7	80.0	32.0	48.0	7.6721603351039676	5.07414283050764	49.343792829448944	17.90990400493945	80.0	28.0	52.0	568.0	18.86126599401281	0
1073	3	245.0	8	84.0	28.0	56.0	9.380421214228363	5.340826656586387	49.755740597335375	19.523011531849875	84.0	28.0	56.0	652.0	18.86126599401281	0
1074	3	247.0	2	76.0	32.0	44.0	7.07420775129799	5.457531136314074	47.487400280314844	15.980860832073091	76.0	28.0	48.0	148.0	19.50914888973704	0
1075	3	247.0	3	68.0	24.0	44.0	6.927411121182587	4.120285741799904	43.309372070779716	13.642931066237793	68.0	24.0	44.0	216.0	19.50914888973704	0
1076	3	247.0	4	68.0	24.0	44.0	7.521231627168106	4.874233798168234	41.90321362762094	13.701320947042717	68.0	28.0	40.0	284.0	19.50914888973704	0
1077	3	247.0	5	72.0	28.0	44.0	6.708501689611296	4.725193492680603	42.02941882682626	18.536885990881842	72.0	28.0	44.0	356.0	19.50914888973704	0
1078	3	247.0	6	72.0	28.0	44.0	6.732389208480981	4.393908243145404	44.681703848263055	16.19199870011056	72.0	24.0	48.0	428.0	19.50914888973704	0
1079	3	247.0	7	76.0	32.0	44.0	6.85838120690903	4.40516825148336	47.98417545360377	16.75227508800384	76.0	24.0	52.0	504.0	19.50914888973704	0
1080	3	247.0	8	80.0	28.0	52.0	6.625310659133447	4.471017099867822	52.14570555699913	16.757966683999598	80.0	24.0	56.0	584.0	19.50914888973704	0
1081	3	249.0	2	68.0	32.0	36.0	6.330028189235435	5.29874916209765	44.50901417246354	11.862208476203378	68.0	24.0	44.0	140.0	19.433152334409684	0
1082	3	249.0	3	68.0	32.0	36.0	6.381494954939427	4.840539185574443	40.96498481509883	15.8129810443873	68.0	28.0	40.0	208.0	19.433152334409684	0
1083	3	249.0	4	64.0	24.0	40.0	6.159138615326356	4.343770007042707	39.39524319854215	14.10184817908879	64.0	24.0	40.0	272.0	19.433152334409684	0
1084	3	249.0	5	64.0	24.0	40.0	6.168182740541283	4.639655181505134	37.97837369806115	15.213788379892435	64.0	24.0	40.0	336.0	19.433152334409684	0
1085	3	249.0	6	68.0	24.0	44.0	6.325813042355719	4.423331167881713	39.01927139847595	18.231584391286617	68.0	24.0	44.0	404.0	19.433152334409684	0
1086	3	249.0	7	64.0	24.0	40.0	7.498387542088153	4.847424893693699	38.29209717140304	13.362090392815105	64.0	24.0	40.0	468.0	19.433152334409684	0
1087	3	249.0	8	68.0	24.0	44.0	7.82176372848221	4.675506687509255	39.51861297556616	15.984116608442378	68.0	28.0	40.0	536.0	19.433152334409684	0
1088	3	249.0	9	72.0	24.0	48.0	6.440683283142334	4.915648741825635	42.42992809740883	18.213739877623198	72.0	28.0	44.0	608.0	19.433152334409684	0
1089	3	250.0	2	72.0	36.0	36.0	7.034999105491664	5.030214963814771	44.178540196816	15.756245733877563	72.0	28.0	44.0	144.0	19.36024339978245	0
1090	3	250.0	3	68.0	28.0	40.0	6.1939356865273965	4.921148251630427	42.482926862976825	14.401989198865351	68.0	24.0	44.0	212.0	19.36024339978245	0
1091	3	250.0	4	68.0	24.0	44.0	7.404659942013893	5.159171828256746	40.164753646833105	15.271414582896256	68.0	24.0	44.0	280.0	19.36024339978245	0
1092	3	250.0	5	68.0	24.0	44.0	6.689442974928511	4.908580871779861	41.383983429659736	15.017992723631892	68.0	24.0	44.0	348.0	19.36024339978245	0
1093	3	250.0	6	64.0	24.0	40.0	6.845179031219288	4.971628765959963	40.16671304872523	12.01647915409552	64.0	24.0	40.0	412.0	19.36024339978245	0
1094	3	250.0	7	72.0	28.0	44.0	6.9781136778363475	4.637524112957351	42.63354625342669	17.750815955779615	72.0	28.0	44.0	484.0	19.36024339978245	0
1095	3	250.0	8	72.0	24.0	48.0	6.371618955723761	4.5122042326146925	44.53237961423912	16.583797197422427	72.0	24.0	48.0	556.0	19.36024339978245	0
1096	3	250.0	9	76.0	28.0	48.0	7.035434389528632	4.6500050563681725	45.361124953796775	18.95343560030642	76.0	24.0	52.0	632.0	19.36024339978245	0
1097	3	252.0	2	68.0	28.0	40.0	6.377223723697199	5.0293541746245864	46.27924117794865	10.314180923729566	68.0	24.0	44.0	144.0	19.511780643476644	0
1098	3	252.0	3	68.0	32.0	36.0	6.1949774209752775	4.674476588803486	42.00969582061737	15.12085016960387	68.0	28.0	40.0	212.0	19.511780643476644	0
1099	3	252.0	4	68.0	28.0	40.0	6.586418199993602	4.933954996594849	38.87684916697796	17.602777636433586	68.0	28.0	40.0	280.0	19.511780643476644	0
1100	3	252.0	5	64.0	24.0	40.0	6.739211091040204	5.057938000932211	39.02657184208658	13.176279065941003	64.0	24.0	40.0	344.0	19.511780643476644	0
1101	3	252.0	6	64.0	28.0	36.0	8.482401628162336	5.353948842872512	36.76127307067901	13.402376458286142	64.0	36.0	28.0	408.0	19.511780643476644	0
1102	3	252.0	7	68.0	28.0	40.0	6.610699888340548	7.300762186368388	38.901003495154725	15.187534430136338	68.0	32.0	36.0	476.0	19.511780643476644	0
1103	3	252.0	8	72.0	36.0	36.0	6.947293838793826	4.649897747486875	42.631949117572844	17.770859296146455	72.0	36.0	36.0	548.0	19.511780643476644	0
1104	3	252.0	9	72.0	24.0	48.0	8.558864606495149	4.61633891351164	43.72769598740865	15.097100492584559	72.0	24.0	48.0	620.0	19.511780643476644	0
1105	3	253.0	2	76.0	40.0	36.0	7.64574105292121	5.425351718525533	50.22585862702178	12.703048601531478	76.0	28.0	48.0	148.0	19.597883639494547	0
1106	3	253.0	3	68.0	28.0	40.0	6.670144763856598	6.065105024673329	40.6388168886952	14.62593332277487	68.0	28.0	40.0	216.0	19.597883639494547	0
1107	3	253.0	4	68.0	28.0	40.0	6.239071810801931	5.217232051909747	38.54379454159155	17.99990159569677	68.0	28.0	40.0	284.0	19.597883639494547	0
1108	3	253.0	5	64.0	20.0	44.0	6.424562658396098	5.1459041135098005	38.77385355716814	13.655679670925963	64.0	24.0	40.0	348.0	19.597883639494547	0
1109	3	253.0	6	68.0	24.0	44.0	6.319352234571284	4.6287950490417415	39.213831707175416	17.83802100921156	68.0	24.0	44.0	416.0	19.597883639494547	0
1110	3	253.0	7	68.0	24.0	44.0	5.910625279198143	4.40856393522256	41.14519555045763	16.535615235121668	68.0	24.0	44.0	484.0	19.597883639494547	0
1111	3	253.0	8	68.0	24.0	44.0	7.076843930878113	4.171197198068057	42.630348398316755	14.121610472737075	68.0	24.0	44.0	552.0	19.597883639494547	0
1112	3	253.0	9	76.0	24.0	52.0	9.064290890665347	4.7605728247558545	43.466875981733324	18.708260302845474	76.0	28.0	48.0	628.0	19.597883639494547	0
1113	3	255.0	2	88.0	32.0	56.0	10.145638967236977	5.2028041187646465	59.61958193375969	13.031974980238687	88.0	32.0	56.0	180.0	18.857723956257093	0
1114	3	255.0	3	84.0	28.0	56.0	8.352681644688488	5.384125997241625	51.8175025251266	18.445689832943287	84.0	36.0	48.0	264.0	18.857723956257093	0
1115	3	255.0	4	80.0	28.0	52.0	10.957486364893043	5.873669762098189	47.26382557510999	15.905018297898778	80.0	28.0	52.0	344.0	18.857723956257093	0
1116	3	255.0	5	80.0	32.0	48.0	8.987686239353195	4.563688719107404	50.972919781783844	15.475705259755557	80.0	24.0	56.0	424.0	18.857723956257093	0
1117	3	255.0	6	84.0	36.0	48.0	9.28688691878051	5.366416715014509	50.76392888307453	18.582767483130453	84.0	28.0	56.0	508.0	18.857723956257093	0
1118	3	255.0	7	84.0	36.0	48.0	7.757417173292083	5.757157283174365	52.77762791903103	17.70779762450252	84.0	28.0	56.0	592.0	18.857723956257093	0
1119	3	256.0	2	80.0	32.0	48.0	7.327039085313913	6.02836557814345	51.90720983882633	14.737385497716303	80.0	32.0	48.0	160.0	18.9727623860676	0
1120	3	256.0	3	76.0	28.0	48.0	8.765728196350466	5.170486220624298	45.08628848003525	16.977497102989986	76.0	28.0	48.0	236.0	18.9727623860676	0
1121	3	256.0	4	76.0	32.0	44.0	8.163298231062186	5.664141272595629	45.06402037228179	17.108540124060397	76.0	28.0	48.0	312.0	18.9727623860676	0
1122	3	256.0	5	72.0	32.0	40.0	7.472852310256712	5.541435710801352	44.84256115072867	14.143150828213265	72.0	32.0	40.0	384.0	18.9727623860676	0
1123	3	256.0	6	76.0	36.0	40.0	5.8025638918028335	5.12648581249141	45.39179748812376	19.679152807582	76.0	28.0	48.0	460.0	18.9727623860676	0
1124	3	256.0	7	76.0	32.0	44.0	5.908507094450329	5.585251612378954	46.318268427255305	18.187972865915413	76.0	28.0	48.0	536.0	18.9727623860676	0
1125	3	256.0	8	84.0	32.0	52.0	7.742337617252929	4.963042638466277	49.69039943749783	21.604220306782963	84.0	28.0	56.0	620.0	18.9727623860676	0
1126	3	259.0	2	76.0	36.0	40.0	6.5041021911130485	5.717040345094588	48.52764670252412	15.25121076126824	76.0	28.0	48.0	156.0	19.69223787591172	0
1127	3	259.0	3	72.0	40.0	32.0	7.198852893384299	5.6089915431803945	43.948540345823915	15.243615217611392	72.0	36.0	36.0	228.0	19.69223787591172	0
1128	3	259.0	4	72.0	28.0	44.0	11.078141823026158	5.416150958695539	38.43858738218648	17.06711983609182	72.0	28.0	44.0	300.0	19.69223787591172	0
1129	3	259.0	5	72.0	24.0	48.0	13.484418788353992	5.675719662091183	34.666974455902505	18.17288709365232	72.0	24.0	48.0	372.0	19.69223787591172	0
1130	3	259.0	6	76.0	20.0	56.0	5.881863355093117	4.515378292271691	46.83640007318354	18.76635827945165	76.0	24.0	52.0	448.0	19.69223787591172	0
1131	3	259.0	7	76.0	36.0	40.0	7.5207143168751145	4.650184925211477	47.116774344057546	16.712326413855862	76.0	24.0	52.0	524.0	19.69223787591172	0
1132	3	259.0	8	80.0	24.0	56.0	7.0666537732493	5.882436380321678	48.98325935017601	18.06765049625301	80.0	28.0	52.0	604.0	19.69223787591172	0
1133	3	261.0	2	68.0	32.0	36.0	5.685753408354529	5.161387918332068	44.851599331364454	12.301259341948949	68.0	24.0	44.0	140.0	19.33911970923069	0
1134	3	261.0	3	68.0	24.0	44.0	6.062843793327119	4.809685999007627	41.07493892451126	16.052531283153996	68.0	24.0	44.0	208.0	19.33911970923069	0
1135	3	261.0	4	64.0	24.0	40.0	5.991912689866524	4.878048791347965	39.43075977014087	13.699278748644645	64.0	24.0	40.0	272.0	19.33911970923069	0
1136	3	261.0	5	64.0	24.0	40.0	6.48980721481928	5.098477391596077	37.85177961395823	14.559935779626414	64.0	24.0	40.0	336.0	19.33911970923069	0
1137	3	261.0	6	64.0	28.0	36.0	5.536735579959782	4.958994075281055	39.08882554098875	14.415444803770413	64.0	28.0	36.0	400.0	19.33911970923069	0
1138	3	261.0	7	68.0	32.0	36.0	5.979978774792471	4.963578328533401	40.081430788950854	16.975012107723273	68.0	28.0	40.0	468.0	19.33911970923069	0
1139	3	261.0	8	72.0	28.0	44.0	5.652041592055298	4.8416421536047665	41.46564477736683	20.040671476973102	72.0	28.0	44.0	540.0	19.33911970923069	0
1140	3	261.0	9	76.0	28.0	48.0	10.374092625209528	4.635222821350567	42.216544898791426	18.77413965464848	76.0	24.0	52.0	616.0	19.33911970923069	0
1141	3	262.0	2	76.0	28.0	48.0	8.019722304185791	5.730254512269724	49.859563404618314	12.390459778926171	76.0	28.0	48.0	156.0	18.997313362144205	0
1142	3	262.0	3	76.0	40.0	36.0	7.707679049136544	5.849828260580608	45.86160287783943	16.580889812443417	76.0	32.0	44.0	232.0	18.997313362144205	0
1143	3	262.0	4	76.0	24.0	52.0	7.287623116851023	4.851361648370073	45.8271135438776	18.033901690901303	76.0	28.0	48.0	308.0	18.997313362144205	0
1144	3	262.0	5	72.0	28.0	44.0	6.514244788832855	4.103731183518164	46.59880703152032	14.783216996128658	72.0	24.0	48.0	380.0	18.997313362144205	0
1145	3	262.0	6	76.0	24.0	52.0	7.175332837425628	5.163281769550224	46.268769053196195	17.392616339827953	76.0	28.0	48.0	456.0	18.997313362144205	0
1146	3	262.0	7	76.0	24.0	52.0	8.04962275193975	5.549216053519785	45.42345789513644	16.977703299404027	76.0	28.0	48.0	532.0	18.997313362144205	0
1147	3	262.0	8	80.0	32.0	48.0	6.688335328815015	4.858582940372685	48.71546018275592	19.73762154805638	80.0	28.0	52.0	612.0	18.997313362144205	0
1148	3	264.0	2	76.0	28.0	48.0	7.340397519954308	5.049279685955611	45.90977318118779	17.700549612902293	76.0	28.0	48.0	148.0	19.40120359411675	0
1149	3	264.0	3	68.0	28.0	40.0	7.493649327514618	4.574263826652043	40.91970002130353	15.012386824529813	68.0	24.0	44.0	216.0	19.40120359411675	0
1150	3	264.0	4	64.0	28.0	36.0	8.71680646112651	4.853622222276442	37.4374000465495	12.99217127004755	64.0	24.0	40.0	280.0	19.40120359411675	0
1151	3	264.0	5	68.0	36.0	32.0	7.350854404161623	5.1146138878775105	37.94343702196488	17.591094685995984	68.0	28.0	40.0	348.0	19.40120359411675	0
1152	3	264.0	6	68.0	24.0	44.0	7.697255695337276	4.760745314513088	38.02884249484646	17.51315649530318	68.0	24.0	44.0	416.0	19.40120359411675	0
1153	3	264.0	7	68.0	20.0	48.0	6.3500158435560365	4.236074667737739	40.17614187545877	17.237767613247456	68.0	24.0	44.0	484.0	19.40120359411675	0
1154	3	264.0	8	68.0	24.0	44.0	9.053923007969615	4.870016513220094	39.52785808617642	14.548202392633868	68.0	24.0	44.0	552.0	19.40120359411675	0
1155	3	264.0	9	72.0	24.0	48.0	8.214513118714194	5.2845199116649155	42.312022454205476	16.188944515415415	72.0	28.0	44.0	624.0	19.40120359411675	0
1156	3	265.0	2	72.0	32.0	40.0	6.4241268215647835	4.6142242263766775	43.92886689926209	17.03278205279645	72.0	28.0	44.0	144.0	19.624032026238982	0
1157	3	265.0	3	64.0	24.0	40.0	5.743270476699337	5.162894033599656	39.85608971805124	13.23774577164977	64.0	24.0	40.0	208.0	19.624032026238982	0
1158	3	265.0	4	64.0	24.0	40.0	6.226764091089876	5.212163781486453	38.05563512126804	14.505437006155631	64.0	24.0	40.0	272.0	19.624032026238982	0
1159	3	265.0	5	64.0	28.0	36.0	5.808402300543776	4.796212824835095	38.39118162359017	15.004203251030958	64.0	24.0	40.0	336.0	19.624032026238982	0
1160	3	265.0	6	64.0	24.0	40.0	6.471827990723909	4.839458632993228	38.363510520984676	14.325202855298187	64.0	24.0	40.0	400.0	19.624032026238982	0
1161	3	265.0	7	68.0	28.0	40.0	6.095258138701752	4.352391070832823	40.123587197314976	17.42876359315045	68.0	24.0	44.0	468.0	19.624032026238982	0
1162	3	265.0	8	68.0	24.0	44.0	7.262187663934355	4.1513560625838295	40.656374150571196	15.930082122910619	68.0	24.0	44.0	536.0	19.624032026238982	0
1163	3	265.0	9	72.0	28.0	44.0	6.696357014546379	4.797838379137602	42.87638903347124	17.629415572844778	72.0	28.0	44.0	608.0	19.624032026238982	0
1164	3	266.0	2	92.0	32.0	60.0	8.078368113491223	5.515930993689736	60.83313379740754	17.5725670954115	92.0	36.0	56.0	184.0	18.860923291920106	0
1165	3	266.0	3	84.0	32.0	52.0	7.063441190897748	4.677480672857314	57.50211863682634	14.756959499418599	84.0	24.0	60.0	268.0	18.860923291920106	0
1166	3	266.0	4	88.0	24.0	64.0	6.2638961480640205	5.464998935121514	57.16879432795781	19.102310588856653	88.0	28.0	60.0	356.0	18.860923291920106	0
1167	3	266.0	5	88.0	32.0	56.0	8.037868632447896	4.8322534940562605	56.679020597139356	18.450857276356487	88.0	28.0	60.0	444.0	18.860923291920106	0
1168	3	266.0	6	88.0	36.0	52.0	7.808429509547182	5.149465302866531	57.70229658073407	17.339808606852216	88.0	28.0	60.0	532.0	18.860923291920106	0
1169	3	266.0	7	88.0	32.0	56.0	7.315565471022069	5.090648610106655	57.87938713315236	17.714398785718913	88.0	28.0	60.0	620.0	18.860923291920106	0
1170	3	267.0	2	84.0	32.0	52.0	7.190683335130615	6.105836322522563	53.73288950913249	16.97059083321433	84.0	32.0	52.0	164.0	18.94624959728356	0
1171	3	267.0	3	76.0	32.0	44.0	7.194538950390751	5.3131725760167114	49.85607107851044	13.636217395082099	76.0	32.0	44.0	240.0	18.94624959728356	0
1172	3	267.0	4	76.0	28.0	48.0	6.449803433452871	5.037045239800449	47.28945218603519	17.22369914071149	76.0	28.0	48.0	316.0	18.94624959728356	0
1173	3	267.0	5	76.0	32.0	44.0	6.706173233545371	4.837188257154708	46.43915037003262	18.0174881392673	76.0	28.0	48.0	392.0	18.94624959728356	0
1174	3	267.0	6	76.0	36.0	40.0	7.028544496515451	4.740584087063553	47.1946736875002	17.036197728920797	76.0	28.0	48.0	468.0	18.94624959728356	0
1175	3	267.0	7	76.0	28.0	48.0	7.951706090775474	5.005880163531401	46.85873201044308	16.183681735250047	76.0	28.0	48.0	544.0	18.94624959728356	0
1176	3	267.0	8	80.0	32.0	48.0	7.547050401360366	5.223873967653162	48.09112977562995	19.13794585535652	80.0	28.0	52.0	624.0	18.94624959728356	0
1177	3	268.0	2	68.0	36.0	32.0	5.739661063531273	5.363599886678813	43.14398375839235	13.752755291397563	68.0	28.0	40.0	136.0	19.481544576104483	0
1178	3	268.0	3	64.0	32.0	32.0	5.532240276801559	5.456634298256034	38.87653086607844	14.134594558863967	64.0	28.0	36.0	200.0	19.481544576104483	0
1179	3	268.0	4	64.0	32.0	32.0	5.007912173137669	4.919775137072918	37.868239181116934	16.20407350867248	64.0	28.0	36.0	264.0	19.481544576104483	0
1180	3	268.0	5	64.0	28.0	36.0	6.086486410392411	4.807904280741411	37.25930845198906	15.846300856877122	64.0	24.0	40.0	328.0	19.481544576104483	0
1181	3	268.0	6	64.0	24.0	40.0	5.617706230056683	4.798818218188899	38.36439006718325	15.219085484571167	64.0	24.0	40.0	392.0	19.481544576104483	0
1182	3	268.0	7	64.0	24.0	40.0	5.538257579887613	5.101515636807392	38.38385072161714	14.976376061687859	64.0	24.0	40.0	456.0	19.481544576104483	0
1183	3	268.0	8	68.0	28.0	40.0	5.40341417667247	4.646125962573251	41.179774640885796	16.770685219868483	68.0	24.0	44.0	524.0	19.481544576104483	0
1184	3	268.0	9	68.0	28.0	40.0	5.561061487224038	4.533574243215526	42.085602034742465	15.819762234817972	68.0	24.0	44.0	592.0	19.481544576104483	0
1185	3	269.0	2	68.0	28.0	40.0	5.806897552505291	4.901285541233648	43.58758037726676	13.7042365289943	68.0	28.0	40.0	136.0	19.55388637242143	0
1186	3	269.0	3	64.0	24.0	40.0	4.753109403275374	4.9419598611145545	39.41697626058405	14.88795447502602	64.0	24.0	40.0	200.0	19.55388637242143	0
1187	3	269.0	4	60.0	28.0	32.0	5.5813455441553685	5.065648749957518	36.98100669386011	12.371999012027004	60.0	24.0	36.0	260.0	19.55388637242143	0
1188	3	269.0	5	64.0	36.0	28.0	5.748417088228564	4.734981509265992	37.015017923717835	16.50158347878761	64.0	28.0	36.0	324.0	19.55388637242143	0
1189	3	269.0	6	64.0	32.0	32.0	5.440650081754995	4.08554083196168	38.1720108795879	16.301798206695423	64.0	24.0	40.0	388.0	19.55388637242143	0
1190	3	269.0	7	64.0	24.0	40.0	4.973349533651515	4.44849355024661	40.26029709386336	14.317859822238518	64.0	24.0	40.0	452.0	19.55388637242143	0
1191	3	269.0	8	68.0	28.0	40.0	6.152604610622177	4.695272971849988	40.48523667818836	16.666885739339477	68.0	24.0	44.0	520.0	19.55388637242143	0
1192	3	269.0	9	68.0	24.0	44.0	5.7461279388312505	4.171324552098213	43.681958355034226	14.400589154036311	68.0	24.0	44.0	588.0	19.55388637242143	0
1193	3	270.0	2	72.0	36.0	36.0	5.84703706518161	6.4131882644187215	45.406018787790956	14.333755882608713	72.0	28.0	44.0	144.0	19.29206367239245	0
1194	3	270.0	3	68.0	28.0	40.0	6.4966302105775355	5.202784428060539	42.28014775462964	14.020437606732287	68.0	24.0	44.0	212.0	19.29206367239245	0
1195	3	270.0	4	64.0	24.0	40.0	5.856875720586515	5.004368537469503	41.39510758703145	11.743648154912535	64.0	24.0	40.0	276.0	19.29206367239245	0
1196	3	270.0	5	68.0	28.0	40.0	5.874230936979927	4.568040819712849	39.97279040408938	17.584937839217844	68.0	28.0	40.0	344.0	19.29206367239245	0
1197	3	270.0	6	68.0	28.0	40.0	5.816501102366146	5.421157324796809	40.44028341098999	16.322058161847053	68.0	24.0	44.0	412.0	19.29206367239245	0
1198	3	270.0	7	68.0	24.0	44.0	6.362620816506478	5.006546402732056	41.4104456165598	15.220387164201668	68.0	24.0	44.0	480.0	19.29206367239245	0
1199	3	270.0	8	68.0	28.0	40.0	6.9509192959188795	4.523692808167368	42.06182233668869	14.46356555922506	68.0	24.0	44.0	548.0	19.29206367239245	0
1200	3	270.0	9	72.0	24.0	48.0	6.8598242004349	4.8809968609592715	44.028367337514965	16.230811601090863	72.0	28.0	44.0	620.0	19.29206367239245	0
1201	3	271.0	2	72.0	28.0	44.0	8.356051927926245	4.835754078156484	44.064813924740946	14.743380069176325	72.0	24.0	48.0	148.0	19.71678109821876	0
1202	3	271.0	3	68.0	32.0	36.0	7.584363130304723	5.09443872164573	41.02059251167023	14.300605636379316	68.0	28.0	40.0	216.0	19.71678109821876	0
1203	3	271.0	4	68.0	28.0	40.0	6.199070975022153	4.959403027155446	39.12420159268248	17.71732440513992	68.0	24.0	44.0	284.0	19.71678109821876	0
1204	3	271.0	5	64.0	28.0	36.0	5.89654225084962	5.329589683997881	37.896643649704515	14.877224415447984	64.0	24.0	40.0	348.0	19.71678109821876	0
1205	3	271.0	6	68.0	28.0	40.0	6.388515082651338	5.374503862641632	37.9077991102248	18.32918194448223	68.0	28.0	40.0	416.0	19.71678109821876	0
1206	3	271.0	7	72.0	28.0	44.0	6.989093601571369	4.998859942982392	39.05130308166673	20.960743373779508	72.0	28.0	44.0	488.0	19.71678109821876	0
1207	3	271.0	8	72.0	24.0	48.0	6.675696581366765	4.795766733449739	40.71089098223575	19.817645702947743	72.0	28.0	44.0	560.0	19.71678109821876	0
1208	3	271.0	9	76.0	32.0	44.0	9.13330007558045	5.330484607698963	40.79504973320252	20.741165583518068	76.0	28.0	48.0	636.0	19.71678109821876	0
1209	3	272.0	2	64.0	24.0	40.0	5.455408575469605	4.7076534836528054	42.67111322418886	11.165824716688732	64.0	24.0	40.0	136.0	19.630352477087733	0
1210	3	272.0	3	64.0	36.0	28.0	4.794162714404848	4.601178767638032	40.49477703947716	14.109881478479963	64.0	40.0	24.0	200.0	19.630352477087733	0
1211	3	272.0	4	60.0	36.0	24.0	4.723236814334854	4.671105734043778	37.333712682160495	13.271944769460873	60.0	36.0	24.0	260.0	19.630352477087733	0
1212	3	272.0	5	60.0	20.0	40.0	11.772041522576558	4.583221875736513	30.67803173811751	12.966704863569419	60.0	24.0	36.0	320.0	19.630352477087733	0
1213	3	272.0	6	64.0	32.0	32.0	7.173486015398851	4.330822275837988	36.46365470797571	16.032037000787454	64.0	28.0	36.0	384.0	19.630352477087733	0
1214	3	272.0	7	64.0	28.0	36.0	5.400262389733143	4.62402201912721	39.52559223592368	14.450123355215965	64.0	24.0	40.0	448.0	19.630352477087733	0
1215	3	272.0	8	68.0	32.0	36.0	6.341508056886937	4.05628569705334	40.296086596677185	17.306119649382538	68.0	24.0	44.0	516.0	19.630352477087733	0
1216	3	272.0	9	68.0	24.0	44.0	6.752876103446283	4.60228819044346	42.10559379069559	14.539241915414664	68.0	24.0	44.0	584.0	19.630352477087733	0
1217	3	272.0	10	72.0	24.0	48.0	6.553244830346216	4.402709023352827	44.0793755760003	16.964670570300655	72.0	24.0	48.0	656.0	19.630352477087733	0
1218	4	14.0	2	64.0	28.0	36.0	5.434158475088765	4.926984725500972	40.2953583839287	13.343498415481562	64.0	24.0	40.0	132.0	20.355983220884006	0
1219	4	14.0	3	64.0	28.0	36.0	5.58279185696864	4.853679059968101	40.45600547608018	13.10752360698308	64.0	24.0	40.0	196.0	20.355983220884006	0
1220	4	14.0	4	64.0	24.0	40.0	6.019228422921543	4.640806892924672	38.75268959435991	14.587275089793877	64.0	24.0	40.0	260.0	20.355983220884006	0
1221	4	14.0	5	64.0	24.0	40.0	6.172483888465251	4.299535200760602	37.25695564747349	16.271025263300658	64.0	24.0	40.0	324.0	20.355983220884006	0
1222	4	14.0	6	60.0	24.0	36.0	6.07715991400255	4.914331072127311	37.1729740863986	11.835534927471542	60.0	24.0	36.0	384.0	20.355983220884006	0
1223	4	14.0	7	64.0	28.0	36.0	5.641319324166432	4.61701236313678	38.3965135168375	15.345154795859287	64.0	28.0	36.0	448.0	20.355983220884006	0
1224	4	14.0	8	68.0	32.0	36.0	6.369667944274056	4.583952347929198	39.03239573321031	18.013983974586438	68.0	28.0	40.0	516.0	20.355983220884006	0
1225	4	14.0	9	64.0	28.0	36.0	6.3580647764314335	4.678771758783569	39.29475235245957	13.66841111232543	64.0	24.0	40.0	580.0	20.355983220884006	0
1226	4	14.0	10	68.0	28.0	40.0	5.998174541207732	4.3117253931085315	42.302902610115666	15.38719745556807	68.0	28.0	40.0	648.0	20.355983220884006	0
1227	4	17.0	2	64.0	28.0	36.0	6.386094387206057	4.833062473096902	40.90163092266826	11.87921221702878	64.0	24.0	40.0	132.0	20.72563015781859	0
1228	4	17.0	3	72.0	32.0	40.0	6.470254623796791	5.27492314597751	47.250928541828756	13.003893688396943	72.0	28.0	44.0	204.0	20.72563015781859	0
1229	4	17.0	4	64.0	24.0	40.0	5.778410179033756	4.203667909576495	40.186921454061576	13.831000457328173	64.0	24.0	40.0	268.0	20.72563015781859	0
1230	4	17.0	5	64.0	24.0	40.0	6.795485695731202	4.263007201288701	36.16489723092428	16.776609872055815	64.0	24.0	40.0	332.0	20.72563015781859	0
1231	4	17.0	6	60.0	24.0	36.0	5.344181575941263	4.43468208731224	37.589848699954985	12.631287636791512	60.0	24.0	36.0	392.0	20.72563015781859	0
1232	4	17.0	7	68.0	24.0	44.0	5.575008959011825	4.724917083997582	40.86720846254502	16.83286549444557	68.0	28.0	40.0	460.0	20.72563015781859	0
1233	4	17.0	8	64.0	24.0	40.0	5.408676162035192	4.538167285660336	39.648850845799075	14.404305706505397	64.0	24.0	40.0	524.0	20.72563015781859	0
1234	4	17.0	9	64.0	24.0	40.0	5.850678181840522	3.5987332477988048	40.982475469889096	13.568113100471578	64.0	24.0	40.0	588.0	20.72563015781859	0
1235	4	17.0	10	72.0	32.0	40.0	5.737402642528764	4.53557272108219	43.33015761990407	18.396867016484975	72.0	28.0	44.0	660.0	20.72563015781859	0
1236	4	25.0	2	60.0	24.0	36.0	6.4531978762807825	5.144186761898155	36.171871005303316	12.230744356517746	60.0	24.0	36.0	124.0	21.014259288031017	0
1237	4	25.0	3	64.0	28.0	36.0	6.123519428572223	4.825283753449128	37.27557766348423	15.775619154494422	64.0	28.0	36.0	188.0	21.014259288031017	0
1238	4	25.0	4	60.0	28.0	32.0	6.0524332009398165	4.784997650545904	35.431248439541804	13.731320708972476	60.0	24.0	36.0	248.0	21.014259288031017	0
1239	4	25.0	5	64.0	28.0	36.0	7.153201739242888	4.815854427370937	36.26752900408917	15.763414829297005	64.0	24.0	40.0	312.0	21.014259288031017	0
1240	4	25.0	6	60.0	28.0	32.0	9.602865787485769	4.360508819086533	32.686074630608346	13.350550762819353	60.0	28.0	32.0	372.0	21.014259288031017	0
1241	4	25.0	7	64.0	28.0	36.0	9.448593427337642	5.32147815440004	32.380502255768135	16.849426162494183	64.0	28.0	36.0	436.0	21.014259288031017	0
1242	4	25.0	8	60.0	32.0	28.0	9.767879385694528	4.742180065099376	33.11850014857254	12.37144040063356	60.0	24.0	36.0	496.0	21.014259288031017	0
1243	4	25.0	9	68.0	24.0	44.0	10.422057400095582	4.610522485016702	33.326172951885326	19.64124716300239	68.0	28.0	40.0	564.0	21.014259288031017	0
1244	4	25.0	10	64.0	24.0	40.0	13.67516580365691	4.581557962842339	32.17330002725748	13.569976206243268	64.0	24.0	40.0	628.0	21.014259288031017	0
1245	4	30.0	2	68.0	24.0	44.0	6.002435202324804	5.700022506355367	42.87587535556068	13.421666935759148	68.0	28.0	40.0	132.0	20.70435472539005	0
1246	4	30.0	3	72.0	28.0	44.0	6.905647776416657	5.07993508855381	46.18627355329474	13.828143581734793	72.0	24.0	48.0	204.0	20.70435472539005	0
1247	4	30.0	4	76.0	28.0	48.0	8.086730208078336	4.674364894442419	47.186982579184644	16.0519223182946	76.0	24.0	52.0	280.0	20.70435472539005	0
1248	4	30.0	5	84.0	24.0	60.0	6.073470909393734	5.133749585217117	60.00996654367276	12.782812961716388	84.0	24.0	60.0	364.0	20.70435472539005	0
1249	4	30.0	6	88.0	32.0	56.0	7.31197185041475	4.900002871846368	57.95187592447792	17.836149353260964	88.0	32.0	56.0	452.0	20.70435472539005	0
1250	4	30.0	7	92.0	24.0	68.0	7.590654161378211	4.067950236704405	63.895350088781186	16.4460455131362	92.0	24.0	68.0	544.0	20.70435472539005	0
1251	4	30.0	8	100.0	36.0	64.0	7.145787497615743	4.70306406762586	69.62291138467867	18.528237050079724	100.0	40.0	60.0	644.0	20.70435472539005	0
1252	4	31.0	2	64.0	28.0	36.0	6.528834888321711	4.851990761728857	39.52419541678739	13.09497893316204	64.0	28.0	36.0	128.0	20.29613270927752	0
1253	4	31.0	3	64.0	36.0	28.0	6.256478793780474	5.404595474552224	38.71815040033914	13.620775331328161	64.0	28.0	36.0	192.0	20.29613270927752	0
1254	4	31.0	4	64.0	32.0	32.0	5.839534507622119	5.0701821125006745	38.6566549285817	14.433628451295505	64.0	32.0	32.0	256.0	20.29613270927752	0
1255	4	31.0	5	64.0	32.0	32.0	5.47899932608982	4.6973088795543845	38.08117670193127	15.742515092424526	64.0	28.0	36.0	320.0	20.29613270927752	0
1256	4	31.0	6	64.0	28.0	36.0	5.578583499508056	4.550485181938541	37.78889321378324	16.082038104770163	64.0	24.0	40.0	384.0	20.29613270927752	0
1257	4	31.0	7	64.0	24.0	40.0	5.569072231406608	3.738683870053592	40.05278036433782	14.63946353420198	64.0	24.0	40.0	448.0	20.29613270927752	0
1258	4	31.0	8	68.0	28.0	40.0	5.851473362448701	4.64251897185261	39.65042896944868	17.855578696250006	68.0	28.0	40.0	516.0	20.29613270927752	0
1259	4	31.0	9	64.0	20.0	44.0	6.887253149940648	4.80379038386684	40.182151955473614	12.126804510718898	64.0	24.0	40.0	580.0	20.29613270927752	0
1260	4	31.0	10	72.0	36.0	36.0	6.180224445315957	4.585382036969918	43.03037889328209	18.204014624432034	72.0	28.0	44.0	652.0	20.29613270927752	0
1261	4	33.0	2	64.0	28.0	36.0	6.0669273318314225	5.0166754327813265	41.617276142240826	11.299121093146425	64.0	24.0	40.0	132.0	20.39703266848096	0
1262	4	33.0	3	68.0	36.0	32.0	5.581771019617207	5.064166230332603	41.061716948811636	16.292345801238554	68.0	28.0	40.0	200.0	20.39703266848096	0
1263	4	33.0	4	64.0	28.0	36.0	6.327516213885332	4.84571941765094	38.31783259865779	14.50893176980594	64.0	24.0	40.0	264.0	20.39703266848096	0
1264	4	33.0	5	64.0	24.0	40.0	5.656173213792215	4.360034163718183	38.00465560800984	15.979137014479761	64.0	24.0	40.0	328.0	20.39703266848096	0
1265	4	33.0	6	64.0	28.0	36.0	5.803168187138624	4.800042012273707	37.8000071359304	15.596782664657269	64.0	24.0	40.0	392.0	20.39703266848096	0
1266	4	33.0	7	64.0	28.0	36.0	5.659902389075171	4.738439865892872	38.46424230401419	15.137415441017765	64.0	24.0	40.0	456.0	20.39703266848096	0
1267	4	33.0	8	64.0	28.0	36.0	6.970269559180338	4.556278776904776	38.707970537479525	13.765481126435361	64.0	24.0	40.0	520.0	20.39703266848096	0
1268	4	33.0	9	68.0	28.0	40.0	6.278283155395229	4.267174636338268	40.91775829162566	16.536783916640843	68.0	24.0	44.0	588.0	20.39703266848096	0
1269	4	33.0	10	72.0	32.0	40.0	8.031562165440846	4.7484274929425965	41.004828398395034	18.215181943221523	72.0	24.0	48.0	660.0	20.39703266848096	0
1270	4	34.0	2	64.0	24.0	40.0	5.927802682826254	4.834215796000578	39.537603829836144	13.700377691337025	64.0	28.0	36.0	128.0	20.772825046283728	0
1271	4	34.0	3	64.0	24.0	40.0	5.407234983686692	4.781985436962373	40.48829150550819	13.322488073842749	64.0	24.0	40.0	192.0	20.772825046283728	0
1272	4	34.0	4	64.0	28.0	36.0	5.0043076967215825	4.2696403696291725	39.99260425395485	14.733447679694393	64.0	24.0	40.0	256.0	20.772825046283728	0
1273	4	34.0	5	60.0	24.0	36.0	6.290399972050295	4.396813065523986	35.58281941755729	13.72996754486843	60.0	24.0	36.0	316.0	20.772825046283728	0
1274	4	34.0	6	60.0	28.0	32.0	6.950462089725875	4.28983750756197	35.06860617486831	13.691094227843848	60.0	24.0	36.0	376.0	20.772825046283728	0
1275	4	34.0	7	64.0	28.0	36.0	6.065067942763051	4.597690634084017	36.993207190590965	16.344034232561967	64.0	28.0	36.0	440.0	20.772825046283728	0
1276	4	34.0	8	64.0	28.0	36.0	6.186718957916412	3.485002189603904	37.44768545700009	16.880593395479593	64.0	24.0	40.0	504.0	20.772825046283728	0
1277	4	34.0	9	64.0	20.0	44.0	6.696502424074197	4.28587127119971	37.99342529645173	15.02420100827436	64.0	24.0	40.0	568.0	20.772825046283728	0
1278	4	34.0	10	68.0	28.0	40.0	6.291078386228719	4.105074905330298	40.028328536992035	17.575518171448948	68.0	24.0	44.0	636.0	20.772825046283728	0
1279	4	35.0	2	60.0	24.0	36.0	6.196699972280044	4.991910369638973	37.21927559132243	11.592114066758555	60.0	24.0	36.0	124.0	21.2006926436787	0
1280	4	35.0	3	60.0	28.0	32.0	6.83234809130164	4.908209593018171	35.683654859563546	12.575787456116643	60.0	24.0	36.0	184.0	21.2006926436787	0
1281	4	35.0	4	60.0	24.0	36.0	5.546496566452362	4.46677021015978	34.7664193639188	15.220313859469059	60.0	24.0	36.0	244.0	21.2006926436787	0
1282	4	35.0	5	60.0	20.0	40.0	4.267833544030452	3.7502084664161544	35.54770130163541	16.43425668791798	60.0	24.0	36.0	304.0	21.2006926436787	0
1283	4	35.0	6	60.0	20.0	40.0	4.798637012132872	4.145668511488054	35.75702571009157	15.298668766287506	60.0	24.0	36.0	364.0	21.2006926436787	0
1284	4	35.0	7	60.0	28.0	32.0	5.51724866779216	4.665288371579493	36.06816519884853	13.749297761779815	60.0	24.0	36.0	424.0	21.2006926436787	0
1285	4	35.0	8	60.0	24.0	36.0	5.6355751754700805	4.939168899050287	36.75046414929068	12.674791776188954	60.0	24.0	36.0	484.0	21.2006926436787	0
1286	4	35.0	9	64.0	28.0	36.0	5.599412727487788	4.276895516344325	39.01881839603266	15.10487336013523	64.0	24.0	40.0	548.0	21.2006926436787	0
1287	4	35.0	10	64.0	24.0	40.0	5.572562414869594	4.062095900703298	40.149468702889635	14.215872981537473	64.0	24.0	40.0	612.0	21.2006926436787	0
1288	4	36.0	2	60.0	24.0	36.0	5.929174635616164	5.08635688596803	38.16847938271762	10.815989095698185	60.0	24.0	36.0	124.0	20.85173838930413	0
1289	4	36.0	3	68.0	32.0	36.0	5.9136652659887545	4.537192759008661	40.741488278280855	16.80765369672173	68.0	24.0	44.0	192.0	20.85173838930413	0
1290	4	36.0	4	60.0	28.0	32.0	4.99548935746887	4.8454868532220985	38.03447810557935	12.124545683729679	60.0	24.0	36.0	252.0	20.85173838930413	0
1291	4	36.0	5	60.0	20.0	40.0	5.8722023260015135	4.325133326280195	35.736470775682676	14.066193572035615	60.0	24.0	36.0	312.0	20.85173838930413	0
1292	4	36.0	6	60.0	28.0	32.0	5.478190887279425	4.035068259314812	37.13756654792843	13.349174305477334	60.0	24.0	36.0	372.0	20.85173838930413	0
1293	4	36.0	7	64.0	24.0	40.0	6.352050444954671	4.498886162188683	35.98795721900052	17.161106173856126	64.0	24.0	40.0	436.0	20.85173838930413	0
1294	4	36.0	8	60.0	28.0	32.0	6.102418385063345	4.365040875120769	38.03935115797151	11.493189581844376	60.0	24.0	36.0	496.0	20.85173838930413	0
1295	4	36.0	9	68.0	28.0	40.0	7.251833615708847	4.371233619618806	38.07022510699693	18.306707657675418	68.0	28.0	40.0	564.0	20.85173838930413	0
1296	4	36.0	10	68.0	24.0	44.0	6.406895269983579	4.528793057093935	41.019309103668775	16.04500256925371	68.0	24.0	44.0	632.0	20.85173838930413	0
1297	4	38.0	2	68.0	28.0	40.0	9.901081280929333	5.140997604372998	40.39457534198709	12.563345772710576	68.0	24.0	44.0	136.0	20.963068755935247	0
1298	4	38.0	3	60.0	24.0	36.0	6.115892348402269	4.5217650668037095	38.625849640645015	10.736492944149006	60.0	24.0	36.0	196.0	20.963068755935247	0
1299	4	38.0	4	60.0	24.0	36.0	7.190005278969892	4.189996911422469	34.1289696889053	14.491028120702339	60.0	24.0	36.0	256.0	20.963068755935247	0
1300	4	38.0	5	60.0	28.0	32.0	6.040227214321305	4.273346447866743	35.14867998953588	14.537746348276073	60.0	24.0	36.0	316.0	20.963068755935247	0
1301	4	38.0	6	60.0	28.0	32.0	6.1234426519872045	4.305561868060352	35.39056764785141	14.180427832101032	60.0	24.0	36.0	376.0	20.963068755935247	0
1302	4	38.0	7	64.0	20.0	44.0	7.165266366126673	4.53938832840106	35.54838897013434	16.746956335337927	64.0	24.0	40.0	440.0	20.963068755935247	0
1303	4	38.0	8	64.0	24.0	40.0	10.643910540288573	4.320682484444944	32.87482327522929	16.160583700037193	64.0	28.0	36.0	504.0	20.963068755935247	0
1304	4	38.0	9	64.0	28.0	36.0	8.58630106809403	4.808927103741553	35.469492721626125	15.135279106538292	64.0	24.0	40.0	568.0	20.963068755935247	0
1305	4	38.0	10	68.0	28.0	40.0	6.982280124439967	4.317074162787208	40.85163471062276	15.849011002150064	68.0	24.0	44.0	636.0	20.963068755935247	0
1306	4	39.0	2	72.0	28.0	44.0	8.604324512948807	4.879560782796446	45.99824952679049	12.517865177464259	72.0	24.0	48.0	148.0	20.221851323271537	0
1307	4	39.0	3	72.0	28.0	44.0	8.298608921166249	5.288334438205908	47.02660176551848	11.386454875109365	72.0	24.0	48.0	220.0	20.221851323271537	0
1308	4	39.0	4	76.0	20.0	56.0	5.9984656111356	4.163644573568632	48.85994282859161	16.977946986704154	76.0	24.0	52.0	296.0	20.221851323271537	0
1309	4	39.0	5	76.0	28.0	48.0	6.004511182833369	4.621722421307254	48.28434433750067	17.089422058358707	76.0	24.0	52.0	372.0	20.221851323271537	0
1310	4	39.0	6	76.0	24.0	52.0	7.9959249338682525	5.545383546671189	48.80145751107301	13.657234008387547	76.0	28.0	48.0	448.0	20.221851323271537	0
1311	4	39.0	7	84.0	32.0	52.0	6.372797983188207	5.21571791277421	52.717276678695555	19.69420742534203	84.0	28.0	56.0	532.0	20.221851323271537	0
1312	4	39.0	8	84.0	40.0	44.0	7.30262225149329	4.508763103235083	54.65146327654338	17.537151368728246	84.0	24.0	60.0	616.0	20.221851323271537	0
1313	4	40.0	2	60.0	24.0	36.0	5.889550315585026	4.850161497772589	37.47014849041581	11.790139696226575	60.0	24.0	36.0	124.0	21.1597475633707	0
1314	4	40.0	3	60.0	28.0	32.0	6.378020262300566	4.722202687619642	37.53862221436043	11.361154835719361	60.0	24.0	36.0	184.0	21.1597475633707	0
1315	4	40.0	4	64.0	24.0	40.0	6.059226515837622	4.592830023392253	36.551395098179	16.796548362591125	64.0	24.0	40.0	248.0	21.1597475633707	0
1316	4	40.0	5	60.0	24.0	36.0	5.37181112568004	5.020826257184751	37.67980745807961	11.9275551590556	60.0	24.0	36.0	308.0	21.1597475633707	0
1317	4	40.0	6	64.0	24.0	40.0	5.686615388626819	5.151690460424959	37.55517362895148	15.606520521996742	64.0	24.0	40.0	372.0	21.1597475633707	0
1318	4	40.0	7	64.0	24.0	40.0	8.48284784665168	4.429250902569834	35.996664660932765	15.091236589845721	64.0	24.0	40.0	436.0	21.1597475633707	0
1319	4	40.0	8	64.0	28.0	36.0	8.51204662767259	4.464898525517185	37.264858618160815	13.75819622864941	64.0	24.0	40.0	500.0	21.1597475633707	0
1320	4	40.0	9	72.0	28.0	44.0	6.914462836830012	4.93599389207418	41.51505365168964	18.634489619406168	72.0	28.0	44.0	572.0	21.1597475633707	0
1321	4	40.0	10	72.0	20.0	52.0	5.752537268239507	4.103827761589969	46.187433239309485	15.95620173086104	72.0	20.0	52.0	644.0	21.1597475633707	0
1322	4	42.0	2	60.0	24.0	36.0	7.115187391162863	4.629885645720194	35.5247232463268	12.730203716790143	60.0	24.0	36.0	124.0	21.113006258360503	0
1323	4	42.0	3	64.0	28.0	36.0	6.5953481866517905	4.914207786720908	35.95378643297835	16.536657593648954	64.0	24.0	40.0	188.0	21.113006258360503	0
1324	4	42.0	4	60.0	24.0	36.0	6.12866770763344	4.570845278088882	36.377921589038465	12.922565425239213	60.0	24.0	36.0	248.0	21.113006258360503	0
1325	4	42.0	5	60.0	20.0	40.0	5.396659797850134	4.532034350680732	35.23944956219191	14.831856289277226	60.0	24.0	36.0	308.0	21.113006258360503	0
1326	4	42.0	6	60.0	20.0	40.0	6.13651971037325	4.4461241550302475	34.53924195283662	14.878114181759884	60.0	24.0	36.0	368.0	21.113006258360503	0
1327	4	42.0	7	60.0	24.0	36.0	6.920770334338158	4.4983948115522026	34.13802096383699	14.442813890272646	60.0	24.0	36.0	428.0	21.113006258360503	0
1328	4	42.0	8	64.0	32.0	32.0	6.191234998398784	4.636611039087029	35.531069840882935	17.641084121631252	64.0	24.0	40.0	492.0	21.113006258360503	0
1329	4	42.0	9	64.0	24.0	40.0	7.23355007532291	4.463507784191734	36.3148357134005	15.988106427084858	64.0	24.0	40.0	556.0	21.113006258360503	0
1330	4	42.0	10	64.0	32.0	32.0	7.209912056743747	4.584092633451178	37.959679420034036	14.24631588977104	64.0	24.0	40.0	620.0	21.113006258360503	0
1331	4	43.0	2	60.0	24.0	36.0	7.582863286695741	5.608458515824466	37.050952217497	9.757725979982794	60.0	24.0	36.0	124.0	21.24848377909353	0
1332	4	43.0	3	60.0	24.0	36.0	7.790235242885018	5.5807185224796285	34.27395729079106	12.355088943844294	60.0	24.0	36.0	184.0	21.24848377909353	0
1333	4	43.0	4	60.0	24.0	36.0	6.51125046426921	4.701196626080787	35.26011789441014	13.52743501523986	60.0	24.0	36.0	244.0	21.24848377909353	0
1334	4	43.0	5	60.0	28.0	32.0	6.887459802859553	4.52986149273147	33.97745573695914	14.605222967449834	60.0	24.0	36.0	304.0	21.24848377909353	0
1335	4	43.0	6	60.0	20.0	40.0	6.093074060254651	3.6575221125305006	35.52078795178511	14.728615875429739	60.0	24.0	36.0	364.0	21.24848377909353	0
1336	4	43.0	7	64.0	28.0	36.0	5.716003870618465	4.3422741854296305	35.98249414818889	17.959227795763013	64.0	24.0	40.0	428.0	21.24848377909353	0
1337	4	43.0	8	64.0	24.0	40.0	5.065410925338881	3.81046598625187	38.70386248329555	16.420260605113697	64.0	24.0	40.0	492.0	21.24848377909353	0
1338	4	43.0	9	64.0	20.0	44.0	5.60784024153952	4.208654534542063	39.104728850540596	15.07877637337782	64.0	24.0	40.0	556.0	21.24848377909353	0
1339	4	43.0	10	68.0	24.0	44.0	6.158592791283354	4.01309896593466	41.512839732666976	16.31546851011501	68.0	24.0	44.0	624.0	21.24848377909353	0
1340	4	45.0	2	60.0	28.0	32.0	5.115924367814017	5.49849987684081	35.95355245291003	13.432023302435141	60.0	28.0	32.0	120.0	20.82128333392636	0
1341	4	45.0	3	60.0	24.0	36.0	5.614576834536365	4.457578945966361	36.415432201365775	13.5124120181315	60.0	24.0	36.0	180.0	20.82128333392636	0
1342	4	45.0	4	60.0	28.0	32.0	5.43669917161904	5.006945977575128	35.34246547627967	14.213889374526161	60.0	28.0	32.0	240.0	20.82128333392636	0
1343	4	45.0	5	64.0	24.0	40.0	5.754443011443129	4.407504281966908	35.81167761186532	18.026375094724642	64.0	28.0	36.0	304.0	20.82128333392636	0
1344	4	45.0	6	60.0	28.0	32.0	5.990165059613787	4.5435434022116965	36.943052632660226	12.52323890551429	60.0	24.0	36.0	364.0	20.82128333392636	0
1345	4	45.0	7	68.0	28.0	40.0	6.040298626500373	4.953585418663238	37.2587343328924	19.747381621943987	68.0	28.0	40.0	432.0	20.82128333392636	0
1346	4	45.0	8	64.0	28.0	36.0	5.836613653486609	4.847014009619556	40.67326828856437	12.643104048329462	64.0	24.0	40.0	496.0	20.82128333392636	0
1347	4	45.0	9	72.0	28.0	44.0	6.826181066574577	4.7675194433915635	42.24805129087969	18.158248199154173	72.0	28.0	44.0	568.0	20.82128333392636	0
1348	4	45.0	10	72.0	28.0	44.0	7.432571300387281	4.421961959263172	45.42521383912606	14.720252901223489	72.0	24.0	48.0	640.0	20.82128333392636	0
1349	4	46.0	2	64.0	28.0	36.0	5.834967171080464	5.016445136939367	38.74572952637868	14.402858165601486	64.0	24.0	40.0	128.0	20.74388733654606	0
1350	4	46.0	3	60.0	24.0	36.0	6.089093327887781	4.558086475737923	37.02614310377004	12.326677092604257	60.0	24.0	36.0	188.0	20.74388733654606	0
1351	4	46.0	4	64.0	24.0	40.0	5.608351476157708	3.7555660148556456	37.2583247216524	17.377757787334247	64.0	24.0	40.0	252.0	20.74388733654606	0
1352	4	46.0	5	56.0	20.0	36.0	6.352274700165481	4.740296401910541	33.94126465942401	10.966164238499971	56.0	20.0	36.0	308.0	20.74388733654606	0
1353	4	46.0	6	64.0	28.0	36.0	5.743030849216723	4.511236281321828	34.916286082485954	18.829446786975495	64.0	28.0	36.0	372.0	20.74388733654606	0
1354	4	46.0	7	60.0	28.0	32.0	6.348629683763988	4.899853927179436	34.926198163034485	13.825318226022091	60.0	24.0	36.0	432.0	20.74388733654606	0
1355	4	46.0	8	64.0	24.0	40.0	6.875038127494918	4.159482651337157	35.65844189233991	17.307037328828017	64.0	28.0	36.0	496.0	20.74388733654606	0
1356	4	46.0	9	64.0	28.0	36.0	5.440970654745456	4.307763430332898	40.436188492064616	13.81507742285703	64.0	28.0	36.0	560.0	20.74388733654606	0
1357	4	46.0	10	68.0	28.0	40.0	7.438629662835524	4.971028625480699	39.174759578024464	16.415582133659314	68.0	28.0	40.0	628.0	20.74388733654606	0
1358	4	48.0	2	56.0	24.0	32.0	5.670715149891791	4.98916582518973	35.30007355012367	10.040045474794809	56.0	24.0	32.0	120.0	21.1968155911885	0
1359	4	48.0	3	60.0	28.0	32.0	5.992125883725549	4.941477618758398	35.22115712028716	13.845239377228893	60.0	24.0	36.0	180.0	21.1968155911885	0
1360	4	48.0	4	60.0	24.0	36.0	4.541553971541759	4.910289748924612	35.53425021502443	15.0139060645092	60.0	24.0	36.0	240.0	21.1968155911885	0
1361	4	48.0	5	60.0	24.0	36.0	5.753416788649417	4.210267751378382	33.20538585072336	16.83092960924884	60.0	24.0	36.0	300.0	21.1968155911885	0
1362	4	48.0	6	56.0	24.0	32.0	5.054858365329778	4.663223405710028	34.32582434888161	11.956093880078583	56.0	24.0	32.0	356.0	21.1968155911885	0
1363	4	48.0	7	64.0	24.0	40.0	5.95141204186757	4.418893774360072	35.444043905237436	18.185650278534922	64.0	24.0	40.0	420.0	21.1968155911885	0
1364	4	48.0	8	60.0	20.0	40.0	4.349671033039783	4.332041806040024	37.48049434368653	13.837792817233662	60.0	24.0	36.0	480.0	21.1968155911885	0
1365	4	48.0	9	64.0	28.0	36.0	5.566797098972984	4.306358806542789	38.05727926791661	16.069564826567614	64.0	24.0	40.0	544.0	21.1968155911885	0
1366	4	48.0	10	68.0	24.0	44.0	5.468438150797738	4.098394340344157	40.61191267561492	17.821254833243188	68.0	24.0	44.0	612.0	21.1968155911885	0
1367	4	49.0	2	64.0	24.0	40.0	6.187951619581455	4.847833369661558	39.81001378443095	13.154201226326037	64.0	24.0	40.0	128.0	20.3452232316816	0
1368	4	49.0	3	64.0	28.0	36.0	5.911643330722171	4.819828562339694	39.441062017506255	13.82746608943188	64.0	28.0	36.0	192.0	20.3452232316816	0
1369	4	49.0	4	64.0	32.0	32.0	5.890127888350634	5.07137670371327	38.63785210246266	14.400643305473437	64.0	28.0	36.0	256.0	20.3452232316816	0
1370	4	49.0	5	64.0	28.0	36.0	5.623228085851565	4.545731338295752	38.613767748352984	15.217272827499698	64.0	28.0	36.0	320.0	20.3452232316816	0
1371	4	49.0	6	64.0	36.0	28.0	5.604620857431485	4.339092443936352	38.44170008564163	15.614586612990536	64.0	28.0	36.0	384.0	20.3452232316816	0
1372	4	49.0	7	64.0	28.0	36.0	5.934815341473779	4.349266923241885	39.29749555221218	14.418422183072153	64.0	24.0	40.0	448.0	20.3452232316816	0
1373	4	49.0	8	68.0	28.0	40.0	7.270432415443111	4.77619181035692	38.719518669876834	17.233857104323135	68.0	28.0	40.0	516.0	20.3452232316816	0
1374	4	49.0	9	68.0	28.0	40.0	6.5201721270319695	4.634842474610082	40.90034412625744	15.944641272100512	68.0	24.0	44.0	584.0	20.3452232316816	0
1375	4	49.0	10	72.0	28.0	44.0	6.341251369352108	3.9999791161490066	44.22590311227975	17.432866402219133	72.0	24.0	48.0	656.0	20.3452232316816	0
1376	4	50.0	2	64.0	32.0	32.0	7.203020900916641	4.820974929725125	39.757173451165144	12.21883071819309	64.0	24.0	40.0	132.0	20.89853366792488	0
1377	4	50.0	3	64.0	20.0	44.0	6.9029947299979995	5.166874492168461	38.297186574056525	13.632944203777015	64.0	24.0	40.0	196.0	20.89853366792488	0
1378	4	50.0	4	60.0	24.0	36.0	6.769484978267656	4.653533744503164	36.10989495655832	12.467086320670859	60.0	24.0	36.0	256.0	20.89853366792488	0
1379	4	50.0	5	60.0	28.0	32.0	6.180411587347123	4.22058772879393	36.26104298229512	13.337957701563823	60.0	24.0	36.0	316.0	20.89853366792488	0
1380	4	50.0	6	64.0	28.0	36.0	7.5816909467424125	5.11279742655006	34.77633840352314	16.529173223184387	64.0	24.0	40.0	380.0	20.89853366792488	0
1381	4	50.0	7	60.0	20.0	40.0	6.812519394134654	4.4946939562836405	36.15999138731593	12.532795262265779	60.0	24.0	36.0	440.0	20.89853366792488	0
1382	4	50.0	8	64.0	24.0	40.0	6.821782424773801	4.740719983999156	36.1634661085526	16.274031482674445	64.0	24.0	40.0	504.0	20.89853366792488	0
1383	4	50.0	9	68.0	20.0	48.0	6.850462194375041	4.0522221521116535	39.3331556582566	17.764159995256705	68.0	24.0	44.0	572.0	20.89853366792488	0
1384	4	50.0	10	68.0	24.0	44.0	7.947426484432981	4.45379429888942	40.51192661974801	15.086852596929589	68.0	24.0	44.0	640.0	20.89853366792488	0
1385	4	51.0	2	80.0	24.0	56.0	6.389547059533584	4.765359403825784	55.56661202428825	13.278481512352386	80.0	24.0	56.0	168.0	20.593224367195926	0
1386	4	51.0	3	84.0	32.0	52.0	6.037120714557744	4.954778017511501	61.225304336503456	11.7827969314273	84.0	24.0	60.0	252.0	20.593224367195926	0
1387	4	51.0	4	80.0	32.0	48.0	8.196762760277693	4.243329538892908	53.033231511478846	14.526676189350553	80.0	24.0	56.0	332.0	20.593224367195926	0
1388	4	51.0	5	88.0	28.0	60.0	6.630587706781398	4.670562965261809	59.93295633921235	16.76589298874444	88.0	28.0	60.0	420.0	20.593224367195926	0
1389	4	51.0	6	92.0	36.0	56.0	8.54715279330037	4.676001787689756	65.10676825793763	13.670077161072243	92.0	36.0	56.0	512.0	20.593224367195926	0
1390	4	51.0	7	100.0	28.0	72.0	7.578631559181872	4.750935129097343	70.96226629165653	16.708167020064252	100.0	28.0	72.0	612.0	20.593224367195926	0
1391	4	53.0	2	60.0	20.0	40.0	5.779188784159118	4.823819495101077	37.371720332670066	12.02527138806974	60.0	24.0	36.0	124.0	21.10523027435411	0
1392	4	53.0	3	60.0	24.0	36.0	6.23475137616623	4.698998517185004	37.344015984354996	11.72223412229377	60.0	24.0	36.0	184.0	21.10523027435411	0
1393	4	53.0	4	60.0	28.0	32.0	6.217283799867943	4.215830444016262	36.38177606472826	13.185109691387538	60.0	24.0	36.0	244.0	21.10523027435411	0
1394	4	53.0	5	60.0	24.0	36.0	5.741650071903564	4.472302023393951	33.61108922564824	16.174958679054242	60.0	24.0	36.0	304.0	21.10523027435411	0
1395	4	53.0	6	60.0	28.0	32.0	6.07725440607021	3.6766774553808546	34.89141020733649	15.354657931212444	60.0	24.0	36.0	364.0	21.10523027435411	0
1396	4	53.0	7	60.0	24.0	36.0	5.826059833554211	4.731160716064039	34.98410777828019	14.45867167210156	60.0	24.0	36.0	424.0	21.10523027435411	0
1397	4	53.0	8	60.0	28.0	32.0	7.30159837333747	4.089138026920409	35.235759341879145	13.373504257862976	60.0	24.0	36.0	484.0	21.10523027435411	0
1398	4	53.0	9	64.0	28.0	36.0	5.810535635906604	4.822300814999039	37.785160320603154	15.582003228491203	64.0	28.0	36.0	548.0	21.10523027435411	0
1399	4	53.0	10	64.0	32.0	32.0	6.156924152104011	3.9891027446257112	40.3367404751549	13.51723262811538	64.0	24.0	40.0	612.0	21.10523027435411	0
1400	4	54.0	2	56.0	20.0	36.0	5.700853271545014	4.742139729240392	35.21530404804979	10.341702951164805	56.0	24.0	32.0	120.0	21.14843737381331	0
1401	4	54.0	3	60.0	28.0	32.0	5.670712858626899	5.0388994523897	34.78690188144435	14.50348580753905	60.0	28.0	32.0	180.0	21.14843737381331	0
1402	4	54.0	4	60.0	28.0	32.0	5.683187055576951	5.05270090977433	32.69150419093401	16.572607843714707	60.0	28.0	32.0	240.0	21.14843737381331	0
1403	4	54.0	5	56.0	24.0	32.0	5.515328024064502	7.017325916513499	29.98904397765756	13.47830208176444	56.0	28.0	28.0	296.0	21.14843737381331	0
1404	4	54.0	6	60.0	28.0	32.0	5.752811059022918	7.2286481334288055	29.18349419579141	17.835046611756866	60.0	32.0	28.0	356.0	21.14843737381331	0
1405	4	54.0	7	60.0	24.0	36.0	5.310663273411365	9.252175558711883	29.28138024762734	16.155780920249413	60.0	32.0	28.0	416.0	21.14843737381331	0
1406	4	54.0	8	60.0	24.0	36.0	5.075683992109873	9.07915426547089	31.263414196835868	14.581747545583369	60.0	36.0	24.0	476.0	21.14843737381331	0
1407	4	54.0	9	64.0	36.0	28.0	5.416963337471657	7.658796525575099	33.827654057701295	17.09658607925195	64.0	36.0	28.0	540.0	21.14843737381331	0
1408	4	54.0	10	64.0	32.0	32.0	5.965385451777934	7.8405092081416115	34.91046728940671	15.283638050673744	64.0	36.0	28.0	604.0	21.14843737381331	0
1409	4	55.0	2	64.0	20.0	44.0	7.155288838633382	4.740692729049968	37.87849700624085	14.225521426075801	64.0	24.0	40.0	132.0	21.02886518709953	0
1410	4	55.0	3	64.0	24.0	40.0	6.779805062152036	5.01277010386633	38.58682986040213	13.6205949735795	64.0	24.0	40.0	196.0	21.02886518709953	0
1411	4	55.0	4	60.0	24.0	36.0	6.198630105656605	4.813456874384144	37.09605376958777	11.891859250371482	60.0	24.0	36.0	256.0	21.02886518709953	0
1412	4	55.0	5	64.0	28.0	36.0	8.347310855995659	4.694250451292248	33.73725628583253	17.221182406879564	64.0	28.0	36.0	320.0	21.02886518709953	0
1413	4	55.0	6	60.0	28.0	32.0	6.24258386489231	5.02875043150641	36.08084110695131	12.647824596649968	60.0	24.0	36.0	380.0	21.02886518709953	0
1414	4	55.0	7	64.0	28.0	36.0	7.767597207608105	4.6037047851561965	35.25830497596951	16.37039303126619	64.0	28.0	36.0	444.0	21.02886518709953	0
1415	4	55.0	8	64.0	32.0	32.0	6.725950732218735	4.272412450457637	37.74542991813189	15.256206899191739	64.0	24.0	40.0	508.0	21.02886518709953	0
1416	4	55.0	9	68.0	28.0	40.0	7.621717454088639	4.714138399144872	37.79656261582136	17.86758153094513	68.0	24.0	44.0	576.0	21.02886518709953	0
1417	4	55.0	10	68.0	20.0	48.0	6.862898403826648	4.0751883856314635	40.972888595914924	16.089024614626965	68.0	24.0	44.0	644.0	21.02886518709953	0
1418	4	56.0	2	80.0	20.0	60.0	7.079475871879737	4.745696731913554	54.023828655129634	14.150998741077075	80.0	24.0	56.0	168.0	21.24955135320654	0
1419	4	56.0	3	84.0	28.0	56.0	7.220186824136277	4.5153406253578225	56.68250750026965	15.58196505023625	84.0	32.0	52.0	252.0	21.24955135320654	0
1420	4	56.0	4	92.0	44.0	48.0	8.238060157999826	4.9361546459084025	62.3324770135697	16.49330818252207	92.0	24.0	68.0	344.0	21.24955135320654	0
1421	4	56.0	5	100.0	28.0	72.0	12.415472830681324	4.552873161021978	66.92769676045117	16.10395724784553	100.0	32.0	68.0	444.0	21.24955135320654	0
1422	4	56.0	6	116.0	32.0	84.0	9.912942215459793	5.499993249780346	79.33786622027935	21.24919831448051	116.0	28.0	88.0	560.0	21.24955135320654	0
1423	4	59.0	2	64.0	24.0	40.0	5.853417605723422	4.937656291668745	39.43669493141955	13.772231171188281	64.0	24.0	40.0	128.0	20.41292537824643	0
1424	4	59.0	3	64.0	24.0	40.0	6.074948933772362	4.934816575702456	38.929573555138376	14.060660935386807	64.0	24.0	40.0	192.0	20.41292537824643	0
1425	4	59.0	4	60.0	24.0	36.0	5.756947963420174	5.0470873126393485	38.09392555940914	11.102039164531334	60.0	24.0	36.0	252.0	20.41292537824643	0
1426	4	59.0	5	64.0	28.0	36.0	5.834609400851548	4.553664861509617	35.96805569859464	17.643670039044196	64.0	24.0	40.0	316.0	20.41292537824643	0
1427	4	59.0	6	60.0	24.0	36.0	6.277947243227231	4.780837975482314	35.94544989099302	12.995764890297437	60.0	24.0	36.0	376.0	20.41292537824643	0
1428	4	59.0	7	64.0	28.0	36.0	6.805709187130105	4.428300382680902	35.42906299944809	17.3369274307409	64.0	24.0	40.0	440.0	20.41292537824643	0
1429	4	59.0	8	64.0	28.0	36.0	5.264161680709151	3.996277186084967	38.549476749755115	16.190084383450767	64.0	28.0	36.0	504.0	20.41292537824643	0
1430	4	59.0	9	64.0	32.0	32.0	5.873854724731018	4.5244293294764475	40.11865579801406	13.483060147778474	64.0	28.0	36.0	568.0	20.41292537824643	0
1431	4	59.0	10	68.0	28.0	40.0	5.746767034244044	4.436869505386198	41.89977318423587	15.916590276133888	68.0	28.0	40.0	636.0	20.41292537824643	0
1432	4	60.0	2	76.0	28.0	48.0	8.456465052569683	4.456231976982764	51.25090766849023	11.836395301957324	76.0	24.0	52.0	156.0	20.52266157881705	0
1433	4	60.0	3	80.0	28.0	52.0	5.582004892289376	4.397646990512072	53.09938915103851	16.920958966160043	80.0	24.0	56.0	236.0	20.52266157881705	0
1434	4	60.0	4	76.0	32.0	44.0	5.933858585565531	5.101628558380838	50.96779588245147	13.996716973602162	76.0	32.0	44.0	312.0	20.52266157881705	0
1435	4	60.0	5	76.0	32.0	44.0	7.043434094837664	4.616562419356342	50.15920421462454	14.180799271181456	76.0	24.0	52.0	388.0	20.52266157881705	0
1436	4	60.0	6	80.0	28.0	52.0	7.374167603836668	4.517753695921272	53.24387957292868	14.864199127313384	80.0	24.0	56.0	468.0	20.52266157881705	0
1437	4	60.0	7	80.0	24.0	56.0	5.231563792018051	3.912143287014487	56.44804891018612	14.408244010781345	80.0	24.0	56.0	548.0	20.52266157881705	0
1438	4	60.0	8	88.0	40.0	48.0	5.871306076443943	4.882630047728753	57.931577339074124	19.31448653675318	88.0	28.0	60.0	636.0	20.52266157881705	0
1439	4	61.0	2	60.0	24.0	36.0	5.722579499313184	5.216157086793729	36.67165443953917	12.38960897435392	60.0	24.0	36.0	124.0	21.19513398686794	0
1440	4	61.0	3	60.0	28.0	32.0	5.527528042979242	4.674743725017095	36.942131425428215	12.855596806575448	60.0	24.0	36.0	184.0	21.19513398686794	0
1441	4	61.0	4	60.0	24.0	36.0	5.46886301879735	4.661534708932692	34.7306482376826	15.138954034587357	60.0	24.0	36.0	244.0	21.19513398686794	0
1442	4	61.0	5	56.0	24.0	32.0	5.059548278021396	4.338719798660037	33.89359475717973	12.70813716613884	56.0	20.0	36.0	300.0	21.19513398686794	0
1443	4	61.0	6	60.0	24.0	36.0	5.24753554403793	4.049655873019901	34.594519210395276	16.108289372546892	60.0	24.0	36.0	360.0	21.19513398686794	0
1444	4	61.0	7	60.0	20.0	40.0	5.300626568839903	4.142454778846172	35.87331557818902	14.683603074124903	60.0	24.0	36.0	420.0	21.19513398686794	0
1445	4	61.0	8	60.0	24.0	36.0	4.601338426279881	4.386573649711579	36.8973438417197	14.114744082288837	60.0	24.0	36.0	480.0	21.19513398686794	0
1446	4	61.0	9	60.0	24.0	36.0	5.826031251467157	4.275257025764688	37.65733753001979	12.241374192748367	60.0	24.0	36.0	540.0	21.19513398686794	0
1447	4	61.0	10	64.0	32.0	32.0	6.225607161012363	4.6614582841298215	38.60699399268651	14.505940562171304	64.0	28.0	36.0	604.0	21.19513398686794	0
1448	4	62.0	2	60.0	24.0	36.0	5.79088856783693	4.9112528373426585	39.05593997274586	10.24191862207455	60.0	24.0	36.0	128.0	20.734371641711714	0
1449	4	62.0	3	64.0	24.0	40.0	6.220559447502495	5.05318912517663	37.591685287143434	15.13456614017744	64.0	28.0	36.0	192.0	20.734371641711714	0
1450	4	62.0	4	60.0	32.0	28.0	5.620777302485777	5.24931188661003	36.01453210977712	13.11537870112707	60.0	24.0	36.0	252.0	20.734371641711714	0
1451	4	62.0	5	64.0	28.0	36.0	5.241299660706147	4.801761006974743	35.9574366521947	17.999502680124408	64.0	28.0	36.0	316.0	20.734371641711714	0
1452	4	62.0	6	60.0	24.0	36.0	6.687769768129897	4.4994928822546285	35.136335671898735	13.67640167771674	60.0	24.0	36.0	376.0	20.734371641711714	0
1453	4	62.0	7	60.0	20.0	40.0	5.947270318940127	4.241055179157172	36.48234627003325	13.329328231869454	60.0	24.0	36.0	436.0	20.734371641711714	0
1454	4	62.0	8	68.0	32.0	36.0	7.311211808664666	5.034344413238102	36.305616063126706	19.348827714970525	68.0	28.0	40.0	504.0	20.734371641711714	0
1455	4	62.0	9	64.0	28.0	36.0	7.229699535442023	4.681576481082118	38.51227287449137	13.576451108984486	64.0	24.0	40.0	568.0	20.734371641711714	0
1456	4	62.0	10	68.0	28.0	40.0	6.625583360624432	4.216973613457526	41.349322641071126	15.808120384846916	68.0	24.0	44.0	636.0	20.734371641711714	0
1457	4	64.0	2	64.0	28.0	36.0	9.223818847486555	4.953585677918284	38.01082762549389	11.811767849101273	64.0	24.0	40.0	132.0	20.874183270171702	0
1458	4	64.0	3	64.0	32.0	32.0	9.109690810223242	4.523907086695914	36.7241795257564	13.642222577324446	64.0	24.0	40.0	196.0	20.874183270171702	0
1459	4	64.0	4	64.0	28.0	36.0	11.513365790996033	5.278123713783572	30.56245128372396	16.646059211496436	64.0	28.0	36.0	260.0	20.874183270171702	0
1460	4	64.0	5	60.0	24.0	36.0	12.530497837694156	4.721602063979105	28.649084060829523	14.098816037497215	60.0	24.0	36.0	320.0	20.874183270171702	0
1461	4	64.0	6	60.0	24.0	36.0	11.528091063026409	4.501472080904023	30.184872376985993	13.785564479083575	60.0	24.0	36.0	380.0	20.874183270171702	0
1462	4	64.0	7	64.0	24.0	40.0	12.55034096607642	4.392754718990716	29.672356240473334	17.38454807445953	64.0	24.0	40.0	444.0	20.874183270171702	0
1463	4	64.0	8	64.0	20.0	44.0	10.839373964648303	4.68031988274339	32.042194888721724	16.438111263886583	64.0	24.0	40.0	508.0	20.874183270171702	0
1464	4	64.0	9	64.0	24.0	40.0	7.299864238764599	3.648738037098042	37.65309775005812	15.398299974079237	64.0	24.0	40.0	572.0	20.874183270171702	0
1465	4	64.0	10	68.0	28.0	40.0	7.925406587779548	4.404165543410954	38.69706912711035	16.973358741699144	68.0	24.0	44.0	640.0	20.874183270171702	0
1466	4	65.0	2	60.0	28.0	32.0	6.56276950294469	4.682121336748239	37.998065648780724	10.757043511526348	60.0	24.0	36.0	128.0	20.686244234688346	0
1467	4	65.0	3	64.0	28.0	36.0	5.785499490765574	4.937009620284385	38.88770642887707	14.389784460072974	64.0	28.0	36.0	192.0	20.686244234688346	0
1468	4	65.0	4	64.0	28.0	36.0	5.811954473015987	4.274349306835575	37.80269794524804	16.110998274900396	64.0	24.0	40.0	256.0	20.686244234688346	0
1469	4	65.0	5	60.0	24.0	36.0	5.698382833224059	4.6336818445988115	36.29751141572888	13.370423906448252	60.0	24.0	36.0	316.0	20.686244234688346	0
1470	4	65.0	6	60.0	24.0	36.0	6.461630677981361	3.949757975307591	36.12876147601321	13.459849870697838	60.0	24.0	36.0	376.0	20.686244234688346	0
1471	4	65.0	7	64.0	28.0	36.0	6.75953619290533	4.6693381169403665	35.65340027226432	16.917725417889983	64.0	24.0	40.0	440.0	20.686244234688346	0
1472	4	65.0	8	64.0	24.0	40.0	6.196429640229383	3.958441221797159	37.0163871652789	16.82874197269456	64.0	24.0	40.0	504.0	20.686244234688346	0
1473	4	65.0	9	64.0	28.0	36.0	6.360302053240844	4.145519119912365	38.49578862399312	14.99839020285367	64.0	24.0	40.0	568.0	20.686244234688346	0
1474	4	65.0	10	68.0	28.0	40.0	5.947003355106403	3.938002926046238	41.13910069512917	16.975893023718186	68.0	24.0	44.0	636.0	20.686244234688346	0
1475	4	69.0	2	64.0	24.0	40.0	6.851077256847333	5.433687273466134	37.66359720040113	14.051638269285405	64.0	24.0	40.0	128.0	21.14792057405866	0
1476	4	69.0	3	60.0	20.0	40.0	6.309566950455462	5.113720790172096	36.81807739596553	11.758634863406911	60.0	24.0	36.0	188.0	21.14792057405866	0
1477	4	69.0	4	60.0	28.0	32.0	6.211565920561782	4.449903698039435	35.57478568072173	13.763744700677051	60.0	24.0	36.0	248.0	21.14792057405866	0
1478	4	69.0	5	60.0	24.0	36.0	5.156575960439341	3.6155303798068417	35.35598394206443	15.871909717689391	60.0	24.0	36.0	308.0	21.14792057405866	0
1479	4	69.0	6	60.0	20.0	40.0	5.414554977564592	4.1374657467655425	35.46250358450618	14.985475691163685	60.0	24.0	36.0	368.0	21.14792057405866	0
1480	4	69.0	7	60.0	24.0	36.0	5.189347299081021	4.028531102153693	35.64378174757894	15.138339851186345	60.0	24.0	36.0	428.0	21.14792057405866	0
1481	4	69.0	8	64.0	24.0	40.0	5.713525932571997	3.671686428529597	37.32085211053845	17.293935528359953	64.0	24.0	40.0	492.0	21.14792057405866	0
1482	4	69.0	9	60.0	28.0	32.0	6.143198033957333	4.4139284251699	38.03831806792067	11.404555472952097	60.0	24.0	36.0	552.0	21.14792057405866	0
1483	4	69.0	10	68.0	24.0	44.0	5.910252388513641	4.239775393430932	39.91977943887866	17.930192779176764	68.0	24.0	44.0	620.0	21.14792057405866	0
1484	4	70.0	2	60.0	24.0	36.0	7.323200263426926	4.919796418243777	36.71889638387698	11.038106934452315	60.0	24.0	36.0	124.0	21.249361519887977	0
1485	4	70.0	3	64.0	24.0	40.0	5.426914480598498	4.494060160583217	38.060061359399555	16.01896399941873	64.0	24.0	40.0	188.0	21.249361519887977	0
1486	4	70.0	4	60.0	24.0	36.0	4.2474396681001565	4.294830804969251	37.916391290862435	13.541338236068157	60.0	24.0	36.0	248.0	21.249361519887977	0
1487	4	70.0	5	60.0	24.0	36.0	3.601857559773009	4.22062299756783	36.79259905072337	15.384920391935793	60.0	24.0	36.0	308.0	21.249361519887977	0
1488	4	70.0	6	60.0	24.0	36.0	6.003558651750836	4.726081218975196	34.50863357360066	14.761726555673306	60.0	24.0	36.0	368.0	21.249361519887977	0
1489	4	70.0	7	60.0	28.0	32.0	5.202217691176941	4.443277025707857	36.094655842430655	14.259849440684548	60.0	24.0	36.0	428.0	21.249361519887977	0
1490	4	70.0	8	60.0	24.0	36.0	5.160767824672348	4.9987670813627005	37.084300977270345	12.756164116694606	60.0	24.0	36.0	488.0	21.249361519887977	0
1491	4	70.0	9	64.0	24.0	40.0	5.7080705174176956	4.5365723707362235	37.55200727007548	16.203349841770603	64.0	24.0	40.0	552.0	21.249361519887977	0
1492	4	70.0	10	68.0	28.0	40.0	5.532944751739024	3.58049838962188	40.583406952447035	18.30314990619206	68.0	24.0	44.0	620.0	21.249361519887977	0
1493	4	71.0	2	60.0	24.0	36.0	5.932797328193772	4.792364073835174	42.034841193959465	7.239997404011589	60.0	24.0	36.0	128.0	20.3602964912286	0
1494	4	71.0	3	72.0	32.0	40.0	6.790681510395274	7.693169806148603	40.69487723650005	16.821271446956075	72.0	28.0	44.0	200.0	20.3602964912286	0
1495	4	71.0	4	64.0	28.0	36.0	7.205830659356479	4.723168048700586	38.08399920488921	13.987002087053725	64.0	24.0	40.0	264.0	20.3602964912286	0
1496	4	71.0	5	64.0	28.0	36.0	6.312213516391239	4.013668268829576	38.764323038311204	14.90979517646798	64.0	24.0	40.0	328.0	20.3602964912286	0
1497	4	71.0	6	64.0	24.0	40.0	6.433065228666976	4.374610572865379	38.43089652137843	14.761427677089216	64.0	24.0	40.0	392.0	20.3602964912286	0
1498	4	71.0	7	64.0	28.0	36.0	6.165046153615265	3.8710007386046072	39.8659936240993	14.097959483680825	64.0	24.0	40.0	456.0	20.3602964912286	0
1499	4	71.0	8	68.0	28.0	40.0	6.568733555600943	4.8522568193473035	39.95988749515584	16.619122129895914	68.0	28.0	40.0	524.0	20.3602964912286	0
1500	4	71.0	9	68.0	24.0	44.0	7.235060212787175	4.21274275105327	40.852582282201865	15.69961475395769	68.0	24.0	44.0	592.0	20.3602964912286	0
1501	4	74.0	2	60.0	28.0	32.0	4.950235807105571	4.5176626045429344	35.90579151488893	14.626310073462562	60.0	28.0	32.0	120.0	21.070361578644853	0
1502	4	74.0	3	60.0	24.0	36.0	6.169160781086362	4.977932164914975	34.41686540234093	14.436041651657732	60.0	28.0	32.0	180.0	21.070361578644853	0
1503	4	74.0	4	56.0	20.0	36.0	5.381719318857421	7.332723746109906	30.678352189624178	12.607204745408495	56.0	28.0	28.0	236.0	21.070361578644853	0
1504	4	74.0	5	60.0	32.0	28.0	5.5285445525654495	7.787116581775422	27.78097704408293	18.903361821576198	60.0	36.0	24.0	296.0	21.070361578644853	0
1505	4	74.0	6	56.0	32.0	24.0	5.721934447847161	7.797513567292924	30.016733705253955	12.46381827960596	56.0	28.0	28.0	352.0	21.070361578644853	0
1506	4	74.0	7	60.0	28.0	32.0	5.0258405049874	7.321656186704104	32.45882720866882	15.193676099639674	60.0	32.0	28.0	412.0	21.070361578644853	0
1507	4	74.0	8	64.0	36.0	28.0	6.295574479185859	7.076302132132696	33.13618660158198	17.491936787099462	64.0	32.0	32.0	476.0	21.070361578644853	0
1508	4	74.0	9	64.0	28.0	36.0	5.588330965469368	4.43764977017247	38.26733114615752	15.706688118200645	64.0	28.0	36.0	540.0	21.070361578644853	0
1509	4	74.0	10	64.0	32.0	32.0	4.499075368243211	4.3416918550259425	40.52368006950951	14.635552707221336	64.0	28.0	36.0	604.0	21.070361578644853	0
1510	4	75.0	2	60.0	20.0	40.0	5.115765045705288	5.095155823687591	36.74747020200705	13.04160892860007	60.0	24.0	36.0	124.0	20.788375906664143	0
1511	4	75.0	3	60.0	28.0	32.0	5.199813975137488	4.779365774474201	36.6425632927473	13.378256957641014	60.0	24.0	36.0	184.0	20.788375906664143	0
1512	4	75.0	4	60.0	28.0	32.0	5.695588504310564	5.858517636393799	33.645698555650796	14.800195303644841	60.0	28.0	32.0	244.0	20.788375906664143	0
1513	4	75.0	5	60.0	24.0	36.0	5.37966586937597	4.703665439601821	34.33372894182202	15.582939749200193	60.0	24.0	36.0	304.0	20.788375906664143	0
1514	4	75.0	6	56.0	28.0	28.0	6.258671284120055	6.85658213261712	31.563904863239543	11.320841720023282	56.0	28.0	28.0	360.0	20.788375906664143	0
1515	4	75.0	7	64.0	32.0	32.0	5.643070508670235	7.998590942014175	32.82177934005864	17.53655920925695	64.0	32.0	32.0	424.0	20.788375906664143	0
1516	4	75.0	8	60.0	28.0	32.0	6.672472036805402	9.80867258312594	32.742921673894614	10.775933706174044	60.0	36.0	24.0	484.0	20.788375906664143	0
1517	4	75.0	9	68.0	32.0	36.0	5.290574125076546	8.632973372702452	32.94095185739951	21.13550064482149	68.0	40.0	28.0	552.0	20.788375906664143	0
1518	4	75.0	10	64.0	36.0	28.0	5.60692970702587	11.872629265503974	33.93471712342455	12.585723904045608	64.0	40.0	24.0	616.0	20.788375906664143	0
1519	4	77.0	2	60.0	24.0	36.0	5.562455738227513	5.043416439822678	37.119513023966704	12.274614797983105	60.0	24.0	36.0	124.0	21.012223278281297	0
1520	4	77.0	3	60.0	24.0	36.0	6.105573062823595	4.615061073576868	35.645798892821375	13.633566970778162	60.0	24.0	36.0	184.0	21.012223278281297	0
1521	4	77.0	4	56.0	24.0	32.0	5.087307810303258	4.565141501819909	34.11304285546086	12.234507832415972	56.0	24.0	32.0	240.0	21.012223278281297	0
1522	4	77.0	5	60.0	28.0	32.0	5.519716526408217	4.104169212913035	32.923466448850576	17.45264781182817	60.0	24.0	36.0	300.0	21.012223278281297	0
1523	4	77.0	6	56.0	24.0	32.0	4.845161695141371	4.494417091815649	33.719369893752514	12.941051319290466	56.0	24.0	32.0	356.0	21.012223278281297	0
1524	4	77.0	7	60.0	24.0	36.0	4.3516707684977405	3.894077433377788	35.584422650264514	16.169829147859957	60.0	24.0	36.0	416.0	21.012223278281297	0
1525	4	77.0	8	60.0	24.0	36.0	5.082508638435286	3.327033800203367	36.87042384413638	14.720033717224965	60.0	24.0	36.0	476.0	21.012223278281297	0
1526	4	77.0	9	64.0	28.0	36.0	5.858019929985062	3.8993979579045117	37.45739537997906	16.785186732131365	64.0	24.0	40.0	540.0	21.012223278281297	0
1527	4	77.0	10	64.0	24.0	40.0	5.204900121270612	4.3907114020991	39.57925324935184	14.825135227278452	64.0	24.0	40.0	604.0	21.012223278281297	0
1528	4	79.0	2	92.0	48.0	44.0	5.249951530283681	5.330349170941886	69.7981863536992	11.621512945075239	92.0	44.0	48.0	196.0	20.209469186163524	0
1529	4	79.0	3	104.0	44.0	60.0	10.65045415338642	5.718576488749363	69.8540634648771	17.776905892987116	104.0	36.0	68.0	300.0	20.209469186163524	0
1530	4	79.0	4	112.0	40.0	72.0	12.047296109714807	5.567555039436002	73.93432362217226	20.450825228676933	112.0	40.0	72.0	412.0	20.209469186163524	0
1531	4	79.0	5	120.0	52.0	68.0	9.083545459478387	4.571286192781429	88.15804874820776	18.187119599532423	120.0	24.0	96.0	532.0	20.209469186163524	0
1532	4	81.0	2	64.0	20.0	44.0	5.812906013002447	4.764882370275004	39.01519499924629	14.407016617476259	64.0	24.0	40.0	132.0	20.478086101729765	0
1533	4	81.0	3	60.0	24.0	36.0	5.671318333022327	5.019395911729873	37.76747945621793	11.541806299029872	60.0	24.0	36.0	192.0	20.478086101729765	0
1534	4	81.0	4	68.0	28.0	40.0	5.431434306780005	4.995048269408329	40.240114887103715	17.33340253670795	68.0	28.0	40.0	260.0	20.478086101729765	0
1535	4	81.0	5	60.0	24.0	36.0	5.737199118976605	4.793473675806467	36.37441429430396	13.094912910912967	60.0	24.0	36.0	320.0	20.478086101729765	0
1536	4	81.0	6	64.0	24.0	40.0	5.777118879250054	4.371953537765819	37.267558257672476	16.58336932531165	64.0	24.0	40.0	384.0	20.478086101729765	0
1537	4	81.0	7	64.0	24.0	40.0	5.54137566376869	4.867450435026797	39.82256817718394	13.768605724020574	64.0	24.0	40.0	448.0	20.478086101729765	0
1538	4	81.0	8	64.0	32.0	32.0	5.769342417015082	4.16465694863507	40.165523166865455	13.900477467484393	64.0	24.0	40.0	512.0	20.478086101729765	0
1539	4	81.0	9	68.0	24.0	44.0	5.852052617517529	4.836754059977466	40.04116748142326	17.270025841081747	68.0	28.0	40.0	580.0	20.478086101729765	0
1540	4	81.0	10	68.0	24.0	44.0	6.076736083619608	4.264665094364432	43.16156853060727	14.497030291408691	68.0	24.0	44.0	648.0	20.478086101729765	0
1541	4	82.0	2	60.0	24.0	36.0	6.020583495830479	5.510793124232393	37.522048760822955	10.946574619114173	60.0	24.0	36.0	124.0	21.11442715134396	0
1542	4	82.0	3	60.0	24.0	36.0	6.232213809488485	4.621666494223689	36.13970096429583	13.006418731992	60.0	24.0	36.0	184.0	21.11442715134396	0
1543	4	82.0	4	60.0	32.0	28.0	5.816982381074695	4.31937044495487	35.99533633445358	13.868310839516852	60.0	24.0	36.0	244.0	21.11442715134396	0
1544	4	82.0	5	60.0	24.0	36.0	5.120991500462139	4.42717472526445	34.71221927658928	15.73961449768413	60.0	24.0	36.0	304.0	21.11442715134396	0
1545	4	82.0	6	60.0	24.0	36.0	6.648273271539722	3.79025583720653	33.944748829860885	15.616722061392863	60.0	24.0	36.0	364.0	21.11442715134396	0
1546	4	82.0	7	60.0	32.0	28.0	5.586562327458239	4.4677615467127225	36.07355882298759	13.872117302841446	60.0	24.0	36.0	424.0	21.11442715134396	0
1547	4	82.0	8	60.0	28.0	32.0	5.748407552568153	4.618770214610606	36.36506857290709	13.267753659914149	60.0	24.0	36.0	484.0	21.11442715134396	0
1548	4	82.0	9	64.0	28.0	36.0	5.314386703195851	4.685520856181938	37.53389106980973	16.466201370812485	64.0	28.0	36.0	548.0	21.11442715134396	0
1549	4	82.0	10	68.0	28.0	40.0	6.00324297490647	4.192432201825568	39.33537687837645	18.46894794489151	68.0	24.0	44.0	616.0	21.11442715134396	0
1550	4	93.0	2	64.0	32.0	32.0	6.753712197452614	5.273583157962904	40.60510063802673	11.367604006557755	64.0	28.0	36.0	132.0	20.31433255296299	0
1551	4	93.0	3	68.0	28.0	40.0	6.259228943313104	5.555891338611474	39.22830700181302	16.9565727162624	68.0	28.0	40.0	200.0	20.31433255296299	0
1552	4	93.0	4	64.0	20.0	44.0	5.997269882828192	5.155797418051407	37.62124896441392	15.225683734706479	64.0	24.0	40.0	264.0	20.31433255296299	0
1553	4	93.0	5	60.0	28.0	32.0	5.7985637749718535	4.958939887042277	36.864849674799416	12.377646663186454	60.0	24.0	36.0	324.0	20.31433255296299	0
1554	4	93.0	6	64.0	32.0	32.0	6.569365499144396	4.999961205075579	36.1010770199527	16.329596275827328	64.0	28.0	36.0	388.0	20.31433255296299	0
1555	4	93.0	7	64.0	24.0	40.0	6.197394931916222	4.816835934612527	37.56056903286276	15.425200100608492	64.0	28.0	36.0	452.0	20.31433255296299	0
1556	4	93.0	8	68.0	28.0	40.0	6.3287139124343526	4.589445426635621	38.071795204421335	19.010045456508692	68.0	28.0	40.0	520.0	20.31433255296299	0
1557	4	93.0	9	64.0	24.0	40.0	5.588331780544195	4.6029944973086	40.647201209531545	13.16147251261566	64.0	24.0	40.0	584.0	20.31433255296299	0
1558	4	93.0	10	72.0	28.0	44.0	5.871065499825022	4.575451823664139	43.5204524407153	18.033030235795536	72.0	28.0	44.0	656.0	20.31433255296299	0
1559	4	95.0	2	60.0	28.0	32.0	5.981818653492667	5.043918255089324	37.16846664252671	11.8057964488913	60.0	24.0	36.0	124.0	21.16399373756477	0
1560	4	95.0	3	60.0	28.0	32.0	5.902471778034851	4.961722107864972	37.12297520289118	12.012830911208994	60.0	24.0	36.0	184.0	21.16399373756477	0
1561	4	95.0	4	60.0	24.0	36.0	6.64739380866402	4.4232936883265666	36.56678358425526	12.362528918754151	60.0	24.0	36.0	244.0	21.16399373756477	0
1562	4	95.0	5	60.0	24.0	36.0	5.852434911515331	4.2434230283068075	35.83141928511168	14.072722775066183	60.0	24.0	36.0	304.0	21.16399373756477	0
1563	4	95.0	6	60.0	20.0	40.0	5.914234302064301	4.273470669881021	36.36269984383563	13.44959518421905	60.0	24.0	36.0	364.0	21.16399373756477	0
1564	4	95.0	7	60.0	24.0	36.0	5.939270836976675	4.089783136223389	36.08273225252867	13.888213774271264	60.0	24.0	36.0	424.0	21.16399373756477	0
1565	4	95.0	8	64.0	24.0	40.0	6.31901663429727	4.59463603221036	35.751765789705985	17.334581543786385	64.0	24.0	40.0	488.0	21.16399373756477	0
1566	4	95.0	9	64.0	24.0	40.0	5.427155855000478	4.710355274753681	38.84445180570515	15.018037064540692	64.0	24.0	40.0	552.0	21.16399373756477	0
1567	4	95.0	10	64.0	24.0	40.0	5.901872315010337	5.088230506300988	39.83354177604144	13.176355402647232	64.0	24.0	40.0	616.0	21.16399373756477	0
1568	4	96.0	2	60.0	20.0	40.0	5.636299730571935	5.096545078712552	34.76859496185578	14.49856022885973	60.0	24.0	36.0	124.0	21.24743852366555	0
1569	4	96.0	3	56.0	20.0	36.0	6.29664881040938	5.019534711648447	34.800687607054385	9.883128870887788	56.0	24.0	32.0	180.0	21.24743852366555	0
1570	4	96.0	4	60.0	28.0	32.0	4.995569842736614	4.182107857008532	34.523350700919735	16.29897159933512	60.0	24.0	36.0	240.0	21.24743852366555	0
1571	4	96.0	5	56.0	20.0	36.0	6.654477606866351	4.419533915169495	33.459541835970924	11.46644664199323	56.0	24.0	32.0	296.0	21.24743852366555	0
1572	4	96.0	6	60.0	28.0	32.0	5.854130872730877	4.071971724604396	33.95286114682466	16.121036255840067	60.0	24.0	36.0	356.0	21.24743852366555	0
1573	4	96.0	7	60.0	20.0	40.0	5.8818110482221755	4.269912537487926	35.15940735884891	14.688869055440989	60.0	24.0	36.0	416.0	21.24743852366555	0
1574	4	96.0	8	60.0	16.0	44.0	5.81583634970292	4.431429863265009	36.3073784377537	13.445355349278373	60.0	24.0	36.0	476.0	21.24743852366555	0
1575	4	96.0	9	60.0	24.0	36.0	6.457671158801077	4.055560468460726	35.05981660548747	14.426951767250728	60.0	24.0	36.0	536.0	21.24743852366555	0
1576	4	96.0	10	64.0	28.0	36.0	5.795120029559712	4.811650736185015	36.939112031889294	16.45411720236598	64.0	28.0	36.0	600.0	21.24743852366555	0
1577	4	98.0	2	64.0	24.0	40.0	5.75673641989539	4.397671375577573	38.58951246583918	15.256079738687859	64.0	24.0	40.0	128.0	20.97020953235152	0
1578	4	98.0	3	60.0	24.0	36.0	5.483303810630815	4.907039368843442	37.58886591221855	12.020790908307191	60.0	24.0	36.0	188.0	20.97020953235152	0
1579	4	98.0	4	60.0	28.0	32.0	6.268379124483516	4.214933196702503	36.39710090769489	13.119586771119089	60.0	24.0	36.0	248.0	20.97020953235152	0
1580	4	98.0	5	60.0	24.0	36.0	6.001094198791293	4.535728426113707	34.74021802445384	14.722959350641162	60.0	24.0	36.0	308.0	20.97020953235152	0
1581	4	98.0	6	60.0	24.0	36.0	5.571125719050144	4.606908268754864	34.71175449078703	15.110211521407962	60.0	24.0	36.0	368.0	20.97020953235152	0
1582	4	98.0	7	60.0	28.0	32.0	5.761273866802412	4.918250787768329	35.02888239109035	14.29159295433891	60.0	24.0	36.0	428.0	20.97020953235152	0
1583	4	98.0	8	60.0	24.0	36.0	5.994041494965074	4.533122052518252	35.11846619209251	14.354370260424162	60.0	24.0	36.0	488.0	20.97020953235152	0
1584	4	98.0	9	64.0	28.0	36.0	5.97640393222116	3.5772363074423197	37.18962520060575	17.256734559730774	64.0	24.0	40.0	552.0	20.97020953235152	0
1585	4	98.0	10	60.0	24.0	36.0	6.263486260002196	4.569243485251263	38.06288936682472	11.10438088792182	60.0	24.0	36.0	612.0	20.97020953235152	0
1586	4	99.0	2	56.0	24.0	32.0	7.43478542690859	3.9865960622291396	35.1683179055355	9.410300605326768	56.0	24.0	32.0	120.0	21.194087767941287	0
1587	4	99.0	3	60.0	28.0	32.0	6.419509658238638	4.810669007554054	34.68725603788394	14.082565296323367	60.0	24.0	36.0	180.0	21.194087767941287	0
1588	4	99.0	4	64.0	28.0	36.0	5.647594443830911	4.868773837441864	39.4390298755398	14.044601843187422	64.0	28.0	36.0	244.0	21.194087767941287	0
1589	4	99.0	5	60.0	20.0	40.0	5.856127695422003	4.201482210207473	35.21955310348284	14.722836990887686	60.0	24.0	36.0	304.0	21.194087767941287	0
1590	4	99.0	6	64.0	24.0	40.0	6.079896772934319	4.461511707209468	36.668475691614844	16.79011582824137	64.0	24.0	40.0	368.0	21.194087767941287	0
1591	4	99.0	7	60.0	28.0	32.0	6.038244047133162	4.731021052323115	35.54908833645527	13.681646564088453	60.0	24.0	36.0	428.0	21.194087767941287	0
1592	4	99.0	8	64.0	32.0	32.0	6.406285360169761	4.856697218902582	36.925087262592115	15.811930158335542	64.0	28.0	36.0	492.0	21.194087767941287	0
1593	4	99.0	9	72.0	24.0	48.0	8.847772141625796	5.065710700032298	38.502065542818514	19.584451615523392	72.0	28.0	44.0	564.0	21.194087767941287	0
1594	4	99.0	10	68.0	24.0	44.0	8.595213266874111	4.990556697853094	42.0009353783779	12.413294656894891	68.0	24.0	44.0	632.0	21.194087767941287	0
1595	4	100.0	2	68.0	24.0	44.0	6.135519110638015	5.121054897813849	39.78136144769404	16.962064543854098	68.0	28.0	40.0	132.0	20.414998609870786	0
1596	4	100.0	3	60.0	28.0	32.0	6.079589309995129	5.27414259798482	37.55063446744046	11.095633624579591	60.0	24.0	36.0	192.0	20.414998609870786	0
1597	4	100.0	4	64.0	28.0	36.0	6.0696310423833495	4.86076947082168	38.035641705018946	15.033957781776024	64.0	28.0	36.0	256.0	20.414998609870786	0
1598	4	100.0	5	64.0	24.0	40.0	5.402378866473896	4.956780785987405	36.64970576107396	16.99113458646474	64.0	28.0	36.0	320.0	20.414998609870786	0
1599	4	100.0	6	64.0	24.0	40.0	5.754910567156628	4.749622994121182	37.337313592083945	16.158152846638245	64.0	24.0	40.0	384.0	20.414998609870786	0
1600	4	100.0	7	60.0	28.0	32.0	5.341350363811671	4.596222466534243	37.60947101683843	12.45295615281566	60.0	24.0	36.0	444.0	20.414998609870786	0
1601	4	100.0	8	64.0	32.0	32.0	5.762680306136303	4.323968345606772	38.205621595435844	15.70772975282108	64.0	28.0	36.0	508.0	20.414998609870786	0
1602	4	100.0	9	68.0	32.0	36.0	6.8637850471670845	4.023819608646022	38.567414408983836	18.544980935203057	68.0	28.0	40.0	576.0	20.414998609870786	0
1603	4	100.0	10	68.0	20.0	48.0	7.940386730569003	4.182558019689395	40.37853481697903	15.498520432762575	68.0	24.0	44.0	644.0	20.414998609870786	0
1604	4	102.0	2	64.0	28.0	36.0	6.047261973445771	5.428638536317237	40.93010828416256	11.593991206074435	64.0	24.0	40.0	132.0	20.30085057200929	0
1605	4	102.0	3	68.0	28.0	40.0	5.375797970018311	5.415995922622017	41.112483232230005	16.095722875129667	68.0	32.0	36.0	200.0	20.30085057200929	0
1606	4	102.0	4	64.0	24.0	40.0	5.682568444245732	5.155500311314853	40.210957169070724	12.950974075368691	64.0	24.0	40.0	264.0	20.30085057200929	0
1607	4	102.0	5	64.0	24.0	40.0	7.548762283333758	4.495569444872444	36.85389279888858	15.101775472905217	64.0	24.0	40.0	328.0	20.30085057200929	0
1608	4	102.0	6	64.0	28.0	36.0	6.507754983580924	4.901058197567352	36.612674310580815	15.97851250827091	64.0	24.0	40.0	392.0	20.30085057200929	0
1609	4	102.0	7	64.0	32.0	32.0	6.481499195178799	4.612574370606467	38.260887125969646	14.645039308245089	64.0	24.0	40.0	456.0	20.30085057200929	0
1610	4	102.0	8	68.0	28.0	40.0	6.636985682945237	5.2224689980088215	38.807698965364125	17.332846353681816	68.0	28.0	40.0	524.0	20.30085057200929	0
1611	4	102.0	9	68.0	24.0	44.0	6.582360891744997	3.9176321601624977	40.621507925196966	16.87849902289554	68.0	28.0	40.0	592.0	20.30085057200929	0
1612	4	107.0	2	60.0	24.0	36.0	5.651004017754275	5.478588951609481	35.3417424966175	13.528664534018745	60.0	24.0	36.0	124.0	21.02492587121396	0
1613	4	107.0	3	56.0	24.0	32.0	4.782266782395823	4.972746536251009	35.514548770801014	10.730437910552155	56.0	24.0	32.0	180.0	21.02492587121396	0
1614	4	107.0	4	60.0	28.0	32.0	5.180638816300274	5.638026328360155	34.623725163011045	14.557609692328526	60.0	28.0	32.0	240.0	21.02492587121396	0
1615	4	107.0	5	60.0	24.0	36.0	5.531013452498314	4.776124576525547	33.91860480472448	15.774257166251658	60.0	28.0	32.0	300.0	21.02492587121396	0
1616	4	107.0	6	56.0	32.0	24.0	5.410833261582297	7.490370195857054	31.750689927520114	11.348106615040535	56.0	32.0	24.0	356.0	21.02492587121396	0
1617	4	107.0	7	64.0	40.0	24.0	4.612570472693449	8.610666094813837	32.26547177465363	18.51129165783908	64.0	36.0	28.0	420.0	21.02492587121396	0
1618	4	107.0	8	60.0	28.0	32.0	4.581890670462997	9.093208445513937	33.23602551528808	13.088875368734989	60.0	36.0	24.0	480.0	21.02492587121396	0
1619	4	107.0	9	64.0	24.0	40.0	5.12674263140525	3.7935963834924564	39.128094057259204	15.95156692784309	64.0	32.0	32.0	544.0	21.02492587121396	0
1620	4	107.0	10	64.0	32.0	32.0	5.5540220761068895	9.490705682210887	35.77847428594657	13.176797955735651	64.0	32.0	32.0	608.0	21.02492587121396	0
1621	4	108.0	2	64.0	28.0	36.0	6.702660447513182	5.4720202954732	41.13461995697898	10.690699300034638	64.0	24.0	40.0	132.0	20.25056889449224	0
1622	4	108.0	3	68.0	24.0	44.0	4.945762527109139	5.028770012065593	42.147395177818936	15.878072283006333	68.0	28.0	40.0	200.0	20.25056889449224	0
1623	4	108.0	4	64.0	32.0	32.0	7.5268710261162255	4.955457708903339	38.043656047709476	13.47401521727096	64.0	24.0	40.0	264.0	20.25056889449224	0
1624	4	108.0	5	68.0	32.0	36.0	7.651932452262258	4.9598959906757045	36.419713920362256	18.96845763669978	68.0	28.0	40.0	332.0	20.25056889449224	0
1625	4	108.0	6	64.0	20.0	44.0	7.763600744358541	4.156004982628417	37.38417749724772	14.696216775765322	64.0	24.0	40.0	396.0	20.25056889449224	0
1626	4	108.0	7	68.0	28.0	40.0	6.839574436672763	4.6544612908645036	39.356980728099984	17.14898354436275	68.0	24.0	44.0	464.0	20.25056889449224	0
1627	4	108.0	8	68.0	28.0	40.0	8.169374100399523	3.7998886493409145	38.81579422438773	17.214943025871833	68.0	24.0	44.0	532.0	20.25056889449224	0
1628	4	108.0	9	68.0	32.0	36.0	5.562636223061986	4.288656443369177	43.26995952518007	14.878747808388766	68.0	24.0	44.0	600.0	20.25056889449224	0
1629	4	109.0	2	64.0	24.0	40.0	6.0640701426254395	4.839430141504678	42.06726827041021	11.029231445459672	64.0	24.0	40.0	132.0	20.194246770416527	0
1630	4	109.0	3	72.0	24.0	48.0	6.3362626182822055	4.943509970249011	43.8905240603016	16.829703351167183	72.0	32.0	40.0	204.0	20.194246770416527	0
1631	4	109.0	4	72.0	28.0	44.0	7.900553799240413	4.37069443912614	44.3576554267797	15.371096334853746	72.0	24.0	48.0	276.0	20.194246770416527	0
1632	4	109.0	5	72.0	24.0	48.0	7.94106344177618	3.9916773193464223	44.999061419562736	15.068197819314662	72.0	24.0	48.0	348.0	20.194246770416527	0
1633	4	109.0	6	80.0	28.0	52.0	5.757082637252154	4.602738907756589	50.13773200342143	19.502446451569824	80.0	28.0	52.0	428.0	20.194246770416527	0
1634	4	109.0	7	80.0	24.0	56.0	6.245074900480006	4.809031456040145	51.71553407495338	17.230359568526467	80.0	24.0	56.0	508.0	20.194246770416527	0
1635	4	109.0	8	84.0	28.0	56.0	7.288179323623808	4.031949766699654	55.47292467546049	17.206946234216048	84.0	24.0	60.0	592.0	20.194246770416527	0
1636	4	111.0	2	64.0	28.0	36.0	6.58980283137106	9.131519605760545	36.393567334537266	11.88511022833113	64.0	28.0	36.0	128.0	21.07237863450693	0
1637	4	111.0	3	60.0	24.0	36.0	5.663442806813606	4.5812992325872415	38.377548177173196	11.377709783425956	60.0	24.0	36.0	188.0	21.07237863450693	0
1638	4	111.0	4	64.0	28.0	36.0	7.5054186710726185	4.367824861170476	34.77248141401529	17.354275053741617	64.0	24.0	40.0	252.0	21.07237863450693	0
1639	4	111.0	5	56.0	20.0	36.0	7.387034383105004	4.638454896613268	32.13572964125393	11.838781079027797	56.0	24.0	32.0	308.0	21.07237863450693	0
1640	4	111.0	6	60.0	24.0	36.0	8.871181351298105	4.3749607121122835	31.931171964057796	14.822685972531815	60.0	28.0	32.0	368.0	21.07237863450693	0
1641	4	111.0	7	64.0	24.0	40.0	8.385907297852384	4.774995343022908	32.55567123864506	18.283426120479646	64.0	24.0	40.0	432.0	21.07237863450693	0
1642	4	111.0	8	60.0	20.0	40.0	5.1014150126035815	4.514810331239687	36.93165819650221	13.452116459654519	60.0	24.0	36.0	492.0	21.07237863450693	0
1643	4	111.0	9	64.0	28.0	36.0	7.841463153904556	3.5257920155760303	36.256606026558586	16.376138803960828	64.0	24.0	40.0	556.0	21.07237863450693	0
1644	4	111.0	10	64.0	28.0	36.0	6.983024774592309	3.494235923673159	37.98779825361623	15.534941048118299	64.0	24.0	40.0	620.0	21.07237863450693	0
1645	4	112.0	2	60.0	24.0	36.0	5.543237165283358	5.239297449841388	35.278932280297994	13.93853310457726	60.0	24.0	36.0	124.0	21.12252807608164	0
1646	4	112.0	3	56.0	28.0	28.0	5.689861747599991	5.071245673772921	35.389677754548046	9.849214824079041	56.0	24.0	32.0	180.0	21.12252807608164	0
1647	4	112.0	4	60.0	32.0	28.0	5.918537218003394	4.438512207822384	34.86784345604457	14.775107118129654	60.0	28.0	32.0	240.0	21.12252807608164	0
1648	4	112.0	5	56.0	28.0	28.0	5.657887425133197	7.05587864118732	29.56361823028567	13.722615703393814	56.0	32.0	24.0	296.0	21.12252807608164	0
1649	4	112.0	6	60.0	28.0	32.0	5.291800837426251	5.751473860688975	32.77451881217934	16.182206489705436	60.0	28.0	32.0	356.0	21.12252807608164	0
1650	4	112.0	7	60.0	20.0	40.0	5.030133108238772	6.372143224051797	33.22050640288825	15.377217264821184	60.0	32.0	28.0	416.0	21.12252807608164	0
1651	4	112.0	8	60.0	28.0	32.0	5.46480369799832	8.823093966286422	31.452686776878238	14.25941555883702	60.0	36.0	24.0	476.0	21.12252807608164	0
1652	4	112.0	9	64.0	28.0	36.0	6.140823325486508	4.8378390354745875	36.62463025947153	16.396707379567374	64.0	28.0	36.0	540.0	21.12252807608164	0
1653	4	112.0	10	64.0	24.0	40.0	5.251620831310106	8.370862256159853	34.657223439201175	15.720293473328866	64.0	36.0	28.0	604.0	21.12252807608164	0
1654	4	114.0	2	60.0	20.0	40.0	4.997755197876572	5.166328026360986	36.40615766284576	13.429759112916685	60.0	24.0	36.0	124.0	21.24856210671426	0
1655	4	114.0	3	60.0	28.0	32.0	6.843266989828095	5.267063027640916	36.88180564634084	11.007864336190153	60.0	24.0	36.0	184.0	21.24856210671426	0
1656	4	114.0	4	60.0	20.0	40.0	6.016234451200205	5.137014773298603	35.89156901923499	12.9551817562662	60.0	24.0	36.0	244.0	21.24856210671426	0
1657	4	114.0	5	60.0	24.0	36.0	5.585348111919643	4.056770897618719	33.64108033911765	16.716800651343988	60.0	24.0	36.0	304.0	21.24856210671426	0
1658	4	114.0	6	56.0	20.0	36.0	6.013689526442192	4.678416014123513	33.58380646922842	11.724087990205874	56.0	24.0	32.0	360.0	21.24856210671426	0
1659	4	114.0	7	64.0	28.0	36.0	5.619848923768245	4.200770217158436	37.429829748310624	16.749551110762695	64.0	24.0	40.0	424.0	21.24856210671426	0
1660	4	114.0	8	64.0	28.0	36.0	6.588018566563505	4.61203587394607	38.3753535396408	14.424592019849626	64.0	24.0	40.0	488.0	21.24856210671426	0
1661	4	114.0	9	64.0	24.0	40.0	6.242835354444765	4.500271156456847	40.148306808043685	13.108586681054703	64.0	24.0	40.0	552.0	21.24856210671426	0
1662	4	114.0	10	68.0	28.0	40.0	5.7102062990314835	4.275113531250668	41.93451540343119	16.080164766286657	68.0	28.0	40.0	620.0	21.24856210671426	0
1663	4	115.0	2	72.0	32.0	40.0	8.4822886174573	4.843485767876004	44.419708565092165	14.254517049574531	72.0	28.0	44.0	144.0	20.301429393737536	0
1664	4	115.0	3	72.0	32.0	40.0	7.189704008168064	4.906971104536723	45.952909708302144	13.950415178993069	72.0	28.0	44.0	216.0	20.301429393737536	0
1665	4	115.0	4	68.0	28.0	40.0	9.618702242258507	4.495693296972178	41.11353491194308	12.772069548826238	68.0	24.0	44.0	284.0	20.301429393737536	0
1666	4	115.0	5	72.0	24.0	48.0	5.166327083707188	4.479415466265834	46.37104566684144	15.983211783185538	72.0	28.0	44.0	356.0	20.301429393737536	0
1667	4	115.0	6	72.0	36.0	36.0	5.5254556294739245	3.9568936276633053	47.43955422675191	15.078096516110861	72.0	24.0	48.0	428.0	20.301429393737536	0
1668	4	115.0	7	76.0	32.0	44.0	6.009299737038191	4.581329655840193	47.41001881593667	17.99935179118495	76.0	28.0	48.0	504.0	20.301429393737536	0
1669	4	115.0	8	76.0	32.0	44.0	6.514464395623463	4.294590663894951	48.41118230253073	16.779762637950853	76.0	24.0	52.0	580.0	20.301429393737536	0
1670	4	115.0	9	80.0	32.0	48.0	6.747219552194906	4.5881611047334445	50.475090271637896	18.189529071433753	80.0	24.0	56.0	660.0	20.301429393737536	0
1671	4	116.0	2	80.0	28.0	52.0	6.429834284736614	4.942096859877438	52.628619605103765	15.999449250282183	80.0	28.0	52.0	156.0	20.83806986634674	0
1672	4	116.0	3	84.0	24.0	60.0	6.530900697866002	4.680451711951122	59.99391218456995	12.794735405612926	84.0	20.0	64.0	240.0	20.83806986634674	0
1673	4	116.0	4	76.0	32.0	44.0	6.944944911108166	4.8510479568711276	51.075029461818815	13.128977670201891	76.0	32.0	44.0	316.0	20.83806986634674	0
1674	4	116.0	5	80.0	28.0	52.0	9.973283051960493	4.312988892105238	51.84269254905831	13.871035506875955	80.0	24.0	56.0	396.0	20.83806986634674	0
1675	4	116.0	6	84.0	36.0	48.0	4.53222648889232	4.60072282372596	58.71425494540648	16.15279574197524	84.0	28.0	56.0	480.0	20.83806986634674	0
1676	4	116.0	7	88.0	40.0	48.0	7.862162918927311	5.164366594084754	56.94938732599081	18.024083160997122	88.0	32.0	56.0	568.0	20.83806986634674	0
1677	4	117.0	2	60.0	24.0	36.0	6.023961542847772	4.860216639123408	39.37057035922798	9.745251458800837	60.0	24.0	36.0	128.0	20.377711502429424	0
1678	4	117.0	3	64.0	32.0	32.0	6.342167341211734	4.600987926719597	39.301104365485116	13.755740366583552	64.0	28.0	36.0	192.0	20.377711502429424	0
1679	4	117.0	4	64.0	32.0	32.0	5.518141296111139	4.799175926496588	38.307432467995	15.375250309397273	64.0	24.0	40.0	256.0	20.377711502429424	0
1680	4	117.0	5	64.0	24.0	40.0	6.324808196741458	3.9342315625463584	36.835242580150634	16.90571766056155	64.0	24.0	40.0	320.0	20.377711502429424	0
1681	4	117.0	6	60.0	24.0	36.0	5.527635200226314	3.865071236592712	36.65326757533245	13.954025987848524	60.0	24.0	36.0	380.0	20.377711502429424	0
1682	4	117.0	7	64.0	24.0	40.0	5.894207206290275	4.37706695498747	37.458142232386535	16.27058360633572	64.0	28.0	36.0	444.0	20.377711502429424	0
1683	4	117.0	8	68.0	28.0	40.0	6.200536993260357	4.744731149284917	38.82463911208134	18.230092745373383	68.0	32.0	36.0	512.0	20.377711502429424	0
1684	4	117.0	9	68.0	20.0	48.0	6.898632934359512	3.9613495144849367	40.439821607918816	16.700195943236736	68.0	28.0	40.0	580.0	20.377711502429424	0
1685	4	117.0	10	68.0	28.0	40.0	6.918195688688343	4.656725954854892	41.16673827314969	15.258340083307075	68.0	24.0	44.0	648.0	20.377711502429424	0
1686	4	118.0	2	72.0	28.0	44.0	8.924748030708926	4.653362877773162	43.915285463491145	14.506603628026767	72.0	24.0	48.0	140.0	20.472635612990057	0
1687	4	118.0	3	72.0	28.0	44.0	9.853307454086718	4.923596761923193	45.06088683344518	12.162208950544908	72.0	24.0	48.0	212.0	20.472635612990057	0
1688	4	118.0	4	80.0	28.0	52.0	6.465452094618968	4.8638946442154065	51.23642873753593	17.434224523629695	80.0	24.0	56.0	292.0	20.472635612990057	0
1689	4	118.0	5	80.0	32.0	48.0	6.1413160642651405	5.234134804115399	55.56585147617085	13.058697655448611	80.0	24.0	56.0	372.0	20.472635612990057	0
1690	4	118.0	6	92.0	32.0	60.0	9.45327185005101	4.716816970469324	59.52564102620266	18.304270153277002	92.0	28.0	64.0	464.0	20.472635612990057	0
1691	4	118.0	7	96.0	24.0	72.0	6.318035069807934	4.370645806664413	66.71989325393736	18.591425869590296	96.0	28.0	68.0	560.0	20.472635612990057	0
1692	4	119.0	2	60.0	20.0	40.0	4.848300892322243	4.282409233594279	36.979068083536916	13.890221790546562	60.0	24.0	36.0	124.0	21.20141704838734	0
1693	4	119.0	3	60.0	24.0	36.0	6.461928292491905	5.1835191440681	34.84920403594313	13.505348527496864	60.0	24.0	36.0	184.0	21.20141704838734	0
1694	4	119.0	4	56.0	20.0	36.0	5.751798619103596	4.544906943129064	33.84429598564688	11.85899845212046	56.0	20.0	36.0	240.0	21.20141704838734	0
1695	4	119.0	5	60.0	28.0	32.0	5.381760864259775	4.107503272573808	33.639263341336544	16.871472521829872	60.0	24.0	36.0	300.0	21.20141704838734	0
1696	4	119.0	6	60.0	28.0	32.0	4.911057006708461	3.99642730470498	35.166271607365445	15.926244081221114	60.0	24.0	36.0	360.0	21.20141704838734	0
1697	4	119.0	7	60.0	20.0	40.0	5.320425429828106	4.296357899823306	35.67095743221455	14.712259238134038	60.0	24.0	36.0	420.0	21.20141704838734	0
1698	4	119.0	8	60.0	20.0	40.0	4.9709142103139925	4.191519191778127	37.19826522174026	13.639301376167623	60.0	24.0	36.0	480.0	21.20141704838734	0
1699	4	119.0	9	64.0	28.0	36.0	5.709300471490678	3.9013633670643912	39.26649769582275	15.12283846562218	64.0	24.0	40.0	544.0	21.20141704838734	0
1700	4	119.0	10	64.0	28.0	36.0	6.311608532884634	4.114914156508462	39.35657165346913	14.216905657137772	64.0	24.0	40.0	608.0	21.20141704838734	0
1701	4	120.0	2	64.0	24.0	40.0	5.495459070541543	5.181217450349564	40.919567512713314	12.403755966395579	64.0	24.0	40.0	132.0	20.250419942410364	0
1702	4	120.0	3	64.0	24.0	40.0	5.600836928730132	5.732283561996013	39.04357626678987	13.623303242483985	64.0	28.0	36.0	196.0	20.250419942410364	0
1703	4	120.0	4	64.0	24.0	40.0	5.947160343045454	4.314084518363046	38.72840304037561	15.01035209821589	64.0	24.0	40.0	260.0	20.250419942410364	0
1704	4	120.0	5	64.0	24.0	40.0	5.0670790867971505	4.527583594217674	38.14026409406597	16.265073224919206	64.0	24.0	40.0	324.0	20.250419942410364	0
1705	4	120.0	6	64.0	20.0	44.0	6.5373454808199085	5.270712937949611	36.590928740610934	15.601012840619546	64.0	24.0	40.0	388.0	20.250419942410364	0
1706	4	120.0	7	64.0	20.0	44.0	5.811111825366254	4.001245157575113	39.0175489827044	15.170094034354236	64.0	24.0	40.0	452.0	20.250419942410364	0
1707	4	120.0	8	68.0	24.0	44.0	6.580914587958546	4.723843596564279	38.87856602270523	17.816675792771946	68.0	24.0	44.0	520.0	20.250419942410364	0
1708	4	120.0	9	68.0	24.0	44.0	6.132037116624701	3.737350081049158	41.138486747014326	16.992126055311815	68.0	24.0	44.0	588.0	20.250419942410364	0
1709	4	120.0	10	72.0	24.0	48.0	7.084602272537836	4.39762006908029	43.56382095972276	16.953956698659113	72.0	24.0	48.0	660.0	20.250419942410364	0
1710	4	121.0	2	56.0	24.0	32.0	4.856850243999688	4.878165586948299	33.15000232218665	13.114981846865362	56.0	20.0	36.0	116.0	20.967041886199613	0
1711	4	121.0	3	56.0	28.0	28.0	4.525736689756599	4.938948622108214	32.726493373861445	13.808821314273743	56.0	24.0	32.0	172.0	20.967041886199613	0
1712	4	121.0	4	56.0	28.0	28.0	5.086178769781611	4.666283291751171	34.47728618652329	11.770251751943931	56.0	24.0	32.0	228.0	20.967041886199613	0
1713	4	121.0	5	60.0	32.0	28.0	4.464170898617908	4.627194048737493	34.52926662605043	16.37936842659417	60.0	28.0	32.0	288.0	20.967041886199613	0
1714	4	121.0	6	56.0	28.0	28.0	5.2430740865787016	4.259783877639677	33.911842944029274	12.585299091752347	56.0	24.0	32.0	344.0	20.967041886199613	0
1715	4	121.0	7	60.0	24.0	36.0	4.925032770871326	3.8927712719104193	35.987254471079325	15.19494148613893	60.0	24.0	36.0	404.0	20.967041886199613	0
1716	4	121.0	8	60.0	28.0	32.0	5.4960369912882925	3.890749810387149	36.237873731075695	14.375339467248864	60.0	24.0	36.0	464.0	20.967041886199613	0
1717	4	121.0	9	64.0	24.0	40.0	5.266293937663136	3.7568365246628446	38.217633014155126	16.759236523518894	64.0	24.0	40.0	528.0	20.967041886199613	0
1718	4	121.0	10	64.0	28.0	36.0	5.937530869052239	4.477981175373543	39.852004379087134	13.732483576487084	64.0	24.0	40.0	592.0	20.967041886199613	0
1719	4	121.0	11	68.0	20.0	48.0	5.711715586538162	3.5941168213330457	42.22436553178329	16.4698020603455	68.0	24.0	44.0	660.0	20.967041886199613	0
1720	4	124.0	2	60.0	24.0	36.0	5.647626476184286	5.441150875334344	38.428713309338235	10.482509339143135	60.0	24.0	36.0	124.0	21.250571099151987	0
1721	4	124.0	3	64.0	28.0	36.0	5.787021484905182	4.577738935217496	37.905694689373234	15.729544890504087	64.0	24.0	40.0	188.0	21.250571099151987	0
1722	4	124.0	4	60.0	20.0	40.0	7.160639024654557	4.772769178551158	35.15032374967035	12.916268047123936	60.0	24.0	36.0	248.0	21.250571099151987	0
1723	4	124.0	5	60.0	20.0	40.0	6.3426866293016815	4.781609245660832	34.07845007097802	14.797254054059465	60.0	24.0	36.0	308.0	21.250571099151987	0
1724	4	124.0	6	60.0	16.0	44.0	6.046695200412842	4.745448995857771	34.585386447993585	14.622469355735802	60.0	24.0	36.0	368.0	21.250571099151987	0
1725	4	124.0	7	60.0	20.0	40.0	6.386326295343963	4.941456315855817	35.11899934301675	13.553218045783467	60.0	24.0	36.0	428.0	21.250571099151987	0
1726	4	124.0	8	64.0	20.0	44.0	5.730136401103323	4.537327981827275	36.308656378803335	17.423879238266068	64.0	24.0	40.0	492.0	21.250571099151987	0
1727	4	124.0	9	64.0	24.0	40.0	5.288084333057782	4.78678561743061	38.5884667526301	15.336663296881511	64.0	24.0	40.0	556.0	21.250571099151987	0
1728	4	124.0	10	64.0	28.0	36.0	5.211765558620414	4.5698943242672385	41.30630387864426	12.91203623846809	64.0	24.0	40.0	620.0	21.250571099151987	0
1729	4	131.0	2	64.0	24.0	40.0	6.186022937934325	4.966335776966318	40.29617854894201	12.551462736157347	64.0	24.0	40.0	132.0	20.46897257932613	0
1730	4	131.0	3	64.0	24.0	40.0	6.8486552130625284	6.064688715360717	38.14475117380303	12.941904897773725	64.0	28.0	36.0	196.0	20.46897257932613	0
1731	4	131.0	4	64.0	28.0	36.0	5.710411896876536	4.9270019107982534	38.32934501644388	15.03324117588133	64.0	28.0	36.0	260.0	20.46897257932613	0
1732	4	131.0	5	64.0	28.0	36.0	6.120262686244871	5.246469458104457	35.24768232589918	17.385585529751495	64.0	28.0	36.0	324.0	20.46897257932613	0
1733	4	131.0	6	64.0	32.0	32.0	6.404858562059189	5.1892573805617985	36.73322270857534	15.672661348803672	64.0	24.0	40.0	388.0	20.46897257932613	0
1734	4	131.0	7	64.0	32.0	32.0	6.292613591009285	5.005695218862911	37.89621817178289	14.805473018344912	64.0	24.0	40.0	452.0	20.46897257932613	0
1735	4	131.0	8	68.0	24.0	44.0	6.041960138527827	4.568650844172339	39.76834495793082	17.621044059369012	68.0	28.0	40.0	520.0	20.46897257932613	0
1736	4	131.0	9	68.0	24.0	44.0	7.0962669004986765	4.146450087284279	40.46887302750679	16.288409984710256	68.0	24.0	44.0	588.0	20.46897257932613	0
1737	4	132.0	2	72.0	28.0	44.0	9.462382864242983	4.438547536818319	46.078203912431846	12.020865686506852	72.0	24.0	48.0	148.0	21.01475695070098	0
1738	4	132.0	3	76.0	28.0	48.0	4.94757452440507	4.189891190255736	49.553061751336	17.30947253400319	76.0	24.0	52.0	224.0	21.01475695070098	0
1739	4	132.0	4	72.0	40.0	32.0	5.614048538984548	4.845032292582118	49.374688781906826	12.166230386526507	72.0	36.0	36.0	296.0	21.01475695070098	0
1740	4	132.0	5	76.0	36.0	40.0	8.43197746276843	4.855297552117747	47.12553185686073	15.587193128253091	76.0	32.0	44.0	372.0	21.01475695070098	0
1741	4	132.0	6	80.0	24.0	56.0	7.808185765534631	3.759094736276893	52.90577510527595	15.526944392912526	80.0	24.0	56.0	452.0	21.01475695070098	0
1742	4	132.0	7	84.0	28.0	56.0	5.699435857622916	3.9129332158295824	59.176047156453876	15.211583770093625	84.0	24.0	60.0	536.0	21.01475695070098	0
1743	4	132.0	8	104.0	36.0	68.0	10.121161552108674	4.7778168243714845	69.6167179517962	19.484303671723637	104.0	28.0	76.0	640.0	21.01475695070098	0
1744	4	134.0	2	60.0	24.0	36.0	5.150519010952067	5.04409029814191	37.083720247905134	12.721670443000889	60.0	24.0	36.0	124.0	21.154750584015314	0
1745	4	134.0	3	56.0	24.0	32.0	5.9455168153074	4.994915495071922	34.75149336342085	10.30807432619983	56.0	24.0	32.0	180.0	21.154750584015314	0
1746	4	134.0	4	60.0	28.0	32.0	5.87925516566321	4.689473178491653	34.28279971578044	15.148471940064695	60.0	24.0	36.0	240.0	21.154750584015314	0
1747	4	134.0	5	60.0	32.0	28.0	5.4036624417470875	3.999532787013578	34.34165101300161	16.255153758237725	60.0	24.0	36.0	300.0	21.154750584015314	0
1748	4	134.0	6	56.0	28.0	28.0	5.183309098756695	4.740634806473963	34.201705866176724	11.874350228592618	56.0	24.0	32.0	356.0	21.154750584015314	0
1749	4	134.0	7	60.0	32.0	28.0	5.6977835282093	4.218706645100383	34.669263784342775	15.414246042347543	60.0	24.0	36.0	416.0	21.154750584015314	0
1750	4	134.0	8	64.0	24.0	40.0	4.955179559436942	3.9609639299059154	36.85721409977879	18.226642410878355	64.0	24.0	40.0	480.0	21.154750584015314	0
1751	4	134.0	9	60.0	20.0	40.0	6.268058863139231	4.837813775046413	37.101860827949	11.792266533865359	60.0	24.0	36.0	540.0	21.154750584015314	0
1752	4	134.0	10	64.0	32.0	32.0	6.270167560437358	4.32202562972077	38.722752630662285	14.685054179179588	64.0	28.0	36.0	604.0	21.154750584015314	0
1753	4	135.0	2	68.0	24.0	44.0	6.272871413509137	4.6321787767681	41.317120067970706	15.777829741752058	68.0	24.0	44.0	136.0	20.34027384903498	0
1754	4	135.0	3	64.0	28.0	36.0	6.725529137998137	4.782044793930879	40.67920329719641	11.813222770874575	64.0	24.0	40.0	200.0	20.34027384903498	0
1755	4	135.0	4	68.0	28.0	40.0	6.889646290606436	4.910358089946158	40.84675559867506	15.353240020772347	68.0	28.0	40.0	268.0	20.34027384903498	0
1756	4	135.0	5	64.0	28.0	36.0	6.186920105620004	4.680060956766511	40.245156958366806	12.88786197924668	64.0	24.0	40.0	332.0	20.34027384903498	0
1757	4	135.0	6	68.0	28.0	40.0	6.464077614348639	4.618516559952354	41.86737538905447	15.050030436644533	68.0	28.0	40.0	400.0	20.34027384903498	0
1758	4	135.0	7	72.0	28.0	44.0	5.829496658715527	4.678734778295166	43.17937354151775	18.31239502147156	72.0	24.0	48.0	472.0	20.34027384903498	0
1759	4	135.0	8	68.0	24.0	44.0	6.730633646116644	4.7812899260239305	44.32936600312439	12.158710424735034	68.0	24.0	44.0	540.0	20.34027384903498	0
1760	4	135.0	9	72.0	28.0	44.0	4.9875000764595825	4.283679588178529	46.5397152241419	16.189105111219988	72.0	24.0	48.0	612.0	20.34027384903498	0
1761	4	136.0	2	60.0	24.0	36.0	5.308985047511669	4.861234011797279	37.518973346096544	12.310807594594507	60.0	24.0	36.0	124.0	21.24921974791854	0
1762	4	136.0	3	60.0	24.0	36.0	8.012347625805774	4.939286657770964	33.40462951756652	13.643736198856743	60.0	24.0	36.0	184.0	21.24921974791854	0
1763	4	136.0	4	60.0	24.0	36.0	7.059700460394197	4.424603371149402	33.79802016472692	14.71767600372948	60.0	24.0	36.0	244.0	21.24921974791854	0
1764	4	136.0	5	56.0	24.0	32.0	6.758221590458561	4.588317364136458	33.400944576750646	11.252516468654335	56.0	24.0	32.0	300.0	21.24921974791854	0
1765	4	136.0	6	60.0	28.0	32.0	6.342811407346744	4.443078865820155	34.37553731740377	14.838572409429332	60.0	28.0	32.0	360.0	21.24921974791854	0
1766	4	136.0	7	64.0	28.0	36.0	5.586555255798714	3.9618426994729816	37.10907029880025	17.342531745928056	64.0	24.0	40.0	424.0	21.24921974791854	0
1767	4	136.0	8	60.0	20.0	40.0	5.556575055859128	4.372675512346575	37.28626099316875	12.784488438625544	60.0	24.0	36.0	484.0	21.24921974791854	0
1768	4	136.0	9	64.0	20.0	44.0	5.223573509486187	3.591407260703022	38.99531693408784	16.189702295722952	64.0	24.0	40.0	548.0	21.24921974791854	0
1769	4	136.0	10	64.0	24.0	40.0	5.737785094031437	3.9443952517741536	40.56199172540801	13.755827928786402	64.0	24.0	40.0	612.0	21.24921974791854	0
1770	4	137.0	2	80.0	24.0	56.0	5.941524495259642	4.3527420920908355	56.496132062781	13.209601349868521	80.0	24.0	56.0	164.0	20.55544440096629	0
1771	4	137.0	3	80.0	40.0	40.0	5.258991237596888	4.721345268961926	55.669165610687514	14.350497882753672	80.0	36.0	44.0	244.0	20.55544440096629	0
1772	4	137.0	4	80.0	36.0	44.0	8.629751474671195	4.6701497157885115	48.84209281973108	17.858005989809214	80.0	32.0	48.0	324.0	20.55544440096629	0
1773	4	137.0	5	80.0	20.0	60.0	7.112024668927688	4.66592001737564	53.53979165237888	14.68226366131779	80.0	24.0	56.0	404.0	20.55544440096629	0
1774	4	137.0	6	84.0	28.0	56.0	6.932618651358325	4.581799517907712	56.26967944756552	16.21590238316844	84.0	24.0	60.0	488.0	20.55544440096629	0
1775	4	137.0	7	84.0	32.0	52.0	7.199462414549885	4.825323917188314	59.1410349398617	12.834178728400104	84.0	28.0	56.0	572.0	20.55544440096629	0
1776	4	138.0	2	64.0	28.0	36.0	6.439373144292716	4.763293895729504	41.346496731723946	11.450836228253834	64.0	24.0	40.0	132.0	20.480928824413667	0
1777	4	138.0	3	68.0	32.0	36.0	6.348007774713608	4.936981170528128	40.172563713260644	16.54244734149762	68.0	28.0	40.0	200.0	20.480928824413667	0
1778	4	138.0	4	64.0	24.0	40.0	6.272592131450409	4.9841952983639715	39.113076954852374	13.630135615333245	64.0	24.0	40.0	264.0	20.480928824413667	0
1779	4	138.0	5	64.0	24.0	40.0	6.427158078947286	4.194134649031241	37.77748117382612	15.601226098195355	64.0	24.0	40.0	328.0	20.480928824413667	0
1780	4	138.0	6	64.0	28.0	36.0	6.7209672462471985	4.142200844302749	38.174296285186415	14.962535624263637	64.0	24.0	40.0	392.0	20.480928824413667	0
1781	4	138.0	7	68.0	32.0	36.0	6.347247278853956	3.6542706379040624	40.49297352025843	17.50550856298355	68.0	24.0	44.0	460.0	20.480928824413667	0
1782	4	138.0	8	64.0	24.0	40.0	7.228398527497802	5.027900579047582	38.64459399611252	13.099106897342097	64.0	24.0	40.0	524.0	20.480928824413667	0
1783	4	138.0	9	68.0	28.0	40.0	7.904196845101296	4.701955739148502	39.98056953193793	15.41327788381227	68.0	24.0	44.0	592.0	20.480928824413667	0
1784	4	143.0	2	68.0	32.0	36.0	5.765256294865964	5.146478042438417	43.04200032234819	14.046265340347432	68.0	28.0	40.0	136.0	20.27274340600789	0
1785	4	143.0	3	64.0	24.0	40.0	6.265472922932929	5.0404070926086035	40.91823594123741	11.775884043221055	64.0	24.0	40.0	200.0	20.27274340600789	0
1786	4	143.0	4	64.0	28.0	36.0	6.483370383870579	4.5460457370031975	39.00337980544771	13.967204073678516	64.0	24.0	40.0	264.0	20.27274340600789	0
1787	4	143.0	5	64.0	28.0	36.0	6.374037670230052	4.963323977333346	38.353209492038104	14.309428860398498	64.0	28.0	36.0	328.0	20.27274340600789	0
1788	4	143.0	6	68.0	28.0	40.0	6.977688980590187	4.53991508754234	38.19966373609566	18.282732195771814	68.0	28.0	40.0	396.0	20.27274340600789	0
1789	4	143.0	7	64.0	20.0	44.0	5.918339666889381	4.594155954176529	39.92825239828227	13.559251980651823	64.0	24.0	40.0	460.0	20.27274340600789	0
1790	4	143.0	8	68.0	24.0	44.0	6.370061839610912	4.724673872837002	40.56223654624267	16.343027741309413	68.0	24.0	44.0	528.0	20.27274340600789	0
1791	4	143.0	9	68.0	28.0	40.0	6.4286374557732415	4.343732863343462	43.05820300467383	14.169426676209468	68.0	24.0	44.0	596.0	20.27274340600789	0
1792	4	145.0	2	80.0	24.0	56.0	6.731894815634831	5.028062833379181	54.33062377261545	13.909418578370534	80.0	24.0	56.0	164.0	20.210516903754165	0
1793	4	145.0	3	80.0	20.0	60.0	5.4123386308961585	4.391499786638832	55.345785412590175	14.850376169874835	80.0	24.0	56.0	244.0	20.210516903754165	0
1794	4	145.0	4	80.0	32.0	48.0	6.351267141420408	4.731044111624016	54.1710707808362	14.746617966119373	80.0	24.0	56.0	324.0	20.210516903754165	0
1795	4	145.0	5	84.0	32.0	52.0	9.567636301022446	4.704397576421343	53.02647728357152	16.701488838984687	84.0	24.0	60.0	408.0	20.210516903754165	0
1796	4	145.0	6	88.0	28.0	60.0	7.012523647723754	4.699294856092763	59.802136383073105	16.48604511311038	88.0	24.0	64.0	496.0	20.210516903754165	0
1797	4	145.0	7	88.0	28.0	60.0	7.505908750863682	4.895196332299804	61.7582219817113	13.840672935125212	88.0	24.0	64.0	584.0	20.210516903754165	0
1798	4	147.0	2	60.0	28.0	32.0	5.545111550854983	4.715375591184483	38.47405064092757	11.265462217032962	60.0	24.0	36.0	124.0	20.72109793315276	0
1799	4	147.0	3	64.0	32.0	32.0	4.195477708852479	4.7644572317935	39.600859701544294	15.439205357809726	64.0	24.0	40.0	188.0	20.72109793315276	0
1800	4	147.0	4	60.0	24.0	36.0	4.857767125168579	4.489213752509357	37.998171476650924	12.65484764567114	60.0	24.0	36.0	248.0	20.72109793315276	0
1801	4	147.0	5	60.0	24.0	36.0	4.670020209888833	4.587409624088849	36.48965806180479	14.252912104217529	60.0	24.0	36.0	308.0	20.72109793315276	0
1802	4	147.0	6	60.0	24.0	36.0	5.0014755045773995	4.521426548068689	36.8664385928148	13.61065935453911	60.0	24.0	36.0	368.0	20.72109793315276	0
1803	4	147.0	7	64.0	28.0	36.0	5.627326593055443	4.7306500832522715	36.09813083533078	17.543892488361507	64.0	24.0	40.0	432.0	20.72109793315276	0
1804	4	147.0	8	60.0	28.0	32.0	5.346539658173299	4.471675952543194	38.138720472194336	12.043063917089171	60.0	24.0	36.0	492.0	20.72109793315276	0
1805	4	147.0	9	68.0	32.0	36.0	5.601399003837059	4.385951996530139	40.18944848927481	17.823200510357992	68.0	28.0	40.0	560.0	20.72109793315276	0
1806	4	147.0	10	68.0	28.0	40.0	5.417539302214323	4.263004666360075	43.10948308321849	15.20997294820711	68.0	24.0	44.0	628.0	20.72109793315276	0
1807	4	153.0	2	60.0	28.0	32.0	5.583252329242981	4.9566667445544255	37.54052703871075	11.919553887491844	60.0	24.0	36.0	124.0	20.513288413697666	0
1808	4	153.0	3	64.0	28.0	36.0	5.307535773525984	5.031803050052247	37.87040351158532	15.790257664836446	64.0	28.0	36.0	188.0	20.513288413697666	0
1809	4	153.0	4	60.0	20.0	40.0	5.497811287165803	4.805254349919863	35.74060989712768	13.95632446578665	60.0	24.0	36.0	248.0	20.513288413697666	0
1810	4	153.0	5	60.0	28.0	32.0	5.482994441558844	4.9762412927133255	34.946926102001214	14.593838163726616	60.0	24.0	36.0	308.0	20.513288413697666	0
1811	4	153.0	6	60.0	28.0	32.0	4.759660440389723	4.846115634499256	36.12534372538124	14.268880199729779	60.0	24.0	36.0	368.0	20.513288413697666	0
1812	4	153.0	7	60.0	24.0	36.0	5.577397511692993	4.701933425581899	36.63951569725407	13.081153365471039	60.0	24.0	36.0	428.0	20.513288413697666	0
1813	4	153.0	8	64.0	28.0	36.0	5.3158465585837575	4.2827966388817345	38.48486177688687	15.916495025647635	64.0	28.0	36.0	492.0	20.513288413697666	0
1814	4	153.0	9	68.0	28.0	40.0	5.868497250313453	4.443661866635921	39.429680937158025	18.2581599458926	68.0	24.0	44.0	560.0	20.513288413697666	0
1815	4	153.0	10	64.0	24.0	40.0	5.884313216816167	4.544570195133929	41.68579224639848	11.885324341651426	64.0	24.0	40.0	624.0	20.513288413697666	0
1816	4	154.0	2	64.0	28.0	36.0	5.872364721982564	4.334139130944479	38.626133492345716	15.167362654727242	64.0	24.0	40.0	128.0	20.44277422533048	0
1817	4	154.0	3	56.0	24.0	32.0	5.314723489535339	4.888474195216332	37.354832234810175	8.441970080438153	56.0	24.0	32.0	184.0	20.44277422533048	0
1818	4	154.0	4	64.0	36.0	28.0	5.414927380764681	7.230581287895035	36.67992410048754	14.674567230852745	64.0	32.0	32.0	248.0	20.44277422533048	0
1819	4	154.0	5	64.0	28.0	36.0	5.46211077180584	4.696834426537691	35.44667327266279	18.394381528993677	64.0	28.0	36.0	312.0	20.44277422533048	0
1820	4	154.0	6	56.0	24.0	32.0	5.05381069435748	4.804846871990037	35.66630461042672	10.475037823225762	56.0	24.0	32.0	368.0	20.44277422533048	0
1821	4	154.0	7	64.0	28.0	36.0	5.576450998492987	4.536124461757765	36.15812013268004	17.729304407069208	64.0	28.0	36.0	432.0	20.44277422533048	0
1822	4	154.0	8	64.0	28.0	36.0	5.292005478258659	5.910917865465137	38.2991789308187	14.497897725457506	64.0	24.0	40.0	496.0	20.44277422533048	0
1823	4	154.0	9	64.0	28.0	36.0	5.665592315535264	4.010419947219248	40.265576755914594	14.058410981330894	64.0	24.0	40.0	560.0	20.44277422533048	0
1824	4	154.0	10	68.0	28.0	40.0	5.825394368382831	5.600423900494661	42.217142750099356	14.357038981023152	68.0	28.0	40.0	628.0	20.44277422533048	0
1825	4	155.0	2	60.0	28.0	32.0	6.29448273494539	4.591363476791656	36.77889289456465	12.335260893698305	60.0	24.0	36.0	124.0	21.00837001183244	0
1826	4	155.0	3	64.0	28.0	36.0	6.14442622955238	4.200519624693243	41.37542584651135	12.27962829924303	64.0	24.0	40.0	188.0	21.00837001183244	0
1827	4	155.0	4	60.0	32.0	28.0	5.876325879082685	4.421163139479432	36.26403953874873	13.43847144268915	60.0	24.0	36.0	248.0	21.00837001183244	0
1828	4	155.0	5	60.0	24.0	36.0	5.42863536377854	4.090523195825483	35.35790864113625	15.122932799259729	60.0	24.0	36.0	308.0	21.00837001183244	0
1829	4	155.0	6	60.0	20.0	40.0	4.963885654145315	3.9023509298497743	35.930746030309194	15.203017385695716	60.0	24.0	36.0	368.0	21.00837001183244	0
1830	4	155.0	7	60.0	28.0	32.0	5.237275503404533	4.080406724911313	35.92854814045273	14.753769631231421	60.0	24.0	36.0	428.0	21.00837001183244	0
1831	4	155.0	8	60.0	24.0	36.0	5.4766842615601945	3.9283373845994447	37.00203532622447	13.592943027615888	60.0	24.0	36.0	488.0	21.00837001183244	0
1832	4	155.0	9	60.0	24.0	36.0	5.160158372589308	4.168418728785241	38.39996047093888	12.271462427686572	60.0	24.0	36.0	548.0	21.00837001183244	0
1833	4	155.0	10	68.0	32.0	36.0	6.209447030319097	6.978573497169691	40.149085939965175	14.662893532546036	68.0	32.0	36.0	616.0	21.00837001183244	0
1834	4	158.0	2	60.0	24.0	36.0	6.1077574515842485	4.727185445282075	38.56271890343476	10.60233819969892	60.0	24.0	36.0	128.0	20.86484316249512	0
1835	4	158.0	3	64.0	24.0	40.0	5.839603363646461	4.53097742683579	40.48024344176545	13.149175767752297	64.0	24.0	40.0	192.0	20.86484316249512	0
1836	4	158.0	4	64.0	28.0	36.0	5.905535733203919	4.959594393244487	39.04244381448774	14.092426059063854	64.0	24.0	40.0	256.0	20.86484316249512	0
1837	4	158.0	5	64.0	24.0	40.0	6.90478281108318	4.7240516304948414	37.951664445431504	14.419501112990474	64.0	24.0	40.0	320.0	20.86484316249512	0
1838	4	158.0	6	64.0	24.0	40.0	6.422684841926241	4.635707341751868	39.67204602192453	13.269561794397362	64.0	24.0	40.0	384.0	20.86484316249512	0
1839	4	158.0	7	68.0	24.0	44.0	6.991733485862483	3.8713151729684796	41.60479832731596	15.532153013853076	68.0	24.0	44.0	452.0	20.86484316249512	0
1840	4	158.0	8	68.0	24.0	44.0	6.116579539171312	4.2768318008126585	43.5439101502115	14.062678509804527	68.0	24.0	44.0	520.0	20.86484316249512	0
1841	4	158.0	9	72.0	24.0	48.0	5.781823920393208	3.612390824848262	46.72798986754549	15.877795387213041	72.0	24.0	48.0	592.0	20.86484316249512	0
1842	4	160.0	2	68.0	32.0	36.0	5.823365822999662	5.064673280560015	39.794544375912324	17.317416520528	68.0	28.0	40.0	132.0	20.37184624908017	0
1843	4	160.0	3	64.0	24.0	40.0	6.0333256853487	4.845617502709217	38.44325092194575	14.677805889996336	64.0	24.0	40.0	196.0	20.37184624908017	0
1844	4	160.0	4	60.0	20.0	40.0	5.997553417730188	4.5092896716945745	36.4886547098661	13.00450220070914	60.0	24.0	36.0	256.0	20.37184624908017	0
1845	4	160.0	5	56.0	24.0	32.0	5.226566692171275	3.7940399585202726	36.32400407839157	10.655389270916885	56.0	24.0	32.0	312.0	20.37184624908017	0
1846	4	160.0	6	68.0	32.0	36.0	6.060618191049343	4.412117677231834	35.358472252446745	22.168791879272078	68.0	28.0	40.0	380.0	20.37184624908017	0
1847	4	160.0	7	60.0	24.0	36.0	5.6902338069497205	4.846067067605986	37.38954014024847	12.074158985195822	60.0	24.0	36.0	440.0	20.37184624908017	0
1848	4	160.0	9	72.0	36.0	36.0	6.194475240662996	1.2454337967598121	39.47333560492007	25.086755357657125	72.0	36.0	36.0	568.0	20.37184624908017	0
1849	4	160.0	10	72.0	32.0	40.0	5.248286342628944	7.4616467128499835	43.03658068158484	16.253486262936235	72.0	32.0	40.0	640.0	20.37184624908017	0
1850	4	161.0	2	60.0	28.0	32.0	5.562333595847349	5.108588936008786	37.76851477957308	11.560562688570784	60.0	24.0	36.0	124.0	20.26952438104681	0
1851	4	161.0	3	64.0	28.0	36.0	5.742255257459959	5.048514084195716	36.504032011348215	16.70519864699611	64.0	28.0	36.0	188.0	20.26952438104681	0
1852	4	161.0	4	64.0	24.0	40.0	5.782990769551958	5.046956517006095	37.929313634117534	15.240739079324413	64.0	24.0	40.0	252.0	20.26952438104681	0
1853	4	161.0	5	60.0	28.0	32.0	5.60204565768197	4.950437867798655	35.64354180002283	13.803974674496544	60.0	24.0	36.0	312.0	20.26952438104681	0
1854	4	161.0	6	64.0	28.0	36.0	6.002567125923406	4.276561964181383	36.962197405356505	16.758673504538706	64.0	24.0	40.0	376.0	20.26952438104681	0
1855	4	161.0	7	64.0	28.0	36.0	6.206847651368605	4.496053583979972	37.5196237442878	15.777475020363624	64.0	24.0	40.0	440.0	20.26952438104681	0
1856	4	161.0	8	64.0	24.0	40.0	5.472097005059538	4.50819637389219	38.87932071455617	15.1403859064921	64.0	24.0	40.0	504.0	20.26952438104681	0
1857	4	161.0	9	64.0	24.0	40.0	5.897219308700642	4.395066906481759	40.65866556366848	13.049048221149121	64.0	24.0	40.0	568.0	20.26952438104681	0
1858	4	161.0	10	72.0	32.0	40.0	6.9232191854581515	4.716092190451036	42.106776187512196	18.253912436578617	72.0	28.0	44.0	640.0	20.26952438104681	0
1859	4	163.0	2	60.0	20.0	40.0	5.841167839614883	4.626820882501633	35.7921650518134	13.739846226070085	60.0	24.0	36.0	124.0	21.25027228956453	0
1860	4	163.0	3	56.0	24.0	32.0	8.087078073386863	5.005233201918259	32.33107128103026	10.576617443664617	56.0	24.0	32.0	180.0	21.25027228956453	0
1861	4	163.0	4	60.0	28.0	32.0	4.992684882055727	4.498396915690819	34.50772128257168	16.001196919681774	60.0	24.0	36.0	240.0	21.25027228956453	0
1862	4	163.0	5	56.0	28.0	28.0	5.777626331742908	4.888373619137127	33.91489429362949	11.419105755490477	56.0	24.0	32.0	296.0	21.25027228956453	0
1863	4	163.0	6	60.0	24.0	36.0	5.118762750252472	3.99551467872044	34.56328981482932	16.32243275619777	60.0	24.0	36.0	356.0	21.25027228956453	0
1864	4	163.0	7	60.0	24.0	36.0	6.495446072156938	4.890999013648241	33.50702813016807	15.106526784026755	60.0	24.0	36.0	416.0	21.25027228956453	0
1865	4	163.0	8	60.0	24.0	36.0	6.174383443376598	4.387682453371383	35.773626753393955	13.664307349858063	60.0	24.0	36.0	476.0	21.25027228956453	0
1866	4	163.0	9	64.0	24.0	40.0	6.286917462232736	3.616377768172754	37.65022309625249	16.44648167334202	64.0	24.0	40.0	540.0	21.25027228956453	0
1867	4	163.0	10	64.0	28.0	36.0	5.764837991112586	4.235263589538249	37.95299883874725	16.046899580601917	64.0	24.0	40.0	604.0	21.25027228956453	0
1868	4	168.0	2	64.0	24.0	40.0	5.653459269444028	4.968425268529273	39.89532760957091	13.482787852455786	64.0	24.0	40.0	128.0	20.210940581597097	0
1869	4	168.0	3	64.0	28.0	36.0	5.992132033482477	5.654960371662526	38.25438911730643	14.098518477548566	64.0	28.0	36.0	192.0	20.210940581597097	0
1870	4	168.0	4	60.0	28.0	32.0	5.805970734040869	5.204045045001152	36.71558964337578	12.2743945775822	60.0	24.0	36.0	252.0	20.210940581597097	0
1871	4	168.0	5	64.0	24.0	40.0	5.454570805947753	4.6228283060858075	37.37007578522429	16.552525102742152	64.0	24.0	40.0	316.0	20.210940581597097	0
1872	4	168.0	6	60.0	20.0	40.0	6.016512283540521	4.91232285803045	37.89083785387862	11.180327004550406	60.0	24.0	36.0	376.0	20.210940581597097	0
1873	4	168.0	7	64.0	28.0	36.0	5.610263105707588	4.180035677191199	39.52410489501665	14.685596322084564	64.0	24.0	40.0	440.0	20.210940581597097	0
1874	4	168.0	8	68.0	28.0	40.0	6.346412777822479	4.5147107601378025	38.57938670326547	18.559489758774248	68.0	28.0	40.0	508.0	20.210940581597097	0
1875	4	168.0	9	64.0	24.0	40.0	5.825400967385917	4.1796484072895055	40.63214870572858	13.362801919595995	64.0	24.0	40.0	572.0	20.210940581597097	0
1876	4	168.0	10	72.0	24.0	48.0	6.1471596749067885	4.32591508597136	42.27438543215624	19.252539806965615	72.0	28.0	44.0	644.0	20.210940581597097	0
1877	4	170.0	2	64.0	36.0	28.0	7.033851123886862	4.372953810084255	38.49979328287651	14.093401783152373	64.0	40.0	24.0	128.0	20.905007717980325	0
1878	4	170.0	3	64.0	28.0	36.0	6.801360543625464	5.314174143240109	35.73083907713706	16.153626235997365	64.0	28.0	36.0	192.0	20.905007717980325	0
1879	4	170.0	4	60.0	20.0	40.0	4.980796221758283	4.776480812715192	37.553812725273644	12.68891024025288	60.0	24.0	36.0	252.0	20.905007717980325	0
1880	4	170.0	5	60.0	20.0	40.0	6.467475060267589	4.605969357295805	35.373634310691955	13.552921271744651	60.0	24.0	36.0	312.0	20.905007717980325	0
1881	4	170.0	6	60.0	28.0	32.0	5.817683271052601	3.128577103449288	36.48570291119239	14.56803671430572	60.0	24.0	36.0	372.0	20.905007717980325	0
1882	4	170.0	7	64.0	24.0	40.0	6.128133205784252	5.1548030222064085	34.94388006136961	17.773183710639728	64.0	28.0	36.0	436.0	20.905007717980325	0
1883	4	170.0	8	60.0	28.0	32.0	6.719244810086593	4.151875744352367	36.914616892718016	12.214262552843024	60.0	28.0	32.0	496.0	20.905007717980325	0
1884	4	170.0	9	64.0	20.0	44.0	7.77787693186292	4.68257298834061	36.432701863334614	15.106848216461856	64.0	24.0	40.0	560.0	20.905007717980325	0
1885	4	170.0	10	68.0	32.0	36.0	6.79397635798739	4.6847586776996195	38.494431571067025	18.026833393245965	68.0	28.0	40.0	628.0	20.905007717980325	0
1886	4	174.0	2	60.0	24.0	36.0	5.385819738797494	4.925077587094194	37.338327226372755	12.350775447735558	60.0	24.0	36.0	124.0	21.249997789355653	0
1887	4	174.0	3	60.0	28.0	32.0	6.5236101877286785	5.183926005811628	35.855765960420115	12.436697846039579	60.0	24.0	36.0	184.0	21.249997789355653	0
1888	4	174.0	4	56.0	24.0	32.0	5.998176599636707	4.684050190671911	34.00919889628992	11.308574313401465	56.0	24.0	32.0	240.0	21.249997789355653	0
1889	4	174.0	5	60.0	24.0	36.0	6.696995630185995	4.282715693867289	32.28488273410562	16.735405941841094	60.0	24.0	36.0	300.0	21.249997789355653	0
1890	4	174.0	6	56.0	24.0	32.0	5.262396744792966	4.347196484520566	34.02028066809237	12.3701261025941	56.0	24.0	32.0	356.0	21.249997789355653	0
1891	4	174.0	7	60.0	20.0	40.0	5.83481648277683	3.733449938805279	34.963745924429816	15.467987653988075	60.0	24.0	36.0	416.0	21.249997789355653	0
1892	4	174.0	8	60.0	20.0	40.0	5.436081991375261	4.408292686339166	35.93266758717522	14.222957735110356	60.0	24.0	36.0	476.0	21.249997789355653	0
1893	4	174.0	9	64.0	24.0	40.0	7.562412838551268	4.159843653397843	36.344970610921564	15.932772897129325	64.0	24.0	40.0	540.0	21.249997789355653	0
1894	4	174.0	10	64.0	24.0	40.0	7.371720115694188	3.411327748564645	38.6547016941189	14.562250441622268	64.0	24.0	40.0	604.0	21.249997789355653	0
1895	4	176.0	2	60.0	24.0	36.0	7.025592585701901	5.2761398570386575	36.35867813273704	11.339589424522401	60.0	24.0	36.0	124.0	21.15565621700696	0
1896	4	176.0	3	64.0	28.0	36.0	6.512500567880011	4.805492389389343	37.22636834295659	15.455638699774056	64.0	28.0	36.0	188.0	21.15565621700696	0
1897	4	176.0	4	60.0	24.0	36.0	7.429776047521443	4.600961321240874	34.930203835676366	13.039058795561317	60.0	24.0	36.0	248.0	21.15565621700696	0
1898	4	176.0	5	60.0	20.0	40.0	8.148721165733946	4.274950918357803	31.684855627638854	15.891472288269398	60.0	28.0	32.0	308.0	21.15565621700696	0
1899	4	176.0	6	60.0	20.0	40.0	8.137672144505473	4.345923038007811	31.468141489024447	16.04826332846227	60.0	24.0	36.0	368.0	21.15565621700696	0
1900	4	176.0	7	56.0	24.0	32.0	5.880941551499859	5.037918472224703	33.778613545178075	11.302526431097363	56.0	24.0	32.0	424.0	21.15565621700696	0
1901	4	176.0	8	64.0	28.0	36.0	6.835712550490996	4.515810882061146	34.37749738586069	18.270979181587165	64.0	28.0	36.0	488.0	21.15565621700696	0
1902	4	176.0	9	60.0	24.0	36.0	6.190030363970777	4.481860970374953	36.296916086578676	13.031192579075594	60.0	24.0	36.0	548.0	21.15565621700696	0
1903	4	176.0	10	64.0	24.0	40.0	5.9492561521342395	4.690054013325721	38.42859870642769	14.932091128112347	64.0	28.0	36.0	612.0	21.15565621700696	0
1904	4	249.0	2	72.0	32.0	40.0	8.906319581549596	7.489563359908843	39.68683973417609	15.917277324365472	72.0	32.0	40.0	136.0	20.532684672081714	0
1905	4	249.0	3	64.0	32.0	32.0	6.939035030757793	5.542608564431021	38.70052684272741	12.817829562083773	64.0	28.0	36.0	200.0	20.532684672081714	0
1906	4	249.0	4	60.0	20.0	40.0	6.583526441987033	5.046230835183962	35.8990519843081	12.471190738520903	60.0	24.0	36.0	260.0	20.532684672081714	0
1907	4	249.0	5	64.0	24.0	40.0	6.041815588444081	4.8603776342205265	34.80133666025068	18.29647011708471	64.0	28.0	36.0	324.0	20.532684672081714	0
1908	4	249.0	6	60.0	20.0	40.0	5.732359507100625	5.155862281970769	36.14283724295615	12.968940967972458	60.0	24.0	36.0	384.0	20.532684672081714	0
1909	4	249.0	7	64.0	24.0	40.0	6.838140935082265	4.7067194727272295	36.75933114664713	15.695808445543378	64.0	24.0	40.0	448.0	20.532684672081714	0
1910	4	249.0	8	64.0	28.0	36.0	6.5719182235376365	4.212811170978398	37.58987787947643	15.625392726007533	64.0	28.0	36.0	512.0	20.532684672081714	0
1911	4	249.0	9	68.0	28.0	40.0	6.445289633937023	4.6754987957081084	38.84337446000711	18.035837110347757	68.0	24.0	44.0	580.0	20.532684672081714	0
1912	4	249.0	10	68.0	20.0	48.0	6.074767956142637	4.306837321167336	41.44272085604621	16.17567386664382	68.0	24.0	44.0	648.0	20.532684672081714	0
1913	4	252.0	2	76.0	28.0	48.0	13.261366711911904	5.000982146480624	44.766731784089515	12.970919357517957	76.0	24.0	52.0	148.0	20.73718632876016	0
1914	4	252.0	3	68.0	28.0	40.0	5.770711467764272	4.578457320710697	44.535919457382505	13.114911754142526	68.0	24.0	44.0	216.0	20.73718632876016	0
1915	4	252.0	4	68.0	20.0	48.0	5.788405197131226	4.460194449758006	44.31731038040854	13.434089972702225	68.0	24.0	44.0	284.0	20.73718632876016	0
1916	4	252.0	5	68.0	24.0	44.0	4.77267376509468	4.260158638408257	47.11732722238639	11.84984037411067	68.0	24.0	44.0	352.0	20.73718632876016	0
1917	4	252.0	6	76.0	44.0	32.0	5.956999163103717	4.637753260345448	46.43047575960679	18.974771816944042	76.0	40.0	36.0	428.0	20.73718632876016	0
1918	4	252.0	7	72.0	32.0	40.0	5.742114748641768	4.572518858957892	48.6581710077773	13.027195384623042	72.0	24.0	48.0	500.0	20.73718632876016	0
1919	4	252.0	8	80.0	28.0	52.0	7.638300425429975	4.9001934045691655	49.969242134225965	17.492264035774895	80.0	28.0	52.0	580.0	20.73718632876016	0
1920	5	8.0	2	56.0	28.0	28.0	4.563934317176503	5.118002005837823	35.035064136813105	11.282999540172568	56.0	24.0	32.0	116.0	22.12396174633615	0
1921	5	8.0	3	56.0	24.0	32.0	5.616989432038878	3.5963510974682578	33.313474225242985	13.47318524524988	56.0	24.0	32.0	172.0	22.12396174633615	0
1922	5	8.0	4	56.0	24.0	32.0	4.830399404274061	5.208160289823155	33.67606892401099	12.285371381891792	56.0	24.0	32.0	228.0	22.12396174633615	0
1923	5	8.0	5	56.0	20.0	36.0	6.078334079615047	4.005787744907792	33.19538196191752	12.720496213559642	56.0	24.0	32.0	284.0	22.12396174633615	0
1924	5	8.0	6	60.0	20.0	40.0	5.455204907408927	3.7552699184857943	35.85423319827419	14.935291975831092	60.0	24.0	36.0	344.0	22.12396174633615	0
1925	5	8.0	7	60.0	24.0	36.0	6.316757689525502	4.873673044738894	35.85124577520452	12.958323490531086	60.0	24.0	36.0	404.0	22.12396174633615	0
1926	5	8.0	8	64.0	24.0	40.0	8.80061204794265	4.4787752643849785	35.342404489511125	15.378208198161246	64.0	24.0	40.0	468.0	22.12396174633615	0
1927	5	8.0	9	68.0	32.0	36.0	8.598380720937598	3.968202348865077	38.144802070272476	17.28861485992485	68.0	24.0	44.0	536.0	22.12396174633615	0
1928	5	8.0	10	68.0	28.0	40.0	4.981791781840229	4.421558043540131	43.14233325351222	15.45431692110742	68.0	24.0	44.0	604.0	22.12396174633615	0
1929	5	9.0	2	52.0	24.0	28.0	5.479315955952629	4.760789354398128	32.08386175161641	9.676032938032833	52.0	20.0	32.0	112.0	21.7350102526181	0
1930	5	9.0	3	56.0	28.0	28.0	4.551682551192187	3.6025733922871552	32.469705339524566	15.376038716996092	56.0	24.0	32.0	168.0	21.7350102526181	0
1931	5	9.0	4	52.0	20.0	32.0	5.850718846531322	3.993699194173189	30.696075633126156	11.459506326169333	52.0	20.0	32.0	220.0	21.7350102526181	0
1932	5	9.0	5	52.0	24.0	28.0	3.97885090143933	3.8322423467878366	32.90558361640598	11.283323135366857	52.0	24.0	28.0	272.0	21.7350102526181	0
1933	5	9.0	6	56.0	24.0	32.0	6.037195510941899	4.2729901485866435	30.50026572534034	15.189548615131116	56.0	24.0	32.0	328.0	21.7350102526181	0
1934	5	9.0	7	56.0	24.0	32.0	5.53398923067158	4.195052459957424	32.11726309381834	14.15369521555266	56.0	24.0	32.0	384.0	21.7350102526181	0
1935	5	9.0	8	56.0	20.0	36.0	6.065484565903432	4.570599106597115	31.90358905614397	13.460327271355482	56.0	24.0	32.0	440.0	21.7350102526181	0
1936	5	9.0	9	56.0	24.0	32.0	5.086329066548217	7.430267031672315	31.319357947019228	12.16404595476024	56.0	28.0	28.0	496.0	21.7350102526181	0
1937	5	9.0	10	60.0	28.0	32.0	5.177521342342061	4.105363215049181	35.76435141673619	14.952764025872568	60.0	24.0	36.0	556.0	21.7350102526181	0
1938	5	9.0	11	64.0	32.0	32.0	6.676475717344601	3.7472367287537054	36.98347218460083	16.592815369300865	64.0	24.0	40.0	620.0	21.7350102526181	0
1939	5	10.0	2	52.0	20.0	32.0	5.573166967991554	4.464386422196853	32.13804708707325	9.824399522738346	52.0	20.0	32.0	112.0	21.484235548223925	0
1940	5	10.0	3	56.0	28.0	28.0	4.529451379366378	4.325846223837459	33.14954436210817	13.99515803468799	56.0	24.0	32.0	168.0	21.484235548223925	0
1941	5	10.0	4	52.0	20.0	32.0	5.107768959752832	3.9880759068832106	32.5180956132655	10.386059520098456	52.0	20.0	32.0	220.0	21.484235548223925	0
1942	5	10.0	5	56.0	24.0	32.0	4.757995925308478	4.349635668624757	33.294922289445	13.597446116621768	56.0	24.0	32.0	276.0	21.484235548223925	0
1943	5	10.0	6	56.0	20.0	36.0	5.187182798199899	4.2543132727386705	32.842448150223504	13.716055778837926	56.0	20.0	36.0	332.0	21.484235548223925	0
1944	5	10.0	7	56.0	20.0	36.0	5.224645994652235	4.063289101971463	34.12188712031161	12.59017778306469	56.0	20.0	36.0	388.0	21.484235548223925	0
1945	5	10.0	8	56.0	20.0	36.0	5.746919773121874	4.204866297238937	34.841236452034934	11.206977477604255	56.0	20.0	36.0	444.0	21.484235548223925	0
1946	5	10.0	9	60.0	20.0	40.0	5.220688689766803	3.311682103139333	36.480797071626455	14.98683213546741	60.0	24.0	36.0	504.0	21.484235548223925	0
1947	5	10.0	10	60.0	20.0	40.0	7.12127075689466	3.6965649187569625	36.493029862856474	12.689134461491903	60.0	24.0	36.0	564.0	21.484235548223925	0
1948	5	10.0	11	64.0	24.0	40.0	6.603829716594987	3.854576620850139	38.86406651909306	14.677527143461816	64.0	24.0	40.0	628.0	21.484235548223925	0
1949	5	11.0	2	56.0	20.0	36.0	5.150605178173677	4.597301555863055	33.70777696894662	12.54431629701665	56.0	24.0	32.0	116.0	21.424024221667803	0
1950	5	11.0	3	56.0	24.0	32.0	4.326724493242153	4.547489677552747	33.548708535712336	13.577077293492763	56.0	24.0	32.0	172.0	21.424024221667803	0
1951	5	11.0	4	52.0	20.0	32.0	5.238238444856222	4.3499654679769435	31.95729045086719	10.454505636299643	52.0	20.0	32.0	224.0	21.424024221667803	0
1952	5	11.0	5	56.0	28.0	28.0	4.9535239771036	3.792040397513915	32.744223598799124	14.51021202658336	56.0	24.0	32.0	280.0	21.424024221667803	0
1953	5	11.0	6	56.0	28.0	28.0	4.885235739619873	4.270420699414103	34.180238576249394	12.66410498471663	56.0	24.0	32.0	336.0	21.424024221667803	0
1954	5	11.0	7	60.0	24.0	36.0	4.775624557261779	4.622774464152485	35.437780827863435	15.163820150722302	60.0	24.0	36.0	396.0	21.424024221667803	0
1955	5	11.0	8	60.0	20.0	40.0	4.842718498404452	4.33420867971131	36.54366724027477	14.279405581609467	60.0	20.0	40.0	456.0	21.424024221667803	0
1956	5	11.0	9	60.0	20.0	40.0	5.390790605606583	4.756061339899929	37.90279407090151	11.950353983591981	60.0	20.0	40.0	516.0	21.424024221667803	0
1957	5	11.0	10	64.0	16.0	48.0	5.198451405257174	4.434766974840727	40.372380840578785	13.994400779323314	64.0	24.0	40.0	580.0	21.424024221667803	0
1958	5	11.0	11	64.0	24.0	40.0	6.387801679164795	4.122137603942406	41.21051102481897	12.279549692073829	64.0	24.0	40.0	644.0	21.424024221667803	0
1959	5	12.0	2	56.0	20.0	36.0	7.192811028683934	4.102554292045326	35.017946192998124	9.686688486272615	56.0	24.0	32.0	124.0	21.97414435004412	0
1960	5	12.0	3	56.0	20.0	36.0	8.127405729579692	3.319512513959012	29.921419853887727	14.631661902573569	56.0	24.0	32.0	180.0	21.97414435004412	0
1961	5	12.0	4	56.0	20.0	36.0	7.769534439725504	4.927695055723319	30.592069611478877	12.7107008930723	56.0	20.0	36.0	236.0	21.97414435004412	0
1962	5	12.0	5	56.0	16.0	40.0	5.813106166603063	4.352016278695828	33.801277248379336	12.033600306321773	56.0	20.0	36.0	292.0	21.97414435004412	0
1963	5	12.0	6	56.0	16.0	40.0	7.46648551290366	3.980912283797352	33.01474278902464	11.537859414274351	56.0	20.0	36.0	348.0	21.97414435004412	0
1964	5	12.0	7	60.0	20.0	40.0	5.960471802461768	3.1317631043538086	36.668247012664324	14.2395180805201	60.0	24.0	36.0	408.0	21.97414435004412	0
1965	5	12.0	8	64.0	24.0	40.0	6.343245974442482	3.7029601552833924	39.1314069903749	14.822386879899227	64.0	24.0	40.0	472.0	21.97414435004412	0
1966	5	12.0	9	68.0	20.0	48.0	6.000655694398915	3.9867660666910183	42.63653268119708	15.376045557712985	68.0	24.0	44.0	540.0	21.97414435004412	0
1967	5	12.0	10	68.0	24.0	44.0	6.059123433398781	4.391423328022597	45.182848126596355	12.366605111982267	68.0	24.0	44.0	608.0	21.97414435004412	0
1968	5	13.0	2	56.0	20.0	36.0	5.719358493579193	4.688846606855648	33.83151598853074	11.760278911034419	56.0	24.0	32.0	116.0	21.550475169809985	0
1969	5	13.0	3	52.0	24.0	28.0	4.472292248372526	4.579961240763808	33.11687957522682	9.830866935636848	52.0	24.0	28.0	168.0	21.550475169809985	0
1970	5	13.0	4	56.0	20.0	36.0	4.755050858662656	3.5403510286786286	32.69488471506335	15.009713397595362	56.0	24.0	32.0	224.0	21.550475169809985	0
1971	5	13.0	5	52.0	24.0	28.0	5.186443523005721	4.388002366581759	31.706490514756695	10.719063595655825	52.0	20.0	32.0	276.0	21.550475169809985	0
1972	5	13.0	6	56.0	20.0	36.0	5.233892373179117	3.274267770163817	32.954811952484135	14.53702790417293	56.0	24.0	32.0	332.0	21.550475169809985	0
1973	5	13.0	7	56.0	24.0	32.0	5.274739174789829	4.2871849182266715	34.49126411081869	11.946811796164809	56.0	24.0	32.0	388.0	21.550475169809985	0
1974	5	13.0	8	60.0	24.0	36.0	5.138504456042028	3.677497506314239	35.72457089392543	15.459427143718301	60.0	24.0	36.0	448.0	21.550475169809985	0
1975	5	13.0	9	56.0	16.0	40.0	5.006225265257342	3.7359526566230556	36.71050582567824	10.547316252441362	56.0	20.0	36.0	504.0	21.550475169809985	0
1976	5	13.0	10	64.0	24.0	40.0	6.054877612402834	3.731867272252771	37.43699211795308	16.776262997391314	64.0	24.0	40.0	568.0	21.550475169809985	0
1977	5	13.0	11	60.0	16.0	44.0	6.453994252706025	4.094430602844682	38.601252959504905	10.850322184944389	60.0	20.0	40.0	628.0	21.550475169809985	0
1978	5	14.0	2	60.0	20.0	40.0	9.016489495661432	4.953744659205924	38.10657044505372	7.923195400078924	60.0	20.0	40.0	128.0	21.67050375659187	0
1979	5	14.0	3	64.0	24.0	40.0	5.341023650145189	3.762936946850516	40.83978981757255	14.056249585431743	64.0	24.0	40.0	192.0	21.67050375659187	0
1980	5	14.0	4	64.0	20.0	44.0	7.059609190882867	4.20974623697208	39.466624939258196	13.264019632886857	64.0	20.0	44.0	256.0	21.67050375659187	0
1981	5	14.0	5	64.0	28.0	36.0	4.515473768715822	4.228889849808013	43.21408360614174	12.041552775334424	64.0	32.0	32.0	320.0	21.67050375659187	0
1982	5	14.0	6	68.0	24.0	44.0	4.407763170260296	4.48456567439905	45.28709285827415	13.820578297066504	68.0	24.0	44.0	388.0	21.67050375659187	0
1983	5	14.0	7	72.0	20.0	52.0	9.663712837079913	4.470699361931736	42.50251290360194	15.363074897386412	72.0	24.0	48.0	460.0	21.67050375659187	0
1984	5	14.0	8	76.0	24.0	52.0	11.596057364456328	4.843716314944174	45.23411625426428	14.326110066335218	76.0	24.0	52.0	536.0	21.67050375659187	0
1985	5	14.0	9	76.0	20.0	56.0	5.617690312853142	4.195233627798302	54.98147657444542	11.205599484903132	76.0	20.0	56.0	612.0	21.67050375659187	0
1986	5	16.0	2	56.0	24.0	32.0	5.5028122542486955	4.138159878168537	34.700740503613346	11.658287363969421	56.0	24.0	32.0	116.0	21.820960287109056	0
1987	5	16.0	3	52.0	28.0	24.0	5.491195636398146	4.538070689232114	32.63036516556687	9.340368508802868	52.0	24.0	28.0	168.0	21.820960287109056	0
1988	5	16.0	4	56.0	28.0	28.0	5.955767354811655	3.7638741190083067	32.02747543518902	14.25288309099102	56.0	28.0	28.0	224.0	21.820960287109056	0
1989	5	16.0	5	56.0	24.0	32.0	5.3998561637797025	4.1591983211689865	32.70948928858871	13.731456226462598	56.0	24.0	32.0	280.0	21.820960287109056	0
1990	5	16.0	6	52.0	24.0	28.0	5.616070633932907	4.204707268300922	32.16990062987247	10.009321467893699	52.0	20.0	32.0	332.0	21.820960287109056	0
1991	5	16.0	7	60.0	20.0	40.0	4.867697473556916	4.195980646154908	33.76961072850605	17.166711151782124	60.0	24.0	36.0	392.0	21.820960287109056	0
1992	5	16.0	8	56.0	20.0	36.0	5.4514319700790566	4.026503510637667	34.53979947696877	11.98226504231451	56.0	20.0	36.0	448.0	21.820960287109056	0
1993	5	16.0	9	60.0	28.0	32.0	7.329308155011461	4.416374630439236	34.50702351456766	13.74729369998164	60.0	24.0	36.0	508.0	21.820960287109056	0
1994	5	16.0	10	60.0	24.0	36.0	7.309974593379366	4.000745466451804	35.816206157848114	12.873073782320716	60.0	24.0	36.0	568.0	21.820960287109056	0
1995	5	16.0	11	64.0	24.0	40.0	7.0521138006010915	3.879250523805581	38.18499828225106	14.88363739334227	64.0	24.0	40.0	632.0	21.820960287109056	0
1996	5	18.0	2	52.0	20.0	32.0	5.229078220329669	3.9355349428904702	31.898500596066768	10.936886240713093	52.0	20.0	32.0	112.0	21.86810898168016	0
1997	5	18.0	3	52.0	20.0	32.0	5.404448084896046	4.341405825276453	30.66717432960806	11.586971760219441	52.0	20.0	32.0	164.0	21.86810898168016	0
1998	5	18.0	4	52.0	16.0	36.0	5.651296363468816	4.472792581648008	31.122169632472037	10.753741422411139	52.0	20.0	32.0	216.0	21.86810898168016	0
[truncated: 7,786 more rows]
