# Supplementary material for: Mechanistic origins of temperature scaling in the early embryonic cell cycle
Source: Nat Commun. 2025 Aug 28;16:8045. doi: 10.1038/s41467-025-62918-0 (PMC12394406; doi:10.1038/s41467-025-62918-0)
Supplement: Supplementary file 12 — Source Data [file 41467_2025_62918_MOESM12_ESM.zip › Source_Data_NatComm/Fig5/extract_avgcycleshapes.csv]

TEMPERATURE_ROUNDED	16.0	16.0	17.0	17.0	17.0	17.0	18.0	18.0	18.0	18.0	18.0	18.0	18.0	19.0	19.0	19.0	19.0	19.0	19.0	19.0	19.0	20.0	20.0	20.0	20.0	20.0	20.0	20.0	20.0	20.0	21.0	21.0	21.0	21.0	21.0	21.0	21.0	21.0	21.0	21.0	22.0	22.0	22.0	22.0	22.0	22.0	22.0	22.0	22.0
CYCLE_NUMBER	2	3	2	3	4	5	2	3	4	5	6	7	8	2	3	4	5	6	7	8	9	2	3	4	5	6	7	8	9	10	2	3	4	5	6	7	8	9	10	11	2	3	4	5	6	7	8	9	10
0	0.1380426220499582	0.13589130954618134	0.11841254527516276	0.12438439970429671	0.12059995656762923	0.11787792378691286	0.13574073915658869	0.11863447119969328	0.11711722918057854	0.11358346101372219	0.11223484517963117	0.11631391784551515	0.11103035843709808	0.11950917652317039	0.10724168948844026	0.1024813068302487	0.10186244051761739	0.09884291485298602	0.10533615832969517	0.10681202166939141	0.10317173620997722	0.11768317587105737	0.1055812218250678	0.10043940042774968	0.0962197993091583	0.09497036136888926	0.10037910686741314	0.1016891051455211	0.10379450278089952	0.10201745428770292	0.10959462933673525	0.09865101012613253	0.08879243605614939	0.08521012949879714	0.08438621853928174	0.08450947265573261	0.08432292321339496	0.08421705313741812	0.08790090621061114	0.09242594133107107	0.11150982152850941	0.09725420911546545	0.09050856013692865	0.08771630289189125	0.08872485379424433	0.09027002408771057	0.0918774965355229	0.09265802004937995	0.0970857994214872
1	0.1336202988134449	0.1317957579971926	0.11531664894298008	0.12209917007196237	0.11974399025560173	0.11552899869650522	0.13187198446902193	0.11510254529804848	0.11388826961321959	0.11226140718419614	0.1097668301500128	0.11303621620317875	0.10730208831010396	0.1151992394903057	0.1040254940552934	0.10170483054611615	0.09946940638901185	0.09754685199046259	0.10283084620599936	0.1050115608402623	0.10258833335845229	0.11461162283735662	0.10245450274718071	0.09866132313299936	0.09407609560765129	0.09305703107555525	0.09871167701733197	0.10012528133721185	0.10204315128896238	0.10168473719848983	0.10640603912228197	0.09572671010770264	0.08611816286560794	0.08262334794185981	0.0829661496342958	0.08290795984302893	0.08267043242181443	0.0828039780548507	0.08653332388971582	0.09115220446932291	0.10928914725717793	0.09464385944913888	0.08784187422375019	0.08630372799980117	0.08714199792906344	0.08974573844039897	0.09059180737513309	0.09135973612666172	0.09533668278448942
2	0.12880479440631537	0.12790750963012676	0.11175240680080928	0.11910383136213326	0.11780118927698782	0.11638364823561136	0.12903748023248274	0.11228392371193659	0.11019782731858835	0.11030427472094748	0.10718601905952563	0.10975851456084236	0.10357381818310983	0.11241435432831189	0.1008641698096838	0.09947812296073999	0.09822635785697871	0.09663909982008838	0.10029754794014009	0.10314722762354148	0.10216344943202318	0.11185837629517821	0.0998154343818825	0.09699932092968248	0.09204059915051326	0.0914103247402804	0.09654010781214381	0.09856145752890261	0.0999537531051709	0.10230910503337208	0.10222207428780505	0.09290984678964302	0.08424746551140189	0.08026635848159624	0.08011055236461034	0.08097578820651666	0.08134986488727247	0.08233687544907933	0.08485822719947322	0.08987846760757476	0.10699345666902382	0.09308543245481748	0.08600314679834731	0.08458781640724305	0.0864455206905015	0.08940028736473624	0.08930611821474327	0.09011724814120184	0.09358756614749164
3	0.12111115065237228	0.12285330694961957	0.10481986357742384	0.11477071251652719	0.11540224961082768	0.11545827342718756	0.1260112674026044	0.10960029520113809	0.10739748743255684	0.1086709503525576	0.10395642875905436	0.1081923159413056	0.09984554805611572	0.10876984512967948	0.09795556601184582	0.09750169268505436	0.09664267119218702	0.09503495380638116	0.0990469980237827	0.10107142629975889	0.1009886329984294	0.10824609621040929	0.09722998273095762	0.09434001889857367	0.09045809770749813	0.09020830246766137	0.0949006187506614	0.09655663734972958	0.09871468128616724	0.09997226434613032	0.09895324274518574	0.09074925612257352	0.0825358383084656	0.07852085728926395	0.07938557600961228	0.07974210973612984	0.08002929735273051	0.08164829498383384	0.08304706905356021	0.08860473074582662	0.10301337150354795	0.09076291274352787	0.08409843458742551	0.0822476543142935	0.08536402516740038	0.08869716714577579	0.0874843870605947	0.08903074501361713	0.09150083895134364
4	0.11041854255368387	0.1185030074202042	0.09729345201439027	0.1084406589155856	0.11220619468976986	0.11199495922353495	0.12181156303698988	0.10645569560701588	0.10610786269769751	0.10544256570222957	0.10097713985570964	0.1068795089701784	0.09611727792912159	0.10600390003258711	0.09454233771470756	0.09476938288820351	0.09459027519634003	0.09371873870606692	0.09699827699962303	0.10025434153397249	0.09943004381825163	0.10366154895392449	0.09399021923902978	0.09168846455873941	0.08873343692487567	0.08815988358598711	0.09303620754579721	0.0949004702780078	0.09609905208019015	0.09825217509547553	0.09506849107341708	0.08850028195391586	0.07967769344665578	0.07734127386806108	0.07948663483333124	0.07798919447019789	0.07870872981818855	0.07944311630303658	0.08196604437644164	0.08733099388407844	0.10047481895723741	0.08764727511569446	0.08304916862402188	0.0814371504677134	0.08364172045175945	0.08602634573322057	0.08571600580201817	0.08713460675234364	0.08927836550782271
5	0.09451271039716781	0.11121231297084377	0.08410492731016195	0.10253326774478567	0.1067563364481896	0.10875934492147661	0.1124668201150514	0.10146776555312094	0.10180294660744871	0.10135935840409951	0.09801478982672229	0.10397645625952073	0.09196501203303538	0.10069970370726919	0.09133712203987739	0.09208898155871684	0.09115238679622892	0.09173677895818805	0.09590801608960212	0.09780971752374581	0.09818923388733314	0.09958785017238554	0.09159523164272565	0.08913128951920812	0.08675930767317105	0.08611146470431284	0.09100758119013053	0.09294444944438796	0.09412207380191778	0.0973328835610989	0.09108882946254128	0.08557902792544875	0.0789566758078862	0.07554100681145084	0.07848813002528743	0.07652249614266038	0.07738816228364657	0.07764121318226444	0.08149401888902802	0.08638698309788591	0.09807468579681	0.08561969581371744	0.08025110320354807	0.08012588632622454	0.08258463264454917	0.08361714867931579	0.08327259671914246	0.08619291050528191	0.0870558920643018
6	0.076820703927214	0.09899580458365957	0.07079791153564885	0.09358157882738394	0.1026344677885275	0.10309919846476412	0.10361657611773394	0.09487120634921745	0.09339461298028312	0.09498178880413119	0.09318791413883568	0.0989377616158016	0.08505882201004977	0.09333894216339715	0.08554491590356819	0.08776166203721436	0.08838283422568806	0.08815170561233951	0.09311143800534033	0.0943228567281983	0.0932298721061959	0.09462341679726023	0.08965101904054806	0.08525587415504846	0.08432120054759731	0.0829794136466093	0.08803986269221378	0.08942300806390102	0.09165370585034713	0.09411855499033941	0.08814750711010941	0.08273187767500251	0.07568785195776111	0.07430505050638048	0.07613008214052244	0.07582109683278385	0.07595936294469711	0.07658037576892826	0.07949030456200126	0.08608866976616977	0.09512110598355525	0.0827994270445651	0.07884921169646836	0.07875998774273747	0.08044154993652683	0.08128337602066604	0.08137828206277008	0.08494921386101431	0.0851342488157507
7	0.05475707812360801	0.08544166915682477	0.0537948862227035	0.08118399848368216	0.0919623553732238	0.09677071630273823	0.09330823396360968	0.08697246867171012	0.08538846724098104	0.08934761966042404	0.08840779041070151	0.09389906697208246	0.07815263198706417	0.08617098174019867	0.079567283236325	0.08134276976336793	0.08103216037138497	0.08282816591993883	0.08449782851350762	0.08798877240954375	0.08879019841931177	0.08658058298496715	0.08294006004503388	0.07983993514581914	0.07815341263274453	0.0788003946329903	0.082497389768826	0.08327987377664675	0.08656595843785735	0.0889371662630259	0.0835033318635511	0.07948850610174678	0.07281155846728272	0.0720392689355945	0.07212603821386347	0.07312302357869738	0.07336475887981517	0.07257250735083737	0.07670125100054859	0.08204937417817959	0.09128519664222658	0.08063815150962254	0.07616949244984779	0.07667935747414537	0.07873343763272155	0.077935168743976	0.07942824233942876	0.0809454600501586	0.08141934950162649
8	0.03478715721954609	0.06795603737578548	0.03687812327370005	0.06869684670169784	0.08154088433780454	0.09133414790450267	0.08285013090330211	0.07927260668301447	0.07885908512931389	0.08392736778046253	0.08217958873314973	0.0868756870818751	0.07124644196407856	0.07665202415785347	0.07271821245111988	0.07548193606230849	0.07349085356506078	0.07581461908015212	0.07931081596601228	0.08312721848445673	0.08339904531789952	0.07812256915896416	0.07530223887478062	0.07273778447699315	0.07122802996331858	0.07332450179367161	0.07726972220206031	0.07739608637554787	0.08136830984804852	0.08238875645721638	0.07626728611089714	0.07233377611805077	0.06898139576114481	0.06671621206789405	0.06662874217433822	0.0671460852273902	0.06785211212446336	0.06778394708598323	0.07063007129415291	0.07522848062716045	0.08247158700819598	0.07471755658559148	0.07105263678559484	0.07110487559176007	0.07292963821638167	0.07314809766722236	0.07238478663359174	0.07427245666506081	0.07476210713272903
9	0.017713371219925188	0.04947753927208621	0.021593622608121456	0.05409824931889296	0.07054694535163042	0.08615670929719094	0.06820033250165658	0.07032966673517133	0.07006053487868605	0.07563949552829721	0.07379122062358646	0.07949122498275212	0.06434025194109295	0.06844587368160947	0.06609356853932277	0.06880275677001366	0.06738280223808867	0.071603342247511	0.0729154197715726	0.07835005335942391	0.07868118609888058	0.07006264180933561	0.06794894339839397	0.06518214837614072	0.06607037543906824	0.06715736018450509	0.07119112310667937	0.07176753949537712	0.07234095056239173	0.07591448996805454	0.06876497368391316	0.06742623301863813	0.06293769327527235	0.061073463071178495	0.05969135629902853	0.06168458998695113	0.061961837731773134	0.06321521747137035	0.0658178390876398	0.06934401795302354	0.0746350789120051	0.06903535690789411	0.0648218222223923	0.06504954080179524	0.06670406126453457	0.06740777582436219	0.06586707474499753	0.06805917009421197	0.06847656245464981
10	0.0037950993425411297	0.03320517988992338	0.008593000748143854	0.03825378024122063	0.0578171382811825	0.07552712756196525	0.055081568649168126	0.06012095778072119	0.0609077115823749	0.06516390017879163	0.06304561745162393	0.07012748315960278	0.05480469350892255	0.059977598350258815	0.05898968294720746	0.06264869069222369	0.06047350965963854	0.06570517584023292	0.06581750832497713	0.07038774637593231	0.07347295389698745	0.0626062016949591	0.06119528033959913	0.05840761188974542	0.0605333792737014	0.0609138622467246	0.0648377583459787	0.06571187360382272	0.06564866218920087	0.06929193684559733	0.06068670368096864	0.060229683923563634	0.057382096406935805	0.0540585332103212	0.05407862214956429	0.05829150859059705	0.05665776401693309	0.05869273542590902	0.05914458283896622	0.060477527298843994	0.06932705071073679	0.06117730978360048	0.05712847773908975	0.05672191534536976	0.06097517852836319	0.061429913868012206	0.05980992107992494	0.061084546068283695	0.06207790449500956
11	-0.006251346797491538	0.017218461183030328	-0.0005077522209203867	0.023158263764774617	0.04225947873270677	0.06265877348045548	0.040637975052664435	0.047996151337185475	0.049473853333722576	0.052337645491720736	0.05216739057826729	0.058320017828485435	0.04107340719574848	0.04877589168098623	0.050042972529281964	0.05374322956374884	0.05358450866272112	0.056827504774357926	0.056027943276139566	0.062425439392440725	0.0664971617857385	0.0542598568292876	0.05459853794108256	0.051536690416326886	0.0531605962537752	0.054538040133165974	0.05649466942334636	0.059503453674732885	0.05881090581577196	0.06274352703978779	0.052920721263746695	0.05264781350419446	0.05113921019797435	0.047995293794084765	0.04788432935617685	0.04978084446062476	0.04949263784211142	0.054610530579138006	0.053644404155237274	0.05411402538543565	0.06088879258947972	0.05408597534356442	0.049065691317982704	0.05091305863668236	0.05416566367204858	0.05681447059632279	0.05196299766436335	0.05389806118112617	0.053557907933766795
12	-0.012937887568756403	0.004297564125258456	-0.007907313696675118	0.011291140502718011	0.028259770792162922	0.04907808274330985	0.03002575544755677	0.03562699893756684	0.03586238728650911	0.042008020678088225	0.038543333900542785	0.0472057314630958	0.02734212088257441	0.038377208145412074	0.03988394324489769	0.045046280822778506	0.044483842468744164	0.04734749135778059	0.04717238363620892	0.052604734352156624	0.05612810072900279	0.04407685230011524	0.04785106188282266	0.04429536375725906	0.04660231232414533	0.047041287957018535	0.04975413071355221	0.05169674235853698	0.04933494197274474	0.051272113122992714	0.043376905493271105	0.047317708149466474	0.04486929515766706	0.04140085435274836	0.03913351951260757	0.04367188614762486	0.0428841026886409	0.04937070365054966	0.04880559492898616	0.046825488639439056	0.04985472803825037	0.04606653368588384	0.04100290489687566	0.044068267095059205	0.046367802951239434	0.05043190694037697	0.04433215321522789	0.047088753166702704	0.046137458287024286
13	-0.018806762544776975	-0.0062621670941096046	-0.012909999030106364	0.0008496970030988458	0.015831157806370347	0.03549739200616422	0.018959932192833335	0.0241863896217077	0.024948012613534423	0.029497483512924763	0.02605622396137163	0.03609144509770615	0.01361083456940032	0.02772172976584145	0.03157987809841058	0.03521276405880093	0.03468685685393614	0.03716283057185371	0.036545952090609186	0.04080565947679166	0.046597797811939866	0.03494793139857935	0.038619030735799635	0.036175409354631385	0.0378006183834005	0.0376762895855989	0.041288180071772304	0.04272953662851051	0.03960825132237139	0.04072083576276571	0.03401337499712512	0.04024115759922768	0.03588387857212587	0.03507201492396193	0.0333984138607854	0.036892315353178336	0.03447725854792465	0.0422092061079306	0.039395004403443845	0.03651275706604719	0.03855103577524543	0.03788118805311389	0.03232544573359256	0.03668429163293276	0.03820496241373864	0.045397098995358376	0.03606375247774795	0.038423365166672246	0.036642178287346366
14	-0.022825727324048063	-0.014787492013519874	-0.01742947898749088	-0.007576989439143088	0.00462279153968977	0.022443412035696917	0.008074528095159187	0.012883240667410457	0.01371780337799585	0.018654393120394124	0.016632427724474604	0.024977158732316502	-0.00012045174377376885	0.01729384576363035	0.02199712617304663	0.02303428086436413	0.025139328114226252	0.026464823275457235	0.024788166697758386	0.028856149295622448	0.03593096319355128	0.025269825321312465	0.02998287253361724	0.02781949649149915	0.02743027373203654	0.02765158924517963	0.030211913582673562	0.03258177630825404	0.02914685792974739	0.03046710913091421	0.023332674226729196	0.030949790917498735	0.027784682411419258	0.027380435320624792	0.02637148535313392	0.029173040522880833	0.027823931774550135	0.03225939527539011	0.028756535941128127	0.02553013348954693	0.028335937540069772	0.02894367217190095	0.024048788676651514	0.027913018020225853	0.031468022839055504	0.03679077285295255	0.02818397422474548	0.029768705616488526	0.026878925873129022
15	-0.026871223635829056	-0.0206838194081212	-0.022283177618277375	-0.014892489870103606	-0.005216161335873746	0.010390182521918468	-0.0014640760635186863	0.002046211684521749	0.0027475709398725387	0.006734390780129839	0.006745075483720563	0.012974096826280201	-0.01151000621956095	0.008208916527103363	0.012665942065888874	0.01379012572010702	0.015215571653639806	0.015893461638510666	0.01338047432184155	0.016873285404369172	0.025237973576210472	0.015931816519535562	0.019831030894579507	0.019041847348607165	0.017559694567873593	0.017770391199410124	0.020087996498868353	0.025221985916213836	0.01806721106048196	0.020213382499062738	0.01470952857436233	0.021573652877894013	0.0196450811328228	0.019013957746248252	0.018789605203367588	0.021071315139658757	0.017381333639448816	0.021682140099673657	0.02048045673842754	0.014547509913046701	0.01918752730451863	0.021253016488287275	0.015662956047556173	0.01898311460281936	0.022107327564490402	0.02729156716119995	0.01852285426645471	0.020996115963836135	0.016738062222017475
16	-0.029145262391912737	-0.026540784888955588	-0.02519450195093109	-0.021162486395359014	-0.012610810062821061	-0.0016630469918600121	-0.01010520307443057	-0.00830874267315385	-0.006517333427583678	-0.005156347442702644	-0.0036611990706550534	0.00019856276829105166	-0.019525098754414785	-0.0009984517185102145	0.0032845929230690477	0.005236401772072106	0.004567120740987793	0.005485713808621816	0.002362363674886679	0.003928815226998721	0.01434218171231694	0.005972495673638018	0.009650037619726173	0.009865415871920146	0.008833599019860233	0.007817442006315727	0.0113425278926691	0.014580378764389453	0.005959087677461734	0.009959655867211238	0.009336548157578832	0.01317359843464799	0.01305294908877366	0.010280609704379964	0.012002019299386681	0.01348598577923858	0.008696533537127505	0.011867389544372275	0.009205724810276632	0.0035648863365464432	0.011066729882707606	0.013744017089781162	0.00847013531337956	0.010995914746304196	0.013727249391576345	0.018334691283327587	0.008744318153983334	0.010757434741140668	0.006597198570905901
17	-0.03165368930096951	-0.03090086585290963	-0.025768294896532727	-0.025732910175785696	-0.02065429860990713	-0.013716276505638489	-0.017021897479973264	-0.016457351739786446	-0.015050383775149952	-0.01524105455293989	-0.014742256517498949	-0.011681526139482406	-0.02754019128926862	-0.00857326188537516	-0.0055297449689019965	-0.0025077916528239083	-0.0041164435775891475	-0.0036257657817276544	-0.00708871435595426	-0.006467361759320611	0.004005537458409091	-0.0037729129577585437	0.0011270465663751126	6.473069699402048e-05	1.1259144728232445e-05	-0.0011993430979786723	0.0028746589691460156	0.0026511671933088406	-0.004092082678048947	-0.0002940707646402613	-0.0005734177761058321	0.00472165284017859	0.0036758434787218415	0.002341305230729923	0.004041710606599698	0.004793098215491233	0.0004286392959962221	0.002028309295930633	-0.001966781266780463	-0.0056294434042050735	0.0034227203767090257	0.0071993199418343735	0.001458258625562506	0.0028895151365561818	0.0059331311904641006	0.010835102075864564	0.0009622985786641447	0.0003325435476911054	-0.00354366508020567
18	-0.0338168930343407	-0.03370148628243345	-0.02779354459847019	-0.029132887209509843	-0.02631539498080566	-0.019393044690450716	-0.0228404072289004	-0.023120523379344782	-0.02280778235753353	-0.02138205935575233	-0.0250587768509171	-0.021541446571195964	-0.03555528382412243	-0.015705355360910223	-0.013623912925972564	-0.01035352782063563	-0.014179615400458602	-0.013527340189920863	-0.015340092168044231	-0.015941516194594618	-0.005128428967974712	-0.012272379198815086	-0.0065501733184461786	-0.008882501671640109	-0.008453241589471746	-0.009278544983477084	-0.00658045216183053	-0.007523995602072968	-0.01243824595926808	-0.007896181259701875	-0.009167769948555275	-0.0035860452062751666	-0.004746444078648375	-0.00630124609244908	-0.004444130553894067	-0.0040857355486124194	-0.007839254945135044	-0.007202659063612747	-0.010183846752665421	-0.013645867891258337	-0.006027238130784547	-0.00045429444651766404	-0.005236162266420832	-0.00487773358627968	-0.0021583539255747262	0.00170484621185088	-0.0069350886345208515	-0.010007828602213404	-0.011759615500337245
19	-0.0349206816904285	-0.03694707077680211	-0.0299054138643788	-0.03152726908062412	-0.031518989633722606	-0.024597482406450648	-0.027247942655055715	-0.028899340068611196	-0.02966127642113643	-0.028191464178779047	-0.032474352741461585	-0.03169758481870924	-0.04300083482131536	-0.022213802438413834	-0.01909696716269558	-0.017476006997454593	-0.020013298398766734	-0.021452620652790678	-0.022673334151505044	-0.02205357690372016	-0.014734764331772654	-0.020681343777966134	-0.014227617169700918	-0.01609287811555856	-0.016763322828198784	-0.017637330589622066	-0.013831362330352301	-0.014907395187460974	-0.018655499239620746	-0.01314129963317251	-0.016946766584622557	-0.01103560355655833	-0.01272692267105421	-0.014194996337233937	-0.011518797496228202	-0.011629955287592132	-0.01637895710990623	-0.01520209840210248	-0.016747110058399465	-0.019822530429292523	-0.01435347806800138	-0.006633653586932957	-0.01242714878094686	-0.012214523883883346	-0.01128183983329712	-0.008042108424918051	-0.016132548385594005	-0.019018094889612647	-0.020772276159240516
20	-0.03640183686577747	-0.039315017229755625	-0.031523484506009336	-0.03340742922151027	-0.03451081445006618	-0.031632993345237	-0.030752713145547138	-0.03421450809516047	-0.035811342168436386	-0.034136372706946125	-0.03705178769162916	-0.042374914115949514	-0.04695991746947373	-0.028371055252967774	-0.02542516024577783	-0.024052817125600177	-0.02883040619802743	-0.02856952625344386	-0.02910658344417994	-0.028501614246432348	-0.025245443645314697	-0.025734892480006457	-0.019275733076039088	-0.021230277190328058	-0.023073317135807247	-0.024110638560095633	-0.021271420746454453	-0.022079281643371196	-0.025649635016349922	-0.02112190895868281	-0.02446184049062338	-0.017797034045541407	-0.017622691626386126	-0.020922907130442942	-0.018354306892942512	-0.017744005066800607	-0.02180278826060148	-0.021513775694502205	-0.02200274701913034	-0.02446897084592114	-0.022044202086096677	-0.01429582187254792	-0.01975513780824334	-0.019116703428994894	-0.02040532574101951	-0.017201934045829308	-0.024493639108595498	-0.025172734051930046	-0.026276094105397114
21	-0.038845031721459464	-0.042069507185597696	-0.03338159331773349	-0.035177689570636904	-0.03641420645909904	-0.036580601806266745	-0.03481036423187617	-0.038591565019436114	-0.04011392052432215	-0.040033430211657284	-0.03940245760125902	-0.05034457428027907	-0.050642123625355584	-0.032359602101525775	-0.03068704661396628	-0.030088811689619396	-0.03271712565276956	-0.034340649081281455	-0.035057016087300344	-0.03539694169383489	-0.03312563854128865	-0.031018102941854774	-0.024335493831869708	-0.02714332516213949	-0.03038326152014564	-0.029382297362658374	-0.026563522862625498	-0.028280017966394507	-0.032128981584811526	-0.03066356511739731	-0.029536174894228023	-0.023992402753619253	-0.023965757104640953	-0.024934740198866844	-0.02326497237826442	-0.022633527739003043	-0.026232932180209438	-0.025461596535248935	-0.026537456653875212	-0.02911541126254974	-0.02960115081391207	-0.022316682347935383	-0.026361247177434287	-0.026978754784111297	-0.025992951118692473	-0.023649995433752638	-0.029080857675007222	-0.030129874531676953	-0.032105865667264324
22	-0.040325318525651986	-0.04340072788356583	-0.03488309683880705	-0.036875903047308305	-0.03936958929768425	-0.03864884651490217	-0.03726919898090279	-0.04189141291030646	-0.04266841810496662	-0.0424685233060423	-0.04272633734533576	-0.05489572207086328	-0.05432432978123745	-0.0359570223609146	-0.03431936142741473	-0.034617919747800256	-0.03804830688029502	-0.03891458947546271	-0.04017933049142393	-0.039693739880105175	-0.04046984452224771	-0.0358988424206606	-0.030034799183596132	-0.03265954857347679	-0.034996232590534	-0.03418037205462545	-0.03366647532159569	-0.035230478684769584	-0.03921946620053197	-0.03953082464942766	-0.03441286610524727	-0.02796313890402245	-0.026463534604594274	-0.02920902615034216	-0.02752848347337367	-0.026802971400557478	-0.030538196401654158	-0.030416121808401596	-0.031810014117920477	-0.03343167211409685	-0.03413201284356673	-0.028037384192329408	-0.031640848261781686	-0.03128236236204991	-0.030878766944386585	-0.028883900010396986	-0.03359661942226988	-0.03394436763723051	-0.03757967246533408
23	-0.04144443238026651	-0.04440419274995575	-0.03641571562906484	-0.03850962503261083	-0.040838979945279935	-0.04097758660906406	-0.04021307330078781	-0.04402837212417344	-0.04537417222398471	-0.046315601542213244	-0.047551894991354475	-0.05782268012222114	-0.05800653593711931	-0.03922621449012642	-0.037449428624940606	-0.03831725311606519	-0.04148006858149257	-0.043110125827451024	-0.04439262224039073	-0.04475105216528194	-0.04420127166607221	-0.03927336061559418	-0.03596343638271575	-0.03778441593127574	-0.039265010703264366	-0.03902494131824298	-0.037685768543243015	-0.04064972247987479	-0.04406703102962432	-0.043829068887597494	-0.037863295689411214	-0.031166989337768587	-0.02915044641090193	-0.03371556145677548	-0.03250505629303905	-0.03149729620923093	-0.03401815342239972	-0.03442795925753252	-0.03676959241828988	-0.03736357544963022	-0.04023641940237834	-0.03269890966591991	-0.03522924081856934	-0.035381648958410665	-0.0329474007447252	-0.03300032615849836	-0.03711771396296259	-0.03726354382485658	-0.0401552958519453
24	-0.04342269286670722	-0.044963699597192465	-0.03806230029701285	-0.0402181684172395	-0.04178310353891928	-0.0441918896669655	-0.042143216793860905	-0.04668489996675595	-0.0470612712056606	-0.04972926179034133	-0.05058503794210409	-0.060749638173578986	-0.06168874209300117	-0.04189763008248558	-0.040926825101739096	-0.041926553095551086	-0.04538066824146915	-0.04695853242858578	-0.04752565682312038	-0.04847911407810881	-0.04802507035003842	-0.04240323975796356	-0.039821872542361275	-0.04144729500088685	-0.043200689001731886	-0.042684488269050795	-0.041191445746145076	-0.044519404045746884	-0.04689695418203095	-0.04615158059408158	-0.04199354851993258	-0.03464556292218033	-0.03523153523503719	-0.037135901619348446	-0.036177245209823634	-0.036123493320775336	-0.03722921752847155	-0.03806356239336291	-0.039600762637773124	-0.04048296522263511	-0.043423779320292684	-0.03674130586815782	-0.03801164634748201	-0.03793456315168083	-0.037704245193623774	-0.037042208866983575	-0.04026005200747403	-0.04203103108526095	-0.04488975461550714
25	-0.044497077705453816	-0.044785643268667005	-0.03864964210665887	-0.041779181765881315	-0.04272722713255862	-0.04552667904303775	-0.04326196412674291	-0.048701636122939804	-0.04839688507304618	-0.05221651934648343	-0.0532077766132017	-0.06366799893204059	-0.06493726851332365	-0.043839561700977005	-0.04318725328593842	-0.045044222759971324	-0.04753359899687795	-0.0494326674062074	-0.051161109569969526	-0.05044158511684822	-0.05121257034114968	-0.04580362790799752	-0.04306060699148448	-0.044920550283622504	-0.04685355919816168	-0.046945594151270406	-0.04549704718357344	-0.04708521936652714	-0.04972691959039151	-0.04765087041236329	-0.045369769909682216	-0.03897145685089119	-0.038174545516460205	-0.04070041715854504	-0.0396251660336029	-0.03995060980681216	-0.04091057177443392	-0.041886019106813666	-0.042033973005898076	-0.04390505132674637	-0.046407188472200385	-0.03994432122036407	-0.04092011741571343	-0.04120536662066641	-0.04116199752161904	-0.04254597775813394	-0.04456116823382687	-0.04527317046126572	-0.048143788186957054
26	-0.04466026264222694	-0.047267302338926044	-0.039304625081548035	-0.042693038873784665	-0.04511964208365095	-0.04668177433632418	-0.04488958449180779	-0.050158278477636625	-0.05002224271067739	-0.05431494403752853	-0.05474662681856825	-0.06528228521129276	-0.06688475572696805	-0.04533612149156994	-0.04513504282763948	-0.04740842255829543	-0.049640186019700334	-0.05154487634871477	-0.053519311528505996	-0.05393633882898385	-0.054121465380542605	-0.04761433202320135	-0.0453263019217578	-0.047370709512299936	-0.04924794844608271	-0.04969267137750843	-0.04741061670054935	-0.050080992703428986	-0.05197727089212417	-0.049150160230645	-0.04863263725683274	-0.041673426179329565	-0.04027119303973563	-0.04403486921691571	-0.042116255790751546	-0.04263488083666952	-0.04364060398191831	-0.043472929102961085	-0.044173367505501895	-0.04542968992225624	-0.04833695939569984	-0.04274597869307956	-0.04426782522254338	-0.04382094356768923	-0.04457851309077504	-0.04592239241100266	-0.048126503985358754	-0.04916380659138262	-0.05000501749064336
27	-0.044573361146647894	-0.04787147670098084	-0.039972523023824716	-0.0450184883866719	-0.04725643029893328	-0.04792671667100352	-0.046394371468295476	-0.05118362808187662	-0.05185675142239944	-0.05605766496280051	-0.056134156394364434	-0.06617340421211479	-0.06883224294061244	-0.046932454992894855	-0.04642485522722074	-0.04960301645289219	-0.05139404893648459	-0.05339385146855334	-0.055221126638640164	-0.056013350444135336	-0.05636654111467755	-0.04958905856385459	-0.04637768325462932	-0.04987431925667485	-0.051187530453914595	-0.05252277378181801	-0.049224656787043464	-0.05260166225391591	-0.05459227870068492	-0.05064945004892671	-0.05112947042820486	-0.04426622248532283	-0.04259712801264601	-0.04602989806424085	-0.04491508837909783	-0.04484746831204434	-0.045166205619263704	-0.04544590171418529	-0.04519335594064422	-0.046762351268341704	-0.05072369435215691	-0.045426558834241015	-0.04699487841347378	-0.04607533283904788	-0.047047701532834836	-0.0490123156323663	-0.05089043177996855	-0.050665117900034175	-0.05187041392584861
28	-0.04512837822413014	-0.04840549460052654	-0.039603930653974447	-0.04633952283050778	-0.04796296967839986	-0.05032367146570865	-0.04757221098893474	-0.052048487092779365	-0.05325991006297477	-0.05721473282772707	-0.05850858080507961	-0.06654582404293592	-0.07077973015425681	-0.04894591449082959	-0.04800749977951142	-0.05117222082391105	-0.05345302346451082	-0.054956674995881735	-0.05691817836757897	-0.058469575019237253	-0.05769512319458898	-0.0519624985270085	-0.0478699225070911	-0.05093720518736066	-0.05257408310269984	-0.054003159103694756	-0.05159062083278289	-0.054262526409959586	-0.05620346864194598	-0.05214873986720842	-0.05298184973508456	-0.04556698219811438	-0.04440371898662898	-0.04779528264163122	-0.04613230283376651	-0.04649365232566773	-0.046676714917472883	-0.04675730018869408	-0.046661650394375365	-0.04815465115723715	-0.05344035195474903	-0.048322533101181696	-0.048793179510451624	-0.04981051271422329	-0.049602712264851384	-0.05073891467437577	-0.05298603013799874	-0.05187376891070535	-0.05351797023121068
29	-0.04532074119014268	-0.05094141621062893	-0.04026475850776673	-0.04652544656692129	-0.048824263630930925	-0.05323903186742536	-0.04937870316605684	-0.053009934752456266	-0.05502672409398303	-0.05766820698023696	-0.05956958546435344	-0.0677958429067656	-0.07272721736790119	-0.050270740616344595	-0.04979513657948543	-0.05246525185237577	-0.055077178994886816	-0.05657928332976596	-0.05856758584601163	-0.06088418342428349	-0.05875471539330396	-0.053400827286132116	-0.04997175297173538	-0.05259028288473809	-0.053572073716868666	-0.05606186597385929	-0.05315519695740048	-0.05717549217770587	-0.05781465858320703	-0.05364802968549012	-0.05475102508442938	-0.04753597339267528	-0.04631175173241912	-0.04824090037521662	-0.04764110132048165	-0.04772136403995929	-0.048187956428253034	-0.04871665348917595	-0.04795784724313098	-0.0496593176740481	-0.05603045308212754	-0.05050546178264272	-0.050579051848511906	-0.05135088814995398	-0.050724870370368484	-0.051555588027335904	-0.0540768884401357	-0.05296747078691626	-0.05467143993744259
30	-0.04565148978200527	-0.05065289215317814	-0.04105374362998038	-0.04625133475595558	-0.049035871822636065	-0.055587337276659106	-0.05065962410747364	-0.05418864530889689	-0.05623130051456829	-0.05928067147035446	-0.05993764290052411	-0.0693969013837987	-0.07412511678906539	-0.051489147621691385	-0.05132805238324371	-0.053787272835235635	-0.05692207326157841	-0.05759367880147737	-0.060157443413656246	-0.06171462562014271	-0.06001362377921231	-0.055269270231748865	-0.05163135434407608	-0.053019972993636824	-0.05524807989518802	-0.0566901105463512	-0.0548133470964835	-0.0584205044448892	-0.05830997868091817	-0.054927615697489884	-0.056227624177860314	-0.04902253160328973	-0.04754441404255761	-0.04919062449073798	-0.04912534041003755	-0.04916546062960434	-0.049586037426516495	-0.05058525329693862	-0.0487791232001888	-0.0511783425431106	-0.058017626550134205	-0.05195766976696656	-0.0524939170732072	-0.051805208708342494	-0.05177567230943522	-0.053213210263421316	-0.055102739658796925	-0.05378043293298067	-0.055849249714098534
31	-0.045940069694896855	-0.04999595606790888	-0.04153076647348787	-0.047298881531639664	-0.049685811386024036	-0.056684540184100525	-0.052065724374304324	-0.0545492367297683	-0.05728495648451833	-0.06050346792647639	-0.06077273722183839	-0.07075667520133896	-0.07424064469444248	-0.05261615793194576	-0.052464015321917044	-0.0546434232657186	-0.058039863141537376	-0.05847549591394606	-0.061028362680584924	-0.06229558472371432	-0.06130492835141625	-0.056446465703059515	-0.052877974512080345	-0.054543648951936786	-0.056739850048556584	-0.05770733825622502	-0.056345395563460646	-0.059474917732680675	-0.05885592504892114	-0.05641180570736561	-0.057210867667223636	-0.05016142421228681	-0.049826864546139805	-0.049745522469033826	-0.050006397578943984	-0.05027295038674874	-0.05057991901535734	-0.05165148561859893	-0.04998170956201124	-0.05273746266060107	-0.0596738399790041	-0.05331146291472089	-0.053622004794721526	-0.05304806455868414	-0.05380196977467689	-0.05481027140810353	-0.05598886218853263	-0.05440429133761182	-0.056579700099147014
32	-0.045095922850772366	-0.05075357490133142	-0.04119687555985488	-0.04725942896445202	-0.04993426323201689	-0.05688200169567857	-0.052233487622386214	-0.05535687369948128	-0.05761070062355622	-0.061438505077961406	-0.062107942486331405	-0.07132602136175091	-0.07435617259981957	-0.05330500237969967	-0.053047314864217675	-0.05541015256035871	-0.05847480720516948	-0.059003927388042846	-0.061548073812703996	-0.06334483184021536	-0.06189061987774884	-0.05745268204100879	-0.05389481073425417	-0.05503243656521205	-0.05737793058924825	-0.05792388115604205	-0.056644878223962664	-0.059718495125422974	-0.05903958987136072	-0.05615411409337879	-0.058471809710239034	-0.05173245239055726	-0.05043952466274043	-0.05126879472021513	-0.05132906396802308	-0.051505451708097054	-0.05136902033413887	-0.052147428522298034	-0.0509685364242482	-0.05418278692080848	-0.06063725826093732	-0.054463935371796834	-0.05416352087658092	-0.05336895931566964	-0.05480486737855684	-0.055665690282592974	-0.05676421355037931	-0.055926959302153356	-0.05743586321978496
33	-0.04526123914900805	-0.0506385685144974	-0.041001173112797884	-0.04788968320431464	-0.04972035094642727	-0.05707946320725662	-0.05257750035284766	-0.05616451066919426	-0.05711248080320506	-0.06223488435794446	-0.06266281759522407	-0.07189536752216286	-0.07447170050519666	-0.05439265450417951	-0.05367630701096993	-0.05615039179488598	-0.05881058158279191	-0.05976878456689668	-0.06192782379119374	-0.06319492671721831	-0.06251759968344141	-0.05808081608624871	-0.0542584428988398	-0.05600739912342942	-0.05793733519398535	-0.05817645402691481	-0.05746192339137258	-0.06025419944685025	-0.059216751145015456	-0.05589642247939197	-0.059158748727246246	-0.052542966208829665	-0.051253040427134855	-0.05266662310874934	-0.05301794674142601	-0.05253587520397769	-0.05188535105086279	-0.052780656806542724	-0.05146446164271817	-0.054761087002251296	-0.06168991787053887	-0.056019049210229564	-0.0547660736507557	-0.053216422918812456	-0.05625505477541648	-0.05652842346135653	-0.056949382260008	-0.05696935059425762	-0.05828407893712339
34	-0.04550949402820672	-0.051293133853849066	-0.04069471554696383	-0.04835278430148651	-0.05058834359246024	-0.057276924718834665	-0.052819481866048686	-0.05697214763890724	-0.05675992332699382	-0.0626067794385891	-0.06288944571611817	-0.07264479859502523	-0.07458722841057375	-0.054717602782881555	-0.054058153495001704	-0.05640984777358243	-0.059925895826510055	-0.060303808146834226	-0.06244903693184026	-0.0636846709489074	-0.06255361429981143	-0.05868622680917683	-0.05512025191951475	-0.05675120414470858	-0.05846304784368625	-0.058429026897787575	-0.05842330750884833	-0.060885141689348235	-0.059508084983666575	-0.055776061284629995	-0.05984428206001872	-0.053084158776543024	-0.051735327316882136	-0.05315923358294163	-0.052829740657186035	-0.05249450203242463	-0.052774364127635996	-0.05293641968178383	-0.052130761174466266	-0.05533938708369411	-0.06235745110125271	-0.057045726721402915	-0.055446512193263006	-0.05427735471078711	-0.057200587068119146	-0.056965036953800015	-0.056792179830077755	-0.056517491490927975	-0.05876622994904944
35	-0.04489028878327829	-0.052029463639544894	-0.041809803160584594	-0.04871800165563299	-0.050101537257375525	-0.056456900383016005	-0.053415941505523284	-0.05775052615807888	-0.05671106120531656	-0.06306118880075492	-0.06182360406675373	-0.0728430809749365	-0.07491089531505157	-0.055785784267509395	-0.054458638694480685	-0.056896227660179405	-0.060293376164463085	-0.060991972351347436	-0.0625836343531524	-0.06422577777412869	-0.062441352213414646	-0.05925232714206442	-0.05635419480462621	-0.05747868640259034	-0.0594968494886435	-0.05871293566579702	-0.05839265541770285	-0.06087945160186958	-0.06019406249781449	-0.05643090056381832	-0.060272291988142664	-0.05348232633297619	-0.052372388199121975	-0.05410114409810046	-0.0532231822419264	-0.05254936207675684	-0.053356757573791165	-0.052910079923235334	-0.052399981177525014	-0.05524984220064123	-0.06300906958778835	-0.05846622241352466	-0.05640060872883669	-0.0555803197560164	-0.05787327026728862	-0.05719651976316667	-0.05679398869918016	-0.056671967978020224	-0.05888987394538799
36	-0.04426522621988427	-0.052129315981651575	-0.04179373948102319	-0.0477932911342408	-0.05085337704163406	-0.05547754163717999	-0.054392809988117956	-0.058376715008682814	-0.05719958635527382	-0.063390262452639	-0.061776540624136435	-0.07189988004947304	-0.0756211060750022	-0.055980377887259215	-0.054544378702607935	-0.05696990257580572	-0.06061752627154837	-0.06097327646621721	-0.0627994825171799	-0.06380778810094559	-0.06232841285439818	-0.06008370015782671	-0.05739622813039502	-0.05754542540277246	-0.06020342263777459	-0.059498218787993426	-0.05838841463855184	-0.06093136238946957	-0.06079385605705514	-0.057372769188026806	-0.060504279729938056	-0.054094364262218225	-0.05292226827673074	-0.05405371753489781	-0.05323630355171876	-0.05263847434727499	-0.053082382241617654	-0.053523032995093665	-0.052635533316466115	-0.05531439841707891	-0.06369251756268039	-0.059245468893922924	-0.0570043607418977	-0.054829069330826125	-0.05801701530845096	-0.05759633542241798	-0.0566392906947508	-0.056961904146304476	-0.0583539518970035
37	-0.04448402681761637	-0.05204198158086669	-0.04241808025360466	-0.04812363437672792	-0.05227573050429719	-0.05529949244496532	-0.053915323347287304	-0.05914317639253586	-0.05760465098404669	-0.06341178376833545	-0.061748592687538933	-0.07113816866279177	-0.07633131683495284	-0.05687863292560581	-0.05481648923225715	-0.05730327788655653	-0.060380199030068846	-0.06081949940709877	-0.06306637564997587	-0.06379359222204535	-0.06226373743086281	-0.060285199565392855	-0.05825656882302338	-0.0576168696994546	-0.06083461263469855	-0.060373350397102385	-0.05866198897885615	-0.06052878618821807	-0.06125106429050119	-0.05822373024130798	-0.06028878503695734	-0.05473473754828573	-0.05318730851974513	-0.05427853029650355	-0.05340606758607627	-0.05274498334975772	-0.05364566170787766	-0.05395759745068165	-0.0534705123542672	-0.05537895463351657	-0.06436005079339423	-0.05960003307524679	-0.05711510897322335	-0.05570527637591897	-0.05784614810358328	-0.057845724051381456	-0.057002589504805114	-0.057453387374851214	-0.058166335872647634
38	-0.04408595902278786	-0.050334660723692706	-0.04217330701590229	-0.04736795433471903	-0.051770726557721684	-0.05538441659033699	-0.0540571438459217	-0.059234020876253964	-0.05821251263859603	-0.06359050835101963	-0.06186122660101434	-0.07147509717013613	-0.07674572091950274	-0.05678749475419444	-0.055022621651985196	-0.05763665319730733	-0.0605218796008739	-0.060719293532897546	-0.06326934487014277	-0.06366893816644098	-0.06163163192251437	-0.06037851523213272	-0.05894881584257515	-0.057974747071680585	-0.06080352925374401	-0.06016505088329405	-0.05893556331916045	-0.06038759105239115	-0.06160878239038576	-0.05826897916993459	-0.06072707364762309	-0.05558102135615965	-0.05356782297943354	-0.05471355953778456	-0.05297660324954549	-0.05301832847257098	-0.053255546609598275	-0.05394397652772829	-0.053492553950393026	-0.05558047320132381	-0.06502758402410808	-0.059881698613713154	-0.058919104813227714	-0.05691063263520486	-0.057830136020984343	-0.057681578967755755	-0.05718924325069549	-0.05733916269386122	-0.0578947967581888
39	-0.042656826205799955	-0.05052576694430732	-0.0420522087936145	-0.0465418885460403	-0.05085586523349553	-0.05579300022812261	-0.05427378454081386	-0.0594216342786262	-0.058567136647993207	-0.06356496476469295	-0.06233405711974628	-0.07191278170525228	-0.07642060831555081	-0.056944989828432914	-0.05569041503694501	-0.05771063502467071	-0.06041317156609903	-0.060637478612792256	-0.06298561592416609	-0.06323368881483529	-0.06140532805204951	-0.060217325722015734	-0.058915701814391416	-0.05822370293885554	-0.06059123963270003	-0.060127335652216264	-0.059208273737210666	-0.06059433133837093	-0.061559659733250845	-0.058894162102972825	-0.06097903368158596	-0.055320421599260206	-0.05418148358669849	-0.05532978278247418	-0.05321157194488135	-0.05315181807096446	-0.05336950208052747	-0.05352150269506362	-0.05373668694781038	-0.05580155781932669	-0.06530250734224581	-0.06008710323643471	-0.05871697045028612	-0.05646264638697936	-0.05800215673421119	-0.057676397339025236	-0.05645881184524798	-0.056626989595025996	-0.057423578352201604
40	-0.041749592890503395	-0.04991211283537048	-0.04206902505277947	-0.046697224664872666	-0.04982220450048899	-0.05620158386590823	-0.054595537394806104	-0.05914405743293929	-0.058055130240436466	-0.06302151702834609	-0.06323785842508559	-0.07170663136685806	-0.07629725265479141	-0.05675492171408183	-0.055650011577358334	-0.05735853024883366	-0.05994796697270441	-0.06010889942271544	-0.06264976135139178	-0.06293901387823485	-0.06147783136267786	-0.05975812868200266	-0.058898669614380436	-0.05856810114222087	-0.06015860161019494	-0.05975197907947443	-0.05962022085340102	-0.061010642397123296	-0.06124510763277075	-0.06006800632925902	-0.06061732810029154	-0.05591991425724352	-0.054194379957122965	-0.05508471557641886	-0.05270250522513917	-0.05368699196571822	-0.053395665712381926	-0.05345036840211483	-0.05335797929165045	-0.0558243878630902	-0.06523467478620835	-0.060452377570538174	-0.05814513532346251	-0.056360985952758125	-0.05828871883438351	-0.05757255875759805	-0.05602576557788706	-0.056587948225354665	-0.057054523606275914
41	-0.04140070602214954	-0.04870863055606732	-0.04107420421087246	-0.04732303518123948	-0.05028719633596704	-0.05657210823191933	-0.055217506565877525	-0.05868979196225077	-0.05770030346624601	-0.06284715191565005	-0.06351000175932006	-0.07143178366269887	-0.07647653240882082	-0.05684080037634713	-0.055779469910054606	-0.057201730632461964	-0.059915529788623446	-0.06000835568011796	-0.06253504963872453	-0.06290669310791835	-0.06111569068219641	-0.05943025507450732	-0.05888636271158716	-0.05891900805169166	-0.06021703406172136	-0.05936484267510201	-0.059834876301089815	-0.06142596703393895	-0.06080159637547157	-0.060487877721631715	-0.060786124848111876	-0.055926877816521045	-0.05409572917548194	-0.0550994049226525	-0.05257630124734688	-0.05380902043825042	-0.05285629155779912	-0.05372447452349281	-0.05323205913080635	-0.05536449674131188	-0.0651668422301709	-0.060517437870392446	-0.057671166790397944	-0.056216097656795555	-0.057515109237328846	-0.05718914371687865	-0.0559384636474075	-0.05604115533993745	-0.05722874680942547
42	-0.040124627427404864	-0.04751823273025657	-0.041358411963000094	-0.04640814522119046	-0.04921144415278258	-0.05587697298824376	-0.05548836071189838	-0.058399454639115354	-0.05731699761690125	-0.06243990451720101	-0.06303305499448617	-0.07115693595853968	-0.07665581216285022	-0.05729672252288819	-0.055872477955015126	-0.056946274164684674	-0.059832393431311366	-0.06008414774415826	-0.061818067524201104	-0.06270937987264742	-0.06080870095996135	-0.059808120647189655	-0.059075886086999985	-0.05864032480411912	-0.06042354665224417	-0.059289823582720565	-0.05982089952091886	-0.06129277107320113	-0.060448519669591416	-0.06061148870643698	-0.060564023185490014	-0.055886486865841724	-0.05380147050342878	-0.055122154246208366	-0.05185237844512203	-0.05393104891078264	-0.05271566129907811	-0.05373941971268767	-0.052677568890484666	-0.05490460561953355	-0.06542994259138224	-0.060656081691297783	-0.05704306640911497	-0.05536551228904797	-0.057409591701512476	-0.05702499863325295	-0.055115978262445096	-0.055848888536329355	-0.05707090472446658
43	-0.037704131279071094	-0.04659453992550847	-0.040892954183055594	-0.04568674101386575	-0.049583633783420226	-0.055181837744568196	-0.056211945944054466	-0.05779314677628054	-0.05720222655641634	-0.061683848326805374	-0.06268030350721748	-0.07007309507429862	-0.07663373593779906	-0.05758309235468631	-0.055237357006000666	-0.05660887279245316	-0.05924873020757366	-0.05970080088672015	-0.06087087806612096	-0.06237728559100543	-0.060450289663889045	-0.06014294784768785	-0.05857554562580913	-0.058513031241171146	-0.06065897186216861	-0.05906268774515719	-0.059796589199522056	-0.06076817377407908	-0.060477672793211944	-0.06079069890994253	-0.059800556416384494	-0.05575664943387584	-0.05378749550488818	-0.05483804388001777	-0.052006649856775854	-0.05339939188044057	-0.05323659945509102	-0.05427737594368588	-0.05270426609693041	-0.05444471449775522	-0.06480258027836969	-0.06037861426629482	-0.056429629942991666	-0.05579206680491657	-0.05721913048622536	-0.05703830323380023	-0.054865008037394	-0.055610631387484816	-0.05689790557049649
44	-0.03722766415366505	-0.04665070479097514	-0.039543586422689264	-0.0451314903272112	-0.04925388942980874	-0.054486702500892624	-0.056434364434738815	-0.057525137855759224	-0.056852053257435475	-0.060985884890289235	-0.06199711807679449	-0.06842370144847185	-0.07646064272843747	-0.057251480036925186	-0.05554260940974128	-0.05640326287406656	-0.059010876723986035	-0.05928651681730719	-0.060303127191534925	-0.06194254126507386	-0.059764291761614206	-0.06041002138895983	-0.05791094996600559	-0.05858971534489922	-0.060109446297292764	-0.05896213154583633	-0.05952454425945587	-0.0603122053942933	-0.05984400284557238	-0.06035086764792108	-0.05980229655463465	-0.05568178055989289	-0.053683872432140754	-0.05457471138556736	-0.052070166744277	-0.05337785898439638	-0.053218723915890956	-0.053274862879254765	-0.05212578155369631	-0.053600703303892695	-0.06436656945688284	-0.06051303472573572	-0.056689420729414235	-0.05595061438589006	-0.05710002658690878	-0.056534646485258806	-0.05471910115422917	-0.05561702506003663	-0.056563459453552754
45	-0.035979540450065024	-0.046116175534884785	-0.03812955670136506	-0.04364794879709792	-0.04942370991306954	-0.05450377064198362	-0.05599323530794844	-0.057100623722512955	-0.056621117150013264	-0.06118834544026257	-0.061153797833991816	-0.06681398097663621	-0.0755869979501704	-0.05724195696884921	-0.056106165375408745	-0.056157500605781556	-0.058134356175079574	-0.05851417421035604	-0.05992039393443471	-0.060913029853763116	-0.05877586916689684	-0.06041321539642029	-0.057634885898410954	-0.05869921551174222	-0.05915587189767922	-0.05888868657945333	-0.05899688825121161	-0.059428438557887965	-0.0586776266619029	-0.059934748389773584	-0.0593068326063202	-0.05600414867014669	-0.05376723692693139	-0.05401058278932951	-0.051993943640833075	-0.05337590629341283	-0.053166266328543065	-0.05267083741567458	-0.05173861664715616	-0.05258209207726462	-0.06386682622725273	-0.06020926024053856	-0.05707682602998791	-0.05568035070489583	-0.05671714093828161	-0.05611095709743702	-0.0543630675872918	-0.05513767580915875	-0.05622901333660901
46	-0.035124445770026366	-0.04631002198834666	-0.03800016008660924	-0.04373371533520726	-0.04895152429231866	-0.055224513179379056	-0.05568357537327202	-0.057180206229013764	-0.05625508923734458	-0.06085625049437554	-0.05991606756752267	-0.0660212885893542	-0.07385712347657439	-0.057538068063757435	-0.055276253217277846	-0.056116535552825184	-0.05783218561961312	-0.058073272547733853	-0.0593622642960097	-0.060581616864061466	-0.05784814582969974	-0.06007703410066309	-0.057485340210615105	-0.057911127314338715	-0.05911840446782741	-0.05822136681018641	-0.058643494596439305	-0.05853054630093206	-0.05751125047823341	-0.059464674510304565	-0.05864863314455569	-0.05540160242340243	-0.05375710763795299	-0.05344645419309166	-0.051664370816739434	-0.05340326541865253	-0.05265500191358972	-0.05252771081390666	-0.0518218951259236	-0.051563480850636556	-0.06339904634651247	-0.06053071130446547	-0.05665456303768219	-0.05548904187777963	-0.05579406131962161	-0.05546892598854644	-0.05411209736224071	-0.05495204620255404	-0.05596604499594686
47	-0.03505983500767969	-0.04406761686892415	-0.03812542973947159	-0.04281255631347978	-0.04768105016564916	-0.055945255716774486	-0.05487630306529812	-0.05693283027913699	-0.055432120542142145	-0.05983772506628268	-0.05877546366325451	-0.06544747821684693	-0.07212724900297839	-0.05688162022653295	-0.054984041524553044	-0.05546569106454359	-0.057407230425635024	-0.05761014045077657	-0.05797467614124621	-0.05969261170171592	-0.05745422459374182	-0.05981181989492329	-0.057107356933558506	-0.05747696316708313	-0.05875767190470252	-0.058763676147334104	-0.05831726534061115	-0.05800600527281398	-0.056359399915821104	-0.059102509873478606	-0.05784886461411692	-0.054588963343708656	-0.05373224859617607	-0.05288232559685381	-0.050678112607666664	-0.05291525882461756	-0.05225774803854869	-0.05192187072706873	-0.05120529405653016	-0.05054486962400849	-0.06293107217613578	-0.05984884765841216	-0.05580829154893526	-0.05481105616104131	-0.05459099925331086	-0.055023876858998684	-0.05366024969230064	-0.05474018200483024	-0.05507037315088751
48	-0.03411744519568894	-0.044084033499538884	-0.0365090287335548	-0.0421726269469389	-0.046450956562682943	-0.05613656954989376	-0.054213461132430925	-0.05614344940558791	-0.05373458935652506	-0.05954567634790513	-0.05811852921997686	-0.06453752959202656	-0.0706007610790117	-0.05628166538884515	-0.05468426248871117	-0.05564948413518047	-0.0566317874635717	-0.057007182469666864	-0.05701000762288862	-0.05868911598608532	-0.05716841783899998	-0.05943929974533098	-0.05717765269575652	-0.05729358813772301	-0.05733607539673212	-0.05819754132773511	-0.057607715669136424	-0.057380473010307145	-0.05524828291136422	-0.058930636517628886	-0.05749496973447674	-0.054374483045845086	-0.05293157606615007	-0.05264267950830759	-0.05051909103807155	-0.052726660618450306	-0.0513120499569198	-0.05124229414487129	-0.05037097746046777	-0.049767871338815765	-0.062151698774116124	-0.05931624891769567	-0.05540087828911404	-0.05376916605613196	-0.05396040908399341	-0.05457173334476977	-0.053590054906316416	-0.054638486081274376	-0.053849943572129896
49	-0.032250576318301305	-0.043762479858592336	-0.03484138120439127	-0.04201627251551665	-0.04572548859060526	-0.05429840668328778	-0.053409860731734794	-0.05540525466786644	-0.05314906467132377	-0.058201980788409366	-0.057069232571684086	-0.06360358517322957	-0.06910817091331656	-0.056089331523567286	-0.05390250834056169	-0.055555768122157206	-0.05631946621495915	-0.05654878822392763	-0.056433874572145916	-0.057963812572372854	-0.05644191453801419	-0.05952146881522226	-0.05668528456158223	-0.057012896564552565	-0.05654461256882052	-0.05692635391553989	-0.05655116764130029	-0.05653382085834974	-0.05357548384420579	-0.05827027135718363	-0.05701967407360934	-0.05420741140601787	-0.05260696003141618	-0.05225763641146227	-0.050309211306046035	-0.05223860075967951	-0.05097036113560817	-0.05069815363662804	-0.049970102573428626	-0.049236513467103796	-0.06155062805145323	-0.058756995149213884	-0.05503828311599857	-0.053878207462755304	-0.05353167410857548	-0.05411958983054086	-0.052751927588862456	-0.053666316282674334	-0.05301720264537077
50	-0.032508423575152094	-0.04258500348080145	-0.03403705317585466	-0.041619935339545756	-0.04527889694127597	-0.052460243816681795	-0.05271596259392316	-0.054555607274589316	-0.05294096332626311	-0.05676985371949153	-0.05678891750198636	-0.06273455165349974	-0.06774998780673083	-0.05587862779636633	-0.053202192889919016	-0.05491378168422508	-0.055782350487505114	-0.055761077463832694	-0.055861731826862424	-0.05723445463402125	-0.055326499468475475	-0.05858190173398327	-0.056074064006368586	-0.05684952566121464	-0.05592980055944623	-0.05642054185282463	-0.05611309441865335	-0.055806092138849475	-0.052655469766507666	-0.05781296683116715	-0.0564620566735067	-0.05334246060242645	-0.05239582970913549	-0.05170590408940341	-0.04992860347301329	-0.0516244341205112	-0.05032301293469451	-0.05030083890157585	-0.04946600686804667	-0.04849216535094412	-0.06085370928816874	-0.058438253930837875	-0.05472811937957011	-0.053414458816736364	-0.052862121331115806	-0.05366744631631195	-0.05213324148142428	-0.052585024511381875	-0.05271538703965074
51	-0.0320499918341681	-0.04209859087794801	-0.03329356736665131	-0.04135004371633642	-0.04494764882625316	-0.0506220809500758	-0.05155594647789762	-0.054279143222679314	-0.0524204383419718	-0.05601740997617293	-0.05590039317760087	-0.061775558705594286	-0.0665262117592545	-0.05442084234721378	-0.05224473669046187	-0.05412842626976908	-0.05467980559829107	-0.055133707740451135	-0.0550951292176841	-0.055900925321277405	-0.054417757923574214	-0.05767322460273247	-0.05584118011831753	-0.05620107488270577	-0.0551925731797014	-0.05576858376945889	-0.05537826006179706	-0.05493485982425947	-0.052245868788916086	-0.05731447703728169	-0.05559642667119166	-0.0526879607871212	-0.05150124702039281	-0.05099473498062207	-0.04974391519331462	-0.051080830983608695	-0.04944968252001156	-0.04973962806683971	-0.048857846520468824	-0.04753482699033672	-0.06015679052488424	-0.05725012051308818	-0.053747610703515705	-0.05261619071725726	-0.05173239456079848	-0.05311617189148607	-0.051625698893054225	-0.051793148514090975	-0.051400824962961
52	-0.03151274772573653	-0.04073136711547299	-0.03322593866204218	-0.04098741500465165	-0.043426972879483314	-0.05041961518085754	-0.05087446697838426	-0.05339928936269582	-0.05170170171182337	-0.05528924151486521	-0.054935700800337425	-0.060392177175143266	-0.06529253865101549	-0.05275930563822074	-0.05133032357853334	-0.05350121588468799	-0.05457205779384658	-0.054467588206502104	-0.054200425670972247	-0.05459542966730778	-0.054014313380276846	-0.0570272570528427	-0.05523531389752022	-0.05502480353144687	-0.0542500963825894	-0.05508020440233741	-0.05445532312968593	-0.05386958855237431	-0.051715896893940766	-0.05678223164753169	-0.05501104569736204	-0.05151685185573199	-0.050870435106282225	-0.04992344948720629	-0.04881126146508025	-0.05058199887791314	-0.04910294603568953	-0.04890274603906646	-0.04725891093085963	-0.04657748862972934	-0.05945987176159975	-0.05706535547816963	-0.05291750451941363	-0.05174088167080294	-0.051407812794109824	-0.0522918630965351	-0.05071522810749852	-0.050561600237996905	-0.050056489081696645
53	-0.03063934177442067	-0.03994371868883408	-0.03150567611606702	-0.04026411235220167	-0.042933613678304165	-0.05064385300226214	-0.05016277772624036	-0.053115600505667306	-0.050712466122773546	-0.054730690299550924	-0.05455854716829178	-0.059980403319346065	-0.06399948317820027	-0.05157726770195993	-0.050913210801892386	-0.052557081670155416	-0.054220853870747314	-0.05317613554398752	-0.05366791918570301	-0.05298756538549383	-0.05319380081330024	-0.05575429148487018	-0.0543613889727476	-0.05404279046457825	-0.05380301543942972	-0.05440140104532948	-0.05333326936064617	-0.05328293939530564	-0.05130662192726645	-0.05631749744951078	-0.054285540209289704	-0.051071816248133346	-0.05049622873235884	-0.049262861030270326	-0.04823222332209132	-0.05018270529178473	-0.04865079486154851	-0.0483235638058334	-0.046498208947491335	-0.046179275171816574	-0.05876295299831527	-0.056676040994164484	-0.05259015380304938	-0.05106055377097577	-0.050949801801066015	-0.05171785536039576	-0.04996985724604559	-0.04979076251852121	-0.04894101174412683
54	-0.028696153027619437	-0.03880045088875626	-0.030469873217318977	-0.038923471105149786	-0.04235469979782557	-0.05086809082366674	-0.049030448166083186	-0.051540569813964134	-0.05041657046974693	-0.054158192223771495	-0.053658457231113316	-0.05956862946354885	-0.06270642770538504	-0.0511163840741654	-0.05059656575680538	-0.0514838480182318	-0.052995862169338076	-0.05233437187964784	-0.052930404961808494	-0.05244284560156954	-0.052663783543682466	-0.05440791286940528	-0.05333414803094575	-0.05286920986448422	-0.05317592956537154	-0.05336210287296217	-0.05229563289009754	-0.052842793834924795	-0.0508589174936362	-0.05454959438783463	-0.05356003472121737	-0.04996101982016016	-0.04943531593172049	-0.04865294260020574	-0.047566906024488737	-0.04971410909698709	-0.04806013745776451	-0.04748329869706226	-0.04585238027372425	-0.04593815478765331	-0.05780512404961169	-0.05575476852941691	-0.0515310007532591	-0.05026122530863328	-0.05056407543685068	-0.050731107018588864	-0.04872083753937116	-0.048779640859002986	-0.04856796314356144
55	-0.026727953751258693	-0.03773597421397021	-0.029229474500173172	-0.03806894169239038	-0.04156851930534351	-0.050454458592373776	-0.04792541242595175	-0.05063681273499617	-0.04893880530710301	-0.052452014165231355	-0.053039379037634185	-0.05816597454574079	-0.06155778342509964	-0.05112865715029339	-0.050217400400013726	-0.05076641120844263	-0.05262232124898182	-0.0518227066580917	-0.052382714833004655	-0.05163634038344023	-0.05195532576842679	-0.05375545016951645	-0.052154200640775535	-0.05250071632244085	-0.05252459746110782	-0.052486757027847136	-0.0512681219824395	-0.052427269376842695	-0.050488071993917805	-0.05389882505728727	-0.05269714251497063	-0.04903511596205409	-0.04868191021535783	-0.04765486149173888	-0.0468394776291889	-0.04911303670392449	-0.04695441990025445	-0.04664303358829114	-0.045206551599957165	-0.04569703440349006	-0.05673133501849964	-0.055000596140391114	-0.05014660222194617	-0.049583763232516995	-0.05003398072383169	-0.05008030530541684	-0.04762157970667116	-0.048318192579470134	-0.047547540101332254
56	-0.026606447703261565	-0.03673514750790728	-0.028452661455512354	-0.03661530468533415	-0.04112649234429696	-0.04899703900212117	-0.04707709549256865	-0.04972857275623406	-0.04766971144053052	-0.05144297650481644	-0.050667314824639154	-0.05652669494383375	-0.060527293756884086	-0.050519540284552	-0.048950599762474574	-0.04967206993654051	-0.05158077720840219	-0.05080035116387687	-0.05179843545661883	-0.050495264418310266	-0.0505597606611216	-0.0539468732341939	-0.05129165617499002	-0.051176645843107174	-0.05168463464538671	-0.05163545749780982	-0.05043469151028093	-0.051566791551241636	-0.049220442871147047	-0.05290355399355421	-0.05157401704761984	-0.04815705481051606	-0.047604440993504894	-0.04688045044415281	-0.04591039570357772	-0.04794086465194741	-0.04643268558715706	-0.045882295249814874	-0.04456072292619008	-0.04528219881398399	-0.05571245158504753	-0.053855474636234545	-0.049182190428977444	-0.04895571168900412	-0.049652519280667	-0.04949662928800398	-0.04608802606738944	-0.04699795609252438	-0.0468552161681996
57	-0.02628999189327894	-0.035878844534045946	-0.027391695203759184	-0.0354697078025886	-0.0395005902461245	-0.04753961941186859	-0.04616402359252611	-0.04797505765706593	-0.04645061906737661	-0.05002292354054651	-0.04863587358140342	-0.05482564952685265	-0.05947913907081247	-0.04948626369023549	-0.047695552648324126	-0.04835194298753492	-0.04970682833687769	-0.04926244893497235	-0.050286742801751744	-0.04914700317382595	-0.04924401671569794	-0.052799732191536365	-0.05035848906126824	-0.04985257536377352	-0.05056504930779991	-0.05027034391934622	-0.04955230878094189	-0.05047394814139883	-0.04865106833599724	-0.05092373886952407	-0.051058169354756565	-0.047004588300867255	-0.046917876234041776	-0.046379800182443205	-0.04465895713316192	-0.04692526407506468	-0.04573271708500214	-0.04530541147280955	-0.043577520336960635	-0.04448518977272374	-0.054819361783131244	-0.05257887502782228	-0.048253620602769234	-0.04836912803096587	-0.04872839081504356	-0.04869031972548993	-0.044642996015327355	-0.04545843565183888	-0.04648436315268657
58	-0.024650946645179913	-0.034326030943139615	-0.026591057851229546	-0.03380710688344609	-0.03814044738271315	-0.04608219982161601	-0.04587225906128106	-0.045645091967408104	-0.045545516075099365	-0.04854393638368125	-0.047069224551496876	-0.053124604109871534	-0.058407431027599405	-0.04728146244041137	-0.04697302314033085	-0.047521550824540584	-0.04866705578888789	-0.048060845664272045	-0.04902876999133552	-0.047951586819303484	-0.048022356134400895	-0.05179368950366986	-0.04991027824326755	-0.0483918017679926	-0.04923335941558142	-0.04946154805508844	-0.04852279654647816	-0.049731030427979786	-0.04732496800547624	-0.04872534937341618	-0.04997131550004516	-0.045776910506731695	-0.045829931654909485	-0.04590489922286098	-0.0437160080944627	-0.04554534459880459	-0.04449001614651721	-0.04431792995103012	-0.04288245443741969	-0.043688180731463494	-0.0537780042342138	-0.05069656682959664	-0.047588224194375486	-0.047910211811735395	-0.04743025956705074	-0.04754266620883672	-0.04403197924649898	-0.043918915211153375	-0.04524576413792713
59	-0.024553906894665533	-0.03278267398973538	-0.02509333491132114	-0.033758850415991956	-0.03693454081246871	-0.04501834306083574	-0.04473860351643004	-0.044243093237536744	-0.0446817403467805	-0.04720985752194301	-0.0456654196014616	-0.05142355869289042	-0.05733572298438634	-0.046150577030645255	-0.04601543596915215	-0.04609343221727187	-0.04761497446017577	-0.04698612111163715	-0.04732085618442877	-0.04665766596421167	-0.04648897258832063	-0.05081027778318087	-0.04917860541537235	-0.04669216503629332	-0.04823538633245965	-0.04860943449730404	-0.047354962576329575	-0.04825742048847702	-0.04719822399739664	-0.04675509877832585	-0.04894377450378292	-0.045449776992897005	-0.04493589781826139	-0.04491647796548644	-0.042927587548208725	-0.04482553554261356	-0.0432457724414068	-0.04338647895113319	-0.042529459564569466	-0.04216948516106758	-0.05243617889405143	-0.04914472931214419	-0.04679231797472862	-0.04693088576906899	-0.0461550856471625	-0.04639501269218351	-0.04345019316696719	-0.04258713846495642	-0.04362606033591647
60	-0.02406692042903103	-0.031826192438242265	-0.024539523411900927	-0.03276597199315457	-0.03612274479903761	-0.043968542115393784	-0.04261916632719692	-0.04279364392035376	-0.04376370653325751	-0.04624237860934195	-0.04442576044576979	-0.05010802213948359	-0.05586932594382157	-0.04526167175334074	-0.045282399065268736	-0.04572160601667867	-0.04613437262578619	-0.046776701863328676	-0.04510830005957637	-0.044920077153438806	-0.04495558904224039	-0.04919820104265653	-0.047956048124719056	-0.045667103250579225	-0.047243601285156825	-0.04713099347600071	-0.04646377207755069	-0.04664145571349037	-0.04579752197158542	-0.04578593583016259	-0.047572756448267806	-0.044505614333229984	-0.044019530416227	-0.04380695118432827	-0.042240613559856206	-0.0436063743858434	-0.041870951294668654	-0.04240800068551209	-0.041365893329186665	-0.0404287321970915	-0.05090637245689199	-0.04805893337824732	-0.04540349337465528	-0.045767055103899064	-0.04535641677124495	-0.04536094356580475	-0.04225968467912964	-0.041999642421388	-0.042607653474247345
61	-0.022609737827831367	-0.030783338181609093	-0.023144443857995647	-0.03140950948010308	-0.035654912404881056	-0.04291874116995181	-0.04165356304546859	-0.04169957941781299	-0.04264439638007968	-0.04546727271716914	-0.04352872493877921	-0.04866264796758944	-0.05413980290502231	-0.04387984403783245	-0.04403531254413355	-0.044600658535063925	-0.04517596450945322	-0.044876729135101996	-0.04376813952009814	-0.043365257262537704	-0.043854560995959524	-0.04796438967214972	-0.04677280559345883	-0.04529159242497757	-0.04599175065328892	-0.04520064947782108	-0.04543425984308695	-0.04582079384161741	-0.04429044061217502	-0.04468891088666639	-0.04627202010526141	-0.0437584963414151	-0.04295824107854059	-0.04267659046820091	-0.04137511518075915	-0.042064014410138795	-0.04115150390454626	-0.04161918638336118	-0.040856513811004753	-0.0386879792331154	-0.04970876699700879	-0.0469407581288322	-0.04418468911959559	-0.04469699951020061	-0.043886614884803145	-0.044099705658877095	-0.041195186105774106	-0.04151444872682662	-0.04176066557187191
62	-0.02213458031987854	-0.030165933265926682	-0.021982767896723827	-0.030134541892317294	-0.0351603622117037	-0.04112167765033369	-0.040662382458798975	-0.04064145144863066	-0.04168985666346177	-0.0447270749268555	-0.04240648267249616	-0.04708074078597642	-0.051923982951612796	-0.04274656219735584	-0.043243347291947246	-0.04371795016037244	-0.043281446202201514	-0.04362335698042992	-0.04291398451482647	-0.04192491502912213	-0.043033228708203	-0.04658692534283045	-0.045648121622458085	-0.0443186234492719	-0.04473724047435161	-0.043921025941018536	-0.04407945431396102	-0.0447967999734447	-0.042452871597537786	-0.04411908574647925	-0.044876362440448	-0.042916598703884694	-0.04206603845356326	-0.0412780438154259	-0.040562325909446785	-0.040774448795544545	-0.03983904360866424	-0.040278128039485654	-0.040279998381224424	-0.03718690261792009	-0.048548224819890816	-0.04551246469414994	-0.042737232334552566	-0.04361158075897001	-0.0424176235305353	-0.042914386169307074	-0.03991031811831208	-0.040533372796412184	-0.04066658670696087
63	-0.021744242271722596	-0.028853560195897448	-0.02100765816620246	-0.029145247933375567	-0.033771129736955535	-0.03871746328919742	-0.03911052674242686	-0.04018458636643951	-0.04124028238675295	-0.04350509983396819	-0.04122706406456831	-0.04549883360436338	-0.049513644232359155	-0.04108118620108435	-0.04179424167085803	-0.04245205509598421	-0.042580768009683696	-0.042198392942867036	-0.04167263847903911	-0.04063948745744852	-0.04137561715291766	-0.04474526495221458	-0.04457684321788155	-0.04300858113845313	-0.04373367454587367	-0.04312344728549307	-0.04236870986067347	-0.0435822578315475	-0.04064388112943036	-0.042362567883263286	-0.04358680650399828	-0.041577148190721065	-0.04074505387677278	-0.039700393301967576	-0.0397739053631928	-0.039392247843811	-0.038702159924940346	-0.039004288726039706	-0.039108814529479945	-0.03552800988399478	-0.04738768264277282	-0.04393786083670952	-0.041547867058634703	-0.042338906271306674	-0.04099278716190196	-0.0417825570198463	-0.03852145704352039	-0.03909309616619623	-0.03956559320667819
64	-0.020009139778878776	-0.02769632886425354	-0.020087654148197735	-0.028281741037301477	-0.03252298334921222	-0.03631324892806117	-0.03749490386704229	-0.0389709016227819	-0.040228409026301065	-0.04190687865936858	-0.039573894276760176	-0.04355338072312899	-0.04710330551310555	-0.03959988051752352	-0.04031378156929887	-0.04112113462787175	-0.04078353236971953	-0.04098142346143997	-0.040440535610214975	-0.03951586391363331	-0.03993924339615813	-0.0438639712518487	-0.04356174819997133	-0.04159621762066899	-0.04233822213772312	-0.0421301871667776	-0.041002581650239726	-0.04243874603225846	-0.039696045126479805	-0.04190485702962249	-0.04235331900307225	-0.04004228180111446	-0.03976218487871213	-0.03832934414072886	-0.03800999939341414	-0.03859564297723943	-0.03770478145413328	-0.037672584392623984	-0.037668530158492516	-0.03386911715006949	-0.04581901890779681	-0.04273603683441776	-0.04024166628609244	-0.04106623178364335	-0.03927639322377474	-0.0404479828998233	-0.03716046589366969	-0.038090872799560783	-0.03791839183147769
65	-0.018544651569517522	-0.025554443684846145	-0.019657604762579467	-0.027651598614820593	-0.031104522656998142	-0.033895078072972144	-0.036366835019428674	-0.03723781728492816	-0.039129875809156084	-0.03991032408981979	-0.037998269549971105	-0.041856916735832514	-0.045049408780990036	-0.03877723309585536	-0.039312544108761616	-0.04022564850694362	-0.03978264696895946	-0.03960175260660244	-0.039088224990225365	-0.03823612520437551	-0.03870399785216284	-0.04222775060740157	-0.04241273764775899	-0.04039331575242748	-0.0405940276959294	-0.04078716275797938	-0.03934613596647324	-0.04090511617557123	-0.037948794814320105	-0.041260492961733786	-0.04100627804868018	-0.03875063415115434	-0.03861025809128656	-0.0371371507989647	-0.03631283044684374	-0.037749499290256686	-0.037120536391749503	-0.03650781207890451	-0.03634082422830451	-0.032915351600414075	-0.04351573636867634	-0.04137007076430337	-0.038638629060911284	-0.03979355729598003	-0.03843421374114766	-0.0389981767809705	-0.036123888624406617	-0.03727569905484861	-0.03619020523802641
66	-0.017530578721023184	-0.023956109335147947	-0.018818178651209955	-0.026959357086090978	-0.030566033920566695	-0.03138967913067827	-0.03521374441501019	-0.0351415378181845	-0.036599596500835954	-0.039268127655686276	-0.036310675240713325	-0.040570664905754644	-0.043187442349641184	-0.03723984338396546	-0.038079650751500084	-0.03875798550577235	-0.03819469115449391	-0.03845214347397223	-0.0377769759342291	-0.03692051405088754	-0.03739856187904409	-0.04116552457708617	-0.041149636499290494	-0.03888352108527355	-0.0395057654886769	-0.039897291750726635	-0.03820446682144914	-0.03933476540002063	-0.03679164567866283	-0.040152798051893014	-0.03961930710818154	-0.037701036298747874	-0.037328162447811994	-0.03625416041624088	-0.03555666759809149	-0.03677643399341832	-0.03630000326167136	-0.03525104009204411	-0.03471406505927045	-0.03200565649977552	-0.0417470991816294	-0.040349123101335156	-0.03724995607580394	-0.03870946674770506	-0.03654396279872814	-0.03758965058883971	-0.034743926608312596	-0.03646052531013641	-0.03424277828214787
67	-0.016853088575757208	-0.023030836883428604	-0.01720928180215605	-0.025082642116309256	-0.029628086787331538	-0.02916966350220581	-0.03387768797543325	-0.03421023759155176	-0.03523148815158231	-0.037345300727323366	-0.0347626597723374	-0.03900775038623497	-0.041325475918292345	-0.035903652814546154	-0.03692513711900622	-0.03714800073795916	-0.036829746029574804	-0.036819816147136405	-0.03667952114272018	-0.03546668022461645	-0.03603090297499831	-0.03948579757898092	-0.039303912677653555	-0.037346271563591334	-0.037635570838691554	-0.038040024204717506	-0.03638374356160059	-0.0383733319025059	-0.03553853524218536	-0.03871391893366829	-0.0377752920813078	-0.03673046152572489	-0.03588068625701821	-0.034478558301230346	-0.03409299555101113	-0.03554873735623295	-0.03402177257172885	-0.034409186000943476	-0.033428078177958606	-0.03114836787681014	-0.04096442233356771	-0.03877451093023516	-0.03609342992722936	-0.037659087185018134	-0.03557281991333973	-0.03618326004136032	-0.0332848061736983	-0.035071786226107175	-0.032919609132717076
68	-0.015646774284954413	-0.02239637052991528	-0.015387859775806602	-0.02306997826483572	-0.02881653116143941	-0.026378881246090537	-0.03252507452915593	-0.03268506775645421	-0.03338111460345273	-0.03560107840533913	-0.03351733769567233	-0.03830725297322428	-0.03946350948694349	-0.034362156090018255	-0.035298018785175994	-0.035809277913067816	-0.03524694546013729	-0.03511784702599518	-0.03531006077179358	-0.03419929744976457	-0.034166221834737	-0.03767884212702345	-0.03779042995020934	-0.035952116136338044	-0.036435707800571954	-0.03583072261278244	-0.03502969055662512	-0.03697368280619251	-0.03393988291253182	-0.03727503981544355	-0.0361667087424157	-0.03570959985863082	-0.03422374582151996	-0.03313474873935449	-0.03285386246532126	-0.034150620186099184	-0.0322083917430236	-0.03316598153761837	-0.03212580350148726	-0.030293667956210142	-0.0399969855431567	-0.03749033659847423	-0.03537490116641163	-0.03597553383299004	-0.03347722016757727	-0.03449516047876293	-0.032836931654279415	-0.03362805686041481	-0.031596439983286276
69	-0.014009250647059122	-0.021876843612990308	-0.01473021000209617	-0.02180767160344616	-0.02812322019494462	-0.026036889651185568	-0.0309280432588933	-0.030847035601204983	-0.03247887031955156	-0.03380582309687602	-0.03159703248887562	-0.037659424708459954	-0.037601543055594655	-0.032600878034590046	-0.03341045307424076	-0.03423021536615305	-0.033913359021750786	-0.0332964115982163	-0.034191346145908685	-0.03284371960282733	-0.032936975609642	-0.03560281077885513	-0.035849608296064456	-0.03488125485893398	-0.034411677746145064	-0.033832629343116094	-0.033852691606445245	-0.035044121304440276	-0.032322438157155596	-0.03583616069721883	-0.034597005117849286	-0.03378989571106472	-0.03272539616333262	-0.032060998197387114	-0.03209830192658662	-0.03236676630896282	-0.03080009310159727	-0.03223729406244486	-0.03106949270017837	-0.029121994858445265	-0.03893698638421631	-0.036132212198697215	-0.03365663170296545	-0.03431498616915669	-0.03234683023256936	-0.03323722036667403	-0.030412345405414556	-0.032193853311831014	-0.03027327083385549
70	-0.01241133050401889	-0.02017537902449911	-0.014133330589325137	-0.020928530721200208	-0.026598354430957483	-0.02668410458924325	-0.02919828689790825	-0.030064967433279566	-0.031187948849157047	-0.03296426453728024	-0.030906525491308887	-0.0364561886893761	-0.035659440819682295	-0.03128605567310186	-0.032419615704692484	-0.03265115281923826	-0.03230137772913358	-0.0315312725518355	-0.03254313225244624	-0.03201583749124496	-0.03102868175409043	-0.03410206456301032	-0.033824337751481234	-0.032961094984515535	-0.03213930357263449	-0.03261305705558118	-0.03290547016326024	-0.03337802094142766	-0.030682870398254083	-0.034344776826233776	-0.03317775508016613	-0.031879550144489045	-0.03200160514702594	-0.030499867075574463	-0.030857258510631716	-0.031159879841859764	-0.030175558016903248	-0.0314273158303293	-0.029556343019946023	-0.0277647012327085	-0.037900995196686535	-0.035005072751277254	-0.03164795182207248	-0.032999160841999824	-0.03135318853881197	-0.03204394998085045	-0.02982288441658462	-0.030669782895605263	-0.028982923480929405
71	-0.012100985110240714	-0.018510665473844282	-0.012950835447835736	-0.019777645537389543	-0.024731833600879025	-0.02733131952730093	-0.02773445872961494	-0.028072690946094325	-0.029854722248091974	-0.03071179510761249	-0.030155071189631788	-0.035180194586499985	-0.03368299466752846	-0.02981997555379284	-0.03104481776280394	-0.031072090272323494	-0.030528837799288198	-0.030078338058790878	-0.030467794894673564	-0.03059284316015189	-0.02892499810615457	-0.03194540135047121	-0.0319604834562201	-0.031067361976847046	-0.030198552534712743	-0.031019173099005547	-0.03140234399091142	-0.03178877099463924	-0.028740566740914478	-0.03302297721709369	-0.03158353773136367	-0.030775056604748493	-0.030236589240959975	-0.029162515401398952	-0.028576733210607087	-0.029833573350776146	-0.028583206889667218	-0.0299842873308152	-0.028332717390994328	-0.02640740760697175	-0.03599250033876554	-0.03281087123667467	-0.030229990999940237	-0.031245025860858817	-0.029729339755823175	-0.03085345829807172	-0.029002567202774897	-0.028759957210298722	-0.027160408186439867
72	-0.010486914790683243	-0.01638371342265511	-0.011707343952069477	-0.018853610601230433	-0.024376073368685323	-0.02701284918735387	-0.026549789597197924	-0.02586358273841304	-0.027659667776686485	-0.028828200570016553	-0.02846683053451378	-0.033904200483623866	-0.03170654851537462	-0.028531343346664184	-0.02948052886658258	-0.029592389294058937	-0.02854059553889203	-0.027775434443358615	-0.028645661291736638	-0.02819419172594156	-0.027292475141791922	-0.02999513461801103	-0.029917345741783112	-0.029306111463536268	-0.02824403205675939	-0.029605543966178344	-0.029072905374928053	-0.02963658873339034	-0.027135826304621653	-0.031246111268280356	-0.030179560991511065	-0.02939605053691506	-0.028471573334894005	-0.027413714153228148	-0.026594220889980934	-0.028103391884533237	-0.027140115158641002	-0.028918249215809225	-0.02689353592535415	-0.025050113981235002	-0.03354045925237801	-0.03092672221294384	-0.028285245150514074	-0.028811245365247967	-0.028278432105589547	-0.029358453265447473	-0.02724190072923129	-0.027373695678639044	-0.025813499458435578
73	-0.010053076005193288	-0.01491312283145519	-0.010508960183935883	-0.016758126208715952	-0.02341992166710672	-0.024548411562951847	-0.024700242590892183	-0.0242608989711188	-0.026254876890299605	-0.027174929457376013	-0.025907927272931654	-0.03203772981208276	-0.02973010236322076	-0.026650627593758056	-0.02820258972409387	-0.027574838890900115	-0.026284531108483083	-0.02565565127263266	-0.026662595895191925	-0.025935753643785142	-0.025872551101645828	-0.028193780574776894	-0.028076370715052246	-0.026845131321549767	-0.026393412929656277	-0.027060105156547977	-0.02730101071317688	-0.027737509395619336	-0.025621277269184332	-0.028905196158978665	-0.028270463510910282	-0.027760365210808855	-0.02641167316494427	-0.026152050720862463	-0.025236355022423607	-0.025994472772480015	-0.025728286041943948	-0.027118530878133693	-0.025476371694079736	-0.02369282035549823	-0.031205719973590576	-0.029513977572667657	-0.02703711306568872	-0.027155447908268168	-0.02650993105872664	-0.027673314848344965	-0.025298278519045675	-0.025936550891720277	-0.02423883992028198
74	-0.009210892906559045	-0.014151653082671915	-0.008888231241413441	-0.016148881598048996	-0.02152119725200965	-0.02208397393854985	-0.022879585764620607	-0.021659056116406183	-0.02464120322456704	-0.024881056512517	-0.02429122459451402	-0.02971904604651572	-0.027753656211066922	-0.02478576379921753	-0.026093240688341804	-0.025844808324061115	-0.02420566840886182	-0.023706512390838604	-0.024198293896165193	-0.023829774646016256	-0.024342852835771416	-0.026295606502100104	-0.026646962219727427	-0.024481609289247058	-0.024298916209199863	-0.024431164132178905	-0.025338713181127563	-0.025869290836908386	-0.02410672823374703	-0.026804098759484373	-0.0256250172948518	-0.025990257253309293	-0.024503036793185964	-0.023501840964817704	-0.023481944364980713	-0.02379143826320125	-0.02389442481931235	-0.02580367965285298	-0.024363513491557222	-0.022335526729761485	-0.028864236231209026	-0.02750347978111098	-0.02497281705880462	-0.02543378878723282	-0.024374265832648196	-0.025333862728814542	-0.023311970702463516	-0.02426482625829378	-0.02326653792468143
75	-0.008076272819801989	-0.013065274055592586	-0.007411614650128409	-0.014558907116038525	-0.02031610801938354	-0.020118215335172218	-0.021751376450457816	-0.019614765975856784	-0.022528519578356592	-0.022947680060107813	-0.022534707239071212	-0.027070693140531038	-0.024650826720435493	-0.023484573829801573	-0.024027051532152937	-0.023240850827579346	-0.021151300400271057	-0.02160019424909941	-0.021202663644521565	-0.021570961451958127	-0.02200507698996969	-0.02441430475639187	-0.02472095945410714	-0.02158398411547983	-0.02126139626330316	-0.021405426289942815	-0.02275476136346431	-0.024109406141369766	-0.02246969906659901	-0.024918929242797004	-0.02330753716154045	-0.023825383405979908	-0.02205352050923028	-0.020225788981583545	-0.0210833078932981	-0.0213491370292759	-0.021273697135178446	-0.023330492663763604	-0.022149525962988574	-0.020684702149576715	-0.026549987756388307	-0.0254240515408471	-0.022679229458289117	-0.023332156155672915	-0.02267860550249867	-0.022929784085345406	-0.021860787684588066	-0.02261702097367084	-0.020343675014368526
76	-0.006583347296670934	-0.01243826623404343	-0.0062994729844584735	-0.013445617653660105	-0.019592073545958426	-0.018216216144185112	-0.020334855305153686	-0.017506698951783705	-0.020134926061149847	-0.020853747741698417	-0.019996419782825375	-0.024324764124484317	-0.021172536116978252	-0.021833256949130634	-0.021613911285419268	-0.021345144649237417	-0.018671723234357698	-0.018972308586342586	-0.018882292302271998	-0.019387412056433413	-0.020395170727458937	-0.022234304680522704	-0.022397941890674077	-0.0184309554034374	-0.018360381073136308	-0.019093836007606346	-0.019223806254463665	-0.02160432832271858	-0.019565800125715953	-0.022759322651143523	-0.02106710898223482	-0.021892735660284133	-0.019943859232398692	-0.01736024872356691	-0.019204599512025675	-0.018956642348320944	-0.018531015325795465	-0.02091053678265007	-0.01951197338481864	-0.018936033917909295	-0.024592148665859563	-0.02343135876926552	-0.020721093955892333	-0.02150315753878506	-0.02085294761816025	-0.020700191096961813	-0.019353249021675102	-0.02033809242532237	-0.01891802635021564
77	-0.004156809423700836	-0.010287962802710554	-0.005553323908026339	-0.012466064133392442	-0.018006564053085868	-0.016615734172551265	-0.018619189744631226	-0.016092041347972548	-0.017783797817067928	-0.019078307644367014	-0.01784093664626452	-0.02139711402936036	-0.017694245513521015	-0.019459836234259405	-0.018032700462015393	-0.018006299596731806	-0.01561080748813021	-0.01574561643290066	-0.016346451117774087	-0.016498057438911386	-0.018213188327846824	-0.018750438302406743	-0.01984360916945353	-0.015593695928200212	-0.01476987921179001	-0.015605493851341721	-0.016764268581182074	-0.016959582308336815	-0.017138861781051395	-0.01994106707957136	-0.01925711206047761	-0.019415979208850208	-0.017786042238573184	-0.014932953878410277	-0.01665099842754857	-0.015598418033613943	-0.01604226978073143	-0.01800879858831927	-0.016351219266120508	-0.016551871937925944	-0.021305743682083846	-0.019855625916720392	-0.01816956717504125	-0.018907217950182104	-0.0188920839953785	-0.018737161943895554	-0.017266867335412422	-0.01784159909276642	-0.016829688769824047
78	-0.0021759981050633297	-0.008422179391754112	-0.004532522939814851	-0.010514963554051108	-0.016087614702943294	-0.015166335095585893	-0.015885154217302015	-0.013999413378900443	-0.015712281286930176	-0.016278505709426544	-0.015081158405389223	-0.018306367493012024	-0.014215954910063737	-0.016274718625194334	-0.014914132936369826	-0.014954286205434148	-0.012336222500147029	-0.01286691594333797	-0.013236136668758409	-0.012862175531640548	-0.015198737991293242	-0.015906633915108256	-0.01597005464298189	-0.012451179305874076	-0.01111125142464152	-0.01130707913780725	-0.013830553740198367	-0.012467205114803061	-0.014212352175152087	-0.01630499680755066	-0.016704804359673673	-0.016783884324590808	-0.014377831110841954	-0.012585416912983451	-0.013441566237430494	-0.012867407665826659	-0.013188410301370003	-0.01436535181451852	-0.013969062729450381	-0.013546594457926697	-0.01769701445229971	-0.016044049214923434	-0.014743229001628003	-0.015670057720848958	-0.016008504707738406	-0.016012932787028297	-0.01434300923817645	-0.01589118076186198	-0.014084990171204403
79	-0.0013539295618170497	-0.0058590380422405795	-0.0021906337750655426	-0.009010459351509216	-0.013572809404110615	-0.012285582424529082	-0.01265875606226372	-0.011717182279525512	-0.012551349410510178	-0.0124747992360746	-0.013134344522646285	-0.015215620956663718	-0.010737664306606498	-0.013713813186926131	-0.012119036322387266	-0.012051288040006183	-0.00872060784824875	-0.008947209780826183	-0.010098502354971176	-0.010033269874305648	-0.011396226504557981	-0.013465216224478618	-0.012635148140084927	-0.009058194346737183	-0.00733100476398594	-0.006998344665709375	-0.01085422466049639	-0.008983427381635132	-0.00985794467559761	-0.0104258285875979	-0.013563635684285693	-0.013755267511293252	-0.011278368429255444	-0.008649748476257654	-0.011265940996932329	-0.01032582155444241	-0.01116321066740164	-0.011664915752622258	-0.010248105075288231	-0.011617534643499045	-0.01316906485762037	-0.011013026741020795	-0.00969998696392757	-0.011077736680233204	-0.011011617025434885	-0.012541817800760503	-0.010373832682373397	-0.012658452639002594	-0.01116644539751515
80	-0.0007830282354567221	-0.004076528875210789	-0.0007202493734070939	-0.007310666290732175	-0.0110895652405653	-0.010028963922039882	-0.010569935162923915	-0.008576253228840435	-0.00923100357876191	-0.008360902830222642	-0.009379927780105077	-0.011514673256139358	-0.004493442330176883	-0.0108991266494651	-0.008032377790162457	-0.006778078872855222	-0.005422421175037773	-0.005218267343963339	-0.005273074291822371	-0.0068800479688964425	-0.006887528438234033	-0.010927522370582376	-0.008901056003444372	-0.005343396245978717	-0.0030226520283489797	-0.002710249710738355	-0.00784162136997015	-0.004874645183794336	-0.0060767508249749864	-0.004571602275266932	-0.00870448217490348	-0.0099451283724332	-0.006503909777848414	-0.0035276143378679967	-0.006482585906578402	-0.005116779173871433	-0.007317506116881678	-0.009017023159149477	-0.006753711012702734	-0.00971105831515947	-0.00854246858423291	-0.005009474490418206	-0.00503557472810617	-0.006208831936777142	-0.007044277963740953	-0.006538612093467202	-0.005435455136589131	-0.008235183062140158	-0.007605762240254905
81	0.0009877031331425698	-0.0021501224870366055	0.0010734176490398708	-0.005303179350870594	-0.008179094414543772	-0.007925461083668883	-0.008083756814881049	-0.004646029414542154	-0.004896812749553431	-0.003773174373295541	-0.006167777518054057	-0.00463661205468229	0.004679719681375201	-0.007598294584578046	-0.0035383614252998087	-0.0009068436843303633	-0.0004328304849705615	0.0007156144463990113	-7.19720016124168e-05	-0.0020540220150998857	-0.0023169307605552534	-0.006560658568453228	-0.003932536014173114	0.00016355517080941665	0.0034233270070976934	0.0034203738038893618	-0.003307017699442123	5.990882905891788e-05	-0.0020642937131702295	-0.0011059631043695214	-0.0034672106238795228	-0.004865274031439717	-0.0003089419273251473	0.002973132068691928	-0.0006881747088556267	4.999984896389073e-05	-0.002028547970082527	-0.0031431742546488535	-0.0030110853850809304	-0.006322581593117154	-0.0035468432942591804	0.00038843531862866806	0.0013423396570123869	-0.002104228246760126	-0.002709994300312527	-0.0009139767818408598	-0.0009574491621116947	-0.002536089656380739	-0.0036991643116692325
82	0.002522661462017511	-0.001312140331284897	0.00260368994870133	-0.0029099426488922915	-0.005270967565193432	-0.004877231625326364	-0.004302119724468761	0.00013728473654658555	-0.00030934039385386897	0.0012315752130820142	-0.0012435632918880181	0.0030420650390751095	0.014225791224907275	-0.0030664117462874986	0.0006620219742977437	0.003181897655324402	0.005769376548992579	0.007691990433431812	0.0053675773443935615	0.004816440878488105	0.0036543182655108426	-0.0016621911536488622	0.001671882899959936	0.006537080144896889	0.010749311412025165	0.01113175519247309	0.0038168025054698893	0.006994833748135375	0.0036709695041002447	0.003960381463357563	0.0014637404556344137	0.001349822299223865	0.005000336599347633	0.010605628082638312	0.0057536383782688175	0.006265458985516247	0.004704053448689995	0.0034548249136989156	0.002620670751835067	-0.0015502886466918567	0.0013286469044160622	0.004471888119799761	0.006284715414837237	0.0023241029952342993	0.001919948780256496	0.004790821254258344	0.003041352791907457	0.002002085485006708	0.0018560720726594135
83	0.0038996904788188014	0.0023164977398496965	0.004930618352142916	-0.0002381050138311905	-0.002097240221802441	0.001015372805102146	-0.0008283557157368385	0.004494053719240072	0.004701178868817135	0.008623573317396417	0.0048269650427737966	0.012140787180205817	0.023771862768439248	0.0014347331491742395	0.005891127029333256	0.010188473074420055	0.013856411540949784	0.014856819640164767	0.012658922265338766	0.013098214356245731	0.010378060972065029	0.0036690653219654023	0.007618670473475616	0.014758919896796764	0.018253266467394016	0.017214055022403273	0.010878017887940135	0.014912457888814044	0.011158379783973183	0.011390234476382745	0.006004365150448651	0.006778852753308341	0.012137245178273949	0.017997907833501237	0.011104826877193337	0.013615063420677403	0.01117647363188767	0.009900376104334748	0.009253310340298766	0.005344480772154028	0.006444407285688333	0.01016827404195237	0.01132828311423785	0.006752434237228676	0.005998719886972308	0.0113356273282667	0.007988249378281735	0.007943170728560968	0.008350850308047959
84	0.0053434419856803255	0.004508149462198838	0.006587765832786558	0.0030192193173828982	0.0016572602849329598	0.006907977235530657	0.0037703890577328084	0.01125812882217957	0.012375441752601333	0.015388061335627064	0.012222847006908434	0.021239509321336524	0.03331793431197122	0.00949388542880272	0.013018636902977332	0.016758618740458735	0.021602015699069506	0.022825791589107726	0.020526496491852352	0.019962559588777032	0.01777533727456786	0.010398963727982508	0.014909739073486666	0.021499247771533656	0.025297165423696352	0.025347056964607515	0.01902716009282353	0.02309939210124238	0.01912288764265499	0.021183595934706027	0.011687513188603234	0.012148435802119655	0.018932634814187936	0.024352767627465313	0.017615361324094726	0.020011660567028206	0.018210489156188676	0.01608213021496682	0.016590709117108554	0.012642791748417691	0.011638332780418082	0.015736101062829647	0.016364723450857464	0.011657356237753661	0.011693472696641475	0.01796694253637851	0.014869153768329039	0.015012875414122854	0.014552912081787887
85	0.008156043565896779	0.008173071608010321	0.008131626264524097	0.007387261951544438	0.007841982960463257	0.01280058166595923	0.008510238657802587	0.01720459511871359	0.020569765363608893	0.023359693533254695	0.020897074086058724	0.03186049337427564	0.04214773102810438	0.016110837846761105	0.02083108192363954	0.02319488234859484	0.030095304349950856	0.0312532158307883	0.028483045773662004	0.029886122250027437	0.028724277508642287	0.0173072663350193	0.02273052745102842	0.028795075553033345	0.033271844475061735	0.03365045050987292	0.027072455026074003	0.031394659211014676	0.02708739550133689	0.03097695739302942	0.01909838060448596	0.017815539387042383	0.0263436653831	0.03188530124451237	0.023069047635914622	0.02597279482544753	0.025484234214803718	0.02441589463617761	0.024078755486734233	0.018781448396328747	0.018763644335800765	0.022356892631567947	0.022434786866984316	0.01742192555582399	0.01915775794268785	0.024665612317477142	0.021433975758112556	0.020801552854029577	0.02225256416646184
86	0.011020550592012067	0.01196253182761457	0.01150865807871558	0.012440083463265708	0.014703947293268594	0.023292348774525178	0.015700384901085558	0.026451380053970644	0.030240689667151273	0.033259685485122814	0.031780904847029445	0.04175722543952497	0.051665338192388055	0.02508181952321225	0.029992617750473672	0.032489999045057456	0.038588593000832117	0.04211222743737582	0.037843936555824575	0.0388116277153223	0.03863403178416677	0.02688270847146646	0.031505430488480125	0.036798266181808925	0.04096302512597635	0.04182698711216883	0.03544266334414161	0.03964397021036392	0.03554855460008239	0.04077031885135271	0.024685342262858997	0.024880682840860688	0.03327280717159419	0.0390751601740171	0.030208082740440026	0.03294383156210787	0.03191479869640925	0.031642516228407636	0.03220277236609018	0.025187290891057406	0.027352520315324126	0.028977684200306178	0.029318548669237773	0.02469110493224999	0.02587575700376938	0.031299575010174344	0.029161261133117494	0.027126656895444405	0.029284553192620254
87	0.013913515408535007	0.017044209601801218	0.014980758947636995	0.01927788345248241	0.024098145047370782	0.03620472781895294	0.02183113659182613	0.03614598639086114	0.039520560633796525	0.04338274969532348	0.040743337544201924	0.052498510924021746	0.061182945356671826	0.03506982581007693	0.03836425259918847	0.04150300443712862	0.04627024363846275	0.051103998210840086	0.04785915246061801	0.04721199313774334	0.04807410590324476	0.037069269740766325	0.03942524997333935	0.044789364470873776	0.047983038900448596	0.048935054076690916	0.04490331263614085	0.04748422633624418	0.0447295138047116	0.04889040664973203	0.033347162717495375	0.0328038615860308	0.03997733754067381	0.04504633086294684	0.037141092776936314	0.04034971734490199	0.039080579844590034	0.03862822143959005	0.03863417151769223	0.0329764628901375	0.03647143325253245	0.03559847576904448	0.037197690183063334	0.031152746021670914	0.03383679435743722	0.03761923972806316	0.03702720654096235	0.03379632604201424	0.03590656632273591
88	0.01748171741795674	0.025639950623676678	0.019459522920316087	0.028246610796018885	0.03503407926320584	0.049117106863380555	0.03293803769395269	0.045840592727751525	0.04829052780194489	0.05437748635887678	0.05071018706065786	0.06470582964690269	0.0707005525209555	0.044225667732886574	0.04681401017765317	0.049388160830183034	0.055679405212726935	0.060388707450376854	0.057825776194852505	0.054718563048215485	0.057937278607972216	0.04506994242732611	0.04572636386692388	0.052580186943947	0.055247870431607685	0.05556282776735939	0.05215803849459868	0.05423848029871478	0.05398430417482805	0.05658575817776461	0.04378612686341199	0.04040529741078472	0.04481042168722681	0.050160965934309035	0.043582382042554726	0.04736988168493059	0.0459574159699579	0.04361240277577059	0.0453104916654499	0.04075611746195563	0.04525110034084908	0.04221926733778271	0.043709518706013	0.039491330814297086	0.040964149981830615	0.04371378308728496	0.04321211504361878	0.04045458015911006	0.04309243226196358
89	0.023223627401374375	0.03902777198388003	0.02592863063166636	0.040794841994472864	0.04770891161349011	0.06061660793071147	0.04492182130947656	0.056234291276150095	0.058105074518557606	0.06409066817728815	0.06165787846245112	0.07681558126792618	0.08021815968523928	0.053483633093407916	0.05621685731835775	0.05811430301585135	0.0640122052933215	0.06707256436280251	0.06559011728371697	0.061272028954945316	0.06579120950807127	0.05171748785734581	0.0521270891625355	0.059923876318934415	0.060056879122382445	0.062260460679456196	0.05908014254884481	0.06145143726981471	0.06055172721755853	0.06070510811621001	0.052695244927438656	0.04751609946776773	0.0510445416280968	0.055266343679131774	0.04976502167999749	0.053671271732676856	0.05320427871746351	0.05002302192089751	0.05005844227680231	0.04812766676672509	0.05478567530345488	0.051632452917031404	0.05076326003451834	0.048040838805318974	0.048878251076919926	0.05138618810991463	0.04873889530043329	0.04818233830399529	0.04916382827051821
90	0.03189979061881372	0.054679746297339564	0.03527867949032554	0.05425661605334466	0.060383743963774175	0.06767563535573815	0.05736432726862717	0.06766110213417416	0.06797006516361061	0.07264335572546635	0.07010543160649682	0.0869401445692666	0.08704203135088104	0.061786734338211566	0.06364900237921868	0.06561693981988083	0.06956472501154282	0.07329863748601677	0.07150290902233264	0.06861624135408133	0.07123199926535045	0.05901410383278924	0.05980689207588294	0.06692228109753898	0.06633015531030961	0.06895408518859161	0.0653586171078037	0.06774012021549984	0.06708964246030157	0.06574280439024706	0.06061246945246159	0.053141256656134055	0.05630765971256673	0.06028767681647317	0.057132239568783647	0.058636302925504036	0.06043558824115329	0.05577311739755707	0.056762278856216354	0.05439248022768778	0.06327974622253796	0.058557291801458765	0.05884470515384958	0.05554678222821352	0.05523954365204681	0.057973168984248716	0.05548608630692823	0.05589731241965488	0.05619460417775908
91	0.043324646385058146	0.06944056844124682	0.045777150587808346	0.06689922752397143	0.06647590408209479	0.07473466278076481	0.06860849095160818	0.0766663214450577	0.07446439196679502	0.0809105646273335	0.07844477418843074	0.09219851981188937	0.09239502844465755	0.06958893264146615	0.07097161492734333	0.07321469539850387	0.07488533519764998	0.07910459266837849	0.07741661125331395	0.07537520400253443	0.07667278902262964	0.0689420891505813	0.06640068052581577	0.07077059679750064	0.07213388013184129	0.07416472318669709	0.07090531332676506	0.07369740622198614	0.0736275577030446	0.07192778132952816	0.06868035118352087	0.06173770358173361	0.06225726141122589	0.06571291533841005	0.06369720599252732	0.06319088650007787	0.06593320223382815	0.061161869533774574	0.06326549559249682	0.06086140812045292	0.07177381714162104	0.06556727948261046	0.06543013612793717	0.062072314098833736	0.06265891321477915	0.06439947178608849	0.06375520755870098	0.06357592626354615	0.06299138797593543
92	0.06149002817205775	0.08302421040829867	0.061585885398599965	0.07795688721764293	0.07510340187752179	0.08179369020579155	0.07884961130326724	0.08407624132026256	0.08213356994391274	0.0858435504466371	0.08359248372275525	0.09745689505451222	0.09774802553843412	0.07694946836092127	0.07721370602638741	0.0807168922141766	0.08272160491028588	0.0853325688723398	0.08266612650641111	0.08220397966321483	0.08196775774682481	0.07785892881419096	0.07232666761617307	0.07605240243758192	0.07860160107893832	0.08051202745908122	0.07820011183962074	0.08048205463990654	0.0801654729457877	0.07902727471444101	0.07652518601621237	0.06891519890301516	0.06809239077203175	0.07089689847311043	0.06960848948692647	0.06968661929410963	0.07050136443169872	0.06655062166999215	0.06735213876672222	0.06733033601321814	0.07865676098545238	0.07239921132650609	0.07154253279613651	0.0694561160054223	0.06916701218929591	0.07051343011357084	0.07137347156247384	0.0709071561254541	0.07106619066824675
93	0.07770932553538082	0.09258236130995084	0.07632153943525295	0.08874010867242883	0.08464366265944846	0.08575503811587547	0.0874555989552531	0.09573025691619684	0.09098591905660328	0.091073643741302	0.09045738454824195	0.102715270297135	0.10310102263221063	0.08606513426217868	0.08451620869209706	0.0876670199843067	0.0877059287039281	0.09090679924791112	0.08892184984509546	0.08900155221815209	0.08755436853718807	0.08601611163174179	0.07982005890428599	0.0824755328343851	0.08604920602687169	0.08629483128569708	0.08503531438501065	0.08598515646818261	0.08642061167825106	0.0861267680993538	0.08144158731470083	0.07352014842468793	0.07142411516857411	0.07466891673239395	0.07298639032050734	0.07498619623592309	0.07402807867052563	0.07116592664644023	0.07232012293534788	0.07329837867020678	0.08180582206165668	0.07538136409381982	0.07517936898625047	0.07206409572573426	0.07215915680984351	0.07453338222841438	0.07482768194115247	0.07617097057418831	0.07707434351274767
94	0.09350964786032903	0.10446528683480953	0.08908287831792622	0.0961578109048124	0.09230154197638404	0.09036768475268518	0.09634912397391676	0.1028876393043797	0.09782823403087523	0.09521107886555097	0.09649034130649518	0.10797364553975783	0.10845401972598719	0.09215961363217537	0.0899073611082459	0.0917499867432834	0.09204618208405792	0.09449448502589515	0.0938526781973151	0.0931284713894571	0.09142113564936696	0.08991389388094342	0.08438811626480339	0.08690112676430894	0.08882837692538306	0.08962538243011682	0.08885129385545498	0.08808257199943842	0.08930368118194369	0.089680587342008	0.08473246974707797	0.07607682215263084	0.0741688539886791	0.07694498538484712	0.07383162120537654	0.07670393834843375	0.07526312252684891	0.07242962726388763	0.07436876125449991	0.07579226107869522	0.08395471603467426	0.07707784751743682	0.07881620517636446	0.07467207544604626	0.07458268732076441	0.07667384272270861	0.07830528557496884	0.07860599601282346	0.07966728735683515
95	0.10824273448415521	0.11184055839750091	0.10067136386235152	0.10088151403372654	0.09761237791424457	0.09585461131637182	0.10466757425922492	0.10602267544180914	0.10252775893384253	0.09900913044163476	0.0996333346203008	0.10991940230062025	0.10837220565038977	0.09599135260242905	0.09276295729982983	0.09249127148230195	0.09507536652348364	0.09698953285533754	0.09591148679733633	0.09474392178993733	0.09325672820153658	0.09247747876351076	0.08654765214448885	0.08809729708110373	0.09003419493093465	0.09088612269488089	0.09220005027621422	0.08987843046545829	0.09190367204481856	0.09247461926846393	0.08635885489419856	0.07853854788859913	0.07751108739276018	0.07863850115120491	0.07521709292698	0.07813327937577783	0.07617264930344916	0.07447533048658159	0.07544688211319114	0.0784061935901362	0.08688403159126756	0.07959717997956227	0.08190416162420798	0.07728005516635822	0.07729052488649864	0.07982143097003953	0.08123583755476547	0.08080919100265542	0.08331468562265301
96	0.11778352063793993	0.11802073404744991	0.10923511502808886	0.10711507269605908	0.10131064153769384	0.09991764442559173	0.10852495842210493	0.10800969837584463	0.1044899309029154	0.10142560180564694	0.10157496942645967	0.11054011166877861	0.10714189293722379	0.09859887858801382	0.09429418626665903	0.09557863421002474	0.0965151664148194	0.09829733418381663	0.09829115348547605	0.09554037855518661	0.09477815194560724	0.09481314554447924	0.08914859662831211	0.08950716293851582	0.09227308265316783	0.09230543857320522	0.09423624253152113	0.09194174745089195	0.09372250878935512	0.09303367678197703	0.089801846550712	0.0807131082334214	0.08008375375296202	0.0801081038741107	0.07722081627545802	0.07921661182352216	0.07718072126732965	0.07747470000012444	0.07676835797293458	0.08022131551275692	0.09018304782308334	0.08254427521753886	0.08283429798476624	0.07988803488667018	0.07999836245223287	0.08057553445313718	0.08181907741525256	0.08380540554782392	0.08684264326465299
97	0.12384059639377093	0.1187931041835005	0.11448169062514066	0.10941354782186317	0.10154741770293672	0.10095662484608682	0.11177502148105495	0.10812102516190855	0.10602861419150753	0.10286323590857144	0.10338013866580723	0.111160821036937	0.10591158022405778	0.10144736317318946	0.09643958142367844	0.09701737373949178	0.09823564583805368	0.09823331143723998	0.09997727640478517	0.0973950874130964	0.09668086303426113	0.09757958679505635	0.09183663273673764	0.09163840043234513	0.09378772568713983	0.09345047072947484	0.09440279148320176	0.09399931049094704	0.09699255515717613	0.09301228431799029	0.09201691771199191	0.08249937383659103	0.08129122724583471	0.08123266454244803	0.07880534613407911	0.08084696565836362	0.07818879323121017	0.07950811110103415	0.07793784777662532	0.0824358427297878	0.0937652197821447	0.08441321289021461	0.08462300244426109	0.08249601460698218	0.08277675843510507	0.08364494872947338	0.08459277031153846	0.08563634536824932	0.08845980916939492
98	0.1262130120352357	0.12310376605451473	0.11563122959890218	0.10970319040939493	0.10302295802840375	0.10222693339697132	0.11408595298968265	0.10852170340959032	0.10655850507560322	0.10413622992082223	0.10626267950346086	0.11178153040509538	0.1046812675108918	0.10279948338978775	0.09872995329562015	0.09759094427532435	0.10006017716697141	0.0990332753330463	0.1016375868462646	0.10031566595090706	0.09798347353017114	0.10083586649950585	0.09361972943597739	0.09396652594127211	0.0950606072175518	0.09445205489446204	0.09558182841187458	0.09451180315201638	0.10050463492109929	0.09248151388139014	0.09343214624728326	0.08330252581906292	0.08339118122787356	0.08304730931992228	0.0802241345772376	0.08171982553311818	0.080198971502055	0.081395908209685	0.07956221027858948	0.08465036994681864	0.09671413959997707	0.08652961325171572	0.0868334850230211	0.08560704676360434	0.08592443104964262	0.08741552450050061	0.0861222834944725	0.08878519366959199	0.09170141666387811
99	0.12891328258113388	0.1256653886887369	0.11735325274190306	0.11085925918475903	0.10325336195910029	0.10549814928720647	0.1155610512073515	0.10841200375418147	0.11003717653770329	0.10672727537041998	0.10929389754724811	0.11245113187552708	0.10345095479772581	0.10536547039131816	0.09893021351562425	0.09916031538192616	0.10194811574549112	0.09934968570571645	0.10303621361801141	0.10323624448871771	0.10058364270450132	0.10272855861924762	0.09566391276526182	0.09635620886434065	0.09643596482197841	0.09623729494585531	0.09825276175524345	0.09454660033987711	0.10151550455735259	0.09534956223660118	0.09624898561784145	0.08634660570918129	0.08553230606312134	0.08454604318152714	0.0823121889594215	0.08331802078841144	0.08259232474745104	0.08498342255006897	0.08188248583250829	0.08727258262554982	0.09958886759499819	0.09007373471106006	0.0891341182872597	0.08925828522789914	0.08911697762325754	0.09115392861011751	0.08932305770846749	0.09155343076348821	0.09494302415836131
[truncated: 84 more columns]
