# Supplementary material for: Mechanistic origins of temperature scaling in the early embryonic cell cycle
Source: Nat Commun. 2025 Aug 28;16:8045. doi: 10.1038/s41467-025-62918-0 (PMC12394406; doi:10.1038/s41467-025-62918-0)
Supplement: Supplementary file 12 — Source Data [file 41467_2025_62918_MOESM12_ESM.zip › Source_Data_NatComm/Fig5/slopes_extract_fitted.csv]

	POSITION	TRACK_ID	CYCLE_NUMBER	MEAN_TEMPERATURE	TEMPERATURE_ROUNDED	SLOPE
0	0	0.0	2.0	16.123786831568186	16.0	0.00028890131059993715
1	0	2.0	2.0	16.126839437518214	16.0	0.0001753137504939405
2	0	13.0	2.0	16.126539786272836	16.0	0.0002601087207068968
3	0	53.0	2.0	16.124305005963958	16.0	0.00035156956362170474
4	0	85.0	2.0	16.124729177538775	16.0	0.0004080659765223728
5	0	124.0	2.0	16.123973522728818	16.0	0.0002449311496166874
6	0	135.0	2.0	16.12678836067459	16.0	0.00020531295373202896
7	1	33.0	2.0	16.553877151695172	17.0	0.0003848562061688055
8	1	33.0	3.0	16.553877151695172	17.0	0.00047359139067857254
9	1	35.0	2.0	16.49383861819435	16.0	0.00037473225835572
10	1	35.0	3.0	16.49383861819435	16.0	0.0004982633532557803
11	1	38.0	2.0	16.83359633742507	17.0	0.000389271774322466
12	1	38.0	3.0	16.83359633742507	17.0	0.0006959275140789032
13	1	38.0	4.0	16.83359633742507	17.0	0.0007713084437403254
14	1	39.0	2.0	16.627815120099662	17.0	0.000504078546181598
15	1	39.0	3.0	16.627815120099662	17.0	0.0005869395001393618
16	1	39.0	4.0	16.627815120099662	17.0	0.00046531811999376627
17	1	40.0	2.0	16.666091427010176	17.0	0.0006687584251453829
18	1	40.0	3.0	16.666091427010176	17.0	0.0006270303244459631
19	1	40.0	4.0	16.666091427010176	17.0	0.0005061011549474428
20	1	41.0	2.0	16.786422470252447	17.0	0.0004910284822762853
21	1	41.0	3.0	16.786422470252447	17.0	0.0006160588425277573
22	1	41.0	4.0	16.786422470252447	17.0	0.0004479562754720881
23	1	42.0	2.0	17.330425131787408	17.0	0.00045410751206751565
24	1	42.0	3.0	17.330425131787408	17.0	0.0006021925287605529
25	1	42.0	4.0	17.330425131787408	17.0	0.0008315940252481181
26	1	43.0	2.0	16.866445070336244	17.0	0.0006624908257617439
27	1	43.0	3.0	16.866445070336244	17.0	0.0006748549687589112
28	1	43.0	4.0	16.866445070336244	17.0	0.0006922233356558456
29	1	44.0	2.0	16.394562743786523	16.0	0.00045844399069230836
30	1	44.0	3.0	16.394562743786523	16.0	0.0006169653405064396
31	1	45.0	2.0	16.728503456314144	17.0	0.00045412770155284313
32	1	45.0	3.0	16.728503456314144	17.0	0.00042047544935131485
33	1	45.0	4.0	16.728503456314144	17.0	0.00041152283013525345
34	1	46.0	2.0	16.279640830825457	16.0	0.0005016685058314338
35	1	46.0	3.0	16.279640830825457	16.0	0.0005169703589613123
36	1	47.0	2.0	16.70831313074983	17.0	0.00022884862368619053
37	1	48.0	2.0	16.921901616541344	17.0	0.0004500328134428558
38	1	48.0	3.0	16.921901616541344	17.0	0.0006540226854820534
39	1	48.0	4.0	16.921901616541344	17.0	0.0009752323747707828
40	1	48.0	5.0	16.921901616541344	17.0	0.0008584086146949313
41	1	49.0	2.0	16.27939640065817	16.0	0.000406030505804325
42	1	49.0	3.0	16.27939640065817	16.0	0.0005044737812722219
43	1	50.0	2.0	16.41036584376037	16.0	0.00043276083565992404
44	1	50.0	3.0	16.41036584376037	16.0	0.0006449686631256118
45	1	51.0	2.0	16.5949773997858	17.0	0.0004787581592869331
46	1	51.0	3.0	16.5949773997858	17.0	0.0004970272429433123
47	1	51.0	4.0	16.5949773997858	17.0	0.00048016018145968445
48	1	52.0	2.0	16.449769840250624	16.0	0.00024083778836195266
49	1	57.0	2.0	16.34492092726969	16.0	0.00043681053311256856
50	1	57.0	3.0	16.34492092726969	16.0	0.0005631106983207735
51	1	58.0	2.0	16.850232698029405	17.0	0.0005617376008069571
52	1	58.0	3.0	16.850232698029405	17.0	0.000767157174932716
53	1	58.0	4.0	16.850232698029405	17.0	0.0007823424474241762
54	1	61.0	2.0	16.6116176837824	17.0	0.00047157094786020356
55	1	61.0	3.0	16.6116176837824	17.0	0.000616920581930729
56	1	62.0	2.0	16.412251908845345	16.0	0.0004542591472571285
57	1	62.0	3.0	16.412251908845345	16.0	0.0006101609319118776
58	1	63.0	2.0	16.27955094665461	16.0	0.00034260517267489294
59	1	63.0	3.0	16.27955094665461	16.0	0.0005644692677327982
60	1	65.0	2.0	16.909330757568657	17.0	0.000539590735312285
61	1	65.0	3.0	16.909330757568657	17.0	0.000632744543476348
62	1	65.0	4.0	16.909330757568657	17.0	0.0006673628396016242
63	1	66.0	2.0	16.676775326650176	17.0	0.0005020063527089598
64	1	66.0	3.0	16.676775326650176	17.0	0.0004781678629214367
65	1	68.0	2.0	16.45971067691363	16.0	0.00027579515512720916
66	1	71.0	2.0	16.540365185575894	17.0	0.0004611183859759013
67	1	71.0	3.0	16.540365185575894	17.0	0.0006064468538075334
68	1	72.0	2.0	16.96716501929604	17.0	0.0003874717585426627
69	1	72.0	3.0	16.96716501929604	17.0	0.0006146406277661117
70	1	72.0	4.0	16.96716501929604	17.0	0.000758257497096414
71	1	74.0	2.0	16.582774776816027	17.0	0.0006145670481059292
72	1	74.0	3.0	16.582774776816027	17.0	0.0005711270421061274
73	1	74.0	4.0	16.582774776816027	17.0	0.00054992733908757
74	1	75.0	2.0	16.27995449927411	16.0	0.0003619409284056257
75	1	75.0	3.0	16.27995449927411	16.0	0.000609082156787292
76	1	81.0	2.0	16.950480371069172	17.0	0.0005231714205295564
77	1	81.0	3.0	16.950480371069172	17.0	0.0006166743332643273
78	1	81.0	4.0	16.950480371069172	17.0	0.0009290940997027399
79	1	81.0	5.0	16.950480371069172	17.0	0.0011633006664626727
80	1	83.0	2.0	16.463758824261017	16.0	0.00025730881559930883
81	1	84.0	2.0	16.994343117496484	17.0	0.00047218443313387637
82	1	84.0	3.0	16.994343117496484	17.0	0.0007037243495431633
83	1	84.0	4.0	16.994343117496484	17.0	0.0006496642508249668
84	1	85.0	2.0	16.412596939146578	16.0	0.00048326105604204873
85	1	85.0	3.0	16.412596939146578	16.0	0.0005975421501227993
86	1	87.0	2.0	16.814068717418696	17.0	0.0005398164617034073
87	1	87.0	3.0	16.814068717418696	17.0	0.0006784895509338369
88	1	87.0	4.0	16.814068717418696	17.0	0.00042992047033976673
89	1	88.0	2.0	16.63644647950718	17.0	0.0006279615348849528
90	1	88.0	3.0	16.63644647950718	17.0	0.000582103273949124
91	1	88.0	4.0	16.63644647950718	17.0	0.00047067101279314917
92	1	89.0	2.0	16.279999222815892	16.0	0.0005606200183293005
93	1	89.0	3.0	16.279999222815892	16.0	0.000635149723237674
94	1	90.0	2.0	16.559303922152974	17.0	0.0005739224892652041
95	1	90.0	3.0	16.559303922152974	17.0	0.000612525824983181
96	1	91.0	2.0	16.61128645180798	17.0	0.0005785289843581857
97	1	91.0	3.0	16.61128645180798	17.0	0.0006292214921280528
98	1	92.0	2.0	16.858532586801157	17.0	0.0006280960583576909
99	1	92.0	3.0	16.858532586801157	17.0	0.0007673570517443767
100	1	92.0	4.0	16.858532586801157	17.0	0.0007074278504377373
101	1	93.0	2.0	17.04138014262335	17.0	0.0004672808302444757
102	1	93.0	3.0	17.04138014262335	17.0	0.0006036389942765074
103	1	93.0	4.0	17.04138014262335	17.0	0.0008008781651482963
104	1	93.0	5.0	17.04138014262335	17.0	0.0007514548902080345
105	1	94.0	2.0	16.796478037302467	17.0	0.0007224766084244134
106	1	94.0	3.0	16.796478037302467	17.0	0.000620043370356603
107	1	94.0	4.0	16.796478037302467	17.0	0.0006364670248227932
108	1	97.0	2.0	16.345531604127615	16.0	0.0005050756756244431
109	1	97.0	3.0	16.345531604127615	16.0	0.0006467989535514722
110	1	100.0	2.0	16.279968626627948	16.0	0.0005858186083054103
111	1	100.0	3.0	16.279968626627948	16.0	0.0007369953220324049
112	1	104.0	2.0	16.280078208142037	16.0	0.0004110443658564098
113	1	104.0	3.0	16.280078208142037	16.0	0.0005729738654400452
114	1	106.0	2.0	17.018482065278185	17.0	0.0005960946367251502
115	1	106.0	3.0	17.018482065278185	17.0	0.0007791108377025054
116	1	106.0	4.0	17.018482065278185	17.0	0.0010070356815465044
117	1	107.0	2.0	16.586420652054564	17.0	0.000620586952534831
118	1	107.0	3.0	16.586420652054564	17.0	0.0006004955733951301
119	1	108.0	2.0	16.835660742583144	17.0	0.00079196290791503
120	1	108.0	3.0	16.835660742583144	17.0	0.0006292965498256563
121	1	108.0	4.0	16.835660742583144	17.0	0.0005526374420497795
122	1	110.0	2.0	16.347115006774267	16.0	0.0005377647761138809
123	1	110.0	3.0	16.347115006774267	16.0	0.0006149365853140295
124	1	119.0	2.0	17.000628476540516	17.0	0.00045951177721843556
125	1	119.0	3.0	17.000628476540516	17.0	0.0006287999352087093
126	1	119.0	4.0	17.000628476540516	17.0	0.0008218720940812084
127	1	120.0	2.0	16.416035212418613	16.0	0.00042396752882165403
128	1	120.0	3.0	16.416035212418613	16.0	0.0005029121382662197
129	1	121.0	2.0	16.279647233711913	16.0	0.0004920953840078877
130	1	121.0	3.0	16.279647233711913	16.0	0.0005679094536229824
131	1	124.0	2.0	16.53476351313532	17.0	0.0004948846771592415
132	1	124.0	3.0	16.53476351313532	17.0	0.0005211784765734821
133	1	124.0	4.0	16.53476351313532	17.0	0.0005510314035567321
134	1	126.0	2.0	16.79590892128807	17.0	0.0005259080632931122
135	1	126.0	3.0	16.79590892128807	17.0	0.0005084010880213277
136	1	129.0	2.0	16.905945934957717	17.0	0.0007217605561184941
137	1	129.0	3.0	16.905945934957717	17.0	0.0006444492180133542
138	1	129.0	4.0	16.905945934957717	17.0	0.0006605948619144297
139	1	130.0	2.0	16.279809850431732	16.0	0.0005474727419311514
140	1	130.0	3.0	16.279809850431732	16.0	0.0007179462575027145
141	1	131.0	2.0	16.581309879229007	17.0	0.0006110533899849637
142	1	131.0	3.0	16.581309879229007	17.0	0.0005671090684154107
143	1	133.0	2.0	17.04850190991739	17.0	0.00043078800765265665
144	1	133.0	3.0	17.04850190991739	17.0	0.000713356267239598
145	1	133.0	4.0	17.04850190991739	17.0	0.0010271261282159573
146	1	136.0	2.0	16.34750437259676	16.0	0.0005542704556422578
147	1	136.0	3.0	16.34750437259676	16.0	0.0005266885764352529
148	1	137.0	2.0	17.02418534383583	17.0	0.000644599510088119
149	1	137.0	3.0	17.02418534383583	17.0	0.0006879584984380997
150	1	137.0	4.0	17.02418534383583	17.0	0.0008923053041497334
151	1	138.0	2.0	16.720148513909795	17.0	0.0005508449151426313
152	1	138.0	3.0	16.720148513909795	17.0	0.0006379808737859455
153	1	138.0	4.0	16.720148513909795	17.0	0.000699661693699244
154	1	140.0	2.0	16.604544000199226	17.0	0.0006782106284337785
155	1	140.0	3.0	16.604544000199226	17.0	0.0006493262823765628
156	1	140.0	4.0	16.604544000199226	17.0	0.0005233697233885679
157	1	143.0	2.0	16.280293866156754	16.0	0.0005394885839910642
158	1	143.0	3.0	16.280293866156754	16.0	0.0006755051499880619
159	1	144.0	2.0	16.412314192226287	16.0	0.0005014267456666881
160	1	144.0	3.0	16.412314192226287	16.0	0.0006944650808980398
161	1	145.0	2.0	16.997747940485965	17.0	0.0007176974744705979
162	1	145.0	3.0	16.997747940485965	17.0	0.0007825424763174345
163	1	145.0	4.0	16.997747940485965	17.0	0.0010563665856490108
164	1	147.0	2.0	16.919980139779117	17.0	0.0005384968698393717
165	1	147.0	3.0	16.919980139779117	17.0	0.000659411978101921
166	1	147.0	4.0	16.919980139779117	17.0	0.0005515532341035872
167	1	150.0	2.0	16.346629186928773	16.0	0.0006123758120633648
168	1	150.0	3.0	16.346629186928773	16.0	0.0006381465709014063
169	1	152.0	2.0	16.41542947127264	16.0	0.0006096201314090992
170	1	152.0	3.0	16.41542947127264	16.0	0.0007133760856745524
171	1	153.0	2.0	16.86098489905363	17.0	0.0007099969048415841
172	1	153.0	3.0	16.86098489905363	17.0	0.000798504797617713
173	1	153.0	4.0	16.86098489905363	17.0	0.000584895664933065
174	1	154.0	2.0	16.28077420047611	16.0	0.000411429583664679
175	1	154.0	3.0	16.28077420047611	16.0	0.0004114766080582648
176	1	155.0	2.0	17.036055295729533	17.0	0.0006704456184341731
177	1	155.0	3.0	17.036055295729533	17.0	0.0008673935425912955
178	1	155.0	4.0	17.036055295729533	17.0	0.001237917686471848
179	1	156.0	2.0	16.348067044676434	16.0	0.0006045011164057184
180	1	156.0	3.0	16.348067044676434	16.0	0.0006213766423456804
181	1	158.0	2.0	16.894308600146296	17.0	0.0006904228693468499
182	1	158.0	3.0	16.894308600146296	17.0	0.0007365333170826917
183	1	158.0	4.0	16.894308600146296	17.0	0.0008505038169460795
184	1	162.0	2.0	16.281473684274175	16.0	0.0004543845785191804
185	1	162.0	3.0	16.281473684274175	16.0	0.0006293310956909702
186	1	163.0	2.0	16.421460941738356	16.0	0.0005364513809620173
187	1	163.0	3.0	16.421460941738356	16.0	0.0007070497706496467
188	1	165.0	2.0	16.862106549773433	17.0	0.0005752630369509523
189	1	165.0	3.0	16.862106549773433	17.0	0.0005635064142425099
190	1	165.0	4.0	16.862106549773433	17.0	0.0004844944385376495
191	1	167.0	2.0	16.547369797754783	17.0	0.0006711051860635198
192	1	167.0	3.0	16.547369797754783	17.0	0.0005805191472303287
193	1	171.0	2.0	16.517564754742207	17.0	0.0005893760783088208
194	1	171.0	3.0	16.517564754742207	17.0	0.0008737790626892272
195	1	172.0	2.0	16.281214488478483	16.0	0.00045301643596682735
196	1	172.0	3.0	16.281214488478483	16.0	0.0004894628973375607
197	1	173.0	2.0	17.037916688417642	17.0	0.0007724119143980137
198	1	173.0	3.0	17.037916688417642	17.0	0.0006079127736112443
199	1	173.0	4.0	17.037916688417642	17.0	0.0006308645985131537
200	1	174.0	2.0	16.42191658067471	16.0	0.00046659975568457736
201	1	174.0	3.0	16.42191658067471	16.0	0.0006866355179992974
202	1	179.0	2.0	16.560463879736538	17.0	0.0006912586345295737
203	1	179.0	3.0	16.560463879736538	17.0	0.0005217790748774199
204	1	180.0	2.0	17.063020915730082	17.0	0.0008652467895111376
205	1	180.0	3.0	17.063020915730082	17.0	0.0007940738238826635
206	1	180.0	4.0	17.063020915730082	17.0	0.0008839999107291263
207	1	181.0	2.0	16.28103504448466	16.0	0.0006215776095984721
208	1	181.0	3.0	16.28103504448466	16.0	0.0007474129876750124
209	1	184.0	2.0	16.41583857270381	16.0	0.00041155953107298293
210	1	185.0	2.0	16.41570912160453	16.0	0.0004547103852151807
211	1	185.0	3.0	16.41570912160453	16.0	0.00048292213559726323
212	1	188.0	2.0	16.880869329034986	17.0	0.0006390860404192877
213	1	188.0	3.0	16.880869329034986	17.0	0.0006047006765205023
214	1	195.0	2.0	16.281284512149302	16.0	0.0005176786887228688
215	1	195.0	3.0	16.281284512149302	16.0	0.0006796853884443461
216	1	203.0	2.0	16.462390886538177	16.0	0.0003449056636568432
217	1	204.0	2.0	16.281539739361442	16.0	0.0005165116320902636
218	1	205.0	2.0	16.414295173048423	16.0	0.0005877212850313283
219	1	205.0	3.0	16.414295173048423	16.0	0.0006599486913219373
220	1	240.0	2.0	16.83983728845253	17.0	0.0006029938504931395
221	1	240.0	3.0	16.83983728845253	17.0	0.0005078953867341538
222	2	0.0	2.0	17.914423895133332	18.0	0.0013439683272726227
223	2	0.0	3.0	17.914423895133332	18.0	0.001379597755871654
224	2	0.0	4.0	17.914423895133332	18.0	0.001021686344306441
225	2	0.0	5.0	17.914423895133332	18.0	0.0012523323637505003
226	2	1.0	2.0	17.85021556706096	18.0	0.0011777077079698967
227	2	1.0	3.0	17.85021556706096	18.0	0.0009966064434868572
228	2	1.0	4.0	17.85021556706096	18.0	0.0009288388315234835
229	2	1.0	5.0	17.85021556706096	18.0	0.0010949724518860321
230	2	13.0	2.0	18.68215123959033	19.0	0.0011074761993030923
231	2	13.0	3.0	18.68215123959033	19.0	0.0008294001746700687
232	2	13.0	4.0	18.68215123959033	19.0	0.0012076319094009363
233	2	13.0	5.0	18.68215123959033	19.0	0.0006862575421090084
234	2	14.0	2.0	18.682525537483016	19.0	0.0013936379606184488
235	2	14.0	3.0	18.682525537483016	19.0	0.0006138166228984778
236	2	14.0	4.0	18.682525537483016	19.0	0.002345059009781901
237	2	14.0	5.0	18.682525537483016	19.0	0.0007647919558512238
238	2	19.0	2.0	17.70788635220356	18.0	0.0008855287954606713
239	2	19.0	3.0	17.70788635220356	18.0	0.0009704275849600209
240	2	19.0	4.0	17.70788635220356	18.0	0.0012400086160162035
241	2	19.0	5.0	17.70788635220356	18.0	0.0012121967967576367
242	2	22.0	2.0	17.56997189851719	18.0	0.0009668461586690588
243	2	22.0	3.0	17.56997189851719	18.0	0.0010275315646449603
244	2	22.0	4.0	17.56997189851719	18.0	0.0012703582141859045
245	2	22.0	5.0	17.56997189851719	18.0	0.0012308002630315967
246	2	22.0	6.0	17.56997189851719	18.0	0.0013964229750878282
247	2	24.0	2.0	18.55674934216869	19.0	0.0015418166702861518
248	2	24.0	3.0	18.55674934216869	19.0	0.0016953189864643305
249	2	24.0	4.0	18.55674934216869	19.0	0.0008574355477496895
250	2	24.0	5.0	18.55674934216869	19.0	0.0008665198017627225
251	2	24.0	6.0	18.55674934216869	19.0	0.0009292746988699799
252	2	24.0	7.0	18.55674934216869	19.0	0.001696158408417504
253	2	26.0	2.0	17.94510310311993	18.0	0.0009518164838500888
254	2	26.0	3.0	17.94510310311993	18.0	0.0015816962122537825
255	2	26.0	4.0	17.94510310311993	18.0	0.001350741617121419
256	2	26.0	5.0	17.94510310311993	18.0	0.0011210610594194976
257	2	33.0	2.0	18.389007449899783	18.0	0.000844171850432795
258	2	33.0	3.0	18.389007449899783	18.0
259	2	33.0	4.0	18.389007449899783	18.0	0.0013066963532907877
260	2	33.0	5.0	18.389007449899783	18.0	0.0011737326622285273
261	2	33.0	6.0	18.389007449899783	18.0	0.0010052249567066174
262	2	34.0	2.0	18.68172091658832	19.0	0.001546953725172444
263	2	34.0	3.0	18.68172091658832	19.0	0.0012630534260814343
264	2	34.0	4.0	18.68172091658832	19.0	0.000802044431591014
265	2	34.0	5.0	18.68172091658832	19.0	0.0017171066128714393
266	2	34.0	6.0	18.68172091658832	19.0	0.001245948003154155
267	2	34.0	7.0	18.68172091658832	19.0	0.0010234157137155833
268	2	34.0	8.0	18.68172091658832	19.0	0.0009425768865977479
269	2	38.0	2.0	17.568509882383292	18.0	0.0007965438826630004
270	2	38.0	3.0	17.568509882383292	18.0	0.0010429495415929671
271	2	38.0	4.0	17.568509882383292	18.0	0.0009033874463881113
272	2	38.0	5.0	17.568509882383292	18.0	0.0013290381036388816
273	2	38.0	6.0	17.568509882383292	18.0	0.0012071561666078844
274	2	40.0	2.0	18.449768325141545	18.0	0.0010318703484654107
275	2	40.0	3.0	18.449768325141545	18.0	0.0011946280509804157
276	2	40.0	4.0	18.449768325141545	18.0	0.0009108009127314256
277	2	40.0	5.0	18.449768325141545	18.0	0.0008533214662310375
278	2	40.0	6.0	18.449768325141545	18.0	0.0012002170747978105
279	2	55.0	2.0	17.567768895753208	18.0	0.0012575642004462708
280	2	55.0	3.0	17.567768895753208	18.0	0.001198020438618565
281	2	55.0	4.0	17.567768895753208	18.0	0.0007591300351638789
282	2	55.0	5.0	17.567768895753208	18.0	0.0012225111030055474
283	2	55.0	6.0	17.567768895753208	18.0	0.0010078172372170763
284	2	64.0	2.0	18.148956432520965	18.0	0.001403573041806236
285	2	64.0	3.0	18.148956432520965	18.0	0.0007099434598112842
286	2	64.0	4.0	18.148956432520965	18.0	0.0012592273972618629
287	2	64.0	5.0	18.148956432520965	18.0	0.0005592150930871689
288	2	64.0	6.0	18.148956432520965	18.0
289	2	66.0	2.0	18.68219291643676	19.0	0.0013132640534038694
290	2	66.0	3.0	18.68219291643676	19.0	0.0007053717628219534
291	2	66.0	4.0	18.68219291643676	19.0	0.001667694655799436
292	2	66.0	5.0	18.68219291643676	19.0	0.0013389674623560785
293	2	66.0	6.0	18.68219291643676	19.0
294	2	66.0	7.0	18.68219291643676	19.0	0.0010680399663539736
295	2	66.0	8.0	18.68219291643676	19.0	0.0013247643056422443
296	2	67.0	2.0	18.03514554337979	18.0	0.0012245555049400262
297	2	67.0	3.0	18.03514554337979	18.0	0.0014089863232145548
298	2	67.0	4.0	18.03514554337979	18.0	0.001051903442877459
299	2	67.0	5.0	18.03514554337979	18.0	0.002730991494642907
300	2	68.0	2.0	17.568214180448216	18.0	0.0010418126708622733
301	2	68.0	3.0	17.568214180448216	18.0	0.001037399980481983
302	2	68.0	4.0	17.568214180448216	18.0	0.0009698196425165865
303	2	68.0	5.0	17.568214180448216	18.0	0.0012115182751481985
304	2	68.0	6.0	17.568214180448216	18.0	0.0011672005181046707
305	2	76.0	2.0	18.05327902118724	18.0	0.001588818352272135
306	2	76.0	3.0	18.05327902118724	18.0	0.0009336335927684053
307	2	76.0	4.0	18.05327902118724	18.0	0.001030935716867764
308	2	76.0	5.0	18.05327902118724	18.0	0.0011338006501019238
309	2	76.0	6.0	18.05327902118724	18.0	0.0009870764033584078
310	2	80.0	2.0	18.35613633354753	18.0	0.0012028129592610757
311	2	80.0	3.0	18.35613633354753	18.0	0.0011411574454465907
312	2	80.0	4.0	18.35613633354753	18.0
313	2	80.0	5.0	18.35613633354753	18.0	0.0010997989633896588
314	2	80.0	6.0	18.35613633354753	18.0	0.001394228199254213
315	2	83.0	2.0	17.711689201666328	18.0	0.0007672927686075577
316	2	83.0	3.0	17.711689201666328	18.0	0.0011915027326064242
317	2	83.0	4.0	17.711689201666328	18.0	0.0009258095580790401
318	2	83.0	5.0	17.711689201666328	18.0	0.0008451432652705514
319	2	83.0	6.0	17.711689201666328	18.0	0.0008305676700357961
320	2	86.0	2.0	18.6823569314732	19.0	0.0014429024764975246
321	2	86.0	3.0	18.6823569314732	19.0	0.0012212138220068296
322	2	86.0	4.0	18.6823569314732	19.0	0.0012606228192351531
323	2	86.0	5.0	18.6823569314732	19.0	0.0011753350992608845
324	2	86.0	6.0	18.6823569314732	19.0	0.001385181792765646
325	2	86.0	7.0	18.6823569314732	19.0	0.0014479325514818433
326	2	88.0	2.0	17.721926564340624	18.0	0.0011636125372410954
327	2	88.0	3.0	17.721926564340624	18.0	0.0008136266751264374
328	2	88.0	4.0	17.721926564340624	18.0	0.0007289511540988138
329	2	88.0	5.0	17.721926564340624	18.0	0.0010697142751988438
330	2	89.0	2.0	18.20933588947973	18.0	0.0008380779304376743
331	2	89.0	3.0	18.20933588947973	18.0	0.0008147464403238198
332	2	89.0	4.0	18.20933588947973	18.0	0.001144317964077355
333	2	89.0	5.0	18.20933588947973	18.0	0.0009980490022860101
334	2	89.0	6.0	18.20933588947973	18.0	0.0011075006877422845
335	2	90.0	2.0	17.889111675658445	18.0	0.0012119489435109664
336	2	90.0	3.0	17.889111675658445	18.0	0.0010942265892030052
337	2	90.0	4.0	17.889111675658445	18.0	0.0011041568626654068
338	2	90.0	5.0	17.889111675658445	18.0	0.0010225599315711851
339	2	92.0	2.0	17.569498781445027	18.0	0.0011246127257191097
340	2	92.0	3.0	17.569498781445027	18.0	0.0014477226529375135
341	2	92.0	4.0	17.569498781445027	18.0	0.001144271418775919
342	2	92.0	5.0	17.569498781445027	18.0	0.0011091316747738828
343	2	92.0	6.0	17.569498781445027	18.0	0.0013591217014539074
344	2	102.0	2.0	18.57353971767987	19.0	0.000960767888228277
345	2	102.0	3.0	18.57353971767987	19.0	0.0009015512704370166
346	2	105.0	2.0	18.083093357058377	18.0	0.0008130703201528028
347	2	105.0	3.0	18.083093357058377	18.0	0.0014431921571022607
348	2	105.0	4.0	18.083093357058377	18.0	0.000941111130412626
349	2	105.0	5.0	18.083093357058377	18.0	0.0009158094944823941
350	2	105.0	6.0	18.083093357058377	18.0	0.000964707243890317
351	2	105.0	7.0	18.083093357058377	18.0	0.0011990161682635112
352	2	109.0	2.0	17.777281790296367	18.0	0.0013495681808559192
353	2	109.0	3.0	17.777281790296367	18.0	0.0012586721358335742
354	2	109.0	4.0	17.777281790296367	18.0	0.000996552811078723
355	2	109.0	5.0	17.777281790296367	18.0	0.001017798266350276
356	2	110.0	2.0	18.409295915158584	18.0	0.0011180109449097355
357	2	110.0	3.0	18.409295915158584	18.0	0.0011705358617693546
358	2	110.0	4.0	18.409295915158584	18.0	0.0010275163097444291
359	2	110.0	5.0	18.409295915158584	18.0	0.001107405022801468
360	2	110.0	6.0	18.409295915158584	18.0	0.001364036921239546
361	2	114.0	2.0	18.16936384227868	18.0	0.0008649340565032252
362	2	114.0	3.0	18.16936384227868	18.0	0.0014659905281464573
363	2	114.0	4.0	18.16936384227868	18.0	0.001247629724231871
364	2	114.0	5.0	18.16936384227868	18.0	0.0010539021075575523
365	2	114.0	6.0	18.16936384227868	18.0	0.0011197625335533392
366	2	116.0	2.0	18.632249054799765	19.0	0.0015119169104838243
367	2	116.0	3.0	18.632249054799765	19.0	0.0019738074868245062
368	2	116.0	4.0	18.632249054799765	19.0	0.0009462906989780845
369	2	116.0	5.0	18.632249054799765	19.0	0.0015071414816810681
370	2	116.0	6.0	18.632249054799765	19.0	0.0010914412676224859
371	2	116.0	7.0	18.632249054799765	19.0	0.0010727899754579711
372	2	119.0	2.0	17.848935083881596	18.0	0.0013886917305450995
373	2	119.0	3.0	17.848935083881596	18.0	0.001028139435040279
374	2	119.0	4.0	17.848935083881596	18.0	0.0006714405523501961
375	2	119.0	5.0	17.848935083881596	18.0	0.0007207973957191694
376	2	121.0	2.0	18.44484017095477	18.0	0.0014152494035937573
377	2	121.0	3.0	18.44484017095477	18.0	0.0008508530625641068
378	2	121.0	4.0	18.44484017095477	18.0	0.0016434930217894118
379	2	121.0	5.0	18.44484017095477	18.0	0.0007848054703188033
380	2	121.0	6.0	18.44484017095477	18.0	0.0009189485863797643
381	2	122.0	2.0	18.683567696254823	19.0	0.0008399234288672994
382	2	122.0	3.0	18.683567696254823	19.0	0.0008588054292955772
383	2	122.0	4.0	18.683567696254823	19.0	0.0014897877306499312
384	2	122.0	5.0	18.683567696254823	19.0	0.0015346076882706086
385	2	122.0	6.0	18.683567696254823	19.0	0.0015735664172902256
386	2	122.0	7.0	18.683567696254823	19.0	0.0020224042347474474
387	2	122.0	8.0	18.683567696254823	19.0	0.0019897679960186
388	2	123.0	2.0	17.568099351073723	18.0	0.0011718794238330182
389	2	123.0	3.0	17.568099351073723	18.0	0.0011175991074883688
390	2	123.0	4.0	17.568099351073723	18.0	0.0007613252093668268
391	2	123.0	5.0	17.568099351073723	18.0	0.0005006936122373412
392	2	124.0	2.0	17.90196744247247	18.0	0.0014495719728503608
393	2	124.0	3.0	17.90196744247247	18.0	0.0014429677397698479
394	2	124.0	4.0	17.90196744247247	18.0	0.0008938203072892876
395	2	124.0	5.0	17.90196744247247	18.0	0.0009923986841232399
396	2	124.0	6.0	17.90196744247247	18.0	0.0012537820396634452
397	2	125.0	2.0	17.6884821288559	18.0	0.0012358075660159984
398	2	125.0	3.0	17.6884821288559	18.0	0.001140246204360754
399	2	125.0	4.0	17.6884821288559	18.0	0.0014965752134228419
400	2	125.0	5.0	17.6884821288559	18.0	0.0010448189265759873
401	2	125.0	6.0	17.6884821288559	18.0	0.0013108969573961638
402	2	129.0	2.0	17.56981460454445	18.0	0.00044158755542720684
403	2	129.0	3.0	17.56981460454445	18.0	0.0013620656673920997
404	2	129.0	4.0	17.56981460454445	18.0	0.0008933912437431131
405	2	129.0	5.0	17.56981460454445	18.0	0.0006683908629176728
406	2	129.0	6.0	17.56981460454445	18.0	0.0007803647140877176
407	2	132.0	2.0	18.188091313276683	18.0	0.0015700652619665685
408	2	132.0	3.0	18.188091313276683	18.0	0.0013918590610341398
409	2	132.0	4.0	18.188091313276683	18.0	0.001187970571020102
410	2	132.0	5.0	18.188091313276683	18.0	0.0009752769065732629
411	2	132.0	6.0	18.188091313276683	18.0	0.0012375476091688418
412	2	141.0	2.0	18.682680216345585	19.0	0.001492626839730935
413	2	141.0	3.0	18.682680216345585	19.0	0.0007398821051294468
414	2	141.0	4.0	18.682680216345585	19.0	0.0008712518343459026
415	2	141.0	5.0	18.682680216345585	19.0	0.0012565708316349523
416	2	141.0	6.0	18.682680216345585	19.0	0.0013206931319762582
417	2	141.0	7.0	18.682680216345585	19.0	0.0015600484343423807
418	2	141.0	8.0	18.682680216345585	19.0	0.0014796224441083578
419	2	142.0	2.0	18.32275153171817	18.0	0.0009218883671647081
420	2	142.0	3.0	18.32275153171817	18.0	0.0011897474742266583
421	2	142.0	4.0	18.32275153171817	18.0	0.0017544391004913516
422	2	142.0	5.0	18.32275153171817	18.0	0.0015119432857560405
423	2	142.0	6.0	18.32275153171817	18.0	0.0017955784406652618
424	2	144.0	2.0	18.682129237150697	19.0	0.0011223618976652248
425	2	144.0	3.0	18.682129237150697	19.0	0.0012853048579306767
426	2	144.0	4.0	18.682129237150697	19.0	0.000655784364393193
427	2	144.0	5.0	18.682129237150697	19.0	0.0011030705526484832
428	2	144.0	6.0	18.682129237150697	19.0	0.0013624568600151775
429	2	144.0	7.0	18.682129237150697	19.0	0.0013539090062343689
430	2	144.0	8.0	18.682129237150697	19.0	0.0013614400404393335
431	2	147.0	2.0	17.76111994677276	18.0	0.0014890394746517417
432	2	147.0	3.0	17.76111994677276	18.0	0.0010275325993411746
433	2	147.0	4.0	17.76111994677276	18.0	0.0015543548421692707
434	2	147.0	5.0	17.76111994677276	18.0	0.001093690130847829
435	2	147.0	6.0	17.76111994677276	18.0	0.0010761629411208033
436	2	148.0	2.0	17.569454090469215	18.0	0.0014849940189132183
437	2	148.0	3.0	17.569454090469215	18.0	0.001264532105888209
438	2	148.0	4.0	17.569454090469215	18.0	0.0014549546667035047
439	2	148.0	5.0	17.569454090469215	18.0	0.0015315114438496757
440	2	150.0	2.0	17.81261317378162	18.0	0.001176751087398006
441	2	150.0	3.0	17.81261317378162	18.0	0.001493821629687614
442	2	150.0	4.0	17.81261317378162	18.0	0.0009521032974911982
443	2	150.0	5.0	17.81261317378162	18.0	0.001127287638230591
444	2	153.0	2.0	18.540256869406736	19.0	0.0011744923255838557
445	2	153.0	3.0	18.540256869406736	19.0	0.0011449194435679089
446	2	153.0	4.0	18.540256869406736	19.0	0.0011957517049929597
447	2	153.0	5.0	18.540256869406736	19.0	0.0010644319419219335
448	2	153.0	6.0	18.540256869406736	19.0	0.0015102439198556679
449	2	153.0	7.0	18.540256869406736	19.0	0.0014867147737095702
450	2	157.0	2.0	18.37528880281376	18.0	0.0009198877908726854
451	2	157.0	3.0	18.37528880281376	18.0	0.0015364920590390742
452	2	157.0	4.0	18.37528880281376	18.0	0.0008704916806475274
453	2	157.0	5.0	18.37528880281376	18.0	0.0010137635562876086
454	2	157.0	6.0	18.37528880281376	18.0	0.001501675487863905
455	2	157.0	7.0	18.37528880281376	18.0
456	2	157.0	8.0	18.37528880281376	18.0
457	2	161.0	2.0	18.6831934916138	19.0	0.002106092794213657
458	2	161.0	3.0	18.6831934916138	19.0	0.001153255835368504
459	2	161.0	4.0	18.6831934916138	19.0	0.0015067747839954731
460	2	161.0	5.0	18.6831934916138	19.0	0.0010855935144901763
461	2	161.0	6.0	18.6831934916138	19.0	0.0008674838574237708
462	2	161.0	7.0	18.6831934916138	19.0	0.0013567012726135126
463	2	161.0	8.0	18.6831934916138	19.0	0.001486361283274152
464	2	162.0	2.0	17.576752796474306	18.0	0.0007404435915980789
465	2	162.0	3.0	17.576752796474306	18.0	0.001084366067415193
466	2	162.0	4.0	17.576752796474306	18.0	0.0007140870851677071
467	2	162.0	5.0	17.576752796474306	18.0	0.0008711084993269373
468	2	162.0	6.0	17.576752796474306	18.0	0.0013073690833535106
469	2	165.0	2.0	18.58075015886104	19.0	0.0012396691354487647
470	2	165.0	3.0	18.58075015886104	19.0	0.0014915493360823818
471	2	165.0	4.0	18.58075015886104	19.0	0.0011188155322925477
472	2	165.0	5.0	18.58075015886104	19.0	0.0008312584452861875
473	2	165.0	6.0	18.58075015886104	19.0	0.0015823973729531557
474	2	170.0	2.0	17.815918372362148	18.0	0.0015512808348951634
475	2	170.0	3.0	17.815918372362148	18.0	0.0013316399266837307
476	2	170.0	4.0	17.815918372362148	18.0	0.0016127541215564638
477	2	170.0	5.0	17.815918372362148	18.0	0.0010527724741729607
478	2	170.0	6.0	17.815918372362148	18.0	0.0010291026114697538
479	2	171.0	2.0	18.54876274644336	19.0	0.0012167149157138507
480	2	171.0	3.0	18.54876274644336	19.0	0.0013791964256690526
481	2	171.0	4.0	18.54876274644336	19.0	0.0016060699154860714
482	2	171.0	5.0	18.54876274644336	19.0	0.001413809826139645
483	2	171.0	6.0	18.54876274644336	19.0	0.0013378952955187596
484	2	171.0	7.0	18.54876274644336	19.0	0.001356939922047269
485	2	172.0	2.0	18.626674870230683	19.0	0.0013202348206404178
486	2	172.0	3.0	18.626674870230683	19.0	0.0012222418727118782
487	2	172.0	4.0	18.626674870230683	19.0	0.0011686512849628707
488	2	172.0	5.0	18.626674870230683	19.0	0.0015324548363766502
489	2	172.0	6.0	18.626674870230683	19.0	0.0015267425307340418
490	2	172.0	7.0	18.626674870230683	19.0	0.0018553447546206063
491	2	174.0	2.0	18.48900718542381	18.0	0.0012557608863852578
492	2	174.0	3.0	18.48900718542381	18.0	0.0013127022716665465
493	2	174.0	4.0	18.48900718542381	18.0	0.000883712208719836
494	2	174.0	5.0	18.48900718542381	18.0	0.001144627275751231
495	2	174.0	6.0	18.48900718542381	18.0	0.001414876148814845
496	2	178.0	2.0	18.68213781984816	19.0	0.0017899525086392638
497	2	178.0	3.0	18.68213781984816	19.0	0.0015155937768880825
498	2	178.0	4.0	18.68213781984816	19.0	0.0017554900823907953
499	2	178.0	5.0	18.68213781984816	19.0	0.0014628052797080804
500	2	178.0	6.0	18.68213781984816	19.0	0.0017916091178431042
501	2	178.0	7.0	18.68213781984816	19.0	0.0013840298346681165
502	2	179.0	2.0	18.34239222856399	18.0	0.0017433742801073436
503	2	179.0	3.0	18.34239222856399	18.0	0.0024851247440124545
504	2	179.0	4.0	18.34239222856399	18.0	0.0009662129002818456
505	2	179.0	5.0	18.34239222856399	18.0	0.0016159705188472082
506	2	179.0	6.0	18.34239222856399	18.0	0.001848015806651097
507	2	179.0	7.0	18.34239222856399	18.0	0.0015991406606830076
508	2	183.0	2.0	17.638732074797137	18.0	0.0007328087468207338
509	2	183.0	3.0	17.638732074797137	18.0	0.0009969521699059027
510	2	183.0	4.0	17.638732074797137	18.0	0.0020958078262694594
511	2	183.0	5.0	17.638732074797137	18.0	0.0010857472903238097
512	2	184.0	2.0	18.40316030531935	18.0	0.001423908098670432
513	2	184.0	3.0	18.40316030531935	18.0	0.0014828455439787824
514	2	184.0	4.0	18.40316030531935	18.0	0.0009637076824511986
515	2	184.0	5.0	18.40316030531935	18.0	0.001442472449432229
516	2	184.0	6.0	18.40316030531935	18.0	0.0016873304845315708
517	2	184.0	7.0	18.40316030531935	18.0	0.001177806638932169
518	2	185.0	2.0	18.17956823139581	18.0	0.0013153597870605238
519	2	185.0	3.0	18.17956823139581	18.0	0.0011897192408026078
520	2	185.0	4.0	18.17956823139581	18.0	0.0010855767099108879
521	2	185.0	5.0	18.17956823139581	18.0	0.0013449552472372232
522	2	185.0	6.0	18.17956823139581	18.0	0.0021331817951545694
523	2	188.0	2.0	18.15083023305578	18.0	0.0017011540564746007
524	2	188.0	3.0	18.15083023305578	18.0	0.0016906450628046935
525	2	188.0	4.0	18.15083023305578	18.0
526	2	188.0	5.0	18.15083023305578	18.0	0.0014260857961679108
527	2	188.0	6.0	18.15083023305578	18.0	0.0013432546237216207
528	2	188.0	7.0	18.15083023305578	18.0	0.0018448027607734063
529	2	190.0	2.0	18.08962298283292	18.0	0.0004568890046244489
530	2	190.0	3.0	18.08962298283292	18.0	0.00043199729950345046
531	2	194.0	2.0	18.49617896542572	18.0	0.0012573504427572575
532	2	194.0	3.0	18.49617896542572	18.0	0.0012260883046994184
533	2	194.0	4.0	18.49617896542572	18.0	0.0008714882548964107
534	2	194.0	5.0	18.49617896542572	18.0	0.0020043902016010848
535	2	194.0	6.0	18.49617896542572	18.0	0.001156912467230167
536	2	194.0	7.0	18.49617896542572	18.0	0.001395975423152365
537	2	201.0	2.0	18.39708901679402	18.0	0.0011033096019493704
538	2	201.0	3.0	18.39708901679402	18.0	0.0005740772052093035
539	2	201.0	4.0	18.39708901679402	18.0	0.0016126015934856104
540	2	201.0	5.0	18.39708901679402	18.0	0.0013124535487924888
541	2	201.0	6.0	18.39708901679402	18.0	0.0012228170244980873
542	2	201.0	7.0	18.39708901679402	18.0	0.001662199999245375
543	2	201.0	8.0	18.39708901679402	18.0	0.0013934025289010594
544	2	202.0	2.0	17.967365589888924	18.0	0.0013549552118975795
545	2	202.0	3.0	17.967365589888924	18.0	0.001452781633221885
546	2	202.0	4.0	17.967365589888924	18.0	0.0015997767686280909
547	2	202.0	5.0	17.967365589888924	18.0	0.0011522189020375412
548	2	202.0	6.0	17.967365589888924	18.0	0.0015550422420381848
549	2	202.0	7.0	17.967365589888924	18.0	0.0011416597381178457
550	2	209.0	2.0	17.57022238883991	18.0	0.001069477687022708
551	2	209.0	3.0	17.57022238883991	18.0	0.001791052519121147
552	2	209.0	4.0	17.57022238883991	18.0	0.001217379660851432
553	2	209.0	5.0	17.57022238883991	18.0	0.0014477524221296718
554	2	209.0	6.0	17.57022238883991	18.0	0.0011676114881553838
555	2	210.0	2.0	18.68422595276514	19.0	0.0013638408214313824
556	2	210.0	3.0	18.68422595276514	19.0	0.0020835237612019278
557	2	210.0	4.0	18.68422595276514	19.0	0.001094022335407928
558	2	210.0	5.0	18.68422595276514	19.0	0.0019380350423714979
559	2	210.0	6.0	18.68422595276514	19.0	0.0008918428052446827
560	2	210.0	7.0	18.68422595276514	19.0	0.001011905414068909
561	2	210.0	8.0	18.68422595276514	19.0	0.0015220386856114345
562	2	214.0	2.0	18.55878103426433	19.0	0.0014199549390287883
563	2	214.0	3.0	18.55878103426433	19.0	0.0012026552073220915
564	2	214.0	4.0	18.55878103426433	19.0	0.001379769894942824
565	2	214.0	5.0	18.55878103426433	19.0	0.0017001331396368582
566	2	214.0	6.0	18.55878103426433	19.0	0.0009277217487700085
567	2	214.0	7.0	18.55878103426433	19.0	0.0013958002483286257
568	2	214.0	8.0	18.55878103426433	19.0	0.001136129994150381
569	2	215.0	2.0	17.90664965971462	18.0	0.0004911947508334765
570	2	215.0	3.0	17.90664965971462	18.0	0.0009471113141414639
571	2	215.0	4.0	17.90664965971462	18.0	0.00098349688774849
572	2	215.0	5.0	17.90664965971462	18.0	0.0015589155319190315
573	2	469.0	2.0	17.569440944522547	18.0	0.0010699589338534303
574	2	469.0	3.0	17.569440944522547	18.0	0.0009561503925134506
575	2	469.0	4.0	17.569440944522547	18.0	0.0006571817470450911
576	2	469.0	5.0	17.569440944522547	18.0	0.0007147217817778963
577	2	469.0	6.0	17.569440944522547	18.0	0.0007661461779910038
578	2	485.0	2.0	17.569377826642036	18.0	0.0007845214738298117
579	2	485.0	3.0	17.569377826642036	18.0	0.0007600533180890166
580	2	485.0	4.0	17.569377826642036	18.0	0.0008586314288835553
581	2	485.0	5.0	17.569377826642036	18.0	0.0009827828652045135
582	2	485.0	6.0	17.569377826642036	18.0	0.0009628608279819802
583	3	0.0	2.0	19.68532715283952	20.0	0.0016704929032504464
584	3	0.0	3.0	19.68532715283952	20.0	0.000827569448967253
585	3	0.0	4.0	19.68532715283952	20.0
586	3	0.0	5.0	19.68532715283952	20.0	0.001730666975820009
587	3	0.0	6.0	19.68532715283952	20.0	0.001670155898863837
588	3	0.0	7.0	19.68532715283952	20.0	0.0023216615583308855
589	3	0.0	8.0	19.68532715283952	20.0	0.0015073922562093322
590	3	0.0	9.0	19.68532715283952	20.0	0.0017754758780245718
591	3	0.0	10.0	19.68532715283952	20.0	0.0014570538807902277
592	3	2.0	2.0	18.86228792417132	19.0	0.0015370900319459611
593	3	2.0	3.0	18.86228792417132	19.0	0.0008102826661534075
594	3	2.0	4.0	18.86228792417132	19.0	0.0029969389033954272
595	3	2.0	5.0	18.86228792417132	19.0	0.0011634108662069665
596	3	2.0	6.0	18.86228792417132	19.0	0.0012945670276998135
597	3	2.0	7.0	18.86228792417132	19.0	0.0009641864569389527
598	3	2.0	8.0	18.86228792417132	19.0	0.0023427157018706974
599	3	4.0	2.0	19.451086745311244	19.0	0.0015228315961133122
600	3	4.0	3.0	19.451086745311244	19.0	0.0023689398618491004
601	3	4.0	4.0	19.451086745311244	19.0	0.001567292717223119
602	3	4.0	5.0	19.451086745311244	19.0	0.001448117344252638
603	3	4.0	6.0	19.451086745311244	19.0	0.0011257703646172892
604	3	4.0	7.0	19.451086745311244	19.0	0.0007155907980208962
605	3	4.0	8.0	19.451086745311244	19.0	0.0014758846631387208
606	3	6.0	2.0	19.20479635175465	19.0	0.0013167841284990626
607	3	6.0	3.0	19.20479635175465	19.0	0.0010642997649985878
608	3	6.0	4.0	19.20479635175465	19.0	0.001876071425650433
609	3	6.0	5.0	19.20479635175465	19.0	0.002379668066278886
610	3	6.0	6.0	19.20479635175465	19.0	0.0007485830354104127
611	3	6.0	7.0	19.20479635175465	19.0	0.0018330428170531244
612	3	6.0	8.0	19.20479635175465	19.0	0.0011513181291482556
613	3	8.0	2.0	19.674378064385795	20.0	0.001805241706705567
614	3	8.0	3.0	19.674378064385795	20.0	0.0016027787615048004
615	3	8.0	4.0	19.674378064385795	20.0	0.0014367708187299154
616	3	8.0	5.0	19.674378064385795	20.0	0.0006121609864222816
617	3	8.0	6.0	19.674378064385795	20.0	0.0015628142683254394
618	3	8.0	7.0	19.674378064385795	20.0	0.0018387234525115775
619	3	8.0	8.0	19.674378064385795	20.0	0.0015560987068948759
620	3	8.0	9.0	19.674378064385795	20.0	0.0007521918135350179
621	3	9.0	2.0	19.27218020035635	19.0	0.0014835533212398547
622	3	9.0	3.0	19.27218020035635	19.0	0.0014150897304326612
623	3	9.0	4.0	19.27218020035635	19.0	0.0009358787365084998
624	3	9.0	5.0	19.27218020035635	19.0	0.0019203278216481678
625	3	9.0	6.0	19.27218020035635	19.0	0.0014615816571630648
626	3	9.0	7.0	19.27218020035635	19.0	0.0017191019682218343
627	3	9.0	8.0	19.27218020035635	19.0	0.0012427568818979338
628	3	9.0	9.0	19.27218020035635	19.0	0.0016844809571386814
629	3	11.0	2.0	18.92279539546964	19.0	0.0014130427939449094
630	3	11.0	3.0	18.92279539546964	19.0	0.000681728100932582
631	3	11.0	4.0	18.92279539546964	19.0	0.0011820181966608332
632	3	11.0	5.0	18.92279539546964	19.0	0.0008713593002446588
633	3	11.0	6.0	18.92279539546964	19.0	0.0008669182126190163
634	3	11.0	7.0	18.92279539546964	19.0	0.0013015706769979958
635	3	11.0	8.0	18.92279539546964	19.0	0.0008825617348267816
636	3	15.0	2.0	18.86062681470179	19.0	0.0012189386424620804
637	3	15.0	3.0	18.86062681470179	19.0	0.0013508217749301167
638	3	15.0	4.0	18.86062681470179	19.0	0.0007580477480375335
639	3	15.0	5.0	18.86062681470179	19.0	0.0009883525175645573
640	3	15.0	6.0	18.86062681470179	19.0	0.001206465531795152
641	3	16.0	2.0	19.614158683246973	20.0	0.0012083100769048965
642	3	16.0	3.0	19.614158683246973	20.0	0.0014800855573883036
643	3	16.0	4.0	19.614158683246973	20.0	0.0018642092423536455
644	3	16.0	5.0	19.614158683246973	20.0
645	3	16.0	6.0	19.614158683246973	20.0	0.002221645431493532
646	3	16.0	7.0	19.614158683246973	20.0	0.0013656672030108378
647	3	16.0	8.0	19.614158683246973	20.0	0.0019263749156227228
648	3	16.0	9.0	19.614158683246973	20.0	0.001640716573110689
649	3	17.0	2.0	19.37508508461304	19.0	0.0011759363644571745
650	3	17.0	3.0	19.37508508461304	19.0	0.0016599704462469068
651	3	17.0	4.0	19.37508508461304	19.0	0.0014024457687632544
652	3	17.0	5.0	19.37508508461304	19.0	0.0016992108561211267
653	3	17.0	6.0	19.37508508461304	19.0	0.0013822025121600586
654	3	17.0	7.0	19.37508508461304	19.0
655	3	17.0	8.0	19.37508508461304	19.0	0.0011025738307653763
656	3	17.0	9.0	19.37508508461304	19.0	0.0017170966149120178
657	3	18.0	2.0	19.502678366927164	20.0	0.0008298573249862431
658	3	18.0	3.0	19.502678366927164	20.0	0.0019354507310315218
659	3	18.0	4.0	19.502678366927164	20.0	0.001526634774144027
660	3	18.0	5.0	19.502678366927164	20.0	0.0017742896592022421
661	3	18.0	6.0	19.502678366927164	20.0	0.002045016816065783
662	3	18.0	7.0	19.502678366927164	20.0	0.0011196785426351174
663	3	18.0	8.0	19.502678366927164	20.0	0.0010662554078498488
664	3	18.0	9.0	19.502678366927164	20.0	0.0007937864105293732
665	3	20.0	2.0	18.99094774037404	19.0	0.0014600895527995313
666	3	20.0	3.0	18.99094774037404	19.0	0.0010193038098736211
667	3	20.0	4.0	18.99094774037404	19.0	0.0011240968451664208
668	3	20.0	5.0	18.99094774037404	19.0	0.0005031810730964714
669	3	20.0	6.0	18.99094774037404	19.0	0.002109954659738505
670	3	20.0	7.0	18.99094774037404	19.0	0.0011564095194263354
671	3	20.0	8.0	18.99094774037404	19.0	0.0010516868888634245
672	3	21.0	2.0	19.566455167408087	20.0	0.0015818881757778411
673	3	21.0	3.0	19.566455167408087	20.0	0.001666388623156856
674	3	21.0	4.0	19.566455167408087	20.0	0.0011772014168142378
675	3	21.0	5.0	19.566455167408087	20.0
676	3	21.0	6.0	19.566455167408087	20.0	0.0011749812291282531
677	3	21.0	7.0	19.566455167408087	20.0	0.0015366897327344254
678	3	21.0	8.0	19.566455167408087	20.0	0.0012488928949391089
679	3	21.0	9.0	19.566455167408087	20.0	0.0012581600433153111
680	3	22.0	2.0	19.31787873582242	19.0	0.0015601963238196757
681	3	22.0	3.0	19.31787873582242	19.0	0.0015564899723370393
682	3	22.0	4.0	19.31787873582242	19.0	0.0017296098670691049
683	3	22.0	5.0	19.31787873582242	19.0	0.0014920330873010655
684	3	22.0	6.0	19.31787873582242	19.0	0.001370576427664129
685	3	22.0	7.0	19.31787873582242	19.0	0.0013319909815185018
686	3	22.0	8.0	19.31787873582242	19.0	0.001521791666243648
687	3	22.0	9.0	19.31787873582242	19.0	0.0012162058897093036
688	3	23.0	2.0	19.18699518330329	19.0	0.0008952201618179441
689	3	23.0	3.0	19.18699518330329	19.0	0.0016368968736822902
690	3	23.0	4.0	19.18699518330329	19.0	0.0008728229388238522
691	3	23.0	5.0	19.18699518330329	19.0	0.0008834122932916999
692	3	23.0	6.0	19.18699518330329	19.0	0.0008340726967568802
693	3	23.0	7.0	19.18699518330329	19.0	0.0004911373292416894
694	3	23.0	8.0	19.18699518330329	19.0	0.0009047748720684407
695	3	24.0	2.0	18.9870902294641	19.0	0.0006429606596167779
696	3	24.0	3.0	18.9870902294641	19.0	0.0019522756096023001
697	3	24.0	4.0	18.9870902294641	19.0	0.0013431827534737023
698	3	24.0	5.0	18.9870902294641	19.0	0.0012702072987003754
699	3	24.0	6.0	18.9870902294641	19.0	0.0017080503190128626
700	3	24.0	7.0	18.9870902294641	19.0	0.001104848575173156
701	3	24.0	8.0	18.9870902294641	19.0	0.0016551074176176764
702	3	26.0	2.0	19.362357553741862	19.0	0.0013384050190207875
703	3	26.0	3.0	19.362357553741862	19.0	0.0018662972372279888
704	3	26.0	4.0	19.362357553741862	19.0	0.0022073960297022623
705	3	26.0	5.0	19.362357553741862	19.0	0.0016027930660615429
706	3	26.0	6.0	19.362357553741862	19.0	0.001465185326036656
707	3	26.0	7.0	19.362357553741862	19.0	0.0015164625292514295
708	3	26.0	8.0	19.362357553741862	19.0	0.0010802766136236098
709	3	26.0	9.0	19.362357553741862	19.0	0.0013174663860333901
710	3	27.0	2.0	19.231011424880084	19.0	0.0010531703733221594
711	3	27.0	3.0	19.231011424880084	19.0	0.0012176685550256423
712	3	27.0	4.0	19.231011424880084	19.0	0.0013383340556394798
713	3	27.0	5.0	19.231011424880084	19.0	0.0016686314278485576
714	3	27.0	6.0	19.231011424880084	19.0	0.0013092716892049668
715	3	27.0	7.0	19.231011424880084	19.0	0.0011809023287003239
716	3	27.0	8.0	19.231011424880084	19.0	0.0015212536264000694
717	3	27.0	9.0	19.231011424880084	19.0	0.0011214746670409608
718	3	28.0	2.0	18.85935031970603	19.0	0.0011594760433744165
719	3	28.0	3.0	18.85935031970603	19.0	0.0014695313047797226
720	3	28.0	4.0	18.85935031970603	19.0	0.0016471198424001503
721	3	28.0	5.0	18.85935031970603	19.0	0.001250570272285006
722	3	28.0	6.0	18.85935031970603	19.0	0.0011603343090830598
723	3	28.0	7.0	18.85935031970603	19.0	0.0005629813758560114
724	3	28.0	8.0	18.85935031970603	19.0	0.001381276258471824
725	3	31.0	2.0	19.30847912614617	19.0	0.0016353730541855329
726	3	31.0	3.0	19.30847912614617	19.0	0.0012967866901871792
727	3	31.0	4.0	19.30847912614617	19.0	0.0016601455475516484
728	3	31.0	5.0	19.30847912614617	19.0	0.0011262538151391196
729	3	31.0	6.0	19.30847912614617	19.0	0.0017176171282937771
730	3	31.0	7.0	19.30847912614617	19.0	0.0011887094840506264
731	3	31.0	8.0	19.30847912614617	19.0	0.0014146981844505588
732	3	31.0	9.0	19.30847912614617	19.0	0.00126316484717509
733	3	32.0	2.0	19.26384130042656	19.0	0.0013172954160658213
734	3	32.0	3.0	19.26384130042656	19.0	0.0005461695811925792
735	3	32.0	4.0	19.26384130042656	19.0	0.000870257680481676
736	3	32.0	5.0	19.26384130042656	19.0	0.0015899134307414116
737	3	32.0	6.0	19.26384130042656	19.0	0.0016384387179155012
738	3	32.0	7.0	19.26384130042656	19.0	0.0015619536330347484
739	3	32.0	8.0	19.26384130042656	19.0	0.001699026904076571
740	3	32.0	9.0	19.26384130042656	19.0	0.001150684596985113
741	3	33.0	2.0	19.423830892315856	19.0	0.002235329822061632
742	3	33.0	3.0	19.423830892315856	19.0
743	3	33.0	4.0	19.423830892315856	19.0	0.0014634729981191886
744	3	33.0	5.0	19.423830892315856	19.0	0.0017302891489912717
745	3	33.0	6.0	19.423830892315856	19.0	0.001960849852343709
746	3	33.0	7.0	19.423830892315856	19.0	0.0016862970469429825
747	3	33.0	8.0	19.423830892315856	19.0	0.0015624340226964315
748	3	33.0	9.0	19.423830892315856	19.0	0.001117724226396082
749	3	34.0	2.0	19.682453145130268	20.0	0.0013869450967056221
750	3	34.0	3.0	19.682453145130268	20.0	0.0011753827543587976
751	3	34.0	4.0	19.682453145130268	20.0	0.001854336224992308
752	3	34.0	5.0	19.682453145130268	20.0	0.0016137722745483752
753	3	34.0	6.0	19.682453145130268	20.0	0.0018423161076786768
754	3	34.0	7.0	19.682453145130268	20.0	0.0022056077190036067
755	3	34.0	8.0	19.682453145130268	20.0	0.0017528348701746342
756	3	34.0	9.0	19.682453145130268	20.0	0.002404584352663754
757	3	35.0	2.0	18.93118201325256	19.0	0.0010691874158768478
758	3	35.0	3.0	18.93118201325256	19.0	0.0011208853752231115
759	3	35.0	4.0	18.93118201325256	19.0	0.0013670784369806666
760	3	35.0	5.0	18.93118201325256	19.0	0.0011056236984174877
761	3	35.0	6.0	18.93118201325256	19.0	0.0018442358021982714
762	3	35.0	7.0	18.93118201325256	19.0	0.0014963889013960994
763	3	35.0	8.0	18.93118201325256	19.0	0.001478321049175538
764	3	39.0	2.0	19.420553550828668	19.0	0.0018306980033238093
765	3	39.0	3.0	19.420553550828668	19.0	0.0014456624323332338
766	3	39.0	4.0	19.420553550828668	19.0	0.0011395776291793238
767	3	39.0	5.0	19.420553550828668	19.0	0.0013451043181874366
768	3	39.0	6.0	19.420553550828668	19.0	0.002022915132596858
769	3	39.0	7.0	19.420553550828668	19.0	0.0014064596480348821
770	3	39.0	8.0	19.420553550828668	19.0	0.001709674409420335
771	3	39.0	9.0	19.420553550828668	19.0	0.0017254502095272598
772	3	43.0	2.0	19.29252895185075	19.0	0.00045160255740002913
773	3	43.0	3.0	19.29252895185075	19.0	0.00038725655773287355
774	3	47.0	2.0	19.673149878382205	20.0	0.0011629524038257407
775	3	47.0	3.0	19.673149878382205	20.0	0.001591652176938302
776	3	47.0	4.0	19.673149878382205	20.0	0.0017888567388763604
777	3	47.0	5.0	19.673149878382205	20.0	0.001660786617828385
778	3	47.0	6.0	19.673149878382205	20.0	0.0012071577174707696
779	3	47.0	7.0	19.673149878382205	20.0	0.0011903009020523881
780	3	47.0	8.0	19.673149878382205	20.0	0.0013404698709139158
781	3	47.0	9.0	19.673149878382205	20.0	0.0018633753532260914
782	3	59.0	2.0	18.972341408520048	19.0	0.0011812794528191918
783	3	59.0	3.0	18.972341408520048	19.0	0.0014973814384630912
784	3	59.0	4.0	18.972341408520048	19.0	0.0008071539517506374
785	3	59.0	5.0	18.972341408520048	19.0	0.00225422872340978
786	3	59.0	6.0	18.972341408520048	19.0	0.0010673893119792172
787	3	59.0	7.0	18.972341408520048	19.0	0.0013966896838458712
788	3	59.0	8.0	18.972341408520048	19.0	0.0014699184841636067
789	3	167.0	2.0	19.636172766791944	20.0
790	3	167.0	3.0	19.636172766791944	20.0	0.0010646462102439948
791	3	167.0	4.0	19.636172766791944	20.0	0.0015243915428001568
792	3	167.0	5.0	19.636172766791944	20.0	0.0014015119396243827
793	3	167.0	6.0	19.636172766791944	20.0	0.0016093132108238718
794	3	167.0	7.0	19.636172766791944	20.0	0.0010217251055040916
795	3	167.0	8.0	19.636172766791944	20.0	0.0011211406872959722
796	3	167.0	9.0	19.636172766791944	20.0	0.0012171647801920559
797	3	167.0	10.0	19.636172766791944	20.0	0.0007720897023224795
798	3	174.0	2.0	19.40759543296871	19.0	0.001866975218303265
799	3	174.0	3.0	19.40759543296871	19.0	0.0010977831212583325
800	3	174.0	4.0	19.40759543296871	19.0	0.0012587122616055206
801	3	174.0	5.0	19.40759543296871	19.0	0.0010529000827338545
802	3	174.0	6.0	19.40759543296871	19.0	0.0008233811897718761
803	3	174.0	7.0	19.40759543296871	19.0	0.001416957351302621
804	3	174.0	8.0	19.40759543296871	19.0	0.0012106738772543495
805	3	174.0	9.0	19.40759543296871	19.0	0.001381277064129616
806	3	175.0	2.0	19.627777983388533	20.0	0.0011683127216857477
807	3	175.0	3.0	19.627777983388533	20.0	0.0007545488157623024
808	3	175.0	4.0	19.627777983388533	20.0	0.0011167504931207317
809	3	175.0	5.0	19.627777983388533	20.0	0.001903464727958821
810	3	175.0	6.0	19.627777983388533	20.0	0.0011847651318402073
811	3	175.0	7.0	19.627777983388533	20.0	0.0014629801909291967
812	3	175.0	8.0	19.627777983388533	20.0	0.0008019341873406605
813	3	175.0	9.0	19.627777983388533	20.0	0.0016377376749293778
814	3	180.0	2.0	19.518476263957613	20.0	0.0010754102981698794
815	3	180.0	3.0	19.518476263957613	20.0	0.0012783972143535598
816	3	180.0	4.0	19.518476263957613	20.0	0.0014197096800645814
817	3	180.0	5.0	19.518476263957613	20.0	0.001886797202469677
818	3	180.0	6.0	19.518476263957613	20.0	0.001177957922705475
819	3	180.0	7.0	19.518476263957613	20.0	0.0007187257811642801
820	3	180.0	8.0	19.518476263957613	20.0	0.001011801894219893
821	3	180.0	9.0	19.518476263957613	20.0	0.0009672596148200914
822	3	186.0	2.0	19.34343237231779	19.0	0.0012045540215140586
823	3	186.0	3.0	19.34343237231779	19.0	0.0010884656489826253
824	3	186.0	4.0	19.34343237231779	19.0	0.001258537990078421
825	3	186.0	5.0	19.34343237231779	19.0	0.0008960666627593947
826	3	186.0	6.0	19.34343237231779	19.0	0.0011235038858963204
827	3	186.0	7.0	19.34343237231779	19.0	0.001904492297755247
828	3	186.0	8.0	19.34343237231779	19.0	0.0018137931528753601
829	3	186.0	9.0	19.34343237231779	19.0	0.0013314356388769142
830	3	188.0	2.0	19.683732212422058	20.0	0.0013151853197826819
831	3	188.0	3.0	19.683732212422058	20.0	0.0012973374652756717
832	3	188.0	4.0	19.683732212422058	20.0	0.0012988187052315242
833	3	188.0	5.0	19.683732212422058	20.0	0.0008028678138822663
834	3	188.0	6.0	19.683732212422058	20.0	0.000927375025149276
835	3	188.0	7.0	19.683732212422058	20.0	0.0015329783645956162
836	3	188.0	8.0	19.683732212422058	20.0	0.0009865310239571266
837	3	191.0	2.0	19.622482005951053	20.0	0.0013463918832647582
838	3	191.0	3.0	19.622482005951053	20.0	0.0005077630738681677
839	3	191.0	4.0	19.622482005951053	20.0	0.0006241076495015744
840	3	191.0	5.0	19.622482005951053	20.0	0.000700589525136815
841	3	191.0	6.0	19.622482005951053	20.0	0.0009463010834704338
842	3	191.0	7.0	19.622482005951053	20.0	0.0009900742490669533
843	3	192.0	2.0	19.510295767017062	20.0	0.001641550329819435
844	3	192.0	3.0	19.510295767017062	20.0	0.0015404881258592369
845	3	192.0	4.0	19.510295767017062	20.0	0.0010433631307366178
846	3	192.0	5.0	19.510295767017062	20.0	0.00132358804589719
847	3	192.0	6.0	19.510295767017062	20.0	0.0016979563635424037
848	3	192.0	7.0	19.510295767017062	20.0	0.0017101311637791872
849	3	192.0	8.0	19.510295767017062	20.0	0.0017437381423662508
850	3	192.0	9.0	19.510295767017062	20.0	0.0013290162087647784
851	3	193.0	2.0	18.96102417887809	19.0	0.0007950718509832156
852	3	193.0	3.0	18.96102417887809	19.0	0.0009164096297377454
853	3	193.0	4.0	18.96102417887809	19.0	0.0009987055554617334
854	3	193.0	5.0	18.96102417887809	19.0	0.0009624101133484327
855	3	193.0	6.0	18.96102417887809	19.0	0.0006913338599206251
856	3	193.0	7.0	18.96102417887809	19.0	0.0007478158928054513
857	3	194.0	2.0	19.343096810880404	19.0	0.0015411421583239914
858	3	194.0	3.0	19.343096810880404	19.0	0.0015706999126906937
859	3	194.0	4.0	19.343096810880404	19.0	0.0012517017331804972
860	3	194.0	5.0	19.343096810880404	19.0	0.0018095933340160498
861	3	194.0	6.0	19.343096810880404	19.0	0.0012501610355244539
862	3	194.0	7.0	19.343096810880404	19.0	0.001053616531477373
863	3	194.0	8.0	19.343096810880404	19.0	0.001585511847735983
864	3	194.0	9.0	19.343096810880404	19.0	0.0008839769464395036
865	3	196.0	2.0	19.476127963846945	19.0	0.000917024663834099
866	3	196.0	3.0	19.476127963846945	19.0	0.001563506968275637
867	3	196.0	4.0	19.476127963846945	19.0	0.0016185596890007812
868	3	196.0	5.0	19.476127963846945	19.0	0.0014417653761911347
869	3	196.0	6.0	19.476127963846945	19.0
870	3	196.0	7.0	19.476127963846945	19.0	0.0014045021206532985
871	3	196.0	8.0	19.476127963846945	19.0	0.0013788769667054954
872	3	196.0	9.0	19.476127963846945	19.0	0.0012496329741408336
873	3	198.0	2.0	19.68392198942931	20.0	0.0007213544967669471
874	3	198.0	3.0	19.68392198942931	20.0	0.0007395747797250047
875	3	198.0	4.0	19.68392198942931	20.0	0.0008345931084613852
876	3	198.0	5.0	19.68392198942931	20.0	0.0014763144923983652
877	3	198.0	6.0	19.68392198942931	20.0	0.0013911329756443184
878	3	198.0	7.0	19.68392198942931	20.0	0.0007865001902508354
879	3	198.0	8.0	19.68392198942931	20.0	0.00123430369146527
880	3	202.0	2.0	19.96157179505854	20.0	0.0010332493478429406
881	3	202.0	3.0	19.96157179505854	20.0	0.001235443277917939
882	3	202.0	4.0	19.96157179505854	20.0	0.0019132917179032387
883	3	202.0	5.0	19.96157179505854	20.0	0.0011198753460684291
884	3	202.0	6.0	19.96157179505854	20.0	0.001257000038730641
885	3	202.0	7.0	19.96157179505854	20.0	0.0015347283498344767
886	3	202.0	8.0	19.96157179505854	20.0	0.0012986374300462387
887	3	205.0	2.0	19.363799013290866	19.0	0.0013364047337678547
888	3	205.0	3.0	19.363799013290866	19.0	0.000558602790125519
889	3	205.0	4.0	19.363799013290866	19.0
890	3	205.0	5.0	19.363799013290866	19.0	0.000831011216407971
891	3	205.0	6.0	19.363799013290866	19.0	0.0011814058486954988
892	3	205.0	7.0	19.363799013290866	19.0	0.0013193910986652308
893	3	205.0	8.0	19.363799013290866	19.0	0.0011070666293754743
894	3	205.0	9.0	19.363799013290866	19.0	0.0013335896903720532
895	3	207.0	2.0	19.66838928513332	20.0	0.001158665659074872
896	3	207.0	3.0	19.66838928513332	20.0	0.00131599570405642
897	3	207.0	4.0	19.66838928513332	20.0	0.0018245970572439325
898	3	207.0	5.0	19.66838928513332	20.0	0.0010825991471131446
899	3	207.0	6.0	19.66838928513332	20.0	0.0010198221743640346
900	3	207.0	7.0	19.66838928513332	20.0	0.0009894382211889869
901	3	207.0	8.0	19.66838928513332	20.0	0.0011022392177350128
902	3	207.0	9.0	19.66838928513332	20.0	0.0007106765073851145
903	3	212.0	2.0	19.281722004768667	19.0	0.0009732669125930101
904	3	212.0	3.0	19.281722004768667	19.0
905	3	212.0	4.0	19.281722004768667	19.0	0.0011574436421019202
906	3	212.0	5.0	19.281722004768667	19.0	0.0011268579972595022
907	3	212.0	6.0	19.281722004768667	19.0	0.0013484721747872078
908	3	212.0	7.0	19.281722004768667	19.0	0.0014046213791161974
909	3	212.0	8.0	19.281722004768667	19.0	0.0011618079611657006
910	3	212.0	9.0	19.281722004768667	19.0	0.0009895597159835594
911	3	213.0	2.0	19.3689118210242	19.0	0.0012717157180579994
912	3	213.0	3.0	19.3689118210242	19.0	0.0008557925685912836
913	3	213.0	4.0	19.3689118210242	19.0	0.001327409652918618
914	3	213.0	5.0	19.3689118210242	19.0	0.0010884708950968287
915	3	213.0	6.0	19.3689118210242	19.0	0.0016794567447579992
916	3	213.0	7.0	19.3689118210242	19.0	0.001261938828289147
917	3	213.0	8.0	19.3689118210242	19.0	0.0012333521234561594
918	3	213.0	9.0	19.3689118210242	19.0	0.0009304900824900076
919	3	215.0	2.0	19.426362434664227	19.0	0.0012632318772651224
920	3	215.0	3.0	19.426362434664227	19.0	0.0020578696361406674
921	3	215.0	4.0	19.426362434664227	19.0
922	3	215.0	5.0	19.426362434664227	19.0	0.000892712036010047
923	3	215.0	6.0	19.426362434664227	19.0	0.0020540984737560898
924	3	215.0	7.0	19.426362434664227	19.0	0.0012528218868594714
925	3	215.0	8.0	19.426362434664227	19.0	0.0010895824432494779
926	3	215.0	9.0	19.426362434664227	19.0	0.0015370887798331972
927	3	216.0	2.0	19.495802965268584	19.0	0.001773620799688484
928	3	216.0	3.0	19.495802965268584	19.0	0.0020771426043537954
929	3	216.0	4.0	19.495802965268584	19.0	0.0015375739157594602
930	3	216.0	5.0	19.495802965268584	19.0	0.001345804005831556
931	3	216.0	6.0	19.495802965268584	19.0	0.0017237601438666668
932	3	216.0	7.0	19.495802965268584	19.0	0.0016885768068641562
933	3	216.0	8.0	19.495802965268584	19.0	0.0014341010076930594
934	3	216.0	9.0	19.495802965268584	19.0	0.0013277868812439958
935	3	219.0	2.0	19.562707582721355	20.0	0.0016746747625888474
936	3	219.0	3.0	19.562707582721355	20.0	0.0013082145668086844
937	3	219.0	4.0	19.562707582721355	20.0	0.0016347395337463707
938	3	219.0	5.0	19.562707582721355	20.0	0.0014092794649459017
939	3	219.0	6.0	19.562707582721355	20.0	0.0014740544951292096
940	3	219.0	7.0	19.562707582721355	20.0	0.0011397796350343906
941	3	219.0	8.0	19.562707582721355	20.0	0.001009812534642554
942	3	219.0	9.0	19.562707582721355	20.0	0.0010435274816002792
943	3	220.0	2.0	19.64113459918964	20.0	0.0011281334771533042
944	3	220.0	3.0	19.64113459918964	20.0
945	3	220.0	4.0	19.64113459918964	20.0
946	3	220.0	5.0	19.64113459918964	20.0	0.0016715132649755301
947	3	220.0	6.0	19.64113459918964	20.0	0.0010873642147117336
948	3	220.0	7.0	19.64113459918964	20.0	0.001107720022883319
949	3	220.0	8.0	19.64113459918964	20.0	0.0014375929228547001
950	3	220.0	9.0	19.64113459918964	20.0	0.0012055318415991436
951	3	221.0	2.0	18.86273273074726	19.0	0.0008941836333355057
952	3	221.0	3.0	18.86273273074726	19.0	0.0008619394438172189
953	3	221.0	4.0	18.86273273074726	19.0	0.0014562762458484098
954	3	221.0	5.0	18.86273273074726	19.0	0.00104364900392774
955	3	221.0	6.0	18.86273273074726	19.0	0.0006319219887489108
956	3	221.0	7.0	18.86273273074726	19.0	0.0012092003611132726
957	3	221.0	8.0	18.86273273074726	19.0	0.0010233820022500894
958	3	223.0	2.0	19.30555170928776	19.0	0.0013098906926336095
959	3	223.0	3.0	19.30555170928776	19.0	0.0017170049980126199
960	3	223.0	4.0	19.30555170928776	19.0	0.0010041584550612595
961	3	223.0	5.0	19.30555170928776	19.0	0.0013843230933181271
962	3	223.0	6.0	19.30555170928776	19.0	0.0012410318010228486
963	3	223.0	7.0	19.30555170928776	19.0	0.0016084599495815141
964	3	223.0	8.0	19.30555170928776	19.0	0.001407782221828773
965	3	223.0	9.0	19.30555170928776	19.0	0.0012724374666469654
966	3	227.0	2.0	19.586030270547955	20.0	0.0012546524321738943
967	3	227.0	3.0	19.586030270547955	20.0	0.000922369126327348
968	3	227.0	4.0	19.586030270547955	20.0	0.0012837160527942274
969	3	227.0	5.0	19.586030270547955	20.0	0.0012833802561421695
970	3	227.0	6.0	19.586030270547955	20.0	0.0006006786278306047
971	3	227.0	7.0	19.586030270547955	20.0
972	3	227.0	8.0	19.586030270547955	20.0	0.0013673438190689976
973	3	227.0	9.0	19.586030270547955	20.0	0.0017270197054527654
974	3	229.0	2.0	19.409032729784467	19.0	0.0011070852629523691
975	3	229.0	3.0	19.409032729784467	19.0
976	3	229.0	4.0	19.409032729784467	19.0	0.0013826067643527777
977	3	229.0	5.0	19.409032729784467	19.0
978	3	229.0	6.0	19.409032729784467	19.0	0.0009791649009867648
979	3	229.0	7.0	19.409032729784467	19.0	0.0010041551581797977
980	3	229.0	8.0	19.409032729784467	19.0	0.0011114115538620676
981	3	229.0	9.0	19.409032729784467	19.0	0.0010356309498258554
982	3	230.0	2.0	19.350873647740983	19.0	0.0016418995289099628
983	3	230.0	3.0	19.350873647740983	19.0	0.0012484679732373766
984	3	230.0	4.0	19.350873647740983	19.0	0.0011245911993976326
985	3	230.0	5.0	19.350873647740983	19.0	0.0010204112751866364
986	3	230.0	6.0	19.350873647740983	19.0	0.000847934334631657
987	3	230.0	7.0	19.350873647740983	19.0	0.001285804343165886
988	3	230.0	8.0	19.350873647740983	19.0	0.0013108243446928
989	3	230.0	9.0	19.350873647740983	19.0	0.0012996300236093167
990	3	231.0	2.0	19.46559785226604	19.0	0.001236747253038109
991	3	231.0	3.0	19.46559785226604	19.0	0.0015200845620305162
992	3	231.0	4.0	19.46559785226604	19.0	0.0019310475457619354
993	3	231.0	5.0	19.46559785226604	19.0	0.0015400031703004403
994	3	231.0	6.0	19.46559785226604	19.0	0.0010700289765513285
995	3	231.0	7.0	19.46559785226604	19.0	0.000987699292645053
996	3	231.0	8.0	19.46559785226604	19.0	0.0011667005080608357
997	3	231.0	9.0	19.46559785226604	19.0	0.0010141322042239746
998	3	232.0	2.0	19.66886090203951	20.0	0.0011199803089763341
999	3	232.0	3.0	19.66886090203951	20.0	0.0011362396209591715
1000	3	232.0	4.0	19.66886090203951	20.0	0.0017013865476598164
1001	3	232.0	5.0	19.66886090203951	20.0	0.0012120309088009078
1002	3	232.0	6.0	19.66886090203951	20.0	0.0012997429081137663
1003	3	232.0	7.0	19.66886090203951	20.0	0.0011237722702569482
1004	3	232.0	8.0	19.66886090203951	20.0	0.0015807342392232205
1005	3	232.0	9.0	19.66886090203951	20.0	0.0018665596671630185
1006	3	234.0	2.0	18.97549337426012	19.0	0.0011473287339816055
1007	3	234.0	3.0	18.97549337426012	19.0	0.0014638685233944548
1008	3	234.0	4.0	18.97549337426012	19.0	0.0016552289508202321
1009	3	234.0	5.0	18.97549337426012	19.0	0.0008733955738162674
1010	3	234.0	6.0	18.97549337426012	19.0	0.0007266763283324534
1011	3	234.0	7.0	18.97549337426012	19.0	0.0021264612787955097
1012	3	234.0	8.0	18.97549337426012	19.0	0.001072857035473375
1013	3	235.0	2.0	18.859558422877186	19.0	0.001056053944777222
1014	3	235.0	3.0	18.859558422877186	19.0	0.0015269041486423477
1015	3	235.0	4.0	18.859558422877186	19.0	0.0013838413968821409
1016	3	235.0	5.0	18.859558422877186	19.0	0.0009310911698500785
1017	3	235.0	6.0	18.859558422877186	19.0	0.0013484907283345105
1018	3	235.0	7.0	18.859558422877186	19.0	0.0013941713530567696
1019	3	237.0	2.0	19.536529990108537	20.0	0.0016161431892392332
1020	3	237.0	3.0	19.536529990108537	20.0	0.0011948904001721989
1021	3	237.0	4.0	19.536529990108537	20.0
1022	3	237.0	5.0	19.536529990108537	20.0	0.0011049702905187226
1023	3	237.0	6.0	19.536529990108537	20.0	0.001093944603240687
1024	3	237.0	7.0	19.536529990108537	20.0	0.0013410032390492245
1025	3	237.0	8.0	19.536529990108537	20.0	0.0012620554905489732
1026	3	237.0	9.0	19.536529990108537	20.0	0.001181646522615302
1027	3	238.0	2.0	19.55668641820208	20.0	0.0016132351203862168
1028	3	238.0	3.0	19.55668641820208	20.0	0.001358198840557987
1029	3	238.0	4.0	19.55668641820208	20.0	0.0013366201547183804
1030	3	238.0	5.0	19.55668641820208	20.0	0.0011916316392745288
1031	3	238.0	6.0	19.55668641820208	20.0	0.0014549189601568027
1032	3	238.0	7.0	19.55668641820208	20.0	0.0021857118808824294
1033	3	238.0	8.0	19.55668641820208	20.0	0.001256840153253245
1034	3	238.0	9.0	19.55668641820208	20.0	0.0017766107128394254
1035	3	239.0	2.0	19.33250388931029	19.0	0.0014219431339503018
1036	3	239.0	3.0	19.33250388931029	19.0	0.0012186893548856953
1037	3	239.0	4.0	19.33250388931029	19.0	0.001769102106064581
1038	3	239.0	5.0	19.33250388931029	19.0	0.0016733756732800393
1039	3	239.0	6.0	19.33250388931029	19.0	0.0015686043772088832
1040	3	239.0	7.0	19.33250388931029	19.0	0.0011217996879387083
1041	3	239.0	8.0	19.33250388931029	19.0	0.0016588812175797184
1042	3	239.0	9.0	19.33250388931029	19.0	0.0016538904559028672
1043	3	240.0	2.0	18.98598222690324	19.0	0.001612126007292861
1044	3	240.0	3.0	18.98598222690324	19.0	0.0016410153889808347
1045	3	240.0	4.0	18.98598222690324	19.0	0.0014961907383393806
1046	3	240.0	5.0	18.98598222690324	19.0	0.001734762159057188
1047	3	240.0	6.0	18.98598222690324	19.0	0.0011247310790002197
1048	3	240.0	7.0	18.98598222690324	19.0	0.001059854908791467
1049	3	240.0	8.0	18.98598222690324	19.0	0.0014090705754000068
1050	3	242.0	2.0	19.68466950406832	20.0	0.0013517320856859312
1051	3	242.0	3.0	19.68466950406832	20.0
1052	3	242.0	4.0	19.68466950406832	20.0	0.0012532573600643358
1053	3	242.0	5.0	19.68466950406832	20.0	0.0010510004729557753
1054	3	242.0	6.0	19.68466950406832	20.0	0.001754306191788537
1055	3	242.0	7.0	19.68466950406832	20.0
1056	3	242.0	8.0	19.68466950406832	20.0	0.0016037556717165774
1057	3	242.0	9.0	19.68466950406832	20.0	0.001902149667802924
1058	3	243.0	2.0	19.39015161588022	19.0	0.0010091456174094325
1059	3	243.0	3.0	19.39015161588022	19.0	0.0006735095559284221
1060	3	243.0	4.0	19.39015161588022	19.0	0.0008736590463224267
1061	3	243.0	5.0	19.39015161588022	19.0	0.0005074199151459069
1062	3	244.0	2.0	19.2849283048554	19.0	0.0020431111272324986
1063	3	244.0	3.0	19.2849283048554	19.0	0.0020212695268748792
1064	3	244.0	4.0	19.2849283048554	19.0	0.0012967414967929572
1065	3	244.0	5.0	19.2849283048554	19.0	0.0017171077158086463
1066	3	244.0	6.0	19.2849283048554	19.0	0.0017817713092554285
1067	3	244.0	7.0	19.2849283048554	19.0	0.0012148854306296977
1068	3	244.0	8.0	19.2849283048554	19.0	0.0010320464993749546
1069	3	244.0	9.0	19.2849283048554	19.0	0.0010936607179586285
1070	3	245.0	2.0	18.86126599401281	19.0	0.0017451147460037463
1071	3	245.0	3.0	18.86126599401281	19.0	0.0012994278924645492
1072	3	245.0	4.0	18.86126599401281	19.0	0.0012654174531239362
1073	3	245.0	5.0	18.86126599401281	19.0	0.0011223997591521522
1074	3	245.0	6.0	18.86126599401281	19.0	0.00126712743490396
1075	3	245.0	7.0	18.86126599401281	19.0	0.0011476023918180374
1076	3	245.0	8.0	18.86126599401281	19.0	0.0015653791505717929
1077	3	247.0	2.0	19.50914888973704	20.0	0.0015169879092926917
1078	3	247.0	3.0	19.50914888973704	20.0	0.0010863083031504113
1079	3	247.0	4.0	19.50914888973704	20.0	0.0014004946360164697
1080	3	247.0	5.0	19.50914888973704	20.0	0.0016521186941727119
1081	3	247.0	6.0	19.50914888973704	20.0	0.0013613984110651674
1082	3	247.0	7.0	19.50914888973704	20.0	0.0012371961527682456
1083	3	247.0	8.0	19.50914888973704	20.0	0.0008109056242477083
1084	3	249.0	2.0	19.433152334409684	19.0	0.0016855200662254381
1085	3	249.0	3.0	19.433152334409684	19.0	0.0015881166475877507
1086	3	249.0	4.0	19.433152334409684	19.0	0.0011989605186204114
1087	3	249.0	5.0	19.433152334409684	19.0	0.0011939962651682818
1088	3	249.0	6.0	19.433152334409684	19.0	0.001237396948904982
1089	3	249.0	7.0	19.433152334409684	19.0	0.0018431577119028106
1090	3	249.0	8.0	19.433152334409684	19.0	0.0014679900752845
1091	3	249.0	9.0	19.433152334409684	19.0	0.0013257337340668405
1092	3	250.0	2.0	19.36024339978245	19.0
1093	3	250.0	3.0	19.36024339978245	19.0	0.0013343838945811379
1094	3	250.0	4.0	19.36024339978245	19.0	0.0010782882457603781
1095	3	250.0	5.0	19.36024339978245	19.0	0.001733130597039636
1096	3	250.0	6.0	19.36024339978245	19.0	0.0013678411140858335
1097	3	250.0	7.0	19.36024339978245	19.0	0.001193802108263789
1098	3	250.0	8.0	19.36024339978245	19.0	0.0012163995181837088
1099	3	250.0	9.0	19.36024339978245	19.0	0.0014083394259296492
1100	3	252.0	2.0	19.511780643476644	20.0	0.0013245266520244125
1101	3	252.0	3.0	19.511780643476644	20.0
1102	3	252.0	4.0	19.511780643476644	20.0	0.0013719280957623474
1103	3	252.0	5.0	19.511780643476644	20.0	0.0016375225767009342
1104	3	252.0	6.0	19.511780643476644	20.0
1105	3	252.0	7.0	19.511780643476644	20.0	0.0014592498110150966
1106	3	252.0	8.0	19.511780643476644	20.0	0.00188319947129881
1107	3	252.0	9.0	19.511780643476644	20.0	0.0014208340980229374
1108	3	253.0	2.0	19.597883639494547	20.0	0.0015361594307018143
1109	3	253.0	3.0	19.597883639494547	20.0	0.0009245204843681383
1110	3	253.0	4.0	19.597883639494547	20.0	0.0017195142504083086
1111	3	253.0	5.0	19.597883639494547	20.0	0.0014974297067305291
1112	3	253.0	6.0	19.597883639494547	20.0	0.0016396484378560755
1113	3	253.0	7.0	19.597883639494547	20.0	0.0015406977254737364
1114	3	253.0	8.0	19.597883639494547	20.0	0.0011884128028335898
1115	3	253.0	9.0	19.597883639494547	20.0	0.0012274778124923126
1116	3	255.0	2.0	18.85772395625709	19.0	0.0011762852708825852
1117	3	255.0	3.0	18.85772395625709	19.0	0.0013368325953875765
1118	3	255.0	4.0	18.85772395625709	19.0	0.0013459267097507405
1119	3	255.0	5.0	18.85772395625709	19.0	0.0014441800947931176
1120	3	255.0	6.0	18.85772395625709	19.0	0.0016045184206960506
1121	3	255.0	7.0	18.85772395625709	19.0	0.0012808381485853802
1122	3	256.0	2.0	18.9727623860676	19.0	0.0012984310805334008
1123	3	256.0	3.0	18.9727623860676	19.0	0.001460041429609675
1124	3	256.0	4.0	18.9727623860676	19.0	0.0018001863905092535
1125	3	256.0	5.0	18.9727623860676	19.0	0.0019303194150456532
1126	3	256.0	6.0	18.9727623860676	19.0	0.0017440555344549406
1127	3	256.0	7.0	18.9727623860676	19.0	0.00142175466550478
1128	3	256.0	8.0	18.9727623860676	19.0	0.0014142724403848922
1129	3	259.0	2.0	19.69223787591172	20.0	0.0012594998177086834
1130	3	259.0	3.0	19.69223787591172	20.0	0.0023300896859824657
1131	3	259.0	4.0	19.69223787591172	20.0	0.0016979709528820329
1132	3	259.0	5.0	19.69223787591172	20.0	0.0016395364206210831
1133	3	259.0	6.0	19.69223787591172	20.0	0.0008240161602997395
1134	3	259.0	7.0	19.69223787591172	20.0	0.0013398479344023159
1135	3	259.0	8.0	19.69223787591172	20.0	0.000861781501206731
1136	3	261.0	2.0	19.33911970923069	19.0	0.0019745124603957414
1137	3	261.0	3.0	19.33911970923069	19.0	0.0006584734019352719
1138	3	261.0	4.0	19.33911970923069	19.0	0.0013391721883258248
1139	3	261.0	5.0	19.33911970923069	19.0	0.0011229192373016798
1140	3	261.0	6.0	19.33911970923069	19.0	0.0015231974865045378
1141	3	261.0	7.0	19.33911970923069	19.0	0.0018147632766892967
1142	3	261.0	8.0	19.33911970923069	19.0	0.0014069638142182807
1143	3	261.0	9.0	19.33911970923069	19.0
1144	3	262.0	2.0	18.997313362144205	19.0	0.0012949592932273895
1145	3	262.0	3.0	18.997313362144205	19.0	0.0018083342326483114
1146	3	262.0	4.0	18.997313362144205	19.0	0.0008421574432858391
1147	3	262.0	5.0	18.997313362144205	19.0	0.001145274502044166
1148	3	262.0	6.0	18.997313362144205	19.0	0.0010507765830221805
1149	3	262.0	7.0	18.997313362144205	19.0	0.0011482775804168108
1150	3	262.0	8.0	18.997313362144205	19.0	0.0013372567269501572
1151	3	264.0	2.0	19.40120359411675	19.0	0.0012823958126223763
1152	3	264.0	3.0	19.40120359411675	19.0	0.0012973789362961433
1153	3	264.0	4.0	19.40120359411675	19.0	0.0016508479032938442
1154	3	264.0	5.0	19.40120359411675	19.0
1155	3	264.0	6.0	19.40120359411675	19.0	0.0013535096529964223
1156	3	264.0	7.0	19.40120359411675	19.0	0.0012642794384704118
1157	3	264.0	8.0	19.40120359411675	19.0	0.0013210720865985733
1158	3	264.0	9.0	19.40120359411675	19.0
1159	3	265.0	2.0	19.624032026238982	20.0	0.0017889568357627767
1160	3	265.0	3.0	19.624032026238982	20.0	0.0014637124854941694
1161	3	265.0	4.0	19.624032026238982	20.0	0.0015811333143770214
1162	3	265.0	5.0	19.624032026238982	20.0	0.0015773301583262866
1163	3	265.0	6.0	19.624032026238982	20.0	0.001351562303024727
1164	3	265.0	7.0	19.624032026238982	20.0	0.0013366043250033267
1165	3	265.0	8.0	19.624032026238982	20.0	0.0016840905157577129
1166	3	265.0	9.0	19.624032026238982	20.0	0.0017987756710810474
1167	3	266.0	2.0	18.860923291920106	19.0	0.0008399296351433976
1168	3	266.0	3.0	18.860923291920106	19.0	0.0010665011758429143
1169	3	266.0	4.0	18.860923291920106	19.0	0.0008410190074711317
1170	3	266.0	5.0	18.860923291920106	19.0	0.0011870781655621263
1171	3	266.0	6.0	18.860923291920106	19.0	0.0012568904608323353
1172	3	266.0	7.0	18.860923291920106	19.0	0.0010198323779382241
1173	3	267.0	2.0	18.94624959728356	19.0	0.00107924146354544
1174	3	267.0	3.0	18.94624959728356	19.0	0.0012717476129829944
1175	3	267.0	4.0	18.94624959728356	19.0	0.000995505821802657
1176	3	267.0	5.0	18.94624959728356	19.0	0.001358396527197074
1177	3	267.0	6.0	18.94624959728356	19.0	0.0015927324229005953
1178	3	267.0	7.0	18.94624959728356	19.0	0.0012332112039562056
1179	3	267.0	8.0	18.94624959728356	19.0	0.0011749064412226453
1180	3	268.0	2.0	19.481544576104483	19.0	0.0021643762122710722
1181	3	268.0	3.0	19.481544576104483	19.0
1182	3	268.0	4.0	19.481544576104483	19.0	0.0016968407132561274
1183	3	268.0	5.0	19.481544576104483	19.0
1184	3	268.0	6.0	19.481544576104483	19.0	0.001145976083555887
1185	3	268.0	7.0	19.481544576104483	19.0	0.001104188282839327
1186	3	268.0	8.0	19.481544576104483	19.0	0.0013397030203516978
1187	3	268.0	9.0	19.481544576104483	19.0	0.0015612654510997093
1188	3	269.0	2.0	19.55388637242143	20.0	0.0014906731503749892
1189	3	269.0	3.0	19.55388637242143	20.0	0.0009470665871681987
1190	3	269.0	4.0	19.55388637242143	20.0	0.0017178395158167878
1191	3	269.0	5.0	19.55388637242143	20.0	0.002472945897882564
1192	3	269.0	6.0	19.55388637242143	20.0	0.001832893881780941
1193	3	269.0	7.0	19.55388637242143	20.0	0.000783919117188157
1194	3	269.0	8.0	19.55388637242143	20.0	0.001050357061345486
1195	3	269.0	9.0	19.55388637242143	20.0	0.0007087051264541547
1196	3	270.0	2.0	19.29206367239245	19.0	0.0014546226085697304
1197	3	270.0	3.0	19.29206367239245	19.0	0.001339261570936291
1198	3	270.0	4.0	19.29206367239245	19.0	0.0013118247222832899
1199	3	270.0	5.0	19.29206367239245	19.0	0.001188434200947858
1200	3	270.0	6.0	19.29206367239245	19.0	0.0016250680467341564
1201	3	270.0	7.0	19.29206367239245	19.0	0.001267504302246808
1202	3	270.0	8.0	19.29206367239245	19.0	0.0016301403459758877
1203	3	270.0	9.0	19.29206367239245	19.0	0.0010022681468544678
1204	3	271.0	2.0	19.71678109821876	20.0	0.002021771152691231
1205	3	271.0	3.0	19.71678109821876	20.0	0.002204744359252193
1206	3	271.0	4.0	19.71678109821876	20.0	0.0015271151695363326
1207	3	271.0	5.0	19.71678109821876	20.0	0.002161862536852239
1208	3	271.0	6.0	19.71678109821876	20.0	0.001869895128483326
1209	3	271.0	7.0	19.71678109821876	20.0	0.0013925542185839882
1210	3	271.0	8.0	19.71678109821876	20.0	0.0016410689177285061
1211	3	271.0	9.0	19.71678109821876	20.0	0.0022325859847797625
1212	3	272.0	2.0	19.630352477087733	20.0	0.0013242827207395596
1213	3	272.0	3.0	19.630352477087733	20.0
1214	3	272.0	4.0	19.630352477087733	20.0
1215	3	272.0	5.0	19.630352477087733	20.0
1216	3	272.0	6.0	19.630352477087733	20.0
1217	3	272.0	7.0	19.630352477087733	20.0	0.0012402967530198413
1218	3	272.0	8.0	19.630352477087733	20.0	0.001594043406058023
1219	3	272.0	9.0	19.630352477087733	20.0	0.0010966069083279877
1220	3	272.0	10.0	19.630352477087733	20.0	0.0008244104859077781
1221	4	14.0	2.0	20.355983220884006	20.0	0.0019920426046900813
1222	4	14.0	3.0	20.355983220884006	20.0	0.0014815344244771104
1223	4	14.0	4.0	20.355983220884006	20.0	0.0012190096331158766
1224	4	14.0	5.0	20.355983220884006	20.0	0.0009010249286858592
1225	4	14.0	6.0	20.355983220884006	20.0	0.0013443692262566367
1226	4	14.0	7.0	20.355983220884006	20.0	0.0012137683439419002
1227	4	14.0	8.0	20.355983220884006	20.0	0.001454794624456108
1228	4	14.0	9.0	20.355983220884006	20.0
1229	4	14.0	10.0	20.355983220884006	20.0	0.0010873338670650164
1230	4	17.0	2.0	20.72563015781859	21.0	0.0018627570175293595
1231	4	17.0	3.0	20.72563015781859	21.0	0.0011441007140486745
1232	4	17.0	4.0	20.72563015781859	21.0	0.0013747872540493724
1233	4	17.0	5.0	20.72563015781859	21.0	0.0015717964881520293
1234	4	17.0	6.0	20.72563015781859	21.0	0.0013820509876048424
1235	4	17.0	7.0	20.72563015781859	21.0	0.0008286998647536707
1236	4	17.0	8.0	20.72563015781859	21.0	0.0008178703414349025
1237	4	17.0	9.0	20.72563015781859	21.0	0.0009799409767229821
1238	4	17.0	10.0	20.72563015781859	21.0	0.0010776091679318349
1239	4	25.0	2.0	21.014259288031017	21.0	0.0011808828124024074
1240	4	25.0	3.0	21.014259288031017	21.0	0.0012414417806780303
1241	4	25.0	4.0	21.014259288031017	21.0	0.0015886319216335432
1242	4	25.0	5.0	21.014259288031017	21.0	0.0015086973611155208
1243	4	25.0	6.0	21.014259288031017	21.0
1244	4	25.0	7.0	21.014259288031017	21.0
1245	4	25.0	8.0	21.014259288031017	21.0
1246	4	25.0	9.0	21.014259288031017	21.0
1247	4	25.0	10.0	21.014259288031017	21.0
1248	4	30.0	2.0	20.70435472539005	21.0	0.0015568475881424014
1249	4	30.0	3.0	20.70435472539005	21.0	0.0012012541696462514
1250	4	30.0	4.0	20.70435472539005	21.0	0.0013343204097575573
1251	4	30.0	5.0	20.70435472539005	21.0	0.0005673413632886424
1252	4	30.0	6.0	20.70435472539005	21.0	0.0010796781455794848
1253	4	30.0	7.0	20.70435472539005	21.0	0.0007204529573769645
1254	4	30.0	8.0	20.70435472539005	21.0	0.0008068145230247077
1255	4	31.0	2.0	20.29613270927752	20.0	0.0014233160399556466
1256	4	31.0	3.0	20.29613270927752	20.0
1257	4	31.0	4.0	20.29613270927752	20.0	0.001994748667495069
1258	4	31.0	5.0	20.29613270927752	20.0
1259	4	31.0	6.0	20.29613270927752	20.0	0.001450298687520828
1260	4	31.0	7.0	20.29613270927752	20.0	0.0008099520770953216
1261	4	31.0	8.0	20.29613270927752	20.0	0.0012712427524403736
1262	4	31.0	9.0	20.29613270927752	20.0	0.0011349580855985906
1263	4	31.0	10.0	20.29613270927752	20.0	0.001775662185446443
1264	4	33.0	2.0	20.39703266848096	20.0	0.0017511825636638166
1265	4	33.0	3.0	20.39703266848096	20.0
1266	4	33.0	4.0	20.39703266848096	20.0	0.001748597454342957
1267	4	33.0	5.0	20.39703266848096	20.0	0.0012650785177838043
1268	4	33.0	6.0	20.39703266848096	20.0	0.0015258113098030243
1269	4	33.0	7.0	20.39703266848096	20.0	0.0017733674393373767
1270	4	33.0	8.0	20.39703266848096	20.0	0.0014657088651816538
1271	4	33.0	9.0	20.39703266848096	20.0	0.0012653964306744325
1272	4	33.0	10.0	20.39703266848096	20.0	0.00192522268431777
1273	4	34.0	2.0	20.772825046283728	21.0	0.0011710805838366113
1274	4	34.0	3.0	20.772825046283728	21.0	0.0013133997891852118
1275	4	34.0	4.0	20.772825046283728	21.0	0.0016119715545048056
1276	4	34.0	5.0	20.772825046283728	21.0	0.0014592435819689258
1277	4	34.0	6.0	20.772825046283728	21.0	0.0024302960575843294
1278	4	34.0	7.0	20.772825046283728	21.0	0.0019944505837414116
1279	4	34.0	8.0	20.772825046283728	21.0
1280	4	34.0	9.0	20.772825046283728	21.0	0.001316964231859996
1281	4	34.0	10.0	20.772825046283728	21.0	0.0017901711128973197
1282	4	35.0	2.0	21.2006926436787	21.0	0.001198639187464653
1283	4	35.0	3.0	21.2006926436787	21.0
1284	4	35.0	4.0	21.2006926436787	21.0	0.0012612697920783918
1285	4	35.0	5.0	21.2006926436787	21.0	0.001133594182161432
1286	4	35.0	6.0	21.2006926436787	21.0	0.0004408743029793264
1287	4	35.0	7.0	21.2006926436787	21.0	0.0016915176021568491
1288	4	35.0	8.0	21.2006926436787	21.0	0.000984337749643749
1289	4	35.0	9.0	21.2006926436787	21.0	0.0009845822694357841
1290	4	35.0	10.0	21.2006926436787	21.0	0.0007041941552752242
1291	4	36.0	2.0	20.85173838930413	21.0
1292	4	36.0	3.0	20.85173838930413	21.0	0.0017038524724183731
1293	4	36.0	4.0	20.85173838930413	21.0
1294	4	36.0	5.0	20.85173838930413	21.0	0.0008684987265899464
1295	4	36.0	6.0	20.85173838930413	21.0	0.00209513486448592
1296	4	36.0	7.0	20.85173838930413	21.0	0.0014901468193338377
1297	4	36.0	8.0	20.85173838930413	21.0	0.0013844107756258203
1298	4	36.0	9.0	20.85173838930413	21.0	0.0017880772311640613
1299	4	36.0	10.0	20.85173838930413	21.0	0.00147263044150538
1300	4	38.0	2.0	20.963068755935247	21.0	0.0025328031819696565
1301	4	38.0	3.0	20.963068755935247	21.0	0.0012163744433163252
1302	4	38.0	4.0	20.963068755935247	21.0	0.0014740118117223036
1303	4	38.0	5.0	20.963068755935247	21.0	0.0020721325854057247
1304	4	38.0	6.0	20.963068755935247	21.0	0.0021333184608075878
1305	4	38.0	7.0	20.963068755935247	21.0	0.0011617186027398703
1306	4	38.0	8.0	20.963068755935247	21.0	0.0015864323873736306
1307	4	38.0	9.0	20.963068755935247	21.0
1308	4	38.0	10.0	20.963068755935247	21.0	0.0017950669489509579
1309	4	39.0	2.0	20.221851323271537	20.0	0.0016198192964098094
1310	4	39.0	3.0	20.221851323271537	20.0	0.001550843765513757
1311	4	39.0	4.0	20.221851323271537	20.0	0.00044242426065655506
1312	4	39.0	5.0	20.221851323271537	20.0	0.0012168423024533604
1313	4	39.0	6.0	20.221851323271537	20.0	0.0009741650797973666
1314	4	39.0	7.0	20.221851323271537	20.0	0.0012317471401551846
1315	4	39.0	8.0	20.221851323271537	20.0	0.001586810564479543
1316	4	40.0	2.0	21.1597475633707	21.0	0.0012016656107732863
1317	4	40.0	3.0	21.1597475633707	21.0	0.0013209067278570786
1318	4	40.0	4.0	21.1597475633707	21.0	0.0011490548363752478
1319	4	40.0	5.0	21.1597475633707	21.0	0.001405566317486658
1320	4	40.0	6.0	21.1597475633707	21.0	0.0012893672049886186
1321	4	40.0	7.0	21.1597475633707	21.0	0.001705472072051533
1322	4	40.0	8.0	21.1597475633707	21.0	0.001576597692705921
1323	4	40.0	9.0	21.1597475633707	21.0	0.0013620293186893781
1324	4	40.0	10.0	21.1597475633707	21.0	0.0010301044508207009
1325	4	42.0	2.0	21.113006258360503	21.0	0.0013390809104676384
1326	4	42.0	3.0	21.113006258360503	21.0	0.0015783558830034345
1327	4	42.0	4.0	21.113006258360503	21.0	0.0014181388415185792
1328	4	42.0	5.0	21.113006258360503	21.0	0.000999034147676035
1329	4	42.0	6.0	21.113006258360503	21.0	0.000973803644213157
1330	4	42.0	7.0	21.113006258360503	21.0	0.0017104509187432489
1331	4	42.0	8.0	21.113006258360503	21.0
1332	4	42.0	9.0	21.113006258360503	21.0	0.0016067291439830049
1333	4	42.0	10.0	21.113006258360503	21.0	0.0022052317940361075
1334	4	43.0	2.0	21.24848377909353	21.0	0.0014463094938421345
1335	4	43.0	3.0	21.24848377909353	21.0	0.001489077696293162
1336	4	43.0	4.0	21.24848377909353	21.0	0.0011328195128381643
1337	4	43.0	5.0	21.24848377909353	21.0	0.0012191076860368997
1338	4	43.0	6.0	21.24848377909353	21.0	0.0008800128038641852
1339	4	43.0	7.0	21.24848377909353	21.0	0.0015985615260685933
1340	4	43.0	8.0	21.24848377909353	21.0	0.0009124135343587288
1341	4	43.0	9.0	21.24848377909353	21.0	0.0007426804273132815
1342	4	43.0	10.0	21.24848377909353	21.0	0.0009282100517580164
1343	4	45.0	2.0	20.82128333392636	21.0	0.0017231150307280493
1344	4	45.0	3.0	20.82128333392636	21.0	0.0012179052748227971
1345	4	45.0	4.0	20.82128333392636	21.0	0.0016626672669323482
1346	4	45.0	5.0	20.82128333392636	21.0	0.0013801626444505345
1347	4	45.0	6.0	20.82128333392636	21.0	0.0009813479836987794
1348	4	45.0	7.0	20.82128333392636	21.0	0.0014542609671821414
1349	4	45.0	8.0	20.82128333392636	21.0	0.0014099775224029575
1350	4	45.0	9.0	20.82128333392636	21.0	0.0013231048521406134
1351	4	45.0	10.0	20.82128333392636	21.0	0.001618354604267693
1352	4	46.0	2.0	20.74388733654606	21.0	0.0013914692691054896
1353	4	46.0	3.0	20.74388733654606	21.0	0.0015031205178579823
1354	4	46.0	4.0	20.74388733654606	21.0	0.0012301660562117679
1355	4	46.0	5.0	20.74388733654606	21.0
1356	4	46.0	6.0	20.74388733654606	21.0	0.0016068495854767747
1357	4	46.0	7.0	20.74388733654606	21.0	0.0020591760834923504
1358	4	46.0	8.0	20.74388733654606	21.0	0.001653346714755944
1359	4	46.0	9.0	20.74388733654606	21.0	0.0014212567407742743
1360	4	46.0	10.0	20.74388733654606	21.0	0.001398806442210982
1361	4	48.0	2.0	21.1968155911885	21.0	0.0015359290411298514
1362	4	48.0	3.0	21.1968155911885	21.0	0.0016495845717944943
1363	4	48.0	4.0	21.1968155911885	21.0	0.0011589570955675861
1364	4	48.0	5.0	21.1968155911885	21.0	0.0011097355958853662
1365	4	48.0	6.0	21.1968155911885	21.0	0.0014615384466407516
1366	4	48.0	7.0	21.1968155911885	21.0	0.0007905559774869888
1367	4	48.0	8.0	21.1968155911885	21.0	0.000899442257375575
1368	4	48.0	9.0	21.1968155911885	21.0	0.0013547145128246754
1369	4	48.0	10.0	21.1968155911885	21.0	0.0008451429307435797
1370	4	49.0	2.0	20.3452232316816	20.0	0.0011822890824925842
1371	4	49.0	3.0	20.3452232316816	20.0	0.0013470849707589235
1372	4	49.0	4.0	20.3452232316816	20.0	0.0020586915419534514
1373	4	49.0	5.0	20.3452232316816	20.0	0.001240878189290233
1374	4	49.0	6.0	20.3452232316816	20.0	0.002842733849938144
1375	4	49.0	7.0	20.3452232316816	20.0	0.0013013493645553618
1376	4	49.0	8.0	20.3452232316816	20.0	0.001278471806674673
1377	4	49.0	9.0	20.3452232316816	20.0	0.0017102749930289162
1378	4	49.0	10.0	20.3452232316816	20.0	0.0016102277505913977
1379	4	50.0	2.0	20.89853366792488	21.0	0.0020832217908225243
1380	4	50.0	3.0	20.89853366792488	21.0	0.0012718023396253917
1381	4	50.0	4.0	20.89853366792488	21.0	0.0010106376741234574
1382	4	50.0	5.0	20.89853366792488	21.0
1383	4	50.0	6.0	20.89853366792488	21.0	0.0019972165062129127
1384	4	50.0	7.0	20.89853366792488	21.0	0.001258539401540121
1385	4	50.0	8.0	20.89853366792488	21.0	0.0012374044187881468
1386	4	50.0	9.0	20.89853366792488	21.0	0.0009321217371707613
1387	4	50.0	10.0	20.89853366792488	21.0	0.0013238651122200705
1388	4	51.0	2.0	20.59322436719593	21.0	0.0009984199136557294
1389	4	51.0	3.0	20.59322436719593	21.0	0.00071353346694172
1390	4	51.0	4.0	20.59322436719593	21.0	0.0008932930002914748
1391	4	51.0	5.0	20.59322436719593	21.0	0.0008975466117638538
1392	4	51.0	6.0	20.59322436719593	21.0	0.0009155259995411096
1393	4	51.0	7.0	20.59322436719593	21.0	0.0008226037441147571
1394	4	53.0	2.0	21.10523027435411	21.0	0.001071379321149145
1395	4	53.0	3.0	21.10523027435411	21.0	0.0012284124027890433
1396	4	53.0	4.0	21.10523027435411	21.0	0.0017758531979852003
1397	4	53.0	5.0	21.10523027435411	21.0	0.0014143456428251143
1398	4	53.0	6.0	21.10523027435411	21.0
1399	4	53.0	7.0	21.10523027435411	21.0	0.001120769067542293
1400	4	53.0	8.0	21.10523027435411	21.0	0.0015581863614312205
1401	4	53.0	9.0	21.10523027435411	21.0	0.00128519952320918
1402	4	53.0	10.0	21.10523027435411	21.0	0.0010989443754681693
1403	4	54.0	2.0	21.14843737381331	21.0	0.0008535231965272208
1404	4	54.0	3.0	21.14843737381331	21.0	0.001422481733420304
1405	4	54.0	4.0	21.14843737381331	21.0	0.0013695783156541762
1406	4	54.0	5.0	21.14843737381331	21.0
1407	4	54.0	6.0	21.14843737381331	21.0	0.0016783853524500244
1408	4	54.0	7.0	21.14843737381331	21.0	0.0007571784965633988
1409	4	54.0	8.0	21.14843737381331	21.0
1410	4	54.0	9.0	21.14843737381331	21.0	0.0014671397617106547
1411	4	54.0	10.0	21.14843737381331	21.0	0.001313053923946753
1412	4	55.0	2.0	21.02886518709953	21.0	0.0014350074681015411
1413	4	55.0	3.0	21.02886518709953	21.0	0.0016675775165609149
1414	4	55.0	4.0	21.02886518709953	21.0	0.0013856370919122303
1415	4	55.0	5.0	21.02886518709953	21.0	0.0022308240265193745
1416	4	55.0	6.0	21.02886518709953	21.0	0.0021863210527628
1417	4	55.0	7.0	21.02886518709953	21.0	0.002099898356517406
1418	4	55.0	8.0	21.02886518709953	21.0	0.002061055384207788
1419	4	55.0	9.0	21.02886518709953	21.0	0.0017961780188750676
1420	4	55.0	10.0	21.02886518709953	21.0	0.0012836904273000834
1421	4	56.0	2.0	21.24955135320654	21.0	0.00062349778732997
1422	4	56.0	3.0	21.24955135320654	21.0	0.0008688996084227749
1423	4	56.0	4.0	21.24955135320654	21.0	0.0011237487823007471
1424	4	56.0	5.0	21.24955135320654	21.0	0.0007057261256988916
1425	4	56.0	6.0	21.24955135320654	21.0	0.0005520017489459478
1426	4	59.0	2.0	20.41292537824643	20.0	0.00152099559459843
1427	4	59.0	3.0	20.41292537824643	20.0	0.0006202428378940819
1428	4	59.0	4.0	20.41292537824643	20.0	0.0013810817783816113
1429	4	59.0	5.0	20.41292537824643	20.0	0.0016795565533277758
1430	4	59.0	6.0	20.41292537824643	20.0	0.0014107512636765802
1431	4	59.0	7.0	20.41292537824643	20.0	0.002144894347099658
1432	4	59.0	8.0	20.41292537824643	20.0	0.0008138843042458461
1433	4	59.0	9.0	20.41292537824643	20.0	0.001589151863417792
1434	4	59.0	10.0	20.41292537824643	20.0
1435	4	60.0	2.0	20.52266157881705	21.0	0.001304091819880237
1436	4	60.0	3.0	20.52266157881705	21.0	0.000660245448467993
1437	4	60.0	4.0	20.52266157881705	21.0	0.0013459708724446013
1438	4	60.0	5.0	20.52266157881705	21.0	0.0014760155465546273
1439	4	60.0	6.0	20.52266157881705	21.0	0.0012002333138486532
1440	4	60.0	7.0	20.52266157881705	21.0	0.0008496263103110885
1441	4	60.0	8.0	20.52266157881705	21.0	0.0011267816865092144
1442	4	61.0	2.0	21.19513398686794	21.0	0.001317084905973832
1443	4	61.0	3.0	21.19513398686794	21.0	0.0019983248503387405
1444	4	61.0	4.0	21.19513398686794	21.0	0.0015703183168492884
1445	4	61.0	5.0	21.19513398686794	21.0	0.0014068763454480105
1446	4	61.0	6.0	21.19513398686794	21.0	0.0015919258025124173
1447	4	61.0	7.0	21.19513398686794	21.0	0.0009035300310276157
1448	4	61.0	8.0	21.19513398686794	21.0	0.00092012783383956
1449	4	61.0	9.0	21.19513398686794	21.0	0.0010237507137219359
1450	4	61.0	10.0	21.19513398686794	21.0
1451	4	62.0	2.0	20.734371641711714	21.0	0.0009586108236216977
1452	4	62.0	3.0	20.734371641711714	21.0	0.0008587153841249815
1453	4	62.0	4.0	20.734371641711714	21.0	0.0020601321668768653
1454	4	62.0	5.0	20.734371641711714	21.0	0.0013370185797407317
1455	4	62.0	6.0	20.734371641711714	21.0	0.0016274654503300858
1456	4	62.0	7.0	20.734371641711714	21.0	0.0010212770099528726
1457	4	62.0	8.0	20.734371641711714	21.0
1458	4	62.0	9.0	20.734371641711714	21.0	0.0016687843713391137
1459	4	62.0	10.0	20.734371641711714	21.0	0.0012020816517374065
1460	4	64.0	2.0	20.874183270171702	21.0
1461	4	64.0	3.0	20.874183270171702	21.0
1462	4	64.0	4.0	20.874183270171702	21.0
1463	4	64.0	5.0	20.874183270171702	21.0
1464	4	64.0	6.0	20.874183270171702	21.0
1465	4	64.0	7.0	20.874183270171702	21.0
1466	4	64.0	8.0	20.874183270171702	21.0
1467	4	64.0	9.0	20.874183270171702	21.0	0.0014504050128557682
1468	4	64.0	10.0	20.874183270171702	21.0	0.0011726610012029516
1469	4	65.0	2.0	20.686244234688346	21.0
1470	4	65.0	3.0	20.686244234688346	21.0	0.0014413834114936981
1471	4	65.0	4.0	20.686244234688346	21.0	0.0016198716184400207
1472	4	65.0	5.0	20.686244234688346	21.0	0.0012699742011703001
1473	4	65.0	6.0	20.686244234688346	21.0	0.001497811370243656
1474	4	65.0	7.0	20.686244234688346	21.0	0.0018696960592364423
1475	4	65.0	8.0	20.686244234688346	21.0	0.0011511883071036082
1476	4	65.0	9.0	20.686244234688346	21.0	0.002025237217115044
1477	4	65.0	10.0	20.686244234688346	21.0	0.0013482998734824336
1478	4	69.0	2.0	21.14792057405866	21.0	0.0014197505880872393
1479	4	69.0	3.0	21.14792057405866	21.0	0.0012766080329450551
1480	4	69.0	4.0	21.14792057405866	21.0	0.0017004988858471714
1481	4	69.0	5.0	21.14792057405866	21.0	0.0011190984535797296
1482	4	69.0	6.0	21.14792057405866	21.0	0.0008891732973006896
1483	4	69.0	7.0	21.14792057405866	21.0	0.00118043000034708
1484	4	69.0	8.0	21.14792057405866	21.0	0.0010865425756487758
1485	4	69.0	9.0	21.14792057405866	21.0	0.0012270695493987352
1486	4	69.0	10.0	21.14792057405866	21.0	0.0010856364031368965
1487	4	70.0	2.0	21.249361519887977	21.0	0.001440034226697854
1488	4	70.0	3.0	21.249361519887977	21.0	0.001329828961343065
1489	4	70.0	4.0	21.249361519887977	21.0	0.0010331219845968426
1490	4	70.0	5.0	21.249361519887977	21.0	0.0013681379756341648
1491	4	70.0	6.0	21.249361519887977	21.0	0.00111847109774328
1492	4	70.0	7.0	21.249361519887977	21.0
1493	4	70.0	8.0	21.249361519887977	21.0	0.0013745646098029126
1494	4	70.0	9.0	21.249361519887977	21.0	0.0008463656270238104
1495	4	70.0	10.0	21.249361519887977	21.0	0.0011257300468119498
1496	4	71.0	2.0	20.3602964912286	20.0	0.0005409844514330457
1497	4	71.0	3.0	20.3602964912286	20.0	0.001415562720781425
1498	4	71.0	4.0	20.3602964912286	20.0	0.00244368093188388
1499	4	71.0	5.0	20.3602964912286	20.0	0.0018365907783222596
1500	4	71.0	6.0	20.3602964912286	20.0	0.0014439965078417492
1501	4	71.0	7.0	20.3602964912286	20.0	0.001597671251350438
1502	4	71.0	8.0	20.3602964912286	20.0	0.0013122551525153246
1503	4	71.0	9.0	20.3602964912286	20.0	0.0014280379991770205
1504	4	74.0	2.0	21.070361578644853	21.0	0.0018832348367238427
1505	4	74.0	3.0	21.070361578644853	21.0	0.0015981001400354208
1506	4	74.0	4.0	21.070361578644853	21.0	0.0009323513420377557
1507	4	74.0	5.0	21.070361578644853	21.0
1508	4	74.0	6.0	21.070361578644853	21.0
1509	4	74.0	7.0	21.070361578644853	21.0	0.0009184956540362302
1510	4	74.0	8.0	21.070361578644853	21.0
1511	4	74.0	9.0	21.070361578644853	21.0	0.0009671076193888655
1512	4	74.0	10.0	21.070361578644853	21.0	0.0013610823304429048
1513	4	75.0	2.0	20.788375906664143	21.0	0.0011309104655479265
1514	4	75.0	3.0	20.788375906664143	21.0
1515	4	75.0	4.0	20.788375906664143	21.0
1516	4	75.0	5.0	20.788375906664143	21.0	0.0009541662272701123
1517	4	75.0	6.0	20.788375906664143	21.0
1518	4	75.0	7.0	20.788375906664143	21.0	0.0013034152768998642
1519	4	75.0	8.0	20.788375906664143	21.0	0.0008388868510718167
1520	4	75.0	9.0	20.788375906664143	21.0	0.0007971669621971747
1521	4	75.0	10.0	20.788375906664143	21.0
1522	4	77.0	2.0	21.012223278281297	21.0	0.0011523260325726323
1523	4	77.0	3.0	21.012223278281297	21.0	0.0017975318235457357
1524	4	77.0	4.0	21.012223278281297	21.0	0.0010865989824164147
1525	4	77.0	5.0	21.012223278281297	21.0
1526	4	77.0	6.0	21.012223278281297	21.0	0.0018224702410564232
1527	4	77.0	7.0	21.012223278281297	21.0	0.001132991131693722
1528	4	77.0	8.0	21.012223278281297	21.0	0.0007578655335274927
1529	4	77.0	9.0	21.012223278281297	21.0	0.0014065596334483584
1530	4	77.0	10.0	21.012223278281297	21.0	0.0008776308073994657
1531	4	79.0	2.0	20.209469186163524	20.0	0.0011938892089238184
1532	4	79.0	3.0	20.209469186163524	20.0	0.0012155399773716008
1533	4	79.0	4.0	20.209469186163524	20.0	0.0011288010682025363
1534	4	79.0	5.0	20.209469186163524	20.0	0.0006781520829216317
1535	4	81.0	2.0	20.478086101729765	20.0	0.0009063060455065249
1536	4	81.0	3.0	20.478086101729765	20.0	0.001478542559732934
1537	4	81.0	4.0	20.478086101729765	20.0	0.0014907094632439137
1538	4	81.0	5.0	20.478086101729765	20.0	0.0012720868441594313
1539	4	81.0	6.0	20.478086101729765	20.0	0.0014348082625565356
1540	4	81.0	7.0	20.478086101729765	20.0	0.0014638041106889786
1541	4	81.0	8.0	20.478086101729765	20.0	0.002267340275997938
1542	4	81.0	9.0	20.478086101729765	20.0	0.0009929154760915842
1543	4	81.0	10.0	20.478086101729765	20.0	0.0009341617922378601
1544	4	82.0	2.0	21.11442715134396	21.0	0.0011261984715933925
1545	4	82.0	3.0	21.11442715134396	21.0	0.0013445093093625523
1546	4	82.0	4.0	21.11442715134396	21.0
1547	4	82.0	5.0	21.11442715134396	21.0	0.0009592356753146128
1548	4	82.0	6.0	21.11442715134396	21.0	0.0012486560644518663
1549	4	82.0	7.0	21.11442715134396	21.0
1550	4	82.0	8.0	21.11442715134396	21.0
1551	4	82.0	9.0	21.11442715134396	21.0	0.0012570613393995652
1552	4	82.0	10.0	21.11442715134396	21.0	0.0011387652281381175
1553	4	93.0	2.0	20.31433255296299	20.0	0.0018410125145265604
1554	4	93.0	3.0	20.31433255296299	20.0	0.0009514026882528073
1555	4	93.0	4.0	20.31433255296299	20.0	0.0011406840471279045
1556	4	93.0	5.0	20.31433255296299	20.0	0.001962291730089473
1557	4	93.0	6.0	20.31433255296299	20.0	0.0016839339105849443
1558	4	93.0	7.0	20.31433255296299	20.0	0.001228122866179204
1559	4	93.0	8.0	20.31433255296299	20.0	0.0015992452424238362
1560	4	93.0	9.0	20.31433255296299	20.0	0.0013479782091766737
1561	4	93.0	10.0	20.31433255296299	20.0	0.0008663202057306385
1562	4	95.0	2.0	21.16399373756477	21.0	0.0020945682902516753
1563	4	95.0	3.0	21.16399373756477	21.0	0.002004784004282038
1564	4	95.0	4.0	21.16399373756477	21.0	0.0006907762624067365
1565	4	95.0	5.0	21.16399373756477	21.0	0.0007844813191902694
1566	4	95.0	6.0	21.16399373756477	21.0	0.0006453658155010992
1567	4	95.0	7.0	21.16399373756477	21.0	0.0006541529203671839
1568	4	95.0	8.0	21.16399373756477	21.0	0.001151394879934364
1569	4	95.0	9.0	21.16399373756477	21.0	0.0012448190919872068
1570	4	95.0	10.0	21.16399373756477	21.0	0.0010094531845306275
1571	4	96.0	2.0	21.24743852366555	21.0	0.0010824738406186656
1572	4	96.0	3.0	21.24743852366555	21.0	0.0012759800407025125
1573	4	96.0	4.0	21.24743852366555	21.0	0.0016423545802333507
1574	4	96.0	5.0	21.24743852366555	21.0	0.0013023836260095173
1575	4	96.0	6.0	21.24743852366555	21.0	0.00167786392651837
1576	4	96.0	7.0	21.24743852366555	21.0	0.0004204800750956324
1577	4	96.0	8.0	21.24743852366555	21.0	0.0007615443077816913
1578	4	96.0	9.0	21.24743852366555	21.0	0.0015091420184380141
1579	4	96.0	10.0	21.24743852366555	21.0	0.0013645131136938934
1580	4	98.0	2.0	20.97020953235152	21.0	0.0015799223298043862
1581	4	98.0	3.0	20.97020953235152	21.0	0.0017548483701910432
1582	4	98.0	4.0	20.97020953235152	21.0
1583	4	98.0	5.0	20.97020953235152	21.0	0.001846196951091468
1584	4	98.0	6.0	20.97020953235152	21.0	0.0016572468830896518
1585	4	98.0	7.0	20.97020953235152	21.0
1586	4	98.0	8.0	20.97020953235152	21.0	0.002011414663869838
1587	4	98.0	9.0	20.97020953235152	21.0	0.001982139550351875
1588	4	98.0	10.0	20.97020953235152	21.0	0.0011456614036713803
1589	4	99.0	2.0	21.194087767941287	21.0	0.0017871405862121294
1590	4	99.0	3.0	21.194087767941287	21.0	0.0017023169304910908
1591	4	99.0	4.0	21.194087767941287	21.0	0.0011278878206676737
1592	4	99.0	5.0	21.194087767941287	21.0	0.0011875664433698748
1593	4	99.0	6.0	21.194087767941287	21.0	0.0011677196488534619
1594	4	99.0	7.0	21.194087767941287	21.0	0.0018490301063346804
1595	4	99.0	8.0	21.194087767941287	21.0	0.0016218295991666043
1596	4	99.0	9.0	21.194087767941287	21.0	0.00127803644384742
1597	4	99.0	10.0	21.194087767941287	21.0	0.0012824586102986768
1598	4	100.0	2.0	20.414998609870786	20.0	0.0010758922139884242
1599	4	100.0	3.0	20.414998609870786	20.0	0.00170240835948364
1600	4	100.0	4.0	20.414998609870786	20.0	0.0012338108902018039
1601	4	100.0	5.0	20.414998609870786	20.0	0.0008469881043560645
1602	4	100.0	6.0	20.414998609870786	20.0	0.0014496398335015026
1603	4	100.0	7.0	20.414998609870786	20.0	0.0016782847911734021
1604	4	100.0	8.0	20.414998609870786	20.0	0.0017189680722063797
1605	4	100.0	9.0	20.414998609870786	20.0	0.0014777297878299706
1606	4	100.0	10.0	20.414998609870786	20.0	0.0010347983341810819
1607	4	102.0	2.0	20.30085057200929	20.0	0.0015131659601727704
1608	4	102.0	3.0	20.30085057200929	20.0	0.000990145743079767
1609	4	102.0	4.0	20.30085057200929	20.0	0.0011781221447897828
1610	4	102.0	5.0	20.30085057200929	20.0	0.0012706571390655424
1611	4	102.0	6.0	20.30085057200929	20.0	0.0016432728790626951
1612	4	102.0	7.0	20.30085057200929	20.0	0.0018729101300090992
1613	4	102.0	8.0	20.30085057200929	20.0	0.0014788921263170995
1614	4	102.0	9.0	20.30085057200929	20.0	0.0009320236114852022
1615	4	107.0	2.0	21.02492587121396	21.0	0.0011041516794834851
1616	4	107.0	3.0	21.02492587121396	21.0	0.0013204723565442603
1617	4	107.0	4.0	21.02492587121396	21.0
1618	4	107.0	5.0	21.02492587121396	21.0	0.0008214698916356381
1619	4	107.0	6.0	21.02492587121396	21.0
1620	4	107.0	7.0	21.02492587121396	21.0
1621	4	107.0	8.0	21.02492587121396	21.0
1622	4	107.0	9.0	21.02492587121396	21.0	0.0006404289054929132
1623	4	107.0	10.0	21.02492587121396	21.0	0.001371037228639954
1624	4	108.0	2.0	20.25056889449224	20.0	0.0016710453206650632
1625	4	108.0	3.0	20.25056889449224	20.0	0.0006843308042457106
1626	4	108.0	4.0	20.25056889449224	20.0	0.002301552703639193
1627	4	108.0	5.0	20.25056889449224	20.0	0.0018859614024616302
1628	4	108.0	6.0	20.25056889449224	20.0	0.0010921450537228405
1629	4	108.0	7.0	20.25056889449224	20.0	0.0013336176695665904
1630	4	108.0	8.0	20.25056889449224	20.0	0.0015249461384785324
1631	4	108.0	9.0	20.25056889449224	20.0	0.0015488076283946598
1632	4	109.0	2.0	20.194246770416527	20.0	0.00153158657554042
1633	4	109.0	3.0	20.194246770416527	20.0	0.0008926343228109781
1634	4	109.0	4.0	20.194246770416527	20.0	0.001388310844440092
1635	4	109.0	5.0	20.194246770416527	20.0	0.0013577036152137992
1636	4	109.0	6.0	20.194246770416527	20.0	0.0008903819626304635
1637	4	109.0	7.0	20.194246770416527	20.0	0.0007895893157282174
1638	4	109.0	8.0	20.194246770416527	20.0	0.001008788566118057
1639	4	111.0	2.0	21.07237863450693	21.0	0.0013838852939409244
1640	4	111.0	3.0	21.07237863450693	21.0	0.001403409437531178
1641	4	111.0	4.0	21.07237863450693	21.0	0.0019065255391687251
1642	4	111.0	5.0	21.07237863450693	21.0	0.0013887184617446997
1643	4	111.0	6.0	21.07237863450693	21.0
1644	4	111.0	7.0	21.07237863450693	21.0	0.0014430129109872063
1645	4	111.0	8.0	21.07237863450693	21.0	0.0011705582191818156
1646	4	111.0	9.0	21.07237863450693	21.0
1647	4	111.0	10.0	21.07237863450693	21.0	0.0015430527212122046
1648	4	112.0	2.0	21.12252807608164	21.0	0.0014944296250314075
1649	4	112.0	3.0	21.12252807608164	21.0	0.0021407201474223105
1650	4	112.0	4.0	21.12252807608164	21.0	0.002390032137165187
1651	4	112.0	5.0	21.12252807608164	21.0	0.0021847493176304785
1652	4	112.0	6.0	21.12252807608164	21.0	0.0014944738466959276
1653	4	112.0	7.0	21.12252807608164	21.0	0.0007644029189656011
1654	4	112.0	8.0	21.12252807608164	21.0	0.001159983127278638
1655	4	112.0	9.0	21.12252807608164	21.0	0.0009514422115791193
1656	4	112.0	10.0	21.12252807608164	21.0	0.0007017646963340033
1657	4	114.0	2.0	21.24856210671426	21.0	0.0015228385244379149
1658	4	114.0	3.0	21.24856210671426	21.0	0.0018868460436341347
1659	4	114.0	4.0	21.24856210671426	21.0	0.0008315749872997135
1660	4	114.0	5.0	21.24856210671426	21.0	0.0014900515511488016
1661	4	114.0	6.0	21.24856210671426	21.0	0.0012088595503012074
1662	4	114.0	7.0	21.24856210671426	21.0	0.0007680678461214804
1663	4	114.0	8.0	21.24856210671426	21.0	0.0016496261707636488
1664	4	114.0	9.0	21.24856210671426	21.0	0.001129391361119002
1665	4	114.0	10.0	21.24856210671426	21.0	0.0012028806140343318
1666	4	115.0	2.0	20.301429393737536	20.0	0.002078454143306617
1667	4	115.0	3.0	20.301429393737536	20.0	0.0019814939167919557
1668	4	115.0	4.0	20.301429393737536	20.0	0.0015683149259940552
1669	4	115.0	5.0	20.301429393737536	20.0	0.0007947117179139964
1670	4	115.0	6.0	20.301429393737536	20.0
1671	4	115.0	7.0	20.301429393737536	20.0	0.0007280993983436585
1672	4	115.0	8.0	20.301429393737536	20.0	0.0012551436011020275
1673	4	115.0	9.0	20.301429393737536	20.0	0.0015307660412387416
1674	4	116.0	2.0	20.83806986634674	21.0	0.0014257021429559759
1675	4	116.0	3.0	20.83806986634674	21.0	0.000504152805648919
1676	4	116.0	4.0	20.83806986634674	21.0	0.0013620681530535676
1677	4	116.0	5.0	20.83806986634674	21.0	0.0011697727997437512
1678	4	116.0	6.0	20.83806986634674	21.0	0.0009121010883223448
1679	4	116.0	7.0	20.83806986634674	21.0	0.0014343197412947269
1680	4	117.0	2.0	20.377711502429424	20.0	0.001309572516445615
1681	4	117.0	3.0	20.377711502429424	20.0	0.0018215549689152245
1682	4	117.0	4.0	20.377711502429424	20.0	0.001857663258626925
1683	4	117.0	5.0	20.377711502429424	20.0	0.0011205209987427763
1684	4	117.0	6.0	20.377711502429424	20.0	0.0015267222568133235
1685	4	117.0	7.0	20.377711502429424	20.0	0.0010560467409100503
1686	4	117.0	8.0	20.377711502429424	20.0	0.0012083742100936095
1687	4	117.0	9.0	20.377711502429424	20.0	0.0011836331178253683
1688	4	117.0	10.0	20.377711502429424	20.0	0.0014225097237699229
1689	4	118.0	2.0	20.47263561299006	20.0	0.0021536867788891235
1690	4	118.0	3.0	20.47263561299006	20.0	0.0018250280701873952
1691	4	118.0	4.0	20.47263561299006	20.0	0.0011690324562974132
1692	4	118.0	5.0	20.47263561299006	20.0	0.000759316922986639
1693	4	118.0	6.0	20.47263561299006	20.0	0.001105895723641295
1694	4	118.0	7.0	20.47263561299006	20.0	0.0004385994467433411
1695	4	119.0	2.0	21.20141704838734	21.0	0.0010145768305370167
1696	4	119.0	3.0	21.20141704838734	21.0	0.0019956712472003813
1697	4	119.0	4.0	21.20141704838734	21.0	0.0010195983120256267
1698	4	119.0	5.0	21.20141704838734	21.0	0.001431023672278622
1699	4	119.0	6.0	21.20141704838734	21.0
1700	4	119.0	7.0	21.20141704838734	21.0	0.0007785710095821992
1701	4	119.0	8.0	21.20141704838734	21.0	0.0006762004575099899
1702	4	119.0	9.0	21.20141704838734	21.0	0.0012167213054312064
1703	4	119.0	10.0	21.20141704838734	21.0	0.0013900698587098182
1704	4	120.0	2.0	20.250419942410364	20.0	0.001205192393584656
1705	4	120.0	3.0	20.250419942410364	20.0	0.0011769717252184308
1706	4	120.0	4.0	20.250419942410364	20.0	0.0010754584788607608
1707	4	120.0	5.0	20.250419942410364	20.0	0.0009116434103908186
1708	4	120.0	6.0	20.250419942410364	20.0	0.0008429041774016563
1709	4	120.0	7.0	20.250419942410364	20.0	0.000948417672795929
1710	4	120.0	8.0	20.250419942410364	20.0	0.001306947372654635
1711	4	120.0	9.0	20.250419942410364	20.0	0.0013661226487637298
1712	4	120.0	10.0	20.250419942410364	20.0	0.0009519325054520691
1713	4	121.0	2.0	20.967041886199613	21.0	0.0018873012900834085
1714	4	121.0	3.0	20.967041886199613	21.0
1715	4	121.0	4.0	20.967041886199613	21.0
1716	4	121.0	5.0	20.967041886199613	21.0
1717	4	121.0	6.0	20.967041886199613	21.0	0.0018671420639330152
1718	4	121.0	7.0	20.967041886199613	21.0	0.0009113050925029267
1719	4	121.0	8.0	20.967041886199613	21.0
1720	4	121.0	9.0	20.967041886199613	21.0	0.0012195142078012882
1721	4	121.0	10.0	20.967041886199613	21.0	0.0014362754292593762
1722	4	121.0	11.0	20.967041886199613	21.0	0.0005771262473036425
1723	4	124.0	2.0	21.250571099151987	21.0	0.0014123900463406005
1724	4	124.0	3.0	21.250571099151987	21.0	0.0020080109024391427
1725	4	124.0	4.0	21.250571099151987	21.0	0.0014685023218635818
1726	4	124.0	5.0	21.250571099151987	21.0	0.001511057126912542
1727	4	124.0	6.0	21.250571099151987	21.0	0.0010109731357278405
1728	4	124.0	7.0	21.250571099151987	21.0	0.0006379175481033085
1729	4	124.0	8.0	21.250571099151987	21.0	0.0011214724844419008
1730	4	124.0	9.0	21.250571099151987	21.0	0.0008659429379587837
1731	4	124.0	10.0	21.250571099151987	21.0	0.001243835084334045
1732	4	131.0	2.0	20.46897257932613	20.0	0.0012059405694887495
1733	4	131.0	3.0	20.46897257932613	20.0	0.0012687148945121542
1734	4	131.0	4.0	20.46897257932613	20.0	0.0012581064330646342
1735	4	131.0	5.0	20.46897257932613	20.0	0.0015730342684839049
1736	4	131.0	6.0	20.46897257932613	20.0
1737	4	131.0	7.0	20.46897257932613	20.0	0.002110990817279299
1738	4	131.0	8.0	20.46897257932613	20.0	0.0012806391362842468
1739	4	131.0	9.0	20.46897257932613	20.0	0.001115289966246875
1740	4	132.0	2.0	21.01475695070098	21.0	0.0019185778318310458
1741	4	132.0	3.0	21.01475695070098	21.0	0.0006020606343648915
1742	4	132.0	4.0	21.01475695070098	21.0	0.0019251101582553555
1743	4	132.0	5.0	21.01475695070098	21.0	0.0017302402400761817
1744	4	132.0	6.0	21.01475695070098	21.0	0.0011813004408101346
1745	4	132.0	7.0	21.01475695070098	21.0	0.0006455409047107292
1746	4	132.0	8.0	21.01475695070098	21.0	0.0009498736256974169
1747	4	134.0	2.0	21.154750584015314	21.0	0.001835416155724658
1748	4	134.0	3.0	21.154750584015314	21.0	0.0016939033918861165
1749	4	134.0	4.0	21.154750584015314	21.0	0.0019361984439806613
1750	4	134.0	5.0	21.154750584015314	21.0
1751	4	134.0	6.0	21.154750584015314	21.0	0.001504321864527768
1752	4	134.0	7.0	21.154750584015314	21.0
1753	4	134.0	8.0	21.154750584015314	21.0	0.00119334192749815
1754	4	134.0	9.0	21.154750584015314	21.0	0.0007736599365478691
1755	4	134.0	10.0	21.154750584015314	21.0	0.0015018337455803186
1756	4	135.0	2.0	20.34027384903498	20.0	0.0015449282042804102
1757	4	135.0	3.0	20.34027384903498	20.0	0.0015323539226205114
1758	4	135.0	4.0	20.34027384903498	20.0	0.0015721451523453948
1759	4	135.0	5.0	20.34027384903498	20.0	0.0018729048681291763
1760	4	135.0	6.0	20.34027384903498	20.0	0.0016245369551819995
1761	4	135.0	7.0	20.34027384903498	20.0	0.00158199682875276
1762	4	135.0	8.0	20.34027384903498	20.0	0.0010499474953734006
1763	4	135.0	9.0	20.34027384903498	20.0	0.0012253251820248119
1764	4	136.0	2.0	21.24921974791854	21.0
1765	4	136.0	3.0	21.24921974791854	21.0	0.0023261322246842533
1766	4	136.0	4.0	21.24921974791854	21.0	0.002314407723623705
1767	4	136.0	5.0	21.24921974791854	21.0	0.0015774235840610219
1768	4	136.0	6.0	21.24921974791854	21.0
1769	4	136.0	7.0	21.24921974791854	21.0	0.0012109892152193428
1770	4	136.0	8.0	21.24921974791854	21.0	0.0009203134324843241
1771	4	136.0	9.0	21.24921974791854	21.0	0.0010157368168031875
1772	4	136.0	10.0	21.24921974791854	21.0	0.0013917522366136894
1773	4	137.0	2.0	20.55544440096629	21.0	0.0009118289271667198
1774	4	137.0	3.0	20.55544440096629	21.0	0.0011303964652984166
1775	4	137.0	4.0	20.55544440096629	21.0	0.0017388401176630897
1776	4	137.0	5.0	20.55544440096629	21.0	0.0011971525390612003
1777	4	137.0	6.0	20.55544440096629	21.0	0.000779171809709791
1778	4	137.0	7.0	20.55544440096629	21.0	0.00115218247608466
1779	4	138.0	2.0	20.480928824413667	20.0	0.0018753495068936556
1780	4	138.0	3.0	20.480928824413667	20.0
1781	4	138.0	4.0	20.480928824413667	20.0	0.001711297304392884
1782	4	138.0	5.0	20.480928824413667	20.0	0.0015062780961461293
1783	4	138.0	6.0	20.480928824413667	20.0	0.0019510322844325384
1784	4	138.0	7.0	20.480928824413667	20.0	0.0023469846143363365
1785	4	138.0	8.0	20.480928824413667	20.0	0.0016561544216395848
1786	4	138.0	9.0	20.480928824413667	20.0	0.002089247607831217
1787	4	143.0	2.0	20.27274340600789	20.0	0.0021077579788638073
1788	4	143.0	3.0	20.27274340600789	20.0	0.000962066346265141
1789	4	143.0	4.0	20.27274340600789	20.0	0.0021075219132135523
1790	4	143.0	5.0	20.27274340600789	20.0	0.0019547841858986947
1791	4	143.0	6.0	20.27274340600789	20.0	0.0012330027299547331
1792	4	143.0	7.0	20.27274340600789	20.0	0.0011133745339524817
1793	4	143.0	8.0	20.27274340600789	20.0	0.0014482593464388194
1794	4	143.0	9.0	20.27274340600789	20.0	0.001831736428914586
1795	4	145.0	2.0	20.210516903754165	20.0	0.0012273500852450867
1796	4	145.0	3.0	20.210516903754165	20.0	0.0005220499490731406
1797	4	145.0	4.0	20.210516903754165	20.0	0.0013070258597828672
1798	4	145.0	5.0	20.210516903754165	20.0	0.0013476019466339738
1799	4	145.0	6.0	20.210516903754165	20.0	0.0009976717065741474
1800	4	145.0	7.0	20.210516903754165	20.0	0.0008934549394217741
1801	4	147.0	2.0	20.72109793315276	21.0	0.0018822847312538887
1802	4	147.0	3.0	20.72109793315276	21.0
1803	4	147.0	4.0	20.72109793315276	21.0	0.0011975993989685489
1804	4	147.0	5.0	20.72109793315276	21.0	0.0017300355790097449
1805	4	147.0	6.0	20.72109793315276	21.0	0.0015710553505914352
1806	4	147.0	7.0	20.72109793315276	21.0
1807	4	147.0	8.0	20.72109793315276	21.0
1808	4	147.0	9.0	20.72109793315276	21.0	0.001837446564712499
1809	4	147.0	10.0	20.72109793315276	21.0	0.0013560585363863696
1810	4	153.0	2.0	20.513288413697666	21.0	0.0020996614061780695
1811	4	153.0	3.0	20.513288413697666	21.0	0.0018226068251394761
1812	4	153.0	4.0	20.513288413697666	21.0	0.001355147645656896
1813	4	153.0	5.0	20.513288413697666	21.0	0.0019117232339112245
1814	4	153.0	6.0	20.513288413697666	21.0	0.0015964546315477956
1815	4	153.0	7.0	20.513288413697666	21.0	0.0013278268788732093
1816	4	153.0	8.0	20.513288413697666	21.0	0.001417848531130281
1817	4	153.0	9.0	20.513288413697666	21.0	0.0016271743813749651
1818	4	153.0	10.0	20.513288413697666	21.0	0.0012131509054291302
1819	4	154.0	2.0	20.44277422533048	20.0	0.0018217637922676275
1820	4	154.0	3.0	20.44277422533048	20.0
1821	4	154.0	4.0	20.44277422533048	20.0
1822	4	154.0	5.0	20.44277422533048	20.0	0.0013902806555651757
1823	4	154.0	6.0	20.44277422533048	20.0	0.0014157165668016122
1824	4	154.0	7.0	20.44277422533048	20.0	0.0012707852639104664
1825	4	154.0	8.0	20.44277422533048	20.0	0.0013690340967226452
1826	4	154.0	9.0	20.44277422533048	20.0	0.001437159336054738
1827	4	154.0	10.0	20.44277422533048	20.0	0.0013213074936868324
1828	4	155.0	2.0	21.00837001183244	21.0
1829	4	155.0	3.0	21.00837001183244	21.0	0.0014920897843116508
1830	4	155.0	4.0	21.00837001183244	21.0	0.0024301958192279767
1831	4	155.0	5.0	21.00837001183244	21.0	0.0015663847819671647
1832	4	155.0	6.0	21.00837001183244	21.0	0.0014368209255560525
1833	4	155.0	7.0	21.00837001183244	21.0	0.0022322921647995046
1834	4	155.0	8.0	21.00837001183244	21.0	0.0017589463478393064
1835	4	155.0	9.0	21.00837001183244	21.0	0.0009813789834047719
1836	4	155.0	10.0	21.00837001183244	21.0	0.0015247390294124712
1837	4	158.0	2.0	20.86484316249512	21.0	0.0016708445283930094
1838	4	158.0	3.0	20.86484316249512	21.0	0.0015321507563131756
1839	4	158.0	4.0	20.86484316249512	21.0	0.0018172295720536916
1840	4	158.0	5.0	20.86484316249512	21.0	0.0014314274147927332
1841	4	158.0	6.0	20.86484316249512	21.0	0.0016055954624047124
1842	4	158.0	7.0	20.86484316249512	21.0	0.0016167590636763872
1843	4	158.0	8.0	20.86484316249512	21.0	0.0013745330382556463
1844	4	158.0	9.0	20.86484316249512	21.0	0.0010935851081705686
1845	4	160.0	2.0	20.37184624908017	20.0	0.0020851503182313315
1846	4	160.0	3.0	20.37184624908017	20.0	0.001703836102502405
1847	4	160.0	4.0	20.37184624908017	20.0	0.0013628920858539612
1848	4	160.0	5.0	20.37184624908017	20.0
1849	4	160.0	6.0	20.37184624908017	20.0	0.0018256302774905429
1850	4	160.0	7.0	20.37184624908017	20.0	0.0012001265386949028
1851	4	160.0	8.0	20.37184624908017	20.0
1852	4	160.0	9.0	20.37184624908017	20.0	0.0013351222740798847
1853	4	160.0	10.0	20.37184624908017	20.0	0.001611365025254348
1854	4	161.0	2.0	20.26952438104681	20.0	0.0016401938201117572
1855	4	161.0	3.0	20.26952438104681	20.0	0.0019564502564221506
1856	4	161.0	4.0	20.26952438104681	20.0	0.0009367949199144784
1857	4	161.0	5.0	20.26952438104681	20.0
1858	4	161.0	6.0	20.26952438104681	20.0
1859	4	161.0	7.0	20.26952438104681	20.0	0.0020318221816722783
1860	4	161.0	8.0	20.26952438104681	20.0	0.0012519755434621527
1861	4	161.0	9.0	20.26952438104681	20.0	0.000993728362018592
1862	4	161.0	10.0	20.26952438104681	20.0	0.0014485891516019178
1863	4	163.0	2.0	21.25027228956453	21.0	0.001358707462406098
1864	4	163.0	3.0	21.25027228956453	21.0	0.0021941743636701744
1865	4	163.0	4.0	21.25027228956453	21.0	0.0019189406746997362
1866	4	163.0	5.0	21.25027228956453	21.0	0.0016771749819421188
1867	4	163.0	6.0	21.25027228956453	21.0	0.0013442560825708192
1868	4	163.0	7.0	21.25027228956453	21.0	0.0018080171324559068
1869	4	163.0	8.0	21.25027228956453	21.0	0.0015602938710424384
1870	4	163.0	9.0	21.25027228956453	21.0	0.0011510689102095285
1871	4	163.0	10.0	21.25027228956453	21.0	0.001547729715772091
1872	4	168.0	2.0	20.210940581597097	20.0	0.0014472774333829158
1873	4	168.0	3.0	20.210940581597097	20.0	0.0015613149333199535
1874	4	168.0	4.0	20.210940581597097	20.0	0.0022221374750519478
1875	4	168.0	5.0	20.210940581597097	20.0	0.0010458686053012654
1876	4	168.0	6.0	20.210940581597097	20.0	0.0011055453699503816
1877	4	168.0	7.0	20.210940581597097	20.0	0.0009088398810832503
1878	4	168.0	8.0	20.210940581597097	20.0	0.0010277233229393338
1879	4	168.0	9.0	20.210940581597097	20.0	0.0011666546935632908
1880	4	168.0	10.0	20.210940581597097	20.0	0.0009727104574538533
1881	4	170.0	2.0	20.905007717980325	21.0	0.0026922907430450586
1882	4	170.0	3.0	20.905007717980325	21.0	0.0016853192204293235
1883	4	170.0	4.0	20.905007717980325	21.0	0.001196957639995421
1884	4	170.0	5.0	20.905007717980325	21.0	0.0013680461038970992
1885	4	170.0	6.0	20.905007717980325	21.0	0.0011891365369520238
1886	4	170.0	7.0	20.905007717980325	21.0	0.0011527045743849054
1887	4	170.0	8.0	20.905007717980325	21.0	0.0017058094587449654
1888	4	170.0	9.0	20.905007717980325	21.0	0.0009742120010137022
1889	4	170.0	10.0	20.905007717980325	21.0	0.001973083248103189
1890	4	174.0	2.0	21.249997789355653	21.0	0.001512347874977898
1891	4	174.0	3.0	21.249997789355653	21.0	0.0022701654352694787
1892	4	174.0	4.0	21.249997789355653	21.0	0.0015789307444061076
1893	4	174.0	5.0	21.249997789355653	21.0	0.0015571021504204152
1894	4	174.0	6.0	21.249997789355653	21.0	0.001479642702477876
1895	4	174.0	7.0	21.249997789355653	21.0	0.001318689779050612
1896	4	174.0	8.0	21.249997789355653	21.0	0.0011017606824921566
1897	4	174.0	9.0	21.249997789355653	21.0	0.0013329811805113136
1898	4	174.0	10.0	21.249997789355653	21.0	0.0013448544187249995
1899	4	176.0	2.0	21.15565621700696	21.0	0.0014416412840093551
1900	4	176.0	3.0	21.15565621700696	21.0	0.001779518583965457
1901	4	176.0	4.0	21.15565621700696	21.0
1902	4	176.0	5.0	21.15565621700696	21.0	0.0008497681210755727
1903	4	176.0	6.0	21.15565621700696	21.0
1904	4	176.0	7.0	21.15565621700696	21.0
1905	4	176.0	8.0	21.15565621700696	21.0	0.001930829326475863
1906	4	176.0	9.0	21.15565621700696	21.0	0.0014887826932116297
1907	4	176.0	10.0	21.15565621700696	21.0	0.0008696214187779462
1908	4	249.0	2.0	20.532684672081714	21.0	0.0017756912725903685
1909	4	249.0	3.0	20.532684672081714	21.0	0.0019095066797239892
1910	4	249.0	4.0	20.532684672081714	21.0	0.0008961858825776971
1911	4	249.0	5.0	20.532684672081714	21.0	0.0007949249881099079
1912	4	249.0	6.0	20.532684672081714	21.0	0.000988192892879732
1913	4	249.0	7.0	20.532684672081714	21.0	0.0008217226664859321
1914	4	249.0	8.0	20.532684672081714	21.0	0.001200564463816355
1915	4	249.0	9.0	20.532684672081714	21.0
1916	4	249.0	10.0	20.532684672081714	21.0	0.000834231854351163
1917	4	252.0	2.0	20.73718632876016	21.0	0.0023195409197977555
1918	4	252.0	3.0	20.73718632876016	21.0	0.0016663606125277375
1919	4	252.0	4.0	20.73718632876016	21.0	0.001139366422366165
1920	4	252.0	5.0	20.73718632876016	21.0	0.0006925421316507488
1921	4	252.0	6.0	20.73718632876016	21.0	0.002314815162948646
1922	4	252.0	7.0	20.73718632876016	21.0	0.0013965223846897409
1923	4	252.0	8.0	20.73718632876016	21.0	0.0012879508280339872
1924	5	8.0	2.0	22.12396174633615	22.0	0.0018526662735091825
1925	5	8.0	3.0	22.12396174633615	22.0
1926	5	8.0	4.0	22.12396174633615	22.0	0.0020406109489619927
1927	5	8.0	5.0	22.12396174633615	22.0	0.0018984824263159178
1928	5	8.0	6.0	22.12396174633615	22.0	0.001342569001746032
1929	5	8.0	7.0	22.12396174633615	22.0	0.00172564056412604
1930	5	8.0	8.0	22.12396174633615	22.0	0.0017275113913721063
1931	5	8.0	9.0	22.12396174633615	22.0	0.002221089130811398
1932	5	8.0	10.0	22.12396174633615	22.0	0.0011482414957270622
1933	5	9.0	2.0	21.7350102526181	22.0
1934	5	9.0	3.0	21.7350102526181	22.0
1935	5	9.0	4.0	21.7350102526181	22.0	0.00143151216944837
1936	5	9.0	5.0	21.7350102526181	22.0	0.0008666317804693369
1937	5	9.0	6.0	21.7350102526181	22.0	0.0011088026217121222
1938	5	9.0	7.0	21.7350102526181	22.0	0.0014026399747518181
1939	5	9.0	8.0	21.7350102526181	22.0	0.0012079222311240385
1940	5	9.0	9.0	21.7350102526181	22.0	0.001054347543776456
1941	5	9.0	10.0	21.7350102526181	22.0	0.0015747643497252808
1942	5	9.0	11.0	21.7350102526181	22.0	0.001827144542603048
1943	5	10.0	2.0	21.484235548223925	21.0	0.0017714673407200634
1944	5	10.0	3.0	21.484235548223925	21.0	0.002510192197358315
1945	5	10.0	4.0	21.484235548223925	21.0	0.0013213447724255444
1946	5	10.0	5.0	21.484235548223925	21.0	0.0018041432488832857
1947	5	10.0	6.0	21.484235548223925	21.0	0.0013268952416404768
1948	5	10.0	7.0	21.484235548223925	21.0	0.0014539447341036867
1949	5	10.0	8.0	21.484235548223925	21.0	0.0013926866733376558
1950	5	10.0	9.0	21.484235548223925	21.0	0.001521658414667294
1951	5	10.0	10.0	21.484235548223925	21.0	0.0012888588501949612
1952	5	10.0	11.0	21.484235548223925	21.0	0.001717912257269645
1953	5	11.0	2.0	21.424024221667803	21.0	0.0013809157098145428
1954	5	11.0	3.0	21.424024221667803	21.0	0.00108402483225968
1955	5	11.0	4.0	21.424024221667803	21.0	0.0014549698108816597
1956	5	11.0	5.0	21.424024221667803	21.0	0.0013963845595442515
1957	5	11.0	6.0	21.424024221667803	21.0	0.001322437482337482
1958	5	11.0	7.0	21.424024221667803	21.0	0.0009325526249322315
1959	5	11.0	8.0	21.424024221667803	21.0	0.0006385084705790385
1960	5	11.0	9.0	21.424024221667803	21.0	0.000935106426057837
1961	5	11.0	10.0	21.424024221667803	21.0	0.0008519804270310326
1962	5	11.0	11.0	21.424024221667803	21.0	0.0014775375384027914
1963	5	12.0	2.0	21.97414435004412	22.0	0.0010539240447556527
1964	5	12.0	3.0	21.97414435004412	22.0	0.001931371798456587
1965	5	12.0	4.0	21.97414435004412	22.0	0.0019171406908199261
1966	5	12.0	5.0	21.97414435004412	22.0	0.0016576551169647327
1967	5	12.0	6.0	21.97414435004412	22.0	0.0013953649048112555
1968	5	12.0	7.0	21.97414435004412	22.0	0.0014858879527056964
1969	5	12.0	8.0	21.97414435004412	22.0	0.0015156242350106927
1970	5	12.0	9.0	21.97414435004412	22.0	0.001078669549900034
1971	5	12.0	10.0	21.97414435004412	22.0	0.0009888336565047101
1972	5	13.0	2.0	21.550475169809985	22.0	0.0015972742859105135
1973	5	13.0	3.0	21.550475169809985	22.0	0.0020752245443340788
1974	5	13.0	4.0	21.550475169809985	22.0	0.0011390375995938707
1975	5	13.0	5.0	21.550475169809985	22.0	0.0017610790421855823
1976	5	13.0	6.0	21.550475169809985	22.0	0.0013003414163549132
1977	5	13.0	7.0	21.550475169809985	22.0	0.0017417834391303916
1978	5	13.0	8.0	21.550475169809985	22.0	0.001082251129492392
1979	5	13.0	9.0	21.550475169809985	22.0	0.000985663860692369
1980	5	13.0	10.0	21.550475169809985	22.0	0.0014862483649391888
1981	5	13.0	11.0	21.550475169809985	22.0	0.0012024729579861238
1982	5	14.0	2.0	21.67050375659187	22.0	0.0012003394511611593
1983	5	14.0	3.0	21.67050375659187	22.0	0.001253040329018322
1984	5	14.0	4.0	21.67050375659187	22.0	0.0008914401155760562
1985	5	14.0	5.0	21.67050375659187	22.0	0.0006675815492203556
1986	5	14.0	6.0	21.67050375659187	22.0	0.0009638866135906322
1987	5	14.0	7.0	21.67050375659187	22.0	0.0011611861924244252
1988	5	14.0	8.0	21.67050375659187	22.0	0.001188939070577899
1989	5	14.0	9.0	21.67050375659187	22.0	0.0005088277836958964
1990	5	16.0	2.0	21.820960287109056	22.0
1991	5	16.0	3.0	21.820960287109056	22.0
1992	5	16.0	4.0	21.820960287109056	22.0
1993	5	16.0	5.0	21.820960287109056	22.0	0.0017052772949088931
1994	5	16.0	6.0	21.820960287109056	22.0	0.0021780556624429173
1995	5	16.0	7.0	21.820960287109056	22.0	0.0014819223074029621
1996	5	16.0	8.0	21.820960287109056	22.0	0.0018023369737173913
1997	5	16.0	9.0	21.820960287109056	22.0
1998	5	16.0	10.0	21.820960287109056	22.0	0.002157707472289177
[truncated: 3,919 more rows]
