# Supplementary material for: Mechanistic origins of temperature scaling in the early embryonic cell cycle
Source: Nat Commun. 2025 Aug 28;16:8045. doi: 10.1038/s41467-025-62918-0 (PMC12394406; doi:10.1038/s41467-025-62918-0)
Supplement: Supplementary file 12 — Source Data [file 41467_2025_62918_MOESM12_ESM.zip › Source_Data_NatComm/Fig6/apc_measurements.csv]

	Temperature (Celsius)	Time (min)	Value	Replicate	Experiment
0	10	0.0	72.7331	Extract Only	mhss_020221
1	10	0.0	113.528	Mitotic #1	mhss_020221
2	10	0.0	123.449	Mitotic #2	mhss_020221
3	10	1.0	78.7025	Extract Only	mhss_020221
4	10	1.0	122.69	Mitotic #1	mhss_020221
5	10	1.0	131.868	Mitotic #2	mhss_020221
6	10	2.0	80.675	Extract Only	mhss_020221
7	10	2.0	126.128	Mitotic #1	mhss_020221
8	10	2.0	133.429	Mitotic #2	mhss_020221
9	10	3.0	80.92	Extract Only	mhss_020221
10	10	3.0	126.484	Mitotic #1	mhss_020221
11	10	3.0	133.403	Mitotic #2	mhss_020221
12	10	4.0	80.9475	Extract Only	mhss_020221
13	10	4.0	126.832	Mitotic #1	mhss_020221
14	10	4.0	133.935	Mitotic #2	mhss_020221
15	10	5.0	81.1569	Extract Only	mhss_020221
16	10	5.0	126.318	Mitotic #1	mhss_020221
17	10	5.0	133.158	Mitotic #2	mhss_020221
18	10	6.0	81.1111	Extract Only	mhss_020221
19	10	6.0	126.949	Mitotic #1	mhss_020221
20	10	6.0	133.249	Mitotic #2	mhss_020221
21	10	7.0	81.2645	Extract Only	mhss_020221
22	10	7.0	126.833	Mitotic #1	mhss_020221
23	10	7.0	132.67	Mitotic #2	mhss_020221
24	10	8.0	81.1868	Extract Only	mhss_020221
25	10	8.0	126.783	Mitotic #1	mhss_020221
26	10	8.0	132.201	Mitotic #2	mhss_020221
27	10	9.0	81.4099	Extract Only	mhss_020221
28	10	9.0	126.863	Mitotic #1	mhss_020221
29	10	9.0	131.751	Mitotic #2	mhss_020221
30	10	10.0	81.0025	Extract Only	mhss_020221
31	10	10.0	127.23	Mitotic #1	mhss_020221
32	10	10.0	131.512	Mitotic #2	mhss_020221
33	10	11.0	81.0247	Extract Only	mhss_020221
34	10	11.0	126.812	Mitotic #1	mhss_020221
35	10	11.0	130.801	Mitotic #2	mhss_020221
36	10	12.0	80.9547	Extract Only	mhss_020221
37	10	12.0	126.639	Mitotic #1	mhss_020221
38	10	12.0	130.552	Mitotic #2	mhss_020221
39	10	13.0	81.01	Extract Only	mhss_020221
40	10	13.0	126.951	Mitotic #1	mhss_020221
41	10	13.0	130.257	Mitotic #2	mhss_020221
42	10	14.0	81.2081	Extract Only	mhss_020221
43	10	14.0	126.416	Mitotic #1	mhss_020221
44	10	14.0	129.958	Mitotic #2	mhss_020221
45	10	15.0	81.1321	Extract Only	mhss_020221
46	10	15.0	126.117	Mitotic #1	mhss_020221
47	10	15.0	129.691	Mitotic #2	mhss_020221
48	10	16.0	81.1888	Extract Only	mhss_020221
49	10	16.0	126.561	Mitotic #1	mhss_020221
50	10	16.0	129.411	Mitotic #2	mhss_020221
51	10	17.0	80.8954	Extract Only	mhss_020221
52	10	17.0	126.856	Mitotic #1	mhss_020221
53	10	17.0	129.429	Mitotic #2	mhss_020221
54	10	18.0	81.0675	Extract Only	mhss_020221
55	10	18.0	126.647	Mitotic #1	mhss_020221
56	10	18.0	128.757	Mitotic #2	mhss_020221
57	10	19.0	81.1642	Extract Only	mhss_020221
58	10	19.0	126.861	Mitotic #1	mhss_020221
59	10	19.0	128.486	Mitotic #2	mhss_020221
60	10	20.0	80.9869	Extract Only	mhss_020221
61	10	20.0	126.388	Mitotic #1	mhss_020221
62	10	20.0	128.298	Mitotic #2	mhss_020221
63	10	21.0	81.0455	Extract Only	mhss_020221
64	10	21.0	126.854	Mitotic #1	mhss_020221
65	10	21.0	127.854	Mitotic #2	mhss_020221
66	10	22.0	80.8857	Extract Only	mhss_020221
67	10	22.0	126.725	Mitotic #1	mhss_020221
68	10	22.0	127.97	Mitotic #2	mhss_020221
69	10	23.0	81.0407	Extract Only	mhss_020221
70	10	23.0	127.259	Mitotic #1	mhss_020221
71	10	23.0	127.392	Mitotic #2	mhss_020221
72	10	24.0	81.1139	Extract Only	mhss_020221
73	10	24.0	127.141	Mitotic #1	mhss_020221
74	10	24.0	127.572	Mitotic #2	mhss_020221
75	10	25.0	81.0759	Extract Only	mhss_020221
76	10	25.0	127.015	Mitotic #1	mhss_020221
77	10	25.0	127.44	Mitotic #2	mhss_020221
78	10	26.0	80.8773	Extract Only	mhss_020221
79	10	26.0	126.843	Mitotic #1	mhss_020221
80	10	26.0	126.815	Mitotic #2	mhss_020221
81	10	27.0	80.8899	Extract Only	mhss_020221
82	10	27.0	126.872	Mitotic #1	mhss_020221
83	10	27.0	127.082	Mitotic #2	mhss_020221
84	10	28.0	81.0758	Extract Only	mhss_020221
85	10	28.0	126.543	Mitotic #1	mhss_020221
86	10	28.0	126.633	Mitotic #2	mhss_020221
87	10	29.0	81.2899	Extract Only	mhss_020221
88	10	29.0	126.645	Mitotic #1	mhss_020221
89	10	29.0	126.815	Mitotic #2	mhss_020221
90	10	30.0	80.8785	Extract Only	mhss_020221
91	10	30.0	126.832	Mitotic #1	mhss_020221
92	10	30.0	126.008	Mitotic #2	mhss_020221
93	10	31.0	80.8306	Extract Only	mhss_020221
94	10	31.0	126.896	Mitotic #1	mhss_020221
95	10	31.0	125.821	Mitotic #2	mhss_020221
96	10	32.0	81.3794	Extract Only	mhss_020221
97	10	32.0	126.54	Mitotic #1	mhss_020221
98	10	32.0	125.255	Mitotic #2	mhss_020221
99	10	33.0	80.9792	Extract Only	mhss_020221
100	10	33.0	126.418	Mitotic #1	mhss_020221
101	10	33.0	125.356	Mitotic #2	mhss_020221
102	10	34.0	81.2117	Extract Only	mhss_020221
103	10	34.0	126.47	Mitotic #1	mhss_020221
104	10	34.0	125.33	Mitotic #2	mhss_020221
105	10	35.0	81.1258	Extract Only	mhss_020221
106	10	35.0	126.591	Mitotic #1	mhss_020221
107	10	35.0	124.726	Mitotic #2	mhss_020221
108	10	36.0	81.1604	Extract Only	mhss_020221
109	10	36.0	126.565	Mitotic #1	mhss_020221
110	10	36.0	124.678	Mitotic #2	mhss_020221
111	10	37.0	80.981	Extract Only	mhss_020221
112	10	37.0	126.631	Mitotic #1	mhss_020221
113	10	37.0	124.213	Mitotic #2	mhss_020221
114	10	38.0	81.0077	Extract Only	mhss_020221
115	10	38.0	126.0	Mitotic #1	mhss_020221
116	10	38.0	124.47	Mitotic #2	mhss_020221
117	10	39.0	80.9509	Extract Only	mhss_020221
118	10	39.0	126.297	Mitotic #1	mhss_020221
119	10	39.0	124.155	Mitotic #2	mhss_020221
120	10	40.0	81.0346	Extract Only	mhss_020221
121	10	40.0	126.431	Mitotic #1	mhss_020221
122	10	40.0	123.607	Mitotic #2	mhss_020221
123	10	41.0	81.0315	Extract Only	mhss_020221
124	10	41.0	126.404	Mitotic #1	mhss_020221
125	10	41.0	123.813	Mitotic #2	mhss_020221
126	10	42.0	80.9482	Extract Only	mhss_020221
127	10	42.0	126.526	Mitotic #1	mhss_020221
128	10	42.0	123.37	Mitotic #2	mhss_020221
129	10	43.0	81.0727	Extract Only	mhss_020221
130	10	43.0	126.355	Mitotic #1	mhss_020221
131	10	43.0	123.139	Mitotic #2	mhss_020221
132	10	44.0	81.2631	Extract Only	mhss_020221
133	10	44.0	126.299	Mitotic #1	mhss_020221
134	10	44.0	122.638	Mitotic #2	mhss_020221
135	10	45.0	81.3093	Extract Only	mhss_020221
136	10	45.0	125.968	Mitotic #1	mhss_020221
137	10	45.0	123.098	Mitotic #2	mhss_020221
138	10	46.0	80.9151	Extract Only	mhss_020221
139	10	46.0	126.002	Mitotic #1	mhss_020221
140	10	46.0	122.56	Mitotic #2	mhss_020221
141	10	47.0	81.2249	Extract Only	mhss_020221
142	10	47.0	125.913	Mitotic #1	mhss_020221
143	10	47.0	122.187	Mitotic #2	mhss_020221
144	10	48.0	80.9938	Extract Only	mhss_020221
145	10	48.0	126.117	Mitotic #1	mhss_020221
146	10	48.0	122.136	Mitotic #2	mhss_020221
147	10	49.0	80.9474	Extract Only	mhss_020221
148	10	49.0	126.04	Mitotic #1	mhss_020221
149	10	49.0	121.58	Mitotic #2	mhss_020221
150	10	50.0	81.1215	Extract Only	mhss_020221
151	10	50.0	125.868	Mitotic #1	mhss_020221
152	10	50.0	121.702	Mitotic #2	mhss_020221
153	10	51.0	81.2723	Extract Only	mhss_020221
154	10	51.0	125.801	Mitotic #1	mhss_020221
155	10	51.0	121.583	Mitotic #2	mhss_020221
156	10	52.0	80.9772	Extract Only	mhss_020221
157	10	52.0	125.535	Mitotic #1	mhss_020221
158	10	52.0	121.323	Mitotic #2	mhss_020221
159	10	53.0	80.9016	Extract Only	mhss_020221
160	10	53.0	125.986	Mitotic #1	mhss_020221
161	10	53.0	121.122	Mitotic #2	mhss_020221
162	10	54.0	81.0176	Extract Only	mhss_020221
163	10	54.0	125.582	Mitotic #1	mhss_020221
164	10	54.0	120.917	Mitotic #2	mhss_020221
165	10	55.0	81.1288	Extract Only	mhss_020221
166	10	55.0	125.863	Mitotic #1	mhss_020221
167	10	55.0	120.879	Mitotic #2	mhss_020221
168	10	56.0	80.9908	Extract Only	mhss_020221
169	10	56.0	125.387	Mitotic #1	mhss_020221
170	10	56.0	120.457	Mitotic #2	mhss_020221
171	10	57.0	81.0046	Extract Only	mhss_020221
172	10	57.0	125.326	Mitotic #1	mhss_020221
173	10	57.0	120.15	Mitotic #2	mhss_020221
174	10	58.0	81.3672	Extract Only	mhss_020221
175	10	58.0	125.165	Mitotic #1	mhss_020221
176	10	58.0	119.944	Mitotic #2	mhss_020221
177	10	59.0	81.2018	Extract Only	mhss_020221
178	10	59.0	125.066	Mitotic #1	mhss_020221
179	10	59.0	119.59	Mitotic #2	mhss_020221
180	10	60.0	81.0951	Extract Only	mhss_020221
181	10	60.0	124.7	Mitotic #1	mhss_020221
182	10	60.0	119.448	Mitotic #2	mhss_020221
183	10	61.0	80.7301	Extract Only	mhss_020221
184	10	61.0	124.765	Mitotic #1	mhss_020221
185	10	61.0	119.389	Mitotic #2	mhss_020221
186	10	62.0	81.0687	Extract Only	mhss_020221
187	10	62.0	124.644	Mitotic #1	mhss_020221
188	10	62.0	118.875	Mitotic #2	mhss_020221
189	10	63.0	80.9729	Extract Only	mhss_020221
190	10	63.0	124.501	Mitotic #1	mhss_020221
191	10	63.0	118.78	Mitotic #2	mhss_020221
192	10	64.0	81.0887	Extract Only	mhss_020221
193	10	64.0	124.662	Mitotic #1	mhss_020221
194	10	64.0	118.79	Mitotic #2	mhss_020221
195	10	65.0	80.9075	Extract Only	mhss_020221
196	10	65.0	124.441	Mitotic #1	mhss_020221
197	10	65.0	118.242	Mitotic #2	mhss_020221
198	10	66.0	81.1059	Extract Only	mhss_020221
199	10	66.0	124.34	Mitotic #1	mhss_020221
200	10	66.0	118.016	Mitotic #2	mhss_020221
201	10	67.0	81.0127	Extract Only	mhss_020221
202	10	67.0	124.194	Mitotic #1	mhss_020221
203	10	67.0	117.825	Mitotic #2	mhss_020221
204	10	68.0	81.1392	Extract Only	mhss_020221
205	10	68.0	124.001	Mitotic #1	mhss_020221
206	10	68.0	117.93	Mitotic #2	mhss_020221
207	10	69.0	81.1859	Extract Only	mhss_020221
208	10	69.0	123.927	Mitotic #1	mhss_020221
209	10	69.0	117.513	Mitotic #2	mhss_020221
210	10	70.0	81.0385	Extract Only	mhss_020221
211	10	70.0	124.098	Mitotic #1	mhss_020221
212	10	70.0	116.965	Mitotic #2	mhss_020221
213	10	71.0	81.3845	Extract Only	mhss_020221
214	10	71.0	123.376	Mitotic #1	mhss_020221
215	10	71.0	117.184	Mitotic #2	mhss_020221
216	10	72.0	81.2175	Extract Only	mhss_020221
217	10	72.0	123.169	Mitotic #1	mhss_020221
218	10	72.0	116.693	Mitotic #2	mhss_020221
219	10	73.0	81.1017	Extract Only	mhss_020221
220	10	73.0	122.844	Mitotic #1	mhss_020221
221	10	73.0	116.49	Mitotic #2	mhss_020221
222	10	74.0	81.0248	Extract Only	mhss_020221
223	10	74.0	123.057	Mitotic #1	mhss_020221
224	10	74.0	116.281	Mitotic #2	mhss_020221
225	10	75.0	80.8581	Extract Only	mhss_020221
226	10	75.0	123.253	Mitotic #1	mhss_020221
227	10	75.0	116.13	Mitotic #2	mhss_020221
228	10	76.0	81.0464	Extract Only	mhss_020221
229	10	76.0	122.813	Mitotic #1	mhss_020221
230	10	76.0	116.26	Mitotic #2	mhss_020221
231	10	77.0	81.0411	Extract Only	mhss_020221
232	10	77.0	122.392	Mitotic #1	mhss_020221
233	10	77.0	115.722	Mitotic #2	mhss_020221
234	10	78.0	81.1038	Extract Only	mhss_020221
235	10	78.0	122.643	Mitotic #1	mhss_020221
236	10	78.0	115.345	Mitotic #2	mhss_020221
237	10	79.0	80.9778	Extract Only	mhss_020221
238	10	79.0	121.869	Mitotic #1	mhss_020221
239	10	79.0	115.678	Mitotic #2	mhss_020221
240	10	80.0	80.7178	Extract Only	mhss_020221
241	10	80.0	122.084	Mitotic #1	mhss_020221
242	10	80.0	115.376	Mitotic #2	mhss_020221
243	10	81.0	81.0408	Extract Only	mhss_020221
244	10	81.0	121.787	Mitotic #1	mhss_020221
245	10	81.0	115.193	Mitotic #2	mhss_020221
246	10	82.0	81.0433	Extract Only	mhss_020221
247	10	82.0	121.728	Mitotic #1	mhss_020221
248	10	82.0	114.952	Mitotic #2	mhss_020221
249	10	83.0	81.0414	Extract Only	mhss_020221
250	10	83.0	121.237	Mitotic #1	mhss_020221
251	10	83.0	114.463	Mitotic #2	mhss_020221
252	10	84.0	80.9717	Extract Only	mhss_020221
253	10	84.0	121.191	Mitotic #1	mhss_020221
254	10	84.0	114.614	Mitotic #2	mhss_020221
255	10	85.0	80.9426	Extract Only	mhss_020221
256	10	85.0	121.082	Mitotic #1	mhss_020221
257	10	85.0	114.686	Mitotic #2	mhss_020221
258	10	86.0	80.6494	Extract Only	mhss_020221
259	10	86.0	120.58	Mitotic #1	mhss_020221
260	10	86.0	114.21	Mitotic #2	mhss_020221
261	10	87.0	81.0193	Extract Only	mhss_020221
262	10	87.0	120.805	Mitotic #1	mhss_020221
263	10	87.0	114.197	Mitotic #2	mhss_020221
264	10	88.0	81.0723	Extract Only	mhss_020221
265	10	88.0	120.984	Mitotic #1	mhss_020221
266	10	88.0	113.73	Mitotic #2	mhss_020221
267	10	89.0	80.9927	Extract Only	mhss_020221
268	10	89.0	120.302	Mitotic #1	mhss_020221
269	10	89.0	113.844	Mitotic #2	mhss_020221
270	10	90.0	80.873	Extract Only	mhss_020221
271	10	90.0	120.335	Mitotic #1	mhss_020221
272	10	90.0	113.683	Mitotic #2	mhss_020221
273	10	91.0	80.8646	Extract Only	mhss_020221
274	10	91.0	120.277	Mitotic #1	mhss_020221
275	10	91.0	113.497	Mitotic #2	mhss_020221
276	10	92.0	81.3015	Extract Only	mhss_020221
277	10	92.0	120.089	Mitotic #1	mhss_020221
278	10	92.0	113.199	Mitotic #2	mhss_020221
279	10	93.0	80.7809	Extract Only	mhss_020221
280	10	93.0	119.564	Mitotic #1	mhss_020221
281	10	93.0	112.982	Mitotic #2	mhss_020221
282	10	94.0	80.83	Extract Only	mhss_020221
283	10	94.0	119.502	Mitotic #1	mhss_020221
284	10	94.0	112.804	Mitotic #2	mhss_020221
285	10	95.0	80.9978	Extract Only	mhss_020221
286	10	95.0	119.154	Mitotic #1	mhss_020221
287	10	95.0	112.626	Mitotic #2	mhss_020221
288	10	96.0	80.783	Extract Only	mhss_020221
289	10	96.0	119.192	Mitotic #1	mhss_020221
290	10	96.0	112.626	Mitotic #2	mhss_020221
291	10	97.0	80.8194	Extract Only	mhss_020221
292	10	97.0	119.18	Mitotic #1	mhss_020221
293	10	97.0	112.663	Mitotic #2	mhss_020221
294	10	98.0	80.6528	Extract Only	mhss_020221
295	10	98.0	118.804	Mitotic #1	mhss_020221
296	10	98.0	112.13	Mitotic #2	mhss_020221
297	10	99.0	80.8982	Extract Only	mhss_020221
298	10	99.0	118.627	Mitotic #1	mhss_020221
299	10	99.0	112.402	Mitotic #2	mhss_020221
300	10	100.0	80.7741	Extract Only	mhss_020221
301	10	100.0	118.235	Mitotic #1	mhss_020221
302	10	100.0	111.938	Mitotic #2	mhss_020221
303	10	101.0	80.9745	Extract Only	mhss_020221
304	10	101.0	118.215	Mitotic #1	mhss_020221
305	10	101.0	111.957	Mitotic #2	mhss_020221
306	10	102.0	80.7207	Extract Only	mhss_020221
307	10	102.0	118.013	Mitotic #1	mhss_020221
308	10	102.0	111.549	Mitotic #2	mhss_020221
309	10	103.0	80.5598	Extract Only	mhss_020221
310	10	103.0	117.678	Mitotic #1	mhss_020221
311	10	103.0	111.708	Mitotic #2	mhss_020221
312	10	104.0	80.4877	Extract Only	mhss_020221
313	10	104.0	117.698	Mitotic #1	mhss_020221
314	10	104.0	111.406	Mitotic #2	mhss_020221
315	10	105.0	80.448	Extract Only	mhss_020221
316	10	105.0	117.312	Mitotic #1	mhss_020221
317	10	105.0	111.272	Mitotic #2	mhss_020221
318	10	106.0	80.9147	Extract Only	mhss_020221
319	10	106.0	117.337	Mitotic #1	mhss_020221
320	10	106.0	111.076	Mitotic #2	mhss_020221
321	10	107.0	80.9353	Extract Only	mhss_020221
322	10	107.0	116.825	Mitotic #1	mhss_020221
323	10	107.0	111.188	Mitotic #2	mhss_020221
324	10	108.0	80.5422	Extract Only	mhss_020221
325	10	108.0	116.967	Mitotic #1	mhss_020221
326	10	108.0	110.629	Mitotic #2	mhss_020221
327	10	109.0	80.8139	Extract Only	mhss_020221
328	10	109.0	116.857	Mitotic #1	mhss_020221
329	10	109.0	110.94	Mitotic #2	mhss_020221
330	10	110.0	80.652	Extract Only	mhss_020221
331	10	110.0	116.357	Mitotic #1	mhss_020221
332	10	110.0	111.146	Mitotic #2	mhss_020221
333	10	111.0	80.7686	Extract Only	mhss_020221
334	10	111.0	116.289	Mitotic #1	mhss_020221
335	10	111.0	110.653	Mitotic #2	mhss_020221
336	10	112.0	80.6885	Extract Only	mhss_020221
337	10	112.0	116.318	Mitotic #1	mhss_020221
338	10	112.0	110.543	Mitotic #2	mhss_020221
339	10	113.0	80.6933	Extract Only	mhss_020221
340	10	113.0	116.02	Mitotic #1	mhss_020221
341	10	113.0	110.393	Mitotic #2	mhss_020221
342	10	114.0	80.4222	Extract Only	mhss_020221
343	10	114.0	115.439	Mitotic #1	mhss_020221
344	10	114.0	110.555	Mitotic #2	mhss_020221
345	10	115.0	80.9578	Extract Only	mhss_020221
346	10	115.0	115.311	Mitotic #1	mhss_020221
347	10	115.0	110.184	Mitotic #2	mhss_020221
348	10	116.0	80.9658	Extract Only	mhss_020221
349	10	116.0	115.609	Mitotic #1	mhss_020221
350	10	116.0	110.226	Mitotic #2	mhss_020221
351	10	117.0	80.5879	Extract Only	mhss_020221
352	10	117.0	115.062	Mitotic #1	mhss_020221
353	10	117.0	109.835	Mitotic #2	mhss_020221
354	10	118.0	80.8279	Extract Only	mhss_020221
355	10	118.0	114.758	Mitotic #1	mhss_020221
356	10	118.0	110.014	Mitotic #2	mhss_020221
357	10	119.0	80.6775	Extract Only	mhss_020221
358	10	119.0	114.981	Mitotic #1	mhss_020221
359	10	119.0	109.861	Mitotic #2	mhss_020221
360	10	120.0	80.7538	Extract Only	mhss_020221
361	10	120.0	114.657	Mitotic #1	mhss_020221
362	10	120.0	109.426	Mitotic #2	mhss_020221
363	12	0.0	72.0497	Extract Only	mhss_020221
364	12	0.0	243.176	Mitotic #1	mhss_020221
365	12	0.0	267.627	Mitotic #2	mhss_020221
366	12	1.0	76.6565	Extract Only	mhss_020221
367	12	1.0	261.537	Mitotic #1	mhss_020221
368	12	1.0	286.945	Mitotic #2	mhss_020221
369	12	2.0	77.7529	Extract Only	mhss_020221
370	12	2.0	264.571	Mitotic #1	mhss_020221
371	12	2.0	290.117	Mitotic #2	mhss_020221
372	12	3.0	78.1243	Extract Only	mhss_020221
373	12	3.0	263.637	Mitotic #1	mhss_020221
374	12	3.0	291.883	Mitotic #2	mhss_020221
375	12	4.0	77.9816	Extract Only	mhss_020221
376	12	4.0	263.598	Mitotic #1	mhss_020221
377	12	4.0	293.829	Mitotic #2	mhss_020221
378	12	5.0	77.8581	Extract Only	mhss_020221
379	12	5.0	262.015	Mitotic #1	mhss_020221
380	12	5.0	293.948	Mitotic #2	mhss_020221
381	12	6.0	78.0699	Extract Only	mhss_020221
382	12	6.0	261.28	Mitotic #1	mhss_020221
383	12	6.0	293.56	Mitotic #2	mhss_020221
384	12	7.0	78.1819	Extract Only	mhss_020221
385	12	7.0	259.637	Mitotic #1	mhss_020221
386	12	7.0	293.471	Mitotic #2	mhss_020221
387	12	8.0	78.419	Extract Only	mhss_020221
388	12	8.0	258.58	Mitotic #1	mhss_020221
389	12	8.0	292.847	Mitotic #2	mhss_020221
390	12	9.0	78.2773	Extract Only	mhss_020221
391	12	9.0	257.362	Mitotic #1	mhss_020221
392	12	9.0	293.953	Mitotic #2	mhss_020221
393	12	10.0	78.4391	Extract Only	mhss_020221
394	12	10.0	255.823	Mitotic #1	mhss_020221
395	12	10.0	293.541	Mitotic #2	mhss_020221
396	12	11.0	77.8495	Extract Only	mhss_020221
397	12	11.0	254.973	Mitotic #1	mhss_020221
398	12	11.0	293.696	Mitotic #2	mhss_020221
399	12	12.0	78.028	Extract Only	mhss_020221
400	12	12.0	253.515	Mitotic #1	mhss_020221
401	12	12.0	294.041	Mitotic #2	mhss_020221
402	12	13.0	77.921	Extract Only	mhss_020221
403	12	13.0	251.436	Mitotic #1	mhss_020221
404	12	13.0	294.54	Mitotic #2	mhss_020221
405	12	14.0	78.2622	Extract Only	mhss_020221
406	12	14.0	250.328	Mitotic #1	mhss_020221
407	12	14.0	293.672	Mitotic #2	mhss_020221
408	12	15.0	78.2242	Extract Only	mhss_020221
409	12	15.0	249.08	Mitotic #1	mhss_020221
410	12	15.0	294.169	Mitotic #2	mhss_020221
411	12	16.0	78.2266	Extract Only	mhss_020221
412	12	16.0	247.857	Mitotic #1	mhss_020221
413	12	16.0	293.291	Mitotic #2	mhss_020221
414	12	17.0	78.0469	Extract Only	mhss_020221
415	12	17.0	246.766	Mitotic #1	mhss_020221
416	12	17.0	293.753	Mitotic #2	mhss_020221
417	12	18.0	78.035	Extract Only	mhss_020221
418	12	18.0	244.973	Mitotic #1	mhss_020221
419	12	18.0	293.848	Mitotic #2	mhss_020221
420	12	19.0	77.9687	Extract Only	mhss_020221
421	12	19.0	243.627	Mitotic #1	mhss_020221
422	12	19.0	293.705	Mitotic #2	mhss_020221
423	12	20.0	78.147	Extract Only	mhss_020221
424	12	20.0	242.735	Mitotic #1	mhss_020221
425	12	20.0	293.406	Mitotic #2	mhss_020221
426	12	21.0	77.8441	Extract Only	mhss_020221
427	12	21.0	241.233	Mitotic #1	mhss_020221
428	12	21.0	294.228	Mitotic #2	mhss_020221
429	12	22.0	77.9278	Extract Only	mhss_020221
430	12	22.0	239.569	Mitotic #1	mhss_020221
431	12	22.0	293.964	Mitotic #2	mhss_020221
432	12	23.0	78.0459	Extract Only	mhss_020221
433	12	23.0	238.34	Mitotic #1	mhss_020221
434	12	23.0	294.332	Mitotic #2	mhss_020221
435	12	24.0	77.7733	Extract Only	mhss_020221
436	12	24.0	237.326	Mitotic #1	mhss_020221
437	12	24.0	293.967	Mitotic #2	mhss_020221
438	12	25.0	77.9777	Extract Only	mhss_020221
439	12	25.0	236.016	Mitotic #1	mhss_020221
440	12	25.0	294.031	Mitotic #2	mhss_020221
441	12	26.0	77.7169	Extract Only	mhss_020221
442	12	26.0	234.993	Mitotic #1	mhss_020221
443	12	26.0	294.275	Mitotic #2	mhss_020221
444	12	27.0	78.0115	Extract Only	mhss_020221
445	12	27.0	233.925	Mitotic #1	mhss_020221
446	12	27.0	294.463	Mitotic #2	mhss_020221
447	12	28.0	77.6357	Extract Only	mhss_020221
448	12	28.0	231.606	Mitotic #1	mhss_020221
449	12	28.0	294.491	Mitotic #2	mhss_020221
450	12	29.0	77.8115	Extract Only	mhss_020221
451	12	29.0	230.957	Mitotic #1	mhss_020221
452	12	29.0	293.708	Mitotic #2	mhss_020221
453	12	30.0	77.7424	Extract Only	mhss_020221
454	12	30.0	230.128	Mitotic #1	mhss_020221
455	12	30.0	293.918	Mitotic #2	mhss_020221
456	12	31.0	77.9076	Extract Only	mhss_020221
457	12	31.0	228.328	Mitotic #1	mhss_020221
458	12	31.0	294.453	Mitotic #2	mhss_020221
459	12	32.0	77.7423	Extract Only	mhss_020221
460	12	32.0	226.949	Mitotic #1	mhss_020221
461	12	32.0	294.48	Mitotic #2	mhss_020221
462	12	33.0	77.8488	Extract Only	mhss_020221
463	12	33.0	225.784	Mitotic #1	mhss_020221
464	12	33.0	294.531	Mitotic #2	mhss_020221
465	12	34.0	77.8637	Extract Only	mhss_020221
466	12	34.0	224.39	Mitotic #1	mhss_020221
467	12	34.0	294.451	Mitotic #2	mhss_020221
468	12	35.0	77.9682	Extract Only	mhss_020221
469	12	35.0	223.435	Mitotic #1	mhss_020221
470	12	35.0	293.882	Mitotic #2	mhss_020221
471	12	36.0	77.6824	Extract Only	mhss_020221
472	12	36.0	222.265	Mitotic #1	mhss_020221
473	12	36.0	294.196	Mitotic #2	mhss_020221
474	12	37.0	77.7162	Extract Only	mhss_020221
475	12	37.0	220.619	Mitotic #1	mhss_020221
476	12	37.0	294.697	Mitotic #2	mhss_020221
477	12	38.0	77.9248	Extract Only	mhss_020221
478	12	38.0	219.224	Mitotic #1	mhss_020221
479	12	38.0	295.311	Mitotic #2	mhss_020221
480	12	39.0	78.0978	Extract Only	mhss_020221
481	12	39.0	217.714	Mitotic #1	mhss_020221
482	12	39.0	294.825	Mitotic #2	mhss_020221
483	12	40.0	77.7563	Extract Only	mhss_020221
484	12	40.0	216.605	Mitotic #1	mhss_020221
485	12	40.0	295.38	Mitotic #2	mhss_020221
486	12	41.0	77.7932	Extract Only	mhss_020221
487	12	41.0	215.677	Mitotic #1	mhss_020221
488	12	41.0	295.139	Mitotic #2	mhss_020221
489	12	42.0	77.694	Extract Only	mhss_020221
490	12	42.0	215.01	Mitotic #1	mhss_020221
491	12	42.0	294.279	Mitotic #2	mhss_020221
492	12	43.0	77.9793	Extract Only	mhss_020221
493	12	43.0	212.888	Mitotic #1	mhss_020221
494	12	43.0	295.263	Mitotic #2	mhss_020221
495	12	44.0	77.8764	Extract Only	mhss_020221
496	12	44.0	212.342	Mitotic #1	mhss_020221
497	12	44.0	295.07	Mitotic #2	mhss_020221
498	12	45.0	78.0223	Extract Only	mhss_020221
499	12	45.0	210.771	Mitotic #1	mhss_020221
500	12	45.0	295.465	Mitotic #2	mhss_020221
501	12	46.0	77.6633	Extract Only	mhss_020221
502	12	46.0	209.891	Mitotic #1	mhss_020221
503	12	46.0	295.803	Mitotic #2	mhss_020221
504	12	47.0	77.8115	Extract Only	mhss_020221
505	12	47.0	208.88	Mitotic #1	mhss_020221
506	12	47.0	295.308	Mitotic #2	mhss_020221
507	12	48.0	77.9559	Extract Only	mhss_020221
508	12	48.0	207.151	Mitotic #1	mhss_020221
509	12	48.0	295.495	Mitotic #2	mhss_020221
510	12	49.0	78.1373	Extract Only	mhss_020221
511	12	49.0	205.867	Mitotic #1	mhss_020221
512	12	49.0	295.862	Mitotic #2	mhss_020221
513	12	50.0	77.7467	Extract Only	mhss_020221
514	12	50.0	205.48	Mitotic #1	mhss_020221
515	12	50.0	296.113	Mitotic #2	mhss_020221
516	12	51.0	77.999	Extract Only	mhss_020221
517	12	51.0	204.356	Mitotic #1	mhss_020221
518	12	51.0	295.863	Mitotic #2	mhss_020221
519	12	52.0	77.8397	Extract Only	mhss_020221
520	12	52.0	203.274	Mitotic #1	mhss_020221
521	12	52.0	296.188	Mitotic #2	mhss_020221
522	12	53.0	78.0314	Extract Only	mhss_020221
523	12	53.0	202.1	Mitotic #1	mhss_020221
524	12	53.0	295.874	Mitotic #2	mhss_020221
525	12	54.0	77.6905	Extract Only	mhss_020221
526	12	54.0	200.629	Mitotic #1	mhss_020221
527	12	54.0	296.212	Mitotic #2	mhss_020221
528	12	55.0	77.8506	Extract Only	mhss_020221
529	12	55.0	200.658	Mitotic #1	mhss_020221
530	12	55.0	296.044	Mitotic #2	mhss_020221
531	12	56.0	77.7142	Extract Only	mhss_020221
532	12	56.0	199.43	Mitotic #1	mhss_020221
533	12	56.0	296.05	Mitotic #2	mhss_020221
534	12	57.0	77.9418	Extract Only	mhss_020221
535	12	57.0	198.501	Mitotic #1	mhss_020221
536	12	57.0	296.524	Mitotic #2	mhss_020221
537	12	58.0	77.7335	Extract Only	mhss_020221
538	12	58.0	197.367	Mitotic #1	mhss_020221
539	12	58.0	295.979	Mitotic #2	mhss_020221
540	12	59.0	77.6434	Extract Only	mhss_020221
541	12	59.0	196.41	Mitotic #1	mhss_020221
542	12	59.0	295.983	Mitotic #2	mhss_020221
543	12	60.0	77.8083	Extract Only	mhss_020221
544	12	60.0	195.118	Mitotic #1	mhss_020221
545	12	60.0	296.41	Mitotic #2	mhss_020221
546	12	61.0	77.5838	Extract Only	mhss_020221
547	12	61.0	194.702	Mitotic #1	mhss_020221
548	12	61.0	296.69	Mitotic #2	mhss_020221
549	12	62.0	77.677	Extract Only	mhss_020221
550	12	62.0	194.029	Mitotic #1	mhss_020221
551	12	62.0	296.403	Mitotic #2	mhss_020221
552	12	63.0	77.9682	Extract Only	mhss_020221
553	12	63.0	193.288	Mitotic #1	mhss_020221
554	12	63.0	296.773	Mitotic #2	mhss_020221
555	12	64.0	77.8963	Extract Only	mhss_020221
556	12	64.0	191.924	Mitotic #1	mhss_020221
557	12	64.0	296.666	Mitotic #2	mhss_020221
558	12	65.0	77.8636	Extract Only	mhss_020221
559	12	65.0	191.415	Mitotic #1	mhss_020221
560	12	65.0	296.826	Mitotic #2	mhss_020221
561	12	66.0	77.9092	Extract Only	mhss_020221
562	12	66.0	190.031	Mitotic #1	mhss_020221
563	12	66.0	296.914	Mitotic #2	mhss_020221
564	12	67.0	77.8794	Extract Only	mhss_020221
565	12	67.0	189.144	Mitotic #1	mhss_020221
566	12	67.0	297.254	Mitotic #2	mhss_020221
567	12	68.0	77.7712	Extract Only	mhss_020221
568	12	68.0	188.327	Mitotic #1	mhss_020221
569	12	68.0	297.637	Mitotic #2	mhss_020221
570	12	69.0	77.5492	Extract Only	mhss_020221
571	12	69.0	188.088	Mitotic #1	mhss_020221
572	12	69.0	297.238	Mitotic #2	mhss_020221
573	12	70.0	77.7498	Extract Only	mhss_020221
574	12	70.0	186.788	Mitotic #1	mhss_020221
575	12	70.0	298.02	Mitotic #2	mhss_020221
576	12	71.0	77.6143	Extract Only	mhss_020221
577	12	71.0	186.316	Mitotic #1	mhss_020221
578	12	71.0	297.294	Mitotic #2	mhss_020221
579	12	72.0	77.4424	Extract Only	mhss_020221
580	12	72.0	185.198	Mitotic #1	mhss_020221
581	12	72.0	298.097	Mitotic #2	mhss_020221
582	12	73.0	78.0672	Extract Only	mhss_020221
583	12	73.0	184.558	Mitotic #1	mhss_020221
584	12	73.0	298.066	Mitotic #2	mhss_020221
585	12	74.0	77.6316	Extract Only	mhss_020221
586	12	74.0	183.959	Mitotic #1	mhss_020221
587	12	74.0	297.456	Mitotic #2	mhss_020221
588	12	75.0	77.5608	Extract Only	mhss_020221
589	12	75.0	182.825	Mitotic #1	mhss_020221
590	12	75.0	298.123	Mitotic #2	mhss_020221
591	12	76.0	77.7786	Extract Only	mhss_020221
592	12	76.0	181.929	Mitotic #1	mhss_020221
593	12	76.0	298.206	Mitotic #2	mhss_020221
594	12	77.0	77.7277	Extract Only	mhss_020221
595	12	77.0	181.322	Mitotic #1	mhss_020221
596	12	77.0	298.111	Mitotic #2	mhss_020221
597	12	78.0	77.3767	Extract Only	mhss_020221
598	12	78.0	181.365	Mitotic #1	mhss_020221
599	12	78.0	298.376	Mitotic #2	mhss_020221
600	12	79.0	77.5161	Extract Only	mhss_020221
601	12	79.0	179.949	Mitotic #1	mhss_020221
602	12	79.0	298.273	Mitotic #2	mhss_020221
603	12	80.0	77.6617	Extract Only	mhss_020221
604	12	80.0	179.594	Mitotic #1	mhss_020221
605	12	80.0	298.514	Mitotic #2	mhss_020221
606	12	81.0	77.5083	Extract Only	mhss_020221
607	12	81.0	178.766	Mitotic #1	mhss_020221
608	12	81.0	298.902	Mitotic #2	mhss_020221
609	12	82.0	77.4613	Extract Only	mhss_020221
610	12	82.0	178.068	Mitotic #1	mhss_020221
611	12	82.0	298.463	Mitotic #2	mhss_020221
612	12	83.0	77.4759	Extract Only	mhss_020221
613	12	83.0	177.622	Mitotic #1	mhss_020221
614	12	83.0	298.933	Mitotic #2	mhss_020221
615	12	84.0	77.5812	Extract Only	mhss_020221
616	12	84.0	177.126	Mitotic #1	mhss_020221
617	12	84.0	299.041	Mitotic #2	mhss_020221
618	12	85.0	77.3052	Extract Only	mhss_020221
619	12	85.0	176.45	Mitotic #1	mhss_020221
620	12	85.0	298.573	Mitotic #2	mhss_020221
621	12	86.0	77.6643	Extract Only	mhss_020221
622	12	86.0	175.623	Mitotic #1	mhss_020221
623	12	86.0	299.69	Mitotic #2	mhss_020221
624	12	87.0	77.1812	Extract Only	mhss_020221
625	12	87.0	174.958	Mitotic #1	mhss_020221
626	12	87.0	299.638	Mitotic #2	mhss_020221
627	12	88.0	77.2643	Extract Only	mhss_020221
628	12	88.0	174.022	Mitotic #1	mhss_020221
629	12	88.0	299.198	Mitotic #2	mhss_020221
630	12	89.0	77.3706	Extract Only	mhss_020221
631	12	89.0	173.789	Mitotic #1	mhss_020221
632	12	89.0	299.37	Mitotic #2	mhss_020221
633	12	90.0	77.5779	Extract Only	mhss_020221
634	12	90.0	172.873	Mitotic #1	mhss_020221
635	12	90.0	299.643	Mitotic #2	mhss_020221
636	12	91.0	77.5969	Extract Only	mhss_020221
637	12	91.0	172.105	Mitotic #1	mhss_020221
638	12	91.0	299.106	Mitotic #2	mhss_020221
639	12	92.0	77.5963	Extract Only	mhss_020221
640	12	92.0	171.576	Mitotic #1	mhss_020221
641	12	92.0	299.923	Mitotic #2	mhss_020221
642	12	93.0	77.168	Extract Only	mhss_020221
643	12	93.0	171.092	Mitotic #1	mhss_020221
644	12	93.0	299.619	Mitotic #2	mhss_020221
645	12	94.0	77.4031	Extract Only	mhss_020221
646	12	94.0	170.178	Mitotic #1	mhss_020221
647	12	94.0	299.988	Mitotic #2	mhss_020221
648	12	95.0	77.5001	Extract Only	mhss_020221
649	12	95.0	170.287	Mitotic #1	mhss_020221
650	12	95.0	300.15	Mitotic #2	mhss_020221
651	12	96.0	77.1154	Extract Only	mhss_020221
652	12	96.0	169.003	Mitotic #1	mhss_020221
653	12	96.0	299.618	Mitotic #2	mhss_020221
654	12	97.0	77.5299	Extract Only	mhss_020221
655	12	97.0	168.948	Mitotic #1	mhss_020221
656	12	97.0	299.982	Mitotic #2	mhss_020221
657	12	98.0	77.6763	Extract Only	mhss_020221
658	12	98.0	168.602	Mitotic #1	mhss_020221
659	12	98.0	299.599	Mitotic #2	mhss_020221
660	12	99.0	77.4215	Extract Only	mhss_020221
661	12	99.0	167.685	Mitotic #1	mhss_020221
662	12	99.0	299.667	Mitotic #2	mhss_020221
663	12	100.0	77.4182	Extract Only	mhss_020221
664	12	100.0	167.436	Mitotic #1	mhss_020221
665	12	100.0	300.113	Mitotic #2	mhss_020221
666	12	101.0	77.2602	Extract Only	mhss_020221
667	12	101.0	166.188	Mitotic #1	mhss_020221
668	12	101.0	300.102	Mitotic #2	mhss_020221
669	12	102.0	77.4964	Extract Only	mhss_020221
670	12	102.0	165.697	Mitotic #1	mhss_020221
671	12	102.0	300.033	Mitotic #2	mhss_020221
672	12	103.0	77.424	Extract Only	mhss_020221
673	12	103.0	165.568	Mitotic #1	mhss_020221
674	12	103.0	300.413	Mitotic #2	mhss_020221
675	12	104.0	77.4101	Extract Only	mhss_020221
676	12	104.0	165.012	Mitotic #1	mhss_020221
677	12	104.0	300.392	Mitotic #2	mhss_020221
678	12	105.0	77.4164	Extract Only	mhss_020221
679	12	105.0	164.707	Mitotic #1	mhss_020221
680	12	105.0	300.559	Mitotic #2	mhss_020221
681	12	106.0	77.3982	Extract Only	mhss_020221
682	12	106.0	164.138	Mitotic #1	mhss_020221
683	12	106.0	300.381	Mitotic #2	mhss_020221
684	12	107.0	77.3189	Extract Only	mhss_020221
685	12	107.0	162.947	Mitotic #1	mhss_020221
686	12	107.0	300.626	Mitotic #2	mhss_020221
687	12	108.0	77.3542	Extract Only	mhss_020221
688	12	108.0	162.374	Mitotic #1	mhss_020221
689	12	108.0	300.651	Mitotic #2	mhss_020221
690	12	109.0	77.2737	Extract Only	mhss_020221
691	12	109.0	162.379	Mitotic #1	mhss_020221
692	12	109.0	301.141	Mitotic #2	mhss_020221
693	12	110.0	77.3211	Extract Only	mhss_020221
694	12	110.0	161.781	Mitotic #1	mhss_020221
695	12	110.0	300.769	Mitotic #2	mhss_020221
696	12	111.0	77.5697	Extract Only	mhss_020221
697	12	111.0	161.818	Mitotic #1	mhss_020221
698	12	111.0	300.546	Mitotic #2	mhss_020221
699	12	112.0	77.5043	Extract Only	mhss_020221
700	12	112.0	161.16	Mitotic #1	mhss_020221
701	12	112.0	300.734	Mitotic #2	mhss_020221
702	12	113.0	77.2566	Extract Only	mhss_020221
703	12	113.0	160.467	Mitotic #1	mhss_020221
704	12	113.0	300.725	Mitotic #2	mhss_020221
705	12	114.0	77.3911	Extract Only	mhss_020221
706	12	114.0	159.832	Mitotic #1	mhss_020221
707	12	114.0	300.541	Mitotic #2	mhss_020221
708	12	115.0	77.2299	Extract Only	mhss_020221
709	12	115.0	159.56	Mitotic #1	mhss_020221
710	12	115.0	300.876	Mitotic #2	mhss_020221
711	12	116.0	77.2182	Extract Only	mhss_020221
712	12	116.0	159.007	Mitotic #1	mhss_020221
713	12	116.0	301.092	Mitotic #2	mhss_020221
714	12	117.0	77.0298	Extract Only	mhss_020221
715	12	117.0	158.524	Mitotic #1	mhss_020221
716	12	117.0	300.83	Mitotic #2	mhss_020221
717	12	118.0	77.0807	Extract Only	mhss_020221
718	12	118.0	158.045	Mitotic #1	mhss_020221
719	12	118.0	300.909	Mitotic #2	mhss_020221
720	12	119.0	77.1289	Extract Only	mhss_020221
721	12	119.0	157.24	Mitotic #1	mhss_020221
722	12	119.0	300.935	Mitotic #2	mhss_020221
723	12	120.0	77.254	Extract Only	mhss_020221
724	12	120.0	156.944	Mitotic #1	mhss_020221
725	12	120.0	300.732	Mitotic #2	mhss_020221
726	14	0.0	74.939	Extract Only	mhss_020221
727	14	0.0	263.645	Mitotic #1	mhss_020221
728	14	0.0	189.471	Mitotic #2	mhss_020221
729	14	1.0	79.2575	Extract Only	mhss_020221
730	14	1.0	280.475	Mitotic #1	mhss_020221
731	14	1.0	195.923	Mitotic #2	mhss_020221
732	14	2.0	80.3698	Extract Only	mhss_020221
733	14	2.0	283.038	Mitotic #1	mhss_020221
734	14	2.0	197.47	Mitotic #2	mhss_020221
735	14	3.0	80.5795	Extract Only	mhss_020221
736	14	3.0	282.997	Mitotic #1	mhss_020221
737	14	3.0	197.952	Mitotic #2	mhss_020221
738	14	4.0	80.5316	Extract Only	mhss_020221
739	14	4.0	280.988	Mitotic #1	mhss_020221
740	14	4.0	197.927	Mitotic #2	mhss_020221
741	14	5.0	80.7237	Extract Only	mhss_020221
742	14	5.0	279.266	Mitotic #1	mhss_020221
743	14	5.0	197.025	Mitotic #2	mhss_020221
744	14	6.0	80.7475	Extract Only	mhss_020221
745	14	6.0	277.423	Mitotic #1	mhss_020221
746	14	6.0	197.641	Mitotic #2	mhss_020221
747	14	7.0	80.7876	Extract Only	mhss_020221
748	14	7.0	275.593	Mitotic #1	mhss_020221
749	14	7.0	197.82	Mitotic #2	mhss_020221
750	14	8.0	80.585	Extract Only	mhss_020221
751	14	8.0	273.72	Mitotic #1	mhss_020221
752	14	8.0	198.148	Mitotic #2	mhss_020221
753	14	9.0	80.8322	Extract Only	mhss_020221
754	14	9.0	271.66	Mitotic #1	mhss_020221
755	14	9.0	198.358	Mitotic #2	mhss_020221
756	14	10.0	80.6661	Extract Only	mhss_020221
757	14	10.0	268.978	Mitotic #1	mhss_020221
758	14	10.0	198.347	Mitotic #2	mhss_020221
759	14	11.0	80.8242	Extract Only	mhss_020221
760	14	11.0	267.223	Mitotic #1	mhss_020221
761	14	11.0	198.417	Mitotic #2	mhss_020221
762	14	12.0	80.7595	Extract Only	mhss_020221
763	14	12.0	264.751	Mitotic #1	mhss_020221
764	14	12.0	198.821	Mitotic #2	mhss_020221
765	14	13.0	80.8242	Extract Only	mhss_020221
766	14	13.0	263.101	Mitotic #1	mhss_020221
767	14	13.0	198.851	Mitotic #2	mhss_020221
768	14	14.0	80.761	Extract Only	mhss_020221
769	14	14.0	260.362	Mitotic #1	mhss_020221
770	14	14.0	198.516	Mitotic #2	mhss_020221
771	14	15.0	80.8655	Extract Only	mhss_020221
772	14	15.0	258.266	Mitotic #1	mhss_020221
773	14	15.0	198.368	Mitotic #2	mhss_020221
774	14	16.0	80.4743	Extract Only	mhss_020221
775	14	16.0	256.189	Mitotic #1	mhss_020221
776	14	16.0	197.725	Mitotic #2	mhss_020221
777	14	17.0	81.123	Extract Only	mhss_020221
778	14	17.0	254.169	Mitotic #1	mhss_020221
779	14	17.0	197.569	Mitotic #2	mhss_020221
780	14	18.0	80.6184	Extract Only	mhss_020221
781	14	18.0	250.973	Mitotic #1	mhss_020221
782	14	18.0	197.207	Mitotic #2	mhss_020221
783	14	19.0	80.6399	Extract Only	mhss_020221
784	14	19.0	249.184	Mitotic #1	mhss_020221
785	14	19.0	197.478	Mitotic #2	mhss_020221
786	14	20.0	81.2043	Extract Only	mhss_020221
787	14	20.0	247.073	Mitotic #1	mhss_020221
788	14	20.0	197.029	Mitotic #2	mhss_020221
789	14	21.0	80.7329	Extract Only	mhss_020221
790	14	21.0	244.599	Mitotic #1	mhss_020221
791	14	21.0	196.744	Mitotic #2	mhss_020221
792	14	22.0	80.8466	Extract Only	mhss_020221
793	14	22.0	242.248	Mitotic #1	mhss_020221
794	14	22.0	197.183	Mitotic #2	mhss_020221
795	14	23.0	80.8177	Extract Only	mhss_020221
796	14	23.0	240.055	Mitotic #1	mhss_020221
797	14	23.0	197.489	Mitotic #2	mhss_020221
798	14	24.0	80.9644	Extract Only	mhss_020221
799	14	24.0	237.648	Mitotic #1	mhss_020221
800	14	24.0	197.08	Mitotic #2	mhss_020221
801	14	25.0	81.1878	Extract Only	mhss_020221
802	14	25.0	235.814	Mitotic #1	mhss_020221
803	14	25.0	196.779	Mitotic #2	mhss_020221
804	14	26.0	80.8347	Extract Only	mhss_020221
805	14	26.0	233.638	Mitotic #1	mhss_020221
806	14	26.0	196.374	Mitotic #2	mhss_020221
807	14	27.0	80.9887	Extract Only	mhss_020221
808	14	27.0	231.668	Mitotic #1	mhss_020221
809	14	27.0	196.387	Mitotic #2	mhss_020221
810	14	28.0	81.1325	Extract Only	mhss_020221
811	14	28.0	230.044	Mitotic #1	mhss_020221
812	14	28.0	196.145	Mitotic #2	mhss_020221
813	14	29.0	81.1478	Extract Only	mhss_020221
814	14	29.0	227.239	Mitotic #1	mhss_020221
815	14	29.0	196.172	Mitotic #2	mhss_020221
816	14	30.0	81.0569	Extract Only	mhss_020221
817	14	30.0	225.77	Mitotic #1	mhss_020221
818	14	30.0	196.283	Mitotic #2	mhss_020221
819	14	31.0	80.974	Extract Only	mhss_020221
820	14	31.0	223.433	Mitotic #1	mhss_020221
821	14	31.0	195.869	Mitotic #2	mhss_020221
822	14	32.0	80.9921	Extract Only	mhss_020221
823	14	32.0	221.671	Mitotic #1	mhss_020221
824	14	32.0	195.259	Mitotic #2	mhss_020221
825	14	33.0	80.8814	Extract Only	mhss_020221
826	14	33.0	219.159	Mitotic #1	mhss_020221
827	14	33.0	195.534	Mitotic #2	mhss_020221
828	14	34.0	80.763	Extract Only	mhss_020221
829	14	34.0	217.835	Mitotic #1	mhss_020221
830	14	34.0	194.487	Mitotic #2	mhss_020221
831	14	35.0	80.791	Extract Only	mhss_020221
832	14	35.0	215.588	Mitotic #1	mhss_020221
833	14	35.0	195.037	Mitotic #2	mhss_020221
834	14	36.0	81.0734	Extract Only	mhss_020221
835	14	36.0	213.987	Mitotic #1	mhss_020221
836	14	36.0	194.677	Mitotic #2	mhss_020221
837	14	37.0	81.0418	Extract Only	mhss_020221
838	14	37.0	212.437	Mitotic #1	mhss_020221
839	14	37.0	194.655	Mitotic #2	mhss_020221
840	14	38.0	81.0575	Extract Only	mhss_020221
841	14	38.0	210.743	Mitotic #1	mhss_020221
842	14	38.0	194.006	Mitotic #2	mhss_020221
843	14	39.0	81.1	Extract Only	mhss_020221
844	14	39.0	208.937	Mitotic #1	mhss_020221
845	14	39.0	193.624	Mitotic #2	mhss_020221
846	14	40.0	81.0987	Extract Only	mhss_020221
847	14	40.0	207.478	Mitotic #1	mhss_020221
848	14	40.0	193.815	Mitotic #2	mhss_020221
849	14	41.0	80.7412	Extract Only	mhss_020221
850	14	41.0	205.913	Mitotic #1	mhss_020221
851	14	41.0	192.892	Mitotic #2	mhss_020221
852	14	42.0	80.8675	Extract Only	mhss_020221
853	14	42.0	204.655	Mitotic #1	mhss_020221
854	14	42.0	192.219	Mitotic #2	mhss_020221
855	14	43.0	81.1098	Extract Only	mhss_020221
856	14	43.0	202.654	Mitotic #1	mhss_020221
857	14	43.0	192.383	Mitotic #2	mhss_020221
858	14	44.0	81.0579	Extract Only	mhss_020221
859	14	44.0	201.74	Mitotic #1	mhss_020221
860	14	44.0	190.827	Mitotic #2	mhss_020221
861	14	45.0	80.8967	Extract Only	mhss_020221
862	14	45.0	199.986	Mitotic #1	mhss_020221
863	14	45.0	190.391	Mitotic #2	mhss_020221
864	14	46.0	80.6853	Extract Only	mhss_020221
865	14	46.0	198.77	Mitotic #1	mhss_020221
866	14	46.0	189.94	Mitotic #2	mhss_020221
867	14	47.0	80.9907	Extract Only	mhss_020221
868	14	47.0	196.964	Mitotic #1	mhss_020221
869	14	47.0	189.478	Mitotic #2	mhss_020221
870	14	48.0	80.5955	Extract Only	mhss_020221
871	14	48.0	195.703	Mitotic #1	mhss_020221
872	14	48.0	189.437	Mitotic #2	mhss_020221
873	14	49.0	80.7372	Extract Only	mhss_020221
874	14	49.0	194.327	Mitotic #1	mhss_020221
875	14	49.0	189.14	Mitotic #2	mhss_020221
876	14	50.0	81.0394	Extract Only	mhss_020221
877	14	50.0	193.581	Mitotic #1	mhss_020221
878	14	50.0	188.782	Mitotic #2	mhss_020221
879	14	51.0	80.7681	Extract Only	mhss_020221
880	14	51.0	191.901	Mitotic #1	mhss_020221
881	14	51.0	187.645	Mitotic #2	mhss_020221
882	14	52.0	80.8598	Extract Only	mhss_020221
883	14	52.0	190.832	Mitotic #1	mhss_020221
884	14	52.0	187.291	Mitotic #2	mhss_020221
885	14	53.0	80.622	Extract Only	mhss_020221
886	14	53.0	189.483	Mitotic #1	mhss_020221
887	14	53.0	186.325	Mitotic #2	mhss_020221
888	14	54.0	80.9394	Extract Only	mhss_020221
889	14	54.0	188.433	Mitotic #1	mhss_020221
890	14	54.0	186.097	Mitotic #2	mhss_020221
891	14	55.0	80.8232	Extract Only	mhss_020221
892	14	55.0	187.586	Mitotic #1	mhss_020221
893	14	55.0	186.073	Mitotic #2	mhss_020221
894	14	56.0	80.6207	Extract Only	mhss_020221
895	14	56.0	186.807	Mitotic #1	mhss_020221
896	14	56.0	185.711	Mitotic #2	mhss_020221
897	14	57.0	80.8895	Extract Only	mhss_020221
898	14	57.0	184.967	Mitotic #1	mhss_020221
899	14	57.0	184.213	Mitotic #2	mhss_020221
900	14	58.0	80.7193	Extract Only	mhss_020221
901	14	58.0	183.95	Mitotic #1	mhss_020221
902	14	58.0	181.709	Mitotic #2	mhss_020221
903	14	59.0	80.5927	Extract Only	mhss_020221
904	14	59.0	182.992	Mitotic #1	mhss_020221
905	14	59.0	180.988	Mitotic #2	mhss_020221
906	14	60.0	80.7548	Extract Only	mhss_020221
907	14	60.0	181.851	Mitotic #1	mhss_020221
908	14	60.0	180.613	Mitotic #2	mhss_020221
909	14	61.0	80.8788	Extract Only	mhss_020221
910	14	61.0	180.783	Mitotic #1	mhss_020221
911	14	61.0	179.929	Mitotic #2	mhss_020221
912	14	62.0	80.5949	Extract Only	mhss_020221
913	14	62.0	180.003	Mitotic #1	mhss_020221
914	14	62.0	179.289	Mitotic #2	mhss_020221
915	14	63.0	80.7855	Extract Only	mhss_020221
916	14	63.0	178.867	Mitotic #1	mhss_020221
917	14	63.0	178.393	Mitotic #2	mhss_020221
918	14	64.0	80.72	Extract Only	mhss_020221
919	14	64.0	177.618	Mitotic #1	mhss_020221
920	14	64.0	177.418	Mitotic #2	mhss_020221
921	14	65.0	80.6404	Extract Only	mhss_020221
922	14	65.0	176.935	Mitotic #1	mhss_020221
923	14	65.0	176.943	Mitotic #2	mhss_020221
924	14	66.0	80.9463	Extract Only	mhss_020221
925	14	66.0	175.427	Mitotic #1	mhss_020221
926	14	66.0	176.09	Mitotic #2	mhss_020221
927	14	67.0	80.7308	Extract Only	mhss_020221
928	14	67.0	174.463	Mitotic #1	mhss_020221
929	14	67.0	175.214	Mitotic #2	mhss_020221
930	14	68.0	80.4472	Extract Only	mhss_020221
931	14	68.0	173.938	Mitotic #1	mhss_020221
932	14	68.0	174.854	Mitotic #2	mhss_020221
933	14	69.0	80.6109	Extract Only	mhss_020221
934	14	69.0	172.879	Mitotic #1	mhss_020221
935	14	69.0	173.451	Mitotic #2	mhss_020221
936	14	70.0	80.5341	Extract Only	mhss_020221
937	14	70.0	172.183	Mitotic #1	mhss_020221
938	14	70.0	172.164	Mitotic #2	mhss_020221
939	14	71.0	80.4157	Extract Only	mhss_020221
940	14	71.0	170.94	Mitotic #1	mhss_020221
941	14	71.0	171.283	Mitotic #2	mhss_020221
942	14	72.0	80.5838	Extract Only	mhss_020221
943	14	72.0	170.214	Mitotic #1	mhss_020221
944	14	72.0	170.552	Mitotic #2	mhss_020221
945	14	73.0	80.8057	Extract Only	mhss_020221
946	14	73.0	169.022	Mitotic #1	mhss_020221
947	14	73.0	169.555	Mitotic #2	mhss_020221
948	14	74.0	80.5003	Extract Only	mhss_020221
949	14	74.0	168.315	Mitotic #1	mhss_020221
950	14	74.0	168.611	Mitotic #2	mhss_020221
951	14	75.0	80.4316	Extract Only	mhss_020221
952	14	75.0	167.484	Mitotic #1	mhss_020221
953	14	75.0	167.699	Mitotic #2	mhss_020221
954	14	76.0	80.6614	Extract Only	mhss_020221
955	14	76.0	166.776	Mitotic #1	mhss_020221
956	14	76.0	166.413	Mitotic #2	mhss_020221
957	14	77.0	80.8401	Extract Only	mhss_020221
958	14	77.0	165.619	Mitotic #1	mhss_020221
959	14	77.0	165.759	Mitotic #2	mhss_020221
960	14	78.0	80.537	Extract Only	mhss_020221
961	14	78.0	164.976	Mitotic #1	mhss_020221
962	14	78.0	165.494	Mitotic #2	mhss_020221
963	14	79.0	80.7186	Extract Only	mhss_020221
964	14	79.0	164.272	Mitotic #1	mhss_020221
965	14	79.0	164.781	Mitotic #2	mhss_020221
966	14	80.0	80.3587	Extract Only	mhss_020221
967	14	80.0	162.956	Mitotic #1	mhss_020221
968	14	80.0	164.59	Mitotic #2	mhss_020221
969	14	81.0	80.6493	Extract Only	mhss_020221
970	14	81.0	162.236	Mitotic #1	mhss_020221
971	14	81.0	163.761	Mitotic #2	mhss_020221
972	14	82.0	80.5587	Extract Only	mhss_020221
973	14	82.0	161.931	Mitotic #1	mhss_020221
974	14	82.0	163.577	Mitotic #2	mhss_020221
975	14	83.0	80.5013	Extract Only	mhss_020221
976	14	83.0	161.581	Mitotic #1	mhss_020221
977	14	83.0	163.229	Mitotic #2	mhss_020221
978	14	84.0	80.6557	Extract Only	mhss_020221
979	14	84.0	160.475	Mitotic #1	mhss_020221
980	14	84.0	162.899	Mitotic #2	mhss_020221
981	14	85.0	80.6598	Extract Only	mhss_020221
982	14	85.0	159.555	Mitotic #1	mhss_020221
983	14	85.0	162.48	Mitotic #2	mhss_020221
984	14	86.0	80.5698	Extract Only	mhss_020221
985	14	86.0	158.645	Mitotic #1	mhss_020221
986	14	86.0	161.649	Mitotic #2	mhss_020221
987	14	87.0	80.5647	Extract Only	mhss_020221
988	14	87.0	158.001	Mitotic #1	mhss_020221
989	14	87.0	161.209	Mitotic #2	mhss_020221
990	14	88.0	80.3736	Extract Only	mhss_020221
991	14	88.0	157.238	Mitotic #1	mhss_020221
992	14	88.0	160.171	Mitotic #2	mhss_020221
993	14	89.0	80.5705	Extract Only	mhss_020221
994	14	89.0	156.824	Mitotic #1	mhss_020221
995	14	89.0	160.379	Mitotic #2	mhss_020221
996	14	90.0	80.4071	Extract Only	mhss_020221
997	14	90.0	155.825	Mitotic #1	mhss_020221
998	14	90.0	160.242	Mitotic #2	mhss_020221
999	14	91.0	80.7203	Extract Only	mhss_020221
1000	14	91.0	155.308	Mitotic #1	mhss_020221
1001	14	91.0	159.506	Mitotic #2	mhss_020221
1002	14	92.0	80.3209	Extract Only	mhss_020221
1003	14	92.0	155.069	Mitotic #1	mhss_020221
1004	14	92.0	158.869	Mitotic #2	mhss_020221
1005	14	93.0	80.4226	Extract Only	mhss_020221
1006	14	93.0	154.127	Mitotic #1	mhss_020221
1007	14	93.0	158.201	Mitotic #2	mhss_020221
1008	14	94.0	80.3989	Extract Only	mhss_020221
1009	14	94.0	153.576	Mitotic #1	mhss_020221
1010	14	94.0	157.802	Mitotic #2	mhss_020221
1011	14	95.0	80.4748	Extract Only	mhss_020221
1012	14	95.0	152.325	Mitotic #1	mhss_020221
1013	14	95.0	157.745	Mitotic #2	mhss_020221
1014	14	96.0	80.3831	Extract Only	mhss_020221
1015	14	96.0	151.77	Mitotic #1	mhss_020221
1016	14	96.0	156.889	Mitotic #2	mhss_020221
1017	14	97.0	80.4236	Extract Only	mhss_020221
1018	14	97.0	151.604	Mitotic #1	mhss_020221
1019	14	97.0	156.598	Mitotic #2	mhss_020221
1020	14	98.0	80.6815	Extract Only	mhss_020221
1021	14	98.0	150.946	Mitotic #1	mhss_020221
1022	14	98.0	155.964	Mitotic #2	mhss_020221
1023	14	99.0	80.3441	Extract Only	mhss_020221
1024	14	99.0	150.213	Mitotic #1	mhss_020221
1025	14	99.0	155.501	Mitotic #2	mhss_020221
1026	14	100.0	80.3983	Extract Only	mhss_020221
1027	14	100.0	149.755	Mitotic #1	mhss_020221
1028	14	100.0	154.675	Mitotic #2	mhss_020221
1029	14	101.0	80.2684	Extract Only	mhss_020221
1030	14	101.0	148.979	Mitotic #1	mhss_020221
1031	14	101.0	154.378	Mitotic #2	mhss_020221
1032	14	102.0	80.5431	Extract Only	mhss_020221
1033	14	102.0	148.814	Mitotic #1	mhss_020221
1034	14	102.0	154.54	Mitotic #2	mhss_020221
1035	14	103.0	80.1893	Extract Only	mhss_020221
1036	14	103.0	147.757	Mitotic #1	mhss_020221
1037	14	103.0	153.489	Mitotic #2	mhss_020221
1038	14	104.0	80.2408	Extract Only	mhss_020221
1039	14	104.0	147.5	Mitotic #1	mhss_020221
1040	14	104.0	153.104	Mitotic #2	mhss_020221
1041	14	105.0	80.5971	Extract Only	mhss_020221
1042	14	105.0	146.827	Mitotic #1	mhss_020221
1043	14	105.0	152.416	Mitotic #2	mhss_020221
1044	14	106.0	80.4879	Extract Only	mhss_020221
1045	14	106.0	146.254	Mitotic #1	mhss_020221
1046	14	106.0	152.156	Mitotic #2	mhss_020221
1047	14	107.0	80.4608	Extract Only	mhss_020221
1048	14	107.0	145.786	Mitotic #1	mhss_020221
1049	14	107.0	151.845	Mitotic #2	mhss_020221
1050	14	108.0	80.243	Extract Only	mhss_020221
1051	14	108.0	145.329	Mitotic #1	mhss_020221
1052	14	108.0	151.14	Mitotic #2	mhss_020221
1053	14	109.0	80.564	Extract Only	mhss_020221
1054	14	109.0	144.992	Mitotic #1	mhss_020221
1055	14	109.0	150.483	Mitotic #2	mhss_020221
1056	14	110.0	80.0938	Extract Only	mhss_020221
1057	14	110.0	144.134	Mitotic #1	mhss_020221
1058	14	110.0	150.436	Mitotic #2	mhss_020221
1059	14	111.0	80.4139	Extract Only	mhss_020221
1060	14	111.0	144.028	Mitotic #1	mhss_020221
1061	14	111.0	149.671	Mitotic #2	mhss_020221
1062	14	112.0	80.4269	Extract Only	mhss_020221
1063	14	112.0	143.492	Mitotic #1	mhss_020221
1064	14	112.0	149.233	Mitotic #2	mhss_020221
1065	14	113.0	80.2496	Extract Only	mhss_020221
1066	14	113.0	142.934	Mitotic #1	mhss_020221
1067	14	113.0	148.526	Mitotic #2	mhss_020221
1068	14	114.0	80.4089	Extract Only	mhss_020221
1069	14	114.0	142.002	Mitotic #1	mhss_020221
1070	14	114.0	148.389	Mitotic #2	mhss_020221
1071	14	115.0	80.6275	Extract Only	mhss_020221
1072	14	115.0	141.894	Mitotic #1	mhss_020221
1073	14	115.0	147.605	Mitotic #2	mhss_020221
1074	14	116.0	80.5192	Extract Only	mhss_020221
1075	14	116.0	141.82	Mitotic #1	mhss_020221
1076	14	116.0	147.659	Mitotic #2	mhss_020221
1077	14	117.0	80.3306	Extract Only	mhss_020221
1078	14	117.0	141.3	Mitotic #1	mhss_020221
1079	14	117.0	147.095	Mitotic #2	mhss_020221
1080	14	118.0	80.4515	Extract Only	mhss_020221
1081	14	118.0	141.006	Mitotic #1	mhss_020221
1082	14	118.0	146.68	Mitotic #2	mhss_020221
1083	14	119.0	80.3496	Extract Only	mhss_020221
1084	14	119.0	140.343	Mitotic #1	mhss_020221
1085	14	119.0	145.585	Mitotic #2	mhss_020221
1086	14	120.0	80.3555	Extract Only	mhss_020221
1087	14	120.0	140.144	Mitotic #1	mhss_020221
1088	14	120.0	145.465	Mitotic #2	mhss_020221
1089	16	0.0	73.4696	Extract Only	mhss_020221
1090	16	0.0	116.188	Mitotic #1	mhss_020221
1091	16	0.0	125.045	Mitotic #2	mhss_020221
1092	16	1.0	74.3495	Extract Only	mhss_020221
1093	16	1.0	117.878	Mitotic #1	mhss_020221
1094	16	1.0	125.502	Mitotic #2	mhss_020221
1095	16	2.0	75.1074	Extract Only	mhss_020221
1096	16	2.0	117.692	Mitotic #1	mhss_020221
1097	16	2.0	125.365	Mitotic #2	mhss_020221
1098	16	3.0	75.2013	Extract Only	mhss_020221
1099	16	3.0	117.315	Mitotic #1	mhss_020221
1100	16	3.0	125.131	Mitotic #2	mhss_020221
1101	16	4.0	75.3161	Extract Only	mhss_020221
1102	16	4.0	117.09	Mitotic #1	mhss_020221
1103	16	4.0	124.32	Mitotic #2	mhss_020221
1104	16	5.0	75.2825	Extract Only	mhss_020221
1105	16	5.0	116.87	Mitotic #1	mhss_020221
1106	16	5.0	123.763	Mitotic #2	mhss_020221
1107	16	6.0	75.4345	Extract Only	mhss_020221
1108	16	6.0	116.144	Mitotic #1	mhss_020221
1109	16	6.0	122.817	Mitotic #2	mhss_020221
1110	16	7.0	75.0861	Extract Only	mhss_020221
1111	16	7.0	115.56	Mitotic #1	mhss_020221
1112	16	7.0	121.819	Mitotic #2	mhss_020221
1113	16	8.0	75.262	Extract Only	mhss_020221
1114	16	8.0	114.967	Mitotic #1	mhss_020221
1115	16	8.0	121.186	Mitotic #2	mhss_020221
1116	16	9.0	75.3054	Extract Only	mhss_020221
1117	16	9.0	114.674	Mitotic #1	mhss_020221
1118	16	9.0	120.737	Mitotic #2	mhss_020221
1119	16	10.0	75.2589	Extract Only	mhss_020221
1120	16	10.0	114.077	Mitotic #1	mhss_020221
1121	16	10.0	119.97	Mitotic #2	mhss_020221
1122	16	11.0	75.6295	Extract Only	mhss_020221
1123	16	11.0	113.205	Mitotic #1	mhss_020221
1124	16	11.0	119.748	Mitotic #2	mhss_020221
1125	16	12.0	75.4116	Extract Only	mhss_020221
1126	16	12.0	112.508	Mitotic #1	mhss_020221
1127	16	12.0	119.122	Mitotic #2	mhss_020221
1128	16	13.0	75.4778	Extract Only	mhss_020221
1129	16	13.0	112.161	Mitotic #1	mhss_020221
1130	16	13.0	118.693	Mitotic #2	mhss_020221
1131	16	14.0	75.4942	Extract Only	mhss_020221
1132	16	14.0	111.711	Mitotic #1	mhss_020221
1133	16	14.0	117.961	Mitotic #2	mhss_020221
1134	16	15.0	75.5371	Extract Only	mhss_020221
1135	16	15.0	111.311	Mitotic #1	mhss_020221
1136	16	15.0	117.444	Mitotic #2	mhss_020221
1137	16	16.0	75.3163	Extract Only	mhss_020221
1138	16	16.0	110.709	Mitotic #1	mhss_020221
1139	16	16.0	117.176	Mitotic #2	mhss_020221
1140	16	17.0	75.1737	Extract Only	mhss_020221
1141	16	17.0	110.401	Mitotic #1	mhss_020221
1142	16	17.0	117.155	Mitotic #2	mhss_020221
1143	16	18.0	75.2767	Extract Only	mhss_020221
1144	16	18.0	109.801	Mitotic #1	mhss_020221
1145	16	18.0	116.112	Mitotic #2	mhss_020221
1146	16	19.0	75.3032	Extract Only	mhss_020221
1147	16	19.0	109.085	Mitotic #1	mhss_020221
1148	16	19.0	115.736	Mitotic #2	mhss_020221
1149	16	20.0	75.8985	Extract Only	mhss_020221
1150	16	20.0	108.434	Mitotic #1	mhss_020221
1151	16	20.0	115.124	Mitotic #2	mhss_020221
1152	16	21.0	75.3114	Extract Only	mhss_020221
1153	16	21.0	108.315	Mitotic #1	mhss_020221
1154	16	21.0	114.82	Mitotic #2	mhss_020221
1155	16	22.0	75.406	Extract Only	mhss_020221
1156	16	22.0	107.673	Mitotic #1	mhss_020221
1157	16	22.0	114.299	Mitotic #2	mhss_020221
1158	16	23.0	75.4982	Extract Only	mhss_020221
1159	16	23.0	107.122	Mitotic #1	mhss_020221
1160	16	23.0	114.048	Mitotic #2	mhss_020221
1161	16	24.0	75.3484	Extract Only	mhss_020221
1162	16	24.0	106.862	Mitotic #1	mhss_020221
1163	16	24.0	113.645	Mitotic #2	mhss_020221
1164	16	25.0	75.2965	Extract Only	mhss_020221
1165	16	25.0	106.466	Mitotic #1	mhss_020221
1166	16	25.0	113.124	Mitotic #2	mhss_020221
1167	16	26.0	75.2466	Extract Only	mhss_020221
1168	16	26.0	106.168	Mitotic #1	mhss_020221
1169	16	26.0	112.984	Mitotic #2	mhss_020221
1170	16	27.0	75.4755	Extract Only	mhss_020221
1171	16	27.0	105.169	Mitotic #1	mhss_020221
1172	16	27.0	112.214	Mitotic #2	mhss_020221
1173	16	28.0	75.4326	Extract Only	mhss_020221
1174	16	28.0	105.08	Mitotic #1	mhss_020221
1175	16	28.0	112.077	Mitotic #2	mhss_020221
1176	16	29.0	75.6147	Extract Only	mhss_020221
1177	16	29.0	104.87	Mitotic #1	mhss_020221
1178	16	29.0	111.935	Mitotic #2	mhss_020221
1179	16	30.0	75.0641	Extract Only	mhss_020221
1180	16	30.0	104.076	Mitotic #1	mhss_020221
1181	16	30.0	111.557	Mitotic #2	mhss_020221
1182	16	31.0	75.1425	Extract Only	mhss_020221
1183	16	31.0	104.004	Mitotic #1	mhss_020221
1184	16	31.0	111.171	Mitotic #2	mhss_020221
1185	16	32.0	75.2808	Extract Only	mhss_020221
1186	16	32.0	103.641	Mitotic #1	mhss_020221
1187	16	32.0	110.722	Mitotic #2	mhss_020221
1188	16	33.0	75.2742	Extract Only	mhss_020221
1189	16	33.0	103.045	Mitotic #1	mhss_020221
1190	16	33.0	110.289	Mitotic #2	mhss_020221
1191	16	34.0	75.1535	Extract Only	mhss_020221
1192	16	34.0	102.475	Mitotic #1	mhss_020221
1193	16	34.0	109.686	Mitotic #2	mhss_020221
1194	16	35.0	75.041	Extract Only	mhss_020221
1195	16	35.0	102.287	Mitotic #1	mhss_020221
1196	16	35.0	109.701	Mitotic #2	mhss_020221
1197	16	36.0	75.0176	Extract Only	mhss_020221
1198	16	36.0	102.135	Mitotic #1	mhss_020221
1199	16	36.0	109.085	Mitotic #2	mhss_020221
1200	16	37.0	75.2479	Extract Only	mhss_020221
1201	16	37.0	101.872	Mitotic #1	mhss_020221
1202	16	37.0	109.246	Mitotic #2	mhss_020221
1203	16	38.0	75.3431	Extract Only	mhss_020221
1204	16	38.0	101.443	Mitotic #1	mhss_020221
1205	16	38.0	108.397	Mitotic #2	mhss_020221
1206	16	39.0	75.0495	Extract Only	mhss_020221
1207	16	39.0	100.997	Mitotic #1	mhss_020221
1208	16	39.0	108.695	Mitotic #2	mhss_020221
1209	16	40.0	75.0242	Extract Only	mhss_020221
1210	16	40.0	100.492	Mitotic #1	mhss_020221
1211	16	40.0	108.103	Mitotic #2	mhss_020221
1212	16	41.0	75.2492	Extract Only	mhss_020221
1213	16	41.0	100.568	Mitotic #1	mhss_020221
1214	16	41.0	107.647	Mitotic #2	mhss_020221
1215	16	42.0	75.1323	Extract Only	mhss_020221
1216	16	42.0	100.099	Mitotic #1	mhss_020221
1217	16	42.0	107.115	Mitotic #2	mhss_020221
1218	16	43.0	74.9406	Extract Only	mhss_020221
1219	16	43.0	99.7085	Mitotic #1	mhss_020221
1220	16	43.0	106.877	Mitotic #2	mhss_020221
1221	16	44.0	74.8888	Extract Only	mhss_020221
1222	16	44.0	99.5936	Mitotic #1	mhss_020221
1223	16	44.0	107.049	Mitotic #2	mhss_020221
1224	16	45.0	75.1427	Extract Only	mhss_020221
1225	16	45.0	99.5073	Mitotic #1	mhss_020221
1226	16	45.0	106.461	Mitotic #2	mhss_020221
1227	16	46.0	74.9	Extract Only	mhss_020221
1228	16	46.0	99.0265	Mitotic #1	mhss_020221
1229	16	46.0	105.884	Mitotic #2	mhss_020221
1230	16	47.0	74.9436	Extract Only	mhss_020221
1231	16	47.0	99.0494	Mitotic #1	mhss_020221
1232	16	47.0	105.7	Mitotic #2	mhss_020221
1233	16	48.0	75.0161	Extract Only	mhss_020221
1234	16	48.0	98.4287	Mitotic #1	mhss_020221
1235	16	48.0	105.478	Mitotic #2	mhss_020221
1236	16	49.0	74.8582	Extract Only	mhss_020221
1237	16	49.0	98.3208	Mitotic #1	mhss_020221
1238	16	49.0	105.36	Mitotic #2	mhss_020221
1239	16	50.0	74.9629	Extract Only	mhss_020221
1240	16	50.0	98.0862	Mitotic #1	mhss_020221
1241	16	50.0	105.028	Mitotic #2	mhss_020221
1242	16	51.0	74.9756	Extract Only	mhss_020221
1243	16	51.0	97.6414	Mitotic #1	mhss_020221
1244	16	51.0	104.731	Mitotic #2	mhss_020221
1245	16	52.0	74.6391	Extract Only	mhss_020221
1246	16	52.0	97.6716	Mitotic #1	mhss_020221
1247	16	52.0	104.496	Mitotic #2	mhss_020221
1248	16	53.0	74.9404	Extract Only	mhss_020221
1249	16	53.0	97.4856	Mitotic #1	mhss_020221
1250	16	53.0	103.668	Mitotic #2	mhss_020221
1251	16	54.0	74.8714	Extract Only	mhss_020221
1252	16	54.0	97.1109	Mitotic #1	mhss_020221
1253	16	54.0	103.559	Mitotic #2	mhss_020221
1254	16	55.0	75.0682	Extract Only	mhss_020221
1255	16	55.0	96.709	Mitotic #1	mhss_020221
1256	16	55.0	103.283	Mitotic #2	mhss_020221
1257	16	56.0	74.9981	Extract Only	mhss_020221
1258	16	56.0	96.4423	Mitotic #1	mhss_020221
1259	16	56.0	103.528	Mitotic #2	mhss_020221
1260	16	57.0	75.0994	Extract Only	mhss_020221
1261	16	57.0	96.5165	Mitotic #1	mhss_020221
1262	16	57.0	103.148	Mitotic #2	mhss_020221
1263	16	58.0	74.8903	Extract Only	mhss_020221
1264	16	58.0	96.2596	Mitotic #1	mhss_020221
1265	16	58.0	102.979	Mitotic #2	mhss_020221
1266	16	59.0	74.7256	Extract Only	mhss_020221
1267	16	59.0	96.0602	Mitotic #1	mhss_020221
1268	16	59.0	102.65	Mitotic #2	mhss_020221
1269	16	60.0	75.3256	Extract Only	mhss_020221
1270	16	60.0	96.0422	Mitotic #1	mhss_020221
1271	16	60.0	102.546	Mitotic #2	mhss_020221
1272	16	61.0	74.9465	Extract Only	mhss_020221
1273	16	61.0	95.4625	Mitotic #1	mhss_020221
1274	16	61.0	102.089	Mitotic #2	mhss_020221
1275	16	62.0	74.8364	Extract Only	mhss_020221
1276	16	62.0	95.0631	Mitotic #1	mhss_020221
1277	16	62.0	102.092	Mitotic #2	mhss_020221
1278	16	63.0	74.852	Extract Only	mhss_020221
1279	16	63.0	95.5067	Mitotic #1	mhss_020221
1280	16	63.0	102.144	Mitotic #2	mhss_020221
1281	16	64.0	74.8904	Extract Only	mhss_020221
1282	16	64.0	95.3544	Mitotic #1	mhss_020221
1283	16	64.0	101.813	Mitotic #2	mhss_020221
1284	16	65.0	74.6678	Extract Only	mhss_020221
1285	16	65.0	94.9512	Mitotic #1	mhss_020221
1286	16	65.0	101.108	Mitotic #2	mhss_020221
1287	16	66.0	74.4379	Extract Only	mhss_020221
1288	16	66.0	94.7355	Mitotic #1	mhss_020221
1289	16	66.0	101.107	Mitotic #2	mhss_020221
1290	16	67.0	74.9351	Extract Only	mhss_020221
1291	16	67.0	94.8649	Mitotic #1	mhss_020221
1292	16	67.0	101.161	Mitotic #2	mhss_020221
1293	16	68.0	74.5038	Extract Only	mhss_020221
1294	16	68.0	94.4386	Mitotic #1	mhss_020221
1295	16	68.0	101.041	Mitotic #2	mhss_020221
1296	16	69.0	74.6745	Extract Only	mhss_020221
1297	16	69.0	94.2396	Mitotic #1	mhss_020221
1298	16	69.0	100.796	Mitotic #2	mhss_020221
1299	16	70.0	74.6349	Extract Only	mhss_020221
1300	16	70.0	94.304	Mitotic #1	mhss_020221
1301	16	70.0	100.434	Mitotic #2	mhss_020221
1302	16	71.0	74.4055	Extract Only	mhss_020221
1303	16	71.0	94.0337	Mitotic #1	mhss_020221
1304	16	71.0	100.221	Mitotic #2	mhss_020221
1305	16	72.0	74.8988	Extract Only	mhss_020221
1306	16	72.0	93.7967	Mitotic #1	mhss_020221
1307	16	72.0	100.208	Mitotic #2	mhss_020221
1308	16	73.0	74.6557	Extract Only	mhss_020221
1309	16	73.0	93.625	Mitotic #1	mhss_020221
1310	16	73.0	99.8233	Mitotic #2	mhss_020221
1311	16	74.0	74.6797	Extract Only	mhss_020221
1312	16	74.0	93.3792	Mitotic #1	mhss_020221
1313	16	74.0	99.6311	Mitotic #2	mhss_020221
1314	16	75.0	74.467	Extract Only	mhss_020221
1315	16	75.0	93.423	Mitotic #1	mhss_020221
1316	16	75.0	99.6329	Mitotic #2	mhss_020221
1317	16	76.0	74.2664	Extract Only	mhss_020221
1318	16	76.0	93.1356	Mitotic #1	mhss_020221
1319	16	76.0	99.2419	Mitotic #2	mhss_020221
1320	16	77.0	74.408	Extract Only	mhss_020221
1321	16	77.0	92.9394	Mitotic #1	mhss_020221
1322	16	77.0	99.2257	Mitotic #2	mhss_020221
1323	16	78.0	74.5055	Extract Only	mhss_020221
1324	16	78.0	92.9764	Mitotic #1	mhss_020221
1325	16	78.0	98.9051	Mitotic #2	mhss_020221
1326	16	79.0	74.4122	Extract Only	mhss_020221
1327	16	79.0	93.0889	Mitotic #1	mhss_020221
1328	16	79.0	99.0297	Mitotic #2	mhss_020221
1329	16	80.0	74.3312	Extract Only	mhss_020221
1330	16	80.0	92.6988	Mitotic #1	mhss_020221
1331	16	80.0	99.0229	Mitotic #2	mhss_020221
1332	16	81.0	74.5307	Extract Only	mhss_020221
1333	16	81.0	92.7992	Mitotic #1	mhss_020221
1334	16	81.0	98.5265	Mitotic #2	mhss_020221
1335	16	82.0	74.4008	Extract Only	mhss_020221
1336	16	82.0	92.3594	Mitotic #1	mhss_020221
1337	16	82.0	98.7	Mitotic #2	mhss_020221
1338	16	83.0	74.5127	Extract Only	mhss_020221
1339	16	83.0	92.4771	Mitotic #1	mhss_020221
1340	16	83.0	98.8874	Mitotic #2	mhss_020221
1341	16	84.0	74.8255	Extract Only	mhss_020221
1342	16	84.0	92.3874	Mitotic #1	mhss_020221
1343	16	84.0	98.4372	Mitotic #2	mhss_020221
1344	16	85.0	74.3951	Extract Only	mhss_020221
1345	16	85.0	92.4036	Mitotic #1	mhss_020221
1346	16	85.0	98.1529	Mitotic #2	mhss_020221
1347	16	86.0	74.3573	Extract Only	mhss_020221
1348	16	86.0	91.688	Mitotic #1	mhss_020221
1349	16	86.0	97.9755	Mitotic #2	mhss_020221
1350	16	87.0	74.3292	Extract Only	mhss_020221
1351	16	87.0	91.2596	Mitotic #1	mhss_020221
1352	16	87.0	97.8023	Mitotic #2	mhss_020221
1353	16	88.0	74.1247	Extract Only	mhss_020221
1354	16	88.0	91.9224	Mitotic #1	mhss_020221
1355	16	88.0	98.0368	Mitotic #2	mhss_020221
1356	16	89.0	74.2959	Extract Only	mhss_020221
1357	16	89.0	91.8204	Mitotic #1	mhss_020221
1358	16	89.0	97.6815	Mitotic #2	mhss_020221
1359	16	90.0	74.1462	Extract Only	mhss_020221
1360	16	90.0	91.3493	Mitotic #1	mhss_020221
1361	16	90.0	97.4967	Mitotic #2	mhss_020221
1362	16	91.0	74.3877	Extract Only	mhss_020221
1363	16	91.0	91.3406	Mitotic #1	mhss_020221
1364	16	91.0	97.4336	Mitotic #2	mhss_020221
1365	16	92.0	74.1461	Extract Only	mhss_020221
1366	16	92.0	91.2892	Mitotic #1	mhss_020221
1367	16	92.0	97.4085	Mitotic #2	mhss_020221
1368	16	93.0	74.1926	Extract Only	mhss_020221
1369	16	93.0	91.1784	Mitotic #1	mhss_020221
1370	16	93.0	97.1582	Mitotic #2	mhss_020221
1371	16	94.0	74.2547	Extract Only	mhss_020221
1372	16	94.0	91.1701	Mitotic #1	mhss_020221
1373	16	94.0	96.6864	Mitotic #2	mhss_020221
1374	16	95.0	74.3944	Extract Only	mhss_020221
1375	16	95.0	91.0245	Mitotic #1	mhss_020221
1376	16	95.0	97.0748	Mitotic #2	mhss_020221
1377	16	96.0	74.2403	Extract Only	mhss_020221
1378	16	96.0	90.7803	Mitotic #1	mhss_020221
1379	16	96.0	97.0555	Mitotic #2	mhss_020221
1380	16	97.0	74.2941	Extract Only	mhss_020221
1381	16	97.0	90.5582	Mitotic #1	mhss_020221
1382	16	97.0	96.6381	Mitotic #2	mhss_020221
1383	16	98.0	74.1755	Extract Only	mhss_020221
1384	16	98.0	90.8191	Mitotic #1	mhss_020221
1385	16	98.0	96.6823	Mitotic #2	mhss_020221
1386	16	99.0	74.3495	Extract Only	mhss_020221
1387	16	99.0	90.5	Mitotic #1	mhss_020221
1388	16	99.0	96.5868	Mitotic #2	mhss_020221
1389	16	100.0	74.1268	Extract Only	mhss_020221
1390	16	100.0	90.3603	Mitotic #1	mhss_020221
1391	16	100.0	96.5659	Mitotic #2	mhss_020221
1392	16	101.0	74.1493	Extract Only	mhss_020221
1393	16	101.0	90.3078	Mitotic #1	mhss_020221
1394	16	101.0	96.5639	Mitotic #2	mhss_020221
1395	16	102.0	74.3209	Extract Only	mhss_020221
1396	16	102.0	90.343	Mitotic #1	mhss_020221
1397	16	102.0	96.3115	Mitotic #2	mhss_020221
1398	16	103.0	74.6311	Extract Only	mhss_020221
1399	16	103.0	89.8909	Mitotic #1	mhss_020221
1400	16	103.0	96.0862	Mitotic #2	mhss_020221
1401	16	104.0	74.3776	Extract Only	mhss_020221
1402	16	104.0	90.2185	Mitotic #1	mhss_020221
1403	16	104.0	95.9242	Mitotic #2	mhss_020221
1404	16	105.0	74.4281	Extract Only	mhss_020221
1405	16	105.0	89.9215	Mitotic #1	mhss_020221
1406	16	105.0	95.9818	Mitotic #2	mhss_020221
1407	16	106.0	74.4497	Extract Only	mhss_020221
1408	16	106.0	90.2577	Mitotic #1	mhss_020221
1409	16	106.0	96.1476	Mitotic #2	mhss_020221
1410	16	107.0	74.1502	Extract Only	mhss_020221
1411	16	107.0	90.1301	Mitotic #1	mhss_020221
1412	16	107.0	96.2043	Mitotic #2	mhss_020221
1413	16	108.0	74.4083	Extract Only	mhss_020221
1414	16	108.0	89.6245	Mitotic #1	mhss_020221
1415	16	108.0	95.8482	Mitotic #2	mhss_020221
1416	16	109.0	74.0202	Extract Only	mhss_020221
1417	16	109.0	89.912	Mitotic #1	mhss_020221
1418	16	109.0	95.9607	Mitotic #2	mhss_020221
1419	16	110.0	74.1981	Extract Only	mhss_020221
1420	16	110.0	89.8524	Mitotic #1	mhss_020221
1421	16	110.0	95.536	Mitotic #2	mhss_020221
1422	16	111.0	74.1274	Extract Only	mhss_020221
1423	16	111.0	89.4905	Mitotic #1	mhss_020221
1424	16	111.0	95.3604	Mitotic #2	mhss_020221
1425	16	112.0	73.9797	Extract Only	mhss_020221
1426	16	112.0	89.5945	Mitotic #1	mhss_020221
1427	16	112.0	95.5624	Mitotic #2	mhss_020221
1428	16	113.0	74.1736	Extract Only	mhss_020221
1429	16	113.0	89.3747	Mitotic #1	mhss_020221
1430	16	113.0	95.3673	Mitotic #2	mhss_020221
1431	16	114.0	74.1867	Extract Only	mhss_020221
1432	16	114.0	89.7391	Mitotic #1	mhss_020221
1433	16	114.0	95.3212	Mitotic #2	mhss_020221
1434	16	115.0	74.306	Extract Only	mhss_020221
1435	16	115.0	89.4754	Mitotic #1	mhss_020221
1436	16	115.0	95.187	Mitotic #2	mhss_020221
1437	16	116.0	74.4306	Extract Only	mhss_020221
1438	16	116.0	89.2355	Mitotic #1	mhss_020221
1439	16	116.0	94.7589	Mitotic #2	mhss_020221
1440	16	117.0	74.0384	Extract Only	mhss_020221
1441	16	117.0	89.072	Mitotic #1	mhss_020221
1442	16	117.0	95.3	Mitotic #2	mhss_020221
1443	16	118.0	74.2181	Extract Only	mhss_020221
1444	16	118.0	89.0979	Mitotic #1	mhss_020221
1445	16	118.0	94.9015	Mitotic #2	mhss_020221
1446	16	119.0	74.0653	Extract Only	mhss_020221
1447	16	119.0	89.2575	Mitotic #1	mhss_020221
1448	16	119.0	94.3662	Mitotic #2	mhss_020221
1449	16	120.0	74.2784	Extract Only	mhss_020221
1450	16	120.0	89.156	Mitotic #1	mhss_020221
1451	16	120.0	95.1592	Mitotic #2	mhss_020221
1452	18	0.0	75.3343	Extract Only	mhss_020221
1453	18	0.0	119.553	Interphase	mhss_020221
1454	18	0.0	118.294	Mitotic #1	mhss_020221
1455	18	0.0	119.284	Mitotic #2	mhss_020221
1456	18	1.0	76.4339	Extract Only	mhss_020221
1457	18	1.0	122.554	Interphase	mhss_020221
1458	18	1.0	119.728	Mitotic #1	mhss_020221
1459	18	1.0	121.062	Mitotic #2	mhss_020221
1460	18	2.0	76.6329	Extract Only	mhss_020221
1461	18	2.0	123.216	Interphase	mhss_020221
1462	18	2.0	119.75	Mitotic #1	mhss_020221
1463	18	2.0	120.578	Mitotic #2	mhss_020221
1464	18	3.0	76.3871	Extract Only	mhss_020221
1465	18	3.0	123.396	Interphase	mhss_020221
1466	18	3.0	118.922	Mitotic #1	mhss_020221
1467	18	3.0	119.684	Mitotic #2	mhss_020221
1468	18	4.0	76.5535	Extract Only	mhss_020221
1469	18	4.0	123.573	Interphase	mhss_020221
1470	18	4.0	118.073	Mitotic #1	mhss_020221
1471	18	4.0	119.142	Mitotic #2	mhss_020221
1472	18	5.0	77.0031	Extract Only	mhss_020221
1473	18	5.0	124.325	Interphase	mhss_020221
1474	18	5.0	117.249	Mitotic #1	mhss_020221
1475	18	5.0	118.257	Mitotic #2	mhss_020221
1476	18	6.0	76.7391	Extract Only	mhss_020221
1477	18	6.0	124.279	Interphase	mhss_020221
1478	18	6.0	116.489	Mitotic #1	mhss_020221
1479	18	6.0	117.312	Mitotic #2	mhss_020221
1480	18	7.0	76.7649	Extract Only	mhss_020221
1481	18	7.0	124.37	Interphase	mhss_020221
1482	18	7.0	115.481	Mitotic #1	mhss_020221
1483	18	7.0	116.474	Mitotic #2	mhss_020221
1484	18	8.0	76.7684	Extract Only	mhss_020221
1485	18	8.0	124.219	Interphase	mhss_020221
1486	18	8.0	114.632	Mitotic #1	mhss_020221
1487	18	8.0	115.495	Mitotic #2	mhss_020221
1488	18	9.0	76.5629	Extract Only	mhss_020221
1489	18	9.0	124.446	Interphase	mhss_020221
1490	18	9.0	113.94	Mitotic #1	mhss_020221
1491	18	9.0	115.019	Mitotic #2	mhss_020221
1492	18	10.0	76.5576	Extract Only	mhss_020221
1493	18	10.0	123.668	Interphase	mhss_020221
1494	18	10.0	113.179	Mitotic #1	mhss_020221
1495	18	10.0	114.365	Mitotic #2	mhss_020221
1496	18	11.0	76.5283	Extract Only	mhss_020221
1497	18	11.0	124.059	Interphase	mhss_020221
1498	18	11.0	112.12	Mitotic #1	mhss_020221
1499	18	11.0	113.533	Mitotic #2	mhss_020221
1500	18	12.0	76.2408	Extract Only	mhss_020221
1501	18	12.0	123.748	Interphase	mhss_020221
1502	18	12.0	111.873	Mitotic #1	mhss_020221
1503	18	12.0	112.612	Mitotic #2	mhss_020221
1504	18	13.0	76.2828	Extract Only	mhss_020221
1505	18	13.0	123.744	Interphase	mhss_020221
1506	18	13.0	110.952	Mitotic #1	mhss_020221
1507	18	13.0	112.384	Mitotic #2	mhss_020221
1508	18	14.0	76.1955	Extract Only	mhss_020221
1509	18	14.0	124.284	Interphase	mhss_020221
1510	18	14.0	110.291	Mitotic #1	mhss_020221
1511	18	14.0	111.562	Mitotic #2	mhss_020221
1512	18	15.0	76.2217	Extract Only	mhss_020221
1513	18	15.0	124.578	Interphase	mhss_020221
1514	18	15.0	109.599	Mitotic #1	mhss_020221
1515	18	15.0	111.261	Mitotic #2	mhss_020221
1516	18	16.0	76.1507	Extract Only	mhss_020221
1517	18	16.0	124.298	Interphase	mhss_020221
1518	18	16.0	109.18	Mitotic #1	mhss_020221
1519	18	16.0	110.329	Mitotic #2	mhss_020221
1520	18	17.0	76.1414	Extract Only	mhss_020221
1521	18	17.0	124.505	Interphase	mhss_020221
1522	18	17.0	108.208	Mitotic #1	mhss_020221
1523	18	17.0	109.881	Mitotic #2	mhss_020221
1524	18	18.0	76.0424	Extract Only	mhss_020221
1525	18	18.0	124.185	Interphase	mhss_020221
1526	18	18.0	107.656	Mitotic #1	mhss_020221
1527	18	18.0	109.062	Mitotic #2	mhss_020221
1528	18	19.0	75.797	Extract Only	mhss_020221
1529	18	19.0	124.071	Interphase	mhss_020221
1530	18	19.0	107.017	Mitotic #1	mhss_020221
1531	18	19.0	108.145	Mitotic #2	mhss_020221
1532	18	20.0	76.0642	Extract Only	mhss_020221
1533	18	20.0	124.319	Interphase	mhss_020221
1534	18	20.0	106.542	Mitotic #1	mhss_020221
1535	18	20.0	107.772	Mitotic #2	mhss_020221
1536	18	21.0	75.7837	Extract Only	mhss_020221
1537	18	21.0	124.357	Interphase	mhss_020221
1538	18	21.0	105.883	Mitotic #1	mhss_020221
1539	18	21.0	107.525	Mitotic #2	mhss_020221
1540	18	22.0	75.9989	Extract Only	mhss_020221
1541	18	22.0	124.413	Interphase	mhss_020221
1542	18	22.0	105.395	Mitotic #1	mhss_020221
1543	18	22.0	106.925	Mitotic #2	mhss_020221
1544	18	23.0	75.6326	Extract Only	mhss_020221
1545	18	23.0	124.498	Interphase	mhss_020221
1546	18	23.0	104.823	Mitotic #1	mhss_020221
1547	18	23.0	106.269	Mitotic #2	mhss_020221
1548	18	24.0	75.663	Extract Only	mhss_020221
1549	18	24.0	124.159	Interphase	mhss_020221
1550	18	24.0	104.334	Mitotic #1	mhss_020221
1551	18	24.0	105.699	Mitotic #2	mhss_020221
1552	18	25.0	75.4681	Extract Only	mhss_020221
1553	18	25.0	124.595	Interphase	mhss_020221
1554	18	25.0	103.934	Mitotic #1	mhss_020221
1555	18	25.0	105.065	Mitotic #2	mhss_020221
1556	18	26.0	75.4678	Extract Only	mhss_020221
1557	18	26.0	124.631	Interphase	mhss_020221
1558	18	26.0	103.148	Mitotic #1	mhss_020221
1559	18	26.0	104.589	Mitotic #2	mhss_020221
1560	18	27.0	75.4672	Extract Only	mhss_020221
1561	18	27.0	124.581	Interphase	mhss_020221
1562	18	27.0	102.893	Mitotic #1	mhss_020221
1563	18	27.0	104.195	Mitotic #2	mhss_020221
1564	18	28.0	75.3306	Extract Only	mhss_020221
1565	18	28.0	124.534	Interphase	mhss_020221
1566	18	28.0	102.327	Mitotic #1	mhss_020221
1567	18	28.0	103.592	Mitotic #2	mhss_020221
1568	18	29.0	75.32	Extract Only	mhss_020221
1569	18	29.0	124.423	Interphase	mhss_020221
1570	18	29.0	101.88	Mitotic #1	mhss_020221
1571	18	29.0	103.254	Mitotic #2	mhss_020221
1572	18	30.0	75.7241	Extract Only	mhss_020221
1573	18	30.0	124.255	Interphase	mhss_020221
1574	18	30.0	101.647	Mitotic #1	mhss_020221
1575	18	30.0	102.636	Mitotic #2	mhss_020221
1576	18	31.0	75.2067	Extract Only	mhss_020221
1577	18	31.0	124.478	Interphase	mhss_020221
1578	18	31.0	101.063	Mitotic #1	mhss_020221
1579	18	31.0	102.333	Mitotic #2	mhss_020221
1580	18	32.0	75.8543	Extract Only	mhss_020221
1581	18	32.0	124.686	Interphase	mhss_020221
1582	18	32.0	100.447	Mitotic #1	mhss_020221
1583	18	32.0	101.954	Mitotic #2	mhss_020221
1584	18	33.0	75.5644	Extract Only	mhss_020221
1585	18	33.0	124.516	Interphase	mhss_020221
1586	18	33.0	100.211	Mitotic #1	mhss_020221
1587	18	33.0	101.449	Mitotic #2	mhss_020221
1588	18	34.0	75.444	Extract Only	mhss_020221
1589	18	34.0	124.391	Interphase	mhss_020221
1590	18	34.0	99.7609	Mitotic #1	mhss_020221
1591	18	34.0	101.139	Mitotic #2	mhss_020221
1592	18	35.0	75.0566	Extract Only	mhss_020221
1593	18	35.0	124.833	Interphase	mhss_020221
1594	18	35.0	99.6526	Mitotic #1	mhss_020221
1595	18	35.0	100.495	Mitotic #2	mhss_020221
1596	18	36.0	75.2314	Extract Only	mhss_020221
1597	18	36.0	124.742	Interphase	mhss_020221
1598	18	36.0	98.8676	Mitotic #1	mhss_020221
1599	18	36.0	100.315	Mitotic #2	mhss_020221
1600	18	37.0	75.2411	Extract Only	mhss_020221
1601	18	37.0	125.131	Interphase	mhss_020221
1602	18	37.0	98.7858	Mitotic #1	mhss_020221
1603	18	37.0	99.9253	Mitotic #2	mhss_020221
1604	18	38.0	75.4035	Extract Only	mhss_020221
1605	18	38.0	124.437	Interphase	mhss_020221
1606	18	38.0	98.2567	Mitotic #1	mhss_020221
1607	18	38.0	99.3295	Mitotic #2	mhss_020221
1608	18	39.0	75.4216	Extract Only	mhss_020221
1609	18	39.0	124.772	Interphase	mhss_020221
1610	18	39.0	98.0274	Mitotic #1	mhss_020221
1611	18	39.0	99.2058	Mitotic #2	mhss_020221
1612	18	40.0	75.1211	Extract Only	mhss_020221
1613	18	40.0	124.868	Interphase	mhss_020221
1614	18	40.0	97.602	Mitotic #1	mhss_020221
1615	18	40.0	98.8496	Mitotic #2	mhss_020221
1616	18	41.0	75.206	Extract Only	mhss_020221
1617	18	41.0	124.495	Interphase	mhss_020221
1618	18	41.0	97.2745	Mitotic #1	mhss_020221
1619	18	41.0	98.3167	Mitotic #2	mhss_020221
1620	18	42.0	75.3141	Extract Only	mhss_020221
1621	18	42.0	124.436	Interphase	mhss_020221
1622	18	42.0	96.9989	Mitotic #1	mhss_020221
1623	18	42.0	97.8597	Mitotic #2	mhss_020221
1624	18	43.0	75.0494	Extract Only	mhss_020221
1625	18	43.0	124.349	Interphase	mhss_020221
1626	18	43.0	96.3695	Mitotic #1	mhss_020221
1627	18	43.0	97.7506	Mitotic #2	mhss_020221
1628	18	44.0	74.7964	Extract Only	mhss_020221
1629	18	44.0	124.6	Interphase	mhss_020221
1630	18	44.0	96.2703	Mitotic #1	mhss_020221
1631	18	44.0	97.3246	Mitotic #2	mhss_020221
1632	18	45.0	74.8705	Extract Only	mhss_020221
1633	18	45.0	124.553	Interphase	mhss_020221
1634	18	45.0	95.8708	Mitotic #1	mhss_020221
1635	18	45.0	97.0675	Mitotic #2	mhss_020221
1636	18	46.0	75.0243	Extract Only	mhss_020221
1637	18	46.0	124.381	Interphase	mhss_020221
1638	18	46.0	95.75	Mitotic #1	mhss_020221
1639	18	46.0	96.5731	Mitotic #2	mhss_020221
1640	18	47.0	74.7638	Extract Only	mhss_020221
1641	18	47.0	124.808	Interphase	mhss_020221
1642	18	47.0	95.6176	Mitotic #1	mhss_020221
1643	18	47.0	96.5523	Mitotic #2	mhss_020221
1644	18	48.0	74.8317	Extract Only	mhss_020221
1645	18	48.0	125.022	Interphase	mhss_020221
1646	18	48.0	95.1866	Mitotic #1	mhss_020221
1647	18	48.0	96.5123	Mitotic #2	mhss_020221
1648	18	49.0	74.9686	Extract Only	mhss_020221
1649	18	49.0	124.502	Interphase	mhss_020221
1650	18	49.0	94.9109	Mitotic #1	mhss_020221
1651	18	49.0	95.9991	Mitotic #2	mhss_020221
1652	18	50.0	74.737	Extract Only	mhss_020221
1653	18	50.0	124.418	Interphase	mhss_020221
1654	18	50.0	94.3993	Mitotic #1	mhss_020221
1655	18	50.0	95.7603	Mitotic #2	mhss_020221
1656	18	51.0	74.3728	Extract Only	mhss_020221
1657	18	51.0	124.469	Interphase	mhss_020221
1658	18	51.0	94.0218	Mitotic #1	mhss_020221
1659	18	51.0	95.3398	Mitotic #2	mhss_020221
1660	18	52.0	74.4113	Extract Only	mhss_020221
1661	18	52.0	124.62	Interphase	mhss_020221
1662	18	52.0	93.9595	Mitotic #1	mhss_020221
1663	18	52.0	95.2087	Mitotic #2	mhss_020221
1664	18	53.0	74.8341	Extract Only	mhss_020221
1665	18	53.0	124.343	Interphase	mhss_020221
1666	18	53.0	93.5908	Mitotic #1	mhss_020221
1667	18	53.0	94.8674	Mitotic #2	mhss_020221
1668	18	54.0	74.3079	Extract Only	mhss_020221
1669	18	54.0	124.6	Interphase	mhss_020221
1670	18	54.0	93.2672	Mitotic #1	mhss_020221
1671	18	54.0	94.8791	Mitotic #2	mhss_020221
1672	18	55.0	74.5319	Extract Only	mhss_020221
1673	18	55.0	124.424	Interphase	mhss_020221
1674	18	55.0	93.2751	Mitotic #1	mhss_020221
1675	18	55.0	94.4605	Mitotic #2	mhss_020221
1676	18	56.0	74.3881	Extract Only	mhss_020221
1677	18	56.0	124.424	Interphase	mhss_020221
1678	18	56.0	93.1903	Mitotic #1	mhss_020221
1679	18	56.0	94.2121	Mitotic #2	mhss_020221
1680	18	57.0	74.5857	Extract Only	mhss_020221
1681	18	57.0	124.624	Interphase	mhss_020221
1682	18	57.0	92.9114	Mitotic #1	mhss_020221
1683	18	57.0	93.9321	Mitotic #2	mhss_020221
1684	18	58.0	74.4628	Extract Only	mhss_020221
1685	18	58.0	124.699	Interphase	mhss_020221
1686	18	58.0	92.6093	Mitotic #1	mhss_020221
1687	18	58.0	93.721	Mitotic #2	mhss_020221
1688	18	59.0	74.3344	Extract Only	mhss_020221
1689	18	59.0	124.427	Interphase	mhss_020221
1690	18	59.0	92.5696	Mitotic #1	mhss_020221
1691	18	59.0	93.5722	Mitotic #2	mhss_020221
1692	18	60.0	74.1628	Extract Only	mhss_020221
1693	18	60.0	124.57	Interphase	mhss_020221
1694	18	60.0	92.0958	Mitotic #1	mhss_020221
1695	18	60.0	93.6378	Mitotic #2	mhss_020221
1696	18	61.0	74.7141	Extract Only	mhss_020221
1697	18	61.0	124.288	Interphase	mhss_020221
1698	18	61.0	92.2909	Mitotic #1	mhss_020221
1699	18	61.0	93.4722	Mitotic #2	mhss_020221
1700	18	62.0	74.3784	Extract Only	mhss_020221
1701	18	62.0	124.619	Interphase	mhss_020221
1702	18	62.0	91.7122	Mitotic #1	mhss_020221
1703	18	62.0	93.2607	Mitotic #2	mhss_020221
1704	18	63.0	74.4682	Extract Only	mhss_020221
1705	18	63.0	124.462	Interphase	mhss_020221
1706	18	63.0	91.9738	Mitotic #1	mhss_020221
1707	18	63.0	93.083	Mitotic #2	mhss_020221
1708	18	64.0	74.3229	Extract Only	mhss_020221
1709	18	64.0	124.734	Interphase	mhss_020221
1710	18	64.0	91.7014	Mitotic #1	mhss_020221
1711	18	64.0	92.5229	Mitotic #2	mhss_020221
1712	18	65.0	74.2635	Extract Only	mhss_020221
1713	18	65.0	124.848	Interphase	mhss_020221
1714	18	65.0	91.4825	Mitotic #1	mhss_020221
1715	18	65.0	92.7681	Mitotic #2	mhss_020221
1716	18	66.0	74.5965	Extract Only	mhss_020221
1717	18	66.0	124.637	Interphase	mhss_020221
1718	18	66.0	91.6404	Mitotic #1	mhss_020221
1719	18	66.0	92.2991	Mitotic #2	mhss_020221
1720	18	67.0	74.5173	Extract Only	mhss_020221
1721	18	67.0	124.638	Interphase	mhss_020221
1722	18	67.0	91.222	Mitotic #1	mhss_020221
1723	18	67.0	92.3384	Mitotic #2	mhss_020221
1724	18	68.0	74.6159	Extract Only	mhss_020221
1725	18	68.0	124.689	Interphase	mhss_020221
1726	18	68.0	90.7778	Mitotic #1	mhss_020221
1727	18	68.0	91.9759	Mitotic #2	mhss_020221
1728	18	69.0	74.5624	Extract Only	mhss_020221
1729	18	69.0	124.656	Interphase	mhss_020221
1730	18	69.0	90.6287	Mitotic #1	mhss_020221
1731	18	69.0	91.865	Mitotic #2	mhss_020221
1732	18	70.0	74.8522	Extract Only	mhss_020221
1733	18	70.0	124.68	Interphase	mhss_020221
1734	18	70.0	90.8886	Mitotic #1	mhss_020221
1735	18	70.0	91.3825	Mitotic #2	mhss_020221
1736	18	71.0	74.7723	Extract Only	mhss_020221
1737	18	71.0	125.411	Interphase	mhss_020221
1738	18	71.0	90.5887	Mitotic #1	mhss_020221
1739	18	71.0	91.6075	Mitotic #2	mhss_020221
1740	18	72.0	74.6472	Extract Only	mhss_020221
1741	18	72.0	124.747	Interphase	mhss_020221
1742	18	72.0	90.6207	Mitotic #1	mhss_020221
1743	18	72.0	91.4256	Mitotic #2	mhss_020221
1744	18	73.0	74.6548	Extract Only	mhss_020221
1745	18	73.0	124.67	Interphase	mhss_020221
1746	18	73.0	90.1482	Mitotic #1	mhss_020221
1747	18	73.0	91.1123	Mitotic #2	mhss_020221
1748	18	74.0	74.3996	Extract Only	mhss_020221
1749	18	74.0	124.898	Interphase	mhss_020221
1750	18	74.0	90.0124	Mitotic #1	mhss_020221
1751	18	74.0	91.2623	Mitotic #2	mhss_020221
1752	18	75.0	74.5513	Extract Only	mhss_020221
1753	18	75.0	124.717	Interphase	mhss_020221
1754	18	75.0	89.8548	Mitotic #1	mhss_020221
1755	18	75.0	90.8754	Mitotic #2	mhss_020221
1756	18	76.0	74.7889	Extract Only	mhss_020221
1757	18	76.0	124.973	Interphase	mhss_020221
1758	18	76.0	89.7221	Mitotic #1	mhss_020221
1759	18	76.0	90.9483	Mitotic #2	mhss_020221
1760	18	77.0	74.5575	Extract Only	mhss_020221
1761	18	77.0	124.71	Interphase	mhss_020221
1762	18	77.0	89.6043	Mitotic #1	mhss_020221
1763	18	77.0	90.6134	Mitotic #2	mhss_020221
1764	18	78.0	74.5027	Extract Only	mhss_020221
1765	18	78.0	124.67	Interphase	mhss_020221
1766	18	78.0	89.5772	Mitotic #1	mhss_020221
1767	18	78.0	90.4197	Mitotic #2	mhss_020221
1768	18	79.0	74.5103	Extract Only	mhss_020221
1769	18	79.0	124.9	Interphase	mhss_020221
1770	18	79.0	89.1972	Mitotic #1	mhss_020221
1771	18	79.0	90.4737	Mitotic #2	mhss_020221
1772	18	80.0	74.8661	Extract Only	mhss_020221
1773	18	80.0	125.004	Interphase	mhss_020221
1774	18	80.0	89.1213	Mitotic #1	mhss_020221
1775	18	80.0	90.4203	Mitotic #2	mhss_020221
1776	18	81.0	74.2112	Extract Only	mhss_020221
1777	18	81.0	125.102	Interphase	mhss_020221
1778	18	81.0	88.9244	Mitotic #1	mhss_020221
1779	18	81.0	90.168	Mitotic #2	mhss_020221
1780	18	82.0	74.5735	Extract Only	mhss_020221
1781	18	82.0	125.029	Interphase	mhss_020221
1782	18	82.0	88.8679	Mitotic #1	mhss_020221
1783	18	82.0	90.0275	Mitotic #2	mhss_020221
1784	18	83.0	74.3577	Extract Only	mhss_020221
1785	18	83.0	124.992	Interphase	mhss_020221
1786	18	83.0	88.9619	Mitotic #1	mhss_020221
1787	18	83.0	90.1585	Mitotic #2	mhss_020221
1788	18	84.0	74.4847	Extract Only	mhss_020221
1789	18	84.0	124.966	Interphase	mhss_020221
1790	18	84.0	88.6662	Mitotic #1	mhss_020221
1791	18	84.0	90.2394	Mitotic #2	mhss_020221
1792	18	85.0	74.053	Extract Only	mhss_020221
1793	18	85.0	124.847	Interphase	mhss_020221
1794	18	85.0	88.7981	Mitotic #1	mhss_020221
1795	18	85.0	89.7731	Mitotic #2	mhss_020221
1796	18	86.0	74.3331	Extract Only	mhss_020221
1797	18	86.0	124.966	Interphase	mhss_020221
1798	18	86.0	88.649	Mitotic #1	mhss_020221
1799	18	86.0	89.8114	Mitotic #2	mhss_020221
1800	18	87.0	74.4734	Extract Only	mhss_020221
1801	18	87.0	124.701	Interphase	mhss_020221
1802	18	87.0	88.5625	Mitotic #1	mhss_020221
1803	18	87.0	89.6844	Mitotic #2	mhss_020221
1804	18	88.0	74.476	Extract Only	mhss_020221
1805	18	88.0	124.658	Interphase	mhss_020221
1806	18	88.0	88.5576	Mitotic #1	mhss_020221
1807	18	88.0	89.8388	Mitotic #2	mhss_020221
1808	18	89.0	74.285	Extract Only	mhss_020221
1809	18	89.0	124.702	Interphase	mhss_020221
1810	18	89.0	88.145	Mitotic #1	mhss_020221
1811	18	89.0	89.586	Mitotic #2	mhss_020221
1812	18	90.0	74.1672	Extract Only	mhss_020221
1813	18	90.0	124.991	Interphase	mhss_020221
1814	18	90.0	88.4024	Mitotic #1	mhss_020221
1815	18	90.0	89.581	Mitotic #2	mhss_020221
1816	18	91.0	74.3646	Extract Only	mhss_020221
1817	18	91.0	124.623	Interphase	mhss_020221
1818	18	91.0	88.2474	Mitotic #1	mhss_020221
1819	18	91.0	89.5137	Mitotic #2	mhss_020221
1820	18	92.0	74.446	Extract Only	mhss_020221
1821	18	92.0	125.185	Interphase	mhss_020221
1822	18	92.0	87.9972	Mitotic #1	mhss_020221
1823	18	92.0	89.2004	Mitotic #2	mhss_020221
1824	18	93.0	74.0896	Extract Only	mhss_020221
1825	18	93.0	124.787	Interphase	mhss_020221
1826	18	93.0	88.0433	Mitotic #1	mhss_020221
1827	18	93.0	89.1361	Mitotic #2	mhss_020221
1828	18	94.0	74.4747	Extract Only	mhss_020221
1829	18	94.0	124.701	Interphase	mhss_020221
1830	18	94.0	87.9526	Mitotic #1	mhss_020221
1831	18	94.0	89.1602	Mitotic #2	mhss_020221
1832	18	95.0	74.301	Extract Only	mhss_020221
1833	18	95.0	124.69	Interphase	mhss_020221
1834	18	95.0	88.2173	Mitotic #1	mhss_020221
1835	18	95.0	88.8028	Mitotic #2	mhss_020221
1836	18	96.0	74.4714	Extract Only	mhss_020221
1837	18	96.0	124.734	Interphase	mhss_020221
1838	18	96.0	87.9091	Mitotic #1	mhss_020221
1839	18	96.0	88.778	Mitotic #2	mhss_020221
1840	18	97.0	74.3884	Extract Only	mhss_020221
1841	18	97.0	124.906	Interphase	mhss_020221
1842	18	97.0	87.6178	Mitotic #1	mhss_020221
1843	18	97.0	88.7273	Mitotic #2	mhss_020221
1844	18	98.0	74.4215	Extract Only	mhss_020221
1845	18	98.0	124.865	Interphase	mhss_020221
1846	18	98.0	87.9177	Mitotic #1	mhss_020221
1847	18	98.0	88.72	Mitotic #2	mhss_020221
1848	18	99.0	74.3037	Extract Only	mhss_020221
1849	18	99.0	124.886	Interphase	mhss_020221
1850	18	99.0	87.4753	Mitotic #1	mhss_020221
1851	18	99.0	88.6453	Mitotic #2	mhss_020221
1852	18	100.0	74.2957	Extract Only	mhss_020221
1853	18	100.0	124.918	Interphase	mhss_020221
1854	18	100.0	87.2031	Mitotic #1	mhss_020221
1855	18	100.0	88.3645	Mitotic #2	mhss_020221
1856	18	101.0	74.3794	Extract Only	mhss_020221
1857	18	101.0	124.837	Interphase	mhss_020221
1858	18	101.0	87.3709	Mitotic #1	mhss_020221
1859	18	101.0	88.4082	Mitotic #2	mhss_020221
1860	18	102.0	74.1635	Extract Only	mhss_020221
1861	18	102.0	124.935	Interphase	mhss_020221
1862	18	102.0	87.0021	Mitotic #1	mhss_020221
1863	18	102.0	88.5402	Mitotic #2	mhss_020221
1864	18	103.0	74.5909	Extract Only	mhss_020221
1865	18	103.0	124.467	Interphase	mhss_020221
1866	18	103.0	87.0132	Mitotic #1	mhss_020221
1867	18	103.0	88.5763	Mitotic #2	mhss_020221
1868	18	104.0	74.2616	Extract Only	mhss_020221
1869	18	104.0	124.955	Interphase	mhss_020221
1870	18	104.0	86.6279	Mitotic #1	mhss_020221
1871	18	104.0	88.3586	Mitotic #2	mhss_020221
1872	18	105.0	74.5028	Extract Only	mhss_020221
1873	18	105.0	125.041	Interphase	mhss_020221
1874	18	105.0	87.0698	Mitotic #1	mhss_020221
1875	18	105.0	88.2766	Mitotic #2	mhss_020221
1876	18	106.0	74.5425	Extract Only	mhss_020221
1877	18	106.0	124.86	Interphase	mhss_020221
1878	18	106.0	86.9933	Mitotic #1	mhss_020221
1879	18	106.0	88.0784	Mitotic #2	mhss_020221
1880	18	107.0	74.4375	Extract Only	mhss_020221
1881	18	107.0	124.376	Interphase	mhss_020221
1882	18	107.0	86.8515	Mitotic #1	mhss_020221
1883	18	107.0	87.9853	Mitotic #2	mhss_020221
1884	18	108.0	74.4307	Extract Only	mhss_020221
1885	18	108.0	124.557	Interphase	mhss_020221
1886	18	108.0	86.8778	Mitotic #1	mhss_020221
1887	18	108.0	87.96	Mitotic #2	mhss_020221
1888	18	109.0	74.1899	Extract Only	mhss_020221
1889	18	109.0	124.841	Interphase	mhss_020221
1890	18	109.0	86.6002	Mitotic #1	mhss_020221
1891	18	109.0	87.8801	Mitotic #2	mhss_020221
1892	18	110.0	74.261	Extract Only	mhss_020221
1893	18	110.0	124.858	Interphase	mhss_020221
1894	18	110.0	86.9658	Mitotic #1	mhss_020221
1895	18	110.0	88.0047	Mitotic #2	mhss_020221
1896	18	111.0	74.361	Extract Only	mhss_020221
1897	18	111.0	124.677	Interphase	mhss_020221
1898	18	111.0	86.9134	Mitotic #1	mhss_020221
1899	18	111.0	87.6749	Mitotic #2	mhss_020221
1900	18	112.0	74.1313	Extract Only	mhss_020221
1901	18	112.0	124.842	Interphase	mhss_020221
1902	18	112.0	86.3126	Mitotic #1	mhss_020221
1903	18	112.0	87.7233	Mitotic #2	mhss_020221
1904	18	113.0	74.0964	Extract Only	mhss_020221
1905	18	113.0	124.751	Interphase	mhss_020221
1906	18	113.0	86.5138	Mitotic #1	mhss_020221
1907	18	113.0	87.7149	Mitotic #2	mhss_020221
1908	18	114.0	74.384	Extract Only	mhss_020221
1909	18	114.0	125.18	Interphase	mhss_020221
1910	18	114.0	86.7229	Mitotic #1	mhss_020221
1911	18	114.0	87.7072	Mitotic #2	mhss_020221
1912	18	115.0	74.2814	Extract Only	mhss_020221
1913	18	115.0	124.855	Interphase	mhss_020221
1914	18	115.0	86.5218	Mitotic #1	mhss_020221
1915	18	115.0	87.7129	Mitotic #2	mhss_020221
1916	18	116.0	74.2117	Extract Only	mhss_020221
1917	18	116.0	124.671	Interphase	mhss_020221
1918	18	116.0	86.1202	Mitotic #1	mhss_020221
1919	18	116.0	87.6771	Mitotic #2	mhss_020221
1920	18	117.0	74.448	Extract Only	mhss_020221
1921	18	117.0	124.753	Interphase	mhss_020221
1922	18	117.0	86.622	Mitotic #1	mhss_020221
1923	18	117.0	87.6834	Mitotic #2	mhss_020221
1924	18	118.0	74.1314	Extract Only	mhss_020221
1925	18	118.0	125.098	Interphase	mhss_020221
1926	18	118.0	86.3635	Mitotic #1	mhss_020221
1927	18	118.0	87.5112	Mitotic #2	mhss_020221
1928	18	119.0	74.281	Extract Only	mhss_020221
1929	18	119.0	124.807	Interphase	mhss_020221
1930	18	119.0	86.2543	Mitotic #1	mhss_020221
1931	18	119.0	87.2731	Mitotic #2	mhss_020221
1932	18	120.0	74.2815	Extract Only	mhss_020221
1933	18	120.0	125.044	Interphase	mhss_020221
1934	18	120.0	86.2956	Mitotic #1	mhss_020221
1935	18	120.0	87.1281	Mitotic #2	mhss_020221
1936	22	0.0	71.6902	Extract Only	mhss_020221
1937	22	0.0	256.39	Interphase	mhss_020221
1938	22	0.0	220.38	Mitotic #1	mhss_020221
1939	22	0.0	237.13	Mitotic #2	mhss_020221
1940	22	1.0	72.2929	Extract Only	mhss_020221
1941	22	1.0	257.849	Interphase	mhss_020221
1942	22	1.0	218.072	Mitotic #1	mhss_020221
1943	22	1.0	235.969	Mitotic #2	mhss_020221
1944	22	2.0	72.3561	Extract Only	mhss_020221
1945	22	2.0	259.194	Interphase	mhss_020221
1946	22	2.0	215.411	Mitotic #1	mhss_020221
1947	22	2.0	233.283	Mitotic #2	mhss_020221
1948	22	3.0	72.7541	Extract Only	mhss_020221
1949	22	3.0	259.447	Interphase	mhss_020221
1950	22	3.0	213.25	Mitotic #1	mhss_020221
1951	22	3.0	228.555	Mitotic #2	mhss_020221
1952	22	4.0	72.6954	Extract Only	mhss_020221
1953	22	4.0	259.141	Interphase	mhss_020221
1954	22	4.0	210.114	Mitotic #1	mhss_020221
1955	22	4.0	224.786	Mitotic #2	mhss_020221
1956	22	5.0	72.9576	Extract Only	mhss_020221
1957	22	5.0	259.363	Interphase	mhss_020221
1958	22	5.0	206.755	Mitotic #1	mhss_020221
1959	22	5.0	221.487	Mitotic #2	mhss_020221
1960	22	6.0	72.7451	Extract Only	mhss_020221
1961	22	6.0	260.177	Interphase	mhss_020221
1962	22	6.0	203.302	Mitotic #1	mhss_020221
1963	22	6.0	216.778	Mitotic #2	mhss_020221
1964	22	7.0	72.7338	Extract Only	mhss_020221
1965	22	7.0	259.914	Interphase	mhss_020221
1966	22	7.0	199.378	Mitotic #1	mhss_020221
1967	22	7.0	212.93	Mitotic #2	mhss_020221
1968	22	8.0	72.6333	Extract Only	mhss_020221
1969	22	8.0	260.727	Interphase	mhss_020221
1970	22	8.0	196.092	Mitotic #1	mhss_020221
1971	22	8.0	209.34	Mitotic #2	mhss_020221
1972	22	9.0	72.8749	Extract Only	mhss_020221
1973	22	9.0	260.56	Interphase	mhss_020221
1974	22	9.0	192.186	Mitotic #1	mhss_020221
1975	22	9.0	204.814	Mitotic #2	mhss_020221
1976	22	10.0	72.7026	Extract Only	mhss_020221
1977	22	10.0	261.159	Interphase	mhss_020221
1978	22	10.0	188.141	Mitotic #1	mhss_020221
1979	22	10.0	200.797	Mitotic #2	mhss_020221
1980	22	11.0	72.6135	Extract Only	mhss_020221
1981	22	11.0	261.167	Interphase	mhss_020221
1982	22	11.0	184.795	Mitotic #1	mhss_020221
1983	22	11.0	197.049	Mitotic #2	mhss_020221
1984	22	12.0	73.0559	Extract Only	mhss_020221
1985	22	12.0	261.141	Interphase	mhss_020221
1986	22	12.0	181.265	Mitotic #1	mhss_020221
1987	22	12.0	193.172	Mitotic #2	mhss_020221
1988	22	13.0	72.8241	Extract Only	mhss_020221
1989	22	13.0	261.337	Interphase	mhss_020221
1990	22	13.0	178.417	Mitotic #1	mhss_020221
1991	22	13.0	189.395	Mitotic #2	mhss_020221
1992	22	14.0	72.6688	Extract Only	mhss_020221
1993	22	14.0	261.638	Interphase	mhss_020221
1994	22	14.0	174.668	Mitotic #1	mhss_020221
1995	22	14.0	185.62	Mitotic #2	mhss_020221
1996	22	15.0	72.6216	Extract Only	mhss_020221
1997	22	15.0	261.501	Interphase	mhss_020221
1998	22	15.0	171.748	Mitotic #1	mhss_020221
[truncated: 10,343 more rows]
