# Supplementary material for: Mechanistic origins of temperature scaling in the early embryonic cell cycle
Source: Nat Commun. 2025 Aug 28;16:8045. doi: 10.1038/s41467-025-62918-0 (PMC12394406; doi:10.1038/s41467-025-62918-0)
Supplement: Supplementary file 12 — Source Data [file 41467_2025_62918_MOESM12_ESM.zip › Source_Data_NatComm/Fig6/cdk_measurements.csv]

	Temperature (Celsius)	Time (min)	Value	Replicate	Experiment
0	15	0.25		15 °C #1	csf2_densitometry
1	15	0.25		15 °C #2	csf2_densitometry
2	15	0.25		15 °C #3	csf2_densitometry
3	15	0.5		15 °C #1	csf2_densitometry
4	15	0.5		15 °C #2	csf2_densitometry
5	15	0.5		15 °C #3	csf2_densitometry
6	15	1.0		15 °C #1	csf2_densitometry
7	15	1.0		15 °C #2	csf2_densitometry
8	15	1.0		15 °C #3	csf2_densitometry
9	15	1.5	837.527	15 °C #1	csf2_densitometry
10	15	1.5		15 °C #2	csf2_densitometry
11	15	1.5		15 °C #3	csf2_densitometry
12	15	2.0	2411.225	15 °C #1	csf2_densitometry
13	15	2.0	723.527	15 °C #2	csf2_densitometry
14	15	2.0	985.82	15 °C #3	csf2_densitometry
15	15	2.5	4218.66	15 °C #1	csf2_densitometry
16	15	2.5	1129.477	15 °C #2	csf2_densitometry
17	15	2.5	1095.426	15 °C #3	csf2_densitometry
18	15	3.0	4349.853	15 °C #1	csf2_densitometry
19	15	3.0	1426.719	15 °C #2	csf2_densitometry
20	15	3.0	1887.861	15 °C #3	csf2_densitometry
21	15	3.5	3893.246	15 °C #1	csf2_densitometry
22	15	3.5	1656.912	15 °C #2	csf2_densitometry
23	15	3.5	2333.518	15 °C #3	csf2_densitometry
24	15	4.0	3586.903	15 °C #1	csf2_densitometry
25	15	4.0	3146.761	15 °C #2	csf2_densitometry
26	15	4.0	3086.832	15 °C #3	csf2_densitometry
27	15	4.5	5113.731	15 °C #1	csf2_densitometry
28	15	4.5	3394.054	15 °C #2	csf2_densitometry
29	15	4.5	4243.853	15 °C #3	csf2_densitometry
30	15	5.0	8769.409	15 °C #1	csf2_densitometry
31	15	5.0	4151.125	15 °C #2	csf2_densitometry
32	15	5.0	4924.125	15 °C #3	csf2_densitometry
33	15	5.5	13025.258	15 °C #1	csf2_densitometry
34	15	5.5	6147.903	15 °C #2	csf2_densitometry
35	15	5.5	5016.459	15 °C #3	csf2_densitometry
36	15	6.0	10514.622	15 °C #1	csf2_densitometry
37	15	6.0	7177.439	15 °C #2	csf2_densitometry
38	15	6.0	6541.288	15 °C #3	csf2_densitometry
39	15	6.5	10252.045	15 °C #1	csf2_densitometry
40	15	6.5	7865.752	15 °C #2	csf2_densitometry
41	15	6.5	8068.116	15 °C #3	csf2_densitometry
42	15	7.0	11514.137	15 °C #1	csf2_densitometry
43	15	7.0	9636.338	15 °C #2	csf2_densitometry
44	15	7.0	9119.681	15 °C #3	csf2_densitometry
45	15	7.5	10936.409	15 °C #1	csf2_densitometry
46	15	7.5	10217.702	15 °C #2	csf2_densitometry
47	15	7.5	10318.874	15 °C #3	csf2_densitometry
48	15	8.0	12519.187	15 °C #1	csf2_densitometry
49	15	8.0	12358.945	15 °C #2	csf2_densitometry
50	15	8.0	11527.116	15 °C #3	csf2_densitometry
51	16	0.25	733.941	Rep. #1	csf2_densitometry
52	16	0.25		Rep. #2	csf2_densitometry
53	16	0.25		Rep. #3	csf2_densitometry
54	16	0.25		Rep. #4	csf2_densitometry
55	16	0.25	486.87	Rep. #5	csf2_densitometry
56	16	0.25	371.691	Rep. #1 (P32 decay adjusted)	csf2_densitometry
57	16	0.25		Rep. #2 (P32 decay adjusted)	csf2_densitometry
58	16	0.25		Rep. #3 (P32 decay adjusted)	csf2_densitometry
59	16	0.25		Rep. #4 (P32 decay adjusted)	csf2_densitometry
60	16	0.25	234.871	Rep. #5 (P32 decay adjusted)	csf2_densitometry
61	16	0.5	742.698	Rep. #1	csf2_densitometry
62	16	0.5	496.042	Rep. #2	csf2_densitometry
63	16	0.5	943.891	Rep. #3	csf2_densitometry
64	16	0.5	829.941	Rep. #4	csf2_densitometry
65	16	0.5	794.991	Rep. #5	csf2_densitometry
66	16	0.5	376.126	Rep. #1 (P32 decay adjusted)	csf2_densitometry
67	16	0.5	251.212	Rep. #2 (P32 decay adjusted)	csf2_densitometry
68	16	0.5	478.017	Rep. #3 (P32 decay adjusted)	csf2_densitometry
69	16	0.5	420.309	Rep. #4 (P32 decay adjusted)	csf2_densitometry
70	16	0.5	383.511	Rep. #5 (P32 decay adjusted)	csf2_densitometry
71	16	1.0	1635.497	Rep. #1	csf2_densitometry
72	16	1.0	1076.891	Rep. #2	csf2_densitometry
73	16	1.0	1795.497	Rep. #3	csf2_densitometry
74	16	1.0	968.527	Rep. #4	csf2_densitometry
75	16	1.0	1369.619	Rep. #5	csf2_densitometry
76	16	1.0	828.268	Rep. #1 (P32 decay adjusted)	csf2_densitometry
77	16	1.0	545.372	Rep. #2 (P32 decay adjusted)	csf2_densitometry
78	16	1.0	909.298	Rep. #3 (P32 decay adjusted)	csf2_densitometry
79	16	1.0	490.493	Rep. #4 (P32 decay adjusted)	csf2_densitometry
80	16	1.0	660.717	Rep. #5 (P32 decay adjusted)	csf2_densitometry
81	16	1.5	2625.296	Rep. #1	csf2_densitometry
82	16	1.5	1862.276	Rep. #2	csf2_densitometry
83	16	1.5	2494.347	Rep. #3	csf2_densitometry
84	16	1.5	2596.054	Rep. #4	csf2_densitometry
85	16	1.5	2506.225	Rep. #5	csf2_densitometry
86	16	1.5	1329.535	Rep. #1 (P32 decay adjusted)	csf2_densitometry
87	16	1.5	943.117	Rep. #2 (P32 decay adjusted)	csf2_densitometry
88	16	1.5	1263.218	Rep. #3 (P32 decay adjusted)	csf2_densitometry
89	16	1.5	1314.726	Rep. #4 (P32 decay adjusted)	csf2_densitometry
90	16	1.5	1209.027	Rep. #5 (P32 decay adjusted)	csf2_densitometry
91	16	2.0	3390.418	Rep. #1	csf2_densitometry
92	16	2.0	2753.054	Rep. #2	csf2_densitometry
93	16	2.0	3233.589	Rep. #3	csf2_densitometry
94	16	2.0	2941.518	Rep. #4	csf2_densitometry
95	16	2.0	2282.033	Rep. #5	csf2_densitometry
96	16	2.0	1717.017	Rep. #1 (P32 decay adjusted)	csf2_densitometry
97	16	2.0	1394.235	Rep. #2 (P32 decay adjusted)	csf2_densitometry
98	16	2.0	1637.594	Rep. #3 (P32 decay adjusted)	csf2_densitometry
99	16	2.0	1489.68	Rep. #4 (P32 decay adjusted)	csf2_densitometry
100	16	2.0	1100.874	Rep. #5 (P32 decay adjusted)	csf2_densitometry
101	16	2.5	4824.56	Rep. #1	csf2_densitometry
102	16	2.5	3631.418	Rep. #2	csf2_densitometry
103	16	2.5	3928.882	Rep. #3	csf2_densitometry
104	16	2.5	4017.853	Rep. #4	csf2_densitometry
105	16	2.5	3148.347	Rep. #5	csf2_densitometry
106	16	2.5	2443.313	Rep. #1 (P32 decay adjusted)	csf2_densitometry
107	16	2.5	1839.067	Rep. #2 (P32 decay adjusted)	csf2_densitometry
108	16	2.5	1989.713	Rep. #3 (P32 decay adjusted)	csf2_densitometry
109	16	2.5	2034.77	Rep. #4 (P32 decay adjusted)	csf2_densitometry
110	16	2.5	1518.792	Rep. #5 (P32 decay adjusted)	csf2_densitometry
111	16	3.0	5397.731	Rep. #1	csf2_densitometry
112	16	3.0	4452.974	Rep. #2	csf2_densitometry
113	16	3.0	3792.347	Rep. #3	csf2_densitometry
114	16	3.0	3548.146	Rep. #4	csf2_densitometry
115	16	3.0	2855.347	Rep. #5	csf2_densitometry
116	16	3.0	2733.585	Rep. #1 (P32 decay adjusted)	csf2_densitometry
117	16	3.0	2255.13	Rep. #2 (P32 decay adjusted)	csf2_densitometry
118	16	3.0	1920.567	Rep. #3 (P32 decay adjusted)	csf2_densitometry
119	16	3.0	1796.896	Rep. #4 (P32 decay adjusted)	csf2_densitometry
120	16	3.0	1377.446	Rep. #5 (P32 decay adjusted)	csf2_densitometry
121	16	3.5	5970.51	Rep. #1	csf2_densitometry
122	16	3.5	5753.581	Rep. #2	csf2_densitometry
123	16	3.5	5685.903	Rep. #3	csf2_densitometry
124	16	3.5	4273.56	Rep. #4	csf2_densitometry
125	16	3.5	4643.368	Rep. #5	csf2_densitometry
126	16	3.5	3023.659	Rep. #1 (P32 decay adjusted)	csf2_densitometry
127	16	3.5	2913.799	Rep. #2 (P32 decay adjusted)	csf2_densitometry
128	16	3.5	2879.525	Rep. #3 (P32 decay adjusted)	csf2_densitometry
129	16	3.5	2164.269	Rep. #4 (P32 decay adjusted)	csf2_densitometry
130	16	3.5	2240.004	Rep. #5 (P32 decay adjusted)	csf2_densitometry
131	16	4.0	7284.995	Rep. #1	csf2_densitometry
132	16	4.0	6504.995	Rep. #2	csf2_densitometry
133	16	4.0	5595.024	Rep. #3	csf2_densitometry
134	16	4.0	4288.782	Rep. #4	csf2_densitometry
135	16	4.0	4632.832	Rep. #5	csf2_densitometry
136	16	4.0	3689.357	Rep. #1 (P32 decay adjusted)	csf2_densitometry
137	16	4.0	3294.339	Rep. #2 (P32 decay adjusted)	csf2_densitometry
138	16	4.0	2833.501	Rep. #3 (P32 decay adjusted)	csf2_densitometry
139	16	4.0	2171.978	Rep. #4 (P32 decay adjusted)	csf2_densitometry
140	16	4.0	2234.922	Rep. #5 (P32 decay adjusted)	csf2_densitometry
141	16	4.5	7964.945	Rep. #1	csf2_densitometry
142	16	4.5	6968.095	Rep. #2	csf2_densitometry
143	16	4.5	7448.803	Rep. #3	csf2_densitometry
144	16	4.5	5572.217	Rep. #4	csf2_densitometry
145	16	4.5	5219.024	Rep. #5	csf2_densitometry
146	16	4.5	4033.705	Rep. #1 (P32 decay adjusted)	csf2_densitometry
147	16	4.5	3528.868	Rep. #2 (P32 decay adjusted)	csf2_densitometry
148	16	4.5	3772.314	Rep. #3 (P32 decay adjusted)	csf2_densitometry
149	16	4.5	2821.951	Rep. #4 (P32 decay adjusted)	csf2_densitometry
150	16	4.5	2517.706	Rep. #5 (P32 decay adjusted)	csf2_densitometry
151	16	5.0	8299.217	Rep. #1	csf2_densitometry
152	16	5.0	6876.217	Rep. #2	csf2_densitometry
153	16	5.0	7882.681	Rep. #3	csf2_densitometry
154	16	5.0	6184.631	Rep. #4	csf2_densitometry
155	16	5.0	6488.681	Rep. #5	csf2_densitometry
156	16	5.0	4202.991	Rep. #1 (P32 decay adjusted)	csf2_densitometry
157	16	5.0	3482.338	Rep. #2 (P32 decay adjusted)	csf2_densitometry
158	16	5.0	3992.044	Rep. #3 (P32 decay adjusted)	csf2_densitometry
159	16	5.0	3132.097	Rep. #4 (P32 decay adjusted)	csf2_densitometry
160	16	5.0	3130.201	Rep. #5 (P32 decay adjusted)	csf2_densitometry
161	16	5.5	9399.187	Rep. #1	csf2_densitometry
162	16	5.5	8021.874	Rep. #2	csf2_densitometry
163	16	5.5	8200.974	Rep. #3	csf2_densitometry
164	16	5.5	7460.803	Rep. #4	csf2_densitometry
165	16	5.5	6515.024	Rep. #5	csf2_densitometry
166	16	5.5	4760.052	Rep. #1 (P32 decay adjusted)	csf2_densitometry
167	16	5.5	4062.536	Rep. #2 (P32 decay adjusted)	csf2_densitometry
168	16	5.5	4153.238	Rep. #3 (P32 decay adjusted)	csf2_densitometry
169	16	5.5	3778.392	Rep. #4 (P32 decay adjusted)	csf2_densitometry
170	16	5.5	3142.909	Rep. #5 (P32 decay adjusted)	csf2_densitometry
171	16	6.0	8760.752	Rep. #1	csf2_densitometry
172	16	6.0	8617.51	Rep. #2	csf2_densitometry
173	16	6.0	9872.116	Rep. #3	csf2_densitometry
174	16	6.0	8547.823	Rep. #4	csf2_densitometry
175	16	6.0	5567.439	Rep. #5	csf2_densitometry
176	16	6.0	4436.728	Rep. #1 (P32 decay adjusted)	csf2_densitometry
177	16	6.0	4364.185	Rep. #2 (P32 decay adjusted)	csf2_densitometry
178	16	6.0	4999.558	Rep. #3 (P32 decay adjusted)	csf2_densitometry
179	16	6.0	4328.894	Rep. #4 (P32 decay adjusted)	csf2_densitometry
180	16	6.0	2685.785	Rep. #5 (P32 decay adjusted)	csf2_densitometry
181	16	6.5	11224.702	Rep. #1	csf2_densitometry
182	16	6.5	10643.066	Rep. #2	csf2_densitometry
183	16	6.5	12098.794	Rep. #3	csf2_densitometry
184	16	6.5	9230.602	Rep. #4	csf2_densitometry
185	16	6.5	6689.167	Rep. #5	csf2_densitometry
186	16	6.5	5684.551	Rep. #1 (P32 decay adjusted)	csf2_densitometry
187	16	6.5	5389.992	Rep. #2 (P32 decay adjusted)	csf2_densitometry
188	16	6.5	6127.22	Rep. #3 (P32 decay adjusted)	csf2_densitometry
189	16	6.5	4674.675	Rep. #4 (P32 decay adjusted)	csf2_densitometry
190	16	6.5	3226.917	Rep. #5 (P32 decay adjusted)	csf2_densitometry
191	16	7.0	9859.995	Rep. #1	csf2_densitometry
192	16	7.0	9452.702	Rep. #2	csf2_densitometry
193	16	7.0	11368.995	Rep. #3	csf2_densitometry
194	16	7.0	8358.631	Rep. #4	csf2_densitometry
195	16	7.0	9378.045	Rep. #5	csf2_densitometry
196	16	7.0	4993.42	Rep. #1 (P32 decay adjusted)	csf2_densitometry
197	16	7.0	4787.153	Rep. #2 (P32 decay adjusted)	csf2_densitometry
198	16	7.0	5757.626	Rep. #3 (P32 decay adjusted)	csf2_densitometry
199	16	7.0	4233.081	Rep. #4 (P32 decay adjusted)	csf2_densitometry
200	16	7.0	4524.057	Rep. #5 (P32 decay adjusted)	csf2_densitometry
201	16	7.5	10167.752	Rep. #1	csf2_densitometry
202	16	7.5	9728.702	Rep. #2	csf2_densitometry
203	16	7.5	11221.016	Rep. #3	csf2_densitometry
204	16	7.5	9252.602	Rep. #4	csf2_densitometry
205	16	7.5	10003.095	Rep. #5	csf2_densitometry
206	16	7.5	5149.278	Rep. #1 (P32 decay adjusted)	csf2_densitometry
207	16	7.5	4926.929	Rep. #2 (P32 decay adjusted)	csf2_densitometry
208	16	7.5	5682.685	Rep. #3 (P32 decay adjusted)	csf2_densitometry
209	16	7.5	4685.816	Rep. #4 (P32 decay adjusted)	csf2_densitometry
210	16	7.5	4825.587	Rep. #5 (P32 decay adjusted)	csf2_densitometry
211	16	8.0	12018.016	Rep. #1	csf2_densitometry
212	16	8.0	13078.359	Rep. #2	csf2_densitometry
213	16	8.0	11906.016	Rep. #3	csf2_densitometry
214	16	8.0	11678.045	Rep. #4	csf2_densitometry
215	16	8.0	11812.823	Rep. #5	csf2_densitometry
216	16	8.0	6086.311	Rep. #1 (P32 decay adjusted)	csf2_densitometry
217	16	8.0	6623.303	Rep. #2 (P32 decay adjusted)	csf2_densitometry
218	16	8.0	6029.591	Rep. #3 (P32 decay adjusted)	csf2_densitometry
219	16	8.0	5914.139	Rep. #4 (P32 decay adjusted)	csf2_densitometry
220	16	8.0	5698.617	Rep. #5 (P32 decay adjusted)	csf2_densitometry
221	18	0.25	515.213	Rep. #1	csf2_densitometry
222	18	0.25	687.577	Rep. #2	csf2_densitometry
223	18	0.25	631.749	Rep. #3	csf2_densitometry
224	18	0.25	564.092	Rep. #4	csf2_densitometry
225	18	0.25	316.906	Rep. #1 (P32 decay adjusted)	csf2_densitometry
226	18	0.25	422.927	Rep. #2 (P32 decay adjusted)	csf2_densitometry
227	18	0.25	388.587	Rep. #3 (P32 decay adjusted)	csf2_densitometry
228	18	0.25	346.971	Rep. #4 (P32 decay adjusted)	csf2_densitometry
229	18	0.5	906.82	Rep. #1	csf2_densitometry
230	18	0.5	1075.062	Rep. #2	csf2_densitometry
231	18	0.5	893.113	Rep. #3	csf2_densitometry
232	18	0.5	1065.891	Rep. #4	csf2_densitometry
233	18	0.5	557.783	Rep. #1 (P32 decay adjusted)	csf2_densitometry
234	18	0.5	661.268	Rep. #2 (P32 decay adjusted)	csf2_densitometry
235	18	0.5	549.351	Rep. #3 (P32 decay adjusted)	csf2_densitometry
236	18	0.5	655.627	Rep. #4 (P32 decay adjusted)	csf2_densitometry
237	18	1.0	2040.326	Rep. #1	csf2_densitometry
238	18	1.0	2005.74	Rep. #2	csf2_densitometry
239	18	1.0	2192.74	Rep. #3	csf2_densitometry
240	18	1.0	1922.912	Rep. #4	csf2_densitometry
241	18	1.0	1254.999	Rep. #1 (P32 decay adjusted)	csf2_densitometry
242	18	1.0	1233.725	Rep. #2 (P32 decay adjusted)	csf2_densitometry
243	18	1.0	1348.749	Rep. #3 (P32 decay adjusted)	csf2_densitometry
244	18	1.0	1182.778	Rep. #4 (P32 decay adjusted)	csf2_densitometry
245	18	1.5	3024.468	Rep. #1	csf2_densitometry
246	18	1.5	3212.933	Rep. #2	csf2_densitometry
247	18	1.5	2949.64	Rep. #3	csf2_densitometry
248	18	1.5	2875.811	Rep. #4	csf2_densitometry
249	18	1.5	1860.342	Rep. #1 (P32 decay adjusted)	csf2_densitometry
250	18	1.5	1976.267	Rep. #2 (P32 decay adjusted)	csf2_densitometry
251	18	1.5	1814.316	Rep. #3 (P32 decay adjusted)	csf2_densitometry
252	18	1.5	1768.904	Rep. #4 (P32 decay adjusted)	csf2_densitometry
253	18	2.0	3340.125	Rep. #1	csf2_densitometry
254	18	2.0	4672.953	Rep. #2	csf2_densitometry
255	18	2.0	3563.054	Rep. #3	csf2_densitometry
256	18	2.0	3779.589	Rep. #4	csf2_densitometry
257	18	2.0	2054.502	Rep. #1 (P32 decay adjusted)	csf2_densitometry
258	18	2.0	2874.321	Rep. #2 (P32 decay adjusted)	csf2_densitometry
259	18	2.0	2191.625	Rep. #3 (P32 decay adjusted)	csf2_densitometry
260	18	2.0	2324.815	Rep. #4 (P32 decay adjusted)	csf2_densitometry
261	18	2.5	4574.246	Rep. #1	csf2_densitometry
262	18	2.5	5279.075	Rep. #2	csf2_densitometry
263	18	2.5	4715.832	Rep. #3	csf2_densitometry
264	18	2.5	4629.953	Rep. #4	csf2_densitometry
265	18	2.5	2813.607	Rep. #1 (P32 decay adjusted)	csf2_densitometry
266	18	2.5	3247.145	Rep. #2 (P32 decay adjusted)	csf2_densitometry
267	18	2.5	2900.696	Rep. #3 (P32 decay adjusted)	csf2_densitometry
268	18	2.5	2847.872	Rep. #4 (P32 decay adjusted)	csf2_densitometry
269	18	3.0	5412.368	Rep. #1	csf2_densitometry
270	18	3.0	5616.61	Rep. #2	csf2_densitometry
271	18	3.0	5965.903	Rep. #3	csf2_densitometry
272	18	3.0	5008.125	Rep. #4	csf2_densitometry
273	18	3.0	3329.133	Rep. #1 (P32 decay adjusted)	csf2_densitometry
274	18	3.0	3454.762	Rep. #2 (P32 decay adjusted)	csf2_densitometry
275	18	3.0	3669.611	Rep. #3 (P32 decay adjusted)	csf2_densitometry
276	18	3.0	3080.484	Rep. #4 (P32 decay adjusted)	csf2_densitometry
277	18	3.5	6189.317	Rep. #1	csf2_densitometry
278	18	3.5	7011.56	Rep. #2	csf2_densitometry
279	18	3.5	5600.368	Rep. #3	csf2_densitometry
280	18	3.5	4725.539	Rep. #4	csf2_densitometry
281	18	3.5	3807.032	Rep. #1 (P32 decay adjusted)	csf2_densitometry
282	18	3.5	4312.792	Rep. #2 (P32 decay adjusted)	csf2_densitometry
283	18	3.5	3444.771	Rep. #3 (P32 decay adjusted)	csf2_densitometry
284	18	3.5	2906.666	Rep. #4 (P32 decay adjusted)	csf2_densitometry
285	18	4.0	6827.853	Rep. #1	csf2_densitometry
286	18	4.0	7319.56	Rep. #2	csf2_densitometry
287	18	4.0	7450.267	Rep. #3	csf2_densitometry
288	18	4.0	5649.782	Rep. #4	csf2_densitometry
289	18	4.0	4199.794	Rep. #1 (P32 decay adjusted)	csf2_densitometry
290	18	4.0	4502.242	Rep. #2 (P32 decay adjusted)	csf2_densitometry
291	18	4.0	4582.639	Rep. #3 (P32 decay adjusted)	csf2_densitometry
292	18	4.0	3475.166	Rep. #4 (P32 decay adjusted)	csf2_densitometry
293	18	4.5	7908.803	Rep. #1	csf2_densitometry
294	18	4.5	7740.853	Rep. #2	csf2_densitometry
295	18	4.5	7470.853	Rep. #3	csf2_densitometry
296	18	4.5	5801.489	Rep. #4	csf2_densitometry
297	18	4.5	4864.684	Rep. #1 (P32 decay adjusted)	csf2_densitometry
298	18	4.5	4761.378	Rep. #2 (P32 decay adjusted)	csf2_densitometry
299	18	4.5	4595.302	Rep. #3 (P32 decay adjusted)	csf2_densitometry
300	18	4.5	3568.48	Rep. #4 (P32 decay adjusted)	csf2_densitometry
301	18	5.0	8045.681	Rep. #1	csf2_densitometry
302	18	5.0	8699.681	Rep. #2	csf2_densitometry
303	18	5.0	8349.924	Rep. #3	csf2_densitometry
304	18	5.0	7094.146	Rep. #4	csf2_densitometry
305	18	5.0	4948.877	Rep. #1 (P32 decay adjusted)	csf2_densitometry
306	18	5.0	5351.151	Rep. #2 (P32 decay adjusted)	csf2_densitometry
307	18	5.0	5136.016	Rep. #3 (P32 decay adjusted)	csf2_densitometry
308	18	5.0	4363.59	Rep. #4 (P32 decay adjusted)	csf2_densitometry
309	18	5.5	9018.288	Rep. #1	csf2_densitometry
310	18	5.5	8908.51	Rep. #2	csf2_densitometry
311	18	5.5	9509.702	Rep. #3	csf2_densitometry
312	18	5.5	7828.56	Rep. #4	csf2_densitometry
313	18	5.5	5547.125	Rep. #1 (P32 decay adjusted)	csf2_densitometry
314	18	5.5	5479.601	Rep. #2 (P32 decay adjusted)	csf2_densitometry
315	18	5.5	5849.392	Rep. #3 (P32 decay adjusted)	csf2_densitometry
316	18	5.5	4815.326	Rep. #4 (P32 decay adjusted)	csf2_densitometry
317	18	6.0	9554.924	Rep. #1	csf2_densitometry
318	18	6.0	9399.51	Rep. #2	csf2_densitometry
319	18	6.0	9560.459	Rep. #3	csf2_densitometry
320	18	6.0	8423.51	Rep. #4	csf2_densitometry
321	18	6.0	5877.208	Rep. #1 (P32 decay adjusted)	csf2_densitometry
322	18	6.0	5781.614	Rep. #2 (P32 decay adjusted)	csf2_densitometry
323	18	6.0	5880.613	Rep. #3 (P32 decay adjusted)	csf2_densitometry
324	18	6.0	5181.279	Rep. #4 (P32 decay adjusted)	csf2_densitometry
325	18	6.5	10098.702	Rep. #1	csf2_densitometry
326	18	6.5	11782.288	Rep. #2	csf2_densitometry
327	18	6.5	10454.581	Rep. #3	csf2_densitometry
328	18	6.5	8615.924	Rep. #4	csf2_densitometry
329	18	6.5	6211.685	Rep. #1 (P32 decay adjusted)	csf2_densitometry
330	18	6.5	7247.254	Rep. #2 (P32 decay adjusted)	csf2_densitometry
331	18	6.5	6430.585	Rep. #3 (P32 decay adjusted)	csf2_densitometry
332	18	6.5	5299.632	Rep. #4 (P32 decay adjusted)	csf2_densitometry
333	18	7.0	11054.116	Rep. #1	csf2_densitometry
334	18	7.0	11137.53	Rep. #2	csf2_densitometry
335	18	7.0	12243.238	Rep. #3	csf2_densitometry
336	18	7.0	8981.631	Rep. #4	csf2_densitometry
337	18	7.0	6799.357	Rep. #1 (P32 decay adjusted)	csf2_densitometry
338	18	7.0	6850.665	Rep. #2 (P32 decay adjusted)	csf2_densitometry
339	18	7.0	7530.783	Rep. #3 (P32 decay adjusted)	csf2_densitometry
340	18	7.0	5524.577	Rep. #4 (P32 decay adjusted)	csf2_densitometry
341	18	7.5	12814.652	Rep. #1	csf2_densitometry
342	18	7.5	12324.702	Rep. #2	csf2_densitometry
343	18	7.5	12036.945	Rep. #3	csf2_densitometry
344	18	7.5	12524.116	Rep. #4	csf2_densitometry
345	18	7.5	7882.258	Rep. #1 (P32 decay adjusted)	csf2_densitometry
346	18	7.5	7580.891	Rep. #2 (P32 decay adjusted)	csf2_densitometry
347	18	7.5	7403.893	Rep. #3 (P32 decay adjusted)	csf2_densitometry
348	18	7.5	7703.55	Rep. #4 (P32 decay adjusted)	csf2_densitometry
349	18	8.0	11218.409	Rep. #1	csf2_densitometry
350	18	8.0	12119.995	Rep. #2	csf2_densitometry
351	18	8.0	10576.167	Rep. #3	csf2_densitometry
352	18	8.0	9312.803	Rep. #4	csf2_densitometry
353	18	8.0	6900.413	Rep. #1 (P32 decay adjusted)	csf2_densitometry
354	18	8.0	7454.977	Rep. #2 (P32 decay adjusted)	csf2_densitometry
355	18	8.0	6505.372	Rep. #3 (P32 decay adjusted)	csf2_densitometry
356	18	8.0	5728.28	Rep. #4 (P32 decay adjusted)	csf2_densitometry
357	20	0.25	3330.882	Rep. #1	csf2_densitometry
358	20	0.25	2853.518	Rep. #2	csf2_densitometry
359	20	0.5	2626.983	Rep. #1	csf2_densitometry
360	20	0.5	3009.761	Rep. #2	csf2_densitometry
361	20	1.0	3641.761	Rep. #1	csf2_densitometry
362	20	1.0	3403.468	Rep. #2	csf2_densitometry
363	20	1.5	3559.004	Rep. #1	csf2_densitometry
364	20	1.5	4194.418	Rep. #2	csf2_densitometry
365	20	2.0	4742.246	Rep. #1	csf2_densitometry
366	20	2.0	6102.61	Rep. #2	csf2_densitometry
367	20	2.5	6226.61	Rep. #1	csf2_densitometry
368	20	2.5	4988.832	Rep. #2	csf2_densitometry
369	20	3.0	6542.903	Rep. #1	csf2_densitometry
370	20	3.0	7009.974	Rep. #2	csf2_densitometry
371	20	3.5	8049.388	Rep. #1	csf2_densitometry
372	20	3.5	7583.974	Rep. #2	csf2_densitometry
373	20	4.0	8540.388	Rep. #1	csf2_densitometry
374	20	4.0	8324.217	Rep. #2	csf2_densitometry
375	20	4.5	9066.338	Rep. #1	csf2_densitometry
376	20	4.5	8361.803	Rep. #2	csf2_densitometry
377	20	5.0	9668.338	Rep. #1	csf2_densitometry
378	20	5.0	9367.095	Rep. #2	csf2_densitometry
379	20	5.5	9469.338	Rep. #1	csf2_densitometry
380	20	5.5	9317.51	Rep. #2	csf2_densitometry
381	20	6.0	10964.167	Rep. #1	csf2_densitometry
382	20	6.0	11589.995	Rep. #2	csf2_densitometry
383	20	6.5	11766.53	Rep. #1	csf2_densitometry
384	20	6.5	10908.702	Rep. #2	csf2_densitometry
385	20	7.0	10261.288	Rep. #1	csf2_densitometry
386	20	7.0	12339.238	Rep. #2	csf2_densitometry
387	20	7.5	14009.48	Rep. #1	csf2_densitometry
388	20	7.5	13197.945	Rep. #2	csf2_densitometry
389	20	8.0	13548.309	Rep. #1	csf2_densitometry
390	20	8.0	11653.409	Rep. #2	csf2_densitometry
391	22	0.25	270.607	R1	csf2_densitometry
392	22	0.25	534.799	R2	csf2_densitometry
393	22	0.25	790.113	R3	csf2_densitometry
394	22	0.25	512.092	R4	csf2_densitometry
395	22	0.25	594.749	R5	csf2_densitometry
396	22	0.25	233.896	R1 (P32 decay adjusted)	csf2_densitometry
397	22	0.25	462.247	R2 (P32 decay adjusted)	csf2_densitometry
398	22	0.25	682.924	R3 (P32 decay adjusted)	csf2_densitometry
399	22	0.25	442.62	R4 (P32 decay adjusted)	csf2_densitometry
400	22	0.25	514.064	R5 (P32 decay adjusted)	csf2_densitometry
401	22	0.5	471.263	R1	csf2_densitometry
402	22	0.5	666.577	R2	csf2_densitometry
403	22	0.5	1232.062	R3	csf2_densitometry
404	22	0.5	1128.234	R4	csf2_densitometry
405	22	0.5	1257.477	R5	csf2_densitometry
406	22	0.5	407.33	R1 (P32 decay adjusted)	csf2_densitometry
407	22	0.5	576.147	R2 (P32 decay adjusted)	csf2_densitometry
408	22	0.5	1064.917	R3 (P32 decay adjusted)	csf2_densitometry
409	22	0.5	975.175	R4 (P32 decay adjusted)	csf2_densitometry
410	22	0.5	1086.884	R5 (P32 decay adjusted)	csf2_densitometry
411	22	1.0	1234.891	R1	csf2_densitometry
412	22	1.0	2081.276	R2	csf2_densitometry
413	22	1.0	2420.569	R3	csf2_densitometry
414	22	1.0	1868.083	R4	csf2_densitometry
415	22	1.0	1939.619	R5	csf2_densitometry
416	22	1.0	1067.362	R1 (P32 decay adjusted)	csf2_densitometry
417	22	1.0	1798.924	R2 (P32 decay adjusted)	csf2_densitometry
418	22	1.0	2092.188	R3 (P32 decay adjusted)	csf2_densitometry
419	22	1.0	1614.653	R4 (P32 decay adjusted)	csf2_densitometry
420	22	1.0	1676.485	R5 (P32 decay adjusted)	csf2_densitometry
421	22	1.5	2066.033	R1	csf2_densitometry
422	22	1.5	3143.225	R2	csf2_densitometry
423	22	1.5	2017.447	R3	csf2_densitometry
424	22	1.5	2758.983	R4	csf2_densitometry
425	22	1.5	2705.69	R5	csf2_densitometry
426	22	1.5	1785.749	R1 (P32 decay adjusted)	csf2_densitometry
427	22	1.5	2716.806	R2 (P32 decay adjusted)	csf2_densitometry
428	22	1.5	1743.754	R3 (P32 decay adjusted)	csf2_densitometry
429	22	1.5	2384.691	R4 (P32 decay adjusted)	csf2_densitometry
430	22	1.5	2338.628	R5 (P32 decay adjusted)	csf2_densitometry
431	22	2.0	3257.347	R1	csf2_densitometry
432	22	2.0	4810.075	R2	csf2_densitometry
433	22	2.0	5197.368	R3	csf2_densitometry
434	22	2.0	3630.882	R4	csf2_densitometry
435	22	2.0	3302.811	R5	csf2_densitometry
436	22	2.0	2815.446	R1 (P32 decay adjusted)	csf2_densitometry
437	22	2.0	4157.526	R2 (P32 decay adjusted)	csf2_densitometry
438	22	2.0	4492.278	R3 (P32 decay adjusted)	csf2_densitometry
439	22	2.0	3138.306	R4 (P32 decay adjusted)	csf2_densitometry
440	22	2.0	2854.742	R5 (P32 decay adjusted)	csf2_densitometry
441	22	2.5	4165.004	R1	csf2_densitometry
442	22	2.5	5915.317	R2	csf2_densitometry
443	22	2.5	6240.439	R3	csf2_densitometry
444	22	2.5	4220.004	R4	csf2_densitometry
445	22	2.5	4444.468	R5	csf2_densitometry
446	22	2.5	3599.967	R1 (P32 decay adjusted)	csf2_densitometry
447	22	2.5	5112.828	R2 (P32 decay adjusted)	csf2_densitometry
448	22	2.5	5393.843	R3 (P32 decay adjusted)	csf2_densitometry
449	22	2.5	3647.506	R4 (P32 decay adjusted)	csf2_densitometry
450	22	2.5	3841.519	R5 (P32 decay adjusted)	csf2_densitometry
451	22	3.0	5302.539	R1	csf2_densitometry
452	22	3.0	6162.61	R2	csf2_densitometry
453	22	3.0	7579.974	R3	csf2_densitometry
454	22	3.0	5679.075	R4	csf2_densitometry
455	22	3.0	5303.539	R5	csf2_densitometry
456	22	3.0	4583.181	R1 (P32 decay adjusted)	csf2_densitometry
457	22	3.0	5326.572	R2 (P32 decay adjusted)	csf2_densitometry
458	22	3.0	6551.653	R3 (P32 decay adjusted)	csf2_densitometry
459	22	3.0	4908.635	R4 (P32 decay adjusted)	csf2_densitometry
460	22	3.0	4584.046	R5 (P32 decay adjusted)	csf2_densitometry
461	22	3.5	6807.196	R1	csf2_densitometry
462	22	3.5	8075.803	R2	csf2_densitometry
463	22	3.5	9175.924	R3	csf2_densitometry
464	22	3.5	6629.439	R4	csf2_densitometry
465	22	3.5	5940.61	R5	csf2_densitometry
466	22	3.5	5883.712	R1 (P32 decay adjusted)	csf2_densitometry
467	22	3.5	6980.216	R2 (P32 decay adjusted)	csf2_densitometry
468	22	3.5	7931.092	R3 (P32 decay adjusted)	csf2_densitometry
469	22	3.5	5730.07	R4 (P32 decay adjusted)	csf2_densitometry
470	22	3.5	5134.69	R5 (P32 decay adjusted)	csf2_densitometry
471	22	4.0	7374.439	R1	csf2_densitometry
472	22	4.0	8873.631	R2	csf2_densitometry
473	22	4.0	10080.459	R3	csf2_densitometry
474	22	4.0	6270.782	R4	csf2_densitometry
475	22	4.0	7595.803	R5	csf2_densitometry
476	22	4.0	6374.001	R1 (P32 decay adjusted)	csf2_densitometry
477	22	4.0	7669.808	R2 (P32 decay adjusted)	csf2_densitometry
478	22	4.0	8712.915	R3 (P32 decay adjusted)	csf2_densitometry
479	22	4.0	5420.07	R4 (P32 decay adjusted)	csf2_densitometry
480	22	4.0	6565.334	R5 (P32 decay adjusted)	csf2_densitometry
481	22	4.5	8941.752	R1	csf2_densitometry
482	22	4.5	10442.167	R2	csf2_densitometry
483	22	4.5	11710.409	R3	csf2_densitometry
484	22	4.5	7954.388	R4	csf2_densitometry
485	22	4.5	7462.024	R5	csf2_densitometry
486	22	4.5	7728.688	R1 (P32 decay adjusted)	csf2_densitometry
487	22	4.5	9025.552	R2 (P32 decay adjusted)	csf2_densitometry
488	22	4.5	10121.741	R3 (P32 decay adjusted)	csf2_densitometry
489	22	4.5	6875.273	R4 (P32 decay adjusted)	csf2_densitometry
490	22	4.5	6449.704	R5 (P32 decay adjusted)	csf2_densitometry
491	22	5.0	9569.874	R1	csf2_densitometry
492	22	5.0	11260.409	R2	csf2_densitometry
493	22	5.0	10405.459	R3	csf2_densitometry
494	22	5.0	9877.167	R4	csf2_densitometry
495	22	5.0	8927.924	R5	csf2_densitometry
496	22	5.0	8271.597	R1 (P32 decay adjusted)	csf2_densitometry
497	22	5.0	9732.789	R2 (P32 decay adjusted)	csf2_densitometry
498	22	5.0	8993.824	R3 (P32 decay adjusted)	csf2_densitometry
499	22	5.0	8537.202	R4 (P32 decay adjusted)	csf2_densitometry
500	22	5.0	7716.736	R5 (P32 decay adjusted)	csf2_densitometry
501	22	5.5	9984.459	R1	csf2_densitometry
502	22	5.5	11260.167	R2	csf2_densitometry
503	22	5.5	12418.53	R3	csf2_densitometry
504	22	5.5	9810.288	R4	csf2_densitometry
505	22	5.5	9374.681	R5	csf2_densitometry
506	22	5.5	8629.938	R1 (P32 decay adjusted)	csf2_densitometry
507	22	5.5	9732.58	R2 (P32 decay adjusted)	csf2_densitometry
508	22	5.5	10733.796	R3 (P32 decay adjusted)	csf2_densitometry
509	22	5.5	8479.396	R4 (P32 decay adjusted)	csf2_densitometry
510	22	5.5	8102.885	R5 (P32 decay adjusted)	csf2_densitometry
511	22	6.0	10128.338	R1	csf2_densitometry
512	22	6.0	12589.823	R2	csf2_densitometry
513	22	6.0	10445.459	R3	csf2_densitometry
514	22	6.0	11436.945	R4	csf2_densitometry
515	22	6.0	12153.066	R5	csf2_densitometry
516	22	6.0	8754.298	R1 (P32 decay adjusted)	csf2_densitometry
517	22	6.0	10881.851	R2 (P32 decay adjusted)	csf2_densitometry
518	22	6.0	9028.398	R3 (P32 decay adjusted)	csf2_densitometry
519	22	6.0	9885.376	R4 (P32 decay adjusted)	csf2_densitometry
520	22	6.0	10504.346	R5 (P32 decay adjusted)	csf2_densitometry
521	22	6.5	10221.338	R1	csf2_densitometry
522	22	6.5	12829.066	R2	csf2_densitometry
523	22	6.5	12264.409	R3	csf2_densitometry
524	22	6.5	12449.409	R4	csf2_densitometry
525	22	6.5	12193.238	R5	csf2_densitometry
526	22	6.5	8834.682	R1 (P32 decay adjusted)	csf2_densitometry
527	22	6.5	11088.638	R2 (P32 decay adjusted)	csf2_densitometry
528	22	6.5	10600.584	R3 (P32 decay adjusted)	csf2_densitometry
529	22	6.5	10760.486	R4 (P32 decay adjusted)	csf2_densitometry
530	22	6.5	10539.068	R5 (P32 decay adjusted)	csf2_densitometry
531	22	7.0	11076.288	R1	csf2_densitometry
532	22	7.0	11544.48	R2	csf2_densitometry
533	22	7.0	12169.288	R3	csf2_densitometry
534	22	7.0	13208.187	R4	csf2_densitometry
535	22	7.0	11437.581	R5	csf2_densitometry
536	22	7.0	9573.647	R1 (P32 decay adjusted)	csf2_densitometry
537	22	7.0	9978.322	R2 (P32 decay adjusted)	csf2_densitometry
538	22	7.0	10518.367	R3 (P32 decay adjusted)	csf2_densitometry
539	22	7.0	11416.326	R4 (P32 decay adjusted)	csf2_densitometry
540	22	7.0	9885.926	R5 (P32 decay adjusted)	csf2_densitometry
541	22	7.5	12281.066	R1	csf2_densitometry
542	22	7.5	13483.066	R2	csf2_densitometry
543	22	7.5	13345.723	R3	csf2_densitometry
544	22	7.5	12227.652	R4	csf2_densitometry
545	22	7.5	12920.945	R5	csf2_densitometry
546	22	7.5	10614.981	R1 (P32 decay adjusted)	csf2_densitometry
547	22	7.5	11653.914	R2 (P32 decay adjusted)	csf2_densitometry
548	22	7.5	11535.203	R3 (P32 decay adjusted)	csf2_densitometry
549	22	7.5	10568.813	R4 (P32 decay adjusted)	csf2_densitometry
550	22	7.5	11168.052	R5 (P32 decay adjusted)	csf2_densitometry
551	22	8.0	12460.823	R1	csf2_densitometry
552	22	8.0		R2	csf2_densitometry
553	22	8.0		R3	csf2_densitometry
554	22	8.0	12447.823	R4	csf2_densitometry
555	22	8.0	12548.53	R5	csf2_densitometry
556	22	8.0	10770.352	R1 (P32 decay adjusted)	csf2_densitometry
557	22	8.0		R2 (P32 decay adjusted)	csf2_densitometry
558	22	8.0		R3 (P32 decay adjusted)	csf2_densitometry
559	22	8.0	10759.115	R4 (P32 decay adjusted)	csf2_densitometry
560	22	8.0	10846.16	R5 (P32 decay adjusted)	csf2_densitometry
561	24	0.25		24 °C #1	csf2_densitometry
562	24	0.25		24 °C #2	csf2_densitometry
563	24	0.25		24 °C #3	csf2_densitometry
564	24	0.5		24 °C #1	csf2_densitometry
565	24	0.5		24 °C #2	csf2_densitometry
566	24	0.5		24 °C #3	csf2_densitometry
567	24	1.0		24 °C #1	csf2_densitometry
568	24	1.0	244.021	24 °C #2	csf2_densitometry
569	24	1.0		24 °C #3	csf2_densitometry
570	24	1.5		24 °C #1	csf2_densitometry
571	24	1.5	675.87	24 °C #2	csf2_densitometry
572	24	1.5	593.435	24 °C #3	csf2_densitometry
573	24	2.0	323.849	24 °C #1	csf2_densitometry
574	24	2.0	1354.719	24 °C #2	csf2_densitometry
575	24	2.0	698.749	24 °C #3	csf2_densitometry
576	24	2.5	759.335	24 °C #1	csf2_densitometry
577	24	2.5	2503.104	24 °C #2	csf2_densitometry
578	24	2.5	1169.648	24 °C #3	csf2_densitometry
579	24	3.0	1342.891	24 °C #1	csf2_densitometry
580	24	3.0	2839.468	24 °C #2	csf2_densitometry
581	24	3.0	2369.983	24 °C #3	csf2_densitometry
582	24	3.5	2373.225	24 °C #1	csf2_densitometry
583	24	3.5	3463.468	24 °C #2	csf2_densitometry
584	24	3.5	2855.811	24 °C #3	csf2_densitometry
585	24	4.0	3321.64	24 °C #1	csf2_densitometry
586	24	4.0	4316.125	24 °C #2	csf2_densitometry
587	24	4.0	4786.024	24 °C #3	csf2_densitometry
588	24	4.5	4154.468	24 °C #1	csf2_densitometry
589	24	4.5	5386.731	24 °C #2	csf2_densitometry
590	24	4.5	5391.731	24 °C #3	csf2_densitometry
591	24	5.0	5188.196	24 °C #1	csf2_densitometry
592	24	5.0	6378.56	24 °C #2	csf2_densitometry
593	24	5.0	5582.146	24 °C #3	csf2_densitometry
594	24	5.5	6223.267	24 °C #1	csf2_densitometry
595	24	5.5	6663.974	24 °C #2	csf2_densitometry
596	24	5.5	6779.681	24 °C #3	csf2_densitometry
597	24	6.0	7396.631	24 °C #1	csf2_densitometry
598	24	6.0	9566.288	24 °C #2	csf2_densitometry
599	24	6.0	8901.116	24 °C #3	csf2_densitometry
600	24	6.5	9799.995	24 °C #1	csf2_densitometry
601	24	6.5	10092.409	24 °C #2	csf2_densitometry
602	24	6.5	8915.045	24 °C #3	csf2_densitometry
603	24	7.0	11189.702	24 °C #1	csf2_densitometry
604	24	7.0	11612.773	24 °C #2	csf2_densitometry
605	24	7.0	10479.945	24 °C #3	csf2_densitometry
606	24	7.5	12450.966	24 °C #1	csf2_densitometry
607	24	7.5	12683.359	24 °C #2	csf2_densitometry
608	24	7.5	13214.309	24 °C #3	csf2_densitometry
609	24	8.0	13745.773	24 °C #1	csf2_densitometry
610	24	8.0	10234.116	24 °C #2	csf2_densitometry
611	24	8.0	11760.187	24 °C #3	csf2_densitometry
612	26	0.25	2118.033	R1	csf2_densitometry
613	26	0.25	2488.983	R2	csf2_densitometry
614	26	0.25	1045.991	R3	csf2_densitometry
615	26	0.25	1955.79	R4	csf2_densitometry
616	26	0.25	1505.548	R5	csf2_densitometry
617	26	0.5	2575.518	R1	csf2_densitometry
618	26	0.5	2840.811	R2	csf2_densitometry
619	26	0.5	2034.033	R3	csf2_densitometry
620	26	0.5	2267.447	R4	csf2_densitometry
621	26	0.5	2516.69	R5	csf2_densitometry
622	26	0.75	3837.589	R1	csf2_densitometry
623	26	0.75	3954.711	R2	csf2_densitometry
624	26	0.75	2584.983	R3	csf2_densitometry
625	26	0.75	3318.761	R4	csf2_densitometry
626	26	0.75	3329.468	R5	csf2_densitometry
627	26	1.0	3921.539	R1	csf2_densitometry
628	26	1.0	5304.196	R2	csf2_densitometry
629	26	1.0	3387.933	R3	csf2_densitometry
630	26	1.0	3568.761	R4	csf2_densitometry
631	26	1.0	3480.125	R5	csf2_densitometry
632	26	1.25	5119.731	R1	csf2_densitometry
633	26	1.25	6156.146	R2	csf2_densitometry
634	26	1.25	4231.418	R3	csf2_densitometry
635	26	1.25	4702.589	R4	csf2_densitometry
636	26	1.25	4567.368	R5	csf2_densitometry
637	26	1.5	5903.974	R1	csf2_densitometry
638	26	1.5	7642.681	R2	csf2_densitometry
639	26	1.5	5272.125	R3	csf2_densitometry
640	26	1.5	6163.56	R4	csf2_densitometry
641	26	1.5	5850.61	R5	csf2_densitometry
642	26	1.75	7065.803	R1	csf2_densitometry
643	26	1.75	8235.095	R2	csf2_densitometry
644	26	1.75	6092.196	R3	csf2_densitometry
645	26	1.75	6684.388	R4	csf2_densitometry
646	26	1.75	6860.267	R5	csf2_densitometry
647	26	2.0	7491.631	R1	csf2_densitometry
648	26	2.0	9094.338	R2	csf2_densitometry
649	26	2.0	7023.146	R3	csf2_densitometry
650	26	2.0	6787.853	R4	csf2_densitometry
651	26	2.0	7632.217	R5	csf2_densitometry
652	26	2.25	6771.56	R1	csf2_densitometry
653	26	2.25	9846.217	R2	csf2_densitometry
654	26	2.25	7863.681	R3	csf2_densitometry
655	26	2.25	8661.752	R4	csf2_densitometry
656	26	2.25	8211.51	R5	csf2_densitometry
657	26	2.5	8846.217	R1	csf2_densitometry
658	26	2.5	10101.167	R2	csf2_densitometry
659	26	2.5	8318.924	R3	csf2_densitometry
660	26	2.5	9436.752	R4	csf2_densitometry
661	26	2.5	8971.51	R5	csf2_densitometry
662	26	2.75	8631.217	R1	csf2_densitometry
663	26	2.75	10803.874	R2	csf2_densitometry
664	26	2.75	8635.631	R3	csf2_densitometry
665	26	2.75	10280.045	R4	csf2_densitometry
666	26	2.75	9852.116	R5	csf2_densitometry
667	26	3.0	10933.066	R1	csf2_densitometry
668	26	3.0	10564.752	R2	csf2_densitometry
669	26	3.0	9618.924	R3	csf2_densitometry
670	26	3.0	9731.702	R4	csf2_densitometry
671	26	3.0	10697.823	R5	csf2_densitometry
672	26	3.25	9928.581	R1	csf2_densitometry
673	26	3.25	10329.167	R2	csf2_densitometry
674	26	3.25	10378.581	R3	csf2_densitometry
675	26	3.25	12118.652	R4	csf2_densitometry
676	26	3.25	9929.702	R5	csf2_densitometry
677	26	3.5	11444.652	R1	csf2_densitometry
678	26	3.5	10852.409	R2	csf2_densitometry
679	26	3.5	11894.238	R3	csf2_densitometry
680	26	3.5	11862.238	R4	csf2_densitometry
681	26	3.5	10991.53	R5	csf2_densitometry
682	26	3.75	12645.066	R1	csf2_densitometry
683	26	3.75	11598.238	R2	csf2_densitometry
684	26	3.75	11503.995	R3	csf2_densitometry
685	26	3.75	12476.409	R4	csf2_densitometry
686	26	3.75	11404.238	R5	csf2_densitometry
687	26	4.0	13402.066	R1	csf2_densitometry
688	26	4.0	12755.945	R2	csf2_densitometry
689	26	4.0	13617.187	R3	csf2_densitometry
690	26	4.0	13671.652	R4	csf2_densitometry
691	26	4.0	13431.945	R5	csf2_densitometry
692	26	4.5	11387.288	R1	csf2_densitometry
693	26	4.5	11221.409	R2	csf2_densitometry
694	26	4.5	12906.359	R3	csf2_densitometry
695	26	4.5	13336.359	R4	csf2_densitometry
696	26	4.5	13009.066	R5	csf2_densitometry
697	0	0.25	39.4	0°C Rep #1 (cpm)	csf2_cerenkov
698	0	0.25	23.2	0°C Rep #2 (cpm)	csf2_cerenkov
699	0	0.25	24.4	0°C Rep #3 (cpm)	csf2_cerenkov
700	0	0.25	9.12	0°C Rep #1 (mol Pi/mol Cdk1/min)	csf2_cerenkov
701	0	0.25	0.07	0°C Rep #2 (mol Pi/mol Cdk1/min)	csf2_cerenkov
702	0	0.25	1.12	0°C Rep #3 (mol Pi/mol Cdk1/min)	csf2_cerenkov
703	0	0.5	27.4	0°C Rep #1 (cpm)	csf2_cerenkov
704	0	0.5	22.4	0°C Rep #2 (cpm)	csf2_cerenkov
705	0	0.5	23.8	0°C Rep #3 (cpm)	csf2_cerenkov
706	0	0.5	2.42	0°C Rep #1 (mol Pi/mol Cdk1/min)	csf2_cerenkov
707	0	0.5	-0.37	0°C Rep #2 (mol Pi/mol Cdk1/min)	csf2_cerenkov
708	0	0.5	0.66	0°C Rep #3 (mol Pi/mol Cdk1/min)	csf2_cerenkov
709	0	0.75		0°C Rep #1 (cpm)	csf2_cerenkov
710	0	0.75		0°C Rep #2 (cpm)	csf2_cerenkov
711	0	0.75		0°C Rep #3 (cpm)	csf2_cerenkov
712	0	0.75		0°C Rep #1 (mol Pi/mol Cdk1/min)	csf2_cerenkov
713	0	0.75		0°C Rep #2 (mol Pi/mol Cdk1/min)	csf2_cerenkov
714	0	0.75		0°C Rep #3 (mol Pi/mol Cdk1/min)	csf2_cerenkov
715	0	1.0	25.8	0°C Rep #1 (cpm)	csf2_cerenkov
716	0	1.0	25.2	0°C Rep #2 (cpm)	csf2_cerenkov
717	0	1.0	26.2	0°C Rep #3 (cpm)	csf2_cerenkov
718	0	1.0	1.53	0°C Rep #1 (mol Pi/mol Cdk1/min)	csf2_cerenkov
719	0	1.0	1.19	0°C Rep #2 (mol Pi/mol Cdk1/min)	csf2_cerenkov
720	0	1.0	2.5	0°C Rep #3 (mol Pi/mol Cdk1/min)	csf2_cerenkov
721	0	1.25		0°C Rep #1 (cpm)	csf2_cerenkov
722	0	1.25		0°C Rep #2 (cpm)	csf2_cerenkov
723	0	1.25		0°C Rep #3 (cpm)	csf2_cerenkov
724	0	1.25		0°C Rep #1 (mol Pi/mol Cdk1/min)	csf2_cerenkov
725	0	1.25		0°C Rep #2 (mol Pi/mol Cdk1/min)	csf2_cerenkov
726	0	1.25		0°C Rep #3 (mol Pi/mol Cdk1/min)	csf2_cerenkov
727	0	1.5	26.8	0°C Rep #1 (cpm)	csf2_cerenkov
728	0	1.5	24.8	0°C Rep #2 (cpm)	csf2_cerenkov
729	0	1.5	37.2	0°C Rep #3 (cpm)	csf2_cerenkov
730	0	1.5	2.08	0°C Rep #1 (mol Pi/mol Cdk1/min)	csf2_cerenkov
731	0	1.5	0.97	0°C Rep #2 (mol Pi/mol Cdk1/min)	csf2_cerenkov
732	0	1.5	10.92	0°C Rep #3 (mol Pi/mol Cdk1/min)	csf2_cerenkov
733	0	1.75		0°C Rep #1 (cpm)	csf2_cerenkov
734	0	1.75		0°C Rep #2 (cpm)	csf2_cerenkov
735	0	1.75		0°C Rep #3 (cpm)	csf2_cerenkov
736	0	1.75		0°C Rep #1 (mol Pi/mol Cdk1/min)	csf2_cerenkov
737	0	1.75		0°C Rep #2 (mol Pi/mol Cdk1/min)	csf2_cerenkov
738	0	1.75		0°C Rep #3 (mol Pi/mol Cdk1/min)	csf2_cerenkov
739	0	2.0	26.2	0°C Rep #1 (cpm)	csf2_cerenkov
740	0	2.0	31.6	0°C Rep #2 (cpm)	csf2_cerenkov
741	0	2.0	28.0	0°C Rep #3 (cpm)	csf2_cerenkov
742	0	2.0	1.75	0°C Rep #1 (mol Pi/mol Cdk1/min)	csf2_cerenkov
743	0	2.0	4.77	0°C Rep #2 (mol Pi/mol Cdk1/min)	csf2_cerenkov
744	0	2.0	3.88	0°C Rep #3 (mol Pi/mol Cdk1/min)	csf2_cerenkov
745	0	2.25		0°C Rep #1 (cpm)	csf2_cerenkov
746	0	2.25		0°C Rep #2 (cpm)	csf2_cerenkov
747	0	2.25		0°C Rep #3 (cpm)	csf2_cerenkov
748	0	2.25		0°C Rep #1 (mol Pi/mol Cdk1/min)	csf2_cerenkov
749	0	2.25		0°C Rep #2 (mol Pi/mol Cdk1/min)	csf2_cerenkov
750	0	2.25		0°C Rep #3 (mol Pi/mol Cdk1/min)	csf2_cerenkov
751	0	2.5	39.0	0°C Rep #1 (cpm)	csf2_cerenkov
752	0	2.5	31.4	0°C Rep #2 (cpm)	csf2_cerenkov
753	0	2.5	27.2	0°C Rep #3 (cpm)	csf2_cerenkov
754	0	2.5	8.9	0°C Rep #1 (mol Pi/mol Cdk1/min)	csf2_cerenkov
755	0	2.5	4.65	0°C Rep #2 (mol Pi/mol Cdk1/min)	csf2_cerenkov
756	0	2.5	3.27	0°C Rep #3 (mol Pi/mol Cdk1/min)	csf2_cerenkov
757	0	2.75		0°C Rep #1 (cpm)	csf2_cerenkov
758	0	2.75		0°C Rep #2 (cpm)	csf2_cerenkov
759	0	2.75		0°C Rep #3 (cpm)	csf2_cerenkov
760	0	2.75		0°C Rep #1 (mol Pi/mol Cdk1/min)	csf2_cerenkov
761	0	2.75		0°C Rep #2 (mol Pi/mol Cdk1/min)	csf2_cerenkov
762	0	2.75		0°C Rep #3 (mol Pi/mol Cdk1/min)	csf2_cerenkov
763	0	3.0	34.6	0°C Rep #1 (cpm)	csf2_cerenkov
764	0	3.0	37.4	0°C Rep #2 (cpm)	csf2_cerenkov
765	0	3.0	37.4	0°C Rep #3 (cpm)	csf2_cerenkov
766	0	3.0	6.44	0°C Rep #1 (mol Pi/mol Cdk1/min)	csf2_cerenkov
767	0	3.0	8.0	0°C Rep #2 (mol Pi/mol Cdk1/min)	csf2_cerenkov
768	0	3.0	11.07	0°C Rep #3 (mol Pi/mol Cdk1/min)	csf2_cerenkov
769	0	3.25		0°C Rep #1 (cpm)	csf2_cerenkov
770	0	3.25		0°C Rep #2 (cpm)	csf2_cerenkov
771	0	3.25		0°C Rep #3 (cpm)	csf2_cerenkov
772	0	3.25		0°C Rep #1 (mol Pi/mol Cdk1/min)	csf2_cerenkov
773	0	3.25		0°C Rep #2 (mol Pi/mol Cdk1/min)	csf2_cerenkov
774	0	3.25		0°C Rep #3 (mol Pi/mol Cdk1/min)	csf2_cerenkov
775	0	3.5	42.4	0°C Rep #1 (cpm)	csf2_cerenkov
776	0	3.5	35.4	0°C Rep #2 (cpm)	csf2_cerenkov
777	0	3.5	31.6	0°C Rep #3 (cpm)	csf2_cerenkov
778	0	3.5	10.8	0°C Rep #1 (mol Pi/mol Cdk1/min)	csf2_cerenkov
779	0	3.5	6.89	0°C Rep #2 (mol Pi/mol Cdk1/min)	csf2_cerenkov
780	0	3.5	6.63	0°C Rep #3 (mol Pi/mol Cdk1/min)	csf2_cerenkov
781	0	3.75		0°C Rep #1 (cpm)	csf2_cerenkov
782	0	3.75		0°C Rep #2 (cpm)	csf2_cerenkov
783	0	3.75		0°C Rep #3 (cpm)	csf2_cerenkov
784	0	3.75		0°C Rep #1 (mol Pi/mol Cdk1/min)	csf2_cerenkov
785	0	3.75		0°C Rep #2 (mol Pi/mol Cdk1/min)	csf2_cerenkov
786	0	3.75		0°C Rep #3 (mol Pi/mol Cdk1/min)	csf2_cerenkov
787	0	4.0	42.2	0°C Rep #1 (cpm)	csf2_cerenkov
788	0	4.0	31.2	0°C Rep #2 (cpm)	csf2_cerenkov
789	0	4.0	36.6	0°C Rep #3 (cpm)	csf2_cerenkov
790	0	4.0	10.69	0°C Rep #1 (mol Pi/mol Cdk1/min)	csf2_cerenkov
791	0	4.0	4.54	0°C Rep #2 (mol Pi/mol Cdk1/min)	csf2_cerenkov
792	0	4.0	10.46	0°C Rep #3 (mol Pi/mol Cdk1/min)	csf2_cerenkov
793	0	4.5	47.2	0°C Rep #1 (cpm)	csf2_cerenkov
794	0	4.5	35.0	0°C Rep #2 (cpm)	csf2_cerenkov
795	0	4.5	36.4	0°C Rep #3 (cpm)	csf2_cerenkov
796	0	4.5	13.48	0°C Rep #1 (mol Pi/mol Cdk1/min)	csf2_cerenkov
797	0	4.5	6.66	0°C Rep #2 (mol Pi/mol Cdk1/min)	csf2_cerenkov
798	0	4.5	10.31	0°C Rep #3 (mol Pi/mol Cdk1/min)	csf2_cerenkov
799	0	5.0	43.0	0°C Rep #1 (cpm)	csf2_cerenkov
800	0	5.0	39.2	0°C Rep #2 (cpm)	csf2_cerenkov
801	0	5.0	36.2	0°C Rep #3 (cpm)	csf2_cerenkov
802	0	5.0	11.13	0°C Rep #1 (mol Pi/mol Cdk1/min)	csf2_cerenkov
803	0	5.0	9.01	0°C Rep #2 (mol Pi/mol Cdk1/min)	csf2_cerenkov
804	0	5.0	10.15	0°C Rep #3 (mol Pi/mol Cdk1/min)	csf2_cerenkov
805	0	5.5	51.2	0°C Rep #1 (cpm)	csf2_cerenkov
806	0	5.5	36.6	0°C Rep #2 (cpm)	csf2_cerenkov
807	0	5.5	50.8	0°C Rep #3 (cpm)	csf2_cerenkov
808	0	5.5	15.71	0°C Rep #1 (mol Pi/mol Cdk1/min)	csf2_cerenkov
809	0	5.5	7.56	0°C Rep #2 (mol Pi/mol Cdk1/min)	csf2_cerenkov
810	0	5.5	21.33	0°C Rep #3 (mol Pi/mol Cdk1/min)	csf2_cerenkov
811	0	6.0	48.0	0°C Rep #1 (cpm)	csf2_cerenkov
812	0	6.0	41.0	0°C Rep #2 (cpm)	csf2_cerenkov
813	0	6.0		0°C Rep #3 (cpm)	csf2_cerenkov
814	0	6.0	13.92	0°C Rep #1 (mol Pi/mol Cdk1/min)	csf2_cerenkov
815	0	6.0	10.02	0°C Rep #2 (mol Pi/mol Cdk1/min)	csf2_cerenkov
816	0	6.0		0°C Rep #3 (mol Pi/mol Cdk1/min)	csf2_cerenkov
817	0	6.5	55.6	0°C Rep #1 (cpm)	csf2_cerenkov
818	0	6.5	43.8	0°C Rep #2 (cpm)	csf2_cerenkov
819	0	6.5		0°C Rep #3 (cpm)	csf2_cerenkov
820	0	6.5	18.17	0°C Rep #1 (mol Pi/mol Cdk1/min)	csf2_cerenkov
821	0	6.5	11.58	0°C Rep #2 (mol Pi/mol Cdk1/min)	csf2_cerenkov
822	0	6.5		0°C Rep #3 (mol Pi/mol Cdk1/min)	csf2_cerenkov
823	0	7.0	50.8	0°C Rep #1 (cpm)	csf2_cerenkov
824	0	7.0	41.6	0°C Rep #2 (cpm)	csf2_cerenkov
825	0	7.0		0°C Rep #3 (cpm)	csf2_cerenkov
826	0	7.0	15.49	0°C Rep #1 (mol Pi/mol Cdk1/min)	csf2_cerenkov
827	0	7.0	10.35	0°C Rep #2 (mol Pi/mol Cdk1/min)	csf2_cerenkov
828	0	7.0		0°C Rep #3 (mol Pi/mol Cdk1/min)	csf2_cerenkov
829	0	7.5	47.0	0°C Rep #1 (cpm)	csf2_cerenkov
830	0	7.5	43.4	0°C Rep #2 (cpm)	csf2_cerenkov
831	0	7.5		0°C Rep #3 (cpm)	csf2_cerenkov
832	0	7.5	13.37	0°C Rep #1 (mol Pi/mol Cdk1/min)	csf2_cerenkov
833	0	7.5	11.36	0°C Rep #2 (mol Pi/mol Cdk1/min)	csf2_cerenkov
834	0	7.5		0°C Rep #3 (mol Pi/mol Cdk1/min)	csf2_cerenkov
835	0	8.0	61.0	0°C Rep #1 (cpm)	csf2_cerenkov
836	0	8.0	47.0	0°C Rep #2 (cpm)	csf2_cerenkov
837	0	8.0		0°C Rep #3 (cpm)	csf2_cerenkov
838	0	8.0	21.19	0°C Rep #1 (mol Pi/mol Cdk1/min)	csf2_cerenkov
839	0	8.0	13.37	0°C Rep #2 (mol Pi/mol Cdk1/min)	csf2_cerenkov
840	0	8.0		0°C Rep #3 (mol Pi/mol Cdk1/min)	csf2_cerenkov
841	10	0.25	25.4	10°C Rep #1 (cpm)	csf2_cerenkov
842	10	0.25	24.6	10°C Rep #2 (cpm)	csf2_cerenkov
843	10	0.25		10°C Rep #3 (cpm)	csf2_cerenkov
844	10	0.25	3.18	10°C Rep #1 (mol Pi/mol Cdk1/min)	csf2_cerenkov
845	10	0.25	2.49	10°C Rep #2 (mol Pi/mol Cdk1/min)	csf2_cerenkov
846	10	0.25		10°C Rep #3 (mol Pi/mol Cdk1/min)	csf2_cerenkov
847	10	0.5	26.2	10°C Rep #1 (cpm)	csf2_cerenkov
848	10	0.5	20.6	10°C Rep #2 (cpm)	csf2_cerenkov
849	10	0.5	34.6	10°C Rep #3 (cpm)	csf2_cerenkov
850	10	0.5	3.88	10°C Rep #1 (mol Pi/mol Cdk1/min)	csf2_cerenkov
851	10	0.5	-0.98	10°C Rep #2 (mol Pi/mol Cdk1/min)	csf2_cerenkov
852	10	0.5	8.93	10°C Rep #3 (mol Pi/mol Cdk1/min)	csf2_cerenkov
853	10	0.75		10°C Rep #1 (cpm)	csf2_cerenkov
854	10	0.75		10°C Rep #2 (cpm)	csf2_cerenkov
855	10	0.75	49.6	10°C Rep #3 (cpm)	csf2_cerenkov
856	10	0.75		10°C Rep #1 (mol Pi/mol Cdk1/min)	csf2_cerenkov
857	10	0.75		10°C Rep #2 (mol Pi/mol Cdk1/min)	csf2_cerenkov
858	10	0.75	20.41	10°C Rep #3 (mol Pi/mol Cdk1/min)	csf2_cerenkov
859	10	1.0	29.4	10°C Rep #1 (cpm)	csf2_cerenkov
860	10	1.0	32.8	10°C Rep #2 (cpm)	csf2_cerenkov
861	10	1.0	32.8	10°C Rep #3 (cpm)	csf2_cerenkov
862	10	1.0	6.65	10°C Rep #1 (mol Pi/mol Cdk1/min)	csf2_cerenkov
863	10	1.0	9.61	10°C Rep #2 (mol Pi/mol Cdk1/min)	csf2_cerenkov
864	10	1.0	7.55	10°C Rep #3 (mol Pi/mol Cdk1/min)	csf2_cerenkov
865	10	1.25		10°C Rep #1 (cpm)	csf2_cerenkov
866	10	1.25		10°C Rep #2 (cpm)	csf2_cerenkov
867	10	1.25	32.0	10°C Rep #3 (cpm)	csf2_cerenkov
868	10	1.25		10°C Rep #1 (mol Pi/mol Cdk1/min)	csf2_cerenkov
869	10	1.25		10°C Rep #2 (mol Pi/mol Cdk1/min)	csf2_cerenkov
870	10	1.25	6.94	10°C Rep #3 (mol Pi/mol Cdk1/min)	csf2_cerenkov
871	10	1.5	44.2	10°C Rep #1 (cpm)	csf2_cerenkov
872	10	1.5	34.0	10°C Rep #2 (cpm)	csf2_cerenkov
873	10	1.5	40.6	10°C Rep #3 (cpm)	csf2_cerenkov
874	10	1.5	19.5	10°C Rep #1 (mol Pi/mol Cdk1/min)	csf2_cerenkov
875	10	1.5	10.65	10°C Rep #2 (mol Pi/mol Cdk1/min)	csf2_cerenkov
876	10	1.5	13.52	10°C Rep #3 (mol Pi/mol Cdk1/min)	csf2_cerenkov
877	10	1.75		10°C Rep #1 (cpm)	csf2_cerenkov
878	10	1.75		10°C Rep #2 (cpm)	csf2_cerenkov
879	10	1.75	43.8	10°C Rep #3 (cpm)	csf2_cerenkov
880	10	1.75		10°C Rep #1 (mol Pi/mol Cdk1/min)	csf2_cerenkov
881	10	1.75		10°C Rep #2 (mol Pi/mol Cdk1/min)	csf2_cerenkov
882	10	1.75	15.97	10°C Rep #3 (mol Pi/mol Cdk1/min)	csf2_cerenkov
883	10	2.0	58.6	10°C Rep #1 (cpm)	csf2_cerenkov
884	10	2.0	39.0	10°C Rep #2 (cpm)	csf2_cerenkov
885	10	2.0	41.0	10°C Rep #3 (cpm)	csf2_cerenkov
886	10	2.0	32.0	10°C Rep #1 (mol Pi/mol Cdk1/min)	csf2_cerenkov
887	10	2.0	14.99	10°C Rep #2 (mol Pi/mol Cdk1/min)	csf2_cerenkov
888	10	2.0	13.83	10°C Rep #3 (mol Pi/mol Cdk1/min)	csf2_cerenkov
889	10	2.25		10°C Rep #1 (cpm)	csf2_cerenkov
890	10	2.25		10°C Rep #2 (cpm)	csf2_cerenkov
891	10	2.25		10°C Rep #3 (cpm)	csf2_cerenkov
892	10	2.25		10°C Rep #1 (mol Pi/mol Cdk1/min)	csf2_cerenkov
893	10	2.25		10°C Rep #2 (mol Pi/mol Cdk1/min)	csf2_cerenkov
894	10	2.25		10°C Rep #3 (mol Pi/mol Cdk1/min)	csf2_cerenkov
895	10	2.5	37.6	10°C Rep #1 (cpm)	csf2_cerenkov
896	10	2.5	41.2	10°C Rep #2 (cpm)	csf2_cerenkov
897	10	2.5	43.8	10°C Rep #3 (cpm)	csf2_cerenkov
898	10	2.5	13.77	10°C Rep #1 (mol Pi/mol Cdk1/min)	csf2_cerenkov
899	10	2.5	16.9	10°C Rep #2 (mol Pi/mol Cdk1/min)	csf2_cerenkov
900	10	2.5	15.97	10°C Rep #3 (mol Pi/mol Cdk1/min)	csf2_cerenkov
901	10	2.75		10°C Rep #1 (cpm)	csf2_cerenkov
902	10	2.75		10°C Rep #2 (cpm)	csf2_cerenkov
903	10	2.75	77.4	10°C Rep #3 (cpm)	csf2_cerenkov
904	10	2.75		10°C Rep #1 (mol Pi/mol Cdk1/min)	csf2_cerenkov
905	10	2.75		10°C Rep #2 (mol Pi/mol Cdk1/min)	csf2_cerenkov
906	10	2.75	41.68	10°C Rep #3 (mol Pi/mol Cdk1/min)	csf2_cerenkov
907	10	3.0	39.0	10°C Rep #1 (cpm)	csf2_cerenkov
908	10	3.0	42.0	10°C Rep #2 (cpm)	csf2_cerenkov
909	10	3.0	61.8	10°C Rep #3 (cpm)	csf2_cerenkov
910	10	3.0	14.99	10°C Rep #1 (mol Pi/mol Cdk1/min)	csf2_cerenkov
911	10	3.0	17.59	10°C Rep #2 (mol Pi/mol Cdk1/min)	csf2_cerenkov
912	10	3.0	29.74	10°C Rep #3 (mol Pi/mol Cdk1/min)	csf2_cerenkov
913	10	3.25		10°C Rep #1 (cpm)	csf2_cerenkov
914	10	3.25		10°C Rep #2 (cpm)	csf2_cerenkov
915	10	3.25	60.0	10°C Rep #3 (cpm)	csf2_cerenkov
916	10	3.25		10°C Rep #1 (mol Pi/mol Cdk1/min)	csf2_cerenkov
917	10	3.25		10°C Rep #2 (mol Pi/mol Cdk1/min)	csf2_cerenkov
918	10	3.25	28.37	10°C Rep #3 (mol Pi/mol Cdk1/min)	csf2_cerenkov
919	10	3.5	53.2	10°C Rep #1 (cpm)	csf2_cerenkov
920	10	3.5	47.0	10°C Rep #2 (cpm)	csf2_cerenkov
921	10	3.5	68.0	10°C Rep #3 (cpm)	csf2_cerenkov
922	10	3.5	27.31	10°C Rep #1 (mol Pi/mol Cdk1/min)	csf2_cerenkov
923	10	3.5	21.93	10°C Rep #2 (mol Pi/mol Cdk1/min)	csf2_cerenkov
924	10	3.5	34.49	10°C Rep #3 (mol Pi/mol Cdk1/min)	csf2_cerenkov
925	10	3.75		10°C Rep #1 (cpm)	csf2_cerenkov
926	10	3.75		10°C Rep #2 (cpm)	csf2_cerenkov
927	10	3.75	68.2	10°C Rep #3 (cpm)	csf2_cerenkov
928	10	3.75		10°C Rep #1 (mol Pi/mol Cdk1/min)	csf2_cerenkov
929	10	3.75		10°C Rep #2 (mol Pi/mol Cdk1/min)	csf2_cerenkov
930	10	3.75	34.64	10°C Rep #3 (mol Pi/mol Cdk1/min)	csf2_cerenkov
931	10	4.0	65.6	10°C Rep #1 (cpm)	csf2_cerenkov
932	10	4.0	49.0	10°C Rep #2 (cpm)	csf2_cerenkov
933	10	4.0	71.8	10°C Rep #3 (cpm)	csf2_cerenkov
934	10	4.0	38.07	10°C Rep #1 (mol Pi/mol Cdk1/min)	csf2_cerenkov
935	10	4.0	23.67	10°C Rep #2 (mol Pi/mol Cdk1/min)	csf2_cerenkov
936	10	4.0	37.4	10°C Rep #3 (mol Pi/mol Cdk1/min)	csf2_cerenkov
937	10	4.5	71.8	10°C Rep #1 (cpm)	csf2_cerenkov
938	10	4.5	54.2	10°C Rep #2 (cpm)	csf2_cerenkov
939	10	4.5	70.8	10°C Rep #3 (cpm)	csf2_cerenkov
940	10	4.5	43.46	10°C Rep #1 (mol Pi/mol Cdk1/min)	csf2_cerenkov
941	10	4.5	28.18	10°C Rep #2 (mol Pi/mol Cdk1/min)	csf2_cerenkov
942	10	4.5	36.63	10°C Rep #3 (mol Pi/mol Cdk1/min)	csf2_cerenkov
943	10	5.0	72.6	10°C Rep #1 (cpm)	csf2_cerenkov
944	10	5.0	64.8	10°C Rep #2 (cpm)	csf2_cerenkov
945	10	5.0		10°C Rep #3 (cpm)	csf2_cerenkov
946	10	5.0	44.15	10°C Rep #1 (mol Pi/mol Cdk1/min)	csf2_cerenkov
947	10	5.0	37.38	10°C Rep #2 (mol Pi/mol Cdk1/min)	csf2_cerenkov
948	10	5.0		10°C Rep #3 (mol Pi/mol Cdk1/min)	csf2_cerenkov
949	10	5.5	82.2	10°C Rep #1 (cpm)	csf2_cerenkov
950	10	5.5	67.8	10°C Rep #2 (cpm)	csf2_cerenkov
951	10	5.5		10°C Rep #3 (cpm)	csf2_cerenkov
952	10	5.5	52.48	10°C Rep #1 (mol Pi/mol Cdk1/min)	csf2_cerenkov
953	10	5.5	39.98	10°C Rep #2 (mol Pi/mol Cdk1/min)	csf2_cerenkov
954	10	5.5		10°C Rep #3 (mol Pi/mol Cdk1/min)	csf2_cerenkov
955	10	6.0	86.2	10°C Rep #1 (cpm)	csf2_cerenkov
956	10	6.0	74.4	10°C Rep #2 (cpm)	csf2_cerenkov
957	10	6.0		10°C Rep #3 (cpm)	csf2_cerenkov
958	10	6.0	55.95	10°C Rep #1 (mol Pi/mol Cdk1/min)	csf2_cerenkov
959	10	6.0	45.71	10°C Rep #2 (mol Pi/mol Cdk1/min)	csf2_cerenkov
960	10	6.0		10°C Rep #3 (mol Pi/mol Cdk1/min)	csf2_cerenkov
961	10	6.5	102.2	10°C Rep #1 (cpm)	csf2_cerenkov
962	10	6.5	60.8	10°C Rep #2 (cpm)	csf2_cerenkov
963	10	6.5		10°C Rep #3 (cpm)	csf2_cerenkov
964	10	6.5	69.84	10°C Rep #1 (mol Pi/mol Cdk1/min)	csf2_cerenkov
965	10	6.5	33.91	10°C Rep #2 (mol Pi/mol Cdk1/min)	csf2_cerenkov
966	10	6.5		10°C Rep #3 (mol Pi/mol Cdk1/min)	csf2_cerenkov
967	10	7.0	107.4	10°C Rep #1 (cpm)	csf2_cerenkov
968	10	7.0	64.6	10°C Rep #2 (cpm)	csf2_cerenkov
969	10	7.0		10°C Rep #3 (cpm)	csf2_cerenkov
970	10	7.0	74.36	10°C Rep #1 (mol Pi/mol Cdk1/min)	csf2_cerenkov
971	10	7.0	37.21	10°C Rep #2 (mol Pi/mol Cdk1/min)	csf2_cerenkov
972	10	7.0		10°C Rep #3 (mol Pi/mol Cdk1/min)	csf2_cerenkov
973	10	7.5	111.6	10°C Rep #1 (cpm)	csf2_cerenkov
974	10	7.5	73.8	10°C Rep #2 (cpm)	csf2_cerenkov
975	10	7.5		10°C Rep #3 (cpm)	csf2_cerenkov
976	10	7.5	78.0	10°C Rep #1 (mol Pi/mol Cdk1/min)	csf2_cerenkov
977	10	7.5	45.19	10°C Rep #2 (mol Pi/mol Cdk1/min)	csf2_cerenkov
978	10	7.5		10°C Rep #3 (mol Pi/mol Cdk1/min)	csf2_cerenkov
979	10	8.0	101.6	10°C Rep #1 (cpm)	csf2_cerenkov
980	10	8.0	75.4	10°C Rep #2 (cpm)	csf2_cerenkov
981	10	8.0		10°C Rep #3 (cpm)	csf2_cerenkov
982	10	8.0	69.32	10°C Rep #1 (mol Pi/mol Cdk1/min)	csf2_cerenkov
983	10	8.0	46.58	10°C Rep #2 (mol Pi/mol Cdk1/min)	csf2_cerenkov
984	10	8.0		10°C Rep #3 (mol Pi/mol Cdk1/min)	csf2_cerenkov
985	15	0.25	24.2	15°C R1 (cpm)	csf2_cerenkov
986	15	0.25	25.0	15°C R2 (cpm)	csf2_cerenkov
987	15	0.25	21.0	15°C R3 (cpm)	csf2_cerenkov
988	15	0.25	22.6	15°C #4 (cpm)	csf2_cerenkov
989	15	0.25	25.4	15°C #5 (cpm)	csf2_cerenkov
990	15	0.25	21.8	15°C #6 (cpm)	csf2_cerenkov
991	15	0.25	0.83	15°C R1 (mol Pi/mol Cdk1/min)	csf2_cerenkov
992	15	0.25	1.38	15°C R2 (mol Pi/mol Cdk1/min)	csf2_cerenkov
993	15	0.25	-1.38	15°C R3 (mol Pi/mol Cdk1/min)	csf2_cerenkov
994	15	0.25	-0.32	15°C #4 (mol Pi/mol Cdk1/min)	csf2_cerenkov
995	15	0.25	1.92	15°C #5 (mol Pi/mol Cdk1/min)	csf2_cerenkov
996	15	0.25	-0.96	15°C #6 (mol Pi/mol Cdk1/min)	csf2_cerenkov
997	15	0.5	24.6	15°C R1 (cpm)	csf2_cerenkov
998	15	0.5	26.2	15°C R2 (cpm)	csf2_cerenkov
999	15	0.5	23.8	15°C R3 (cpm)	csf2_cerenkov
1000	15	0.5	27.2	15°C #4 (cpm)	csf2_cerenkov
1001	15	0.5	24.4	15°C #5 (cpm)	csf2_cerenkov
1002	15	0.5	25.4	15°C #6 (cpm)	csf2_cerenkov
1003	15	0.5	1.11	15°C R1 (mol Pi/mol Cdk1/min)	csf2_cerenkov
1004	15	0.5	2.21	15°C R2 (mol Pi/mol Cdk1/min)	csf2_cerenkov
1005	15	0.5	0.55	15°C R3 (mol Pi/mol Cdk1/min)	csf2_cerenkov
1006	15	0.5	3.36	15°C #4 (mol Pi/mol Cdk1/min)	csf2_cerenkov
1007	15	0.5	1.12	15°C #5 (mol Pi/mol Cdk1/min)	csf2_cerenkov
1008	15	0.5	1.92	15°C #6 (mol Pi/mol Cdk1/min)	csf2_cerenkov
1009	15	0.75		15°C R1 (cpm)	csf2_cerenkov
1010	15	0.75		15°C R2 (cpm)	csf2_cerenkov
1011	15	0.75		15°C R3 (cpm)	csf2_cerenkov
1012	15	0.75		15°C #4 (cpm)	csf2_cerenkov
1013	15	0.75		15°C #5 (cpm)	csf2_cerenkov
1014	15	0.75		15°C #6 (cpm)	csf2_cerenkov
1015	15	0.75		15°C R1 (mol Pi/mol Cdk1/min)	csf2_cerenkov
1016	15	0.75		15°C R2 (mol Pi/mol Cdk1/min)	csf2_cerenkov
1017	15	0.75		15°C R3 (mol Pi/mol Cdk1/min)	csf2_cerenkov
1018	15	0.75		15°C #4 (mol Pi/mol Cdk1/min)	csf2_cerenkov
1019	15	0.75		15°C #5 (mol Pi/mol Cdk1/min)	csf2_cerenkov
1020	15	0.75		15°C #6 (mol Pi/mol Cdk1/min)	csf2_cerenkov
1021	15	1.0	28.8	15°C R1 (cpm)	csf2_cerenkov
1022	15	1.0	22.8	15°C R2 (cpm)	csf2_cerenkov
1023	15	1.0	24.0	15°C R3 (cpm)	csf2_cerenkov
1024	15	1.0	30.6	15°C #4 (cpm)	csf2_cerenkov
1025	15	1.0	28.8	15°C #5 (cpm)	csf2_cerenkov
1026	15	1.0	22.0	15°C #6 (cpm)	csf2_cerenkov
1027	15	1.0	4.01	15°C R1 (mol Pi/mol Cdk1/min)	csf2_cerenkov
1028	15	1.0	-0.14	15°C R2 (mol Pi/mol Cdk1/min)	csf2_cerenkov
1029	15	1.0	0.69	15°C R3 (mol Pi/mol Cdk1/min)	csf2_cerenkov
1030	15	1.0	6.08	15°C #4 (mol Pi/mol Cdk1/min)	csf2_cerenkov
1031	15	1.0	4.64	15°C #5 (mol Pi/mol Cdk1/min)	csf2_cerenkov
1032	15	1.0	-0.8	15°C #6 (mol Pi/mol Cdk1/min)	csf2_cerenkov
1033	15	1.25		15°C R1 (cpm)	csf2_cerenkov
1034	15	1.25		15°C R2 (cpm)	csf2_cerenkov
1035	15	1.25		15°C R3 (cpm)	csf2_cerenkov
1036	15	1.25		15°C #4 (cpm)	csf2_cerenkov
1037	15	1.25		15°C #5 (cpm)	csf2_cerenkov
1038	15	1.25		15°C #6 (cpm)	csf2_cerenkov
1039	15	1.25		15°C R1 (mol Pi/mol Cdk1/min)	csf2_cerenkov
1040	15	1.25		15°C R2 (mol Pi/mol Cdk1/min)	csf2_cerenkov
1041	15	1.25		15°C R3 (mol Pi/mol Cdk1/min)	csf2_cerenkov
1042	15	1.25		15°C #4 (mol Pi/mol Cdk1/min)	csf2_cerenkov
1043	15	1.25		15°C #5 (mol Pi/mol Cdk1/min)	csf2_cerenkov
1044	15	1.25		15°C #6 (mol Pi/mol Cdk1/min)	csf2_cerenkov
1045	15	1.5	45.4	15°C R1 (cpm)	csf2_cerenkov
1046	15	1.5	36.2	15°C R2 (cpm)	csf2_cerenkov
1047	15	1.5	27.2	15°C R3 (cpm)	csf2_cerenkov
1048	15	1.5	34.6	15°C #4 (cpm)	csf2_cerenkov
1049	15	1.5	30.4	15°C #5 (cpm)	csf2_cerenkov
1050	15	1.5	23.4	15°C #6 (cpm)	csf2_cerenkov
1051	15	1.5	15.47	15°C R1 (mol Pi/mol Cdk1/min)	csf2_cerenkov
1052	15	1.5	9.12	15°C R2 (mol Pi/mol Cdk1/min)	csf2_cerenkov
1053	15	1.5	2.9	15°C R3 (mol Pi/mol Cdk1/min)	csf2_cerenkov
1054	15	1.5	9.27	15°C #4 (mol Pi/mol Cdk1/min)	csf2_cerenkov
1055	15	1.5	5.92	15°C #5 (mol Pi/mol Cdk1/min)	csf2_cerenkov
1056	15	1.5	0.32	15°C #6 (mol Pi/mol Cdk1/min)	csf2_cerenkov
1057	15	1.75		15°C R1 (cpm)	csf2_cerenkov
1058	15	1.75		15°C R2 (cpm)	csf2_cerenkov
1059	15	1.75		15°C R3 (cpm)	csf2_cerenkov
1060	15	1.75		15°C #4 (cpm)	csf2_cerenkov
1061	15	1.75		15°C #5 (cpm)	csf2_cerenkov
1062	15	1.75		15°C #6 (cpm)	csf2_cerenkov
1063	15	1.75		15°C R1 (mol Pi/mol Cdk1/min)	csf2_cerenkov
1064	15	1.75		15°C R2 (mol Pi/mol Cdk1/min)	csf2_cerenkov
1065	15	1.75		15°C R3 (mol Pi/mol Cdk1/min)	csf2_cerenkov
1066	15	1.75		15°C #4 (mol Pi/mol Cdk1/min)	csf2_cerenkov
1067	15	1.75		15°C #5 (mol Pi/mol Cdk1/min)	csf2_cerenkov
1068	15	1.75		15°C #6 (mol Pi/mol Cdk1/min)	csf2_cerenkov
1069	15	2.0	58.6	15°C R1 (cpm)	csf2_cerenkov
1070	15	2.0	42.0	15°C R2 (cpm)	csf2_cerenkov
1071	15	2.0	32.0	15°C R3 (cpm)	csf2_cerenkov
1072	15	2.0	53.4	15°C #4 (cpm)	csf2_cerenkov
1073	15	2.0	35.0	15°C #5 (cpm)	csf2_cerenkov
1074	15	2.0	23.4	15°C #6 (cpm)	csf2_cerenkov
1075	15	2.0	24.59	15°C R1 (mol Pi/mol Cdk1/min)	csf2_cerenkov
1076	15	2.0	13.12	15°C R2 (mol Pi/mol Cdk1/min)	csf2_cerenkov
1077	15	2.0	6.22	15°C R3 (mol Pi/mol Cdk1/min)	csf2_cerenkov
1078	15	2.0	24.3	15°C #4 (mol Pi/mol Cdk1/min)	csf2_cerenkov
1079	15	2.0	9.59	15°C #5 (mol Pi/mol Cdk1/min)	csf2_cerenkov
1080	15	2.0	0.32	15°C #6 (mol Pi/mol Cdk1/min)	csf2_cerenkov
1081	15	2.25		15°C R1 (cpm)	csf2_cerenkov
1082	15	2.25		15°C R2 (cpm)	csf2_cerenkov
1083	15	2.25		15°C R3 (cpm)	csf2_cerenkov
1084	15	2.25		15°C #4 (cpm)	csf2_cerenkov
1085	15	2.25		15°C #5 (cpm)	csf2_cerenkov
1086	15	2.25		15°C #6 (cpm)	csf2_cerenkov
1087	15	2.25		15°C R1 (mol Pi/mol Cdk1/min)	csf2_cerenkov
1088	15	2.25		15°C R2 (mol Pi/mol Cdk1/min)	csf2_cerenkov
1089	15	2.25		15°C R3 (mol Pi/mol Cdk1/min)	csf2_cerenkov
1090	15	2.25		15°C #4 (mol Pi/mol Cdk1/min)	csf2_cerenkov
1091	15	2.25		15°C #5 (mol Pi/mol Cdk1/min)	csf2_cerenkov
1092	15	2.25		15°C #6 (mol Pi/mol Cdk1/min)	csf2_cerenkov
1093	15	2.5	61.0	15°C R1 (cpm)	csf2_cerenkov
1094	15	2.5	46.6	15°C R2 (cpm)	csf2_cerenkov
1095	15	2.5	30.6	15°C R3 (cpm)	csf2_cerenkov
1096	15	2.5	60.2	15°C #4 (cpm)	csf2_cerenkov
1097	15	2.5	38.2	15°C #5 (cpm)	csf2_cerenkov
1098	15	2.5	23.4	15°C #6 (cpm)	csf2_cerenkov
1099	15	2.5	26.25	15°C R1 (mol Pi/mol Cdk1/min)	csf2_cerenkov
1100	15	2.5	16.3	15°C R2 (mol Pi/mol Cdk1/min)	csf2_cerenkov
1101	15	2.5	5.25	15°C R3 (mol Pi/mol Cdk1/min)	csf2_cerenkov
1102	15	2.5	29.74	15°C #4 (mol Pi/mol Cdk1/min)	csf2_cerenkov
1103	15	2.5	12.15	15°C #5 (mol Pi/mol Cdk1/min)	csf2_cerenkov
1104	15	2.5	0.32	15°C #6 (mol Pi/mol Cdk1/min)	csf2_cerenkov
1105	15	2.75		15°C R1 (cpm)	csf2_cerenkov
1106	15	2.75		15°C R2 (cpm)	csf2_cerenkov
1107	15	2.75		15°C R3 (cpm)	csf2_cerenkov
1108	15	2.75		15°C #4 (cpm)	csf2_cerenkov
1109	15	2.75		15°C #5 (cpm)	csf2_cerenkov
1110	15	2.75		15°C #6 (cpm)	csf2_cerenkov
1111	15	2.75		15°C R1 (mol Pi/mol Cdk1/min)	csf2_cerenkov
1112	15	2.75		15°C R2 (mol Pi/mol Cdk1/min)	csf2_cerenkov
1113	15	2.75		15°C R3 (mol Pi/mol Cdk1/min)	csf2_cerenkov
1114	15	2.75		15°C #4 (mol Pi/mol Cdk1/min)	csf2_cerenkov
1115	15	2.75		15°C #5 (mol Pi/mol Cdk1/min)	csf2_cerenkov
1116	15	2.75		15°C #6 (mol Pi/mol Cdk1/min)	csf2_cerenkov
1117	15	3.0	67.2	15°C R1 (cpm)	csf2_cerenkov
1118	15	3.0	56.0	15°C R2 (cpm)	csf2_cerenkov
1119	15	3.0	38.8	15°C R3 (cpm)	csf2_cerenkov
1120	15	3.0	56.6	15°C #4 (cpm)	csf2_cerenkov
1121	15	3.0	57.2	15°C #5 (cpm)	csf2_cerenkov
1122	15	3.0	29.8	15°C #6 (cpm)	csf2_cerenkov
1123	15	3.0	30.53	15°C R1 (mol Pi/mol Cdk1/min)	csf2_cerenkov
1124	15	3.0	22.8	15°C R2 (mol Pi/mol Cdk1/min)	csf2_cerenkov
1125	15	3.0	10.91	15°C R3 (mol Pi/mol Cdk1/min)	csf2_cerenkov
1126	15	3.0	26.86	15°C #4 (mol Pi/mol Cdk1/min)	csf2_cerenkov
1127	15	3.0	27.34	15°C #5 (mol Pi/mol Cdk1/min)	csf2_cerenkov
1128	15	3.0	5.44	15°C #6 (mol Pi/mol Cdk1/min)	csf2_cerenkov
1129	15	3.25		15°C R1 (cpm)	csf2_cerenkov
1130	15	3.25		15°C R2 (cpm)	csf2_cerenkov
1131	15	3.25		15°C R3 (cpm)	csf2_cerenkov
1132	15	3.25		15°C #4 (cpm)	csf2_cerenkov
1133	15	3.25		15°C #5 (cpm)	csf2_cerenkov
1134	15	3.25		15°C #6 (cpm)	csf2_cerenkov
1135	15	3.25		15°C R1 (mol Pi/mol Cdk1/min)	csf2_cerenkov
1136	15	3.25		15°C R2 (mol Pi/mol Cdk1/min)	csf2_cerenkov
1137	15	3.25		15°C R3 (mol Pi/mol Cdk1/min)	csf2_cerenkov
1138	15	3.25		15°C #4 (mol Pi/mol Cdk1/min)	csf2_cerenkov
1139	15	3.25		15°C #5 (mol Pi/mol Cdk1/min)	csf2_cerenkov
1140	15	3.25		15°C #6 (mol Pi/mol Cdk1/min)	csf2_cerenkov
1141	15	3.5	98.2	15°C R1 (cpm)	csf2_cerenkov
1142	15	3.5	68.8	15°C R2 (cpm)	csf2_cerenkov
1143	15	3.5	47.2	15°C R3 (cpm)	csf2_cerenkov
1144	15	3.5	87.2	15°C #4 (cpm)	csf2_cerenkov
1145	15	3.5	63.0	15°C #5 (cpm)	csf2_cerenkov
1146	15	3.5	29.4	15°C #6 (cpm)	csf2_cerenkov
1147	15	3.5	51.95	15°C R1 (mol Pi/mol Cdk1/min)	csf2_cerenkov
1148	15	3.5	31.64	15°C R2 (mol Pi/mol Cdk1/min)	csf2_cerenkov
1149	15	3.5	16.72	15°C R3 (mol Pi/mol Cdk1/min)	csf2_cerenkov
1150	15	3.5	51.32	15°C #4 (mol Pi/mol Cdk1/min)	csf2_cerenkov
1151	15	3.5	31.98	15°C #5 (mol Pi/mol Cdk1/min)	csf2_cerenkov
1152	15	3.5	5.12	15°C #6 (mol Pi/mol Cdk1/min)	csf2_cerenkov
1153	15	3.75		15°C R1 (cpm)	csf2_cerenkov
1154	15	3.75		15°C R2 (cpm)	csf2_cerenkov
1155	15	3.75		15°C R3 (cpm)	csf2_cerenkov
1156	15	3.75		15°C #4 (cpm)	csf2_cerenkov
1157	15	3.75		15°C #5 (cpm)	csf2_cerenkov
1158	15	3.75		15°C #6 (cpm)	csf2_cerenkov
1159	15	3.75		15°C R1 (mol Pi/mol Cdk1/min)	csf2_cerenkov
1160	15	3.75		15°C R2 (mol Pi/mol Cdk1/min)	csf2_cerenkov
1161	15	3.75		15°C R3 (mol Pi/mol Cdk1/min)	csf2_cerenkov
1162	15	3.75		15°C #4 (mol Pi/mol Cdk1/min)	csf2_cerenkov
1163	15	3.75		15°C #5 (mol Pi/mol Cdk1/min)	csf2_cerenkov
1164	15	3.75		15°C #6 (mol Pi/mol Cdk1/min)	csf2_cerenkov
1165	15	4.0	98.6	15°C R1 (cpm)	csf2_cerenkov
1166	15	4.0	86.8	15°C R2 (cpm)	csf2_cerenkov
1167	15	4.0	54.2	15°C R3 (cpm)	csf2_cerenkov
1168	15	4.0	86.8	15°C #4 (cpm)	csf2_cerenkov
1169	15	4.0	75.0	15°C #5 (cpm)	csf2_cerenkov
1170	15	4.0	38.2	15°C #6 (cpm)	csf2_cerenkov
1171	15	4.0	52.22	15°C R1 (mol Pi/mol Cdk1/min)	csf2_cerenkov
1172	15	4.0	44.07	15°C R2 (mol Pi/mol Cdk1/min)	csf2_cerenkov
1173	15	4.0	21.55	15°C R3 (mol Pi/mol Cdk1/min)	csf2_cerenkov
1174	15	4.0	51.0	15°C #4 (mol Pi/mol Cdk1/min)	csf2_cerenkov
1175	15	4.0	41.57	15°C #5 (mol Pi/mol Cdk1/min)	csf2_cerenkov
1176	15	4.0	12.15	15°C #6 (mol Pi/mol Cdk1/min)	csf2_cerenkov
1177	15	4.5	112.8	15°C R1 (cpm)	csf2_cerenkov
1178	15	4.5	98.4	15°C R2 (cpm)	csf2_cerenkov
1179	15	4.5	54.2	15°C R3 (cpm)	csf2_cerenkov
1180	15	4.5	91.8	15°C #4 (cpm)	csf2_cerenkov
1181	15	4.5	105.0	15°C #5 (cpm)	csf2_cerenkov
1182	15	4.5	40.0	15°C #6 (cpm)	csf2_cerenkov
1183	15	4.5	62.03	15°C R1 (mol Pi/mol Cdk1/min)	csf2_cerenkov
1184	15	4.5	52.08	15°C R2 (mol Pi/mol Cdk1/min)	csf2_cerenkov
1185	15	4.5	21.55	15°C R3 (mol Pi/mol Cdk1/min)	csf2_cerenkov
1186	15	4.5	55.0	15°C #4 (mol Pi/mol Cdk1/min)	csf2_cerenkov
1187	15	4.5	65.55	15°C #5 (mol Pi/mol Cdk1/min)	csf2_cerenkov
1188	15	4.5	13.59	15°C #6 (mol Pi/mol Cdk1/min)	csf2_cerenkov
1189	15	5.0	114.0	15°C R1 (cpm)	csf2_cerenkov
1190	15	5.0	100.8	15°C R2 (cpm)	csf2_cerenkov
1191	15	5.0	79.4	15°C R3 (cpm)	csf2_cerenkov
1192	15	5.0	104.8	15°C #4 (cpm)	csf2_cerenkov
1193	15	5.0	87.0	15°C #5 (cpm)	csf2_cerenkov
1194	15	5.0	44.0	15°C #6 (cpm)	csf2_cerenkov
1195	15	5.0	62.86	15°C R1 (mol Pi/mol Cdk1/min)	csf2_cerenkov
1196	15	5.0	53.74	15°C R2 (mol Pi/mol Cdk1/min)	csf2_cerenkov
1197	15	5.0	38.96	15°C R3 (mol Pi/mol Cdk1/min)	csf2_cerenkov
1198	15	5.0	65.39	15°C #4 (mol Pi/mol Cdk1/min)	csf2_cerenkov
1199	15	5.0	51.16	15°C #5 (mol Pi/mol Cdk1/min)	csf2_cerenkov
1200	15	5.0	16.79	15°C #6 (mol Pi/mol Cdk1/min)	csf2_cerenkov
1201	15	5.5	77.4	15°C R1 (cpm)	csf2_cerenkov
1202	15	5.5	125.4	15°C R2 (cpm)	csf2_cerenkov
1203	15	5.5	76.4	15°C R3 (cpm)	csf2_cerenkov
1204	15	5.5	75.8	15°C #4 (cpm)	csf2_cerenkov
1205	15	5.5	108.0	15°C #5 (cpm)	csf2_cerenkov
1206	15	5.5	66.2	15°C #6 (cpm)	csf2_cerenkov
1207	15	5.5	37.58	15°C R1 (mol Pi/mol Cdk1/min)	csf2_cerenkov
1208	15	5.5	70.73	15°C R2 (mol Pi/mol Cdk1/min)	csf2_cerenkov
1209	15	5.5	36.89	15°C R3 (mol Pi/mol Cdk1/min)	csf2_cerenkov
1210	15	5.5	42.21	15°C #4 (mol Pi/mol Cdk1/min)	csf2_cerenkov
1211	15	5.5	67.95	15°C #5 (mol Pi/mol Cdk1/min)	csf2_cerenkov
1212	15	5.5	34.53	15°C #6 (mol Pi/mol Cdk1/min)	csf2_cerenkov
1213	15	6.0	120.4	15°C R1 (cpm)	csf2_cerenkov
1214	15	6.0	113.6	15°C R2 (cpm)	csf2_cerenkov
1215	15	6.0	72.8	15°C R3 (cpm)	csf2_cerenkov
1216	15	6.0	107.8	15°C #4 (cpm)	csf2_cerenkov
1217	15	6.0	114.0	15°C #5 (cpm)	csf2_cerenkov
1218	15	6.0	45.4	15°C #6 (cpm)	csf2_cerenkov
1219	15	6.0	67.28	15°C R1 (mol Pi/mol Cdk1/min)	csf2_cerenkov
1220	15	6.0	62.58	15°C R2 (mol Pi/mol Cdk1/min)	csf2_cerenkov
1221	15	6.0	34.4	15°C R3 (mol Pi/mol Cdk1/min)	csf2_cerenkov
1222	15	6.0	67.79	15°C #4 (mol Pi/mol Cdk1/min)	csf2_cerenkov
1223	15	6.0	72.74	15°C #5 (mol Pi/mol Cdk1/min)	csf2_cerenkov
1224	15	6.0	17.91	15°C #6 (mol Pi/mol Cdk1/min)	csf2_cerenkov
1225	15	6.5		15°C R1 (cpm)	csf2_cerenkov
1226	15	6.5	113.0	15°C R2 (cpm)	csf2_cerenkov
1227	15	6.5	90.4	15°C R3 (cpm)	csf2_cerenkov
1228	15	6.5	149.4	15°C #4 (cpm)	csf2_cerenkov
1229	15	6.5	112.6	15°C #5 (cpm)	csf2_cerenkov
1230	15	6.5	55.2	15°C #6 (cpm)	csf2_cerenkov
1231	15	6.5		15°C R1 (mol Pi/mol Cdk1/min)	csf2_cerenkov
1232	15	6.5	62.17	15°C R2 (mol Pi/mol Cdk1/min)	csf2_cerenkov
1233	15	6.5	46.56	15°C R3 (mol Pi/mol Cdk1/min)	csf2_cerenkov
1234	15	6.5	101.04	15°C #4 (mol Pi/mol Cdk1/min)	csf2_cerenkov
1235	15	6.5	71.62	15°C #5 (mol Pi/mol Cdk1/min)	csf2_cerenkov
1236	15	6.5	25.74	15°C #6 (mol Pi/mol Cdk1/min)	csf2_cerenkov
1237	15	7.0	147.0	15°C R1 (cpm)	csf2_cerenkov
1238	15	7.0	150.8	15°C R2 (cpm)	csf2_cerenkov
1239	15	7.0	97.4	15°C R3 (cpm)	csf2_cerenkov
1240	15	7.0	131.2	15°C #4 (cpm)	csf2_cerenkov
1241	15	7.0	128.0	15°C #5 (cpm)	csf2_cerenkov
1242	15	7.0	279.8	15°C #6 (cpm)	csf2_cerenkov
1243	15	7.0	85.65	15°C R1 (mol Pi/mol Cdk1/min)	csf2_cerenkov
1244	15	7.0	88.28	15°C R2 (mol Pi/mol Cdk1/min)	csf2_cerenkov
1245	15	7.0	51.39	15°C R3 (mol Pi/mol Cdk1/min)	csf2_cerenkov
1246	15	7.0	86.49	15°C #4 (mol Pi/mol Cdk1/min)	csf2_cerenkov
1247	15	7.0	83.93	15°C #5 (mol Pi/mol Cdk1/min)	csf2_cerenkov
1248	15	7.0	205.28	15°C #6 (mol Pi/mol Cdk1/min)	csf2_cerenkov
1249	15	7.5	177.0	15°C R1 (cpm)	csf2_cerenkov
1250	15	7.5	178.2	15°C R2 (cpm)	csf2_cerenkov
1251	15	7.5	102.8	15°C R3 (cpm)	csf2_cerenkov
1252	15	7.5	156.2	15°C #4 (cpm)	csf2_cerenkov
1253	15	7.5	158.8	15°C #5 (cpm)	csf2_cerenkov
1254	15	7.5	74.4	15°C #6 (cpm)	csf2_cerenkov
1255	15	7.5	106.38	15°C R1 (mol Pi/mol Cdk1/min)	csf2_cerenkov
1256	15	7.5	107.21	15°C R2 (mol Pi/mol Cdk1/min)	csf2_cerenkov
1257	15	7.5	55.12	15°C R3 (mol Pi/mol Cdk1/min)	csf2_cerenkov
1258	15	7.5	106.48	15°C #4 (mol Pi/mol Cdk1/min)	csf2_cerenkov
1259	15	7.5	108.56	15°C #5 (mol Pi/mol Cdk1/min)	csf2_cerenkov
1260	15	7.5	41.09	15°C #6 (mol Pi/mol Cdk1/min)	csf2_cerenkov
1261	15	8.0	160.4	15°C R1 (cpm)	csf2_cerenkov
1262	15	8.0	181.4	15°C R2 (cpm)	csf2_cerenkov
1263	15	8.0	91.6	15°C R3 (cpm)	csf2_cerenkov
1264	15	8.0	152.2	15°C #4 (cpm)	csf2_cerenkov
1265	15	8.0	153.8	15°C #5 (cpm)	csf2_cerenkov
1266	15	8.0	84.0	15°C #6 (cpm)	csf2_cerenkov
1267	15	8.0	94.91	15°C R1 (mol Pi/mol Cdk1/min)	csf2_cerenkov
1268	15	8.0	109.42	15°C R2 (mol Pi/mol Cdk1/min)	csf2_cerenkov
1269	15	8.0	47.39	15°C R3 (mol Pi/mol Cdk1/min)	csf2_cerenkov
1270	15	8.0	103.28	15°C #4 (mol Pi/mol Cdk1/min)	csf2_cerenkov
1271	15	8.0	104.56	15°C #5 (mol Pi/mol Cdk1/min)	csf2_cerenkov
1272	15	8.0	48.76	15°C #6 (mol Pi/mol Cdk1/min)	csf2_cerenkov
1273	17	0.25	27.6	17°C R1 (cpm)	csf2_cerenkov
1274	17	0.25	50.8	17°C R2 (cpm)	csf2_cerenkov
1275	17	0.25	15.4	17°C R3 (cpm)	csf2_cerenkov
1276	17	0.25	23.8	17°C #4 (cpm)	csf2_cerenkov
1277	17	0.25	26.4	17°C #5 (cpm)	csf2_cerenkov
1278	17	0.25	20.2	17°C #6 (cpm)	csf2_cerenkov
1279	17	0.25	3.18	17°C R1 (mol Pi/mol Cdk1/min)	csf2_cerenkov
1280	17	0.25	19.2	17°C R2 (mol Pi/mol Cdk1/min)	csf2_cerenkov
1281	17	0.25	-5.25	17°C R3 (mol Pi/mol Cdk1/min)	csf2_cerenkov
1282	17	0.25	0.64	17 °C #4 (mol Pi/mol Cdk1/min)	csf2_cerenkov
1283	17	0.25	2.72	17 °C #5 (mol Pi/mol Cdk1/min)	csf2_cerenkov
1284	17	0.25	-2.24	17 °C #6 (mol Pi/mol Cdk1/min)	csf2_cerenkov
1285	17	0.5	23.4	17°C R1 (cpm)	csf2_cerenkov
1286	17	0.5	22.4	17°C R2 (cpm)	csf2_cerenkov
1287	17	0.5	21.6	17°C R3 (cpm)	csf2_cerenkov
1288	17	0.5	22.8	17°C #4 (cpm)	csf2_cerenkov
1289	17	0.5	21.8	17°C #5 (cpm)	csf2_cerenkov
1290	17	0.5	20.2	17°C #6 (cpm)	csf2_cerenkov
1291	17	0.5	0.28	17°C R1 (mol Pi/mol Cdk1/min)	csf2_cerenkov
1292	17	0.5	-0.41	17°C R2 (mol Pi/mol Cdk1/min)	csf2_cerenkov
1293	17	0.5	-0.97	17°C R3 (mol Pi/mol Cdk1/min)	csf2_cerenkov
1294	17	0.5	-0.16	17 °C #4 (mol Pi/mol Cdk1/min)	csf2_cerenkov
1295	17	0.5	-0.96	17 °C #5 (mol Pi/mol Cdk1/min)	csf2_cerenkov
1296	17	0.5	-2.24	17 °C #6 (mol Pi/mol Cdk1/min)	csf2_cerenkov
1297	17	0.75	32.6	17°C R1 (cpm)	csf2_cerenkov
1298	17	0.75		17°C R2 (cpm)	csf2_cerenkov
1299	17	0.75		17°C R3 (cpm)	csf2_cerenkov
1300	17	0.75	29.8	17°C #4 (cpm)	csf2_cerenkov
1301	17	0.75		17°C #5 (cpm)	csf2_cerenkov
1302	17	0.75		17°C #6 (cpm)	csf2_cerenkov
1303	17	0.75	6.63	17°C R1 (mol Pi/mol Cdk1/min)	csf2_cerenkov
1304	17	0.75		17°C R2 (mol Pi/mol Cdk1/min)	csf2_cerenkov
1305	17	0.75		17°C R3 (mol Pi/mol Cdk1/min)	csf2_cerenkov
1306	17	0.75	5.44	17 °C #4 (mol Pi/mol Cdk1/min)	csf2_cerenkov
1307	17	0.75		17 °C #5 (mol Pi/mol Cdk1/min)	csf2_cerenkov
1308	17	0.75		17 °C #6 (mol Pi/mol Cdk1/min)	csf2_cerenkov
1309	17	1.0	31.6	17°C R1 (cpm)	csf2_cerenkov
1310	17	1.0	24.2	17°C R2 (cpm)	csf2_cerenkov
1311	17	1.0	23.8	17°C R3 (cpm)	csf2_cerenkov
1312	17	1.0	34.4	17°C #4 (cpm)	csf2_cerenkov
1313	17	1.0	30.6	17°C #5 (cpm)	csf2_cerenkov
1314	17	1.0	19.8	17°C #6 (cpm)	csf2_cerenkov
1315	17	1.0	5.94	17°C R1 (mol Pi/mol Cdk1/min)	csf2_cerenkov
1316	17	1.0	0.83	17°C R2 (mol Pi/mol Cdk1/min)	csf2_cerenkov
1317	17	1.0	0.55	17°C R3 (mol Pi/mol Cdk1/min)	csf2_cerenkov
1318	17	1.0	9.11	17 °C #4 (mol Pi/mol Cdk1/min)	csf2_cerenkov
1319	17	1.0	6.08	17 °C #5 (mol Pi/mol Cdk1/min)	csf2_cerenkov
1320	17	1.0	-2.56	17 °C #6 (mol Pi/mol Cdk1/min)	csf2_cerenkov
1321	17	1.25	42.8	17°C R1 (cpm)	csf2_cerenkov
1322	17	1.25		17°C R2 (cpm)	csf2_cerenkov
1323	17	1.25		17°C R3 (cpm)	csf2_cerenkov
1324	17	1.25	39.4	17°C #4 (cpm)	csf2_cerenkov
1325	17	1.25		17°C #5 (cpm)	csf2_cerenkov
1326	17	1.25		17°C #6 (cpm)	csf2_cerenkov
1327	17	1.25	13.68	17°C R1 (mol Pi/mol Cdk1/min)	csf2_cerenkov
1328	17	1.25		17°C R2 (mol Pi/mol Cdk1/min)	csf2_cerenkov
1329	17	1.25		17°C R3 (mol Pi/mol Cdk1/min)	csf2_cerenkov
1330	17	1.25	13.11	17 °C #4 (mol Pi/mol Cdk1/min)	csf2_cerenkov
1331	17	1.25		17 °C #5 (mol Pi/mol Cdk1/min)	csf2_cerenkov
1332	17	1.25		17 °C #6 (mol Pi/mol Cdk1/min)	csf2_cerenkov
1333	17	1.5	51.6	17°C R1 (cpm)	csf2_cerenkov
1334	17	1.5	33.2	17°C R2 (cpm)	csf2_cerenkov
1335	17	1.5	20.4	17°C R3 (cpm)	csf2_cerenkov
1336	17	1.5	39.4	17°C #4 (cpm)	csf2_cerenkov
1337	17	1.5	31.6	17°C #5 (cpm)	csf2_cerenkov
1338	17	1.5	25.8	17°C #6 (cpm)	csf2_cerenkov
1339	17	1.5	19.76	17°C R1 (mol Pi/mol Cdk1/min)	csf2_cerenkov
1340	17	1.5	7.05	17°C R2 (mol Pi/mol Cdk1/min)	csf2_cerenkov
1341	17	1.5	-1.8	17°C R3 (mol Pi/mol Cdk1/min)	csf2_cerenkov
1342	17	1.5	13.11	17 °C #4 (mol Pi/mol Cdk1/min)	csf2_cerenkov
1343	17	1.5	6.87	17 °C #5 (mol Pi/mol Cdk1/min)	csf2_cerenkov
1344	17	1.5	2.24	17 °C #6 (mol Pi/mol Cdk1/min)	csf2_cerenkov
1345	17	1.75	57.0	17°C R1 (cpm)	csf2_cerenkov
1346	17	1.75		17°C R2 (cpm)	csf2_cerenkov
1347	17	1.75		17°C R3 (cpm)	csf2_cerenkov
1348	17	1.75	54.2	17°C #4 (cpm)	csf2_cerenkov
1349	17	1.75		17°C #5 (cpm)	csf2_cerenkov
1350	17	1.75		17°C #6 (cpm)	csf2_cerenkov
1351	17	1.75	23.49	17°C R1 (mol Pi/mol Cdk1/min)	csf2_cerenkov
1352	17	1.75		17°C R2 (mol Pi/mol Cdk1/min)	csf2_cerenkov
1353	17	1.75		17°C R3 (mol Pi/mol Cdk1/min)	csf2_cerenkov
1354	17	1.75	24.94	17 °C #4 (mol Pi/mol Cdk1/min)	csf2_cerenkov
1355	17	1.75		17 °C #5 (mol Pi/mol Cdk1/min)	csf2_cerenkov
1356	17	1.75		17 °C #6 (mol Pi/mol Cdk1/min)	csf2_cerenkov
1357	17	2.0	63.4	17°C R1 (cpm)	csf2_cerenkov
1358	17	2.0	36.2	17°C R2 (cpm)	csf2_cerenkov
1359	17	2.0	30.0	17°C R3 (cpm)	csf2_cerenkov
1360	17	2.0	62.2	17°C #4 (cpm)	csf2_cerenkov
1361	17	2.0	35.4	17°C #5 (cpm)	csf2_cerenkov
1362	17	2.0	29.0	17°C #6 (cpm)	csf2_cerenkov
1363	17	2.0	27.91	17°C R1 (mol Pi/mol Cdk1/min)	csf2_cerenkov
1364	17	2.0	9.12	17°C R2 (mol Pi/mol Cdk1/min)	csf2_cerenkov
1365	17	2.0	4.84	17°C R3 (mol Pi/mol Cdk1/min)	csf2_cerenkov
1366	17	2.0	31.34	17 °C #4 (mol Pi/mol Cdk1/min)	csf2_cerenkov
1367	17	2.0	9.91	17 °C #5 (mol Pi/mol Cdk1/min)	csf2_cerenkov
1368	17	2.0	4.8	17 °C #6 (mol Pi/mol Cdk1/min)	csf2_cerenkov
1369	17	2.25	62.6	17°C R1 (cpm)	csf2_cerenkov
1370	17	2.25		17°C R2 (cpm)	csf2_cerenkov
1371	17	2.25		17°C R3 (cpm)	csf2_cerenkov
1372	17	2.25	58.2	17°C #4 (cpm)	csf2_cerenkov
1373	17	2.25		17°C #5 (cpm)	csf2_cerenkov
1374	17	2.25		17°C #6 (cpm)	csf2_cerenkov
1375	17	2.25	27.35	17°C R1 (mol Pi/mol Cdk1/min)	csf2_cerenkov
1376	17	2.25		17°C R2 (mol Pi/mol Cdk1/min)	csf2_cerenkov
1377	17	2.25		17°C R3 (mol Pi/mol Cdk1/min)	csf2_cerenkov
1378	17	2.25	28.14	17 °C #4 (mol Pi/mol Cdk1/min)	csf2_cerenkov
1379	17	2.25		17 °C #5 (mol Pi/mol Cdk1/min)	csf2_cerenkov
1380	17	2.25		17 °C #6 (mol Pi/mol Cdk1/min)	csf2_cerenkov
1381	17	2.5	65.0	17°C R1 (cpm)	csf2_cerenkov
1382	17	2.5	46.0	17°C R2 (cpm)	csf2_cerenkov
1383	17	2.5	37.8	17°C R3 (cpm)	csf2_cerenkov
1384	17	2.5	52.2	17°C #4 (cpm)	csf2_cerenkov
1385	17	2.5	46.4	17°C #5 (cpm)	csf2_cerenkov
1386	17	2.5	29.8	17°C #6 (cpm)	csf2_cerenkov
1387	17	2.5	29.01	17°C R1 (mol Pi/mol Cdk1/min)	csf2_cerenkov
1388	17	2.5	15.89	17°C R2 (mol Pi/mol Cdk1/min)	csf2_cerenkov
1389	17	2.5	10.22	17°C R3 (mol Pi/mol Cdk1/min)	csf2_cerenkov
1390	17	2.5	23.34	17 °C #4 (mol Pi/mol Cdk1/min)	csf2_cerenkov
1391	17	2.5	18.71	17 °C #5 (mol Pi/mol Cdk1/min)	csf2_cerenkov
1392	17	2.5	5.44	17 °C #6 (mol Pi/mol Cdk1/min)	csf2_cerenkov
1393	17	2.75	71.6	17°C R1 (cpm)	csf2_cerenkov
1394	17	2.75		17°C R2 (cpm)	csf2_cerenkov
1395	17	2.75		17°C R3 (cpm)	csf2_cerenkov
1396	17	2.75	67.0	17°C #4 (cpm)	csf2_cerenkov
1397	17	2.75		17°C #5 (cpm)	csf2_cerenkov
1398	17	2.75		17°C #6 (cpm)	csf2_cerenkov
1399	17	2.75	33.57	17°C R1 (mol Pi/mol Cdk1/min)	csf2_cerenkov
1400	17	2.75		17°C R2 (mol Pi/mol Cdk1/min)	csf2_cerenkov
1401	17	2.75		17°C R3 (mol Pi/mol Cdk1/min)	csf2_cerenkov
1402	17	2.75	35.17	17 °C #4 (mol Pi/mol Cdk1/min)	csf2_cerenkov
1403	17	2.75		17 °C #5 (mol Pi/mol Cdk1/min)	csf2_cerenkov
1404	17	2.75		17 °C #6 (mol Pi/mol Cdk1/min)	csf2_cerenkov
1405	17	3.0	74.6	17°C R1 (cpm)	csf2_cerenkov
1406	17	3.0	50.4	17°C R2 (cpm)	csf2_cerenkov
1407	17	3.0	46.6	17°C R3 (cpm)	csf2_cerenkov
1408	17	3.0	73.4	17°C #4 (cpm)	csf2_cerenkov
1409	17	3.0	49.8	17°C #5 (cpm)	csf2_cerenkov
1410	17	3.0	35.6	17°C #6 (cpm)	csf2_cerenkov
1411	17	3.0	35.64	17°C R1 (mol Pi/mol Cdk1/min)	csf2_cerenkov
1412	17	3.0	18.93	17°C R2 (mol Pi/mol Cdk1/min)	csf2_cerenkov
1413	17	3.0	16.3	17°C R3 (mol Pi/mol Cdk1/min)	csf2_cerenkov
1414	17	3.0	40.29	17 °C #4 (mol Pi/mol Cdk1/min)	csf2_cerenkov
1415	17	3.0	21.42	17 °C #5 (mol Pi/mol Cdk1/min)	csf2_cerenkov
1416	17	3.0	10.07	17 °C #6 (mol Pi/mol Cdk1/min)	csf2_cerenkov
1417	17	3.25	86.4	17°C R1 (cpm)	csf2_cerenkov
1418	17	3.25		17°C R2 (cpm)	csf2_cerenkov
1419	17	3.25		17°C R3 (cpm)	csf2_cerenkov
1420	17	3.25	71.0	17°C #4 (cpm)	csf2_cerenkov
1421	17	3.25		17°C #5 (cpm)	csf2_cerenkov
1422	17	3.25		17°C #6 (cpm)	csf2_cerenkov
1423	17	3.25	43.79	17°C R1 (mol Pi/mol Cdk1/min)	csf2_cerenkov
1424	17	3.25		17°C R2 (mol Pi/mol Cdk1/min)	csf2_cerenkov
1425	17	3.25		17°C R3 (mol Pi/mol Cdk1/min)	csf2_cerenkov
1426	17	3.25	38.37	17 °C #4 (mol Pi/mol Cdk1/min)	csf2_cerenkov
1427	17	3.25		17 °C #5 (mol Pi/mol Cdk1/min)	csf2_cerenkov
1428	17	3.25		17 °C #6 (mol Pi/mol Cdk1/min)	csf2_cerenkov
1429	17	3.5	88.4	17°C R1 (cpm)	csf2_cerenkov
1430	17	3.5	65.2	17°C R2 (cpm)	csf2_cerenkov
1431	17	3.5	46.4	17°C R3 (cpm)	csf2_cerenkov
1432	17	3.5	75.6	17°C #4 (cpm)	csf2_cerenkov
1433	17	3.5	57.4	17°C #5 (cpm)	csf2_cerenkov
1434	17	3.5	45.6	17°C #6 (cpm)	csf2_cerenkov
1435	17	3.5	45.18	17°C R1 (mol Pi/mol Cdk1/min)	csf2_cerenkov
1436	17	3.5	29.15	17°C R2 (mol Pi/mol Cdk1/min)	csf2_cerenkov
1437	17	3.5	16.16	17°C R3 (mol Pi/mol Cdk1/min)	csf2_cerenkov
1438	17	3.5	42.05	17 °C #4 (mol Pi/mol Cdk1/min)	csf2_cerenkov
1439	17	3.5	27.5	17 °C #5 (mol Pi/mol Cdk1/min)	csf2_cerenkov
1440	17	3.5	18.07	17 °C #6 (mol Pi/mol Cdk1/min)	csf2_cerenkov
1441	17	3.75	95.6	17°C R1 (cpm)	csf2_cerenkov
1442	17	3.75		17°C R2 (cpm)	csf2_cerenkov
1443	17	3.75		17°C R3 (cpm)	csf2_cerenkov
1444	17	3.75	77.8	17°C #4 (cpm)	csf2_cerenkov
1445	17	3.75		17°C #5 (cpm)	csf2_cerenkov
1446	17	3.75		17°C #6 (cpm)	csf2_cerenkov
1447	17	3.75	50.15	17°C R1 (mol Pi/mol Cdk1/min)	csf2_cerenkov
1448	17	3.75		17°C R2 (mol Pi/mol Cdk1/min)	csf2_cerenkov
1449	17	3.75		17°C R3 (mol Pi/mol Cdk1/min)	csf2_cerenkov
1450	17	3.75	43.81	17 °C #4 (mol Pi/mol Cdk1/min)	csf2_cerenkov
1451	17	3.75		17 °C #5 (mol Pi/mol Cdk1/min)	csf2_cerenkov
1452	17	3.75		17 °C #6 (mol Pi/mol Cdk1/min)	csf2_cerenkov
1453	17	4.0	100.6	17°C R1 (cpm)	csf2_cerenkov
1454	17	4.0	78.0	17°C R2 (cpm)	csf2_cerenkov
1455	17	4.0	49.0	17°C R3 (cpm)	csf2_cerenkov
1456	17	4.0	87.4	17°C #4 (cpm)	csf2_cerenkov
1457	17	4.0	76.4	17°C #5 (cpm)	csf2_cerenkov
1458	17	4.0	41.6	17°C #6 (cpm)	csf2_cerenkov
1459	17	4.0	53.6	17°C R1 (mol Pi/mol Cdk1/min)	csf2_cerenkov
1460	17	4.0	37.99	17°C R2 (mol Pi/mol Cdk1/min)	csf2_cerenkov
1461	17	4.0	17.96	17°C R3 (mol Pi/mol Cdk1/min)	csf2_cerenkov
1462	17	4.0	51.48	17 °C #4 (mol Pi/mol Cdk1/min)	csf2_cerenkov
1463	17	4.0	42.69	17 °C #5 (mol Pi/mol Cdk1/min)	csf2_cerenkov
1464	17	4.0	14.87	17 °C #6 (mol Pi/mol Cdk1/min)	csf2_cerenkov
1465	17	4.5	50.8	17°C R1 (cpm)	csf2_cerenkov
1466	17	4.5	71.2	17°C R2 (cpm)	csf2_cerenkov
1467	17	4.5	47.4	17°C R3 (cpm)	csf2_cerenkov
1468	17	4.5	91.8	17°C #4 (cpm)	csf2_cerenkov
1469	17	4.5	75.6	17°C #5 (cpm)	csf2_cerenkov
1470	17	4.5	45.4	17°C #6 (cpm)	csf2_cerenkov
1471	17	4.5	19.2	17°C R1 (mol Pi/mol Cdk1/min)	csf2_cerenkov
1472	17	4.5	33.29	17°C R2 (mol Pi/mol Cdk1/min)	csf2_cerenkov
1473	17	4.5	16.85	17°C R3 (mol Pi/mol Cdk1/min)	csf2_cerenkov
1474	17	4.5	55.0	17 °C #4 (mol Pi/mol Cdk1/min)	csf2_cerenkov
1475	17	4.5	42.05	17 °C #5 (mol Pi/mol Cdk1/min)	csf2_cerenkov
1476	17	4.5	17.91	17 °C #6 (mol Pi/mol Cdk1/min)	csf2_cerenkov
1477	17	5.0		17°C R1 (cpm)	csf2_cerenkov
1478	17	5.0	82.6	17°C R2 (cpm)	csf2_cerenkov
1479	17	5.0	55.2	17°C R3 (cpm)	csf2_cerenkov
1480	17	5.0		17°C #4 (cpm)	csf2_cerenkov
1481	17	5.0	79.2	17°C #5 (cpm)	csf2_cerenkov
1482	17	5.0	53.8	17°C #6 (cpm)	csf2_cerenkov
1483	17	5.0		17°C R1 (mol Pi/mol Cdk1/min)	csf2_cerenkov
1484	17	5.0	41.17	17°C R2 (mol Pi/mol Cdk1/min)	csf2_cerenkov
1485	17	5.0	22.24	17°C R3 (mol Pi/mol Cdk1/min)	csf2_cerenkov
1486	17	5.0		17 °C #4 (mol Pi/mol Cdk1/min)	csf2_cerenkov
1487	17	5.0	44.92	17 °C #5 (mol Pi/mol Cdk1/min)	csf2_cerenkov
1488	17	5.0	24.62	17 °C #6 (mol Pi/mol Cdk1/min)	csf2_cerenkov
1489	17	5.5		17°C R1 (cpm)	csf2_cerenkov
1490	17	5.5	96.6	17°C R2 (cpm)	csf2_cerenkov
1491	17	5.5	53.2	17°C R3 (cpm)	csf2_cerenkov
1492	17	5.5		17°C #4 (cpm)	csf2_cerenkov
1493	17	5.5	95.6	17°C #5 (cpm)	csf2_cerenkov
1494	17	5.5	63.8	17°C #6 (cpm)	csf2_cerenkov
1495	17	5.5		17°C R1 (mol Pi/mol Cdk1/min)	csf2_cerenkov
1496	17	5.5	50.84	17°C R2 (mol Pi/mol Cdk1/min)	csf2_cerenkov
1497	17	5.5	20.86	17°C R3 (mol Pi/mol Cdk1/min)	csf2_cerenkov
1498	17	5.5		17 °C #4 (mol Pi/mol Cdk1/min)	csf2_cerenkov
1499	17	5.5	58.03	17 °C #5 (mol Pi/mol Cdk1/min)	csf2_cerenkov
1500	17	5.5	32.61	17 °C #6 (mol Pi/mol Cdk1/min)	csf2_cerenkov
1501	17	6.0		17°C R1 (cpm)	csf2_cerenkov
1502	17	6.0	102.8	17°C R2 (cpm)	csf2_cerenkov
1503	17	6.0	80.0	17°C R3 (cpm)	csf2_cerenkov
1504	17	6.0		17°C #4 (cpm)	csf2_cerenkov
1505	17	6.0	102.4	17°C #5 (cpm)	csf2_cerenkov
1506	17	6.0	55.4	17°C #6 (cpm)	csf2_cerenkov
1507	17	6.0		17°C R1 (mol Pi/mol Cdk1/min)	csf2_cerenkov
1508	17	6.0	55.12	17°C R2 (mol Pi/mol Cdk1/min)	csf2_cerenkov
1509	17	6.0	39.37	17°C R3 (mol Pi/mol Cdk1/min)	csf2_cerenkov
1510	17	6.0		17 °C #4 (mol Pi/mol Cdk1/min)	csf2_cerenkov
1511	17	6.0	63.47	17 °C #5 (mol Pi/mol Cdk1/min)	csf2_cerenkov
1512	17	6.0	25.9	17 °C #6 (mol Pi/mol Cdk1/min)	csf2_cerenkov
1513	17	6.5		17°C R1 (cpm)	csf2_cerenkov
1514	17	6.5	115.2	17°C R2 (cpm)	csf2_cerenkov
1515	17	6.5	35.8	17°C R3 (cpm)	csf2_cerenkov
1516	17	6.5		17°C #4 (cpm)	csf2_cerenkov
1517	17	6.5	106.0	17°C #5 (cpm)	csf2_cerenkov
1518	17	6.5	72.4	17°C #6 (cpm)	csf2_cerenkov
1519	17	6.5		17°C R1 (mol Pi/mol Cdk1/min)	csf2_cerenkov
1520	17	6.5	63.69	17°C R2 (mol Pi/mol Cdk1/min)	csf2_cerenkov
1521	17	6.5	8.84	17°C R3 (mol Pi/mol Cdk1/min)	csf2_cerenkov
1522	17	6.5		17 °C #4 (mol Pi/mol Cdk1/min)	csf2_cerenkov
1523	17	6.5	66.35	17 °C #5 (mol Pi/mol Cdk1/min)	csf2_cerenkov
1524	17	6.5	39.49	17 °C #6 (mol Pi/mol Cdk1/min)	csf2_cerenkov
1525	17	7.0		17°C R1 (cpm)	csf2_cerenkov
1526	17	7.0	111.0	17°C R2 (cpm)	csf2_cerenkov
1527	17	7.0	85.8	17°C R3 (cpm)	csf2_cerenkov
1528	17	7.0		17°C #4 (cpm)	csf2_cerenkov
1529	17	7.0	111.0	17°C #5 (cpm)	csf2_cerenkov
1530	17	7.0	33.8	17°C #6 (cpm)	csf2_cerenkov
1531	17	7.0		17°C R1 (mol Pi/mol Cdk1/min)	csf2_cerenkov
1532	17	7.0	60.79	17°C R2 (mol Pi/mol Cdk1/min)	csf2_cerenkov
1533	17	7.0	43.38	17°C R3 (mol Pi/mol Cdk1/min)	csf2_cerenkov
1534	17	7.0		17 °C #4 (mol Pi/mol Cdk1/min)	csf2_cerenkov
1535	17	7.0	70.35	17 °C #5 (mol Pi/mol Cdk1/min)	csf2_cerenkov
1536	17	7.0	8.63	17 °C #6 (mol Pi/mol Cdk1/min)	csf2_cerenkov
1537	17	7.5		17°C R1 (cpm)	csf2_cerenkov
1538	17	7.5	134.0	17°C R2 (cpm)	csf2_cerenkov
1539	17	7.5	89.2	17°C R3 (cpm)	csf2_cerenkov
1540	17	7.5		17°C #4 (cpm)	csf2_cerenkov
1541	17	7.5	136.8	17°C #5 (cpm)	csf2_cerenkov
1542	17	7.5	80.8	17°C #6 (cpm)	csf2_cerenkov
1543	17	7.5		17°C R1 (mol Pi/mol Cdk1/min)	csf2_cerenkov
1544	17	7.5	76.67	17°C R2 (mol Pi/mol Cdk1/min)	csf2_cerenkov
1545	17	7.5	45.73	17°C R3 (mol Pi/mol Cdk1/min)	csf2_cerenkov
1546	17	7.5		17 °C #4 (mol Pi/mol Cdk1/min)	csf2_cerenkov
1547	17	7.5	90.97	17 °C #5 (mol Pi/mol Cdk1/min)	csf2_cerenkov
1548	17	7.5	46.2	17 °C #6 (mol Pi/mol Cdk1/min)	csf2_cerenkov
1549	17	8.0		17°C R1 (cpm)	csf2_cerenkov
1550	17	8.0	152.0	17°C R2 (cpm)	csf2_cerenkov
1551	17	8.0		17°C R3 (cpm)	csf2_cerenkov
1552	17	8.0		17°C #4 (cpm)	csf2_cerenkov
1553	17	8.0	144.6	17°C #5 (cpm)	csf2_cerenkov
1554	17	8.0	87.0	17°C #6 (cpm)	csf2_cerenkov
1555	17	8.0		17°C R1 (mol Pi/mol Cdk1/min)	csf2_cerenkov
1556	17	8.0	89.11	17°C R2 (mol Pi/mol Cdk1/min)	csf2_cerenkov
1557	17	8.0		17°C R3 (mol Pi/mol Cdk1/min)	csf2_cerenkov
1558	17	8.0		17 °C #4 (mol Pi/mol Cdk1/min)	csf2_cerenkov
1559	17	8.0	97.2	17 °C #5 (mol Pi/mol Cdk1/min)	csf2_cerenkov
1560	17	8.0	51.16	17 °C #6 (mol Pi/mol Cdk1/min)	csf2_cerenkov
1561	20	0.5	24.0	20°C #1 W (cpm)	csf2_cerenkov
1562	20	0.5	36.0	20°C #2 W (cpm)	csf2_cerenkov
1563	20	0.5	2.7	20°C #1 W (mol Pi/mol Cdk1/min)	csf2_cerenkov
1564	20	0.5	13.51	20°C #2 W (mol Pi/mol Cdk1/min)	csf2_cerenkov
1565	20	0.5	28.4	20°C Rep #3 (cpm)	csf2_cerenkov
1566	20	0.5	4.18	20°C Rep #3 (mol Pi/mol Cdk1/min)	csf2_cerenkov
1567	20	1.0	28.0	20°C #1 W (cpm)	csf2_cerenkov
1568	20	1.0	30.0	20°C #2 W (cpm)	csf2_cerenkov
1569	20	1.0	6.31	20°C #1 W (mol Pi/mol Cdk1/min)	csf2_cerenkov
1570	20	1.0	8.11	20°C #2 W (mol Pi/mol Cdk1/min)	csf2_cerenkov
1571	20	1.0	39.0	20°C Rep #3 (cpm)	csf2_cerenkov
1572	20	1.0	12.3	20°C Rep #3 (mol Pi/mol Cdk1/min)	csf2_cerenkov
1573	20	1.5	34.0	20°C #1 W (cpm)	csf2_cerenkov
1574	20	1.5	39.0	20°C #2 W (cpm)	csf2_cerenkov
1575	20	1.5	11.71	20°C #1 W (mol Pi/mol Cdk1/min)	csf2_cerenkov
1576	20	1.5	16.22	20°C #2 W (mol Pi/mol Cdk1/min)	csf2_cerenkov
1577	20	1.5	57.4	20°C Rep #3 (cpm)	csf2_cerenkov
1578	20	1.5	26.38	20°C Rep #3 (mol Pi/mol Cdk1/min)	csf2_cerenkov
1579	20	2.5	52.0	20°C #1 W (cpm)	csf2_cerenkov
1580	20	2.5	44.0	20°C #2 W (cpm)	csf2_cerenkov
1581	20	2.5	27.93	20°C #1 W (mol Pi/mol Cdk1/min)	csf2_cerenkov
1582	20	2.5	20.72	20°C #2 W (mol Pi/mol Cdk1/min)	csf2_cerenkov
1583	20	2.5	101.2	20°C Rep #3 (cpm)	csf2_cerenkov
1584	20	2.5	59.9	20°C Rep #3 (mol Pi/mol Cdk1/min)	csf2_cerenkov
1585	20	3.0	68.0	20°C #1 W (cpm)	csf2_cerenkov
1586	20	3.0	76.0	20°C #2 W (cpm)	csf2_cerenkov
1587	20	3.0	42.34	20°C #1 W (mol Pi/mol Cdk1/min)	csf2_cerenkov
1588	20	3.0	49.55	20°C #2 W (mol Pi/mol Cdk1/min)	csf2_cerenkov
1589	20	3.0	117.4	20°C Rep #3 (cpm)	csf2_cerenkov
1590	20	3.0	72.29	20°C Rep #3 (mol Pi/mol Cdk1/min)	csf2_cerenkov
1591	20	3.5	55.0	20°C #1 W (cpm)	csf2_cerenkov
1592	20	3.5	62.0	20°C #2 W (cpm)	csf2_cerenkov
1593	20	3.5	30.63	20°C #1 W (mol Pi/mol Cdk1/min)	csf2_cerenkov
1594	20	3.5	36.94	20°C #2 W (mol Pi/mol Cdk1/min)	csf2_cerenkov
1595	20	3.5	131.0	20°C Rep #3 (cpm)	csf2_cerenkov
1596	20	3.5	82.7	20°C Rep #3 (mol Pi/mol Cdk1/min)	csf2_cerenkov
1597	20	4.0	83.0	20°C #1 W (cpm)	csf2_cerenkov
1598	20	4.0	102.0	20°C #2 W (cpm)	csf2_cerenkov
1599	20	4.0	55.85	20°C #1 W (mol Pi/mol Cdk1/min)	csf2_cerenkov
1600	20	4.0	72.97	20°C #2 W (mol Pi/mol Cdk1/min)	csf2_cerenkov
1601	20	4.0	153.6	20°C Rep #3 (cpm)	csf2_cerenkov
1602	20	4.0	100.0	20°C Rep #3 (mol Pi/mol Cdk1/min)	csf2_cerenkov
1603	20	4.5	94.0	20°C #1 W (cpm)	csf2_cerenkov
1604	20	4.5	79.0	20°C #2 W (cpm)	csf2_cerenkov
1605	20	4.5	65.76	20°C #1 W (mol Pi/mol Cdk1/min)	csf2_cerenkov
1606	20	4.5	52.25	20°C #2 W (mol Pi/mol Cdk1/min)	csf2_cerenkov
1607	20	4.5	163.6	20°C Rep #3 (cpm)	csf2_cerenkov
1608	20	4.5	107.65	20°C Rep #3 (mol Pi/mol Cdk1/min)	csf2_cerenkov
1609	22	0.25	20.4	22°C #1 (cpm)	csf2_cerenkov
1610	22	0.25	26.2	22°C #2 (cpm)	csf2_cerenkov
1611	22	0.25	21.6	22°C #3 (cpm)	csf2_cerenkov
1612	22	0.25	-1.33	22°C #1 (mol Pi/mol Cdk1/min)	csf2_cerenkov
1613	22	0.25	11.52	22°C #2 (mol Pi/mol Cdk1/min)	csf2_cerenkov
1614	22	0.25	1.33	22°C #3 (mol Pi/mol Cdk1/min)	csf2_cerenkov
1615	22	0.5	22.8	22°C #1 (cpm)	csf2_cerenkov
1616	22	0.5	24.4	22°C #2 (cpm)	csf2_cerenkov
1617	22	0.5	26.0	22°C #3 (cpm)	csf2_cerenkov
1618	22	0.5	3.99	22°C #1 (mol Pi/mol Cdk1/min)	csf2_cerenkov
1619	22	0.5	7.53	22°C #2 (mol Pi/mol Cdk1/min)	csf2_cerenkov
1620	22	0.5	11.07	22°C #3 (mol Pi/mol Cdk1/min)	csf2_cerenkov
1621	22	1.0	21.2	22°C #1 (cpm)	csf2_cerenkov
1622	22	1.0	30.6	22°C #2 (cpm)	csf2_cerenkov
1623	22	1.0	30.2	22°C #3 (cpm)	csf2_cerenkov
1624	22	1.0	0.44	22°C #1 (mol Pi/mol Cdk1/min)	csf2_cerenkov
1625	22	1.0	21.26	22°C #2 (mol Pi/mol Cdk1/min)	csf2_cerenkov
1626	22	1.0	20.37	22°C #3 (mol Pi/mol Cdk1/min)	csf2_cerenkov
1627	22	1.5	38.6	22°C #1 (cpm)	csf2_cerenkov
1628	22	1.5	39.4	22°C #2 (cpm)	csf2_cerenkov
1629	22	1.5	31.2	22°C #3 (cpm)	csf2_cerenkov
1630	22	1.5	38.98	22°C #1 (mol Pi/mol Cdk1/min)	csf2_cerenkov
1631	22	1.5	40.75	22°C #2 (mol Pi/mol Cdk1/min)	csf2_cerenkov
1632	22	1.5	22.59	22°C #3 (mol Pi/mol Cdk1/min)	csf2_cerenkov
1633	22	2.0	28.8	22°C #1 (cpm)	csf2_cerenkov
1634	22	2.0	49.2	22°C #2 (cpm)	csf2_cerenkov
1635	22	2.0	41.0	22°C #3 (cpm)	csf2_cerenkov
1636	22	2.0	17.27	22°C #1 (mol Pi/mol Cdk1/min)	csf2_cerenkov
1637	22	2.0	62.45	22°C #2 (mol Pi/mol Cdk1/min)	csf2_cerenkov
1638	22	2.0	44.29	22°C #3 (mol Pi/mol Cdk1/min)	csf2_cerenkov
1639	22	2.5	36.0	22°C #1 (cpm)	csf2_cerenkov
1640	22	2.5	72.2	22°C #2 (cpm)	csf2_cerenkov
1641	22	2.5	54.4	22°C #3 (cpm)	csf2_cerenkov
1642	22	2.5	33.22	22°C #1 (mol Pi/mol Cdk1/min)	csf2_cerenkov
1643	22	2.5	113.38	22°C #2 (mol Pi/mol Cdk1/min)	csf2_cerenkov
1644	22	2.5	73.96	22°C #3 (mol Pi/mol Cdk1/min)	csf2_cerenkov
1645	22	3.0	42.4	22°C #1 (cpm)	csf2_cerenkov
1646	22	3.0	85.4	22°C #2 (cpm)	csf2_cerenkov
1647	22	3.0	68.0	22°C #3 (cpm)	csf2_cerenkov
1648	22	3.0	47.39	22°C #1 (mol Pi/mol Cdk1/min)	csf2_cerenkov
1649	22	3.0	142.61	22°C #2 (mol Pi/mol Cdk1/min)	csf2_cerenkov
1650	22	3.0	104.08	22°C #3 (mol Pi/mol Cdk1/min)	csf2_cerenkov
1651	22	3.5	52.0	22°C #1 (cpm)	csf2_cerenkov
1652	22	3.5	111.0	22°C #2 (cpm)	csf2_cerenkov
1653	22	3.5	81.8	22°C #3 (cpm)	csf2_cerenkov
1654	22	3.5	68.65	22°C #1 (mol Pi/mol Cdk1/min)	csf2_cerenkov
1655	22	3.5	199.31	22°C #2 (mol Pi/mol Cdk1/min)	csf2_cerenkov
1656	22	3.5	134.64	22°C #3 (mol Pi/mol Cdk1/min)	csf2_cerenkov
1657	22	4.0	61.2	22°C #1 (cpm)	csf2_cerenkov
1658	22	4.0	136.6	22°C #2 (cpm)	csf2_cerenkov
1659	22	4.0	109.0	22°C #3 (cpm)	csf2_cerenkov
1660	22	4.0	89.02	22°C #1 (mol Pi/mol Cdk1/min)	csf2_cerenkov
1661	22	4.0	256.0	22°C #2 (mol Pi/mol Cdk1/min)	csf2_cerenkov
1662	22	4.0	194.88	22°C #3 (mol Pi/mol Cdk1/min)	csf2_cerenkov
1663	22	4.5	65.0	22°C #1 (cpm)	csf2_cerenkov
1664	22	4.5	140.6	22°C #2 (cpm)	csf2_cerenkov
1665	22	4.5	119.2	22°C #3 (cpm)	csf2_cerenkov
1666	22	4.5	97.44	22°C #1 (mol Pi/mol Cdk1/min)	csf2_cerenkov
1667	22	4.5	264.85	22°C #2 (mol Pi/mol Cdk1/min)	csf2_cerenkov
1668	22	4.5	217.46	22°C #3 (mol Pi/mol Cdk1/min)	csf2_cerenkov
1669	22	5.0	76.2	22°C #1 (cpm)	csf2_cerenkov
1670	22	5.0	162.4	22°C #2 (cpm)	csf2_cerenkov
1671	22	5.0	154.0	22°C #3 (cpm)	csf2_cerenkov
1672	22	5.0	122.24	22°C #1 (mol Pi/mol Cdk1/min)	csf2_cerenkov
1673	22	5.0	313.13	22°C #2 (mol Pi/mol Cdk1/min)	csf2_cerenkov
1674	22	5.0	294.53	22°C #3 (mol Pi/mol Cdk1/min)	csf2_cerenkov
1675	22	5.5	69.4	22°C #1 (cpm)	csf2_cerenkov
1676	22	5.5	165.0	22°C #2 (cpm)	csf2_cerenkov
1677	22	5.5	183.6	22°C #3 (cpm)	csf2_cerenkov
1678	22	5.5	107.18	22°C #1 (mol Pi/mol Cdk1/min)	csf2_cerenkov
1679	22	5.5	318.89	22°C #2 (mol Pi/mol Cdk1/min)	csf2_cerenkov
1680	22	5.5	360.08	22°C #3 (mol Pi/mol Cdk1/min)	csf2_cerenkov
1681	22	6.0	91.4	22°C #1 (cpm)	csf2_cerenkov
1682	22	6.0	189.6	22°C #2 (cpm)	csf2_cerenkov
1683	22	6.0	197.4	22°C #3 (cpm)	csf2_cerenkov
1684	22	6.0	155.9	22°C #1 (mol Pi/mol Cdk1/min)	csf2_cerenkov
1685	22	6.0	373.36	22°C #2 (mol Pi/mol Cdk1/min)	csf2_cerenkov
1686	22	6.0	390.64	22°C #3 (mol Pi/mol Cdk1/min)	csf2_cerenkov
1687	22	6.5	86.4	22°C #1 (cpm)	csf2_cerenkov
1688	22	6.5	192.4	22°C #2 (cpm)	csf2_cerenkov
1689	22	6.5	201.4	22°C #3 (cpm)	csf2_cerenkov
1690	22	6.5	144.83	22°C #1 (mol Pi/mol Cdk1/min)	csf2_cerenkov
1691	22	6.5	379.57	22°C #2 (mol Pi/mol Cdk1/min)	csf2_cerenkov
1692	22	6.5	399.5	22°C #3 (mol Pi/mol Cdk1/min)	csf2_cerenkov
1693	22	7.0	89.4	22°C #1 (cpm)	csf2_cerenkov
1694	22	7.0	204.0	22°C #2 (cpm)	csf2_cerenkov
1695	22	7.0	226.2	22°C #3 (cpm)	csf2_cerenkov
1696	22	7.0	151.47	22°C #1 (mol Pi/mol Cdk1/min)	csf2_cerenkov
1697	22	7.0	405.25	22°C #2 (mol Pi/mol Cdk1/min)	csf2_cerenkov
1698	22	7.0	454.42	22°C #3 (mol Pi/mol Cdk1/min)	csf2_cerenkov
1699	22	7.5	116.2	22°C #1 (cpm)	csf2_cerenkov
1700	22	7.5	224.8	22°C #2 (cpm)	csf2_cerenkov
1701	22	7.5	246.0	22°C #3 (cpm)	csf2_cerenkov
1702	22	7.5	210.82	22°C #1 (mol Pi/mol Cdk1/min)	csf2_cerenkov
1703	22	7.5	451.32	22°C #2 (mol Pi/mol Cdk1/min)	csf2_cerenkov
1704	22	7.5	498.26	22°C #3 (mol Pi/mol Cdk1/min)	csf2_cerenkov
1705	22	8.0	117.4	22°C #1 (cpm)	csf2_cerenkov
1706	22	8.0	267.8	22°C #2 (cpm)	csf2_cerenkov
1707	22	8.0	246.8	22°C #3 (cpm)	csf2_cerenkov
1708	22	8.0	213.48	22°C #1 (mol Pi/mol Cdk1/min)	csf2_cerenkov
1709	22	8.0	546.54	22°C #2 (mol Pi/mol Cdk1/min)	csf2_cerenkov
1710	22	8.0	500.03	22°C #3 (mol Pi/mol Cdk1/min)	csf2_cerenkov
1711	24	0.25	26.8	24 C #1 (cpm)	csf2_cerenkov
1712	24	0.25	23.6	24°C #2 (cpm)	csf2_cerenkov
1713	24	0.25	19.0	24°C #3 (cpm)	csf2_cerenkov
1714	24	0.25	12.84	24°C #1 (mol Pi/mol Cdk1/min)	csf2_cerenkov
1715	24	0.25	5.76	24°C #2 (mol Pi/mol Cdk1/min)	csf2_cerenkov
1716	24	0.25	-4.43	24°C #3 (mol Pi/mol Cdk1/min)	csf2_cerenkov
1717	24	0.5	23.4	24 C #1 (cpm)	csf2_cerenkov
1718	24	0.5	27.6	24°C #2 (cpm)	csf2_cerenkov
1719	24	0.5	22.0	24°C #3 (cpm)	csf2_cerenkov
1720	24	0.5	5.31	24°C #1 (mol Pi/mol Cdk1/min)	csf2_cerenkov
1721	24	0.5	14.62	24°C #2 (mol Pi/mol Cdk1/min)	csf2_cerenkov
1722	24	0.5	2.21	24°C #3 (mol Pi/mol Cdk1/min)	csf2_cerenkov
1723	24	1.0	21.0	24 C #1 (cpm)	csf2_cerenkov
1724	24	1.0	34.2	24°C #2 (cpm)	csf2_cerenkov
1725	24	1.0	28.0	24°C #3 (cpm)	csf2_cerenkov
1726	24	1.0	0.0	24°C #1 (mol Pi/mol Cdk1/min)	csf2_cerenkov
1727	24	1.0	29.23	24°C #2 (mol Pi/mol Cdk1/min)	csf2_cerenkov
1728	24	1.0	15.5	24°C #3 (mol Pi/mol Cdk1/min)	csf2_cerenkov
1729	24	1.5	28.4	24 C #1 (cpm)	csf2_cerenkov
1730	24	1.5	51.8	24°C #2 (cpm)	csf2_cerenkov
1731	24	1.5	28.4	24°C #3 (cpm)	csf2_cerenkov
1732	24	1.5	16.39	24°C #1 (mol Pi/mol Cdk1/min)	csf2_cerenkov
1733	24	1.5	68.21	24°C #2 (mol Pi/mol Cdk1/min)	csf2_cerenkov
1734	24	1.5	16.39	24°C #3 (mol Pi/mol Cdk1/min)	csf2_cerenkov
1735	24	2.0	27.6	24 C #1 (cpm)	csf2_cerenkov
1736	24	2.0	63.2	24°C #2 (cpm)	csf2_cerenkov
1737	24	2.0	51.4	24°C #3 (cpm)	csf2_cerenkov
1738	24	2.0	14.62	24°C #1 (mol Pi/mol Cdk1/min)	csf2_cerenkov
1739	24	2.0	93.45	24°C #2 (mol Pi/mol Cdk1/min)	csf2_cerenkov
1740	24	2.0	67.32	24°C #3 (mol Pi/mol Cdk1/min)	csf2_cerenkov
1741	24	2.5	37.0	24 C #1 (cpm)	csf2_cerenkov
1742	24	2.5	92.8	24°C #2 (cpm)	csf2_cerenkov
1743	24	2.5	50.4	24°C #3 (cpm)	csf2_cerenkov
1744	24	2.5	35.43	24°C #1 (mol Pi/mol Cdk1/min)	csf2_cerenkov
1745	24	2.5	159.0	24°C #2 (mol Pi/mol Cdk1/min)	csf2_cerenkov
1746	24	2.5	65.11	24°C #3 (mol Pi/mol Cdk1/min)	csf2_cerenkov
1747	24	3.0	47.4	24 C #1 (cpm)	csf2_cerenkov
1748	24	3.0	108.4	24°C #2 (cpm)	csf2_cerenkov
1749	24	3.0	68.8	24°C #3 (cpm)	csf2_cerenkov
1750	24	3.0	58.46	24°C #1 (mol Pi/mol Cdk1/min)	csf2_cerenkov
1751	24	3.0	193.55	24°C #2 (mol Pi/mol Cdk1/min)	csf2_cerenkov
1752	24	3.0	105.85	24°C #3 (mol Pi/mol Cdk1/min)	csf2_cerenkov
1753	24	3.5	53.6	24 C #1 (cpm)	csf2_cerenkov
1754	24	3.5	133.8	24°C #2 (cpm)	csf2_cerenkov
1755	24	3.5	91.4	24°C #3 (cpm)	csf2_cerenkov
1756	24	3.5	72.19	24°C #1 (mol Pi/mol Cdk1/min)	csf2_cerenkov
1757	24	3.5	249.8	24°C #2 (mol Pi/mol Cdk1/min)	csf2_cerenkov
1758	24	3.5	155.9	24°C #3 (mol Pi/mol Cdk1/min)	csf2_cerenkov
1759	24	4.0	63.8	24 C #1 (cpm)	csf2_cerenkov
1760	24	4.0	156.6	24°C #2 (cpm)	csf2_cerenkov
1761	24	4.0	106.6	24°C #3 (cpm)	csf2_cerenkov
1762	24	4.0	94.78	24°C #1 (mol Pi/mol Cdk1/min)	csf2_cerenkov
1763	24	4.0	300.29	24°C #2 (mol Pi/mol Cdk1/min)	csf2_cerenkov
1764	24	4.0	189.56	24°C #3 (mol Pi/mol Cdk1/min)	csf2_cerenkov
1765	24	4.5	87.4	24 C #1 (cpm)	csf2_cerenkov
1766	24	4.5	187.0	24°C #2 (cpm)	csf2_cerenkov
1767	24	4.5	108.6	24°C #3 (cpm)	csf2_cerenkov
1768	24	4.5	147.04	24°C #1 (mol Pi/mol Cdk1/min)	csf2_cerenkov
1769	24	4.5	367.61	24°C #2 (mol Pi/mol Cdk1/min)	csf2_cerenkov
1770	24	4.5	193.99	24°C #3 (mol Pi/mol Cdk1/min)	csf2_cerenkov
1771	24	5.0	108.6	24 C #1 (cpm)	csf2_cerenkov
1772	24	5.0	184.6	24°C #2 (cpm)	csf2_cerenkov
1773	24	5.0	136.8	24°C #3 (cpm)	csf2_cerenkov
1774	24	5.0	193.99	24°C #1 (mol Pi/mol Cdk1/min)	csf2_cerenkov
1775	24	5.0	362.29	24°C #2 (mol Pi/mol Cdk1/min)	csf2_cerenkov
1776	24	5.0	256.44	24°C #3 (mol Pi/mol Cdk1/min)	csf2_cerenkov
1777	24	5.5	106.4	24 C #1 (cpm)	csf2_cerenkov
1778	24	5.5	236.2	24°C #2 (cpm)	csf2_cerenkov
1779	24	5.5	142.6	24°C #3 (cpm)	csf2_cerenkov
1780	24	5.5	189.12	24°C #1 (mol Pi/mol Cdk1/min)	csf2_cerenkov
1781	24	5.5	476.56	24°C #2 (mol Pi/mol Cdk1/min)	csf2_cerenkov
1782	24	5.5	269.28	24°C #3 (mol Pi/mol Cdk1/min)	csf2_cerenkov
1783	24	6.0	125.8	24 C #1 (cpm)	csf2_cerenkov
1784	24	6.0	202.2	24°C #2 (cpm)	csf2_cerenkov
1785	24	6.0	156.4	24°C #3 (cpm)	csf2_cerenkov
1786	24	6.0	232.08	24°C #1 (mol Pi/mol Cdk1/min)	csf2_cerenkov
1787	24	6.0	401.27	24°C #2 (mol Pi/mol Cdk1/min)	csf2_cerenkov
1788	24	6.0	299.84	24°C #3 (mol Pi/mol Cdk1/min)	csf2_cerenkov
1789	24	6.5	120.8	24 C #1 (cpm)	csf2_cerenkov
1790	24	6.5	230.2	24°C #2 (cpm)	csf2_cerenkov
1791	24	6.5	207.4	24°C #3 (cpm)	csf2_cerenkov
1792	24	6.5	221.01	24°C #1 (mol Pi/mol Cdk1/min)	csf2_cerenkov
1793	24	6.5	463.27	24°C #2 (mol Pi/mol Cdk1/min)	csf2_cerenkov
1794	24	6.5	412.78	24°C #3 (mol Pi/mol Cdk1/min)	csf2_cerenkov
1795	24	7.0	162.2	24 C #1 (cpm)	csf2_cerenkov
1796	24	7.0	259.2	24°C #2 (cpm)	csf2_cerenkov
1797	24	7.0	199.0	24°C #3 (cpm)	csf2_cerenkov
1798	24	7.0	312.69	24°C #1 (mol Pi/mol Cdk1/min)	csf2_cerenkov
1799	24	7.0	527.49	24°C #2 (mol Pi/mol Cdk1/min)	csf2_cerenkov
1800	24	7.0	394.18	24°C #3 (mol Pi/mol Cdk1/min)	csf2_cerenkov
1801	24	7.5	173.8	24 C #1 (cpm)	csf2_cerenkov
1802	24	7.5	272.6	24°C #2 (cpm)	csf2_cerenkov
1803	24	7.5	197.6	24°C #3 (cpm)	csf2_cerenkov
1804	24	7.5	338.38	24°C #1 (mol Pi/mol Cdk1/min)	csf2_cerenkov
1805	24	7.5	557.17	24°C #2 (mol Pi/mol Cdk1/min)	csf2_cerenkov
1806	24	7.5	391.08	24°C #3 (mol Pi/mol Cdk1/min)	csf2_cerenkov
1807	24	8.0	196.8	24 C #1 (cpm)	csf2_cerenkov
1808	24	8.0	278.6	24°C #2 (cpm)	csf2_cerenkov
1809	24	8.0	240.2	24°C #3 (cpm)	csf2_cerenkov
1810	24	8.0	389.31	24°C #1 (mol Pi/mol Cdk1/min)	csf2_cerenkov
1811	24	8.0	570.46	24°C #2 (mol Pi/mol Cdk1/min)	csf2_cerenkov
1812	24	8.0	485.42	24°C #3 (mol Pi/mol Cdk1/min)	csf2_cerenkov
1813	30	0.25	33.8	30°C Rep #1 (cpm)	csf2_cerenkov
1814	30	0.25	24.8	30°C Rep #2 (cpm)	csf2_cerenkov
1815	30	0.25	7.38	30 °C Rep #1 (mol Pi/mol Cdk1/min)	csf2_cerenkov
1816	30	0.25	-2.39	30 °C Rep #2 (mol Pi/mol Cdk1/min)	csf2_cerenkov
1817	30	0.5	28.2	30°C Rep #1 (cpm)	csf2_cerenkov
1818	30	0.5	29.2	30°C Rep #2 (cpm)	csf2_cerenkov
1819	30	0.5	1.3	30 °C Rep #1 (mol Pi/mol Cdk1/min)	csf2_cerenkov
1820	30	0.5	2.39	30 °C Rep #2 (mol Pi/mol Cdk1/min)	csf2_cerenkov
1821	30	0.75		30°C Rep #1 (cpm)	csf2_cerenkov
1822	30	0.75	36.0	30°C Rep #2 (cpm)	csf2_cerenkov
1823	30	0.75		30 °C Rep #1 (mol Pi/mol Cdk1/min)	csf2_cerenkov
1824	30	0.75	9.77	30 °C Rep #2 (mol Pi/mol Cdk1/min)	csf2_cerenkov
1825	30	1.0	45.4	30°C Rep #1 (cpm)	csf2_cerenkov
1826	30	1.0	46.2	30°C Rep #2 (cpm)	csf2_cerenkov
1827	30	1.0	19.98	30 °C Rep #1 (mol Pi/mol Cdk1/min)	csf2_cerenkov
1828	30	1.0	20.85	30 °C Rep #2 (mol Pi/mol Cdk1/min)	csf2_cerenkov
1829	30	1.25		30°C Rep #1 (cpm)	csf2_cerenkov
1830	30	1.25	44.6	30°C Rep #2 (cpm)	csf2_cerenkov
1831	30	1.25		30 °C Rep #1 (mol Pi/mol Cdk1/min)	csf2_cerenkov
1832	30	1.25	19.11	30 °C Rep #2 (mol Pi/mol Cdk1/min)	csf2_cerenkov
1833	30	1.5	52.8	30°C Rep #1 (cpm)	csf2_cerenkov
1834	30	1.5	49.2	30°C Rep #2 (cpm)	csf2_cerenkov
1835	30	1.5	28.01	30 °C Rep #1 (mol Pi/mol Cdk1/min)	csf2_cerenkov
1836	30	1.5	24.1	30 °C Rep #2 (mol Pi/mol Cdk1/min)	csf2_cerenkov
1837	30	1.75		30°C Rep #1 (cpm)	csf2_cerenkov
1838	30	1.75	58.2	30°C Rep #2 (cpm)	csf2_cerenkov
1839	30	1.75		30 °C Rep #1 (mol Pi/mol Cdk1/min)	csf2_cerenkov
1840	30	1.75	33.88	30 °C Rep #2 (mol Pi/mol Cdk1/min)	csf2_cerenkov
1841	30	2.0	81.0	30°C Rep #1 (cpm)	csf2_cerenkov
1842	30	2.0	56.6	30°C Rep #2 (cpm)	csf2_cerenkov
1843	30	2.0	58.63	30 °C Rep #1 (mol Pi/mol Cdk1/min)	csf2_cerenkov
1844	30	2.0	32.14	30 °C Rep #2 (mol Pi/mol Cdk1/min)	csf2_cerenkov
1845	30	2.25		30°C Rep #1 (cpm)	csf2_cerenkov
1846	30	2.25	79.6	30°C Rep #2 (cpm)	csf2_cerenkov
1847	30	2.25		30 °C Rep #1 (mol Pi/mol Cdk1/min)	csf2_cerenkov
1848	30	2.25	57.11	30 °C Rep #2 (mol Pi/mol Cdk1/min)	csf2_cerenkov
1849	30	2.5	70.4	30°C Rep #1 (cpm)	csf2_cerenkov
1850	30	2.5	87.6	30°C Rep #2 (cpm)	csf2_cerenkov
1851	30	2.5	47.12	30 °C Rep #1 (mol Pi/mol Cdk1/min)	csf2_cerenkov
1852	30	2.5	65.8	30 °C Rep #2 (mol Pi/mol Cdk1/min)	csf2_cerenkov
1853	30	2.75		30°C Rep #1 (cpm)	csf2_cerenkov
1854	30	2.75	90.0	30°C Rep #2 (cpm)	csf2_cerenkov
1855	30	2.75		30 °C Rep #1 (mol Pi/mol Cdk1/min)	csf2_cerenkov
1856	30	2.75	68.4	30 °C Rep #2 (mol Pi/mol Cdk1/min)	csf2_cerenkov
1857	30	3.0	88.2	30°C Rep #1 (cpm)	csf2_cerenkov
1858	30	3.0	100.0	30°C Rep #2 (cpm)	csf2_cerenkov
1859	30	3.0	66.45	30 °C Rep #1 (mol Pi/mol Cdk1/min)	csf2_cerenkov
1860	30	3.0	79.26	30 °C Rep #2 (mol Pi/mol Cdk1/min)	csf2_cerenkov
1861	30	3.25		30°C Rep #1 (cpm)	csf2_cerenkov
1862	30	3.25	118.6	30°C Rep #2 (cpm)	csf2_cerenkov
1863	30	3.25		30 °C Rep #1 (mol Pi/mol Cdk1/min)	csf2_cerenkov
1864	30	3.25	99.46	30 °C Rep #2 (mol Pi/mol Cdk1/min)	csf2_cerenkov
1865	30	3.5	116.4	30°C Rep #1 (cpm)	csf2_cerenkov
1866	30	3.5	88.2	30°C Rep #2 (cpm)	csf2_cerenkov
1867	30	3.5	97.07	30 °C Rep #1 (mol Pi/mol Cdk1/min)	csf2_cerenkov
1868	30	3.5	66.45	30 °C Rep #2 (mol Pi/mol Cdk1/min)	csf2_cerenkov
1869	30	3.75		30°C Rep #1 (cpm)	csf2_cerenkov
1870	30	3.75	134.0	30°C Rep #2 (cpm)	csf2_cerenkov
1871	30	3.75		30 °C Rep #1 (mol Pi/mol Cdk1/min)	csf2_cerenkov
1872	30	3.75	116.18	30 °C Rep #2 (mol Pi/mol Cdk1/min)	csf2_cerenkov
1873	30	4.0	127.2	30°C Rep #1 (cpm)	csf2_cerenkov
1874	30	4.0	138.4	30°C Rep #2 (cpm)	csf2_cerenkov
1875	30	4.0	108.79	30 °C Rep #1 (mol Pi/mol Cdk1/min)	csf2_cerenkov
1876	30	4.0	120.96	30 °C Rep #2 (mol Pi/mol Cdk1/min)	csf2_cerenkov
1877	30	4.5	145.4	30°C Rep #1 (cpm)	csf2_cerenkov
1878	30	4.5	148.6	30°C Rep #2 (cpm)	csf2_cerenkov
1879	30	4.5	128.56	30 °C Rep #1 (mol Pi/mol Cdk1/min)	csf2_cerenkov
1880	30	4.5	132.03	30 °C Rep #2 (mol Pi/mol Cdk1/min)	csf2_cerenkov
1881	30	5.0	242.8	30°C Rep #1 (cpm)	csf2_cerenkov
1882	30	5.0		30°C Rep #2 (cpm)	csf2_cerenkov
1883	30	5.0	234.31	30 °C Rep #1 (mol Pi/mol Cdk1/min)	csf2_cerenkov
1884	30	5.0		30 °C Rep #2 (mol Pi/mol Cdk1/min)	csf2_cerenkov
1885	30	5.5	165.4	30°C Rep #1 (cpm)	csf2_cerenkov
1886	30	5.5		30°C Rep #2 (cpm)	csf2_cerenkov
1887	30	5.5	150.27	30 °C Rep #1 (mol Pi/mol Cdk1/min)	csf2_cerenkov
1888	30	5.5		30 °C Rep #2 (mol Pi/mol Cdk1/min)	csf2_cerenkov
1889	30	6.0	168.8	30°C Rep #1 (cpm)	csf2_cerenkov
1890	30	6.0		30°C Rep #2 (cpm)	csf2_cerenkov
1891	30	6.0	153.96	30 °C Rep #1 (mol Pi/mol Cdk1/min)	csf2_cerenkov
1892	30	6.0		30 °C Rep #2 (mol Pi/mol Cdk1/min)	csf2_cerenkov
1893	30	6.5	514.8	30°C Rep #1 (cpm)	csf2_cerenkov
1894	30	6.5		30°C Rep #2 (cpm)	csf2_cerenkov
1895	30	6.5	529.64	30 °C Rep #1 (mol Pi/mol Cdk1/min)	csf2_cerenkov
1896	30	6.5		30 °C Rep #2 (mol Pi/mol Cdk1/min)	csf2_cerenkov
1897	30	7.0	209.8	30°C Rep #1 (cpm)	csf2_cerenkov
1898	30	7.0		30°C Rep #2 (cpm)	csf2_cerenkov
1899	30	7.0	198.48	30 °C Rep #1 (mol Pi/mol Cdk1/min)	csf2_cerenkov
1900	30	7.0		30 °C Rep #2 (mol Pi/mol Cdk1/min)	csf2_cerenkov
1901	30	7.5	225.0	30°C Rep #1 (cpm)	csf2_cerenkov
1902	30	7.5		30°C Rep #2 (cpm)	csf2_cerenkov
1903	30	7.5	214.98	30 °C Rep #1 (mol Pi/mol Cdk1/min)	csf2_cerenkov
1904	30	7.5		30 °C Rep #2 (mol Pi/mol Cdk1/min)	csf2_cerenkov
1905	30	8.0	349.4	30°C Rep #1 (cpm)	csf2_cerenkov
1906	30	8.0		30°C Rep #2 (cpm)	csf2_cerenkov
1907	30	8.0	350.05	30 °C Rep #1 (mol Pi/mol Cdk1/min)	csf2_cerenkov
1908	30	8.0		30 °C Rep #2 (mol Pi/mol Cdk1/min)	csf2_cerenkov
1909	40	0.25	26.0	40°C #1 W (cpm)	csf2_cerenkov
1910	40	0.25	27.0	40°C #2 W (cpm)	csf2_cerenkov
1911	40	0.25	2.4	40°C #1 W (mol Pi/mol Cdk1/min)	csf2_cerenkov
1912	40	0.25	3.43	40°C #2 W (mol Pi/mol Cdk1/min)	csf2_cerenkov
1913	40	0.5	31.0	40°C #1 W (cpm)	csf2_cerenkov
1914	40	0.5	31.0	40°C #2 W (cpm)	csf2_cerenkov
1915	40	0.5	7.56	40°C #1 W (mol Pi/mol Cdk1/min)	csf2_cerenkov
1916	40	0.5	7.56	40°C #2 W (mol Pi/mol Cdk1/min)	csf2_cerenkov
1917	40	0.75	32.0	40°C #1 W (cpm)	csf2_cerenkov
1918	40	0.75	55.0	40°C #2 W (cpm)	csf2_cerenkov
1919	40	0.75	8.59	40°C #1 W (mol Pi/mol Cdk1/min)	csf2_cerenkov
1920	40	0.75	32.28	40°C #2 W (mol Pi/mol Cdk1/min)	csf2_cerenkov
1921	40	1.0	48.0	40°C #1 W (cpm)	csf2_cerenkov
1922	40	1.0	46.0	40°C #2 W (cpm)	csf2_cerenkov
1923	40	1.0	25.07	40°C #1 W (mol Pi/mol Cdk1/min)	csf2_cerenkov
1924	40	1.0	23.01	40°C #2 W (mol Pi/mol Cdk1/min)	csf2_cerenkov
1925	40	1.25	58.0	40°C #1 W (cpm)	csf2_cerenkov
1926	40	1.25	56.0	40°C #2 W (cpm)	csf2_cerenkov
1927	40	1.25	35.37	40°C #1 W (mol Pi/mol Cdk1/min)	csf2_cerenkov
1928	40	1.25	33.31	40°C #2 W (mol Pi/mol Cdk1/min)	csf2_cerenkov
1929	40	1.5	69.0	40°C #1 W (cpm)	csf2_cerenkov
1930	40	1.5	67.0	40°C #2 W (cpm)	csf2_cerenkov
1931	40	1.5	46.7	40°C #1 W (mol Pi/mol Cdk1/min)	csf2_cerenkov
1932	40	1.5	44.64	40°C #2 W (mol Pi/mol Cdk1/min)	csf2_cerenkov
1933	40	1.75	108.0	40°C #1 W (cpm)	csf2_cerenkov
1934	40	1.75	88.0	40°C #2 W (cpm)	csf2_cerenkov
1935	40	1.75	86.88	40°C #1 W (mol Pi/mol Cdk1/min)	csf2_cerenkov
1936	40	1.75	66.28	40°C #2 W (mol Pi/mol Cdk1/min)	csf2_cerenkov
1937	40	2.0	107.0	40°C #1 W (cpm)	csf2_cerenkov
1938	40	2.0	100.0	40°C #2 W (cpm)	csf2_cerenkov
1939	40	2.0	85.85	40°C #1 W (mol Pi/mol Cdk1/min)	csf2_cerenkov
1940	40	2.0	78.64	40°C #2 W (mol Pi/mol Cdk1/min)	csf2_cerenkov
1941	40	2.25	143.0	40°C #1 W (cpm)	csf2_cerenkov
1942	40	2.25	126.0	40°C #2 W (cpm)	csf2_cerenkov
1943	40	2.25	122.94	40°C #1 W (mol Pi/mol Cdk1/min)	csf2_cerenkov
1944	40	2.25	105.43	40°C #2 W (mol Pi/mol Cdk1/min)	csf2_cerenkov
1945	40	2.5	141.0	40°C #1 W (cpm)	csf2_cerenkov
1946	40	2.5	121.0	40°C #2 W (cpm)	csf2_cerenkov
1947	40	2.5	120.88	40°C #1 W (mol Pi/mol Cdk1/min)	csf2_cerenkov
1948	40	2.5	100.28	40°C #2 W (mol Pi/mol Cdk1/min)	csf2_cerenkov
1949	40	2.75	174.0	40°C #1 W (cpm)	csf2_cerenkov
1950	40	2.75	172.0	40°C #2 W (cpm)	csf2_cerenkov
1951	40	2.75	154.88	40°C #1 W (mol Pi/mol Cdk1/min)	csf2_cerenkov
1952	40	2.75	152.82	40°C #2 W (mol Pi/mol Cdk1/min)	csf2_cerenkov
1953	40	3.0	139.0	40°C #1 W (cpm)	csf2_cerenkov
1954	40	3.0	144.0	40°C #2 W (cpm)	csf2_cerenkov
1955	40	3.0	118.82	40°C #1 W (mol Pi/mol Cdk1/min)	csf2_cerenkov
1956	40	3.0	123.97	40°C #2 W (mol Pi/mol Cdk1/min)	csf2_cerenkov
1957	40	3.25	151.0	40°C #1 W (cpm)	csf2_cerenkov
1958	40	3.25	180.0	40°C #2 W (cpm)	csf2_cerenkov
1959	40	3.25	131.19	40°C #1 W (mol Pi/mol Cdk1/min)	csf2_cerenkov
1960	40	3.25	161.06	40°C #2 W (mol Pi/mol Cdk1/min)	csf2_cerenkov
1961	40	3.5	156.0	40°C #1 W (cpm)	csf2_cerenkov
1962	40	3.5	157.0	40°C #2 W (cpm)	csf2_cerenkov
1963	40	3.5	136.34	40°C #1 W (mol Pi/mol Cdk1/min)	csf2_cerenkov
1964	40	3.5	137.37	40°C #2 W (mol Pi/mol Cdk1/min)	csf2_cerenkov
1965	40	3.75	170.0	40°C #1 W (cpm)	csf2_cerenkov
1966	40	3.75	172.0	40°C #2 W (cpm)	csf2_cerenkov
1967	40	3.75	150.76	40°C #1 W (mol Pi/mol Cdk1/min)	csf2_cerenkov
1968	40	3.75	152.82	40°C #2 W (mol Pi/mol Cdk1/min)	csf2_cerenkov
1969	40	4.0	219.0	40°C #1 W (cpm)	csf2_cerenkov
1970	40	4.0	259.0	40°C #2 W (cpm)	csf2_cerenkov
1971	40	4.0	201.24	40°C #1 W (mol Pi/mol Cdk1/min)	csf2_cerenkov
1972	40	4.0	242.45	40°C #2 W (mol Pi/mol Cdk1/min)	csf2_cerenkov
1973	40	4.5	222.0	40°C #1 W (cpm)	csf2_cerenkov
1974	40	4.5	254.0	40°C #2 W (cpm)	csf2_cerenkov
1975	40	4.5	204.33	40°C #1 W (mol Pi/mol Cdk1/min)	csf2_cerenkov
1976	40	4.5	237.3	40°C #2 W (mol Pi/mol Cdk1/min)	csf2_cerenkov
1977	50	0.25	35.8	50°C Rep #1 (cpm)	csf2_cerenkov
1978	50	0.25	33.0	50°C Rep #2 (cpm)	csf2_cerenkov
1979	50	0.25	23.0	50°C Rep #3 (cpm)	csf2_cerenkov
1980	50	0.25	12.21	50°C Rep #1 (mol Pi/mol Cdk1/min)	csf2_cerenkov
1981	50	0.25	9.78	50°C Rep #2 (mol Pi/mol Cdk1/min)	csf2_cerenkov
1982	50	0.25	0.05	50°C Rep #3 (mol Pi/mol Cdk1/min)	csf2_cerenkov
1983	50	0.5	45.0	50°C Rep #1 (cpm)	csf2_cerenkov
1984	50	0.5	45.8	50°C Rep #2 (cpm)	csf2_cerenkov
1985	50	0.5	35.2	50°C Rep #3 (cpm)	csf2_cerenkov
1986	50	0.5	20.19	50°C Rep #1 (mol Pi/mol Cdk1/min)	csf2_cerenkov
1987	50	0.5	20.89	50°C Rep #2 (mol Pi/mol Cdk1/min)	csf2_cerenkov
1988	50	0.5	9.39	50°C Rep #3 (mol Pi/mol Cdk1/min)	csf2_cerenkov
1989	50	0.75	60.8	50°C Rep #1 (cpm)	csf2_cerenkov
1990	50	0.75	56.4	50°C Rep #2 (cpm)	csf2_cerenkov
1991	50	0.75	37.0	50°C Rep #3 (cpm)	csf2_cerenkov
1992	50	0.75	33.91	50°C Rep #1 (mol Pi/mol Cdk1/min)	csf2_cerenkov
1993	50	0.75	30.09	50°C Rep #2 (mol Pi/mol Cdk1/min)	csf2_cerenkov
1994	50	0.75	10.76	50°C Rep #3 (mol Pi/mol Cdk1/min)	csf2_cerenkov
1995	50	1.0	74.8	50°C Rep #1 (cpm)	csf2_cerenkov
1996	50	1.0	67.0	50°C Rep #2 (cpm)	csf2_cerenkov
1997	50	1.0	45.4	50°C Rep #3 (cpm)	csf2_cerenkov
1998	50	1.0	46.06	50°C Rep #1 (mol Pi/mol Cdk1/min)	csf2_cerenkov
[truncated: 1,074 more rows]
