# Supplementary material for: Mechanistic origins of temperature scaling in the early embryonic cell cycle
Source: Nat Commun. 2025 Aug 28;16:8045. doi: 10.1038/s41467-025-62918-0 (PMC12394406; doi:10.1038/s41467-025-62918-0)
Supplement: Supplementary file 12 — Source Data [file 41467_2025_62918_MOESM12_ESM.zip › Source_Data_NatComm/Fig6/cyclin_rates.csv]

Temperature	Rate	cycle	frog
16	0.0196	1	1
16	0.03	1	1
18	0.0464	1	2
18	0.0284	2	2
20	0.0518	1	1
20	0.0388	2	1
22	0.04610358935583246	1	3
22	0.0916	1	3
22	0.031952876302700925	2	3
22	0.0643	2	3
22	0.0819	3	3
24	0.0597	1	1
24	0.0562	2	1
24	0.0501	2	1
24	0.029557924753886945	1	1
24	0.0511	3	1
24	0.0757	3	1
24	0.0667	1	2
24	0.0708	1	2
24	0.0318	2	2
24	0.0616	2	2
24	0.0437	3	2
24	0.06749496980325823	1	3
24	0.0863	1	3
24	0.03932299698577228	2	3
24	0.1286	2	3
26	0.1157	1	3
26	0.0994	1	3
26	0.0484	2	3
26	0.0867	2	3
26	0.0944	3	3
