# Supplementary material for: Mechanistic origins of temperature scaling in the early embryonic cell cycle
Source: Nat Commun. 2025 Aug 28;16:8045. doi: 10.1038/s41467-025-62918-0 (PMC12394406; doi:10.1038/s41467-025-62918-0)
Supplement: Supplementary file 12 — Source Data [file 41467_2025_62918_MOESM12_ESM.zip › Source_Data_NatComm/Fig6/pp2a_measurements.csv]

	Temperature (Celsius)	Time (min)	Value	Replicate	Experiment
0	16	0.0	21.5	+ 2.96 μM okadaic acid CONTROL (cpm)	ip4b
1	16	0.0	17.0	+ 2.96 μM okadaic acid CONTROL (cpm)	ip4b
2	16	0.0	18.0	+ 2.96 μM okadaic acid CONTROL (cpm)	ip4b
3	16	0.0	21.5	Rep. #1 (cpm)	ip4b
4	16	0.0	17.0	Rep. #1 (cpm)	ip4b
5	16	0.0	18.0	Rep. #1 (cpm)	ip4b
6	16	0.0	21.5	Rep. #2 (cpm)	ip4b
7	16	0.0	17.0	Rep. #2 (cpm)	ip4b
8	16	0.0	18.0	Rep. #2 (cpm)	ip4b
9	16	0.0	21.5	Rep. #3 (cpm)	ip4b
10	16	0.0	17.0	Rep. #3 (cpm)	ip4b
11	16	0.0	18.0	Rep. #3 (cpm)	ip4b
12	16	0.0	21.5	Rep. #4 (cpm)	ip4b
13	16	0.0	17.0	Rep. #4 (cpm)	ip4b
14	16	0.0	18.0	Rep. #4 (cpm)	ip4b
15	16	0.25	33.02	+ 2.96 μM okadaic acid CONTROL (cpm)	ip4b
16	16	0.25	31.52	+ 2.96 μM okadaic acid CONTROL (cpm)	ip4b
17	16	0.25	27.02	+ 2.96 μM okadaic acid CONTROL (cpm)	ip4b
18	16	0.25	38.6	Rep. #1 (cpm)	ip4b
19	16	0.25	40.6	Rep. #1 (cpm)	ip4b
20	16	0.25	39.1	Rep. #1 (cpm)	ip4b
21	16	0.25	34.15	Rep. #2 (cpm)	ip4b
22	16	0.25	35.66	Rep. #2 (cpm)	ip4b
23	16	0.25	28.13	Rep. #2 (cpm)	ip4b
24	16	0.25	42.77	Rep. #3 (cpm)	ip4b
25	16	0.25	36.74	Rep. #3 (cpm)	ip4b
26	16	0.25	35.73	Rep. #3 (cpm)	ip4b
27	16	0.25	33.28	Rep. #4 (cpm)	ip4b
28	16	0.25	30.76	Rep. #4 (cpm)	ip4b
29	16	0.25	30.76	Rep. #4 (cpm)	ip4b
30	16	3.0	48.03	+ 2.96 μM okadaic acid CONTROL (cpm)	ip4b
31	16	3.0	56.04	+ 2.96 μM okadaic acid CONTROL (cpm)	ip4b
32	16	3.0	59.05	+ 2.96 μM okadaic acid CONTROL (cpm)	ip4b
33	16	3.0	93.75	Rep. #1 (cpm)	ip4b
34	16	3.0	98.27	Rep. #1 (cpm)	ip4b
35	16	3.0	87.25	Rep. #1 (cpm)	ip4b
36	16	3.0	95.95	Rep. #2 (cpm)	ip4b
37	16	3.0	93.94	Rep. #2 (cpm)	ip4b
38	16	3.0	97.47	Rep. #2 (cpm)	ip4b
39	16	3.0	101.17	Rep. #3 (cpm)	ip4b
40	16	3.0	90.61	Rep. #3 (cpm)	ip4b
41	16	3.0	105.21	Rep. #3 (cpm)	ip4b
42	16	3.0	68.08	Rep. #4 (cpm)	ip4b
43	16	3.0	66.07	Rep. #4 (cpm)	ip4b
44	16	3.0	63.05	Rep. #4 (cpm)	ip4b
45	16	6.0	53.05	+ 2.96 μM okadaic acid CONTROL (cpm)	ip4b
46	16	6.0	50.55	+ 2.96 μM okadaic acid CONTROL (cpm)	ip4b
47	16	6.0	58.56	+ 2.96 μM okadaic acid CONTROL (cpm)	ip4b
48	16	6.0	132.38	Rep. #1 (cpm)	ip4b
49	16	6.0	124.87	Rep. #1 (cpm)	ip4b
50	16	6.0	125.88	Rep. #1 (cpm)	ip4b
51	16	6.0	145.71	Rep. #2 (cpm)	ip4b
52	16	6.0	126.12	Rep. #2 (cpm)	ip4b
53	16	6.0	139.2	Rep. #2 (cpm)	ip4b
54	16	6.0	150.03	Rep. #3 (cpm)	ip4b
55	16	6.0	145.0	Rep. #3 (cpm)	ip4b
56	16	6.0	144.01	Rep. #3 (cpm)	ip4b
57	16	6.0	131.15	Rep. #4 (cpm)	ip4b
58	16	6.0	139.24	Rep. #4 (cpm)	ip4b
59	16	6.0	126.63	Rep. #4 (cpm)	ip4b
60	16	9.0	54.06	+ 2.96 μM okadaic acid CONTROL (cpm)	ip4b
61	16	9.0	62.08	+ 2.96 μM okadaic acid CONTROL (cpm)	ip4b
62	16	9.0	64.08	+ 2.96 μM okadaic acid CONTROL (cpm)	ip4b
63	16	9.0	143.95	Rep. #1 (cpm)	ip4b
64	16	9.0	163.02	Rep. #1 (cpm)	ip4b
65	16	9.0	152.5	Rep. #1 (cpm)	ip4b
66	16	9.0	153.78	Rep. #2 (cpm)	ip4b
67	16	9.0	146.26	Rep. #2 (cpm)	ip4b
68	16	9.0	157.83	Rep. #2 (cpm)	ip4b
69	16	9.0	149.05	Rep. #3 (cpm)	ip4b
70	16	9.0	168.7	Rep. #3 (cpm)	ip4b
71	16	9.0	152.6	Rep. #3 (cpm)	ip4b
72	16	9.0	120.08	Rep. #4 (cpm)	ip4b
73	16	9.0	115.05	Rep. #4 (cpm)	ip4b
74	16	9.0	142.81	Rep. #4 (cpm)	ip4b
75	16	12.0	55.58	+ 2.96 μM okadaic acid CONTROL (cpm)	ip4b
76	16	12.0	49.57	+ 2.96 μM okadaic acid CONTROL (cpm)	ip4b
77	16	12.0	44.07	+ 2.96 μM okadaic acid CONTROL (cpm)	ip4b
78	16	12.0	195.15	Rep. #1 (cpm)	ip4b
79	16	12.0	207.21	Rep. #1 (cpm)	ip4b
80	16	12.0	195.18	Rep. #1 (cpm)	ip4b
81	16	12.0	198.56	Rep. #2 (cpm)	ip4b
82	16	12.0	195.55	Rep. #2 (cpm)	ip4b
83	16	12.0	190.04	Rep. #2 (cpm)	ip4b
84	16	12.0	192.4	Rep. #3 (cpm)	ip4b
85	16	12.0	188.38	Rep. #3 (cpm)	ip4b
86	16	12.0	187.39	Rep. #3 (cpm)	ip4b
87	16	12.0	148.88	Rep. #4 (cpm)	ip4b
88	16	12.0	154.94	Rep. #4 (cpm)	ip4b
89	16	12.0	151.92	Rep. #4 (cpm)	ip4b
90	16	18.0	62.6	+ 2.96 μM okadaic acid CONTROL (cpm)	ip4b
91	16	18.0	55.59	+ 2.96 μM okadaic acid CONTROL (cpm)	ip4b
92	16	18.0	57.1	+ 2.96 μM okadaic acid CONTROL (cpm)	ip4b
93	16	18.0	254.91	Rep. #1 (cpm)	ip4b
94	16	18.0	263.96	Rep. #1 (cpm)	ip4b
95	16	18.0	273.51	Rep. #1 (cpm)	ip4b
96	16	18.0	239.83	Rep. #2 (cpm)	ip4b
97	16	18.0	240.35	Rep. #2 (cpm)	ip4b
98	16	18.0	240.87	Rep. #2 (cpm)	ip4b
99	16	18.0	244.83	Rep. #3 (cpm)	ip4b
100	16	18.0	241.33	Rep. #3 (cpm)	ip4b
101	16	18.0	252.93	Rep. #3 (cpm)	ip4b
102	16	18.0	202.92	Rep. #4 (cpm)	ip4b
103	16	18.0	191.83	Rep. #4 (cpm)	ip4b
104	16	18.0	212.03	Rep. #4 (cpm)	ip4b
105	16	24.0	50.59	+ 2.96 μM okadaic acid CONTROL (cpm)	ip4b
106	16	24.0	51.6	+ 2.96 μM okadaic acid CONTROL (cpm)	ip4b
107	16	24.0	50.1	+ 2.96 μM okadaic acid CONTROL (cpm)	ip4b
108	16	24.0	290.1	Rep. #1 (cpm)	ip4b
109	16	24.0	282.09	Rep. #1 (cpm)	ip4b
110	16	24.0	251.99	Rep. #1 (cpm)	ip4b
111	16	24.0	284.64	Rep. #2 (cpm)	ip4b
112	16	24.0	276.61	Rep. #2 (cpm)	ip4b
113	16	24.0	263.05	Rep. #2 (cpm)	ip4b
114	16	24.0	273.61	Rep. #3 (cpm)	ip4b
115	16	24.0	273.63	Rep. #3 (cpm)	ip4b
116	16	24.0	272.64	Rep. #3 (cpm)	ip4b
117	16	24.0	274.15	Rep. #4 (cpm)	ip4b
118	16	24.0	251.95	Rep. #4 (cpm)	ip4b
119	16	24.0	233.29	Rep. #4 (cpm)	ip4b
120	16	33.0	57.62	+ 2.96 μM okadaic acid CONTROL (cpm)	ip4b
121	16	33.0	55.12	+ 2.96 μM okadaic acid CONTROL (cpm)	ip4b
122	16	33.0	57.12	+ 2.96 μM okadaic acid CONTROL (cpm)	ip4b
123	16	33.0	347.89	Rep. #1 (cpm)	ip4b
124	16	33.0	365.49	Rep. #1 (cpm)	ip4b
125	16	33.0	362.0	Rep. #1 (cpm)	ip4b
126	16	33.0	331.48	Rep. #2 (cpm)	ip4b
127	16	33.0	308.36	Rep. #2 (cpm)	ip4b
128	16	33.0	325.99	Rep. #2 (cpm)	ip4b
129	16	33.0	366.41	Rep. #3 (cpm)	ip4b
130	16	33.0	368.45	Rep. #3 (cpm)	ip4b
131	16	33.0	338.73	Rep. #3 (cpm)	ip4b
132	16	33.0	327.24	Rep. #4 (cpm)	ip4b
133	16	33.0	317.66	Rep. #4 (cpm)	ip4b
134	16	33.0	296.98	Rep. #4 (cpm)	ip4b
135	16	45.0	58.13	+ 2.96 μM okadaic acid CONTROL (cpm)	ip4b
136	16	45.0	56.63	+ 2.96 μM okadaic acid CONTROL (cpm)	ip4b
137	16	45.0	58.14	+ 2.96 μM okadaic acid CONTROL (cpm)	ip4b
138	16	45.0	443.87	Rep. #1 (cpm)	ip4b
139	16	45.0	436.87	Rep. #1 (cpm)	ip4b
140	16	45.0	435.4	Rep. #1 (cpm)	ip4b
141	16	45.0	409.03	Rep. #2 (cpm)	ip4b
142	16	45.0	394.97	Rep. #2 (cpm)	ip4b
143	16	45.0	407.58	Rep. #2 (cpm)	ip4b
144	16	45.0	384.13	Rep. #3 (cpm)	ip4b
145	16	45.0	389.7	Rep. #3 (cpm)	ip4b
146	16	45.0	412.42	Rep. #3 (cpm)	ip4b
147	16	45.0	389.44	Rep. #4 (cpm)	ip4b
148	16	45.0	372.79	Rep. #4 (cpm)	ip4b
149	16	45.0	394.54	Rep. #4 (cpm)	ip4b
150	18	0.0	21.5	Rep. #1B (cpm)	ip4b
151	18	0.0	17.0	Rep. #1B (cpm)	ip4b
152	18	0.0	18.0	Rep. #1B (cpm)	ip4b
153	18	0.0	21.5	Rep. #2B (cpm)	ip4b
154	18	0.0	17.0	Rep. #2B (cpm)	ip4b
155	18	0.0	18.0	Rep. #2B (cpm)	ip4b
156	18	0.0	21.5	Rep. #3B (cpm)	ip4b
157	18	0.0	17.0	Rep. #3B (cpm)	ip4b
158	18	0.0	18.0	Rep. #3B (cpm)	ip4b
159	18	0.0	21.5	Rep. #4B (cpm)	ip4b
160	18	0.0	17.0	Rep. #4B (cpm)	ip4b
161	18	0.0	18.0	Rep. #4B (cpm)	ip4b
162	18	0.25	50.03	Rep. #1B (cpm)	ip4b
163	18	0.25	60.14	Rep. #1B (cpm)	ip4b
164	18	0.25	57.11	Rep. #1B (cpm)	ip4b
165	18	0.25	40.51	Rep. #2B (cpm)	ip4b
166	18	0.25	40.51	Rep. #2B (cpm)	ip4b
167	18	0.25	40.01	Rep. #2B (cpm)	ip4b
168	18	0.25	41.6	Rep. #3B (cpm)	ip4b
169	18	0.25	42.11	Rep. #3B (cpm)	ip4b
170	18	0.25	41.61	Rep. #3B (cpm)	ip4b
171	18	0.25	35.08	Rep. #4B (cpm)	ip4b
172	18	0.25	35.59	Rep. #4B (cpm)	ip4b
173	18	0.25	37.62	Rep. #4B (cpm)	ip4b
174	18	3.0	132.43	Rep. #1B (cpm)	ip4b
175	18	3.0	139.51	Rep. #1B (cpm)	ip4b
176	18	3.0	141.04	Rep. #1B (cpm)	ip4b
177	18	3.0	127.12	Rep. #2B (cpm)	ip4b
178	18	3.0	135.23	Rep. #2B (cpm)	ip4b
179	18	3.0	139.8	Rep. #2B (cpm)	ip4b
180	18	3.0	95.91	Rep. #3B (cpm)	ip4b
181	18	3.0	87.79	Rep. #3B (cpm)	ip4b
182	18	3.0	85.26	Rep. #3B (cpm)	ip4b
183	18	3.0	63.56	Rep. #4B (cpm)	ip4b
184	18	3.0	71.7	Rep. #4B (cpm)	ip4b
185	18	3.0	69.16	Rep. #4B (cpm)	ip4b
186	18	6.0	209.81	Rep. #1B (cpm)	ip4b
187	18	6.0	230.55	Rep. #1B (cpm)	ip4b
188	18	6.0	217.42	Rep. #1B (cpm)	ip4b
189	18	6.0	204.65	Rep. #2B (cpm)	ip4b
190	18	6.0	205.17	Rep. #2B (cpm)	ip4b
191	18	6.0	200.12	Rep. #2B (cpm)	ip4b
192	18	6.0	134.5	Rep. #3B (cpm)	ip4b
193	18	6.0	154.82	Rep. #3B (cpm)	ip4b
194	18	6.0	149.24	Rep. #3B (cpm)	ip4b
195	18	6.0	107.82	Rep. #4B (cpm)	ip4b
196	18	6.0	117.49	Rep. #4B (cpm)	ip4b
197	18	6.0	98.68	Rep. #4B (cpm)	ip4b
198	18	9.0	250.31	Rep. #1B (cpm)	ip4b
199	18	9.0	216.44	Rep. #1B (cpm)	ip4b
200	18	9.0	237.19	Rep. #1B (cpm)	ip4b
201	18	9.0	233.58	Rep. #2B (cpm)	ip4b
202	18	9.0	232.07	Rep. #2B (cpm)	ip4b
203	18	9.0	221.95	Rep. #2B (cpm)	ip4b
204	18	9.0	171.09	Rep. #3B (cpm)	ip4b
205	18	9.0	160.94	Rep. #3B (cpm)	ip4b
206	18	9.0	165.52	Rep. #3B (cpm)	ip4b
207	18	9.0	129.71	Rep. #4B (cpm)	ip4b
208	18	9.0	133.79	Rep. #4B (cpm)	ip4b
209	18	9.0	168.4	Rep. #4B (cpm)	ip4b
210	18	12.0	302.96	Rep. #1B (cpm)	ip4b
211	18	12.0	269.09	Rep. #1B (cpm)	ip4b
212	18	12.0	273.67	Rep. #1B (cpm)	ip4b
213	18	12.0	274.17	Rep. #2B (cpm)	ip4b
214	18	12.0	262.53	Rep. #2B (cpm)	ip4b
215	18	12.0	277.76	Rep. #2B (cpm)	ip4b
216	18	12.0	201.59	Rep. #3B (cpm)	ip4b
217	18	12.0	214.3	Rep. #3B (cpm)	ip4b
218	18	12.0	207.71	Rep. #3B (cpm)	ip4b
219	18	12.0	165.36	Rep. #4B (cpm)	ip4b
220	18	12.0	187.76	Rep. #4B (cpm)	ip4b
221	18	12.0	173.01	Rep. #4B (cpm)	ip4b
222	18	18.0	361.21	Rep. #1B (cpm)	ip4b
223	18	18.0	332.9	Rep. #1B (cpm)	ip4b
224	18	18.0	350.13	Rep. #1B (cpm)	ip4b
225	18	18.0	336.58	Rep. #2B (cpm)	ip4b
226	18	18.0	339.13	Rep. #2B (cpm)	ip4b
227	18	18.0	369.07	Rep. #2B (cpm)	ip4b
228	18	18.0	248.87	Rep. #3B (cpm)	ip4b
229	18	18.0	261.59	Rep. #3B (cpm)	ip4b
230	18	18.0	247.38	Rep. #3B (cpm)	ip4b
231	18	18.0	239.18	Rep. #4B (cpm)	ip4b
232	18	18.0	246.33	Rep. #4B (cpm)	ip4b
233	18	18.0	235.65	Rep. #4B (cpm)	ip4b
234	18	24.0	376.47	Rep. #1B (cpm)	ip4b
235	18	24.0	379.02	Rep. #1B (cpm)	ip4b
236	18	24.0	386.13	Rep. #1B (cpm)	ip4b
237	18	24.0	414.73	Rep. #2B (cpm)	ip4b
238	18	24.0	384.84	Rep. #2B (cpm)	ip4b
239	18	24.0	389.94	Rep. #2B (cpm)	ip4b
240	18	24.0	333.76	Rep. #3B (cpm)	ip4b
241	18	24.0	335.82	Rep. #3B (cpm)	ip4b
242	18	24.0	320.6	Rep. #3B (cpm)	ip4b
243	18	24.0	289.12	Rep. #4B (cpm)	ip4b
244	18	24.0	302.88	Rep. #4B (cpm)	ip4b
245	18	24.0	295.78	Rep. #4B (cpm)	ip4b
246	18	33.0	435.77	Rep. #1B (cpm)	ip4b
247	18	33.0	438.33	Rep. #1B (cpm)	ip4b
248	18	33.0	419.12	Rep. #1B (cpm)	ip4b
249	18	33.0	417.36	Rep. #2B (cpm)	ip4b
250	18	33.0	440.71	Rep. #2B (cpm)	ip4b
251	18	33.0	429.59	Rep. #2B (cpm)	ip4b
252	18	33.0	388.2	Rep. #3B (cpm)	ip4b
253	18	33.0	381.62	Rep. #3B (cpm)	ip4b
254	18	33.0	397.91	Rep. #3B (cpm)	ip4b
255	18	33.0	395.59	Rep. #4B (cpm)	ip4b
256	18	33.0	394.09	Rep. #4B (cpm)	ip4b
257	18	33.0	411.94	Rep. #4B (cpm)	ip4b
258	18	45.0	504.71	Rep. #1B (cpm)	ip4b
259	18	45.0	511.32	Rep. #1B (cpm)	ip4b
260	18	45.0	544.27	Rep. #1B (cpm)	ip4b
261	18	45.0	515.34	Rep. #2B (cpm)	ip4b
262	18	45.0	503.2	Rep. #2B (cpm)	ip4b
263	18	45.0	508.31	Rep. #2B (cpm)	ip4b
264	18	45.0	461.47	Rep. #3B (cpm)	ip4b
265	18	45.0	476.75	Rep. #3B (cpm)	ip4b
266	18	45.0	485.94	Rep. #3B (cpm)	ip4b
267	18	45.0	360.54	Rep. #4B (cpm)	ip4b
268	18	45.0	379.92	Rep. #4B (cpm)	ip4b
269	18	45.0	388.09	Rep. #4B (cpm)	ip4b
270	20	0.0	20.5	Rep. #1 (cpm)	ip4b
271	20	0.0	20.5	Rep. #1 (cpm)	ip4b
272	20	0.0	18.0	Rep. #1 (cpm)	ip4b
273	20	0.0	20.5	Rep. #2 (cpm)	ip4b
274	20	0.0	20.5	Rep. #2 (cpm)	ip4b
275	20	0.0	18.0	Rep. #2 (cpm)	ip4b
276	20	0.0	20.5	Rep. #3 (cpm)	ip4b
277	20	0.0	20.5	Rep. #3 (cpm)	ip4b
278	20	0.0	18.0	Rep. #3 (cpm)	ip4b
279	20	0.0	20.5	Rep. #4 (cpm)	ip4b
280	20	0.0	20.5	Rep. #4 (cpm)	ip4b
281	20	0.0	18.0	Rep. #4 (cpm)	ip4b
282	20	0.25	44.02	Rep. #1 (cpm)	ip4b
283	20	0.25	46.03	Rep. #1 (cpm)	ip4b
284	20	0.25	47.53	Rep. #1 (cpm)	ip4b
285	20	0.25	32.08	Rep. #2 (cpm)	ip4b
286	20	0.25	26.57	Rep. #2 (cpm)	ip4b
287	20	0.25	34.59	Rep. #2 (cpm)	ip4b
288	20	0.25	30.13	Rep. #3 (cpm)	ip4b
289	20	0.25	35.66	Rep. #3 (cpm)	ip4b
290	20	0.25	39.18	Rep. #3 (cpm)	ip4b
291	20	0.25	28.68	Rep. #4 (cpm)	ip4b
292	20	0.25	33.72	Rep. #4 (cpm)	ip4b
293	20	0.25	30.2	Rep. #4 (cpm)	ip4b
294	20	3.0	114.08	Rep. #1 (cpm)	ip4b
295	20	3.0	129.1	Rep. #1 (cpm)	ip4b
296	20	3.0	116.1	Rep. #1 (cpm)	ip4b
297	20	3.0	87.74	Rep. #2 (cpm)	ip4b
298	20	3.0	78.72	Rep. #2 (cpm)	ip4b
299	20	3.0	80.73	Rep. #2 (cpm)	ip4b
300	20	3.0	92.43	Rep. #3 (cpm)	ip4b
301	20	3.0	89.42	Rep. #3 (cpm)	ip4b
302	20	3.0	89.43	Rep. #3 (cpm)	ip4b
303	20	3.0	85.57	Rep. #4 (cpm)	ip4b
304	20	3.0	80.04	Rep. #4 (cpm)	ip4b
305	20	3.0	87.59	Rep. #4 (cpm)	ip4b
306	20	6.0	164.15	Rep. #1 (cpm)	ip4b
307	20	6.0	167.17	Rep. #1 (cpm)	ip4b
308	20	6.0	175.69	Rep. #1 (cpm)	ip4b
309	20	6.0	114.83	Rep. #2 (cpm)	ip4b
310	20	6.0	125.37	Rep. #2 (cpm)	ip4b
311	20	6.0	123.38	Rep. #2 (cpm)	ip4b
312	20	6.0	142.7	Rep. #3 (cpm)	ip4b
313	20	6.0	140.19	Rep. #3 (cpm)	ip4b
314	20	6.0	140.2	Rep. #3 (cpm)	ip4b
315	20	6.0	131.9	Rep. #4 (cpm)	ip4b
316	20	6.0	116.3	Rep. #4 (cpm)	ip4b
317	20	6.0	129.4	Rep. #4 (cpm)	ip4b
318	20	9.0	210.74	Rep. #1 (cpm)	ip4b
319	20	9.0	192.74	Rep. #1 (cpm)	ip4b
320	20	9.0	213.28	Rep. #1 (cpm)	ip4b
321	20	9.0	165.52	Rep. #2 (cpm)	ip4b
322	20	9.0	147.97	Rep. #2 (cpm)	ip4b
323	20	9.0	155.51	Rep. #2 (cpm)	ip4b
324	20	9.0	166.35	Rep. #3 (cpm)	ip4b
325	20	9.0	196.52	Rep. #3 (cpm)	ip4b
326	20	9.0	202.06	Rep. #3 (cpm)	ip4b
327	20	9.0	165.17	Rep. #4 (cpm)	ip4b
328	20	9.0	170.21	Rep. #4 (cpm)	ip4b
329	20	9.0	195.41	Rep. #4 (cpm)	ip4b
330	20	12.0	264.36	Rep. #1 (cpm)	ip4b
331	20	12.0	255.37	Rep. #1 (cpm)	ip4b
332	20	12.0	265.4	Rep. #1 (cpm)	ip4b
333	20	12.0	314.05	Rep. #2 (cpm)	ip4b
334	20	12.0	340.66	Rep. #2 (cpm)	ip4b
335	20	12.0	295.03	Rep. #2 (cpm)	ip4b
336	20	12.0	251.84	Rep. #3 (cpm)	ip4b
337	20	12.0	269.45	Rep. #3 (cpm)	ip4b
338	20	12.0	261.93	Rep. #3 (cpm)	ip4b
339	20	12.0	212.04	Rep. #4 (cpm)	ip4b
340	20	12.0	220.62	Rep. #4 (cpm)	ip4b
341	20	12.0	231.22	Rep. #4 (cpm)	ip4b
342	20	18.0	342.55	Rep. #1 (cpm)	ip4b
343	20	18.0	342.57	Rep. #1 (cpm)	ip4b
344	20	18.0	338.59	Rep. #1 (cpm)	ip4b
345	20	18.0	294.55	Rep. #2 (cpm)	ip4b
346	20	18.0	287.04	Rep. #2 (cpm)	ip4b
347	20	18.0	291.08	Rep. #2 (cpm)	ip4b
348	20	18.0	307.7	Rep. #3 (cpm)	ip4b
349	20	18.0	287.11	Rep. #3 (cpm)	ip4b
350	20	18.0	289.64	Rep. #3 (cpm)	ip4b
351	20	18.0	275.06	Rep. #4 (cpm)	ip4b
352	20	18.0	284.65	Rep. #4 (cpm)	ip4b
353	20	18.0	287.7	Rep. #4 (cpm)	ip4b
354	20	24.0	377.18	Rep. #1 (cpm)	ip4b
355	20	24.0	353.17	Rep. #1 (cpm)	ip4b
356	20	24.0	345.68	Rep. #1 (cpm)	ip4b
357	20	24.0	333.26	Rep. #2 (cpm)	ip4b
358	20	24.0	346.44	Rep. #2 (cpm)	ip4b
359	20	24.0	366.44	Rep. #2 (cpm)	ip4b
360	20	24.0	287.65	Rep. #3 (cpm)	ip4b
361	20	24.0	323.89	Rep. #3 (cpm)	ip4b
362	20	24.0	320.39	Rep. #3 (cpm)	ip4b
363	20	24.0	307.37	Rep. #4 (cpm)	ip4b
364	20	24.0	312.43	Rep. #4 (cpm)	ip4b
365	20	24.0	330.09	Rep. #4 (cpm)	ip4b
366	20	33.0	404.82	Rep. #1 (cpm)	ip4b
367	20	33.0	427.4	Rep. #1 (cpm)	ip4b
368	20	33.0	414.4	Rep. #1 (cpm)	ip4b
369	20	33.0	439.26	Rep. #2 (cpm)	ip4b
370	20	33.0	402.14	Rep. #2 (cpm)	ip4b
371	20	33.0	425.76	Rep. #2 (cpm)	ip4b
372	20	33.0	416.99	Rep. #3 (cpm)	ip4b
373	20	33.0	421.55	Rep. #3 (cpm)	ip4b
374	20	33.0	442.2	Rep. #3 (cpm)	ip4b
375	20	33.0	388.08	Rep. #4 (cpm)	ip4b
376	20	33.0	393.65	Rep. #4 (cpm)	ip4b
377	20	33.0	378.56	Rep. #4 (cpm)	ip4b
378	20	45.0	428.46	Rep. #1 (cpm)	ip4b
379	20	45.0	423.48	Rep. #1 (cpm)	ip4b
380	20	45.0	447.07	Rep. #1 (cpm)	ip4b
381	20	45.0	489.53	Rep. #2 (cpm)	ip4b
382	20	45.0	443.78	Rep. #2 (cpm)	ip4b
383	20	45.0	507.71	Rep. #2 (cpm)	ip4b
384	20	45.0	437.35	Rep. #3 (cpm)	ip4b
385	20	45.0	473.53	Rep. #3 (cpm)	ip4b
386	20	45.0	448.96	Rep. #3 (cpm)	ip4b
387	20	45.0	434.04	Rep. #4 (cpm)	ip4b
388	20	45.0	446.17	Rep. #4 (cpm)	ip4b
389	20	45.0	449.73	Rep. #4 (cpm)	ip4b
390	22	0.0	23.5	Rep. #1 (cpm)	ip4b
391	22	0.0	14.0	Rep. #1 (cpm)	ip4b
392	22	0.0	19.0	Rep. #1 (cpm)	ip4b
393	22	0.0	23.5	Rep. #2 (cpm)	ip4b
394	22	0.0	14.0	Rep. #2 (cpm)	ip4b
395	22	0.0		Rep. #2 (cpm)	ip4b
396	22	0.0		Rep. #3 (cpm)	ip4b
397	22	0.0		Rep. #3 (cpm)	ip4b
398	22	0.0	19.0	Rep. #3 (cpm)	ip4b
399	22	0.0	19.0	Rep. #4 (cpm)	ip4b
400	22	0.0	23.5	Rep. #4 (cpm)	ip4b
401	22	0.0	14.0	Rep. #4 (cpm)	ip4b
402	22	0.25	55.03	Rep. #1 (cpm)	ip4b
403	22	0.25	47.03	Rep. #1 (cpm)	ip4b
404	22	0.25	51.53	Rep. #1 (cpm)	ip4b
405	22	0.25	46.62	Rep. #2 (cpm)	ip4b
406	22	0.25	42.61	Rep. #2 (cpm)	ip4b
407	22	0.25	42.61	Rep. #2 (cpm)	ip4b
408	22	0.25	54.74	Rep. #3 (cpm)	ip4b
409	22	0.25	50.73	Rep. #3 (cpm)	ip4b
410	22	0.25	55.76	Rep. #3 (cpm)	ip4b
411	22	0.25	48.31	Rep. #4 (cpm)	ip4b
412	22	0.25	48.82	Rep. #4 (cpm)	ip4b
413	22	0.25	34.22	Rep. #4 (cpm)	ip4b
414	22	3.0	146.11	Rep. #1 (cpm)	ip4b
415	22	3.0	153.62	Rep. #1 (cpm)	ip4b
416	22	3.0	154.63	Rep. #1 (cpm)	ip4b
417	22	3.0	105.28	Rep. #2 (cpm)	ip4b
418	22	3.0	112.31	Rep. #2 (cpm)	ip4b
419	22	3.0	106.3	Rep. #2 (cpm)	ip4b
420	22	3.0	104.49	Rep. #3 (cpm)	ip4b
421	22	3.0	103.99	Rep. #3 (cpm)	ip4b
422	22	3.0	95.96	Rep. #3 (cpm)	ip4b
423	22	3.0	129.36	Rep. #4 (cpm)	ip4b
424	22	3.0	112.25	Rep. #4 (cpm)	ip4b
425	22	3.0	136.42	Rep. #4 (cpm)	ip4b
426	22	6.0	216.2	Rep. #1 (cpm)	ip4b
427	22	6.0	200.2	Rep. #1 (cpm)	ip4b
428	22	6.0	211.23	Rep. #1 (cpm)	ip4b
429	22	6.0	190.05	Rep. #2 (cpm)	ip4b
430	22	6.0	167.0	Rep. #2 (cpm)	ip4b
431	22	6.0	178.04	Rep. #2 (cpm)	ip4b
432	22	6.0	170.33	Rep. #3 (cpm)	ip4b
433	22	6.0	179.89	Rep. #3 (cpm)	ip4b
434	22	6.0	174.38	Rep. #3 (cpm)	ip4b
435	22	6.0	205.91	Rep. #4 (cpm)	ip4b
436	22	6.0	199.38	Rep. #4 (cpm)	ip4b
437	22	6.0	190.33	Rep. #4 (cpm)	ip4b
438	22	9.0	268.81	Rep. #1 (cpm)	ip4b
439	22	9.0	287.85	Rep. #1 (cpm)	ip4b
440	22	9.0	258.34	Rep. #1 (cpm)	ip4b
441	22	9.0	225.71	Rep. #2 (cpm)	ip4b
442	22	9.0	242.78	Rep. #2 (cpm)	ip4b
443	22	9.0	213.7	Rep. #2 (cpm)	ip4b
444	22	9.0	248.27	Rep. #3 (cpm)	ip4b
445	22	9.0	232.2	Rep. #3 (cpm)	ip4b
446	22	9.0	223.17	Rep. #3 (cpm)	ip4b
447	22	9.0	213.51	Rep. #4 (cpm)	ip4b
448	22	9.0	215.03	Rep. #4 (cpm)	ip4b
449	22	9.0	218.57	Rep. #4 (cpm)	ip4b
450	22	12.0	350.48	Rep. #1 (cpm)	ip4b
451	22	12.0	359.52	Rep. #1 (cpm)	ip4b
452	22	12.0	378.57	Rep. #1 (cpm)	ip4b
453	22	12.0	254.35	Rep. #2 (cpm)	ip4b
454	22	12.0	239.32	Rep. #2 (cpm)	ip4b
455	22	12.0	241.84	Rep. #2 (cpm)	ip4b
456	22	12.0	282.0	Rep. #3 (cpm)	ip4b
457	22	12.0	293.58	Rep. #3 (cpm)	ip4b
458	22	12.0	279.53	Rep. #3 (cpm)	ip4b
459	22	12.0	297.67	Rep. #4 (cpm)	ip4b
460	22	12.0	296.18	Rep. #4 (cpm)	ip4b
461	22	12.0	322.9	Rep. #4 (cpm)	ip4b
462	22	18.0	457.73	Rep. #1 (cpm)	ip4b
463	22	18.0	460.77	Rep. #1 (cpm)	ip4b
464	22	18.0	460.3	Rep. #1 (cpm)	ip4b
465	22	18.0	394.91	Rep. #2 (cpm)	ip4b
466	22	18.0	376.37	Rep. #2 (cpm)	ip4b
467	22	18.0	387.44	Rep. #2 (cpm)	ip4b
468	22	18.0	373.57	Rep. #3 (cpm)	ip4b
469	22	18.0	375.61	Rep. #3 (cpm)	ip4b
470	22	18.0	377.64	Rep. #3 (cpm)	ip4b
471	22	18.0	390.93	Rep. #4 (cpm)	ip4b
472	22	18.0	412.12	Rep. #4 (cpm)	ip4b
473	22	18.0	403.08	Rep. #4 (cpm)	ip4b
474	22	24.0	633.65	Rep. #1 (cpm)	ip4b
475	22	24.0	618.16	Rep. #1 (cpm)	ip4b
476	22	24.0	590.15	Rep. #1 (cpm)	ip4b
477	22	24.0	450.2	Rep. #2 (cpm)	ip4b
478	22	24.0	437.18	Rep. #2 (cpm)	ip4b
479	22	24.0	436.21	Rep. #2 (cpm)	ip4b
480	22	24.0	475.23	Rep. #3 (cpm)	ip4b
481	22	24.0	456.66	Rep. #3 (cpm)	ip4b
482	22	24.0	490.89	Rep. #3 (cpm)	ip4b
483	22	24.0	451.48	Rep. #4 (cpm)	ip4b
484	22	24.0	434.89	Rep. #4 (cpm)	ip4b
485	22	24.0	434.92	Rep. #4 (cpm)	ip4b
486	22	33.0	645.31	Rep. #1 (cpm)	ip4b
487	22	33.0	653.37	Rep. #1 (cpm)	ip4b
488	22	33.0	632.37	Rep. #1 (cpm)	ip4b
489	22	33.0	591.37	Rep. #2 (cpm)	ip4b
490	22	33.0	597.43	Rep. #2 (cpm)	ip4b
491	22	33.0	607.02	Rep. #2 (cpm)	ip4b
492	22	33.0	509.54	Rep. #3 (cpm)	ip4b
493	22	33.0	517.63	Rep. #3 (cpm)	ip4b
494	22	33.0	528.23	Rep. #3 (cpm)	ip4b
495	22	33.0	557.42	Rep. #4 (cpm)	ip4b
496	22	33.0	565.02	Rep. #4 (cpm)	ip4b
497	22	33.0	547.92	Rep. #4 (cpm)	ip4b
498	22	45.0	722.63	Rep. #1 (cpm)	ip4b
499	22	45.0	695.11	Rep. #1 (cpm)	ip4b
500	22	45.0	694.66	Rep. #1 (cpm)	ip4b
501	22	45.0	684.44	Rep. #2 (cpm)	ip4b
502	22	45.0	684.44	Rep. #2 (cpm)	ip4b
503	22	45.0	671.43	Rep. #2 (cpm)	ip4b
504	22	45.0	551.41	Rep. #3 (cpm)	ip4b
505	22	45.0	542.39	Rep. #3 (cpm)	ip4b
506	22	45.0	556.52	Rep. #3 (cpm)	ip4b
507	22	45.0	582.25	Rep. #4 (cpm)	ip4b
508	22	45.0	548.01	Rep. #4 (cpm)	ip4b
509	22	45.0	564.68	Rep. #4 (cpm)	ip4b
510	24	0.0	21.5	Rep. #1 (cpm)	ip4b
511	24	0.0	23.5	Rep. #1 (cpm)	ip4b
512	24	0.0	20.0	Rep. #1 (cpm)	ip4b
513	24	0.0	21.5	Rep. #2 (cpm)	ip4b
514	24	0.0	23.5	Rep. #2 (cpm)	ip4b
515	24	0.0	20.0	Rep. #2 (cpm)	ip4b
516	24	0.0	21.5	Rep. #3 (cpm)	ip4b
517	24	0.0	23.5	Rep. #3 (cpm)	ip4b
518	24	0.0	20.0	Rep. #3 (cpm)	ip4b
519	24	0.0	21.5	Rep. #4 (cpm)	ip4b
520	24	0.0	23.5	Rep. #4 (cpm)	ip4b
521	24	0.0	20.0	Rep. #4 (cpm)	ip4b
522	24	0.25	58.53	Rep. #1 (cpm)	ip4b
523	24	0.25	63.04	Rep. #1 (cpm)	ip4b
524	24	0.25	58.04	Rep. #1 (cpm)	ip4b
525	24	0.25	40.1	Rep. #2 (cpm)	ip4b
526	24	0.25	48.62	Rep. #2 (cpm)	ip4b
527	24	0.25	59.15	Rep. #2 (cpm)	ip4b
528	24	0.25	35.16	Rep. #3 (cpm)	ip4b
529	24	0.25	36.67	Rep. #3 (cpm)	ip4b
530	24	0.25	42.19	Rep. #3 (cpm)	ip4b
531	24	0.25	45.29	Rep. #4 (cpm)	ip4b
532	24	0.25	40.76	Rep. #4 (cpm)	ip4b
533	24	0.25	49.32	Rep. #4 (cpm)	ip4b
534	24	3.0	173.62	Rep. #1 (cpm)	ip4b
535	24	3.0	183.64	Rep. #1 (cpm)	ip4b
536	24	3.0	174.65	Rep. #1 (cpm)	ip4b
537	24	3.0	160.43	Rep. #2 (cpm)	ip4b
538	24	3.0	151.92	Rep. #2 (cpm)	ip4b
539	24	3.0	147.42	Rep. #2 (cpm)	ip4b
540	24	3.0	98.46	Rep. #3 (cpm)	ip4b
541	24	3.0	106.0	Rep. #3 (cpm)	ip4b
542	24	3.0	98.47	Rep. #3 (cpm)	ip4b
543	24	3.0	132.38	Rep. #4 (cpm)	ip4b
544	24	3.0	149.5	Rep. #4 (cpm)	ip4b
545	24	3.0	148.0	Rep. #4 (cpm)	ip4b
546	24	6.0	234.72	Rep. #1 (cpm)	ip4b
547	24	6.0	239.74	Rep. #1 (cpm)	ip4b
548	24	6.0	242.76	Rep. #1 (cpm)	ip4b
549	24	6.0	243.21	Rep. #2 (cpm)	ip4b
550	24	6.0	243.72	Rep. #2 (cpm)	ip4b
551	24	6.0	240.23	Rep. #2 (cpm)	ip4b
552	24	6.0	160.78	Rep. #3 (cpm)	ip4b
553	24	6.0	151.75	Rep. #3 (cpm)	ip4b
554	24	6.0	151.26	Rep. #3 (cpm)	ip4b
555	24	6.0	210.44	Rep. #4 (cpm)	ip4b
556	24	6.0	230.59	Rep. #4 (cpm)	ip4b
557	24	6.0	239.17	Rep. #4 (cpm)	ip4b
558	24	9.0	324.37	Rep. #1 (cpm)	ip4b
559	24	9.0	313.38	Rep. #1 (cpm)	ip4b
560	24	9.0	332.93	Rep. #1 (cpm)	ip4b
561	24	9.0	294.92	Rep. #2 (cpm)	ip4b
562	24	9.0	312.5	Rep. #2 (cpm)	ip4b
563	24	9.0	296.47	Rep. #2 (cpm)	ip4b
564	24	9.0	202.58	Rep. #3 (cpm)	ip4b
565	24	9.0	193.04	Rep. #3 (cpm)	ip4b
566	24	9.0	189.53	Rep. #3 (cpm)	ip4b
567	24	9.0	306.66	Rep. #4 (cpm)	ip4b
568	24	9.0	325.32	Rep. #4 (cpm)	ip4b
569	24	9.0	314.26	Rep. #4 (cpm)	ip4b
570	24	12.0		Rep. #1 (cpm)	ip4b
571	24	12.0		Rep. #1 (cpm)	ip4b
572	24	12.0		Rep. #1 (cpm)	ip4b
573	24	12.0	360.71	Rep. #2 (cpm)	ip4b
574	24	12.0	321.6	Rep. #2 (cpm)	ip4b
575	24	12.0	357.24	Rep. #2 (cpm)	ip4b
576	24	12.0	334.85	Rep. #3 (cpm)	ip4b
577	24	12.0	327.33	Rep. #3 (cpm)	ip4b
578	24	12.0	325.85	Rep. #3 (cpm)	ip4b
579	24	12.0	423.58	Rep. #4 (cpm)	ip4b
580	24	12.0	435.7	Rep. #4 (cpm)	ip4b
581	24	12.0	413.06	Rep. #4 (cpm)	ip4b
582	24	14.0	445.11	Rep. #1 (cpm)	ip4b
583	24	14.0	411.59	Rep. #1 (cpm)	ip4b
584	24	14.0	418.63	Rep. #1 (cpm)	ip4b
585	24	14.0		Rep. #2 (cpm)	ip4b
586	24	14.0		Rep. #2 (cpm)	ip4b
587	24	14.0		Rep. #2 (cpm)	ip4b
588	24	14.0		Rep. #3 (cpm)	ip4b
589	24	14.0		Rep. #3 (cpm)	ip4b
590	24	14.0		Rep. #3 (cpm)	ip4b
591	24	14.0		Rep. #4 (cpm)	ip4b
592	24	14.0		Rep. #4 (cpm)	ip4b
593	24	14.0		Rep. #4 (cpm)	ip4b
594	24	18.0	459.23	Rep. #1 (cpm)	ip4b
595	24	18.0	480.8	Rep. #1 (cpm)	ip4b
596	24	18.0	449.28	Rep. #1 (cpm)	ip4b
597	24	18.0	520.35	Rep. #2 (cpm)	ip4b
598	24	18.0	494.8	Rep. #2 (cpm)	ip4b
599	24	18.0	524.94	Rep. #2 (cpm)	ip4b
600	24	18.0	437.23	Rep. #3 (cpm)	ip4b
601	24	18.0	419.16	Rep. #3 (cpm)	ip4b
602	24	18.0	426.23	Rep. #3 (cpm)	ip4b
603	24	18.0	445.84	Rep. #4 (cpm)	ip4b
604	24	18.0	456.45	Rep. #4 (cpm)	ip4b
605	24	18.0	498.3	Rep. #4 (cpm)	ip4b
606	24	24.0	552.0	Rep. #1 (cpm)	ip4b
607	24	24.0	589.61	Rep. #1 (cpm)	ip4b
608	24	24.0	521.52	Rep. #1 (cpm)	ip4b
609	24	24.0	534.52	Rep. #2 (cpm)	ip4b
610	24	24.0	548.11	Rep. #2 (cpm)	ip4b
611	24	24.0	559.69	Rep. #2 (cpm)	ip4b
612	24	24.0	412.37	Rep. #3 (cpm)	ip4b
613	24	24.0	421.95	Rep. #3 (cpm)	ip4b
614	24	24.0	445.62	Rep. #3 (cpm)	ip4b
615	24	24.0	566.87	Rep. #4 (cpm)	ip4b
616	24	24.0	583.04	Rep. #4 (cpm)	ip4b
617	24	24.0	569.97	Rep. #4 (cpm)	ip4b
618	24	33.0	546.11	Rep. #1 (cpm)	ip4b
619	24	33.0	599.26	Rep. #1 (cpm)	ip4b
620	24	33.0	555.7	Rep. #1 (cpm)	ip4b
621	24	33.0	615.96	Rep. #2 (cpm)	ip4b
622	24	33.0	630.57	Rep. #2 (cpm)	ip4b
623	24	33.0	591.45	Rep. #2 (cpm)	ip4b
624	24	33.0	502.0	Rep. #3 (cpm)	ip4b
625	24	33.0	514.1	Rep. #3 (cpm)	ip4b
626	24	33.0	483.45	Rep. #3 (cpm)	ip4b
627	24	33.0	530.21	Rep. #4 (cpm)	ip4b
628	24	33.0	514.11	Rep. #4 (cpm)	ip4b
629	24	33.0	549.43	Rep. #4 (cpm)	ip4b
630	24	45.0	563.27	Rep. #1 (cpm)	ip4b
631	24	45.0	601.89	Rep. #1 (cpm)	ip4b
632	24	45.0	590.41	Rep. #1 (cpm)	ip4b
633	24	45.0	680.37	Rep. #2 (cpm)	ip4b
634	24	45.0	661.84	Rep. #2 (cpm)	ip4b
635	24	45.0	667.91	Rep. #2 (cpm)	ip4b
636	24	45.0	611.78	Rep. #3 (cpm)	ip4b
637	24	45.0	616.35	Rep. #3 (cpm)	ip4b
638	24	45.0	597.78	Rep. #3 (cpm)	ip4b
639	24	45.0	553.51	Rep. #4 (cpm)	ip4b
640	24	45.0	575.23	Rep. #4 (cpm)	ip4b
641	24	45.0	551.07	Rep. #4 (cpm)	ip4b
642	26	0.0	19.83	Rep. #1 (cpm)	ip4b
643	26	0.0	19.32	Rep. #1 (cpm)	ip4b
644	26	0.0	19.83	Rep. #1 (cpm)	ip4b
645	26	0.0	19.83	Rep. #2 (cpm)	ip4b
646	26	0.0	19.32	Rep. #2 (cpm)	ip4b
647	26	0.0	19.83	Rep. #2 (cpm)	ip4b
648	26	0.0	19.83	Rep. #3 (cpm)	ip4b
649	26	0.0	19.32	Rep. #3 (cpm)	ip4b
650	26	0.0	19.83	Rep. #3 (cpm)	ip4b
651	26	0.0	19.83	Rep. #4 (cpm)	ip4b
652	26	0.0	19.32	Rep. #4 (cpm)	ip4b
653	26	0.0	19.83	Rep. #4 (cpm)	ip4b
654	26	0.25	40.85	Rep. #1 (cpm)	ip4b
655	26	0.25	41.86	Rep. #1 (cpm)	ip4b
656	26	0.25	47.92	Rep. #1 (cpm)	ip4b
657	26	0.25	35.37	Rep. #2 (cpm)	ip4b
658	26	0.25	40.94	Rep. #2 (cpm)	ip4b
659	26	0.25	34.87	Rep. #2 (cpm)	ip4b
660	26	0.25	37.47	Rep. #3 (cpm)	ip4b
661	26	0.25	30.89	Rep. #3 (cpm)	ip4b
662	26	0.25	36.97	Rep. #3 (cpm)	ip4b
663	26	0.25	53.78	Rep. #4 (cpm)	ip4b
664	26	0.25	45.66	Rep. #4 (cpm)	ip4b
665	26	0.25	44.15	Rep. #4 (cpm)	ip4b
666	26	3.0	142.76	Rep. #1 (cpm)	ip4b
667	26	3.0	143.78	Rep. #1 (cpm)	ip4b
668	26	3.0	134.2	Rep. #1 (cpm)	ip4b
669	26	3.0	115.24	Rep. #2 (cpm)	ip4b
670	26	3.0	124.86	Rep. #2 (cpm)	ip4b
671	26	3.0	123.35	Rep. #2 (cpm)	ip4b
672	26	3.0	144.85	Rep. #3 (cpm)	ip4b
673	26	3.0	120.54	Rep. #3 (cpm)	ip4b
674	26	3.0	128.66	Rep. #3 (cpm)	ip4b
675	26	3.0	150.71	Rep. #4 (cpm)	ip4b
676	26	3.0	174.58	Rep. #4 (cpm)	ip4b
677	26	3.0	161.9	Rep. #4 (cpm)	ip4b
678	26	6.0	193.25	Rep. #1 (cpm)	ip4b
679	26	6.0	189.73	Rep. #1 (cpm)	ip4b
680	26	6.0	194.79	Rep. #1 (cpm)	ip4b
681	26	6.0	194.64	Rep. #2 (cpm)	ip4b
682	26	6.0	185.56	Rep. #2 (cpm)	ip4b
683	26	6.0	202.25	Rep. #2 (cpm)	ip4b
684	26	6.0	215.8	Rep. #3 (cpm)	ip4b
685	26	6.0	206.69	Rep. #3 (cpm)	ip4b
686	26	6.0	200.12	Rep. #3 (cpm)	ip4b
687	26	6.0	243.13	Rep. #4 (cpm)	ip4b
688	26	6.0	257.86	Rep. #4 (cpm)	ip4b
689	26	6.0	253.31	Rep. #4 (cpm)	ip4b
690	26	9.0	311.39	Rep. #1 (cpm)	ip4b
691	26	9.0	295.26	Rep. #1 (cpm)	ip4b
692	26	9.0	297.3	Rep. #1 (cpm)	ip4b
693	26	9.0	272.05	Rep. #2 (cpm)	ip4b
694	26	9.0	269.04	Rep. #2 (cpm)	ip4b
695	26	9.0	265.52	Rep. #2 (cpm)	ip4b
696	26	9.0	232.57	Rep. #3 (cpm)	ip4b
697	26	9.0	247.78	Rep. #3 (cpm)	ip4b
698	26	9.0	252.36	Rep. #3 (cpm)	ip4b
699	26	9.0	309.68	Rep. #4 (cpm)	ip4b
700	26	9.0	293.97	Rep. #4 (cpm)	ip4b
701	26	9.0	285.36	Rep. #4 (cpm)	ip4b
702	26	12.0	373.54	Rep. #1 (cpm)	ip4b
703	26	12.0	372.56	Rep. #1 (cpm)	ip4b
704	26	12.0	396.82	Rep. #1 (cpm)	ip4b
705	26	12.0	352.53	Rep. #2 (cpm)	ip4b
706	26	12.0	393.53	Rep. #2 (cpm)	ip4b
707	26	12.0	324.76	Rep. #2 (cpm)	ip4b
708	26	12.0	345.12	Rep. #3 (cpm)	ip4b
709	26	12.0	350.22	Rep. #3 (cpm)	ip4b
710	26	12.0	358.86	Rep. #3 (cpm)	ip4b
711	26	12.0	316.35	Rep. #4 (cpm)	ip4b
712	26	12.0	294.54	Rep. #4 (cpm)	ip4b
713	26	12.0	315.38	Rep. #4 (cpm)	ip4b
714	26	18.0	378.17	Rep. #1 (cpm)	ip4b
715	26	18.0	422.13	Rep. #1 (cpm)	ip4b
716	26	18.0	417.61	Rep. #1 (cpm)	ip4b
717	26	18.0	486.17	Rep. #2 (cpm)	ip4b
718	26	18.0	476.59	Rep. #2 (cpm)	ip4b
719	26	18.0	485.22	Rep. #2 (cpm)	ip4b
720	26	18.0	509.94	Rep. #3 (cpm)	ip4b
721	26	18.0	507.95	Rep. #3 (cpm)	ip4b
722	26	18.0	537.39	Rep. #3 (cpm)	ip4b
723	26	18.0	482.51	Rep. #4 (cpm)	ip4b
724	26	18.0	512.51	Rep. #4 (cpm)	ip4b
725	26	18.0	525.75	Rep. #4 (cpm)	ip4b
726	26	24.0	514.61	Rep. #1 (cpm)	ip4b
727	26	24.0	494.44	Rep. #1 (cpm)	ip4b
728	26	24.0	509.12	Rep. #1 (cpm)	ip4b
729	26	24.0	501.96	Rep. #2 (cpm)	ip4b
730	26	24.0	485.3	Rep. #2 (cpm)	ip4b
731	26	24.0	478.25	Rep. #2 (cpm)	ip4b
732	26	24.0	475.58	Rep. #3 (cpm)	ip4b
733	26	24.0	476.12	Rep. #3 (cpm)	ip4b
734	26	24.0	477.67	Rep. #3 (cpm)	ip4b
735	26	24.0	433.84	Rep. #4 (cpm)	ip4b
736	26	24.0	450.13	Rep. #4 (cpm)	ip4b
737	26	24.0	413.58	Rep. #4 (cpm)	ip4b
738	26	33.0	769.81	Rep. #1 (cpm)	ip4b
739	26	33.0	720.35	Rep. #1 (cpm)	ip4b
740	26	33.0	726.97	Rep. #1 (cpm)	ip4b
741	26	33.0	660.99	Rep. #2 (cpm)	ip4b
742	26	33.0	667.62	Rep. #2 (cpm)	ip4b
743	26	33.0	604.39	Rep. #2 (cpm)	ip4b
744	26	33.0	624.27	Rep. #3 (cpm)	ip4b
745	26	33.0	603.52	Rep. #3 (cpm)	ip4b
746	26	33.0	603.05	Rep. #3 (cpm)	ip4b
747	26	33.0	559.95	Rep. #4 (cpm)	ip4b
748	26	33.0	598.61	Rep. #4 (cpm)	ip4b
749	26	33.0	553.43	Rep. #4 (cpm)	ip4b
750	26	45.0	666.4	Rep. #1 (cpm)	ip4b
751	26	45.0	666.45	Rep. #1 (cpm)	ip4b
752	26	45.0	639.21	Rep. #1 (cpm)	ip4b
753	26	45.0	632.79	Rep. #2 (cpm)	ip4b
754	26	45.0	641.95	Rep. #2 (cpm)	ip4b
755	26	45.0	622.75	Rep. #2 (cpm)	ip4b
756	26	45.0	602.09	Rep. #3 (cpm)	ip4b
757	26	45.0	590.97	Rep. #3 (cpm)	ip4b
758	26	45.0	583.4	Rep. #3 (cpm)	ip4b
759	26	45.0	613.44	Rep. #4 (cpm)	ip4b
760	26	45.0	632.29	Rep. #4 (cpm)	ip4b
761	26	45.0	626.24	Rep. #4 (cpm)	ip4b
762	28	0.0	20.5	Rep. #1 (cpm)	ip4b
763	28	0.0	20.5	Rep. #1 (cpm)	ip4b
764	28	0.0	18.0	Rep. #1 (cpm)	ip4b
765	28	0.0	20.5	Rep. #2 (cpm)	ip4b
766	28	0.0	20.5	Rep. #2 (cpm)	ip4b
767	28	0.0	18.0	Rep. #2 (cpm)	ip4b
768	28	0.0	20.5	Rep. #3 (cpm)	ip4b
769	28	0.0	20.5	Rep. #3 (cpm)	ip4b
770	28	0.0	18.0	Rep. #3 (cpm)	ip4b
771	28	0.25	22.7	Rep. #1 (cpm)	ip4b
772	28	0.25	30.77	Rep. #1 (cpm)	ip4b
773	28	0.25	28.25	Rep. #1 (cpm)	ip4b
774	28	0.25	38.38	Rep. #2 (cpm)	ip4b
775	28	0.25	27.27	Rep. #2 (cpm)	ip4b
776	28	0.25	28.79	Rep. #2 (cpm)	ip4b
777	28	0.25	25.79	Rep. #3 (cpm)	ip4b
778	28	0.25	31.35	Rep. #3 (cpm)	ip4b
779	28	0.25	24.78	Rep. #3 (cpm)	ip4b
780	28	3.0	50.95	Rep. #1 (cpm)	ip4b
781	28	3.0	48.43	Rep. #1 (cpm)	ip4b
782	28	3.0	50.96	Rep. #1 (cpm)	ip4b
783	28	3.0	36.37	Rep. #2 (cpm)	ip4b
784	28	3.0	42.43	Rep. #2 (cpm)	ip4b
785	28	3.0	50.52	Rep. #2 (cpm)	ip4b
786	28	3.0	40.46	Rep. #3 (cpm)	ip4b
787	28	3.0	45.02	Rep. #3 (cpm)	ip4b
788	28	3.0	39.96	Rep. #3 (cpm)	ip4b
789	28	6.0	88.3	Rep. #1 (cpm)	ip4b
790	28	6.0	87.8	Rep. #1 (cpm)	ip4b
791	28	6.0	78.22	Rep. #1 (cpm)	ip4b
792	28	6.0	61.13	Rep. #2 (cpm)	ip4b
793	28	6.0	82.36	Rep. #2 (cpm)	ip4b
794	28	6.0	70.24	Rep. #2 (cpm)	ip4b
795	28	6.0	46.04	Rep. #3 (cpm)	ip4b
796	28	6.0	49.58	Rep. #3 (cpm)	ip4b
797	28	6.0	47.05	Rep. #3 (cpm)	ip4b
798	28	9.0	103.96	Rep. #1 (cpm)	ip4b
799	28	9.0	115.07	Rep. #1 (cpm)	ip4b
800	28	9.0	102.97	Rep. #1 (cpm)	ip4b
801	28	9.0	102.08	Rep. #2 (cpm)	ip4b
802	28	9.0	92.99	Rep. #2 (cpm)	ip4b
803	28	9.0	95.02	Rep. #2 (cpm)	ip4b
804	28	9.0	88.55	Rep. #3 (cpm)	ip4b
805	28	9.0	84.0	Rep. #3 (cpm)	ip4b
806	28	9.0	72.87	Rep. #3 (cpm)	ip4b
807	28	12.0	130.74	Rep. #1 (cpm)	ip4b
808	28	12.0	113.08	Rep. #1 (cpm)	ip4b
809	28	12.0	111.57	Rep. #1 (cpm)	ip4b
810	28	12.0	107.16	Rep. #2 (cpm)	ip4b
811	28	12.0	95.03	Rep. #2 (cpm)	ip4b
812	28	12.0	100.09	Rep. #2 (cpm)	ip4b
813	28	12.0	101.73	Rep. #3 (cpm)	ip4b
814	28	12.0	95.66	Rep. #3 (cpm)	ip4b
815	28	12.0	96.68	Rep. #3 (cpm)	ip4b
816	28	18.0	158.54	Rep. #1 (cpm)	ip4b
817	28	18.0	146.43	Rep. #1 (cpm)	ip4b
818	28	18.0	150.98	Rep. #1 (cpm)	ip4b
819	28	18.0	169.36	Rep. #2 (cpm)	ip4b
820	28	18.0	147.13	Rep. #2 (cpm)	ip4b
821	28	18.0	142.59	Rep. #2 (cpm)	ip4b
822	28	18.0	170.6	Rep. #3 (cpm)	ip4b
823	28	18.0	183.77	Rep. #3 (cpm)	ip4b
824	28	18.0	180.24	Rep. #3 (cpm)	ip4b
825	12	0.0	22.51	12°C R1 (cpm)	ip32921
826	12	0.0	29.52	12°C R1 (cpm)	ip32921
827	12	0.0	18.51	12°C R1 (cpm)	ip32921
828	12	0.0	22.51	12°C R2 (cpm)	ip32921
829	12	0.0	29.52	12°C R2 (cpm)	ip32921
830	12	0.0	18.51	12°C R2 (cpm)	ip32921
831	12	0.5	63.0	12°C R1 (cpm)	ip32921
832	12	0.5	58.51	12°C R1 (cpm)	ip32921
833	12	0.5	60.51	12°C R1 (cpm)	ip32921
834	12	0.5	51.01	12°C R2 (cpm)	ip32921
835	12	0.5	41.01	12°C R2 (cpm)	ip32921
836	12	0.5	66.02	12°C R2 (cpm)	ip32921
837	12	3.0	125.0	12°C R1 (cpm)	ip32921
838	12	3.0	132.01	12°C R1 (cpm)	ip32921
839	12	3.0	146.01	12°C R1 (cpm)	ip32921
840	12	3.0	110.04	12°C R2 (cpm)	ip32921
841	12	3.0	122.04	12°C R2 (cpm)	ip32921
842	12	3.0	122.04	12°C R2 (cpm)	ip32921
843	12	6.0	197.01	12°C R1 (cpm)	ip32921
844	12	6.0	195.02	12°C R1 (cpm)	ip32921
845	12	6.0	190.03	12°C R1 (cpm)	ip32921
846	12	6.0	178.07	12°C R2 (cpm)	ip32921
847	12	6.0	179.08	12°C R2 (cpm)	ip32921
848	12	6.0	187.09	12°C R2 (cpm)	ip32921
849	12	9.0	224.03	12°C R1 (cpm)	ip32921
850	12	9.0	244.04	12°C R1 (cpm)	ip32921
851	12	9.0	234.05	12°C R1 (cpm)	ip32921
852	12	9.0	253.13	12°C R2 (cpm)	ip32921
853	12	9.0	242.13	12°C R2 (cpm)	ip32921
854	12	9.0	250.15	12°C R2 (cpm)	ip32921
855	12	12.0	301.08	12°C R1 (cpm)	ip32921
856	12	12.0	307.09	12°C R1 (cpm)	ip32921
857	12	12.0	305.1	12°C R1 (cpm)	ip32921
858	12	12.0	293.18	12°C R2 (cpm)	ip32921
859	12	12.0	277.18	12°C R2 (cpm)	ip32921
860	12	12.0	283.2	12°C R2 (cpm)	ip32921
861	12	14.0	309.11	12°C R1 (cpm)	ip32921
862	12	14.0	289.12	12°C R1 (cpm)	ip32921
863	12	14.0	313.14	12°C R1 (cpm)	ip32921
864	12	14.0	324.24	12°C R2 (cpm)	ip32921
865	12	14.0	349.27	12°C R2 (cpm)	ip32921
866	12	14.0	302.25	12°C R2 (cpm)	ip32921
867	12	18.0	380.01	12°C R1 (cpm)	ip32921
868	12	18.0	378.02	12°C R1 (cpm)	ip32921
869	12	18.0	329.03	12°C R1 (cpm)	ip32921
870	12	18.0	354.3	12°C R2 (cpm)	ip32921
871	12	18.0	383.34	12°C R2 (cpm)	ip32921
872	12	18.0	377.35	12°C R2 (cpm)	ip32921
873	12	24.0	447.06	12°C R1 (cpm)	ip32921
874	12	24.0	439.08	12°C R1 (cpm)	ip32921
875	12	24.0	406.09	12°C R1 (cpm)	ip32921
876	12	24.0	405.4	12°C R2 (cpm)	ip32921
877	12	24.0	393.4	12°C R2 (cpm)	ip32921
878	12	24.0	377.39	12°C R2 (cpm)	ip32921
879	12	27.0		12°C R1 (cpm)	ip32921
880	12	27.0		12°C R1 (cpm)	ip32921
881	12	27.0		12°C R1 (cpm)	ip32921
882	12	27.0		12°C R2 (cpm)	ip32921
883	12	27.0		12°C R2 (cpm)	ip32921
884	12	27.0		12°C R2 (cpm)	ip32921
885	12	33.0	579.15	12°C R1 (cpm)	ip32921
886	12	33.0	558.16	12°C R1 (cpm)	ip32921
887	12	33.0	552.18	12°C R1 (cpm)	ip32921
888	12	33.0	499.55	12°C R2 (cpm)	ip32921
889	12	33.0	476.54	12°C R2 (cpm)	ip32921
890	12	33.0	509.59	12°C R2 (cpm)	ip32921
891	12	45.0	625.76	12°C R1 (cpm)	ip32921
892	12	45.0		12°C R1 (cpm)	ip32921
893	12	45.0		12°C R1 (cpm)	ip32921
894	12	45.0	562.68	12°C R2 (cpm)	ip32921
895	12	45.0	537.67	12°C R2 (cpm)	ip32921
896	12	45.0	587.75	12°C R2 (cpm)	ip32921
897	16	0.0	26.52	16°C R1 (cpm)	ip32921
898	16	0.0	21.02	16°C R1 (cpm)	ip32921
899	16	0.0	23.52	16°C R1 (cpm)	ip32921
900	16	0.0	26.52	16°C R2 (cpm)	ip32921
901	16	0.0	21.02	16°C R2 (cpm)	ip32921
902	16	0.0	23.52	16°C R2 (cpm)	ip32921
903	16	0.5	59.0	16°C R1 (cpm)	ip32921
904	16	0.5	45.0	16°C R1 (cpm)	ip32921
905	16	0.5	54.01	16°C R1 (cpm)	ip32921
906	16	0.5	57.07	16°C R2 (cpm)	ip32921
907	16	0.5	51.06	16°C R2 (cpm)	ip32921
908	16	0.5	48.06	16°C R2 (cpm)	ip32921
909	16	3.0	143.02	16°C R1 (cpm)	ip32921
910	16	3.0	139.02	16°C R1 (cpm)	ip32921
911	16	3.0	144.03	16°C R1 (cpm)	ip32921
912	16	3.0	136.18	16°C R2 (cpm)	ip32921
913	16	3.0	128.17	16°C R2 (cpm)	ip32921
914	16	3.0	145.2	16°C R2 (cpm)	ip32921
915	16	6.0	251.06	16°C R1 (cpm)	ip32921
916	16	6.0	217.06	16°C R1 (cpm)	ip32921
917	16	6.0	227.07	16°C R1 (cpm)	ip32921
918	16	6.0	209.3	16°C R2 (cpm)	ip32921
919	16	6.0	255.37	16°C R2 (cpm)	ip32921
920	16	6.0	229.34	16°C R2 (cpm)	ip32921
921	16	9.0	336.12	16°C R1 (cpm)	ip32921
922	16	9.0	333.14	16°C R1 (cpm)	ip32921
923	16	9.0	317.14	16°C R1 (cpm)	ip32921
924	16	9.0	290.44	16°C R2 (cpm)	ip32921
925	16	9.0	282.44	16°C R2 (cpm)	ip32921
926	16	9.0	314.5	16°C R2 (cpm)	ip32921
927	16	12.0	352.17	16°C R1 (cpm)	ip32921
928	16	12.0	366.19	16°C R1 (cpm)	ip32921
929	16	12.0	340.19	16°C R1 (cpm)	ip32921
930	16	12.0	392.65	16°C R2 (cpm)	ip32921
931	16	12.0	342.57	16°C R2 (cpm)	ip32921
932	16	12.0	330.57	16°C R2 (cpm)	ip32921
933	16	14.0	437.26	16°C R1 (cpm)	ip32921
934	16	14.0	374.24	16°C R1 (cpm)	ip32921
935	16	14.0	403.27	16°C R1 (cpm)	ip32921
936	16	14.0	361.64	16°C R2 (cpm)	ip32921
937	16	14.0	372.67	16°C R2 (cpm)	ip32921
938	16	14.0	392.72	16°C R2 (cpm)	ip32921
939	16	18.0	481.35	16°C R1 (cpm)	ip32921
940	16	18.0	478.36	16°C R1 (cpm)	ip32921
941	16	18.0	433.34	16°C R1 (cpm)	ip32921
942	16	18.0	433.81	16°C R2 (cpm)	ip32921
943	16	18.0	442.85	16°C R2 (cpm)	ip32921
944	16	18.0	423.82	16°C R2 (cpm)	ip32921
945	16	24.0	461.38	16°C R1 (cpm)	ip32921
946	16	24.0	490.43	16°C R1 (cpm)	ip32921
947	16	24.0	537.49	16°C R1 (cpm)	ip32921
948	16	24.0	442.88	16°C R2 (cpm)	ip32921
949	16	24.0	422.86	16°C R2 (cpm)	ip32921
950	16	24.0	425.88	16°C R2 (cpm)	ip32921
951	16	27.0		16°C R1 (cpm)	ip32921
952	16	27.0		16°C R1 (cpm)	ip32921
953	16	27.0		16°C R1 (cpm)	ip32921
954	16	27.0		16°C R2 (cpm)	ip32921
955	16	27.0		16°C R2 (cpm)	ip32921
956	16	27.0		16°C R2 (cpm)	ip32921
957	16	33.0	573.54	16°C R1 (cpm)	ip32921
958	16	33.0	608.6	16°C R1 (cpm)	ip32921
959	16	33.0	621.63	16°C R1 (cpm)	ip32921
960	16	33.0	576.22	16°C R2 (cpm)	ip32921
961	16	33.0	537.15	16°C R2 (cpm)	ip32921
962	16	33.0	563.23	16°C R2 (cpm)	ip32921
963	16	45.0	671.72	16°C R1 (cpm)	ip32921
964	16	45.0	702.77	16°C R1 (cpm)	ip32921
965	16	45.0	706.8	16°C R1 (cpm)	ip32921
966	16	45.0	648.44	16°C R2 (cpm)	ip32921
967	16	45.0	614.39	16°C R2 (cpm)	ip32921
968	16	45.0	640.47	16°C R2 (cpm)	ip32921
969	20	0.0	26.52	20°C R1 (cpm)	ip32921
970	20	0.0	21.02	20°C R1 (cpm)	ip32921
971	20	0.0	23.52	20°C R1 (cpm)	ip32921
972	20	0.0	26.52	20°C R2 (cpm)	ip32921
973	20	0.0	21.02	20°C R2 (cpm)	ip32921
974	20	0.0	23.52	20°C R2 (cpm)	ip32921
975	20	0.5	48.0	20°C R1 (cpm)	ip32921
976	20	0.5	70.0	20°C R1 (cpm)	ip32921
977	20	0.5	51.0	20°C R1 (cpm)	ip32921
978	20	0.5	56.01	20°C R2 (cpm)	ip32921
979	20	0.5	64.01	20°C R2 (cpm)	ip32921
980	20	0.5	56.01	20°C R2 (cpm)	ip32921
981	20	3.0	163.02	20°C R1 (cpm)	ip32921
982	20	3.0	167.03	20°C R1 (cpm)	ip32921
983	20	3.0	131.03	20°C R1 (cpm)	ip32921
984	20	3.0	156.04	20°C R2 (cpm)	ip32921
985	20	3.0	167.05	20°C R2 (cpm)	ip32921
986	20	3.0	150.05	20°C R2 (cpm)	ip32921
987	20	6.0	267.07	20°C R1 (cpm)	ip32921
988	20	6.0	285.08	20°C R1 (cpm)	ip32921
989	20	6.0	288.09	20°C R1 (cpm)	ip32921
990	20	6.0	238.09	20°C R2 (cpm)	ip32921
991	20	6.0	279.11	20°C R2 (cpm)	ip32921
992	20	6.0	263.12	20°C R2 (cpm)	ip32921
993	20	9.0	405.15	20°C R1 (cpm)	ip32921
994	20	9.0	397.16	20°C R1 (cpm)	ip32921
995	20	9.0	361.16	20°C R1 (cpm)	ip32921
996	20	9.0	304.15	20°C R2 (cpm)	ip32921
997	20	9.0	332.17	20°C R2 (cpm)	ip32921
998	20	9.0	313.18	20°C R2 (cpm)	ip32921
999	20	12.0	443.22	20°C R1 (cpm)	ip32921
1000	20	12.0	398.21	20°C R1 (cpm)	ip32921
1001	20	12.0	437.24	20°C R1 (cpm)	ip32921
1002	20	12.0	462.28	20°C R2 (cpm)	ip32921
1003	20	12.0	453.29	20°C R2 (cpm)	ip32921
1004	20	12.0	441.3	20°C R2 (cpm)	ip32921
1005	20	14.0	454.27	20°C R1 (cpm)	ip32921
1006	20	14.0	475.3	20°C R1 (cpm)	ip32921
1007	20	14.0	412.28	20°C R1 (cpm)	ip32921
1008	20	14.0	485.35	20°C R2 (cpm)	ip32921
1009	20	14.0	505.38	20°C R2 (cpm)	ip32921
1010	20	14.0	486.38	20°C R2 (cpm)	ip32921
1011	20	18.0	531.38	20°C R1 (cpm)	ip32921
1012	20	18.0	564.43	20°C R1 (cpm)	ip32921
1013	20	18.0	535.42	20°C R1 (cpm)	ip32921
1014	20	18.0	465.39	20°C R2 (cpm)	ip32921
1015	20	18.0	499.44	20°C R2 (cpm)	ip32921
1016	20	18.0	461.42	20°C R2 (cpm)	ip32921
1017	20	24.0		20°C R1 (cpm)	ip32921
1018	20	24.0		20°C R1 (cpm)	ip32921
1019	20	24.0		20°C R1 (cpm)	ip32921
1020	20	24.0		20°C R2 (cpm)	ip32921
1021	20	24.0		20°C R2 (cpm)	ip32921
1022	20	24.0		20°C R2 (cpm)	ip32921
1023	20	27.0	618.52	20°C R1 (cpm)	ip32921
1024	20	27.0	563.49	20°C R1 (cpm)	ip32921
1025	20	27.0	601.54	20°C R1 (cpm)	ip32921
1026	20	27.0	541.52	20°C R2 (cpm)	ip32921
1027	20	27.0	561.55	20°C R2 (cpm)	ip32921
1028	20	27.0	602.62	20°C R2 (cpm)	ip32921
1029	20	33.0	620.59	20°C R1 (cpm)	ip32921
1030	20	33.0	648.64	20°C R1 (cpm)	ip32921
1031	20	33.0	610.62	20°C R1 (cpm)	ip32921
1032	20	33.0	557.6	20°C R2 (cpm)	ip32921
1033	20	33.0	604.67	20°C R2 (cpm)	ip32921
1034	20	33.0	518.59	20°C R2 (cpm)	ip32921
1035	20	45.0	776.02	20°C R1 (cpm)	ip32921
1036	20	45.0	755.05	20°C R1 (cpm)	ip32921
1037	20	45.0	799.08	20°C R1 (cpm)	ip32921
1038	20	45.0	681.81	20°C R2 (cpm)	ip32921
1039	20	45.0	720.88	20°C R2 (cpm)	ip32921
1040	20	45.0	691.87	20°C R2 (cpm)	ip32921
1041	22	0.0	22.51	22°C R1 (cpm)	ip32921
1042	22	0.0	29.52	22°C R1 (cpm)	ip32921
1043	22	0.0	18.51	22°C R1 (cpm)	ip32921
1044	22	0.0	22.51	22°C R2 (cpm)	ip32921
1045	22	0.0	29.52	22°C R2 (cpm)	ip32921
1046	22	0.0	18.51	22°C R2 (cpm)	ip32921
1047	22	0.0	26.52	22°C R3 (cpm)	ip32921
1048	22	0.0	21.02	22°C R3 (cpm)	ip32921
1049	22	0.0	23.52	22°C R3 (cpm)	ip32921
1050	22	0.5	96.13	22°C R1 (cpm)	ip32921
1051	22	0.5	93.13	22°C R1 (cpm)	ip32921
1052	22	0.5	91.13	22°C R1 (cpm)	ip32921
1053	22	0.5	54.06	22°C R2 (cpm)	ip32921
1054	22	0.5	70.08	22°C R2 (cpm)	ip32921
1055	22	0.5	45.05	22°C R2 (cpm)	ip32921
1056	22	0.5	90.0	22°C R3 (cpm)	ip32921
1057	22	0.5	86.01	22°C R3 (cpm)	ip32921
1058	22	0.5	114.01	22°C R3 (cpm)	ip32921
1059	22	3.0	247.01	22°C R1 (cpm)	ip32921
1060	22	3.0	308.02	22°C R1 (cpm)	ip32921
1061	22	3.0	293.03	22°C R1 (cpm)	ip32921
1062	22	3.0	220.26	22°C R2 (cpm)	ip32921
1063	22	3.0	208.25	22°C R2 (cpm)	ip32921
1064	22	3.0	204.26	22°C R2 (cpm)	ip32921
1065	22	3.0	172.02	22°C R3 (cpm)	ip32921
1066	22	3.0	158.03	22°C R3 (cpm)	ip32921
1067	22	3.0	168.04	22°C R3 (cpm)	ip32921
1068	22	6.0	465.07	22°C R1 (cpm)	ip32921
1069	22	6.0	427.08	22°C R1 (cpm)	ip32921
1070	22	6.0	468.1	22°C R1 (cpm)	ip32921
1071	22	6.0	310.4	22°C R2 (cpm)	ip32921
1072	22	6.0	324.43	22°C R2 (cpm)	ip32921
1073	22	6.0	320.44	22°C R2 (cpm)	ip32921
1074	22	6.0	342.09	22°C R3 (cpm)	ip32921
1075	22	6.0	339.1	22°C R3 (cpm)	ip32921
1076	22	6.0	344.11	22°C R3 (cpm)	ip32921
1077	22	9.0	554.15	22°C R1 (cpm)	ip32921
1078	22	9.0	610.18	22°C R1 (cpm)	ip32921
1079	22	9.0	558.18	22°C R1 (cpm)	ip32921
1080	22	9.0	404.57	22°C R2 (cpm)	ip32921
1081	22	9.0	435.63	22°C R2 (cpm)	ip32921
1082	22	9.0	398.59	22°C R2 (cpm)	ip32921
1083	22	9.0	404.15	22°C R3 (cpm)	ip32921
1084	22	9.0	405.17	22°C R3 (cpm)	ip32921
1085	22	9.0	394.17	22°C R3 (cpm)	ip32921
1086	22	12.0	684.26	22°C R1 (cpm)	ip32921
1087	22	12.0	702.29	22°C R1 (cpm)	ip32921
1088	22	12.0	701.31	22°C R1 (cpm)	ip32921
1089	22	12.0	475.73	22°C R2 (cpm)	ip32921
1090	22	12.0	487.76	22°C R2 (cpm)	ip32921
1091	22	12.0	484.78	22°C R2 (cpm)	ip32921
1092	22	12.0	489.24	22°C R3 (cpm)	ip32921
1093	22	12.0	511.27	22°C R3 (cpm)	ip32921
1094	22	12.0	475.26	22°C R3 (cpm)	ip32921
1095	22	14.0	810.4	22°C R1 (cpm)	ip32921
1096	22	14.0	732.39	22°C R1 (cpm)	ip32921
1097	22	14.0	792.45	22°C R1 (cpm)	ip32921
1098	22	14.0	510.84	22°C R2 (cpm)	ip32921
1099	22	14.0	543.92	22°C R2 (cpm)	ip32921
1100	22	14.0	523.9	22°C R2 (cpm)	ip32921
1101	22	14.0	451.27	22°C R3 (cpm)	ip32921
1102	22	14.0	451.29	22°C R3 (cpm)	ip32921
1103	22	14.0	491.33	22°C R3 (cpm)	ip32921
1104	22	18.0	918.56	22°C R1 (cpm)	ip32921
1105	22	18.0	976.63	22°C R1 (cpm)	ip32921
1106	22	18.0	891.6	22°C R1 (cpm)	ip32921
1107	22	18.0	548.97	22°C R2 (cpm)	ip32921
1108	22	18.0	623.12	22°C R2 (cpm)	ip32921
1109	22	18.0	571.05	22°C R2 (cpm)	ip32921
1110	22	18.0	563.4	22°C R3 (cpm)	ip32921
1111	22	18.0	590.44	22°C R3 (cpm)	ip32921
1112	22	18.0	588.46	22°C R3 (cpm)	ip32921
1113	22	24.0	1216.88	22°C R1 (cpm)	ip32921
1114	22	24.0	1156.88	22°C R1 (cpm)	ip32921
1115	22	24.0	1165.92	22°C R1 (cpm)	ip32921
1116	22	24.0	680.28	22°C R2 (cpm)	ip32921
1117	22	24.0	719.38	22°C R2 (cpm)	ip32921
1118	22	24.0	703.37	22°C R2 (cpm)	ip32921
1119	22	24.0	649.54	22°C R3 (cpm)	ip32921
1120	22	24.0	647.56	22°C R3 (cpm)	ip32921
1121	22	24.0	672.61	22°C R3 (cpm)	ip32921
1122	22	27.0		22°C R1 (cpm)	ip32921
1123	22	27.0		22°C R1 (cpm)	ip32921
1124	22	27.0		22°C R1 (cpm)	ip32921
1125	22	27.0		22°C R2 (cpm)	ip32921
1126	22	27.0		22°C R2 (cpm)	ip32921
1127	22	27.0		22°C R2 (cpm)	ip32921
1128	22	27.0		22°C R3 (cpm)	ip32921
1129	22	27.0		22°C R3 (cpm)	ip32921
1130	22	27.0		22°C R3 (cpm)	ip32921
1131	22	33.0	1285.08	22°C R1 (cpm)	ip32921
1132	22	33.0	1199.05	22°C R1 (cpm)	ip32921
1133	22	33.0	1226.11	22°C R1 (cpm)	ip32921
1134	22	33.0	815.02	22°C R2 (cpm)	ip32921
1135	22	33.0	858.05	22°C R2 (cpm)	ip32921
1136	22	33.0	791.08	22°C R2 (cpm)	ip32921
1137	22	33.0	713.68	22°C R3 (cpm)	ip32921
1138	22	33.0	692.68	22°C R3 (cpm)	ip32921
1139	22	33.0	757.77	22°C R3 (cpm)	ip32921
1140	22	45.0	1471.4	22°C R1 (cpm)	ip32921
1141	22	45.0	1480.46	22°C R1 (cpm)	ip32921
1142	22	45.0	1545.58	22°C R1 (cpm)	ip32921
1143	22	45.0	963.14	22°C R2 (cpm)	ip32921
1144	22	45.0	929.17	22°C R2 (cpm)	ip32921
1145	22	45.0	935.2	22°C R2 (cpm)	ip32921
1146	22	45.0	886.94	22°C R3 (cpm)	ip32921
1147	22	45.0	835.92	22°C R3 (cpm)	ip32921
1148	22	45.0	886.01	22°C R3 (cpm)	ip32921
1149	26	0.0	24.03	26°C R1 (cpm)	ip32921
1150	26	0.0	17.02	26°C R1 (cpm)	ip32921
1151	26	0.0	19.03	26°C R1 (cpm)	ip32921
1152	26	0.0	24.03	26°C R2 (cpm)	ip32921
1153	26	0.0	17.02	26°C R2 (cpm)	ip32921
1154	26	0.0	19.03	26°C R2 (cpm)	ip32921
1155	26	0.5	99.06	26°C R1 (cpm)	ip32921
1156	26	0.5	89.06	26°C R1 (cpm)	ip32921
1157	26	0.5	103.07	26°C R1 (cpm)	ip32921
1158	26	0.5	84.02	26°C R2 (cpm)	ip32921
1159	26	0.5	81.02	26°C R2 (cpm)	ip32921
1160	26	0.5	99.03	26°C R2 (cpm)	ip32921
1161	26	3.0	314.23	26°C R1 (cpm)	ip32921
1162	26	3.0	320.24	26°C R1 (cpm)	ip32921
1163	26	3.0	329.26	26°C R1 (cpm)	ip32921
1164	26	3.0	350.13	26°C R2 (cpm)	ip32921
1165	26	3.0	389.16	26°C R2 (cpm)	ip32921
1166	26	3.0	374.17	26°C R2 (cpm)	ip32921
1167	26	6.0	518.01	26°C R1 (cpm)	ip32921
1168	26	6.0	504.03	26°C R1 (cpm)	ip32921
1169	26	6.0	542.05	26°C R1 (cpm)	ip32921
1170	26	6.0	585.29	26°C R2 (cpm)	ip32921
1171	26	6.0	522.27	26°C R2 (cpm)	ip32921
1172	26	6.0	553.31	26°C R2 (cpm)	ip32921
1173	26	9.0	675.09	26°C R1 (cpm)	ip32921
1174	26	9.0	642.11	26°C R1 (cpm)	ip32921
1175	26	9.0	687.14	26°C R1 (cpm)	ip32921
1176	26	9.0	799.48	26°C R2 (cpm)	ip32921
1177	26	9.0	773.49	26°C R2 (cpm)	ip32921
1178	26	9.0	758.51	26°C R2 (cpm)	ip32921
1179	26	12.0	790.2	26°C R1 (cpm)	ip32921
1180	26	12.0	750.22	26°C R1 (cpm)	ip32921
1181	26	12.0	727.24	26°C R1 (cpm)	ip32921
1182	26	12.0	833.6	26°C R2 (cpm)	ip32921
1183	26	12.0	786.59	26°C R2 (cpm)	ip32921
1184	26	12.0	791.62	26°C R2 (cpm)	ip32921
1185	26	14.0	808.3	26°C R1 (cpm)	ip32921
1186	26	14.0	827.34	26°C R1 (cpm)	ip32921
1187	26	14.0	806.35	26°C R1 (cpm)	ip32921
1188	26	14.0	865.72	26°C R2 (cpm)	ip32921
1189	26	14.0	911.79	26°C R2 (cpm)	ip32921
1190	26	14.0	900.81	26°C R2 (cpm)	ip32921
1191	26	18.0	883.43	26°C R1 (cpm)	ip32921
1192	26	18.0	904.47	26°C R1 (cpm)	ip32921
1193	26	18.0	868.48	26°C R1 (cpm)	ip32921
1194	26	18.0	1019.97	26°C R2 (cpm)	ip32921
1195	26	18.0	910.9	26°C R2 (cpm)	ip32921
1196	26	18.0	1014.03	26°C R2 (cpm)	ip32921
1197	26	24.0	1014.61	26°C R1 (cpm)	ip32921
1198	26	24.0	906.58	26°C R1 (cpm)	ip32921
1199	26	24.0	1019.68	26°C R1 (cpm)	ip32921
1200	26	24.0	974.04	26°C R2 (cpm)	ip32921
1201	26	24.0	977.07	26°C R2 (cpm)	ip32921
1202	26	24.0	962.09	26°C R2 (cpm)	ip32921
1203	26	27.0		26°C R1 (cpm)	ip32921
1204	26	27.0		26°C R1 (cpm)	ip32921
1205	26	27.0		26°C R1 (cpm)	ip32921
1206	26	27.0		26°C R2 (cpm)	ip32921
1207	26	27.0		26°C R2 (cpm)	ip32921
1208	26	27.0		26°C R2 (cpm)	ip32921
1209	26	33.0	1110.03	26°C R1 (cpm)	ip32921
1210	26	33.0	1160.07	26°C R1 (cpm)	ip32921
1211	26	33.0	1188.12	26°C R1 (cpm)	ip32921
1212	26	33.0	1011.19	26°C R2 (cpm)	ip32921
1213	26	33.0	1018.24	26°C R2 (cpm)	ip32921
1214	26	33.0	976.22	26°C R2 (cpm)	ip32921
1215	26	45.0	1286.18	26°C R1 (cpm)	ip32921
1216	26	45.0	1329.24	26°C R1 (cpm)	ip32921
1217	26	45.0	1316.28	26°C R1 (cpm)	ip32921
1218	26	45.0	1111.44	26°C R2 (cpm)	ip32921
1219	26	45.0	1178.57	26°C R2 (cpm)	ip32921
1220	26	45.0	1123.53	26°C R2 (cpm)	ip32921
1221	32	0.0	22.51	32°C R1 (cpm)	ip32921
1222	32	0.0	29.52	32°C R1 (cpm)	ip32921
1223	32	0.0	18.51	32°C R1 (cpm)	ip32921
1224	32	0.0	22.51	32°C R2 (cpm)	ip32921
1225	32	0.0	29.52	32°C R2 (cpm)	ip32921
1226	32	0.0	18.51	32°C R2 (cpm)	ip32921
1227	32	0.5	124.0	32°C R1 (cpm)	ip32921
1228	32	0.5	134.01	32°C R1 (cpm)	ip32921
1229	32	0.5	138.01	32°C R1 (cpm)	ip32921
1230	32	0.5	148.17	32°C R2 (cpm)	ip32921
1231	32	0.5	117.14	32°C R2 (cpm)	ip32921
1232	32	0.5	129.16	32°C R2 (cpm)	ip32921
1233	32	3.0	595.08	32°C R1 (cpm)	ip32921
1234	32	3.0	596.1	32°C R1 (cpm)	ip32921
1235	32	3.0	630.13	32°C R1 (cpm)	ip32921
1236	32	3.0	649.84	32°C R2 (cpm)	ip32921
1237	32	3.0	566.75	32°C R2 (cpm)	ip32921
1238	32	3.0	575.79	32°C R2 (cpm)	ip32921
1239	32	6.0	905.23	32°C R1 (cpm)	ip32921
1240	32	6.0	1003.29	32°C R1 (cpm)	ip32921
1241	32	6.0	893.29	32°C R1 (cpm)	ip32921
1242	32	6.0	1072.51	32°C R2 (cpm)	ip32921
1243	32	6.0	1061.53	32°C R2 (cpm)	ip32921
1244	32	6.0	988.46	32°C R2 (cpm)	ip32921
1245	32	9.0	1124.42	32°C R1 (cpm)	ip32921
1246	32	9.0	1084.44	32°C R1 (cpm)	ip32921
1247	32	9.0	1095.48	32°C R1 (cpm)	ip32921
1248	32	9.0	1222.87	32°C R2 (cpm)	ip32921
1249	32	9.0	1140.78	32°C R2 (cpm)	ip32921
1250	32	9.0	1203.92	32°C R2 (cpm)	ip32921
1251	32	12.0	1179.57	32°C R1 (cpm)	ip32921
1252	32	12.0	1121.59	32°C R1 (cpm)	ip32921
1253	32	12.0	1149.64	32°C R1 (cpm)	ip32921
1254	32	12.0	1278.1	32°C R2 (cpm)	ip32921
1255	32	12.0	1291.16	32°C R2 (cpm)	ip32921
1256	32	12.0	1266.17	32°C R2 (cpm)	ip32921
1257	32	14.0	1199.72	32°C R1 (cpm)	ip32921
1258	32	14.0	1187.76	32°C R1 (cpm)	ip32921
1259	32	14.0	1237.83	32°C R1 (cpm)	ip32921
1260	32	14.0	1291.03	32°C R2 (cpm)	ip32921
1261	32	14.0	1326.08	32°C R2 (cpm)	ip32921
1262	32	14.0	1246.12	32°C R2 (cpm)	ip32921
1263	32	18.0	1441.03	32°C R1 (cpm)	ip32921
1264	32	18.0	1409.06	32°C R1 (cpm)	ip32921
1265	32	18.0	1413.11	32°C R1 (cpm)	ip32921
1266	32	18.0	1348.19	32°C R2 (cpm)	ip32921
1267	32	18.0	1197.21	32°C R2 (cpm)	ip32921
1268	32	18.0	1290.27	32°C R2 (cpm)	ip32921
1269	32	24.0	1471.23	32°C R1 (cpm)	ip32921
1270	32	24.0	1364.18	32°C R1 (cpm)	ip32921
1271	32	24.0	1388.25	32°C R1 (cpm)	ip32921
1272	32	24.0	1474.38	32°C R2 (cpm)	ip32921
1273	32	24.0	1395.41	32°C R2 (cpm)	ip32921
1274	32	24.0	1432.47	32°C R2 (cpm)	ip32921
1275	32	27.0		32°C R1 (cpm)	ip32921
1276	32	27.0		32°C R1 (cpm)	ip32921
1277	32	27.0		32°C R1 (cpm)	ip32921
1278	32	27.0		32°C R2 (cpm)	ip32921
1279	32	27.0		32°C R2 (cpm)	ip32921
1280	32	27.0		32°C R2 (cpm)	ip32921
1281	32	33.0	1662.58	32°C R1 (cpm)	ip32921
1282	32	33.0	1716.69	32°C R1 (cpm)	ip32921
1283	32	33.0	1609.64	32°C R1 (cpm)	ip32921
1284	32	33.0	1549.57	32°C R2 (cpm)	ip32921
1285	32	33.0	1512.61	32°C R2 (cpm)	ip32921
1286	32	33.0	1537.68	32°C R2 (cpm)	ip32921
1287	32	45.0	1925.05	32°C R1 (cpm)	ip32921
1288	32	45.0	1849.03	32°C R1 (cpm)	ip32921
1289	32	45.0	1766.0	32°C R1 (cpm)	ip32921
1290	32	45.0	1938.94	32°C R2 (cpm)	ip32921
1291	32	45.0	2009.05	32°C R2 (cpm)	ip32921
1292	32	45.0	1906.06	32°C R2 (cpm)	ip32921
1293	14	0.0	26.52	14°C R1 (cpm)	ip5321
1294	14	0.0	21.02	14°C R1 (cpm)	ip5321
1295	14	0.0	23.52	14°C R1 (cpm)	ip5321
1296	14	0.0		14°C R1 (cpm)	ip5321
1297	14	0.0		14°C R1 (cpm)	ip5321
1298	14	0.0		14°C R1 (cpm)	ip5321
1299	14	0.0	26.52	14°C R2 (cpm)	ip5321
1300	14	0.0	21.02	14°C R2 (cpm)	ip5321
1301	14	0.0	23.52	14°C R2 (cpm)	ip5321
1302	14	0.5	68.66	14°C R1 (cpm)	ip5321
1303	14	0.5	60.15	14°C R1 (cpm)	ip5321
1304	14	0.5	79.7	14°C R1 (cpm)	ip5321
1305	14	0.5	80.78	14°C R1 (cpm)	ip5321
1306	14	0.5		14°C R1 (cpm)	ip5321
1307	14	0.5		14°C R1 (cpm)	ip5321
1308	14	0.5	66.05	14°C R2 (cpm)	ip5321
1309	14	0.5	67.55	14°C R2 (cpm)	ip5321
1310	14	0.5	75.06	14°C R2 (cpm)	ip5321
1311	14	3.0	164.01	14°C R1 (cpm)	ip5321
1312	14	3.0	176.02	14°C R1 (cpm)	ip5321
1313	14	3.0	175.04	14°C R1 (cpm)	ip5321
1314	14	3.0		14°C R1 (cpm)	ip5321
1315	14	3.0		14°C R1 (cpm)	ip5321
1316	14	3.0		14°C R1 (cpm)	ip5321
1317	14	3.0	165.65	14°C R2 (cpm)	ip5321
1318	14	3.0	155.15	14°C R2 (cpm)	ip5321
1319	14	3.0	156.17	14°C R2 (cpm)	ip5321
1320	14	6.0	266.01	14°C R1 (cpm)	ip5321
1321	14	6.0	258.53	14°C R1 (cpm)	ip5321
1322	14	6.0	255.05	14°C R1 (cpm)	ip5321
1323	14	6.0		14°C R1 (cpm)	ip5321
1324	14	6.0		14°C R1 (cpm)	ip5321
1325	14	6.0		14°C R1 (cpm)	ip5321
1326	14	6.0	256.79	14°C R2 (cpm)	ip5321
1327	14	6.0	240.79	14°C R2 (cpm)	ip5321
1328	14	6.0	248.32	14°C R2 (cpm)	ip5321
1329	14	9.0	364.1	14°C R1 (cpm)	ip5321
1330	14	9.0	341.12	14°C R1 (cpm)	ip5321
1331	14	9.0	355.65	14°C R1 (cpm)	ip5321
1332	14	9.0		14°C R1 (cpm)	ip5321
1333	14	9.0		14°C R1 (cpm)	ip5321
1334	14	9.0		14°C R1 (cpm)	ip5321
1335	14	9.0	328.95	14°C R2 (cpm)	ip5321
1336	14	9.0	356.01	14°C R2 (cpm)	ip5321
1337	14	9.0	336.0	14°C R2 (cpm)	ip5321
1338	14	12.0	483.74	14°C R1 (cpm)	ip5321
1339	14	12.0	449.25	14°C R1 (cpm)	ip5321
1340	14	12.0	445.78	14°C R1 (cpm)	ip5321
1341	14	12.0		14°C R1 (cpm)	ip5321
1342	14	12.0		14°C R1 (cpm)	ip5321
1343	14	12.0		14°C R1 (cpm)	ip5321
1344	14	12.0	409.14	14°C R2 (cpm)	ip5321
1345	14	12.0	441.73	14°C R2 (cpm)	ip5321
1346	14	12.0	397.68	14°C R2 (cpm)	ip5321
1347	14	14.0	451.52	14°C R1 (cpm)	ip5321
1348	14	14.0	455.55	14°C R1 (cpm)	ip5321
1349	14	14.0	480.09	14°C R1 (cpm)	ip5321
1350	14	14.0		14°C R1 (cpm)	ip5321
1351	14	14.0		14°C R1 (cpm)	ip5321
1352	14	14.0		14°C R1 (cpm)	ip5321
1353	14	14.0	434.02	14°C R2 (cpm)	ip5321
1354	14	14.0	451.55	14°C R2 (cpm)	ip5321
1355	14	14.0	425.08	14°C R2 (cpm)	ip5321
1356	14	18.0	585.65	14°C R1 (cpm)	ip5321
1357	14	18.0	532.68	14°C R1 (cpm)	ip5321
1358	14	18.0	541.22	14°C R1 (cpm)	ip5321
1359	14	18.0	545.53	14°C R1 (cpm)	ip5321
1360	14	18.0	579.57	14°C R1 (cpm)	ip5321
1361	14	18.0	540.11	14°C R1 (cpm)	ip5321
1362	14	18.0	563.65	14°C R2 (cpm)	ip5321
1363	14	18.0	547.18	14°C R2 (cpm)	ip5321
1364	14	18.0	567.23	14°C R2 (cpm)	ip5321
1365	14	24.0	645.53	14°C R1 (cpm)	ip5321
1366	14	24.0	662.57	14°C R1 (cpm)	ip5321
1367	14	24.0	656.62	14°C R1 (cpm)	ip5321
1368	14	24.0		14°C R1 (cpm)	ip5321
1369	14	24.0		14°C R1 (cpm)	ip5321
1370	14	24.0		14°C R1 (cpm)	ip5321
1371	14	24.0	637.81	14°C R2 (cpm)	ip5321
1372	14	24.0	611.34	14°C R2 (cpm)	ip5321
1373	14	24.0	590.37	14°C R2 (cpm)	ip5321
1374	14	33.0	851.22	14°C R1 (cpm)	ip5321
1375	14	33.0	787.26	14°C R1 (cpm)	ip5321
1376	14	33.0	851.34	14°C R1 (cpm)	ip5321
1377	14	33.0		14°C R1 (cpm)	ip5321
1378	14	33.0		14°C R1 (cpm)	ip5321
1379	14	33.0		14°C R1 (cpm)	ip5321
1380	14	33.0	720.5	14°C R2 (cpm)	ip5321
1381	14	33.0	742.57	14°C R2 (cpm)	ip5321
1382	14	33.0	733.11	14°C R2 (cpm)	ip5321
1383	14	45.0	888.43	14°C R1 (cpm)	ip5321
1384	14	45.0	904.5	14°C R1 (cpm)	ip5321
1385	14	45.0	884.55	14°C R1 (cpm)	ip5321
1386	14	45.0		14°C R1 (cpm)	ip5321
1387	14	45.0		14°C R1 (cpm)	ip5321
1388	14	45.0		14°C R1 (cpm)	ip5321
1389	14	45.0	789.73	14°C R2 (cpm)	ip5321
1390	14	45.0	834.82	14°C R2 (cpm)	ip5321
1391	14	45.0	777.82	14°C R2 (cpm)	ip5321
1392	16	0.0	26.52	16°C R1 (cpm)	ip5321
1393	16	0.0	21.02	16°C R1 (cpm)	ip5321
1394	16	0.0	23.52	16°C R1 (cpm)	ip5321
1395	16	0.0	26.52	16°C R2 (cpm)	ip5321
1396	16	0.0	21.02	16°C R2 (cpm)	ip5321
1397	16	0.0	23.52	16°C R2 (cpm)	ip5321
1398	16	0.5	63.35	16°C R1 (cpm)	ip5321
1399	16	0.5	69.39	16°C R1 (cpm)	ip5321
1400	16	0.5	82.97	16°C R1 (cpm)	ip5321
1401	16	0.5	79.66	16°C R2 (cpm)	ip5321
1402	16	0.5	78.66	16°C R2 (cpm)	ip5321
1403	16	0.5	74.16	16°C R2 (cpm)	ip5321
1404	16	3.0	160.01	16°C R1 (cpm)	ip5321
1405	16	3.0	181.52	16°C R1 (cpm)	ip5321
1406	16	3.0	169.53	16°C R1 (cpm)	ip5321
1407	16	3.0	204.46	16°C R2 (cpm)	ip5321
1408	16	3.0	198.46	16°C R2 (cpm)	ip5321
1409	16	3.0	182.93	16°C R2 (cpm)	ip5321
1410	16	6.0	283.07	16°C R1 (cpm)	ip5321
1411	16	6.0	269.09	16°C R1 (cpm)	ip5321
1412	16	6.0	292.62	16°C R1 (cpm)	ip5321
1413	16	6.0	274.17	16°C R2 (cpm)	ip5321
1414	16	6.0	272.19	16°C R2 (cpm)	ip5321
1415	16	6.0	291.25	16°C R2 (cpm)	ip5321
1416	16	9.0	379.68	16°C R1 (cpm)	ip5321
1417	16	9.0	347.19	16°C R1 (cpm)	ip5321
1418	16	9.0	360.22	16°C R1 (cpm)	ip5321
1419	16	9.0	386.53	16°C R2 (cpm)	ip5321
1420	16	9.0	387.06	16°C R2 (cpm)	ip5321
1421	16	9.0	369.54	16°C R2 (cpm)	ip5321
1422	16	12.0	444.31	16°C R1 (cpm)	ip5321
1423	16	12.0	457.35	16°C R1 (cpm)	ip5321
1424	16	12.0	424.36	16°C R1 (cpm)	ip5321
1425	16	12.0	472.36	16°C R2 (cpm)	ip5321
1426	16	12.0	458.86	16°C R2 (cpm)	ip5321
1427	16	12.0	481.96	16°C R2 (cpm)	ip5321
1428	16	14.0	464.93	16°C R1 (cpm)	ip5321
1429	16	14.0	482.98	16°C R1 (cpm)	ip5321
1430	16	14.0	483.01	16°C R1 (cpm)	ip5321
1431	16	14.0	466.95	16°C R2 (cpm)	ip5321
1432	16	14.0	508.62	16°C R2 (cpm)	ip5321
1433	16	14.0	483.57	16°C R2 (cpm)	ip5321
1434	16	18.0	520.59	16°C R1 (cpm)	ip5321
1435	16	18.0	511.12	16°C R1 (cpm)	ip5321
1436	16	18.0	486.62	16°C R1 (cpm)	ip5321
1437	16	18.0	612.04	16°C R2 (cpm)	ip5321
1438	16	18.0	629.14	16°C R2 (cpm)	ip5321
1439	16	18.0	628.68	16°C R2 (cpm)	ip5321
1440	16	24.0	608.83	16°C R1 (cpm)	ip5321
1441	16	24.0	602.36	16°C R1 (cpm)	ip5321
1442	16	24.0	555.83	16°C R1 (cpm)	ip5321
1443	16	24.0	722.06	16°C R2 (cpm)	ip5321
1444	16	24.0	702.04	16°C R2 (cpm)	ip5321
1445	16	24.0	705.1	16°C R2 (cpm)	ip5321
1446	16	33.0	664.55	16°C R1 (cpm)	ip5321
1447	16	33.0	683.12	16°C R1 (cpm)	ip5321
1448	16	33.0	723.74	16°C R1 (cpm)	ip5321
1449	16	33.0	790.53	16°C R2 (cpm)	ip5321
1450	16	33.0	796.59	16°C R2 (cpm)	ip5321
1451	16	33.0	804.65	16°C R2 (cpm)	ip5321
1452	16	45.0	791.92	16°C R1 (cpm)	ip5321
1453	16	45.0	829.55	16°C R1 (cpm)	ip5321
1454	16	45.0	825.56	16°C R1 (cpm)	ip5321
1455	16	45.0	925.74	16°C R2 (cpm)	ip5321
1456	16	45.0	918.31	16°C R2 (cpm)	ip5321
1457	16	45.0	902.36	16°C R2 (cpm)	ip5321
1458	20	0.0	22.51	20°C R1 (cpm)	ip5321
1459	20	0.0	29.52	20°C R1 (cpm)	ip5321
1460	20	0.0	18.51	20°C R1 (cpm)	ip5321
1461	20	0.0	22.51	20°C R2 (cpm)	ip5321
1462	20	0.0	29.52	20°C R2 (cpm)	ip5321
1463	20	0.0	18.51	20°C R2 (cpm)	ip5321
1464	20	0.5	81.03	20°C R1 (cpm)	ip5321
1465	20	0.5	107.04	20°C R1 (cpm)	ip5321
1466	20	0.5	91.04	20°C R1 (cpm)	ip5321
1467	20	0.5	61.09	20°C R2 (cpm)	ip5321
1468	20	0.5	69.11	20°C R2 (cpm)	ip5321
1469	20	0.5	61.1	20°C R2 (cpm)	ip5321
1470	20	3.0	250.12	20°C R1 (cpm)	ip5321
1471	20	3.0	275.14	20°C R1 (cpm)	ip5321
1472	20	3.0	262.15	20°C R1 (cpm)	ip5321
1473	20	3.0	133.22	20°C R2 (cpm)	ip5321
1474	20	3.0	160.27	20°C R2 (cpm)	ip5321
1475	20	3.0	147.25	20°C R2 (cpm)	ip5321
1476	20	6.0	433.26	20°C R1 (cpm)	ip5321
1477	20	6.0	457.29	20°C R1 (cpm)	ip5321
1478	20	6.0	431.29	20°C R1 (cpm)	ip5321
1479	20	6.0	239.42	20°C R2 (cpm)	ip5321
1480	20	6.0	215.39	20°C R2 (cpm)	ip5321
1481	20	6.0	230.42	20°C R2 (cpm)	ip5321
1482	20	9.0	607.44	20°C R1 (cpm)	ip5321
1483	20	9.0	625.47	20°C R1 (cpm)	ip5321
1484	20	9.0	592.47	20°C R1 (cpm)	ip5321
1485	20	9.0	295.55	20°C R2 (cpm)	ip5321
1486	20	9.0	328.63	20°C R2 (cpm)	ip5321
1487	20	9.0	343.67	20°C R2 (cpm)	ip5321
1488	20	12.0	715.6	20°C R1 (cpm)	ip5321
1489	20	12.0	651.56	20°C R1 (cpm)	ip5321
1490	20	12.0	644.58	20°C R1 (cpm)	ip5321
1491	20	12.0	435.87	20°C R2 (cpm)	ip5321
1492	20	12.0	483.98	20°C R2 (cpm)	ip5321
1493	20	12.0	433.89	20°C R2 (cpm)	ip5321
1494	20	14.0	736.7	20°C R1 (cpm)	ip5321
1495	20	14.0	763.75	20°C R1 (cpm)	ip5321
1496	20	14.0	774.79	20°C R1 (cpm)	ip5321
1497	20	14.0	457.97	20°C R2 (cpm)	ip5321
1498	20	14.0	411.88	20°C R2 (cpm)	ip5321
1499	20	14.0	421.92	20°C R2 (cpm)	ip5321
1500	20	18.0	991.05	20°C R1 (cpm)	ip5321
1501	20	18.0	934.03	20°C R1 (cpm)	ip5321
1502	20	18.0	990.12	20°C R1 (cpm)	ip5321
1503	20	18.0	574.28	20°C R2 (cpm)	ip5321
1504	20	18.0	544.23	20°C R2 (cpm)	ip5321
1505	20	18.0	598.37	20°C R2 (cpm)	ip5321
1506	20	24.0	1171.38	20°C R1 (cpm)	ip5321
1507	20	24.0	1241.51	20°C R1 (cpm)	ip5321
1508	20	24.0	1201.5	20°C R1 (cpm)	ip5321
1509	20	24.0	651.52	20°C R2 (cpm)	ip5321
1510	20	24.0	595.41	20°C R2 (cpm)	ip5321
1511	20	24.0	637.54	20°C R2 (cpm)	ip5321
1512	20	33.0	1303.69	20°C R1 (cpm)	ip5321
1513	20	33.0	1337.78	20°C R1 (cpm)	ip5321
1514	20	33.0	1297.77	20°C R1 (cpm)	ip5321
1515	20	33.0	802.97	20°C R2 (cpm)	ip5321
1516	20	33.0	769.92	20°C R2 (cpm)	ip5321
1517	20	33.0	809.04	20°C R2 (cpm)	ip5321
1518	20	45.0	1504.12	20°C R1 (cpm)	ip5321
1519	20	45.0	1523.2	20°C R1 (cpm)	ip5321
1520	20	45.0	1587.35	20°C R1 (cpm)	ip5321
1521	20	45.0	735.89	20°C R2 (cpm)	ip5321
1522	20	45.0	759.98	20°C R2 (cpm)	ip5321
1523	20	45.0	770.03	20°C R2 (cpm)	ip5321
1524	24	0.0	26.52	24°C R1 (cpm)	ip5321
1525	24	0.0	21.02	24°C R1 (cpm)	ip5321
1526	24	0.0	23.52	24°C R1 (cpm)	ip5321
1527	24	0.0	26.52	24°C R2	ip5321
1528	24	0.0	21.02	24°C R2	ip5321
1529	24	0.0	23.52	24°C R2	ip5321
1530	24	0.0		24°C R2	ip5321
1531	24	0.0		24°C R2	ip5321
1532	24	0.0		24°C R2	ip5321
1533	24	0.5	29.5	24°C R1 (cpm)	ip5321
1534	24	0.5	37.5	24°C R1 (cpm)	ip5321
1535	24	0.5	32.51	24°C R1 (cpm)	ip5321
1536	24	0.5	28.5	24°C R2	ip5321
1537	24	0.5	30.0	24°C R2	ip5321
1538	24	0.5	25.0	24°C R2	ip5321
1539	24	0.5	25.0	24°C R2	ip5321
1540	24	0.5	28.0	24°C R2	ip5321
1541	24	0.5	23.5	24°C R2	ip5321
1542	24	3.0	248.06	24°C R1 (cpm)	ip5321
1543	24	3.0	263.09	24°C R1 (cpm)	ip5321
1544	24	3.0	253.6	24°C R1 (cpm)	ip5321
1545	24	3.0	165.04	24°C R2	ip5321
1546	24	3.0	169.06	24°C R2	ip5321
1547	24	3.0	174.07	24°C R2	ip5321
1548	24	3.0	235.56	24°C R2	ip5321
1549	24	3.0	221.57	24°C R2	ip5321
1550	24	3.0	220.59	24°C R2	ip5321
1551	24	6.0	336.66	24°C R1 (cpm)	ip5321
1552	24	6.0	370.7	24°C R1 (cpm)	ip5321
1553	24	6.0	359.22	24°C R1 (cpm)	ip5321
1554	24	6.0	327.16	24°C R2	ip5321
1555	24	6.0	324.18	24°C R2	ip5321
1556	24	6.0	320.7	24°C R2	ip5321
1557	24	6.0		24°C R2	ip5321
1558	24	6.0		24°C R2	ip5321
1559	24	6.0		24°C R2	ip5321
1560	24	9.0	520.87	24°C R1 (cpm)	ip5321
1561	24	9.0	490.88	24°C R1 (cpm)	ip5321
1562	24	9.0	490.41	24°C R1 (cpm)	ip5321
1563	24	9.0	457.32	24°C R2	ip5321
1564	24	9.0	454.35	24°C R2	ip5321
1565	24	9.0	439.87	24°C R2	ip5321
1566	24	9.0		24°C R2	ip5321
1567	24	9.0		24°C R2	ip5321
1568	24	9.0		24°C R2	ip5321
1569	24	12.0	558.01	24°C R1 (cpm)	ip5321
1570	24	12.0	535.53	24°C R1 (cpm)	ip5321
1571	24	12.0	555.09	24°C R1 (cpm)	ip5321
1572	24	12.0	481.94	24°C R2	ip5321
1573	24	12.0	474.97	24°C R2	ip5321
1574	24	12.0	469.0	24°C R2	ip5321
1575	24	12.0		24°C R2	ip5321
1576	24	12.0		24°C R2	ip5321
1577	24	12.0		24°C R2	ip5321
1578	24	14.0	604.19	24°C R1 (cpm)	ip5321
1579	24	14.0	574.19	24°C R1 (cpm)	ip5321
1580	24	14.0	569.73	24°C R1 (cpm)	ip5321
1581	24	14.0	494.56	24°C R2	ip5321
1582	24	14.0	488.59	24°C R2	ip5321
1583	24	14.0	487.62	24°C R2	ip5321
1584	24	14.0		24°C R2	ip5321
1585	24	14.0		24°C R2	ip5321
1586	24	14.0		24°C R2	ip5321
1587	24	18.0	579.29	24°C R1 (cpm)	ip5321
1588	24	18.0	590.34	24°C R1 (cpm)	ip5321
1589	24	18.0	567.85	24°C R1 (cpm)	ip5321
1590	24	18.0	534.22	24°C R2	ip5321
1591	24	18.0	524.75	24°C R2	ip5321
1592	24	18.0	549.32	24°C R2	ip5321
1593	24	18.0		24°C R2	ip5321
1594	24	18.0		24°C R2	ip5321
1595	24	18.0		24°C R2	ip5321
1596	24	24.0	637.0	24°C R1 (cpm)	ip5321
1597	24	24.0	663.59	24°C R1 (cpm)	ip5321
1598	24	24.0	667.65	24°C R1 (cpm)	ip5321
1599	24	24.0	631.49	24°C R2	ip5321
1600	24	24.0	591.47	24°C R2	ip5321
1601	24	24.0	588.51	24°C R2	ip5321
1602	24	24.0		24°C R2	ip5321
1603	24	24.0		24°C R2	ip5321
1604	24	24.0		24°C R2	ip5321
1605	24	33.0	792.92	24°C R1 (cpm)	ip5321
1606	24	33.0	793.48	24°C R1 (cpm)	ip5321
1607	24	33.0	778.51	24°C R1 (cpm)	ip5321
1608	24	33.0	844.51	24°C R2	ip5321
1609	24	33.0	815.02	24°C R2	ip5321
1610	24	33.0	845.63	24°C R2	ip5321
1611	24	33.0		24°C R2	ip5321
1612	24	33.0		24°C R2	ip5321
1613	24	33.0		24°C R2	ip5321
1614	24	45.0	907.83	24°C R1 (cpm)	ip5321
1615	24	45.0	940.46	24°C R1 (cpm)	ip5321
1616	24	45.0	921.99	24°C R1 (cpm)	ip5321
1617	24	45.0	1024.56	24°C R2	ip5321
1618	24	45.0	1043.67	24°C R2	ip5321
1619	24	45.0	1002.16	24°C R2	ip5321
1620	24	45.0		24°C R2	ip5321
1621	24	45.0		24°C R2	ip5321
1622	24	45.0		24°C R2	ip5321
1623	28	0.0	26.52	28°C R1 (cpm)	ip5321
1624	28	0.0	21.02	28°C R1 (cpm)	ip5321
1625	28	0.0	23.52	28°C R1 (cpm)	ip5321
1626	28	0.0	18.02	28°C R1 (cpm)	ip5321
1627	28	0.0	24.52	28°C R1 (cpm)	ip5321
1628	28	0.0	25.53	28°C R1 (cpm)	ip5321
1629	28	0.0	26.52	28°C R2 (cpm)	ip5321
1630	28	0.0	21.02	28°C R2 (cpm)	ip5321
1631	28	0.0	23.52	28°C R2 (cpm)	ip5321
1632	28	0.0	18.02	28°C R2 (cpm)	ip5321
1633	28	0.0	24.52	28°C R2 (cpm)	ip5321
1634	28	0.0	25.53	28°C R2 (cpm)	ip5321
1635	28	0.0	22.51	28°C R3 (cpm)	ip5321
1636	28	0.0	29.52	28°C R3 (cpm)	ip5321
1637	28	0.0	18.51	28°C R3 (cpm)	ip5321
1638	28	0.5	87.7	28°C R1 (cpm)	ip5321
1639	28	0.5	91.21	28°C R1 (cpm)	ip5321
1640	28	0.5	98.73	28°C R1 (cpm)	ip5321
1641	28	0.5		28°C R1 (cpm)	ip5321
1642	28	0.5		28°C R1 (cpm)	ip5321
1643	28	0.5		28°C R1 (cpm)	ip5321
1644	28	0.5	47.0	28°C R2 (cpm)	ip5321
1645	28	0.5	44.0	28°C R2 (cpm)	ip5321
1646	28	0.5	43.51	28°C R2 (cpm)	ip5321
1647	28	0.5		28°C R2 (cpm)	ip5321
1648	28	0.5		28°C R2 (cpm)	ip5321
1649	28	0.5		28°C R2 (cpm)	ip5321
1650	28	0.5	68.08	28°C R3 (cpm)	ip5321
1651	28	0.5	95.12	28°C R3 (cpm)	ip5321
1652	28	0.5	89.11	28°C R3 (cpm)	ip5321
1653	28	3.0	312.77	28°C R1 (cpm)	ip5321
1654	28	3.0	324.32	28°C R1 (cpm)	ip5321
1655	28	3.0	360.94	28°C R1 (cpm)	ip5321
1656	28	3.0		28°C R1 (cpm)	ip5321
1657	28	3.0		28°C R1 (cpm)	ip5321
1658	28	3.0		28°C R1 (cpm)	ip5321
1659	28	3.0	118.03	28°C R2 (cpm)	ip5321
1660	28	3.0	123.54	28°C R2 (cpm)	ip5321
1661	28	3.0	128.05	28°C R2 (cpm)	ip5321
1662	28	3.0		28°C R2 (cpm)	ip5321
1663	28	3.0		28°C R2 (cpm)	ip5321
1664	28	3.0		28°C R2 (cpm)	ip5321
1665	28	3.0	253.01	28°C R3 (cpm)	ip5321
1666	28	3.0	283.02	28°C R3 (cpm)	ip5321
1667	28	3.0	284.03	28°C R3 (cpm)	ip5321
1668	28	6.0	609.13	28°C R1 (cpm)	ip5321
1669	28	6.0	592.12	28°C R1 (cpm)	ip5321
1670	28	6.0	612.72	28°C R1 (cpm)	ip5321
1671	28	6.0		28°C R1 (cpm)	ip5321
1672	28	6.0		28°C R1 (cpm)	ip5321
1673	28	6.0		28°C R1 (cpm)	ip5321
1674	28	6.0	214.1	28°C R2 (cpm)	ip5321
1675	28	6.0	212.12	28°C R2 (cpm)	ip5321
1676	28	6.0	211.63	28°C R2 (cpm)	ip5321
1677	28	6.0		28°C R2 (cpm)	ip5321
1678	28	6.0		28°C R2 (cpm)	ip5321
1679	28	6.0		28°C R2 (cpm)	ip5321
1680	28	6.0	467.07	28°C R3 (cpm)	ip5321
1681	28	6.0	488.09	28°C R3 (cpm)	ip5321
1682	28	6.0	478.1	28°C R3 (cpm)	ip5321
1683	28	9.0	830.9	28°C R1 (cpm)	ip5321
1684	28	9.0	860.04	28°C R1 (cpm)	ip5321
1685	28	9.0	837.03	28°C R1 (cpm)	ip5321
1686	28	9.0		28°C R1 (cpm)	ip5321
1687	28	9.0		28°C R1 (cpm)	ip5321
1688	28	9.0		28°C R1 (cpm)	ip5321
1689	28	9.0	285.7	28°C R2 (cpm)	ip5321
1690	28	9.0	256.7	28°C R2 (cpm)	ip5321
1691	28	9.0	276.23	28°C R2 (cpm)	ip5321
1692	28	9.0		28°C R2 (cpm)	ip5321
1693	28	9.0		28°C R2 (cpm)	ip5321
1694	28	9.0		28°C R2 (cpm)	ip5321
1695	28	9.0	681.17	28°C R3 (cpm)	ip5321
1696	28	9.0	644.19	28°C R3 (cpm)	ip5321
1697	28	9.0	687.22	28°C R3 (cpm)	ip5321
1698	28	12.0	634.97	28°C R1 (cpm)	ip5321
1699	28	12.0	608.93	28°C R1 (cpm)	ip5321
1700	28	12.0	625.03	28°C R1 (cpm)	ip5321
1701	28	12.0		28°C R1 (cpm)	ip5321
1702	28	12.0		28°C R1 (cpm)	ip5321
1703	28	12.0		28°C R1 (cpm)	ip5321
1704	28	12.0	294.27	28°C R2 (cpm)	ip5321
1705	28	12.0	324.32	28°C R2 (cpm)	ip5321
1706	28	12.0	336.86	28°C R2 (cpm)	ip5321
1707	28	12.0		28°C R2 (cpm)	ip5321
1708	28	12.0		28°C R2 (cpm)	ip5321
1709	28	12.0		28°C R2 (cpm)	ip5321
1710	28	12.0	783.29	28°C R3 (cpm)	ip5321
1711	28	12.0	739.3	28°C R3 (cpm)	ip5321
1712	28	12.0	728.32	28°C R3 (cpm)	ip5321
1713	28	14.0	1058.02	28°C R1 (cpm)	ip5321
1714	28	14.0	1016.45	28°C R1 (cpm)	ip5321
1715	28	14.0	982.91	28°C R1 (cpm)	ip5321
1716	28	14.0		28°C R1 (cpm)	ip5321
1717	28	14.0		28°C R1 (cpm)	ip5321
1718	28	14.0		28°C R1 (cpm)	ip5321
1719	28	14.0	320.36	28°C R2 (cpm)	ip5321
1720	28	14.0	334.4	28°C R2 (cpm)	ip5321
1721	28	14.0	324.92	28°C R2 (cpm)	ip5321
1722	28	14.0		28°C R2 (cpm)	ip5321
1723	28	14.0		28°C R2 (cpm)	ip5321
1724	28	14.0		28°C R2 (cpm)	ip5321
1725	28	14.0	803.4	28°C R3 (cpm)	ip5321
1726	28	14.0	794.43	28°C R3 (cpm)	ip5321
1727	28	14.0	717.41	28°C R3 (cpm)	ip5321
1728	28	18.0	1054.74	28°C R1 (cpm)	ip5321
1729	28	18.0	1062.84	28°C R1 (cpm)	ip5321
1730	28	18.0	1044.85	28°C R1 (cpm)	ip5321
1731	28	18.0		28°C R1 (cpm)	ip5321
1732	28	18.0		28°C R1 (cpm)	ip5321
1733	28	18.0		28°C R1 (cpm)	ip5321
1734	28	18.0	366.5	28°C R2 (cpm)	ip5321
1735	28	18.0	361.52	28°C R2 (cpm)	ip5321
1736	28	18.0	336.5	28°C R2 (cpm)	ip5321
1737	28	18.0		28°C R2 (cpm)	ip5321
1738	28	18.0		28°C R2 (cpm)	ip5321
1739	28	18.0		28°C R2 (cpm)	ip5321
1740	28	18.0	901.56	28°C R3 (cpm)	ip5321
1741	28	18.0	986.64	28°C R3 (cpm)	ip5321
1742	28	18.0	956.66	28°C R3 (cpm)	ip5321
1743	28	24.0	1234.65	28°C R1 (cpm)	ip5321
1744	28	24.0	1192.07	28°C R1 (cpm)	ip5321
1745	28	24.0	1168.06	28°C R1 (cpm)	ip5321
1746	28	24.0		28°C R1 (cpm)	ip5321
1747	28	24.0		28°C R1 (cpm)	ip5321
1748	28	24.0		28°C R1 (cpm)	ip5321
1749	28	24.0	358.52	28°C R2 (cpm)	ip5321
1750	28	24.0	346.54	28°C R2 (cpm)	ip5321
1751	28	24.0	394.07	28°C R2 (cpm)	ip5321
1752	28	24.0	366.52	28°C R2 (cpm)	ip5321
1753	28	24.0	362.04	28°C R2 (cpm)	ip5321
1754	28	24.0	371.07	28°C R2 (cpm)	ip5321
1755	28	24.0	1058.03	28°C R3 (cpm)	ip5321
1756	28	24.0	965.06	28°C R3 (cpm)	ip5321
1757	28	24.0	1058.1	28°C R3 (cpm)	ip5321
1758	28	33.0	1365.95	28°C R1 (cpm)	ip5321
1759	28	33.0	1434.32	28°C R1 (cpm)	ip5321
1760	28	33.0	1449.48	28°C R1 (cpm)	ip5321
1761	28	33.0		28°C R1 (cpm)	ip5321
1762	28	33.0		28°C R1 (cpm)	ip5321
1763	28	33.0		28°C R1 (cpm)	ip5321
1764	28	33.0	368.6	28°C R2 (cpm)	ip5321
1765	28	33.0	365.12	28°C R2 (cpm)	ip5321
1766	28	33.0	344.14	28°C R2 (cpm)	ip5321
1767	28	33.0		28°C R2 (cpm)	ip5321
1768	28	33.0		28°C R2 (cpm)	ip5321
1769	28	33.0		28°C R2 (cpm)	ip5321
1770	28	33.0	1112.16	28°C R3 (cpm)	ip5321
1771	28	33.0	1062.19	28°C R3 (cpm)	ip5321
1772	28	33.0	1044.22	28°C R3 (cpm)	ip5321
1773	28	45.0	1509.35	28°C R1 (cpm)	ip5321
1774	28	45.0	1568.21	28°C R1 (cpm)	ip5321
1775	28	45.0	1588.91	28°C R1 (cpm)	ip5321
1776	28	45.0		28°C R1 (cpm)	ip5321
1777	28	45.0		28°C R1 (cpm)	ip5321
1778	28	45.0		28°C R1 (cpm)	ip5321
1779	28	45.0	372.18	28°C R2 (cpm)	ip5321
1780	28	45.0	379.21	28°C R2 (cpm)	ip5321
1781	28	45.0	397.75	28°C R2 (cpm)	ip5321
1782	28	45.0		28°C R2 (cpm)	ip5321
1783	28	45.0		28°C R2 (cpm)	ip5321
1784	28	45.0		28°C R2 (cpm)	ip5321
1785	28	45.0	1057.27	28°C R3 (cpm)	ip5321
1786	28	45.0	1114.32	28°C R3 (cpm)	ip5321
1787	28	45.0	1114.36	28°C R3 (cpm)	ip5321
1788	32	0.0	26.52	32°C R1 (cpm)	ip5321
1789	32	0.0	21.02	32°C R1 (cpm)	ip5321
1790	32	0.0	23.52	32°C R1 (cpm)	ip5321
1791	32	0.0	26.52	32°C R2 (cpm)	ip5321
1792	32	0.0	21.02	32°C R2 (cpm)	ip5321
1793	32	0.0	23.52	32°C R2 (cpm)	ip5321
1794	32	0.5	110.63	32°C R1 (cpm)	ip5321
1795	32	0.5	107.63	32°C R1 (cpm)	ip5321
1796	32	0.5	114.65	32°C R1 (cpm)	ip5321
1797	32	0.5	101.84	32°C R2 (cpm)	ip5321
1798	32	0.5	107.87	32°C R2 (cpm)	ip5321
1799	32	0.5	111.89	32°C R2 (cpm)	ip5321
1800	32	3.0	606.82	32°C R1 (cpm)	ip5321
1801	32	3.0	624.39	32°C R1 (cpm)	ip5321
1802	32	3.0	575.86	32°C R1 (cpm)	ip5321
1803	32	3.0	646.79	32°C R2 (cpm)	ip5321
1804	32	3.0	624.76	32°C R2 (cpm)	ip5321
1805	32	3.0	647.89	32°C R2 (cpm)	ip5321
1806	32	6.0	1011.59	32°C R1 (cpm)	ip5321
1807	32	6.0	988.63	32°C R1 (cpm)	ip5321
1808	32	6.0	1011.23	32°C R1 (cpm)	ip5321
1809	32	6.0	1026.86	32°C R2 (cpm)	ip5321
1810	32	6.0	1051.03	32°C R2 (cpm)	ip5321
1811	32	6.0	996.39	32°C R2 (cpm)	ip5321
1812	32	9.0	1290.82	32°C R1 (cpm)	ip5321
1813	32	9.0	1319.46	32°C R1 (cpm)	ip5321
1814	32	9.0	1292.0	32°C R1 (cpm)	ip5321
1815	32	9.0	1243.46	32°C R2 (cpm)	ip5321
1816	32	9.0	1280.19	32°C R2 (cpm)	ip5321
1817	32	9.0	1279.28	32°C R2 (cpm)	ip5321
1818	32	12.0	1452.92	32°C R1 (cpm)	ip5321
1819	32	12.0	1500.63	32°C R1 (cpm)	ip5321
1820	32	12.0	1453.13	32°C R1 (cpm)	ip5321
1821	32	12.0	1068.99	32°C R2 (cpm)	ip5321
1822	32	12.0	1093.67	32°C R2 (cpm)	ip5321
1823	32	12.0	1061.11	32°C R2 (cpm)	ip5321
1824	32	14.0	1579.53	32°C R1 (cpm)	ip5321
1825	32	14.0	1538.54	32°C R1 (cpm)	ip5321
1826	32	14.0	1560.7	32°C R1 (cpm)	ip5321
1827	32	14.0	1081.78	32°C R2 (cpm)	ip5321
1828	32	14.0	1081.36	32°C R2 (cpm)	ip5321
1829	32	14.0	1087.96	32°C R2 (cpm)	ip5321
1830	32	18.0	1476.62	32°C R1 (cpm)	ip5321
1831	32	18.0	1453.66	32°C R1 (cpm)	ip5321
1832	32	18.0	1505.4	32°C R1 (cpm)	ip5321
1833	32	18.0	1440.18	32°C R2 (cpm)	ip5321
1834	32	18.0	1483.49	32°C R2 (cpm)	ip5321
1835	32	18.0	1447.42	32°C R2 (cpm)	ip5321
1836	32	24.0	1670.46	32°C R1 (cpm)	ip5321
1837	32	24.0	1661.05	32°C R1 (cpm)	ip5321
1838	32	24.0	1642.61	32°C R1 (cpm)	ip5321
1839	32	24.0	1708.8	32°C R2 (cpm)	ip5321
1840	32	24.0	1639.08	32°C R2 (cpm)	ip5321
1841	32	24.0	1661.81	32°C R2 (cpm)	ip5321
1842	32	33.0	1752.56	32°C R1 (cpm)	ip5321
1843	32	33.0	1800.33	32°C R1 (cpm)	ip5321
1844	32	33.0	1801.45	32°C R1 (cpm)	ip5321
1845	32	33.0	1755.41	32°C R2 (cpm)	ip5321
1846	32	33.0	1812.33	32°C R2 (cpm)	ip5321
1847	32	33.0	1775.26	32°C R2 (cpm)	ip5321
1848	32	45.0	2095.51	32°C R1 (cpm)	ip5321
1849	32	45.0	2110.7	32°C R1 (cpm)	ip5321
1850	32	45.0	2076.24	32°C R1 (cpm)	ip5321
1851	32	45.0	2098.11	32°C R2 (cpm)	ip5321
1852	32	45.0	2103.79	32°C R2 (cpm)	ip5321
1853	32	45.0	2114.99	32°C R2 (cpm)	ip5321
1854	34	0.0	22.51	34°C R1 (cpm)	ip5321
1855	34	0.0	29.52	34°C R1 (cpm)	ip5321
1856	34	0.0	18.51	34°C R1 (cpm)	ip5321
1857	34	0.0	22.51	34°C R2 (cpm)	ip5321
1858	34	0.0	29.52	34°C R2 (cpm)	ip5321
1859	34	0.0	18.51	34°C R2 (cpm)	ip5321
1860	34	0.5	81.22	34°C R1 (cpm)	ip5321
1861	34	0.5	95.26	34°C R1 (cpm)	ip5321
1862	34	0.5	101.28	34°C R1 (cpm)	ip5321
1863	34	0.5	84.01	34°C R2 (cpm)	ip5321
1864	34	0.5	75.01	34°C R2 (cpm)	ip5321
1865	34	0.5	78.02	34°C R2 (cpm)	ip5321
1866	34	3.0	353.01	34°C R1 (cpm)	ip5321
1867	34	3.0	393.02	34°C R1 (cpm)	ip5321
1868	34	3.0	337.03	34°C R1 (cpm)	ip5321
1869	34	3.0	368.09	34°C R2 (cpm)	ip5321
1870	34	3.0	334.1	34°C R2 (cpm)	ip5321
1871	34	3.0	320.1	34°C R2 (cpm)	ip5321
1872	34	6.0	592.08	34°C R1 (cpm)	ip5321
1873	34	6.0	569.1	34°C R1 (cpm)	ip5321
1874	34	6.0	599.13	34°C R1 (cpm)	ip5321
1875	34	6.0	483.18	34°C R2 (cpm)	ip5321
1876	34	6.0	506.21	34°C R2 (cpm)	ip5321
1877	34	6.0	481.21	34°C R2 (cpm)	ip5321
1878	34	9.0	625.16	34°C R1 (cpm)	ip5321
1879	34	9.0	639.19	34°C R1 (cpm)	ip5321
1880	34	9.0	619.2	34°C R1 (cpm)	ip5321
1881	34	9.0	612.3	34°C R2 (cpm)	ip5321
1882	34	9.0	632.33	34°C R2 (cpm)	ip5321
1883	34	9.0	658.37	34°C R2 (cpm)	ip5321
1884	34	12.0	765.28	34°C R1 (cpm)	ip5321
1885	34	12.0	745.3	34°C R1 (cpm)	ip5321
1886	34	12.0	758.33	34°C R1 (cpm)	ip5321
1887	34	12.0	741.45	34°C R2 (cpm)	ip5321
1888	34	12.0	721.46	34°C R2 (cpm)	ip5321
1889	34	12.0	735.49	34°C R2 (cpm)	ip5321
1890	34	14.0	851.02	34°C R1 (cpm)	ip5321
1891	34	14.0	926.06	34°C R1 (cpm)	ip5321
1892	34	14.0	860.08	34°C R1 (cpm)	ip5321
1893	34	14.0	854.61	34°C R2 (cpm)	ip5321
1894	34	14.0	868.65	34°C R2 (cpm)	ip5321
1895	34	14.0	813.64	34°C R2 (cpm)	ip5321
1896	34	18.0	935.13	34°C R1 (cpm)	ip5321
1897	34	18.0	842.15	34°C R1 (cpm)	ip5321
1898	34	18.0	925.19	34°C R1 (cpm)	ip5321
1899	34	18.0	878.73	34°C R2 (cpm)	ip5321
1900	34	18.0	814.71	34°C R2 (cpm)	ip5321
1901	34	18.0	909.82	34°C R2 (cpm)	ip5321
1902	34	24.0	1185.3	34°C R1 (cpm)	ip5321
1903	34	24.0	1193.35	34°C R1 (cpm)	ip5321
1904	34	24.0	1184.39	34°C R1 (cpm)	ip5321
1905	34	24.0	1076.02	34°C R2 (cpm)	ip5321
1906	34	24.0	1091.07	34°C R2 (cpm)	ip5321
1907	34	24.0	1074.09	34°C R2 (cpm)	ip5321
1908	34	33.0	1336.5	34°C R1 (cpm)	ip5321
1909	34	33.0	1319.54	34°C R1 (cpm)	ip5321
1910	34	33.0	1386.61	34°C R1 (cpm)	ip5321
1911	34	33.0	1283.36	34°C R2 (cpm)	ip5321
1912	34	33.0	1165.28	34°C R2 (cpm)	ip5321
1913	34	33.0	1240.4	34°C R2 (cpm)	ip5321
1914	34	45.0	1442.04	34°C R1 (cpm)	ip5321
1915	34	45.0	1430.09	34°C R1 (cpm)	ip5321
1916	34	45.0	1446.14	34°C R1 (cpm)	ip5321
1917	34	45.0	1445.7	34°C R2 (cpm)	ip5321
1918	34	45.0	1482.8	34°C R2 (cpm)	ip5321
1919	34	45.0	1533.91	34°C R2 (cpm)	ip5321
