# Supplementary material for: Mechanistic origins of temperature scaling in the early embryonic cell cycle
Source: Nat Commun. 2025 Aug 28;16:8045. doi: 10.1038/s41467-025-62918-0 (PMC12394406; doi:10.1038/s41467-025-62918-0)
Supplement: Supplementary file 12 — Source Data [file 41467_2025_62918_MOESM12_ESM.zip › Source_Data_NatComm/Fig7/durations_embryo_xlaevis.csv]

T_celsius	tFW_min	tSCWFW_min	tC1SCW_min	tC1FW_min	tC2C1_min	tC3C2_min	tC4C3_min
11	18.5	170.0	51.0	221.0	87.0	91.5	85.0
11	20.5	156.0	55.0	211.0	95.0	92.5	88.0
11	22.5	165.0	51.0	216.0	94.0	91.5	86.0
11	17.5	161.0	47.0	208.0	92.0	89.5	83.0
11	18.5	182.0	49.0	231.0	95.0	92.5	88.0
14	9.5	108.0	36.0	144.0	60.0	53.0	56.5
14	15.5	106.0	35.0	141.0	57.0	55.0	54.5
14	9.5	107.0	39.0	146.0	61.0	54.0	54.5
14	9.5	99.0	37.0	136.0	56.0	53.0	52.5
14	10.5	113.0	28.0	141.0	60.0	51.0	54.5
18	12.5	74.0	21.0	95.0	38.0	36.0	33.5
18	15.5	73.0	19.0	92.0	40.0	36.0	33.5
18	12.5	74.0	21.0	95.0	38.0	34.0	34.5
18	12.5	75.0	21.0	96.0	38.0	37.0	32.5
18	15.5	73.0	21.0	94.0	38.0	36.0	31.5
18	12.5	76.0	22.0	98.0	38.0	36.0	32.5
18	15.5	74.0	21.0	95.0	36.0	36.0	34.5
18	15.5	76.0	24.0	100.0	36.0	37.0	33.5
18	12.5	74.0	21.0	95.0	38.0	36.0	32.5
18	18.5	75.0	22.0	97.0	40.0	35.0	35.5
16	7.5	82.0	26.5	108.5	43.0	47.0	40.0
16	7.5	85.0	29.5	114.5	43.0	48.0	38.0
16	6.5	83.0	27.5	110.5	45.0	43.0	41.0
16	7.5	86.0	28.5	114.5	44.0	48.0	39.0
16	8.5	83.0	27.5	110.5	46.0	46.0	41.0
16	7.5	85.0	26.5	111.5	44.0	46.0	41.0
16	6.5	86.0	26.5	112.5	45.0	46.0	41.0
20	15.5	63.0	20.0	83.0	30.166666666666668	30.0	30.0
20	15.5	63.0	19.0	82.0	27.166666666666668	29.0	30.0
20	15.5	61.0	20.0	81.0	32.166666666666664	33.0	26.0
20	15.5	65.0	21.0	86.0	31.166666666666668	32.0	29.0
20	12.5	62.0	23.0	85.0	31.166666666666668	31.0	29.0
20	12.5	63.0	18.0	81.0	31.166666666666668	31.0	30.0
20	12.5	61.0	19.0	80.0	28.166666666666668	33.0	25.0
20	12.5	61.0	18.0	79.0	31.166666666666668	33.0	26.0
20	18.5	63.0	19.0	82.0	27.166666666666668	30.0	28.0
20	15.5	62.0	22.0	84.0	31.166666666666668	32.0	28.0
22	15.5	49.0	19.0	68.0	27.0
22	12.5	50.0	19.0	69.0	24.0
22	12.5	52.0	15.0	67.0	25.0
22	12.5	49.0	17.0	66.0	27.0
22	9.5	53.0	17.0	70.0	24.0
22	12.5	49.0	18.0	67.0	24.0
22	12.5	49.0	18.0	67.0	24.0
22	15.5	51.0	18.0	69.0	24.0
22	15.5	49.0	18.0	67.0	25.0
22	12.5	50.0	15.0	65.0	31.0
24	15.5	49.0	15.0	64.0	23.0	23.666666666666668	25.5
24	15.5	47.0	17.0	64.0	22.0	23.666666666666668	23.5
24	9.5	51.0	17.0	68.0	23.0	26.666666666666668	22.5
24	12.5	48.0	16.0	64.0	23.0	24.166666666666668	22.5
24	15.5	47.0	17.0	64.0	22.0	22.666666666666668	22.5
24	12.5	49.0	19.0	68.0	22.0	25.166666666666668	24.5
26	9.5	46.0	13.0	59.0	24.0	24.166666666666668	21.0
26	6.5	49.0	13.0	62.0	25.0	24.166666666666668	22.0
26	9.5	46.0	13.0	59.0	25.0	23.166666666666668	23.0
26	9.5	47.0	14.0	61.0	24.0	22.166666666666668	23.0
26	9.5	45.0	13.0	58.0	25.0	24.166666666666668	22.0
26	6.5	46.0	13.0	59.0	25.0	22.166666666666668	22.0
26	9.5	46.0	13.0	59.0	26.0	24.166666666666668	22.0
26	6.5	48.0	11.0	59.0	25.0	23.166666666666668	22.0
26	9.5	47.0	13.0	60.0	26.0	22.166666666666668	23.0
26	6.5	48.0	10.0	58.0	25.0	23.166666666666668	22.0
19	18.5	72.0	21.0	93.0	33.0	31.0	30.0
19	18.5	69.0	21.0	90.0	32.0	31.0	29.0
19	24.5	69.0	53.0	122.0	32.0	31.0	31.0
19	21.5	69.0	21.0	90.0	31.0	31.0	31.0
19	18.5	68.0	20.0	88.0	32.0	32.0	31.0
19	15.5	72.0	22.0	94.0	33.0	32.0	31.0
19	18.5	68.0	21.0	89.0	31.0	31.0	30.0
19	21.5	69.0	19.0	88.0	31.0	32.0	30.0
19	21.5	69.0	21.0	90.0	33.0	32.0	33.0
19	18.5	73.0	21.0	94.0	33.0	33.0	32.0
15	18.5	101.0	31.0	132.0	52.833333333333336	45.0	46.0
15	39.5	95.0	35.0	130.0	51.833333333333336	46.0	43.0
15	39.5	94.0	79.83333333333334	173.83333333333334	47.833333333333336	47.0	43.0
15	30.5	92.0	34.0	126.0	47.833333333333336	47.0	43.0
15	30.5	95.0	33.0	128.0	48.833333333333336	47.0	43.0
15	21.5	93.0	38.0	131.0	43.833333333333336	47.0	44.0
15	27.5	93.0	34.0	127.0	48.833333333333336	48.0	43.0
15	27.5	93.0	33.0	126.0	47.833333333333336	47.0	42.0
15	39.5	90.0	36.0	126.0	50.833333333333336	45.0	44.0
15	30.5	97.0	31.0	128.0	51.833333333333336	47.0	44.0
11	108.5	159.83333333333334	56.0	215.83333333333334	89.66666666666667	82.0	82.66666666666667
11	75.5	164.83333333333334	41.0	205.83333333333334	87.66666666666667	79.0	82.66666666666667
11	129.5	150.83333333333334	58.0	208.83333333333334	83.66666666666667	79.0	80.66666666666667
11	93.5	177.83333333333334	35.0	212.83333333333334	87.66666666666667	81.0	81.66666666666667
11	135.5	152.83333333333334	61.0	213.83333333333334	88.66666666666667	78.0	82.66666666666667
11	84.5			223.83333333333334	91.66666666666667	81.0	88.66666666666667
11	270.5	153.83333333333334	58.66666666666666	212.5	79.0	79.66666666666667	82.0
11	54.5	178.83333333333334	42.0	220.83333333333334	97.66666666666667	74.0	85.66666666666667
11	150.5	177.83333333333334	36.0	213.83333333333334	86.66666666666667	80.0	80.66666666666667
13	18.5	128.0	40.83333333333334	168.83333333333334	64.0	60.0	60.666666666666664
13	18.5	116.0	38.83333333333334	154.83333333333334	64.0	58.0	59.666666666666664
13	18.5	127.0	24.833333333333343	151.83333333333334	61.0	58.0	53.666666666666664
13	18.5	116.0	35.83333333333334	151.83333333333334	65.0	58.0	58.666666666666664
13	24.5	111.0	40.83333333333334	151.83333333333334	60.0	58.0	55.666666666666664
13	18.5	122.0	36.83333333333334	158.83333333333334	62.0	63.0	57.666666666666664
13	18.5	130.0	40.83333333333334	170.83333333333334	67.0	62.666666666666664	61.0
13	18.5	116.0	35.83333333333334	151.83333333333334	64.0	58.0	57.666666666666664
13	21.5	125.0	37.83333333333334	162.83333333333334	64.0	61.0	56.666666666666664
13	18.5	116.0	38.83333333333334	154.83333333333334	65.0	58.0	60.666666666666664
27	14.0	42.0	11.0	53.0	23.333333333333332	21.5	21.5
27	8.0	42.5	13.0	55.5	22.833333333333332	22.0	23.0
27	24.5	45.5	12.0	57.5	24.333333333333332	23.5	22.0
27	6.5	39.5	14.0	53.5	20.833333333333332	22.0	20.5
27	6.5	40.5	13.5	54.0	22.333333333333332	21.0	21.0
27	6.5	42.5	13.5	56.0	23.833333333333332	23.0	22.0
27	8.0	44.0	13.5	57.5	22.333333333333332	23.0	21.0
27	6.5	43.5	13.5	57.0	22.333333333333332	23.0	21.5
27	9.5	41.5	13.5	55.0	22.333333333333332	22.0	22.5
27	8.0	42.0	13.0	55.0	22.833333333333332	22.5	20.5
25	9.5	43.5	15.0	58.5	24.166666666666668	22.0	22.5
25	12.5	45.5	14.0	59.5	24.666666666666668	23.5	21.0
25	11.0	45.5	12.0	57.5	23.166666666666668	23.0	21.5
25	12.5	44.5	12.0	56.5	24.166666666666668	23.0	21.0
25	9.5	45.5	12.0	57.5	23.666666666666668	22.5	20.5
25	12.5	44.0	12.0	56.0	24.166666666666668	22.0	21.0
25	8.0	47.0	11.5	58.5	24.166666666666668	23.0	21.0
25	11.0	46.0	12.5	58.5	24.166666666666668	23.0	22.0
25	11.0	45.5	12.5	58.0	24.166666666666668	22.5	21.5
25	12.5	47.0	13.5	60.5	22.666666666666668	23.0	21.0
23	12.5	53.0	14.5	67.5	26.5
23	9.5	54.0	14.5	68.5	26.5
23	11.0	53.5	14.5	68.0	24.5
23	9.5	53.5	14.0	67.5	27.0
23	9.5	53.5	15.5	69.0	24.0
23	9.5	53.5	14.0	67.5	24.5
23	11.0	54.5	16.5	71.0	25.5
23	8.0	55.0	16.0	71.0	26.0
23	8.0	54.0	13.0	67.0	26.5
23	8.0	55.5	14.0	69.5	26.5
10					100.0	90.0	96.0
10					104.0	90.0	96.0
10					98.0	92.0	94.0
10					102.0	98.0	94.0
10					100.0	92.0	94.0
10					100.0	96.0	90.0
10					104.0	92.0	92.0
10					100.0	98.0	92.0
10					102.0	100.0	92.0
10					104.0	102.0	90.0
28	6.5	43.0	11.0	54.0	20.0	19.0	19.833333333333332
28	9.5	40.0	12.0	52.0	21.0	20.0	19.833333333333332
28	9.5	41.0	11.0	52.0	21.0	22.0	20.833333333333332
28	9.5	38.0	12.0	50.0	20.0	20.0	17.833333333333332
28	9.5	41.0	12.0	53.0	19.0	21.0	19.833333333333332
9					112.0	106.0	108.0
9					116.0	106.0	114.0
9					118.0	116.0	108.0
9					120.0	128.0	196.0
9					110.0
9					136.0
29	3.5			57.0	25.0	19.166666666666668	25.0
29	3.5			54.0	22.0	22.0	22.166666666666668
19	48.5	62.0	20.0	82.0	31.166666666666668	30.0
19	177.5	65.16666666666667	19.0	84.16666666666667
19	36.5	64.0	20.0	84.0	33.166666666666664	29.0
19	42.5	61.0	21.0	82.0	31.166666666666668	30.0
19	75.5	63.0	20.0	83.0	32.166666666666664
19	45.5	64.0	20.0	84.0	31.166666666666668	31.0
19	42.5	65.0	20.0	85.0	31.166666666666668	31.0
19	147.5	67.16666666666667	19.0	86.16666666666667	33.0
19	51.5	63.0	19.0	82.0	33.166666666666664	31.0
19	39.5	64.0	19.0	83.0	33.166666666666664	31.0
14	30.5	110.16666666666667	38.999999999999986	149.16666666666666	53.0	54.333333333333336	52.0
14	27.5	108.16666666666667	37.999999999999986	146.16666666666666	55.0	54.333333333333336	50.0
14	159.5	117.16666666666667	36.999999999999986	154.16666666666666	59.333333333333336	56.0	54.0
14	27.5	112.16666666666667	34.999999999999986	147.16666666666666	55.0	53.333333333333336	50.0
17	15.5	78.0	26.0	104.0	40.0	37.0	37.0
17	15.5	80.0	25.0	105.0	40.0	39.0	37.0
17	18.5	79.0	25.0	104.0	41.0	40.0	37.0
17	21.5	78.0	26.0	104.0	41.0	40.0	37.0
17	15.5	81.0	26.0	107.0	42.0	40.0	38.0
17	15.5	80.0	24.0	104.0	41.0	37.0	37.0
17	12.5	80.0	26.0	106.0	42.0	38.0	37.0
17	15.5	78.0	23.0	101.0	39.0	36.0	37.0
17	18.5	79.0	24.0	103.0	40.0	39.0	36.0
17	21.5	76.0	27.0	103.0	41.0	37.0	37.0
21	9.5	59.0	16.0	75.0	28.0	27.0	25.0
21	9.5	57.0	16.0	73.0	29.0	27.0	24.0
21	12.5	59.0	13.0	72.0	29.0	27.0	24.0
21	12.5	61.0	17.0	78.0	28.0	29.0	26.0
21	12.5	59.0	16.0	75.0	30.0	27.0	26.0
21	9.5	62.0	17.0	79.0	28.0	29.0	26.0
21	15.5	57.0	16.0	73.0	29.0	28.0	24.0
21	9.5	58.0	17.0	75.0	25.0	28.0	25.0
21	9.5	59.0	14.0	73.0	29.0	25.0	25.0
21	9.5	58.0	18.0	76.0	25.0	27.0	26.0
12	27.5	125.0	45.0	170.0	72.0	70.83333333333333	63.0
12	24.5	126.0	51.0	177.0	68.0	72.83333333333333	67.0
12	27.5	128.0	45.0	173.0	71.0	66.83333333333333	68.0
12	45.5	122.0	47.0	169.0	71.0	68.83333333333333	69.0
12	30.5	135.0	46.0	181.0	73.83333333333333	73.0	65.0
12	33.5	141.0	48.0	189.0	73.83333333333333	76.0	71.0
12	30.5	127.0	49.0	176.0	66.0	71.83333333333333	68.0
12	24.5	130.0	48.0	178.0	66.0	72.83333333333333	66.0
12	24.5	132.0	46.0	178.0	68.0	75.83333333333333	62.0
12	21.5	130.0	47.0	177.0	70.0	73.83333333333333	65.0
