# Supplementary material for: Mechanistic origins of temperature scaling in the early embryonic cell cycle
Source: Nat Commun. 2025 Aug 28;16:8045. doi: 10.1038/s41467-025-62918-0 (PMC12394406; doi:10.1038/s41467-025-62918-0)
Supplement: Supplementary file 12 — Source Data [file 41467_2025_62918_MOESM12_ESM.zip › Source_Data_NatComm/Fig2/durations_embryo_cbriggsae.csv]

T_celsius	tC1C0_min
30.257748075756183	5.986444258997053
28.121683633019416	5.273251517814504
27.03643157329293	4.904539373039733
24.889215686274557	5.799577133691247
22.220456736000983	7.856333696273117
19.490852663031774	9.632924485277549
16.811236760980364	13.049135735724398
14.076001511715788	19.707236706183988
11.34076153684913	20.067616746506253
8.606977192514194	34.25016933340299
