# Supplementary material for: Mechanistic origins of temperature scaling in the early embryonic cell cycle
Source: Nat Commun. 2025 Aug 28;16:8045. doi: 10.1038/s41467-025-62918-0 (PMC12394406; doi:10.1038/s41467-025-62918-0)
Supplement: Supplementary file 12 — Source Data [file 41467_2025_62918_MOESM12_ESM.zip › Source_Data_NatComm/Fig2/durations_embryo_celegans.csv]

T_celsius	tC1C0_min
29.21481110156276	7.046923067748379
28.150348874088195	5.54269735592278
27.093355140482345	5.36968181004433
24.97339170275535	5.41855622585561
22.192908661319507	6.407397799238379
19.46381137189678	8.370765006671652
16.784688396508557	11.237086148120047
14.049951629481882	15.360746989676686
8.606977192514194	24.82956236138208
5.925232807496911	38.18414886187343
4.287065591963142	54.36875482993278
