# Supplementary material for: Mechanistic origins of temperature scaling in the early embryonic cell cycle
Source: Nat Commun. 2025 Aug 28;16:8045. doi: 10.1038/s41467-025-62918-0 (PMC12394406; doi:10.1038/s41467-025-62918-0)
Supplement: Supplementary file 12 — Source Data [file 41467_2025_62918_MOESM12_ESM.zip › Source_Data_NatComm/Fig2/durations_embryo_drerio.csv]

T_celsius	tC_min
14	70.01666666666685
14	78.00000000000004
14	69.0166666666667
14	71.00000000000007
14	84.01666666666664
14	64.01666666666671
14	75.00000000000006
14	83.01666666666664
15	60.99999999999994
15	56.51666666666665
15	56.50000000000004
15	70.01666666666652
15	67.00000000000009
15	61.0
15	56.516666666666666
15	56.5
15	61.0
16	50.50000000000006
16	52.51666666666651
16	56.5000000000002
16	46.50000000000007
16	47.01666666666661
16	48.51666666666684
16	53.99999999999981
17	38.49999999999994
17	42.01666666666662
17	41.00000000000017
17	40.51666666666671
17	40.000000000000014
17	43.5166666666667
17	45.499999999999915
18	32.00000000000004
18	36.01666666666649
18	40.00000000000018
18	41.49999999999993
18	39.49999999999994
18	39.516666666666715
18	38.49999999999994
18	44.500000000000085
18	36.00000000000003
18	43.01666666666678
18	43.999999999999844
18	43.00000000000001
19	32.00000000000004
19	30.000000000000053
19	28.999999999999897
19	33.00000000000004
19	32.00000000000004
19	29.999999999999893
19	26.999999999999904
19	37.00000000000003
19	28.00000000000006
20	33.01666666666666
20	30.516666666666747
20	35.51666666666673
20	31.516666666666744
20	31.016666666666666
21	23.999999999999915
21	28.00000000000006
21	25.999999999999908
21	22.00000000000008
21	24.99999999999991
21	29.000000000000057
21	30.000000000000053
21	24.99999999999991
21	24.000000000000075
21	27.000000000000064
21	26.999999999999904
21	27.000000000000064
22	24.000000000000075
22	23.499999999999915
22	25.999999999999908
22	25.00000000000007
22	22.0
22	21.000000000000007
23	21.000000000000007
23	18.999999999999932
23	22.0
23	21.000000000000007
23	20.500000000000007
24	16.50000000000002
24	23.499999999999996
24	21.500000000000004
24	19.000000000000014
24	20.500000000000007
24	18.000000000000096
24	22.00000000000008
25	17.00000000000002
25	18.999999999999932
25	17.999999999999936
25	18.000000000000014
25	17.00000000000002
25	20.000000000000007
25	21.000000000000007
25	16.000000000000103
26	15.500000000000105
26	17.00000000000002
26	15.499999999999945
26	15.000000000000027
26	17.5000000000001
26	15.999999999999943
26	18.000000000000014
26	15.999999999999943
26	19.500000000000092
27	15.000000000000027
27	15.999999999999943
27	16.00000000000002
27	15.999999999999943
27	16.50000000000002
27	15.999999999999943
27	15.499999999999945
27	15.500000000000105
27	16.50000000000002
28	13.99999999999995
28	13.99999999999995
28	15.000000000000107
28	16.50000000000002
28	14.00000000000011
28	14.499999999999869
28	14.500000000000028
28	14.999999999999947
28	14.500000000000028
28	13.99999999999995
29	16.200000000000134
29	13.399999999999856
29	11.666666666666679
29	14.53333333333342
29	13.350000000000009
29	15.68333333333328
29	14.483333333333412
29	15.733333333333288
30	13.000000000000034
30	14.500000000000028
30	13.499999999999952
30	13.000000000000034
30	12.500000000000036
30	12.999999999999954
30	13.99999999999995
30	15.000000000000027
30	12.999999999999954
31	13.000000000000034
31	12.999999999999954
31	12.000000000000037
31	13.99999999999995
31	12.000000000000117
31	13.99999999999995
31	12.999999999999954
31	12.000000000000037
31	13.99999999999995
31	12.000000000000117
31	13.99999999999995
31	14.999999999999947
32	11.999999999999957
32	12.500000000000036
32	11.999999999999957
32	12.500000000000036
32	11.00000000000004
32	13.499999999999952
32	12.499999999999956
32	13.000000000000034
33	11.999999999999957
33	14.00000000000003
33	13.000000000000034
33	14.999999999999947
33	13.99999999999995
33	13.000000000000034
34	10.999999999999961
34	16.249999999999982
34	14.500000000000028
34	13.249999999999993
34	12.999999999999954
34	12.000000000000117
34	13.249999999999993
34	13.249999999999993
34	11.25
34	12.500000000000036
34	15.249999999999986
34	14.00000000000011
35	13.99999999999995
35	14.00000000000003
35	15.999999999999943
35	14.999999999999947
35	15.000000000000027
35	15.999999999999943
36	17.500000000000018
36	17.500000000000018
36	15.999999999999943
36	16.99999999999994
36	18.000000000000096
36	19.99999999999993
36	22.5
36	14.999999999999947
36	17.0000000000001
36	16.99999999999994
36	17.500000000000018
