# Supplementary material for: Mechanistic origins of temperature scaling in the early embryonic cell cycle
Source: Nat Commun. 2025 Aug 28;16:8045. doi: 10.1038/s41467-025-62918-0 (PMC12394406; doi:10.1038/s41467-025-62918-0)
Supplement: Supplementary file 12 — Source Data [file 41467_2025_62918_MOESM12_ESM.zip › Source_Data_NatComm/Fig2/durations_embryo_xtropicalis.csv]

T_celsius	tC3C2_min	tC4C3_min	tC5C4_min	tC6C5_min
16			38.01666666666664
16			107.01666666666657
16			43.01666666666662
16			43.5166666666667
16			72.51666666666677
16			71.51666666666644
16			72.01666666666668
16			133.51666666666654
16			38.49999999999994	38.5166666666667
16			40.49999999999977	41.016666666666794
17			29.499999999999975
17			29.000000000000057
17			59.000000000000114
17			61.99999999999994
17			33.49999999999996
17			60.50000000000003
17			34.49999999999996
17			32.00000000000004
18	27.866666666666813	27.499999999999982
18	29.366666666666728	26.499999999999986
18	30.366666666666884
18	30.366666666666884
18		29.23333333333332	33.49999999999996
18		30.233333333333317	30.000000000000053
18		28.150000000000084	24.499999999999993
18		26.633333333333393	29.000000000000057
18			29.000000000000057
18			30.49999999999997
18			32.4999999999998
18			27.283333333333495	32.000000000000206
18			28.28333333333333	32.000000000000206
18			26.700000000000017	26.500000000000146
18			29.200000000000088
18			26.583333333333385
18			28.58333333333338
19		24.499999999999833	27.166666666666863
19		24.499999999999833	27.166666666666863
19		24.499999999999833	27.66666666666678
19		24.499999999999833	27.66666666666678
19			25.66666666666663
19		27.9999999999999	20.666666666666647
19		25.49999999999999	25.66666666666663
19		27.499999999999982	22.6666666666668
19		29.000000000000057	22.16666666666672
19		25.49999999999999	25.66666666666663
19			24.166666666666714
20	23.800000000000203
20	25.13333333333348
20	23.799999999999883
20	24.4666666666666
20			21.783333333333275
20			24.483333333333377
20			25.149999999999935
20			22.633333333333088
20			24.483333333333057
20			20.766666666666662
20	23.799999999999883	22.466666666666768
20	25.149999999999935	21.116666666666717
20	25.149999999999935
20	25.149999999999935
21		21.816666666666666	19.450000000000003
21		22.5	18.09999999999995
21			20.766666666666662
21		21.649999999999867	23.44999999999999
21		21.649999999999867	21.450000000000156
21			22.78333333333343
21			23.44999999999999
22	18.416666666666615	17.45000000000017
22	18.416666666666615	17.45000000000017
22	19.433333333333227	16.933333333333476
22	19.433333333333227	16.933333333333476
22	18.8833333333333	17.933333333333312
22	18.8833333333333	17.933333333333312
22	18.8833333333333	17.933333333333312
22	19.55000000000002	17.266666666666595
22		17.400000000000002	17.966666666666544
22		17.90000000000008	18.466666666666782
22		17.749999999999897	17.966666666666704
22			17.966666666666704
23	19.000000000000092	17.499999999999858
23	19.50000000000001	17.999999999999936
23	18.500000000000014	17.999999999999936
23	18.500000000000014	17.499999999999858
23	18.999999999999932	17.0000000000001	17.999999999999936
23	18.999999999999932	19.50000000000001	17.999999999999936
23	19.000000000000092	17.499999999999858	18.000000000000096
23	19.000000000000092	18.500000000000014	18.000000000000096
23			17.0000000000001
23			17.0000000000001
23			17.999999999999936
23			17.999999999999936
23	18.500000000000014	16.99999999999994
23	16.50000000000002	17.999999999999936
23		17.999999999999936
23		18.999999999999932
24	14.766666666666843
24	14.766666666666843
24		14.766666666666843
24		14.766666666666843
24		14.766666666666843
24		14.766666666666843
24		14.8666666666667
24		15.93333333333332
24		16.433333333333398
24		14.599999999999884	15.049999999999955
24		14.599999999999884	15.049999999999955
24		14.599999999999884	15.049999999999955
24			15.049999999999955
24			15.049999999999955
24			15.549999999999873
25	14.00000000000011	16.66666666666682
25	14.500000000000028
25	15.500000000000025
25	15.500000000000025
25	14.500000000000028
25	14.500000000000028
25	14.500000000000028
25	14.500000000000028
25	14.999999999999947
25	14.999999999999947
25	14.500000000000028
25	15.500000000000025
25			14.999999999999947
26			11.999999999999957
26			12.499999999999876
26			12.499999999999876
26			12.499999999999876
26			12.499999999999876
26			12.999999999999954
26			12.999999999999954
26			12.999999999999954
26			12.999999999999954
26			12.999999999999954
26			13.000000000000114
26			13.000000000000114
26			13.000000000000114
26			13.500000000000032
26			12.000000000000277
26			12.500000000000195
26		12.500000000000036
26		12.999999999999954
26		12.499999999999876
26		12.999999999999794
27			12.066666666666581
27			12.066666666666581
27			11.566666666666663
27			12.633333333333283
27			12.066666666666581
27			12.066666666666581
27			12.066666666666581
27			12.633333333333283
27			12.633333333333283
27			12.066666666666741
27			12.066666666666741
27			11.566666666666663
28		11.999999999999957	11.999999999999957	13.01666666666673
28		11.999999999999957	11.999999999999957	13.01666666666673
28		11.49999999999924	12.000000000000277	12.516666666666652
28		11.49999999999924	12.000000000000277	12.016666666666573
28			12.500000000000675	12.516666666666652
28			12.500000000000675	12.516666666666652
28			12.500000000000675
28			13.000000000000593
28		11.49999999999988
28		13.000000000000114
28		10.999999999999961	12.999999999999954
28		11.49999999999988	11.999999999999957
29			12.999999999999954
29			12.499999999999876
29			8.999999999999968
29			10.999999999999961	12.500000000000036
29			12.999999999999954	13.000000000000114
29				10.500000000000043
30		13.566666666666656
30		13.066666666666737
30		11.016666666666737
30	12.500000000000036	12.199999999999989
30	13.000000000000114	10.066666666666748
30	13.500000000000192
30	13.500000000000192
30		11.999999999999957	11.500000000000039
30		11.49999999999988	11.500000000000039
30		10.500000000000043	12.500000000000036
30		11.00000000000012	10.999999999999961
31	13.83333333333347		11.49999999999988
31	20.316666666666592
31				10.833333333333321
