# Supplementary material for: Mechanistic origins of temperature scaling in the early embryonic cell cycle
Source: Nat Commun. 2025 Aug 28;16:8045. doi: 10.1038/s41467-025-62918-0 (PMC12394406; doi:10.1038/s41467-025-62918-0)
Supplement: Supplementary file 12 — Source Data [file 41467_2025_62918_MOESM12_ESM.zip › Source_Data_NatComm/Fig4/09-20-24/Pos0_processed_spots.csv]

TRACK_ID	TIME	RATIO	POSITION_X	RADIUS
0	0.0	1.0591680450118046	117.73519277242072	37.5
0	4.0	1.0183197105691209	122.40423120577076	37.5
0	8.0	0.9832786691612032	124.41822670710556	37.5
0	12.0	0.9602014609214917	124.71492883594756	37.5
0	16.0	0.943939331438044	124.11587407588264	37.5
0	20.0	0.939942626874778	125.40346716703596	37.5
0	24.0	0.9346885963384443	126.29274253019815	37.5
0	28.0	0.9310237103354854	124.58372890430684	37.5
0	32.0	0.9277446453490268	126.75711653172016	37.5
0	36.0	0.9203874844739628	126.13131342457382	37.5
0	40.0	0.9152332648357084	126.45862642097109	37.5
0	44.0	0.9253495923487031	127.875428279223	37.5
0	48.0	0.9269899013990859	127.23288609613456	37.5
0	52.0	0.9202048648118393	127.7019421919248	37.5
0	56.0	0.9208597851131627	128.8647655471113	37.5
0	60.0	0.9203012109147737	126.48011255164704	37.5
0	64.0	0.9168825615449184	124.86819256122916	37.5
0	68.0	0.9155917546204326	127.09437308188794	37.5
0	72.0	0.9235252227348555	128.04050969319056	37.5
0	76.0	0.9149466594859542	126.81638228503816	37.5
0	80.0	0.9238024614583902	128.01253190395133	37.5
0	84.0	0.9163440069588485	126.31754243895952	37.5
0	88.0	0.9188481211936248	127.7219374918924	37.5
0	92.0	0.921396248990963	127.1454103267512	37.5
0	96.0	0.919702686753743	127.11292387483772	37.5
0	100.0	0.9174423068284473	126.9500396205561	37.5
0	104.0	0.9226267741875618	127.73441697924773	37.5
0	108.0	0.9269873919368071	127.41012312634138	37.5
0	112.0	0.9232421005426671	126.894305188149	37.5
0	116.0	0.9261355735271045	126.8612703705039	37.5
0	120.0	0.9289371434875874	127.1881593309028	37.5
0	124.0	0.9231013639482188	126.88395787500546	37.5
0	128.0	0.9217032804681744	127.07085324413389	37.5
0	132.0	0.9239567098906518	126.9604048926375	37.5
0	136.0	0.9199072774956406	126.18909640091348	37.5
0	140.0	0.9277448886490464	126.2395810670864	37.5
0	144.0	0.9268942433629237	126.7772969585155	37.5
0	148.0	0.9354342506252522	127.53535588793852	37.5
0	152.0	0.9324173940966094	126.66307443897382	37.5
0	156.0	0.9288482349909483	126.14933053560858	37.5
0	160.0	0.9371349561665949	126.3663759638444	37.5
0	164.0	0.9308480376109667	125.4891653774605	37.5
0	168.0	0.9439913380598468	128.0102826951825	37.5
0	172.0	0.9354353538725911	125.75807538984904	37.5
0	176.0	0.9457040640389472	127.78912000801913	37.5
0	180.0	0.9376114708702954	126.80373962521246	37.5
0	184.0	0.9392728242304375	126.97464440069946	37.5
0	188.0	0.9393697191510999	126.0764635882842	37.5
0	192.0	0.9397779866154187	125.28952843951056	37.5
0	196.0	0.937341890605545	126.29140259265532	37.5
0	200.0	0.9405593783271404	125.82665293939606	37.5
0	204.0	0.9460537615162568	127.19631061245454	37.5
0	208.0	0.9437983760377764	126.21272829227296	37.5
0	212.0	0.9374600302875945	125.49516148071552	37.5
0	216.0	0.9483405081633663	126.11506685300088	37.5
0	220.0	0.9421939803861936	126.82840430814338	37.5
0	224.0	0.9422471478844764	126.4324680345779	37.5
0	228.0	0.9435248132731122	124.8560429315178	37.5
0	232.0	0.9407684743739361	126.30657872334965	37.5
0	236.0	0.9444381936470323	127.143723587296	37.5
0	240.0	0.9417921487816994	126.70405750120692	37.5
0	244.0	0.9450281055514146	125.47012224141277	37.5
0	248.0	0.9459300948936443	125.76082616603335	37.5
0	252.0	0.9417977598840437	126.46062900483145	37.5
0	256.0	0.9402466694447859	126.01903345657776	37.5
0	260.0	0.9398381367528135	125.8346105294326	37.5
0	264.0	0.9454556642712253	127.34450206062388	37.5
0	268.0	0.946398727735964	125.98455463297508	37.5
0	272.0	0.9386450025811978	125.89782520890112	37.5
0	276.0	0.9406750605723991	125.83103267176148	37.5
0	280.0	0.9444129072215882	125.9905982617033	37.5
0	284.0	0.9442184073858567	126.11664327185444	37.5
0	288.0	0.9452525414667475	125.63753173318015	37.5
0	292.0	0.9496247608997415	126.85331642179676	37.5
0	296.0	0.9485001233828478	126.97311301455248	37.5
0	300.0	0.9528835803211767	125.6941722861221	37.5
0	304.0	0.956089414333536	125.62517915320696	37.5
0	308.0	0.9603547734148725	125.86538213176868	37.5
0	312.0	0.9596249573238445	126.65998389001328	37.5
0	316.0	0.9754091755774152	126.16681426271798	37.5
0	320.0	0.9960691965219106	126.75809223455424	37.5
0	324.0	1.0303675429804962	127.7003883188278	37.5
0	328.0	1.0540470451906536	128.86745625704123	37.5
0	332.0	1.0728407818289991	127.63493619154994	37.5
0	336.0	1.0729035480297557	127.8069163400053	37.5
0	340.0	1.0684323450062698	127.65533324559968	37.5
0	344.0	1.068986804090918	128.03895385083035	37.5
0	348.0	1.0541540488682357	128.11939555208934	37.5
0	352.0	1.0291530161330207	127.82846156214823	37.5
0	356.0	0.9928097767689271	127.4299620045678	37.5
0	360.0	0.9520738173795931	125.67782784531988	37.5
0	364.0	0.9327771192390611	125.18870672391336	37.5
0	368.0	0.9219001219707473	124.34344376123944	37.5
0	372.0	0.9100378139916057	123.54386421082076	37.5
0	376.0	0.9048351586243379	122.47333054151268	37.5
0	380.0	0.9011977160661209	122.06246691814256	37.5
0	384.0	0.8899985769782047	121.35333983210168	37.5
0	388.0	0.8898840403170096	120.36706487855145	37.5
0	392.0	0.8845753570058871	121.37657424491616	37.5
0	396.0	0.8861521169230909	119.6431260165488	37.5
0	400.0	0.8901328705741733	122.02819188081624	37.5
0	404.0	0.8842237871226891	122.91933058297144	37.5
0	408.0	0.8827758892382085	121.99429492905224	37.5
0	412.0	0.8835436007967828	122.6924417257916	37.5
0	416.0	0.882515756699684	124.26745234394652	37.5
0	420.0	0.8866626277328709	122.6985629541556	37.5
0	424.0	0.8827086621077189	123.57083050074591	37.5
0	428.0	0.888500787162724	125.27529594725269	37.5
0	432.0	0.8797562626081814	123.45438352715269	37.5
0	436.0	0.885290107129689	124.417244472646	37.5
0	440.0	0.8846989389632799	124.04163365337446	37.5
0	444.0	0.886365807025114	124.59073314359428	37.5
0	448.0	0.8840206255549294	123.53143003822824	37.5
0	452.0	0.8862428136720661	124.56690015420196	37.5
0	456.0	0.8856164242505099	123.765744207588	37.5
0	460.0	0.8819343698366228	124.19323166380376	37.5
0	464.0	0.8880534750815824	123.92698195162234	37.5
0	468.0	0.8875495796707259	125.22864146165216	37.5
0	472.0	0.8865691047801431	124.20189991385443	37.5
0	476.0	0.8932436861568682	124.81031862612453	37.5
0	480.0	0.8936638674578614	125.13410164058628	37.5
0	484.0	0.8951855063708877	124.31780697132189	37.5
0	488.0	0.8888631324454178	124.01695376881892	37.5
0	492.0	0.8997114585698147	124.3312991750273	37.5
0	496.0	0.8975710494190672	124.67922384544087	37.5
0	500.0	0.8980266080516704	124.74549520767248	37.5
0	504.0	0.9018152055640739	125.76164813206704	37.5
0	508.0	0.8976474672101195	124.28624517660398	37.5
0	512.0	0.8972254599168428	124.18964474802446	37.5
0	516.0	0.9018650903564186	124.3783111429699	37.5
0	520.0	0.8980422289601746	123.56888210169502	37.5
0	524.0	0.9036071066850727	124.7671687101686	37.5
0	528.0	0.9043035433255504	124.43823003389276	37.5
0	532.0	0.9086613256857181	125.6714796418366	37.5
0	536.0	0.9065490623237956	124.0810399165285	37.5
0	540.0	0.9244028544765549	125.82888170706325	37.5
0	544.0	0.9018817466744607	124.25995344876613	37.5
0	548.0	0.9118145802924722	125.4650452096285	37.5
0	552.0	0.9109738978872368	124.33445718310487	37.5
0	556.0	0.9162034453314103	124.5554598397885	37.5
0	560.0	0.914679330107505	124.37752642996752	37.5
0	564.0	0.91896029683514	126.20515433358464	37.5
0	568.0	0.9143289073351434	125.02569245592244	37.5
0	572.0	0.9162571514469905	123.9344397969146	37.5
0	576.0	0.9175162177237873	124.56601523608263	37.5
0	580.0	0.9182070095988538	124.35254360331048	37.5
0	584.0	0.9225823245483635	125.42522310203611	37.5
0	588.0	0.9234206607064389	125.53404412678672	37.5
0	592.0	0.9296999004024218	126.01993289163724	37.5
0	596.0	0.9248922225374828	125.10360401628462	37.5
0	600.0	0.930587840312875	124.4607111693537	37.5
0	604.0	0.9314171500488411	124.34979955729604	37.5
0	608.0	0.9376917074509344	125.54144690387822	37.5
0	612.0	0.934736319035964	126.3338265843174	37.5
0	616.0	0.948597207036164	125.36489469383122	37.5
0	620.0	0.9578373212859579	125.71709790873668	37.5
0	624.0	0.9804084725069674	126.59531353834528	37.5
0	628.0	1.0211656011695645	127.94366600281596	37.5
0	632.0	1.03579022332864	127.50690786731936	37.5
0	636.0	1.0465920646798113	126.75973922738925	37.5
0	640.0	1.0585603955025924	127.6033220852828	37.5
0	644.0	1.0563146607520735	127.3765485596922	37.5
0	648.0	1.0435424790192138	126.7286163282337	37.5
0	652.0	1.0328455939891854	126.72414943583256	37.5
0	656.0	1.01937887199604	126.45556777183631	37.5
0	660.0	0.986571050658751	126.20690850164208	37.5
0	664.0	0.9389625763747746	124.06457645385868	37.5
0	668.0	0.9148280281365678	122.86429075891355	37.5
2	0.0	0.865566954792233	115.7498845487996	37.5
2	4.0	0.8243274732105499	119.60297040957228	37.5
2	8.0	0.8000314703613703	121.1056401800838	37.5
2	12.0	0.7872737582040668	122.88138207259084	37.5
2	16.0	0.7818620449046161	121.66213693616103	37.5
2	20.0	0.7700014862692974	122.41213115742424	37.5
2	24.0	0.7717210106146312	121.84041858838052	37.5
2	28.0	0.7687652645112334	122.2786379789159	37.5
2	32.0	0.7618926495054942	122.32391408198524	37.5
2	36.0	0.7610427390661848	122.289030927711	37.5
2	40.0	0.7611846945491486	121.77327124134692	37.5
2	44.0	0.7595934729361457	122.52511434520363	37.5
2	48.0	0.7600528099065906	122.34484384356595	37.5
2	52.0	0.7575272625606685	123.1651208050924	37.5
2	56.0	0.7550314477809451	120.35802985165849	37.5
2	60.0	0.7577983232311437	122.10217145390703	37.5
2	64.0	0.7590627546231556	121.46970865882489	37.5
2	68.0	0.7558192035220124	120.43347072547908	37.5
2	72.0	0.7562648577892023	120.64751125113166	37.5
2	76.0	0.7607784629749034	122.82481439364776	37.5
2	80.0	0.7563701652559868	121.20542046232372	37.5
2	84.0	0.7518148174961937	121.10722880514054	37.5
2	88.0	0.7625559515932495	122.86919006496537	37.5
2	92.0	0.7566492678041841	121.0300173064762	37.5
2	96.0	0.7601714232715133	122.93532745330528	37.5
2	100.0	0.7587425732055031	121.31434198759744	37.5
2	104.0	0.7629302387110026	122.22984094547957	37.5
2	108.0	0.7645963588932518	122.87717309120112	37.5
2	112.0	0.7631260445135749	122.21577308279294	37.5
2	116.0	0.7656649702895831	121.10633950155209	37.5
2	120.0	0.7591050284646916	120.23419255196424	37.5
2	124.0	0.7615483313943772	120.54802718844388	37.5
2	128.0	0.763655133469866	121.48644128091657	37.5
2	132.0	0.7702373760959775	123.25423700672644	37.5
2	136.0	0.7596179114815759	120.892390564947	37.5
2	140.0	0.7662708827581637	122.2093512226222	37.5
2	144.0	0.7718837344726721	122.1785606752489	37.5
2	148.0	0.7630614903295488	120.32470360556864	37.5
2	152.0	0.7619819393877001	120.96795812039272	37.5
2	156.0	0.7646901821133038	121.26354256913145	37.5
2	160.0	0.7688394267961652	120.14804035637172	37.5
2	164.0	0.768393364204831	121.28509861590064	37.5
2	168.0	0.7754545794831013	122.4512385496617	37.5
2	172.0	0.7712966023980696	120.10916300009288	37.5
2	176.0	0.7716226240563809	120.49279891370156	37.5
2	180.0	0.7689720074381199	120.17678903301643	37.5
2	184.0	0.7734323645371992	120.5640333429876	37.5
2	188.0	0.7731818917667297	120.96455457488872	37.5
2	192.0	0.7731258642563962	122.25622380911386	37.5
2	196.0	0.774434179147251	119.52225994580724	37.5
2	200.0	0.7741662778384147	120.90333032931238	37.5
2	204.0	0.7726759076332442	120.87763151156145	37.5
2	208.0	0.7740257128505093	120.26349758534522	37.5
2	212.0	0.7751504037826618	121.15915213883892	37.5
2	216.0	0.7766341486179122	121.11292657530784	37.5
2	220.0	0.777502145793941	120.0095833271548	37.5
2	224.0	0.77620291723044	120.9513744187212	37.5
2	228.0	0.7770219844353228	120.44951435412264	37.5
2	232.0	0.7725129393595489	121.2762228732341	37.5
2	236.0	0.7752574958755405	120.37428987870284	37.5
2	240.0	0.7737025880529255	121.34564963530956	37.5
2	244.0	0.779804193211273	121.4419781819306	37.5
2	248.0	0.7815632829399738	122.03587101336792	37.5
2	252.0	0.772431903349164	120.50477396487489	37.5
2	256.0	0.7758701417048949	120.82580448222818	37.5
2	260.0	0.7735209347494025	121.18333385764176	37.5
2	264.0	0.7772082451273143	120.23337071615184	37.5
2	268.0	0.7786312241929758	119.8699537076208	37.5
2	272.0	0.7764576032583426	120.70695458129302	37.5
2	276.0	0.7734977471414192	121.115035420011	37.5
2	280.0	0.7748982251836669	121.22239420020476	37.5
2	284.0	0.7785656097998043	122.31226460255266	37.5
2	288.0	0.7831926825740959	122.64662108462656	37.5
2	292.0	0.7804498247662103	120.8271197894904	37.5
2	296.0	0.7813640986135143	120.14508569602796	37.5
2	300.0	0.7966075444255701	121.55443489936896	37.5
2	304.0	0.8008611262239372	122.14188132059697	37.5
2	308.0	0.8123841253623192	122.65190302100028	37.5
2	312.0	0.8392364604530081	123.0491611631556	37.5
2	316.0	0.8588703891943349	124.1589649923948	37.5
2	320.0	0.8758398065723163	123.85910909903988	37.5
2	324.0	0.8762827815268917	123.69775686009586	37.5
2	328.0	0.8747005082977666	122.65070872152396	37.5
2	332.0	0.8652675889804686	122.8792402800774	37.5
2	336.0	0.8592534465466376	122.6399373551519	37.5
2	340.0	0.8378843976333136	121.81436687803296	37.5
2	344.0	0.8063356776256588	119.46738764768466	37.5
2	348.0	0.7765364707170969	118.54468598261865	37.5
2	352.0	0.7612098700427705	117.73374514507915	37.5
2	356.0	0.7505434264130102	117.7199748796508	37.5
2	360.0	0.7448472637597684	117.1297366384392	37.5
2	364.0	0.7425643632883011	116.10216183833889	37.5
2	368.0	0.7401536361936487	117.28901529033276	37.5
2	372.0	0.7349145954877476	114.92641861614656	37.5
2	376.0	0.7334767189996279	114.81965097858212	37.5
2	380.0	0.7266156276394058	115.31053606736928	37.5
2	384.0	0.728410823056544	113.47076432621716	37.5
2	388.0	0.7280961508342997	113.52679423551672	37.5
2	392.0	0.7241866995038287	114.5832050853638	37.5
2	396.0	0.7259332771027469	115.00365295751276	37.5
2	400.0	0.7295130507976618	116.12166021624208	37.5
2	404.0	0.7302204192805344	117.16078316492094	37.5
2	408.0	0.7291974980820057	117.48091559273163	37.5
2	412.0	0.7317410021009281	118.03524948925606	37.5
2	416.0	0.7286827397740924	118.31750759803688	37.5
2	420.0	0.7357161214164637	119.49834637698574	37.5
2	424.0	0.7347437950046861	119.40433928046248	37.5
2	428.0	0.7344857005002742	119.74942492057296	37.5
2	432.0	0.7330780768332297	119.1277396377558	37.5
2	436.0	0.7377857110751658	119.98801738055796	37.5
2	440.0	0.7345215838936523	119.94313825247026	37.5
2	444.0	0.7320412466965083	120.29992866488764	37.5
2	448.0	0.7355469100842488	120.1200655181572	37.5
2	452.0	0.7389910013073416	121.17641431324152	37.5
2	456.0	0.7347709057900417	120.90544813925293	37.5
2	460.0	0.7400756365538725	121.01439507790832	37.5
2	464.0	0.7436455254061317	122.32411039119611	37.5
2	468.0	0.7355585834928775	120.26580979806594	37.5
2	472.0	0.737770346989724	120.02860566245371	37.5
2	476.0	0.741126228998486	121.854411448164	37.5
2	480.0	0.7380635705179431	120.38708129817392	37.5
2	484.0	0.7381704087967351	120.57114089388202	37.5
2	488.0	0.7446065638534921	121.90915833363653	37.5
2	492.0	0.742792907267991	121.09606214904966	37.5
2	496.0	0.7418072883441158	121.32785880807224	37.5
2	500.0	0.7401644054218645	121.36858144499712	37.5
2	504.0	0.7473551901771566	120.9289745517584	37.5
2	508.0	0.7456340349087183	120.23988626146745	37.5
2	512.0	0.752754429179204	121.60304425215932	37.5
2	516.0	0.744152174810659	121.39439851524456	37.5
2	520.0	0.7509329206849442	122.56585002336575	37.5
2	524.0	0.7441022902477481	119.85020851382713	37.5
2	528.0	0.7474736238263457	122.39159065109212	37.5
2	532.0	0.7492364854029021	120.30455284594848	37.5
2	536.0	0.745363503939282	121.07078159462846	37.5
2	540.0	0.7583532316385705	120.6478613482778	37.5
2	544.0	0.7468228527606975	120.4359113971994	37.5
2	548.0	0.7577001895844521	122.05098440684932	37.5
2	552.0	0.7485578846412332	121.0177381303496	37.5
2	556.0	0.7537705302919028	121.2013817409821	37.5
2	560.0	0.7523134043733483	120.19945648914238	37.5
2	564.0	0.7541935834245821	121.19909219669375	37.5
2	568.0	0.7541288936705529	120.64129185408748	37.5
2	572.0	0.7599011514792572	121.50676826579604	37.5
2	576.0	0.7580861942565644	122.48488709953013	37.5
2	580.0	0.7538313977389941	121.38029572059564	37.5
2	584.0	0.7594704963120277	122.51205750305004	37.5
2	588.0	0.7630412435848333	121.96799752835037	37.5
2	592.0	0.7656394263912882	121.7243137846526	37.5
2	596.0	0.7655388650635163	121.66380022449664	37.5
2	600.0	0.7644633200842175	121.10233274353465	37.5
2	604.0	0.7654713438602881	120.62138392998538	37.5
2	608.0	0.7722724056875054	121.55539202148331	37.5
2	612.0	0.7682298731595955	120.22466447255364	37.5
2	616.0	0.7765114242892058	121.03894494854008	37.5
2	620.0	0.791908085162426	121.687600110975	37.5
2	624.0	0.8139563346969322	122.42849895750122	37.5
2	628.0	0.8331432864610121	122.35995213459424	37.5
2	632.0	0.8489898117260442	123.77774926480303	37.5
2	636.0	0.8619995952508263	124.07224793482014	37.5
2	640.0	0.8605759477335821	123.62521084124572	37.5
2	644.0	0.8573371569645599	123.85045409796172	37.5
2	648.0	0.856169344782893	124.00246938826174	37.5
2	652.0	0.8505739034737644	123.40430914779608	37.5
2	656.0	0.8336960328210808	123.01068856027902	37.5
2	660.0	0.7993751867288523	121.19795153005364	37.5
2	664.0	0.7733922574422374	119.64491604854804	37.5
2	668.0	0.7510184923111879	119.1138226494242	37.5
4	0.0	0.911283934156054	189.27662330656133	37.5
4	4.0	0.8718160593921176	193.0065970525094	37.5
4	8.0	0.8465419342485493	197.721102052623	37.5
4	12.0	0.8288726087512076	198.10779236118657	37.5
4	16.0	0.8171537504306774	197.314561314176	37.5
4	20.0	0.807995664651095	198.63557045639783	37.5
4	24.0	0.8092023826636878	196.05460036522865	37.5
4	28.0	0.8049290999843951	199.54299508166767	37.5
4	32.0	0.7995935869107668	199.44082542611125	37.5
4	36.0	0.797443204255516	211.10247638170264	37.5
4	40.0	0.8032838844796372	210.5725274639175	37.5
4	44.0	0.8010805398779466	213.45445329235017	37.5
4	48.0	0.7983414888298018	211.6627497251422	37.5
4	52.0	0.7979679846801536	212.90346331381247	37.5
4	56.0	0.7996564066830074	213.06767564998665	37.5
4	60.0	0.7953942314453307	213.2507846746554	37.5
4	64.0	0.8018067758298311	211.40307455900663	37.5
4	68.0	0.798844535439617	210.88402725523548	37.5
4	72.0	0.7986136331516499	212.24441651494644	37.5
4	76.0	0.7978169536853603	210.0851905542869	37.5
4	80.0	0.7943547743714597	212.2763684042785	37.5
4	84.0	0.7967056629214557	210.6114139448508	37.5
4	88.0	0.7964389150724895	211.43656179401617	37.5
4	92.0	0.8016569542602737	209.88143772044288	37.5
4	96.0	0.7996945917174328	212.70188345087996	37.5
4	100.0	0.7999683366597857	210.59593656322127	37.5
4	104.0	0.8042462492727765	210.81797278499093	37.5
4	108.0	0.8023501151757291	211.3076992206671	37.5
4	112.0	0.8033642608457415	212.1986659184545	37.5
4	116.0	0.8036202911095456	211.1782131452916	37.5
4	120.0	0.8025418676148233	210.64464413123264	37.5
4	124.0	0.8068776845955816	210.28799077246384	37.5
4	128.0	0.80489141634116	213.42047543204177	37.5
4	132.0	0.8107086330703457	210.28956752920627	37.5
4	136.0	0.810299205321467	209.96796359982343	37.5
4	140.0	0.8065198526220361	210.81679453614976	37.5
4	144.0	0.8092029499234967	211.5829947514677	37.5
4	148.0	0.8095503889691226	211.8208837263503	37.5
4	152.0	0.8075131097240486	212.283362065254	37.5
4	156.0	0.8116911594134726	211.0693116450489	37.5
4	160.0	0.8191998027847763	211.5500603608449	37.5
4	164.0	0.8123462900321506	211.40300905228517	37.5
4	168.0	0.8135430191511124	213.12737059648205	37.5
4	172.0	0.8164533117571923	210.6131853451228	37.5
4	176.0	0.8152645942286268	211.03172818792277	37.5
4	180.0	0.8177663046673544	213.33623241385848	37.5
4	184.0	0.8157332654995249	213.14835366480744	37.5
4	188.0	0.8182504014953442	213.83229533819048	37.5
4	192.0	0.8195479299966508	213.3974332881077	37.5
4	196.0	0.8172346295267869	212.5320811606975	37.5
4	200.0	0.8194818572926167	213.46782817211152	37.5
4	204.0	0.8203733008499785	212.47048164141995	37.5
4	208.0	0.8191520934043683	212.92843926667024	37.5
4	212.0	0.823948492027397	212.9552383494652	37.5
4	216.0	0.8178843619990646	212.19832685237483	37.5
4	220.0	0.8238080749014941	210.698579123304	37.5
4	224.0	0.8234738499950306	211.6072753702856	37.5
4	228.0	0.8176256777659823	207.33053180673056	37.5
4	232.0	0.819563509956687	206.51522870613277	37.5
4	236.0	0.8182710275929801	206.6101447639001	37.5
4	240.0	0.8191925939076984	208.2380077462174	37.5
4	244.0	0.8222580785434735	207.9709698978976	37.5
4	248.0	0.823658227319193	208.5882319812478	37.5
4	252.0	0.8204474091489308	203.2667770548593	37.5
4	256.0	0.8214834055237612	204.23460714413403	37.5
4	260.0	0.818376586303335	204.0784160946856	37.5
4	264.0	0.8203247195405966	206.4271903943744	37.5
4	268.0	0.8207986585594723	204.43770772877508	37.5
4	272.0	0.819995475907225	203.09525113902484	37.5
4	276.0	0.8218413010229998	205.1865933812507	37.5
4	280.0	0.8211973683884853	203.5636495987625	37.5
4	284.0	0.8191339203231173	205.82532127523368	37.5
4	288.0	0.8185594417146315	205.88270740854844	37.5
4	292.0	0.8234778140934834	205.9255116236977	37.5
4	296.0	0.8221944882156049	204.23628757588665	37.5
4	300.0	0.8228807432496287	204.46033484535528	37.5
4	304.0	0.8306593208636658	205.4023731454155	37.5
4	308.0	0.8239497886481444	207.13353095488972	37.5
4	312.0	0.8237314765281915	204.35089944548656	37.5
4	316.0	0.8305942754956611	204.7760853554124	37.5
4	320.0	0.8353158874801759	207.48799510105104	37.5
4	324.0	0.8320468267764761	204.30605377494248	37.5
4	328.0	0.8285001580706128	207.44372024880076	37.5
4	332.0	0.8340719705744976	206.673056802662	37.5
4	336.0	0.8312207265622102	205.23294378720465	37.5
4	340.0	0.8343386268768048	207.8163655616083	37.5
4	344.0	0.8328227990945652	209.56899404457863	37.5
4	348.0	0.8316277864819929	211.07002549375176	37.5
4	352.0	0.8335753214261465	211.59091275769552	37.5
4	356.0	0.8386853296888008	210.79996956847071	37.5
4	360.0	0.8424173388597558	206.148487032997	37.5
4	364.0	0.8457783282654504	205.5722899082205	37.5
4	368.0	0.8448090282310987	204.39401499351476	37.5
4	372.0	0.8484513714740686	204.8671551953836	37.5
4	376.0	0.8554376789492475	201.30337164875604	37.5
4	380.0	0.8491082189338395	198.39980279181205	37.5
4	384.0	0.8467595931578532	178.95483231369514	37.5
4	388.0	0.8531991647831937	180.49212480208337	37.5
4	392.0	0.8477962006648118	180.61503246650744	37.5
4	396.0	0.8592975921122118	182.1843891376887	37.5
4	400.0	0.860109618762658	182.224569793626	37.5
4	404.0	0.8708187660839433	182.74098316037703	37.5
4	408.0	0.8843053981150317	183.97118110255497	37.5
4	412.0	0.9082331033032077	184.15590974818969	37.5
4	416.0	0.9365175268791622	184.5462558829961	37.5
4	420.0	0.9528457130081092	184.63296205084603	37.5
4	424.0	0.9589943581064446	185.62942585884176	37.5
4	428.0	0.9530177869738469	184.7558891283352	37.5
4	432.0	0.9441518503202295	184.9611036170189	37.5
4	436.0	0.9377286663887988	184.92047569313095	37.5
4	440.0	0.9098275142457455	183.93376035730685	37.5
4	444.0	0.874893816808002	183.9557267887368	37.5
4	448.0	0.8498968574499524	183.41751560147705	37.5
4	452.0	0.8348554173726421	183.8140505987874	37.5
4	456.0	0.8230595613303724	184.5514330221848	37.5
4	460.0	0.8118326300084289	182.93619434541012	37.5
4	464.0	0.8092513982771062	183.63634141676692	37.5
4	468.0	0.8017122156098414	183.17424410445076	37.5
4	472.0	0.800729466986929	184.3998703585092	37.5
4	476.0	0.791322517287116	183.9990390406329	37.5
4	480.0	0.7934218626042671	184.2341641656064	37.5
4	484.0	0.7946681980257143	198.5139010007653	37.5
4	488.0	0.7921312920098798	199.73716538135272	37.5
4	492.0	0.7879550368650766	201.44532739378823	37.5
4	496.0	0.7869543914744085	195.1083088876604	37.5
4	500.0	0.7846083409600615	198.0417679641121	37.5
4	504.0	0.7905062492206107	197.45855450454863	37.5
4	508.0	0.7855078092815435	198.32996658303887	37.5
4	512.0	0.7895662783875766	201.0947859570109	37.5
4	516.0	0.788721891549101	200.0696877098138	37.5
4	520.0	0.7918006947097177	202.21417217430508	37.5
4	524.0	0.7929686797467462	199.3127621201618	37.5
4	528.0	0.7905965904758245	202.5138680033196	37.5
4	532.0	0.7886662236078955	200.1355133150833	37.5
4	536.0	0.7899230161523628	168.83443130033814	37.5
4	540.0	0.8023474438018593	169.22694116324678	37.5
4	544.0	0.7925150036512039	169.06853945953938	37.5
4	548.0	0.7911958582250702	169.73846516543753	37.5
4	552.0	0.7924297075294787	169.51717811833012	37.5
4	556.0	0.7930529076724561	166.88514329904393	37.5
4	560.0	0.7962993629670632	168.56726790001747	37.5
4	564.0	0.799765053666677	170.62697060327363	37.5
4	568.0	0.7924818884241961	167.68849475176867	37.5
4	572.0	0.7966961998785204	169.89116749684203	37.5
4	576.0	0.7999953309793849	170.02569271705377	37.5
4	580.0	0.7985538996445019	169.1200430204672	37.5
4	584.0	0.8027182926434145	170.45027912408702	37.5
4	588.0	0.7958521376972871	170.69998444838396	37.5
4	592.0	0.8000495928936088	170.45230324039687	37.5
4	596.0	0.8005815403312274	169.4730411694502	37.5
4	600.0	0.8066462162924767	170.3169293200989	37.5
4	604.0	0.8043679289758091	171.636313789483	37.5
4	608.0	0.8061339730062544	171.6592847414224	37.5
4	612.0	0.8042302692007524	171.40162050256234	37.5
4	616.0	0.8089573178487277	171.60735297434627	37.5
4	620.0	0.8044310872484233	171.98977086266456	37.5
4	624.0	0.805205941687935	172.3240138215677	37.5
4	628.0	0.8036493519361128	172.62081241314112	37.5
4	632.0	0.8093555202618841	173.62964675794765	37.5
4	636.0	0.8149306363842354	176.2980106706746	37.5
4	640.0	0.8124969749486658	174.34107541360575	37.5
4	644.0	0.8057955326964756	172.79985003619657	37.5
4	648.0	0.8164659730549406	178.5759474964205	37.5
4	652.0	0.819640815265781	174.5304908018961	37.5
4	656.0	0.8150687502108465	176.5209534720426	37.5
4	660.0	0.8151727619997026	175.80047116212577	37.5
4	664.0	0.8145682906975796	177.8698240562092	37.5
4	668.0	0.8207108488138588	177.2506830403353	37.5
8	0.0	0.9387629400748502	538.4232349511196	37.5
8	4.0	0.9030404678423134	544.9451985581263	37.5
8	8.0	0.8786819228797537	543.4875552742433	37.5
8	12.0	0.8746011441412017	544.3799481576569	37.5
8	16.0	0.8665506125921	544.8772674268318	37.5
8	20.0	0.8579539694990119	544.4919616991587	37.5
8	24.0	0.8551660241288567	545.0618664227729	37.5
8	28.0	0.8504343545141672	543.5731799002562	37.5
8	32.0	0.847499801319781	544.5435723874137	37.5
8	36.0	0.8445165782816871	557.0671098432377	37.5
8	40.0	0.8439819868458857	559.1006613451915	37.5
8	44.0	0.8447005073186514	556.6178791043517	37.5
8	48.0	0.843764513232795	555.9841870681678	37.5
8	52.0	0.8446785194754501	556.7532181844181	37.5
8	56.0	0.8424622821892109	556.7300304416312	37.5
8	60.0	0.835856784572661	555.6955597379009	37.5
8	64.0	0.8435370956768967	556.8613425138735	37.5
8	68.0	0.8383750192027807	556.4388273957649	37.5
8	72.0	0.8416309787852777	556.6083175790819	37.5
8	76.0	0.8415491131431098	556.0679881215602	37.5
8	80.0	0.8406728443170891	554.56457162571	37.5
8	84.0	0.8408497534505512	555.9013166921864	37.5
8	88.0	0.8401256851886854	552.4358042780116	37.5
8	92.0	0.8419789855983312	553.7138010637142	37.5
8	96.0	0.836917266289915	553.1148160629425	37.5
8	100.0	0.840984329237804	555.3527619780527	37.5
8	104.0	0.8387255090899136	552.8083159019346	37.5
8	108.0	0.8375954859478224	554.7871364541534	37.5
8	112.0	0.8403160512367913	552.1123615414301	37.5
8	116.0	0.8419034233662536	552.4766673917591	37.5
8	120.0	0.8414670820639016	554.3770401543132	37.5
8	124.0	0.8421307936854155	554.1350127418089	37.5
8	128.0	0.8407454554626238	553.0037235395605	37.5
8	132.0	0.8458149455067812	553.7410614486062	37.5
8	136.0	0.8403433433938212	551.4368639832711	37.5
8	140.0	0.8400232530436494	552.5947456169775	37.5
8	144.0	0.8402201659771176	551.9177752432836	37.5
8	148.0	0.8378707694552079	551.5711009294197	37.5
8	152.0	0.8441881428464224	551.5177603422728	37.5
8	156.0	0.8418679846485788	550.066095972309	37.5
8	160.0	0.8445971341430117	551.8033599695722	37.5
8	164.0	0.8459575450825494	552.7685776360292	37.5
8	168.0	0.8434641420107919	551.9179338512855	37.5
8	172.0	0.8457556010775257	551.5628948529845	37.5
8	176.0	0.8434719647720208	552.4548104472331	37.5
8	180.0	0.8456493059315685	552.3256237775536	37.5
8	184.0	0.8448499307763121	551.8074129949119	37.5
8	188.0	0.851154922101463	551.4382746091928	37.5
8	192.0	0.8451665768323017	551.2796453188715	37.5
8	196.0	0.8442460343162809	550.5873573748052	37.5
8	200.0	0.8502548965656607	552.5462887392486	37.5
8	204.0	0.8449008720548163	551.1340998831532	37.5
8	208.0	0.8502644621807263	550.6260051251207	37.5
8	212.0	0.8476278849669231	551.810821078756	37.5
8	216.0	0.8480828443191939	550.9028188160278	37.5
8	220.0	0.8452331446951842	549.3110801914486	37.5
8	224.0	0.845557936277325	548.5206440624135	37.5
8	228.0	0.8479330783409631	556.415490560839	37.5
8	232.0	0.8445561003995004	557.1264084710488	37.5
8	236.0	0.850740236516813	556.1771487223128	37.5
8	240.0	0.845584168986522	555.348355642626	37.5
8	244.0	0.8475420406263681	556.9226814640338	37.5
8	248.0	0.8444452199359647	555.5683959071356	37.5
8	252.0	0.8448380348432233	555.8322481427653	37.5
8	256.0	0.8428058117068442	549.992741373141	37.5
8	260.0	0.8451931277345951	552.2735259897636	37.5
8	264.0	0.8467980584661433	551.7724225357034	37.5
8	268.0	0.8436253846147288	551.6180912732292	37.5
8	272.0	0.846372977144538	550.4513332677371	37.5
8	276.0	0.8477031092502563	551.1349558260848	37.5
8	280.0	0.843670532126023	553.1777134971423	37.5
8	284.0	0.8458575500262757	552.4130182262508	37.5
8	288.0	0.8449519128124702	551.8852933926792	37.5
8	292.0	0.8471913463915421	553.5622183413287	37.5
8	296.0	0.8442269565799818	553.1206136858859	37.5
8	300.0	0.846652407290189	553.9134583675294	37.5
8	304.0	0.846305887992285	553.0672599319739	37.5
8	308.0	0.8492793231640344	553.4649453066941	37.5
8	312.0	0.8477722973256018	553.0995761042785	37.5
8	316.0	0.8489558216070888	552.0889773239264	37.5
8	320.0	0.8553235036448723	553.3306165606626	37.5
8	324.0	0.8478792251034942	556.6444834907339	37.5
8	328.0	0.8504469134969688	556.1695621214074	37.5
8	332.0	0.8477400498493346	556.0338935464918	37.5
8	336.0	0.8488322693999752	556.3347998644579	37.5
8	340.0	0.8528448616622822	556.275144928408	37.5
8	344.0	0.8508161242335766	556.9174036950478	37.5
8	348.0	0.8540279401897923	555.8922589784238	37.5
8	352.0	0.8543622004106877	554.5052266474228	37.5
8	356.0	0.8530451976659397	556.5885641792839	37.5
8	360.0	0.8537092734658673	556.6610164204924	37.5
8	364.0	0.8542936982441846	556.8950533888457	37.5
8	368.0	0.8545988762174768	555.1408352318945	37.5
8	372.0	0.8515599078693532	555.0884239209436	37.5
8	376.0	0.8529300735878274	557.9710501691198	37.5
8	380.0	0.8524819745252638	556.6123550168194	37.5
8	384.0	0.8547472907844478	557.5753563487688	37.5
8	388.0	0.8562410170361188	558.7778907381385	37.5
8	392.0	0.8494115757079284	557.4058226805711	37.5
8	396.0	0.8577396821717854	558.3388469440607	37.5
8	400.0	0.8562309394922599	559.7147090377421	37.5
8	404.0	0.8568099796326042	561.2148618648444	37.5
8	408.0	0.856203176819928	559.0204134814416	37.5
8	412.0	0.8586003256648471	559.0664827101971	37.5
8	416.0	0.8565304100626571	559.8734167824581	37.5
8	420.0	0.8614145072815315	559.756454142608	37.5
8	424.0	0.8622513857387277	560.4260529329589	37.5
8	428.0	0.8593235438322497	560.1741163949691	37.5
8	432.0	0.8624348725590468	559.6266593767945	37.5
8	436.0	0.8608604477013483	559.1352285679336	37.5
8	440.0	0.8661521646160532	559.8454977728612	37.5
8	444.0	0.8584761385398852	559.17386536248	37.5
8	448.0	0.8680998617357293	560.8493007994238	37.5
8	452.0	0.8682763286525463	560.9614488913426	37.5
8	456.0	0.8685300534185411	557.8071469677511	37.5
8	460.0	0.8679896611408653	560.0120114616764	37.5
8	464.0	0.8660415111925477	560.154036835103	37.5
8	468.0	0.8653660867616456	560.7915494328353	37.5
8	472.0	0.8637751698243582	558.6063663619859	37.5
8	476.0	0.8663225942903885	559.804425707002	37.5
8	480.0	0.8656787233177532	559.4750902406686	37.5
8	484.0	0.8681529479226433	559.7565488698438	37.5
8	488.0	0.8673425173512587	560.5884166044518	37.5
8	492.0	0.8714188668486953	560.8323204849636	37.5
8	496.0	0.8715121189979972	560.3338538961411	37.5
8	500.0	0.8666109763572492	561.2603989461527	37.5
8	504.0	0.8699227592880074	563.8524961860593	37.5
8	508.0	0.8710259822292886	562.2530960576205	37.5
8	512.0	0.8710296204760927	561.1318992245218	37.5
8	516.0	0.8701408135075457	561.4679746784152	37.5
8	520.0	0.876338060047749	562.6091815460305	37.5
8	524.0	0.8771969712989701	560.7613789366945	37.5
8	528.0	0.8790533412123882	559.7179555721008	37.5
8	532.0	0.885972519432131	558.1292957791583	37.5
8	536.0	0.8990865285442331	545.9905588883244	37.5
8	540.0	0.9404852085207077	547.2903086226053	37.5
8	544.0	0.9512604638604591	548.7735084234376	37.5
8	548.0	0.964914705636442	547.6142642649602	37.5
8	552.0	0.975183831019475	547.4344804063212	37.5
8	556.0	0.972245401926258	547.8542268479664	37.5
8	560.0	0.9797679977646468	549.0770402284938	37.5
8	564.0	0.9687159077303825	551.489565834496	37.5
8	568.0	0.9601016279969773	550.376823653621	37.5
8	572.0	0.935069300943709	551.5338829493681	37.5
8	576.0	0.9086366558645346	551.0727218266956	37.5
8	580.0	0.8706281837041361	549.2682711882344	37.5
8	584.0	0.846255383757957	546.9405710039348	37.5
8	588.0	0.8284952313955495	547.2739441392602	37.5
8	592.0	0.8214694198641794	547.238583811715	37.5
8	596.0	0.8118255557299461	543.2236354290635	37.5
8	600.0	0.8093681022701628	547.0835746490379	37.5
8	604.0	0.807007026026273	547.2109295994259	37.5
8	608.0	0.7971898129671504	543.5379610205958	37.5
8	612.0	0.7985033749550485	546.3935580504024	37.5
8	616.0	0.8001020626280773	545.5967241486229	37.5
8	620.0	0.7946560830677907	547.1260234155004	37.5
8	624.0	0.7945736451452583	547.710767042842	37.5
8	628.0	0.7879832349201302	547.1162153345294	37.5
8	632.0	0.7914876162062126	547.9701263822749	37.5
8	636.0	0.7882205421074356	548.8789668498936	37.5
8	640.0	0.7840500454154108	549.724923805561	37.5
8	644.0	0.7834873081907842	549.0674582086874	37.5
8	648.0	0.7864045558358588	551.8695086950099	37.5
8	652.0	0.790150673550362	551.1955263073376	37.5
8	656.0	0.7841890173563709	550.4705311407615	37.5
8	660.0	0.7837665408464809	553.2501400295108	37.5
8	664.0	0.7842943098687343	555.6276895209446	37.5
8	668.0	0.7880462024123679	550.6118532632033	37.5
13	0.0	0.879901529181144	115.33127479601492	37.5
13	4.0	0.8456772974775589	120.09803744602198	37.5
13	8.0	0.8229709624746863	121.48699963013148	37.5
13	12.0	0.8096493491146715	122.7180634180716	37.5
13	16.0	0.7960229964606773	121.86783814080935	37.5
13	20.0	0.7953453974945593	121.7135514513474	37.5
13	24.0	0.7882958208505936	121.82378727748171	37.5
13	28.0	0.7896788213870425	122.8853317761825	37.5
13	32.0	0.7823953901760368	122.53840346565208	37.5
13	36.0	0.7832734053164958	121.78311767178864	37.5
13	40.0	0.776261391074622	120.39295138068242	37.5
13	44.0	0.7803684721577889	122.29467325583389	37.5
13	48.0	0.7886020588458306	124.29952072488882	37.5
13	52.0	0.782655890769685	121.5485206055868	37.5
13	56.0	0.7805812253706397	122.24900691729393	37.5
13	60.0	0.7809762879091338	121.6566486392676	37.5
13	64.0	0.7814639818284097	121.77239499938165	37.5
13	68.0	0.7756397094698558	121.33206832612323	37.5
13	72.0	0.7793075913861814	120.88724471095374	37.5
13	76.0	0.7810674645552527	121.53008719457796	37.5
13	80.0	0.7755526137845676	120.82295988400192	37.5
13	84.0	0.7805118723556356	121.74522085208584	37.5
13	88.0	0.7845331373969042	121.61960368519055	37.5
13	92.0	0.7860567368137591	122.91139047860617	37.5
13	96.0	0.779263697849454	123.27626714960948	37.5
13	100.0	0.7822004916004116	123.55866476211668	37.5
13	104.0	0.7831747278803012	121.91629440989098	37.5
13	108.0	0.7865987923486994	121.45414496242492	37.5
13	112.0	0.783465954543356	122.18148864238528	37.5
13	116.0	0.7868130993282463	121.83920853498834	37.5
13	120.0	0.7855275045005682	123.31255829174168	37.5
13	124.0	0.7854491611140832	122.14223222289829	37.5
13	128.0	0.7879834076542572	122.14310569636038	37.5
13	132.0	0.7920269135915011	122.22562405354726	37.5
13	136.0	0.7816094409910022	120.58215594529555	37.5
13	140.0	0.7909225045225394	122.45111738324354	37.5
13	144.0	0.7913999234080021	121.9278958721826	37.5
13	148.0	0.7847379106343736	121.13588437331872	37.5
13	152.0	0.7929497506685724	121.56931134570952	37.5
13	156.0	0.7831088765478296	121.38645454488568	37.5
13	160.0	0.7955362898217804	122.52370318018096	37.5
13	164.0	0.7977212372377926	122.40969330409224	37.5
13	168.0	0.7964734389269009	122.4753619906434	37.5
13	172.0	0.7913746880065353	121.04426734034304	37.5
13	176.0	0.8006470155812334	122.88975633917548	37.5
13	180.0	0.7974258124850963	122.04475940646246	37.5
13	184.0	0.8025222362543847	123.68094940106832	37.5
13	188.0	0.8019351096113108	123.26850564349404	37.5
13	192.0	0.800831291837523	121.93291616219652	37.5
13	196.0	0.8017555836492574	123.3409468868939	37.5
13	200.0	0.7998163666073397	121.60758877811328	37.5
13	204.0	0.8028667319978628	122.24307954557598	37.5
13	208.0	0.8031440608577782	122.31676251624332	37.5
13	212.0	0.7996546663727444	120.64988543115928	37.5
13	216.0	0.8014620127993067	122.33019316762498	37.5
13	220.0	0.8041387571501866	121.78598098877526	37.5
13	224.0	0.801599035916932	120.51196195947264	37.5
13	228.0	0.804460808914681	122.19030478440922	37.5
13	232.0	0.8029647970021547	122.14506696209044	37.5
13	236.0	0.8055559074003429	121.88539904896686	37.5
13	240.0	0.8067067441981006	122.17627844268428	37.5
13	244.0	0.8066949934358228	122.0761253106055	37.5
13	248.0	0.8053523266481798	123.2274753817436	37.5
13	252.0	0.8089659199681302	122.9048631664153	37.5
13	256.0	0.8064420925213563	121.9939705219058	37.5
13	260.0	0.8079123137878702	122.33276131322953	37.5
13	264.0	0.8086784481171123	122.0216144422486	37.5
13	268.0	0.8111238091116161	122.0563311433506	37.5
13	272.0	0.8059486587626191	120.78351407773812	37.5
13	276.0	0.8147815270430374	122.5340200804355	37.5
13	280.0	0.8160954637446151	121.68915217843458	37.5
13	284.0	0.8219859265193425	123.35396432753691	37.5
13	288.0	0.8457489391852385	123.48030226325864	37.5
13	292.0	0.8656970529046106	124.27063770131166	37.5
13	296.0	0.8889988856351284	125.4092558301629	37.5
13	300.0	0.9054056504221023	124.48670560683937	37.5
13	304.0	0.9010478985225046	124.414764271609	37.5
13	308.0	0.8999008735812138	125.28023760301316	37.5
13	312.0	0.8837855175465015	123.74508866470144	37.5
13	316.0	0.8767449413119014	124.66400334677324	37.5
13	320.0	0.8544600387718336	123.04208031530256	37.5
13	324.0	0.8188156153060554	122.33864021719812	37.5
13	328.0	0.8012296548116057	122.3621834445729	37.5
13	332.0	0.7837607776771389	120.50417086027852	37.5
13	336.0	0.7772669372923773	119.89338241976236	37.5
13	340.0	0.7706982582436138	118.27339246521566	37.5
13	344.0	0.7657634916603585	118.00600936413228	37.5
13	348.0	0.7679274988175869	117.91092001613256	37.5
13	352.0	0.7625275723491469	117.8513183656291	37.5
13	356.0	0.7597565718104916	116.15168345768365	37.5
13	360.0	0.7544568204185447	115.67114517259436	37.5
13	364.0	0.7488070935710963	114.4814765759407	37.5
13	368.0	0.7452419499760267	112.77991843544204	37.5
13	372.0	0.7505247550548637	113.33083417546604	37.5
13	376.0	0.7436464983417685	112.10072162528871	37.5
13	380.0	0.7478230074382202	113.0107674786767	37.5
13	384.0	0.7493850276777133	114.11426984720268	37.5
13	388.0	0.7553485602498616	113.98124707185536	37.5
13	392.0	0.7516876897574943	115.39532471946345	37.5
13	396.0	0.7592431502266076	116.5092051399879	37.5
13	400.0	0.7559771271728497	117.5550529328275	37.5
13	404.0	0.7574146244076243	117.81418656813904	37.5
13	408.0	0.7629343535572733	120.21639920666442	37.5
13	412.0	0.7628228959478915	119.88762084436898	37.5
13	416.0	0.7687780264037826	119.17440470664565	37.5
13	420.0	0.764799176130826	120.29839629111513	37.5
13	424.0	0.76503147693117	120.32817252550728	37.5
13	428.0	0.7724290920707171	121.69245989095592	37.5
13	432.0	0.7713421565676759	121.9452118337478	37.5
13	436.0	0.7693184501337953	120.89708547597078	37.5
13	440.0	0.7727939678094912	121.52413939723333	37.5
13	444.0	0.7728056025039175	121.84757597139908	37.5
13	448.0	0.7754654905967947	122.50051602421011	37.5
13	452.0	0.7777713192333893	121.90410935548265	37.5
13	456.0	0.7762203423931482	121.8792207106197	37.5
13	460.0	0.7704269731742656	121.08898397544426	37.5
13	464.0	0.7739690574614246	122.87554839857022	37.5
13	468.0	0.7716759630524311	121.37634735056234	37.5
13	472.0	0.7769848329005866	122.03861826594397	37.5
13	476.0	0.7717901990064604	121.03560187948824	37.5
13	480.0	0.7767233147699782	121.4561843366063	37.5
13	484.0	0.7844907010630819	122.70499776284784	37.5
13	488.0	0.779310036012393	120.95497912292592	37.5
13	492.0	0.778255798528347	121.16678947893725	37.5
13	496.0	0.7823211551704092	122.44493273215812	37.5
13	500.0	0.775253811822407	120.7184067431792	37.5
13	504.0	0.7875774602612162	122.4254938252933	37.5
13	508.0	0.7877073488890979	121.571167030862	37.5
13	512.0	0.7836380002803535	121.26078406015326	37.5
13	516.0	0.7856532145428691	121.70746265142068	37.5
13	520.0	0.7885460467567522	121.9882141772532	37.5
13	524.0	0.790693067592259	122.26433513408476	37.5
13	528.0	0.7885942883796824	122.12966558960451	37.5
13	532.0	0.7890461627507032	121.01041369310926	37.5
13	536.0	0.7931052763342458	121.48748913972274	37.5
13	540.0	0.8036186459043734	122.20332185977551	37.5
13	544.0	0.7913818940258271	122.06518175626697	37.5
13	548.0	0.7929611347017363	122.4233990058626	37.5
13	552.0	0.7953729912821857	121.87653544313156	37.5
13	556.0	0.7972118651542713	122.6282653885374	37.5
13	560.0	0.800066328571004	122.36583384189724	37.5
13	564.0	0.8037219064594976	121.721833902029	37.5
13	568.0	0.795836280228806	121.42056700744612	37.5
13	572.0	0.8044175792636356	123.13578637396562	37.5
13	576.0	0.8129976296867613	124.2761341473508	37.5
13	580.0	0.8137676399148344	123.06747744901084	37.5
13	584.0	0.831716830347263	122.75630432946056	37.5
13	588.0	0.8510977361874016	123.41022343795689	37.5
13	592.0	0.8717593534573121	123.97967102255716	37.5
13	596.0	0.8910666952578971	123.95477666667902	37.5
13	600.0	0.9011195352112419	124.84680580796127	37.5
13	604.0	0.8973096116967234	124.1976249104084	37.5
13	608.0	0.9021875284178319	125.27134449031394	37.5
13	612.0	0.8950911548477145	125.1305911481842	37.5
13	616.0	0.8843346321441232	123.65419279654007	37.5
13	620.0	0.8624841424260319	123.89451004183424	37.5
13	624.0	0.8324512400849482	123.5303901635016	37.5
13	628.0	0.8058067837680244	122.26730704455184	37.5
13	632.0	0.7795337113947746	121.28654900798	37.5
13	636.0	0.7672210023042422	119.25387758501712	37.5
13	640.0	0.7578867263696066	119.5845879463958	37.5
13	644.0	0.7492877786775833	118.17865178430137	37.5
13	648.0	0.7515373937747594	118.57279575690164	37.5
13	652.0	0.7448134706708132	117.013344463283	37.5
13	656.0	0.7421980783657544	116.8521321543775	37.5
13	660.0	0.7365181507227184	118.09274641635228	37.5
13	664.0	0.7393264155064073	118.29941518609462	37.5
13	668.0	0.7337403678558571	117.38440229230152	37.5
14	0.0	0.8666651192866816	266.26925830892395	37.5
14	4.0	0.8274332254218146	271.6478114536797	37.5
14	8.0	0.8054717904794058	271.9685945695219	37.5
14	12.0	0.7943090518962721	274.0504409551954	37.5
14	16.0	0.7857186094996031	273.22509581847635	37.5
14	20.0	0.7739384584416424	272.42657870397875	37.5
14	24.0	0.7737200355577495	274.2528727465161	37.5
14	28.0	0.7691753291963602	272.84182278639474	37.5
14	32.0	0.7641373171609613	275.8746725395625	37.5
14	36.0	0.7640731498479857	273.4121049822632	37.5
14	40.0	0.7660553010412133	271.1783581722152	37.5
14	44.0	0.7651202790902661	274.30749994747026	37.5
14	48.0	0.7647098561441572	274.68344227308444	37.5
14	52.0	0.7627401252818471	272.49613497388947	37.5
14	56.0	0.7616632558387898	275.8894905040914	37.5
14	60.0	0.7638425055920244	276.64318782796056	37.5
14	64.0	0.763074589507447	272.019449083542	37.5
14	68.0	0.7600129477100903	275.7813038237495	37.5
14	72.0	0.7617715453828351	278.3412130274	37.5
14	76.0	0.7655068254465479	277.48067809765786	37.5
14	80.0	0.7615624932127765	274.75203604842767	37.5
14	84.0	0.761534899817627	275.88161778005184	37.5
14	88.0	0.7634433048820942	275.70314214631543	37.5
14	92.0	0.7658223585206941	276.2039977550504	37.5
14	96.0	0.7652883750413881	278.0085084286159	37.5
14	100.0	0.7657042208903245	274.8103889351354	37.5
14	104.0	0.7652685655826995	275.03134367504657	37.5
14	108.0	0.7680016526648384	276.85402960625214	37.5
14	112.0	0.7668170384368335	275.05480031486906	37.5
14	116.0	0.766508351331847	276.64458338986736	37.5
14	120.0	0.7673535895432005	276.89508744619866	37.5
14	124.0	0.7648805381005059	276.2571927145136	37.5
14	128.0	0.7637175404626245	273.3998432794249	37.5
14	132.0	0.7689651494271796	275.34454679464375	37.5
14	136.0	0.7683711025223681	276.8569058383736	37.5
14	140.0	0.7678896127601128	276.23430450889947	37.5
14	144.0	0.7711110630949336	276.59289450894494	37.5
14	148.0	0.7708591357969863	276.39518527631225	37.5
14	152.0	0.7685351113636992	276.0517789082784	37.5
14	156.0	0.7720835418884745	277.9525515780761	37.5
14	160.0	0.7741015386427013	275.514435728592	37.5
14	164.0	0.7719868907845093	275.90097361978616	37.5
14	168.0	0.7750582475874255	275.75321278562086	37.5
14	172.0	0.7736192027120102	273.79763152693084	37.5
14	176.0	0.7752621997511705	277.162234216075	37.5
14	180.0	0.7724430227390616	275.77205446113834	37.5
14	184.0	0.7766307424562258	273.2808718604206	37.5
14	188.0	0.7776559108166576	274.06661280269685	37.5
14	192.0	0.7744251341589122	274.1221819402685	37.5
14	196.0	0.7767449827925532	275.2043271282057	37.5
14	200.0	0.7765493990977437	273.6542050002284	37.5
14	204.0	0.7737779814833085	273.747568482563	37.5
14	208.0	0.7806245677984066	275.71692988392533	37.5
14	212.0	0.7788535222734773	273.5056432580275	37.5
14	216.0	0.780979680016553	276.3117927618197	37.5
14	220.0	0.7791974490117763	276.73130617210165	37.5
14	224.0	0.7790736084644526	276.4628930012203	37.5
14	228.0	0.779397135085533	275.9709021982692	37.5
14	232.0	0.7732862014180839	274.72566118095745	37.5
14	236.0	0.7774116206137729	274.49505655104207	37.5
14	240.0	0.7800756438610408	276.30519595918696	37.5
14	244.0	0.7783547509062174	275.3228662278376	37.5
14	248.0	0.7762479588966623	275.36235469153775	37.5
14	252.0	0.7777429174106808	277.9445975545296	37.5
14	256.0	0.7752761350392495	276.6684151480892	37.5
14	260.0	0.7764339423804754	278.6402091504493	37.5
14	264.0	0.7749729947747543	276.00347996974085	37.5
14	268.0	0.777559812198332	277.810647716573	37.5
14	272.0	0.7762116818626059	276.51443996519225	37.5
14	276.0	0.7778246081698974	277.44393833003284	37.5
14	280.0	0.7748520079946739	275.3381789525323	37.5
14	284.0	0.7776378749340458	277.7256850625636	37.5
14	288.0	0.7749294341724252	276.3446692498632	37.5
14	292.0	0.7773279973688985	277.914410905631	37.5
14	296.0	0.7843699914156544	276.1885173186897	37.5
14	300.0	0.7811718867641606	277.58244307525075	37.5
14	304.0	0.7820463893123238	276.804568160384	37.5
14	308.0	0.7821534378792433	276.82961466021146	37.5
14	312.0	0.7836605443446308	277.13603918478384	37.5
14	316.0	0.7875531494830333	275.87592375947327	37.5
14	320.0	0.7888599318081786	278.54252113529503	37.5
14	324.0	0.7877177703781058	277.1747301824115	37.5
14	328.0	0.7864238245877793	281.2547428740704	37.5
14	332.0	0.7843962673959332	279.6657349220867	37.5
14	336.0	0.7867640054909668	279.1754808341619	37.5
14	340.0	0.7905839830485932	278.92600949806695	37.5
14	344.0	0.7906203029650364	280.32063122499585	37.5
14	348.0	0.7882879284409796	276.6770570149662	37.5
14	352.0	0.7938377014378746	277.4835554444737	37.5
14	356.0	0.7932231044654366	278.4247715332385	37.5
14	360.0	0.7928395006582173	275.53458853225504	37.5
14	364.0	0.7935848759460038	276.5161726876548	37.5
14	368.0	0.7931580389585374	277.8522871821725	37.5
14	372.0	0.794381424426961	277.8436461058519	37.5
14	376.0	0.7965182994204951	276.85212970135206	37.5
14	380.0	0.7972153690429876	275.4360736274022	37.5
14	384.0	0.7991590213753458	277.05579675285964	37.5
14	388.0	0.7991542931820237	275.87521629600354	37.5
14	392.0	0.8006354909545556	277.10476654856285	37.5
14	396.0	0.8064221620095188	277.25182664010134	37.5
14	400.0	0.8102719501715756	274.67304328382335	37.5
14	404.0	0.8188657864770529	274.2878650059541	37.5
14	408.0	0.8305545149925584	273.8149832756126	37.5
14	412.0	0.853977670288425	274.6437084374691	37.5
14	416.0	0.8723627553973498	273.5498990419408	37.5
14	420.0	0.8879816193145503	273.9979168621197	37.5
14	424.0	0.897297283248592	272.9238114369465	37.5
14	428.0	0.8908342670933913	272.31804941348344	37.5
14	432.0	0.8844027003454823	273.32301141543525	37.5
14	436.0	0.8728502388342737	272.60942604049154	37.5
14	440.0	0.8596114231659939	270.5716052180693	37.5
14	444.0	0.8255562994381752	268.3395766078157	37.5
14	448.0	0.7962351309091708	266.83262755317486	37.5
14	452.0	0.7746943220345079	266.7952159674774	37.5
14	456.0	0.7655853155895695	262.0398934958226	37.5
14	460.0	0.7501000133513075	200.5207487648769	37.5
14	476.0	0.7443514815963326	197.9150736317256	37.5
14	480.0	0.7480901953422312	203.05847633306445	37.5
14	484.0	0.7499746946951177	204.220280966716	37.5
14	488.0	0.7453243765937749	201.79703547721067	37.5
14	492.0	0.7483381151691055	202.39726312449807	37.5
14	496.0	0.7525137389603883	202.9701694863608	37.5
14	500.0	0.749450172219988	201.30998379218343	37.5
14	504.0	0.7523147016967046	201.1292398183841	37.5
14	508.0	0.7525577969138598	201.7466289037758	37.5
14	512.0	0.7511055635773222	200.4228233364181	37.5
14	516.0	0.7527705673977634	204.24217170627836	37.5
14	520.0	0.7543981128670881	203.15759056734765	37.5
14	524.0	0.7536991045409187	201.6404765838369	37.5
14	528.0	0.7561679801839669	203.7273678795425	37.5
14	532.0	0.7549443728529592	201.7953486358983	37.5
14	536.0	0.7528276699880047	203.13530889662584	37.5
14	540.0	0.7618733476538253	201.6400097525182	37.5
14	544.0	0.7540111580334468	203.2399885181549	37.5
14	548.0	0.7600031736882115	201.48191855107612	37.5
14	552.0	0.7564491886883669	200.48160975210607	37.5
14	556.0	0.7573964488810252	201.29833241830647	37.5
14	560.0	0.7597062826082911	204.0472115053709	37.5
14	564.0	0.7607647472808265	205.87519907061284	37.5
14	568.0	0.761053963092794	202.58281087443035	37.5
14	572.0	0.7596341936605575	201.88047234169	37.5
14	576.0	0.7667835943265914	201.9895680223058	37.5
14	580.0	0.7635363516020011	203.2482008306085	37.5
14	584.0	0.7616637783378996	204.6328586011033	37.5
14	588.0	0.764688624354846	202.39025882311813	37.5
14	592.0	0.7636239288759016	201.6241703364052	37.5
14	596.0	0.766723587544106	202.3493576924837	37.5
14	600.0	0.7665557854597079	205.14336431639347	37.5
14	604.0	0.7678780713801765	203.28405957339703	37.5
14	608.0	0.7672447192194365	204.90722368137176	37.5
14	612.0	0.7693555554563959	205.6519167961826	37.5
14	616.0	0.7720376575606261	206.7630473487548	37.5
14	620.0	0.7700590043271821	206.5034916911412	37.5
14	624.0	0.7676498401833365	211.2263597393451	37.5
14	644.0	0.776441683986332	208.3973501918117	37.5
14	648.0	0.7754748484496795	207.15659590755183	37.5
14	652.0	0.7795291748164787	205.81372281271905	37.5
14	656.0	0.7797763800471592	204.29497568861933	37.5
14	660.0	0.7839192277812149	201.8855881770407	37.5
14	664.0	0.786386438608658	200.20016697070065	37.5
14	668.0	0.7844554927474001	198.9005308380009	37.5
18	0.0	0.9496711637502026	359.2736837483831	37.5
18	4.0	0.9107577439255273	360.86228424693786	37.5
18	8.0	0.8811934342974054	363.4685779657616	37.5
18	12.0	0.8720802398181803	364.80203410753296	37.5
18	16.0	0.8632522490623172	365.4887111612333	37.5
18	20.0	0.8578410061959024	364.5245287285991	37.5
18	24.0	0.8544838336333525	364.3766354717729	37.5
18	28.0	0.8493828707753529	365.5346237297729	37.5
18	32.0	0.847502051488927	362.4714250452622	37.5
18	36.0	0.8448629347070858	346.33276902720326	37.5
18	40.0	0.8469450268795822	342.3210314870077	37.5
18	44.0	0.8451345980779629	341.9481102213965	37.5
18	48.0	0.8428644460546196	342.4246327661536	37.5
18	52.0	0.8466112237685758	344.0650482814342	37.5
18	56.0	0.8403603155440424	343.03940046243304	37.5
18	60.0	0.8452141956354429	343.92246848055896	37.5
18	64.0	0.8422448470706683	341.94185656323987	37.5
18	68.0	0.8438881562802244	344.51394235296607	37.5
18	72.0	0.8403920496528736	345.0838170288787	37.5
18	76.0	0.8417466694313943	343.11380904790786	37.5
18	80.0	0.8452020263762127	345.0011858934362	37.5
18	84.0	0.8431047810611135	348.23587406527696	37.5
18	88.0	0.8459570325402119	343.7570427556055	37.5
18	92.0	0.8427778651836971	341.02732407609886	37.5
18	96.0	0.8499333268365136	343.20429511039123	37.5
18	100.0	0.8467232563403276	340.98012580061646	37.5
18	104.0	0.8474707126650907	341.40355572103806	37.5
18	108.0	0.8464505770337987	344.46250014855985	37.5
18	112.0	0.8483985214863587	342.15579983982235	37.5
18	116.0	0.8494357597773984	341.4544428371969	37.5
18	120.0	0.850331592792973	341.07329257545393	37.5
18	124.0	0.8466687444776659	343.9033104543621	37.5
18	128.0	0.8476733107624538	342.1365930402192	37.5
18	132.0	0.8512912733689593	342.7030671009084	37.5
18	136.0	0.8499435072291168	344.03522252726384	37.5
18	140.0	0.8483208644252128	341.5732710477842	37.5
18	144.0	0.8512346100307275	340.6136663254502	37.5
18	148.0	0.8542938709252326	342.7476432032066	37.5
18	152.0	0.8567456302003098	340.93403645217063	37.5
18	156.0	0.853605377908566	340.4791344135472	37.5
18	160.0	0.8585248101144204	340.26056690563445	37.5
18	164.0	0.8603729436689013	341.0952629491013	37.5
18	168.0	0.8559803858636492	342.1453330415401	37.5
18	172.0	0.8555037084764727	339.2125390886436	37.5
18	176.0	0.8570267607712987	339.6392777848912	37.5
18	180.0	0.8576752906312727	337.35418925289645	37.5
18	184.0	0.8605507714906121	338.2373934793439	37.5
18	188.0	0.8581996417957233	338.2466978350829	37.5
18	192.0	0.859891178632342	338.1094726644425	37.5
18	196.0	0.8639743791622634	337.2578232999976	37.5
18	200.0	0.8604979901947365	337.68020142134014	37.5
18	204.0	0.8615638685167338	339.0493878712697	37.5
18	208.0	0.8591143065991886	337.95871571017744	37.5
18	212.0	0.8618301732623816	340.34687909342745	37.5
18	216.0	0.8673087233841377	336.8377540153446	37.5
18	220.0	0.8667983594937004	336.0480496369336	37.5
18	224.0	0.8660958914900715	333.02893194809866	37.5
18	228.0	0.8596662497026758	343.5161391848623	37.5
18	232.0	0.8643409280018249	345.01111211325576	37.5
18	236.0	0.8664338674884987	343.73008196132974	37.5
18	240.0	0.8611973782351399	342.9189227382	37.5
18	244.0	0.8618018164943205	344.62261059239785	37.5
18	248.0	0.8646617937583366	343.18359539605405	37.5
18	252.0	0.8594758472662414	331.9895025509105	37.5
18	256.0	0.86054492515573	336.6526680772439	37.5
18	260.0	0.8637962901634263	338.7396085855229	37.5
18	264.0	0.8635787257175497	339.8839227329097	37.5
18	268.0	0.8677557282017255	338.58753025998533	37.5
18	272.0	0.8605619100388088	339.66903740659603	37.5
18	276.0	0.8620270319531234	337.1275174717892	37.5
18	280.0	0.8654802038274598	337.13265249481736	37.5
18	284.0	0.8613365879806697	336.9195571592413	37.5
18	288.0	0.8638756460240438	334.4745415323602	37.5
18	292.0	0.8660728706007356	342.2455741240637	37.5
18	296.0	0.8676660792656736	341.6304171171594	37.5
18	300.0	0.8676136957431233	340.60067340655496	37.5
18	304.0	0.8656603009014092	342.8242821205406	37.5
18	308.0	0.8735754127123203	342.3259912342247	37.5
18	312.0	0.8683472735497312	341.8330405626083	37.5
18	316.0	0.869433571875636	342.87111208763616	37.5
18	320.0	0.8750558684198018	341.81567705706	37.5
18	324.0	0.8695907271481691	344.2860762686381	37.5
18	328.0	0.8715458771307705	346.175190696453	37.5
18	332.0	0.8727223876522806	344.31990558348275	37.5
18	336.0	0.867981285092438	343.01365453857426	37.5
18	340.0	0.8782497178122451	343.5455947857532	37.5
18	344.0	0.8786255820913834	342.30041506671	37.5
18	348.0	0.8772239435590671	343.9212341320608	37.5
18	352.0	0.8791072463432074	344.51331951032387	37.5
18	356.0	0.8818518310755895	342.1358864448324	37.5
18	360.0	0.8762698145459247	343.1442757408155	37.5
18	364.0	0.8818098327813533	345.2380404251359	37.5
18	368.0	0.8808996009927468	345.98392110388863	37.5
18	372.0	0.8824957751104815	346.43036582396945	37.5
18	376.0	0.8868311171663561	345.90571261465215	37.5
18	380.0	0.8819178362550966	345.14028189076924	37.5
18	384.0	0.8860557155725506	358.45907550212183	37.5
18	388.0	0.8870550272830847	352.1822052367056	37.5
18	392.0	0.8866745450225951	356.5567977628704	37.5
18	396.0	0.8946995606761917	356.6745097915376	37.5
18	400.0	0.8926030957434076	354.2854653771912	37.5
18	404.0	0.8928623969174396	354.2742353418764	37.5
18	408.0	0.8929624740864823	354.7889015617131	37.5
18	412.0	0.9014483835352756	356.1306827747985	37.5
18	416.0	0.898501614032146	354.48528212932433	37.5
18	420.0	0.8995868458355536	358.9072450802557	37.5
18	424.0	0.9034360097092283	361.3913141683219	37.5
18	428.0	0.9033997540878533	362.4154611227917	37.5
18	436.0	0.9168109486098626	362.7232966538593	37.5
18	440.0	0.9322393992596907	360.7972236348574	37.5
18	444.0	0.9537386520392923	358.969325126249	37.5
18	448.0	0.9857836792699008	354.92428111175417	37.5
18	452.0	0.9981146104225742	352.83228739588805	37.5
18	456.0	1.0048100627134846	351.3680478670984	37.5
18	460.0	1.0080557049175383	350.07779763871224	37.5
18	464.0	0.9974141056617832	348.5805970002871	37.5
18	468.0	0.9848392392845142	348.3457185288978	37.5
18	472.0	0.9741593752825839	347.40164532671133	37.5
18	476.0	0.9501466013918823	349.4009439355658	37.5
18	480.0	0.9176732606084044	347.9685155870724	37.5
18	484.0	0.8932584857745396	344.35644292245826	37.5
18	488.0	0.8664645853898987	344.18601560617213	37.5
18	492.0	0.8603373157367937	344.76720187967135	37.5
18	496.0	0.8508009719536709	346.3290634813868	37.5
18	500.0	0.8435092418229747	343.5629852541789	37.5
18	504.0	0.8450824987133942	343.8129607627967	37.5
18	508.0	0.8404710956942927	346.5941940589658	37.5
18	512.0	0.8384752480546465	346.0309742261696	37.5
18	516.0	0.8360229287862552	347.0997163002048	37.5
18	520.0	0.8337915877767078	348.56270816002643	37.5
18	524.0	0.8327692670749339	350.2193744792152	37.5
18	528.0	0.827755264819561	345.4156595298302	37.5
18	532.0	0.8367727186757952	347.2197355568835	37.5
18	536.0	0.8336240642677939	353.52311708615366	37.5
18	540.0	0.8460638327406559	352.6451231441884	37.5
18	544.0	0.8309461426156824	350.1762157259261	37.5
18	548.0	0.831032563094214	351.13797811650693	37.5
18	552.0	0.8290387184358429	352.1385270051822	37.5
18	556.0	0.8287057874710761	351.2229057267508	37.5
18	560.0	0.8281150442022011	354.61602986797106	37.5
18	564.0	0.8309941408329331	352.9658151251541	37.5
18	568.0	0.831233152066777	351.33057538940056	37.5
18	572.0	0.8325989833378886	353.84295399040235	37.5
18	576.0	0.8303217038227357	350.4323886543572	37.5
18	580.0	0.8259027951079828	354.3566135290464	37.5
18	584.0	0.8311748300564653	351.5952553414164	37.5
18	588.0	0.8311915623942738	354.3153417293449	37.5
18	592.0	0.8308442463821685	353.6410079891866	37.5
18	596.0	0.8324250209555553	353.4384043149111	37.5
18	600.0	0.8340186198116506	350.64466156567914	37.5
18	604.0	0.8367701499466357	354.06226517549834	37.5
18	608.0	0.83193287827285	350.52538382202954	37.5
18	612.0	0.8322962044094618	352.2878145561197	37.5
18	616.0	0.8361899541260629	352.8321678951758	37.5
18	620.0	0.842881166339729	351.4294887584314	37.5
18	624.0	0.8329425614860047	349.60592391466287	37.5
18	628.0	0.8375148015999477	350.8264181143257	37.5
18	632.0	0.839977200087252	354.3449690919192	37.5
18	636.0	0.8402827779325592	351.9227095538676	37.5
18	640.0	0.8406881666759456	350.825504989439	37.5
18	644.0	0.8443579206554184	350.50310708055287	37.5
18	648.0	0.8433513116509185	350.2813471578317	37.5
18	652.0	0.8437296211279768	352.21838936976843	37.5
18	656.0	0.8464851572255118	353.9178576700986	37.5
18	660.0	0.8467775466096967	350.2689505297463	37.5
18	664.0	0.8455368229107184	351.2438970225915	37.5
18	668.0	0.8484666704046645	352.00582837765506	37.5
19	0.0	0.8643089888462974	425.1489489601461	37.5
19	4.0	0.8302803482988037	429.2922505360712	37.5
19	8.0	0.8076316328587434	431.54212990436577	37.5
19	12.0	0.7985490835813864	434.070635546999	37.5
19	16.0	0.7921153599828445	433.3414111729341	37.5
19	20.0	0.7821435130321398	435.3718982922087	37.5
19	24.0	0.7794886087044285	433.577302591455	37.5
19	28.0	0.7780946721339214	434.2730692885551	37.5
19	32.0	0.776719412713485	434.48832999447615	37.5
19	36.0	0.7727136665986339	429.96053007328135	37.5
19	40.0	0.7718202152194338	423.392630109909	37.5
19	44.0	0.7694206519851671	423.3242788720203	37.5
19	48.0	0.7710977279258512	425.6542576454459	37.5
19	52.0	0.7703195910400534	421.5913459189364	37.5
19	56.0	0.7704975525537613	428.9524419437585	37.5
19	60.0	0.7701057829520843	426.2569441491445	37.5
19	64.0	0.7697691083418412	426.2284277931278	37.5
19	68.0	0.7723905769473071	425.40604069247325	37.5
19	72.0	0.7669604250057623	424.345813457194	37.5
19	76.0	0.7708125305091251	426.82369016507937	37.5
19	80.0	0.7689814497785394	427.310477913719	37.5
19	84.0	0.7684672642043942	423.61707260253695	37.5
19	88.0	0.7675379412514511	423.0593594799501	37.5
19	92.0	0.7705670815782352	425.1530646953634	37.5
19	96.0	0.7710094106074968	425.3879353152422	37.5
19	100.0	0.7732527579686362	426.2719039595156	37.5
19	104.0	0.7707949261881882	424.4223869204964	37.5
19	108.0	0.7723213623293473	426.5861838235818	37.5
19	112.0	0.7723135928521024	428.4441187712604	37.5
19	116.0	0.7767223450607034	425.7956266504549	37.5
19	120.0	0.7747084727792176	425.3817864177846	37.5
19	124.0	0.7728746086850419	427.3813418943229	37.5
19	128.0	0.7721705821064185	425.3304522048256	37.5
19	132.0	0.7750218212781428	428.5326039914331	37.5
19	136.0	0.7746473501511133	429.1036598288927	37.5
19	140.0	0.7728968308881718	426.7848276600656	37.5
19	144.0	0.7768917203424228	429.8365424625482	37.5
19	148.0	0.7749959719306734	427.4864153778264	37.5
19	152.0	0.775829558639896	426.9300218727838	37.5
19	156.0	0.7772584990171769	428.864975091635	37.5
19	160.0	0.7818093328325821	425.1795903499196	37.5
19	164.0	0.7797122457835814	428.47134337937945	37.5
19	168.0	0.7803418925811694	427.6250963977567	37.5
19	172.0	0.7814092558192004	427.3792412858927	37.5
19	176.0	0.7800909643077536	428.4939847392353	37.5
19	180.0	0.7813673919679539	430.8093675100167	37.5
19	184.0	0.7815339598998637	426.9653327070606	37.5
19	188.0	0.7826551174921372	429.78813606576153	37.5
19	192.0	0.7828993594771264	429.0841749361855	37.5
19	196.0	0.7814828698577178	427.2643246177384	37.5
19	200.0	0.782362837289191	429.4765539604586	37.5
19	204.0	0.7850609394379824	429.3216905550022	37.5
19	208.0	0.7863558101335588	428.38248643219697	37.5
19	212.0	0.7807474188712846	423.7109274614997	37.5
19	216.0	0.7859135581292667	428.522095177298	37.5
19	220.0	0.7873825841447909	423.503913206333	37.5
19	224.0	0.7811473898071668	423.87455350016273	37.5
19	228.0	0.7837259633980553	425.7738229434926	37.5
19	232.0	0.7829630439673988	426.86381214920624	37.5
19	236.0	0.7872176186433137	426.0765614699705	37.5
19	240.0	0.7856437519237282	424.7509790393584	37.5
19	244.0	0.7828271783931078	427.4537766839589	37.5
19	248.0	0.7886957137600124	425.9276869761495	37.5
19	252.0	0.7862985436981779	421.33218342265343	37.5
19	256.0	0.7836456943772295	429.0685171120937	37.5
19	260.0	0.7820595236298118	429.2408877180098	37.5
19	264.0	0.7837831363692095	427.3299016420435	37.5
19	268.0	0.7872904689658373	428.10085797576136	37.5
19	272.0	0.7865421686972137	427.2270203658166	37.5
19	276.0	0.7886219739378881	429.2400097070973	37.5
19	280.0	0.782783083752528	429.5310451454015	37.5
19	284.0	0.7853702415488808	427.1926470565367	37.5
19	288.0	0.7884020091627917	427.3189829968134	37.5
19	292.0	0.786213513331969	426.447637034132	37.5
19	296.0	0.7890038566703852	425.40106626169165	37.5
19	300.0	0.7881255967335823	426.256186958072	37.5
19	304.0	0.7895957412970913	425.46037750462256	37.5
19	308.0	0.7879612648843797	423.8950167965568	37.5
19	312.0	0.7850624910832535	426.84355202432215	37.5
19	316.0	0.7935299856990495	426.4292173136452	37.5
19	320.0	0.7953543978207921	426.2212238574581	37.5
19	324.0	0.7908546697005917	428.3248369049197	37.5
19	328.0	0.7895813802359725	423.37897975975966	37.5
19	332.0	0.791295940540517	424.6750525287136	37.5
19	336.0	0.7949537568602068	425.9388413410875	37.5
19	340.0	0.797648061148399	425.75629284906233	37.5
19	344.0	0.7925082114280074	424.6053415480472	37.5
19	348.0	0.7948938224851582	426.3102441321631	37.5
19	352.0	0.7946082629165429	423.55053457946406	37.5
19	356.0	0.7991492118892924	424.4282748152209	37.5
19	360.0	0.7977049666722162	424.0658188839455	37.5
19	364.0	0.7972601050603805	426.4510210101185	37.5
19	368.0	0.7979873776855659	424.02326607553937	37.5
19	372.0	0.7976330664350055	425.0372891692967	37.5
19	376.0	0.8006129386249738	424.3329470355161	37.5
19	380.0	0.8022975582613688	424.8526493138728	37.5
19	384.0	0.799077813214113	431.5632444422784	37.5
19	388.0	0.7986950440218015	433.0461768960952	37.5
19	392.0	0.7999870533155563	432.15586644119753	37.5
19	396.0	0.8011998277916023	431.36831664951177	37.5
19	400.0	0.7983924107468104	430.6846007189459	37.5
19	404.0	0.8012619889029355	432.8463926983125	37.5
19	408.0	0.8032092071883038	431.0642829518664	37.5
19	412.0	0.803187572918597	432.5414182198274	37.5
19	416.0	0.8055340347962824	434.1608849013799	37.5
19	420.0	0.8087491662414573	430.7156063502057	37.5
19	424.0	0.8071357861639924	432.6650326259652	37.5
19	428.0	0.8085708915615613	433.0257195641271	37.5
19	432.0	0.8091861012863232	432.769644972365	37.5
19	436.0	0.8080284384680324	432.8819983561373	37.5
19	440.0	0.8112850602396179	432.7830417719532	37.5
19	444.0	0.8123257083897345	434.2939943174679	37.5
19	448.0	0.816442831727247	434.3211740199244	37.5
19	452.0	0.8185825703297078	435.3321888794952	37.5
19	456.0	0.8203732179099577	432.7565834966508	37.5
19	460.0	0.8205120822696875	432.5469326485583	37.5
19	464.0	0.8251649380663978	431.7107353327753	37.5
19	468.0	0.8276472905178558	431.9575750368738	37.5
19	472.0	0.8373870164089346	430.70149634055787	37.5
19	476.0	0.8531419291834762	431.2731173153605	37.5
19	480.0	0.8737699653363278	429.247258527406	37.5
19	484.0	0.8942949129853773	428.8594203874314	37.5
19	488.0	0.9050653938507565	429.18241923372585	37.5
19	492.0	0.9081268680181223	428.70717996949145	37.5
19	496.0	0.9087383319077725	429.0948531837282	37.5
19	500.0	0.9000040932703116	429.28047808874726	37.5
19	504.0	0.8954910206125261	429.57991553778754	37.5
19	508.0	0.8829863388077481	427.1667979454649	37.5
19	512.0	0.8469868167111607	426.72589941154666	37.5
19	516.0	0.8217636980523854	425.5464730042132	37.5
19	520.0	0.8019100519369577	426.1992458112106	37.5
19	524.0	0.7855354542324533	424.9206342979693	37.5
19	528.0	0.7727608121721979	423.3653350826924	37.5
19	532.0	0.773176738266471	425.0654115290819	37.5
19	536.0	0.7623470170369663	415.6706566358632	37.5
19	540.0	0.7688225337684216	411.40295438390376	37.5
19	544.0	0.7590937498960729	410.4371362671053	37.5
19	548.0	0.7550291369419325	411.99166856279896	37.5
19	552.0	0.7507459128886371	410.0072699290981	37.5
19	556.0	0.7525294329770774	411.3140153749595	37.5
19	560.0	0.7544373199937732	411.32908648120906	37.5
19	564.0	0.7513345022300374	414.2540518925983	37.5
19	568.0	0.7463946384842178	412.5088574542568	37.5
19	572.0	0.752015064300463	419.0542031669789	37.5
19	576.0	0.7489408605549412	418.04787856986457	37.5
19	580.0	0.7486921350315906	419.5794030534088	37.5
19	584.0	0.7517705174824465	420.5344633393029	37.5
19	588.0	0.7452510038547504	417.5024648680821	37.5
19	592.0	0.7499617380064845	419.9787269534918	37.5
19	596.0	0.7493123381899061	421.4556659116007	37.5
19	600.0	0.7538960261007699	424.74937677832526	37.5
19	604.0	0.7478720292303089	420.9970407165687	37.5
19	608.0	0.7521213753447139	423.667090776722	37.5
19	612.0	0.7499859975367938	420.23488523179736	37.5
19	616.0	0.7505164317294107	422.2140475737151	37.5
19	620.0	0.7505369381047102	425.0164564476523	37.5
19	624.0	0.7523518035494666	422.7222059843522	37.5
19	628.0	0.7474117837271842	421.08842361315936	37.5
19	632.0	0.7488238678464627	421.1044270059805	37.5
19	636.0	0.7540662244438693	423.4066170389997	37.5
19	640.0	0.7525801247219693	424.6325391998873	37.5
19	644.0	0.7542508015276708	422.2116553300506	37.5
19	648.0	0.7555674188770898	423.26702165416896	37.5
19	652.0	0.7571418225178732	422.8141531374015	37.5
19	656.0	0.7563721397738206	425.00527672113344	37.5
19	660.0	0.7576139964974695	423.29878163419335	37.5
19	664.0	0.7622924748468531	424.5724388948925	37.5
19	668.0	0.7653235661294244	422.4365411053121	37.5
22	0.0	0.9227008164432522	349.13098286443903	37.5
22	4.0	0.8838984371585671	354.3029882089643	37.5
22	8.0	0.8527206792309078	353.2774983073716	37.5
22	12.0	0.8443460046983621	353.9371210287287	37.5
22	16.0	0.8384286500245484	353.2315473646633	37.5
22	20.0	0.8234960587212515	356.805244071746	37.5
22	24.0	0.8242832806679079	356.41158744534	37.5
22	28.0	0.8200023096702661	353.51005153258075	37.5
22	32.0	0.8156074288673888	354.59522876386575	37.5
22	36.0	0.819250147742597	336.7811062959932	37.5
22	40.0	0.8175756796895576	336.0308533990558	37.5
22	44.0	0.8197434239640647	335.0462386933864	37.5
22	48.0	0.8169172416779111	332.2085495880917	37.5
22	52.0	0.814435806285749	332.9302622540648	37.5
22	56.0	0.8137667047690311	332.58101230614005	37.5
22	60.0	0.8148954480294435	331.5045269207095	37.5
22	64.0	0.8169070378027335	330.5708094676122	37.5
22	68.0	0.8130254664738719	331.7749526345139	37.5
22	72.0	0.8132969597613363	330.0400014366494	37.5
22	76.0	0.8124935024227314	330.4331962047424	37.5
22	80.0	0.814288718192836	332.4863040358193	37.5
22	84.0	0.8124847066755186	329.75026209573514	37.5
22	88.0	0.8161079159928537	330.57919665098353	37.5
22	92.0	0.8150782778466391	329.1177283299948	37.5
22	96.0	0.8147823031274318	329.9931168675202	37.5
22	100.0	0.8169752017252236	330.77486879123927	37.5
22	104.0	0.8193316684562243	330.4092325561166	37.5
22	108.0	0.8179444331205658	332.4149961870432	37.5
22	112.0	0.8217298579084306	330.27705467068034	37.5
22	116.0	0.8188735788776647	332.4433750800485	37.5
22	120.0	0.8206203329060122	336.91520620998153	37.5
22	124.0	0.8250691346870531	338.7589868784359	37.5
22	128.0	0.822383213115636	339.0589756008177	37.5
22	132.0	0.8247243323277762	338.7680587595139	37.5
22	136.0	0.8227089672668327	340.2190669147893	37.5
22	140.0	0.8208356577999497	340.11323814943745	37.5
22	144.0	0.8272534161870408	339.93861066736827	37.5
22	148.0	0.8234661670673099	334.7098763041797	37.5
22	152.0	0.826840460438927	338.3774990917731	37.5
22	156.0	0.8251383148264514	336.61528728543897	37.5
22	160.0	0.8293852837281082	338.58886355085247	37.5
22	164.0	0.8302429481850586	339.6090096701513	37.5
22	168.0	0.8291068138656003	338.34859149042126	37.5
22	172.0	0.8282227950593511	338.41869024172195	37.5
22	176.0	0.8292939721176658	336.84769354487395	37.5
22	180.0	0.8343243408125346	332.86563459797304	37.5
22	184.0	0.8323285373349518	333.6070620936941	37.5
22	188.0	0.8340184535180288	331.9422103655042	37.5
22	192.0	0.8300036449152651	328.96322485526883	37.5
22	196.0	0.8369460023071945	332.3880272237388	37.5
22	200.0	0.833385168109768	332.5369752989964	37.5
22	204.0	0.8341856565557781	330.50407262179993	37.5
22	208.0	0.8356763931593416	332.4937544028381	37.5
22	212.0	0.8378544905058934	330.9592467090138	37.5
22	216.0	0.8396128982434774	332.4599408100104	37.5
22	220.0	0.8361435248533605	330.68279382816274	37.5
22	224.0	0.8388176331992804	330.08407684195583	37.5
22	228.0	0.8331587411481707	330.4343560171673	37.5
22	232.0	0.8350010399846094	329.7548897654133	37.5
22	236.0	0.8370363013547857	330.52327980106213	37.5
22	240.0	0.8354903882817587	329.9936371850501	37.5
22	244.0	0.8350819864837142	328.43394249514006	37.5
22	248.0	0.8376070157947392	328.1038662604756	37.5
22	252.0	0.8365025910100107	337.375451255772	37.5
22	256.0	0.833483966444996	331.5192162989449	37.5
22	260.0	0.8349903106948581	329.68093665750126	37.5
22	264.0	0.8371669773404994	329.9643177226161	37.5
22	268.0	0.8398938395309083	331.17817090528166	37.5
22	272.0	0.8377578273640769	330.42220242176967	37.5
22	276.0	0.8360595056249446	331.33729574025585	37.5
22	280.0	0.837342114265117	331.60521695168615	37.5
22	284.0	0.8404266516832013	323.6298079975224	37.5
22	288.0	0.842427966422678	322.29206367702614	37.5
22	292.0	0.843339269157408	320.55747276842544	37.5
22	296.0	0.8426516985925699	319.1961940131535	37.5
22	300.0	0.8452381960172675	320.698063499755	37.5
22	304.0	0.8465787870634389	320.13508537058993	37.5
22	308.0	0.8434173265220485	321.2668470785693	37.5
22	312.0	0.8486616760476706	321.61246199833994	37.5
22	316.0	0.8504198496705601	319.8572913676392	37.5
22	320.0	0.8522465928861876	321.7349438990926	37.5
22	324.0	0.8498731103809236	323.5862946716456	37.5
22	328.0	0.849185331714135	323.9427705977976	37.5
22	332.0	0.8522643024050396	325.21818028832007	37.5
22	336.0	0.8548286629847368	325.04520961649706	37.5
22	340.0	0.853377046108097	324.6347839690472	37.5
22	344.0	0.8509492229809703	324.63628900776865	37.5
22	348.0	0.8544627105448265	324.53836628729795	37.5
22	352.0	0.8580073873885358	325.56411584879504	37.5
22	356.0	0.8611182497033769	326.5172901123771	37.5
22	360.0	0.8595974129154031	335.6130726179307	37.5
22	364.0	0.8604559097801561	334.8183935374432	37.5
22	368.0	0.8588858568808541	335.2013556380335	37.5
22	372.0	0.8628644002789195	335.90220397168	37.5
22	376.0	0.865317946569897	335.802448815712	37.5
22	380.0	0.8590533998041721	334.52204322298235	37.5
22	384.0	0.8609644763352997	327.99225542862115	37.5
22	388.0	0.8654824720149308	327.9031679856112	37.5
22	392.0	0.8682723370708983	327.5584192286131	37.5
22	396.0	0.8707372249181863	327.08649350663137	37.5
22	400.0	0.869072121452926	327.4505964764865	37.5
22	404.0	0.8770573817705246	328.50260774728235	37.5
22	408.0	0.878796019822797	327.82789030061383	37.5
22	412.0	0.8864662397998595	328.15644340776214	37.5
22	416.0	0.8966541552140856	328.68647413284646	37.5
22	420.0	0.923920659552273	327.4515786677552	37.5
22	424.0	0.9470007509365431	329.7888742017503	37.5
22	428.0	0.9636670101381416	329.8291006626137	37.5
22	432.0	0.9741193971188967	329.4772313749877	37.5
22	436.0	0.9779039894989587	328.5547369868837	37.5
22	440.0	0.9649487829307134	327.1036770156794	37.5
22	444.0	0.9577722553790201	326.547986779676	37.5
22	448.0	0.9479996820057444	326.9271257601449	37.5
22	452.0	0.9229087500580583	326.53546334207215	37.5
22	456.0	0.890914035897645	323.09718966134005	37.5
22	460.0	0.8658828292097946	323.30467119413294	37.5
22	464.0	0.8448970203915542	321.8625269869625	37.5
22	468.0	0.8324227374312549	321.24800268683475	37.5
22	472.0	0.8263547429579164	322.2300259152376	37.5
22	476.0	0.8188013687863445	323.6785001783581	37.5
22	480.0	0.8188739686344776	324.68086657459787	37.5
22	484.0	0.8199860377260944	331.9444097623754	37.5
22	488.0	0.816121790884624	334.92927524174263	37.5
22	492.0	0.8118945882284809	332.617900998468	37.5
22	496.0	0.8138365418865355	333.1407401758224	37.5
22	500.0	0.810567726751355	333.6114798103151	37.5
22	504.0	0.8104282707117786	332.91913221716527	37.5
22	508.0	0.8118879741119519	332.8772614137851	37.5
22	512.0	0.8100153409764086	332.72425998938667	37.5
22	516.0	0.8065515603262152	332.5697183186144	37.5
22	520.0	0.8074506370713445	333.8615212566239	37.5
22	524.0	0.8050101717507159	335.1145516594721	37.5
22	528.0	0.8053337425513298	332.3800549251574	37.5
22	532.0	0.8100947492838294	334.51728498941065	37.5
22	536.0	0.807282093624468	311.2288806741609	37.5
22	540.0	0.8159019088150784	313.4257510315106	37.5
22	544.0	0.8083799060125665	314.39965066945393	37.5
22	548.0	0.803712593743548	312.9686653184507	37.5
22	552.0	0.8044527326238701	313.2773729230875	37.5
22	556.0	0.808037963335212	313.0156534855324	37.5
22	560.0	0.809525552396772	313.431384316589	37.5
22	564.0	0.8072832001331598	313.82400265816545	37.5
22	568.0	0.8054795788069998	313.17542731955706	37.5
22	572.0	0.8050508870687673	313.37457565133604	37.5
22	576.0	0.8104899940074515	313.9335067575485	37.5
22	580.0	0.8078246225036608	315.17597712777484	37.5
22	584.0	0.8114943165942216	313.6647246705964	37.5
22	588.0	0.8078930325801381	314.7988751079379	37.5
22	592.0	0.8115980259640776	316.4410864283532	37.5
22	596.0	0.8075392298114958	315.6599387801385	37.5
22	600.0	0.814220991535727	316.1582701421065	37.5
22	604.0	0.8188036809092657	315.4195685448016	37.5
22	608.0	0.8189756494388329	317.2479282090316	37.5
22	612.0	0.8130571502042907	316.59327016547803	37.5
22	616.0	0.8165829417959788	315.7815835951283	37.5
22	620.0	0.8167264003583075	317.1947421461361	37.5
22	624.0	0.8165688394490246	315.4432560139153	37.5
22	628.0	0.8192583733520364	318.093804783205	37.5
22	632.0	0.8147372527033474	317.0905409727628	37.5
22	636.0	0.8208708999023172	319.17956899759105	37.5
22	640.0	0.8193671794997841	320.23719459229807	37.5
22	644.0	0.8240554806132764	319.8571739313076	37.5
22	648.0	0.821952972860499	319.38640143117	37.5
22	652.0	0.824114448063743	320.2601222816269	37.5
22	656.0	0.8240208785042842	318.99762600058	37.5
22	660.0	0.8246720277879609	320.9946640400843	37.5
22	664.0	0.826399298271179	319.7856360853085	37.5
22	668.0	0.8316072559681816	321.3493584376098	37.5
29	0.0	1.0624312576475092	802.7790281805499	37.5
29	4.0	1.0266312731948122	825.0146786900129	37.5
29	8.0	1.0010076041924911	827.2174015331169	37.5
29	12.0	0.9875460895173434	831.3730519345404	37.5
29	16.0	0.9794479864162307	828.4815169574848	37.5
29	20.0	0.966808630522603	831.2467113644544	37.5
29	24.0	0.961976401396719	829.5928001723495	37.5
29	28.0	0.9609692422001969	831.6992052105961	37.5
29	32.0	0.9563212353261233	829.5369344837513	37.5
29	36.0	0.9508585093152654	829.0428400505112	37.5
29	40.0	0.9525537100243626	829.477893637907	37.5
29	44.0	0.9453757296980373	830.4001675918375	37.5
29	48.0	0.9448678330938622	823.5436169012997	37.5
29	52.0	0.945170415549227	823.7372672268074	37.5
29	56.0	0.9407983778744559	823.3524584862789	37.5
29	60.0	0.941641895337785	822.8053961243355	37.5
29	64.0	0.9412434343469064	824.2671437840238	37.5
29	68.0	0.9365959217149658	825.4217435211647	37.5
29	72.0	0.9375740811403637	824.8025730091011	37.5
29	76.0	0.9364990286824428	826.2034965170208	37.5
29	80.0	0.9388503748419312	825.0940919510392	37.5
29	84.0	0.9383872981953767	825.7655023528665	37.5
29	88.0	0.941706266399888	821.1150499212856	37.5
29	92.0	0.9371756550387234	819.1417003126314	37.5
29	96.0	0.9369417506653194	821.0518986874147	37.5
29	100.0	0.9393270174427634	819.0570026475418	37.5
29	104.0	0.936088276978474	821.5560700075948	37.5
29	108.0	0.9334555814199575	820.751301733727	37.5
29	112.0	0.9345336557944098	820.797532919243	37.5
29	116.0	0.9374028896708283	817.7397031706988	37.5
29	120.0	0.93623822331041	812.3961713041008	37.5
29	124.0	0.9361639071204085	811.4802743643602	37.5
29	128.0	0.9364724985195984	812.6391221462649	37.5
29	132.0	0.9363346852219059	811.4489246409976	37.5
29	136.0	0.9354262964137099	809.6217782710725	37.5
29	140.0	0.9364272690154473	809.8710358459966	37.5
29	144.0	0.9361656870826072	808.7159146313419	37.5
29	148.0	0.9337340700339039	809.3095039408828	37.5
29	152.0	0.9323661400931906	810.149383962007	37.5
29	156.0	0.9315580304124627	806.8169186715841	37.5
29	160.0	0.9337299406650055	808.0588614544072	37.5
29	164.0	0.9368704614468365	808.304038645802	37.5
29	168.0	0.9388058638324686	809.4996930293884	37.5
29	172.0	0.9372496536519072	807.2491037909364	37.5
29	176.0	0.930903378784088	807.3865099431216	37.5
29	180.0	0.9391724680886486	807.1585913194816	37.5
29	184.0	0.9397010492624165	811.3051888130149	37.5
29	188.0	0.9363624458745603	810.0505402765955	37.5
29	192.0	0.9377011939549424	809.2853955296396	37.5
29	196.0	0.9362511938074427	809.6767819912001	37.5
29	200.0	0.9351282258753852	806.9862991867005	37.5
29	204.0	0.9313748232744011	808.3057798518661	37.5
29	208.0	0.9360133139224799	808.0920735004867	37.5
29	212.0	0.9324527958170018	813.5386889371448	37.5
29	216.0	0.9357005151161601	811.8278738330388	37.5
29	220.0	0.9336592973268711	810.2304124547086	37.5
29	224.0	0.935389016947032	809.9178158427932	37.5
29	228.0	0.9350546253442091	791.1327362157535	37.5
29	232.0	0.930519643842081	792.4296933811772	37.5
29	236.0	0.9324376176893462	795.7099686735874	37.5
29	240.0	0.9345764917572239	793.3705192168601	37.5
29	244.0	0.9338832543532533	790.3426595674306	37.5
29	248.0	0.9383736284379586	792.5481723751885	37.5
29	252.0	0.931049534529535	786.9973891481011	37.5
29	256.0	0.9331695493581351	787.6539128703595	37.5
29	260.0	0.9315738258196946	789.4003737002331	37.5
29	264.0	0.9336695707583003	788.256508203414	37.5
29	268.0	0.9348127030050738	785.9425092256215	37.5
29	272.0	0.9306866158232242	788.3256228621135	37.5
29	276.0	0.9313103776266695	790.1806880918074	37.5
29	280.0	0.9310989482639354	789.0942634053051	37.5
29	284.0	0.930717395556547	788.2082585601282	37.5
29	288.0	0.9344519173437571	785.7187715366192	37.5
29	292.0	0.9340755151596473	777.9223624613304	37.5
29	296.0	0.9307448456586594	774.7669658692467	37.5
29	300.0	0.9310774728331491	774.8065681244119	37.5
29	304.0	0.9340598881579758	776.4263065252231	37.5
29	308.0	0.9297282742871178	776.7531900806381	37.5
29	312.0	0.9295803940575625	775.3956452405693	37.5
29	316.0	0.9345423011496911	774.4522748981586	37.5
29	320.0	0.940468006413499	776.2814202239565	37.5
29	324.0	0.9334110113587314	773.098650471035	37.5
29	328.0	0.9302787670676859	771.7266931332339	37.5
29	332.0	0.9290395221707043	772.6047062042887	37.5
29	336.0	0.93044572129584	771.7241224608694	37.5
29	340.0	0.9303793129799632	774.2560128615253	37.5
29	344.0	0.9286080294334077	771.4022528964703	37.5
29	348.0	0.9334849268786969	771.3936363791851	37.5
29	352.0	0.9337349896042672	774.1185220592678	37.5
29	356.0	0.9309178636919894	772.3344813259682	37.5
29	360.0	0.9331427879164595	771.4265216460818	37.5
29	364.0	0.9336253525463907	771.8912168087633	37.5
29	368.0	0.9311124976987031	771.3458983012233	37.5
29	372.0	0.9284236146135119	771.7614165455603	37.5
29	376.0	0.9339016925814773	774.6700776770876	37.5
29	380.0	0.929120422420758	771.2508746651228	37.5
29	384.0	0.9347420647219263	768.661513200288	37.5
29	388.0	0.9338836203818859	774.2115095323683	37.5
29	392.0	0.9294240238113796	769.9773084405183	37.5
29	396.0	0.9340675609317615	771.4838725588176	37.5
29	400.0	0.9318375946732352	769.23902473884	37.5
29	404.0	0.9333249535591235	771.792282796122	37.5
29	408.0	0.9300934186248753	770.8703383785125	37.5
29	412.0	0.9307752148598074	771.5629055368007	37.5
29	416.0	0.9343875808019876	772.4239572363683	37.5
29	420.0	0.9335539526195614	772.5646512886692	37.5
29	424.0	0.935895622038345	773.7781466625806	37.5
29	428.0	0.9357885037783729	772.8381793280206	37.5
29	432.0	0.9349426235936025	773.198880710083	37.5
29	436.0	0.9321856391450618	773.4345060109463	37.5
29	440.0	0.9333359248963888	771.0152584612364	37.5
29	444.0	0.9314566364374474	771.4455011452425	37.5
29	448.0	0.9337655037862599	772.0164793028688	37.5
29	452.0	0.9332426498543819	772.1389469981945	37.5
29	456.0	0.9308649832363839	773.7200956841039	37.5
29	460.0	0.9338430544329906	774.6968043295338	37.5
29	464.0	0.9373323540841069	774.5469727881418	37.5
29	468.0	0.9319165290503761	774.1252656986035	37.5
29	472.0	0.9335334053877984	772.1246326653514	37.5
29	476.0	0.9312708451612519	773.6516519852737	37.5
29	480.0	0.9300252791675196	774.8617252336994	37.5
29	484.0	0.9325001338347173	773.387950942841	37.5
29	488.0	0.9322865974397327	774.7367717382829	37.5
29	492.0	0.9350421036001224	775.6866164869174	37.5
29	496.0	0.9283751956518432	774.1676284652566	37.5
29	500.0	0.9345184454923092	775.7541071549973	37.5
29	504.0	0.9319288790630645	774.9273950886715	37.5
29	508.0	0.9317397426217933	775.1917564858877	37.5
29	512.0	0.93848107746842	774.7103104311177	37.5
29	516.0	0.9321156832338852	776.0285653063311	37.5
29	520.0	0.9360399159618542	775.161480426946	37.5
29	524.0	0.9301110936070337	775.4511464144399	37.5
29	528.0	0.9341388830681937	775.18673163295	37.5
29	532.0	0.9375192673608898	777.1689189679604	37.5
29	536.0	0.9348705999776611	774.047533676737	37.5
29	540.0	0.9527782172666376	774.6990880259806	37.5
29	544.0	0.9370998445367308	774.6311530464654	37.5
29	548.0	0.9341152225669257	773.4212523136681	37.5
29	552.0	0.931187932684524	773.1340503349205	37.5
29	556.0	0.9333656958044286	771.9692375068696	37.5
29	560.0	0.9359134641925845	777.5021244959624	37.5
29	564.0	0.9389129438773642	774.5886664237457	37.5
29	568.0	0.937423482397473	773.6247903857885	37.5
29	572.0	0.9356855211757649	774.7792851741324	37.5
29	576.0	0.9323714217925976	772.6246910282962	37.5
29	580.0	0.9338453581026688	777.3650998372174	37.5
29	584.0	0.9353105021053254	774.7806254818325	37.5
29	588.0	0.9350076639607694	778.0204486092051	37.5
29	592.0	0.9334205506405369	778.0871392136199	37.5
29	596.0	0.9343561532170274	781.1467937954873	37.5
29	600.0	0.931394032270636	778.9377214470496	37.5
29	604.0	0.9314272007381441	780.2133138555515	37.5
29	608.0	0.9332219001923947	782.2525950666136	37.5
29	612.0	0.9309086151153779	781.9159349368487	37.5
29	616.0	0.9305877241266034	783.2835702302746	37.5
29	620.0	0.9314193537660015	781.9065499745562	37.5
29	624.0	0.9311814174173038	779.8950870889014	37.5
29	628.0	0.9379068324647057	778.4908791316986	37.5
29	632.0	0.9383572193305182	777.1851527789811	37.5
29	636.0	0.94321458120519	775.9158842597601	37.5
29	640.0	0.9484409078383599	774.0775725112088	37.5
29	644.0	0.9619173582667138	773.2137047478845	37.5
29	648.0	0.9872233900923627	774.7882984823729	37.5
29	652.0	1.0142315918233318	774.2273926093644	37.5
29	656.0	1.0330814947448395	774.1046653776959	37.5
29	660.0	1.0488862678352682	773.2231386455269	37.5
29	664.0	1.0495828913341838	774.1379202548347	37.5
29	668.0	1.0445277590064124	772.0953628194665	37.5
35	0.0	1.0418920521172246	795.8037585727175	37.5
35	4.0	1.003126382133727	802.4714536456854	37.5
35	8.0	0.9810304587794004	803.19517843751	37.5
35	12.0	0.9676753896326286	806.471911058564	37.5
35	16.0	0.9581146173392667	802.5245806498378	37.5
35	20.0	0.9490900457344915	805.9820382783771	37.5
35	24.0	0.9473315618385206	803.6232448192745	37.5
35	28.0	0.9410310187549762	805.2977126128636	37.5
35	32.0	0.9396461819113927	804.4924270810573	37.5
35	36.0	0.931939754074762	798.6382872047468	37.5
35	40.0	0.9354691667574851	795.3806796528496	37.5
35	44.0	0.9305682913812511	797.4403509877257	37.5
35	48.0	0.9315437208491664	793.3877148093619	37.5
35	52.0	0.9278017652360877	793.3550914337153	37.5
35	56.0	0.9275424477925805	793.8060257909926	37.5
35	60.0	0.9295293047661298	797.4244603455853	37.5
35	64.0	0.923064647281756	796.1772032369108	37.5
35	68.0	0.9251125561650766	794.5317401601297	37.5
35	72.0	0.9235114753820265	798.9363082225312	37.5
35	76.0	0.9226280341757841	793.6010522713149	37.5
35	80.0	0.9198825487406365	795.4158144461902	37.5
35	84.0	0.9209115644608437	800.0023455889135	37.5
35	88.0	0.9202379680590852	791.6603373880534	37.5
35	92.0	0.9165183053674696	791.1324123062317	37.5
35	96.0	0.9236349794754524	793.2502549453927	37.5
35	100.0	0.9202273656588325	789.9822894410485	37.5
35	104.0	0.9204504025241821	790.9639216047426	37.5
35	108.0	0.9239236536929744	792.381418587196	37.5
35	112.0	0.9177183172518508	791.2245328884127	37.5
35	116.0	0.9232456907499959	795.2099904338269	37.5
35	120.0	0.9220260348297387	786.8735467123045	37.5
35	124.0	0.9198129262098348	785.2963237728595	37.5
35	128.0	0.9182881928299286	788.8588234805858	37.5
35	132.0	0.9221453660849214	784.744816870227	37.5
35	136.0	0.9185807653592818	782.6087313418035	37.5
35	140.0	0.9170126427226658	780.2880492270584	37.5
35	144.0	0.9164459066725645	781.2611745208363	37.5
35	148.0	0.91844631628565	780.3108446835369	37.5
35	152.0	0.9181741225339466	779.821872940979	37.5
35	156.0	0.9205513007286789	780.9827670856241	37.5
35	160.0	0.9239771826909549	779.3326660008452	37.5
35	164.0	0.9249859344837177	781.4529193353429	37.5
35	168.0	0.9177137894053443	780.1611731777007	37.5
35	172.0	0.9205399215458546	779.8576219185287	37.5
35	176.0	0.9224137011219709	778.7209061979605	37.5
35	180.0	0.9174566382190621	782.4087790527661	37.5
35	184.0	0.921975341562419	779.7249149217822	37.5
35	188.0	0.9222279289047607	776.869042742717	37.5
35	192.0	0.9216925121982322	777.1402173654357	37.5
35	196.0	0.9158806705330391	781.7255787620329	37.5
35	200.0	0.9172466813495758	780.0277437723685	37.5
35	204.0	0.9220124277210952	780.3726364647315	37.5
35	208.0	0.9191346154580796	780.4180288803583	37.5
35	212.0	0.9216715379126776	781.5285170374625	37.5
35	216.0	0.9194605883505117	781.0808867058936	37.5
35	220.0	0.9170350596644844	778.5968263824174	37.5
35	224.0	0.9158306472121123	778.6689019456859	37.5
35	228.0	0.9132491981395625	791.0941065894417	37.5
35	232.0	0.9139432737702026	794.6124897821985	37.5
35	236.0	0.9169313352410604	792.2655866954577	37.5
35	240.0	0.9087414605603319	792.7890348919739	37.5
35	244.0	0.9153351484535941	794.0230902837284	37.5
35	248.0	0.9145816148900432	792.1208634835868	37.5
35	252.0	0.9154931050336222	779.0616388984281	37.5
35	256.0	0.9140553322563428	783.4977572028832	37.5
35	260.0	0.9103707347434113	780.9059793307524	37.5
35	264.0	0.9121584641629349	782.0792699373513	37.5
35	268.0	0.9136489979841901	784.3309193512531	37.5
35	272.0	0.9106946302160803	784.0784405056091	37.5
35	276.0	0.9131630611161714	781.6405409005463	37.5
35	280.0	0.909194898682739	783.996476682619	37.5
35	284.0	0.9138766238916843	784.7637621117242	37.5
35	288.0	0.9134647937310966	785.1975247440784	37.5
35	292.0	0.9116205198059715	795.0875781027896	37.5
35	296.0	0.9082074433131468	792.2173633002277	37.5
35	300.0	0.9142501552793263	795.8277479394809	37.5
35	304.0	0.9086918598282532	792.1880161771226	37.5
35	308.0	0.9069680249070651	792.8678833186787	37.5
35	312.0	0.9050890239689257	793.2180571513367	37.5
35	316.0	0.9101166666453346	793.533378804517	37.5
35	320.0	0.9157847170621171	793.8536924576524	37.5
35	324.0	0.91253390806531	791.9035160553366	37.5
35	328.0	0.9114875750571982	793.0241510401312	37.5
35	332.0	0.9148243113463659	792.4682214243355	37.5
35	336.0	0.9092173720643288	792.6330298797011	37.5
35	340.0	0.9122409409305158	793.1580712811696	37.5
35	344.0	0.9097434609950523	792.519572329278	37.5
35	348.0	0.9070327285856629	792.9644276048399	37.5
35	352.0	0.9101266359111686	795.6373659256252	37.5
35	356.0	0.912661217218822	792.3986747343113	37.5
35	360.0	0.9129179145746888	791.8226986875711	37.5
35	364.0	0.912882410779103	791.6770098133135	37.5
35	368.0	0.9101562007871341	791.3041400906408	37.5
35	372.0	0.9118387346706055	790.4157299000042	37.5
35	376.0	0.9089192239792291	790.7102327681436	37.5
35	380.0	0.9140484984457854	791.2971239335859	37.5
35	384.0	0.9182665725086884	789.7533872643763	37.5
35	388.0	0.9181204885390774	790.6839529722109	37.5
35	392.0	0.9144157311496769	789.9144125416847	37.5
35	396.0	0.9199467204192142	789.9724172068918	37.5
35	400.0	0.9152023897353546	789.3872703449331	37.5
35	404.0	0.9159551501160773	790.4781475191185	37.5
35	408.0	0.9113686907745275	790.0300692339345	37.5
35	412.0	0.9156725548665849	790.4541558319618	37.5
35	416.0	0.9152919399985943	790.3269575854331	37.5
35	420.0	0.9191953378993747	790.2108672948754	37.5
35	424.0	0.9183571068419103	789.8768071487993	37.5
35	428.0	0.918590912983206	791.5936896485844	37.5
35	432.0	0.915714713510308	789.9875850651978	37.5
35	436.0	0.9190049650262497	789.8903446760742	37.5
35	440.0	0.9197598844647104	790.8726031889969	37.5
35	444.0	0.916628187821905	789.1367817214605	37.5
35	448.0	0.9205511473060461	791.2319194433521	37.5
35	452.0	0.9211851074856929	788.7094706445899	37.5
35	456.0	0.9191141324980813	788.2241132459746	37.5
35	460.0	0.9158043005855218	790.1133605966709	37.5
35	464.0	0.9228704839577286	789.134765433666	37.5
35	468.0	0.9195939483572728	788.6906604287017	37.5
35	472.0	0.9172153726738604	789.2979714752905	37.5
35	476.0	0.9188802439042707	788.7634522352928	37.5
35	480.0	0.9231172552446825	786.3460158576106	37.5
35	484.0	0.9218056702877269	785.9376630652305	37.5
35	488.0	0.917273681631759	787.2528927701998	37.5
35	492.0	0.9179937700062303	788.1138009723503	37.5
35	496.0	0.9153776199334099	786.4369839997189	37.5
35	500.0	0.9221604724998105	785.5674209036218	37.5
35	504.0	0.919592524041309	788.7845049339428	37.5
35	508.0	0.9163461892364408	787.0019582593666	37.5
35	512.0	0.9198654829618137	787.3194759079684	37.5
35	516.0	0.9250699862835292	786.5980969519595	37.5
35	520.0	0.9207260177399712	786.5242041971879	37.5
35	524.0	0.9193230240011938	786.2551294457402	37.5
35	528.0	0.9211630910613052	786.8576538052718	37.5
35	532.0	0.919939012974597	786.4031458738194	37.5
35	536.0	0.9237935589424626	789.2203821772916	37.5
35	540.0	0.9359073331658536	788.5998944190984	37.5
35	544.0	0.9144742925625705	788.2319008687487	37.5
35	548.0	0.9176923327016375	787.2951642859598	37.5
35	552.0	0.9193457843375058	787.7115254861554	37.5
35	556.0	0.9209606590742729	790.7862469542306	37.5
35	560.0	0.9199967344386176	791.7359447233011	37.5
35	564.0	0.9172805133402799	794.169804664386	37.5
35	568.0	0.9134510508569539	795.1395840133049	37.5
35	572.0	0.9221689394114492	794.0264789241185	37.5
35	576.0	0.9164200225735831	792.6310260783068	37.5
35	580.0	0.9142021015960705	794.2865089639764	37.5
35	584.0	0.9177686344642403	793.8764085844311	37.5
35	588.0	0.9134887873342257	791.0926442923434	37.5
35	592.0	0.9197095305191838	792.4869268637268	37.5
35	596.0	0.9197027187800436	791.1940539239978	37.5
35	600.0	0.9194673850863487	790.1661889030671	37.5
35	604.0	0.9188754426874755	788.3258345582069	37.5
35	608.0	0.9199288843741398	787.6441220897386	37.5
35	612.0	0.9175374063697873	786.8568559156323	37.5
35	616.0	0.9206221572094646	786.7737794972509	37.5
35	620.0	0.9224782741325197	784.6852720521339	37.5
35	624.0	0.9185539951979299	783.4269276393837	37.5
35	628.0	0.913100791231934	784.4639583541909	37.5
35	632.0	0.9226091290332196	783.707270954188	37.5
35	636.0	0.9255795798765037	781.3794562003557	37.5
35	640.0	0.9270936292181821	781.4703037769972	37.5
35	644.0	0.931988060633433	781.3988394640766	37.5
35	648.0	0.9545821092188647	781.7890179823011	37.5
35	652.0	0.982552289610065	780.1388842804494	37.5
35	656.0	1.0033419382069209	780.0374084631504	37.5
35	660.0	1.0199775076904412	779.9424988874567	37.5
35	664.0	1.0331460466506883	778.9426631262154	37.5
35	668.0	1.0342808562000556	780.0009732431309	37.5
38	0.0	0.8654046637627084	351.8190565498947	37.5
38	4.0	0.823379527349185	357.45049066670447	37.5
38	8.0	0.8010446853529916	359.2037071773247	37.5
38	12.0	0.7901231428145664	360.50570568478935	37.5
38	16.0	0.7810916082046647	361.3421413446202	37.5
38	20.0	0.7746280516657519	359.43775126682084	37.5
38	24.0	0.7733448290097921	361.3045299637975	37.5
38	28.0	0.7698260711490027	358.16717677944416	37.5
38	32.0	0.763210626198861	359.1352266444186	37.5
38	36.0	0.7647058247114823	354.98429115032235	37.5
38	40.0	0.7669526094316103	353.26337595700693	37.5
38	44.0	0.7633204099949744	352.6360968861196	37.5
38	48.0	0.7621430071809189	355.20013399330145	37.5
38	52.0	0.7570323734486524	349.90181002613605	37.5
38	56.0	0.7592741897347086	350.3909584025231	37.5
38	60.0	0.759352239976165	353.29563950791123	37.5
38	64.0	0.7629828246298667	350.42700376402007	37.5
38	68.0	0.7638880801251462	349.638454378568	37.5
38	72.0	0.7608605469188601	352.4987679695574	37.5
38	76.0	0.7590949439412995	352.60062622981206	37.5
38	80.0	0.7623864524791653	356.18951864282667	37.5
38	84.0	0.7591111478878896	352.9801298520455	37.5
38	88.0	0.7622620315326051	352.23908745237696	37.5
38	92.0	0.7646673899391265	348.7184396362725	37.5
38	96.0	0.7626749038098728	353.44554920939447	37.5
38	100.0	0.7649532940137553	350.23780238520493	37.5
38	104.0	0.7639182589466866	350.0147758707813	37.5
38	108.0	0.7659698700498512	355.9648111209146	37.5
38	112.0	0.7646139677876277	352.10913950514106	37.5
38	116.0	0.7663479632886168	351.0985293740552	37.5
38	120.0	0.7689752624255035	353.55498083873255	37.5
38	124.0	0.7663947061964642	355.3780681531123	37.5
38	128.0	0.7681655097299741	352.07429119352605	37.5
38	132.0	0.7681984018481399	355.8259160910975	37.5
38	136.0	0.7707124414983868	351.4724287363399	37.5
38	140.0	0.7690856425219083	351.77724740854086	37.5
38	144.0	0.7698390096059592	352.6965774917778	37.5
38	148.0	0.7674279524157219	354.3108668609776	37.5
38	152.0	0.7717264402800265	355.563174798885	37.5
38	156.0	0.7711407493498929	354.35096022941184	37.5
38	160.0	0.7736498725915558	353.8224186494837	37.5
38	164.0	0.7746153736015479	355.3751564148633	37.5
38	168.0	0.7732299468750764	352.76165612247195	37.5
38	172.0	0.7761937208534162	353.1290762299811	37.5
38	176.0	0.7761892846841846	354.4857274519064	37.5
38	180.0	0.7741147283481443	351.87606314330867	37.5
38	184.0	0.7776658440694425	353.98919738263163	37.5
38	188.0	0.7741023442892639	350.4821141759256	37.5
38	192.0	0.7755069404151221	351.8467973408491	37.5
38	196.0	0.7756065031957265	353.9323471509711	37.5
38	200.0	0.7807380231684725	352.4731630791951	37.5
38	204.0	0.7782032753813194	350.36503069987725	37.5
38	208.0	0.7772817339155847	350.2078902217452	37.5
38	212.0	0.7785721861215128	351.519310624397	37.5
38	216.0	0.7814541760332482	354.9687280478775	37.5
38	220.0	0.7785907572277913	354.6260195839134	37.5
38	224.0	0.7795266557353038	353.7245972585434	37.5
38	228.0	0.7807325665237812	352.0433885567308	37.5
38	232.0	0.7778950043856923	354.1639075418313	37.5
38	236.0	0.776743718366443	351.9927324153068	37.5
38	240.0	0.7796231330165391	350.41131359851386	37.5
38	244.0	0.7814544421921996	351.24668392546016	37.5
38	248.0	0.7781110362375745	350.9351967874672	37.5
38	252.0	0.7770123219736075	353.1601158097812	37.5
38	256.0	0.7794029311543766	354.6204023128104	37.5
38	260.0	0.7736424470557259	353.169166958676	37.5
38	264.0	0.7783537311518833	351.88439705553	37.5
38	268.0	0.7773281387108251	353.1933633415478	37.5
38	272.0	0.7800953864095223	351.78525252920525	37.5
38	276.0	0.7777008733243617	353.5993390389605	37.5
38	280.0	0.7796118075088886	353.2642526749715	37.5
38	284.0	0.7803417371107478	352.08038724402854	37.5
38	288.0	0.7809859287089403	351.90975724557	37.5
38	292.0	0.7822932631856145	353.351425366455	37.5
38	296.0	0.7868562746419357	351.19669694080176	37.5
38	300.0	0.7871922932639633	353.4571164994428	37.5
38	304.0	0.7877641434215622	351.57822854952803	37.5
38	308.0	0.785662767946632	351.8717523026634	37.5
38	312.0	0.7874443927815756	352.8468480392118	37.5
38	316.0	0.7862722445417739	353.3525242522004	37.5
38	320.0	0.7939564731048799	352.62662991685755	37.5
38	324.0	0.7885021069756316	352.5395222639107	37.5
38	328.0	0.7880266060283657	352.643489526352	37.5
38	332.0	0.790748929718467	352.24027694214334	37.5
38	336.0	0.7895413521215674	351.3061931880626	37.5
38	340.0	0.791824528670315	350.82997197387164	37.5
38	344.0	0.7921581801326539	350.83850350358443	37.5
38	348.0	0.7966733801658138	350.88034821772214	37.5
38	352.0	0.7951120552655576	350.73930938338	37.5
38	356.0	0.7964064874212916	350.787505350962	37.5
38	360.0	0.7967823055413806	353.7001186934674	37.5
38	364.0	0.7978585428018609	352.69526893425126	37.5
38	368.0	0.7956447402480936	350.9464439052076	37.5
38	372.0	0.7983440166471606	352.29103933735365	37.5
38	376.0	0.7950153339055438	352.24685264209285	37.5
38	380.0	0.8018301905570766	352.9635301487774	37.5
38	384.0	0.8036112951371436	356.6451006407957	37.5
38	388.0	0.8051149998169975	357.69418341266567	37.5
38	392.0	0.8013746393915124	357.97589039782304	37.5
38	396.0	0.8060255218964945	358.36983292483217	37.5
38	400.0	0.8044367795642404	358.43642703657594	37.5
38	404.0	0.8036101586007449	358.6940642837272	37.5
38	408.0	0.8045760498018943	357.2449183640768	37.5
38	412.0	0.8055393917541486	358.59785002175704	37.5
38	416.0	0.8065734103313913	358.92265236297857	37.5
38	420.0	0.8125186869694001	358.952581522125	37.5
38	424.0	0.8160265174849636	356.76647671274054	37.5
38	428.0	0.822160932783367	354.93597668667144	37.5
38	432.0	0.8202525198421748	353.99924101379634	37.5
38	436.0	0.8319130044017882	355.3379354232116	37.5
38	440.0	0.8472094722558565	351.96889356153656	37.5
38	444.0	0.8679320423965925	352.99520414834655	37.5
38	448.0	0.8915678317444413	351.40752803446634	37.5
38	452.0	0.9008983548391188	350.95625501658253	37.5
38	456.0	0.9067237387408109	350.4587737651305	37.5
38	460.0	0.9044856402843054	349.21038735086444	37.5
38	464.0	0.9039440669677092	350.10237779173315	37.5
38	468.0	0.8921012570937681	350.0431675634593	37.5
38	472.0	0.8738758823552403	349.32942782465665	37.5
38	476.0	0.8491241963297157	347.3745928632411	37.5
38	480.0	0.8267147497842151	346.7218891326355	37.5
38	484.0	0.8029917637262283	344.2770356446468	37.5
38	488.0	0.7867605779552665	342.0865367790677	37.5
38	492.0	0.7759593963825472	343.15156619789474	37.5
38	496.0	0.7723746962161464	342.16936429169607	37.5
38	500.0	0.7651856182390452	342.91707036842695	37.5
38	504.0	0.7635454226994937	344.24933886596466	37.5
38	508.0	0.7614501342066201	342.6512695670926	37.5
38	512.0	0.763491704390666	344.9606416660022	37.5
38	516.0	0.7568199678628743	346.55192182890784	37.5
38	520.0	0.7609006770358263	347.4238733365629	37.5
38	524.0	0.7572069574600301	348.20743778091503	37.5
38	528.0	0.7549561387717915	349.34901814067763	37.5
38	532.0	0.7559461177737284	346.19525964822685	37.5
38	536.0	0.7487888273695887	341.088650255583	37.5
38	540.0	0.7621908651286823	345.2110059632721	37.5
38	544.0	0.7459587168861989	344.1822276421306	37.5
38	548.0	0.7450793680909581	342.81093749434905	37.5
38	552.0	0.7455572342050957	343.3915103082894	37.5
38	556.0	0.7507496239984061	341.62612425453125	37.5
38	560.0	0.7489446897521732	346.8414221436456	37.5
38	564.0	0.749413919635359	347.5340898520961	37.5
38	568.0	0.7474967403994958	348.66725691919373	37.5
38	572.0	0.7528381572022135	348.3352306965906	37.5
38	576.0	0.7484049733575355	345.9135868582088	37.5
38	580.0	0.7492235804031144	347.33314308789284	37.5
38	584.0	0.7488463556020419	348.2778964041399	37.5
38	588.0	0.7496240966270624	347.071635023283	37.5
38	592.0	0.7486294853639067	348.1743889243628	37.5
38	596.0	0.7492032084390613	350.03170984696413	37.5
38	600.0	0.751855583861001	347.3542770934438	37.5
38	604.0	0.7484748756317225	351.38936911488906	37.5
38	608.0	0.7526100034647687	351.0848840240571	37.5
38	612.0	0.7548957552751554	346.42673123576554	37.5
38	616.0	0.752759522723492	348.1650275008769	37.5
38	620.0	0.7578470811591638	350.73697854373125	37.5
38	624.0	0.758820568081512	349.9894164609621	37.5
38	628.0	0.754798359576619	350.9285944426127	37.5
38	632.0	0.7586154035781008	352.67182838396343	37.5
[truncated: 8,198 more rows]
