# Supplementary material for: Mechanistic origins of temperature scaling in the early embryonic cell cycle
Source: Nat Commun. 2025 Aug 28;16:8045. doi: 10.1038/s41467-025-62918-0 (PMC12394406; doi:10.1038/s41467-025-62918-0)
Supplement: Supplementary file 12 — Source Data [file 41467_2025_62918_MOESM12_ESM.zip › Source_Data_NatComm/Fig4/09-20-24/Pos1_processed_spots.csv]

TRACK_ID	TIME	RATIO	POSITION_X	RADIUS
33	4.0	0.7455974890409239	1440.3525943508048	37.5
33	8.0	0.7418248895842487	1428.1573195863916	37.5
33	12.0	0.7315560235597018	1430.2251476241954	37.5
33	16.0	0.7316978998329355	1433.7612306988678	37.5
33	20.0	0.7376079199614698	1439.789916115329	37.5
33	24.0	0.7365304488676289	1440.3396281498135	37.5
33	28.0	0.7301714283045888	1449.9963851542725	37.5
33	32.0	0.7357651074553953	1451.1811366525606	37.5
33	36.0	0.7303818769389407	1453.0781564392323	37.5
33	40.0	0.7282131712413926	1453.3883147455808	37.5
33	44.0	0.7308593724014609	1456.162188921433	37.5
33	48.0	0.7304069095036456	1456.3779506092774	37.5
33	52.0	0.7353298760675154	1456.5652095075277	37.5
33	56.0	0.7374123290432799	1456.4733018223146	37.5
33	60.0	0.7398327135741519	1456.837116731399	37.5
33	64.0	0.7387362791900582	1458.0678027472031	37.5
33	68.0	0.7432231681163466	1460.7392348505202	37.5
33	72.0	0.7483609219060282	1463.8601080729493	37.5
33	76.0	0.7449797101930333	1465.005762731522	37.5
33	80.0	0.74523588646266	1462.7890015332837	37.5
33	84.0	0.7552426015916388	1463.836331176645	37.5
33	88.0	0.7609172584139906	1459.570695313916	37.5
33	92.0	0.7604364416253999	1458.6419025984214	37.5
33	96.0	0.7671851386277868	1456.309760301565	37.5
33	100.0	0.7627243980458084	1460.2568388559428	37.5
33	104.0	0.7642911483751248	1459.019414358785	37.5
33	108.0	0.7701438884417433	1457.0250161957483	37.5
33	112.0	0.7715155692050716	1455.1332385666983	37.5
33	116.0	0.7680928411529223	1455.1329673075004	37.5
33	120.0	0.7739772907542707	1454.976724235885	37.5
33	124.0	0.7768200442067255	1453.6457314144943	37.5
33	128.0	0.7741188056174706	1453.89561223982	37.5
33	132.0	0.778135514199015	1453.238658240794	37.5
33	136.0	0.7770895445379534	1454.3034843182686	37.5
33	140.0	0.7791978021555981	1452.638128837904	37.5
33	144.0	0.7818369798748319	1451.9338341977625	37.5
33	148.0	0.7795841749764786	1451.9961199696484	37.5
33	152.0	0.7824468541907077	1451.91737206043	37.5
33	156.0	0.7896846948280916	1451.8629539918234	37.5
33	160.0	0.7806304418512418	1457.2872355388472	37.5
33	164.0	0.7801355521682383	1454.8410283668743	37.5
33	168.0	0.7872504045527893	1451.1807743959546	37.5
33	172.0	0.7844675119606493	1453.1887850106675	37.5
33	176.0	0.8028578222734086	1456.5842600056735	37.5
33	180.0	0.8179889959115917	1456.110847987913	37.5
33	184.0	0.8625170933148699	1455.0742155592432	37.5
33	188.0	0.8923337614828009	1455.4196530674385	37.5
33	192.0	0.9022276333290411	1452.4837989114085	37.5
33	196.0	0.9051262101297569	1452.637266540116	37.5
33	200.0	0.8926109615862028	1453.350209048093	37.5
33	204.0	0.8777365392663907	1454.6017709572486	37.5
33	208.0	0.8412518219070884	1459.976382537542	37.5
33	212.0	0.803262397380886	1461.8194906963197	37.5
33	216.0	0.7886616551389191	1462.8898657462646	37.5
33	220.0	0.7797315349756306	1462.3001666320392	37.5
33	224.0	0.775356506384575	1460.7521044160324	37.5
33	228.0	0.7688937209863934	1460.432147079278	37.5
33	232.0	0.7671142699875313	1459.789371977026	37.5
33	236.0	0.7604098261991604	1458.9654925424622	37.5
33	240.0	0.7619120389110323	1458.464157773582	37.5
33	244.0	0.7555758575370758	1459.2396142098912	37.5
33	248.0	0.7569092995669726	1458.3017125130114	37.5
33	252.0	0.754508976398354	1458.3035260340969	37.5
33	256.0	0.7447314390792854	1458.742495788575	37.5
33	260.0	0.7526077104885115	1456.437340227278	37.5
33	264.0	0.7536061864160976	1457.758700277028	37.5
33	268.0	0.7477275692061269	1459.4326228762775	37.5
33	272.0	0.7560623412381169	1458.3113714123133	37.5
33	276.0	0.7600141480238031	1460.8922209282598	37.5
33	280.0	0.7552574864680041	1460.314026279038	37.5
33	284.0	0.7611815534782069	1460.4436423241066	37.5
33	288.0	0.7581416549770174	1460.1577044785026	37.5
33	292.0	0.7659375990332935	1460.4144168477274	37.5
33	296.0	0.7641263864742138	1464.0509869935106	37.5
33	300.0	0.7682801562030033	1463.089887338501	37.5
33	304.0	0.7636147993780508	1463.354919355815	37.5
33	308.0	0.774522543927845	1458.4742155997476	37.5
33	312.0	0.777628650398844	1457.768506079781	37.5
33	316.0	0.7703115284550235	1456.4290107898491	37.5
33	320.0	0.7748489081170874	1455.2445412431418	37.5
33	324.0	0.7699682958369342	1455.9845507324285	37.5
33	328.0	0.7773548773435429	1455.5596303411517	37.5
33	332.0	0.7721915845761791	1455.7909897566935	37.5
33	336.0	0.7818516278681231	1455.6913919702322	37.5
33	340.0	0.7829129505848046	1455.623312346085	37.5
33	344.0	0.786149146787702	1455.1303270747314	37.5
33	348.0	0.7847100205163797	1454.556166264107	37.5
33	352.0	0.7883232454283626	1454.789055094809	37.5
33	356.0	0.7812692944138794	1455.7055977089765	37.5
33	360.0	0.7847020689219071	1456.5139161126435	37.5
33	364.0	0.793159465028316	1456.659711650905	37.5
33	368.0	0.7930252420385283	1457.639758966298	37.5
33	372.0	0.8079994027549479	1456.2130887638896	37.5
33	376.0	0.846460521901796	1454.395197662472	37.5
33	380.0	0.8665681155240414	1454.1636472020334	37.5
33	384.0	0.8933043025420269	1450.1820735623112	37.5
33	388.0	0.8952022471257984	1450.9486200311944	37.5
33	392.0	0.8914639324654924	1451.2223018488023	37.5
33	396.0	0.8807122959281873	1450.960254406872	37.5
33	400.0	0.8532902624431157	1448.050245266334	37.5
33	404.0	0.8214165380425388	1446.851612149496	37.5
33	408.0	0.7875869674588024	1447.5121779048377	37.5
33	412.0	0.7729583915809366	1447.7406450227938	37.5
33	416.0	0.7529831563360626	1450.334243567169	37.5
33	420.0	0.7536314487061967	1449.4055030228683	37.5
33	424.0	0.7495358750221167	1449.7478189141175	37.5
33	428.0	0.747563435476773	1451.945629939332	37.5
33	432.0	0.7413807032786751	1454.5747328745724	37.5
33	436.0	0.7411720318160433	1458.058165509504	37.5
33	440.0	0.7441572310537161	1461.1693879024529	37.5
33	444.0	0.7440464975716077	1460.093900137999	37.5
33	448.0	0.7407774528100116	1462.1545590095927	37.5
33	452.0	0.7415890011604286	1463.1036995011125	37.5
33	456.0	0.7432491112273543	1461.9994908844326	37.5
33	460.0	0.7427398364970121	1462.5404413755812	37.5
33	464.0	0.7494719893943228	1460.2322523772707	37.5
33	468.0	0.7475435373987971	1460.9617199879724	37.5
33	472.0	0.7488784621550924	1460.8319037165231	37.5
33	476.0	0.7483165116184928	1461.3202111034564	37.5
33	480.0	0.7523547847646729	1460.8129419672978	37.5
33	484.0	0.7555427273277638	1460.1472940268925	37.5
33	488.0	0.7629107617480213	1458.495603194223	37.5
33	492.0	0.7574111762284113	1461.1386110837338	37.5
33	496.0	0.754091224527138	1462.0227456867826	37.5
33	500.0	0.7611737430711072	1459.356446924206	37.5
33	504.0	0.7648996812021094	1460.452897858362	37.5
33	508.0	0.7711286956082422	1460.956456525821	37.5
33	512.0	0.7675223175846467	1460.2110618267614	37.5
33	516.0	0.7681531554036702	1459.739082159468	37.5
33	520.0	0.7766815923134814	1458.4733116659786	37.5
33	524.0	0.7773717912139271	1459.7808904225387	37.5
33	528.0	0.7766192192905347	1459.1748466203564	37.5
33	532.0	0.7969307788371583	1458.5229208527858	37.5
33	536.0	0.8285089259663441	1457.6953827820987	37.5
33	540.0	0.8634404539410057	1454.8957669686115	37.5
33	544.0	0.8742543184983141	1453.3426561719518	37.5
33	548.0	0.8824409739669308	1453.6658580477958	37.5
33	552.0	0.8876185532674177	1454.0433605196677	37.5
33	556.0	0.8722974921360287	1453.9391199525076	37.5
33	560.0	0.8661763060898348	1454.1897911651472	37.5
33	564.0	0.8299384236567439	1453.849864920261	37.5
33	568.0	0.7955379773968942	1455.6550894992663	37.5
33	572.0	0.7645731382657699	1457.3496369751915	37.5
33	576.0	0.7507053571067268	1457.6691065318869	37.5
33	580.0	0.7385075420761414	1459.1458926800085	37.5
33	584.0	0.7333864159665274	1458.9510755875804	37.5
33	588.0	0.7314121815418594	1459.1657545957669	37.5
33	592.0	0.7349418275079135	1457.2291435666923	37.5
33	596.0	0.7257122746503869	1459.0647984536329	37.5
33	600.0	0.7307304218439341	1458.4297101994423	37.5
33	604.0	0.7201448766759895	1458.841441194819	37.5
33	608.0	0.7291613126600688	1456.278561908837	37.5
33	612.0	0.7226895008397779	1456.9819985948425	37.5
33	616.0	0.7277077000588127	1455.6594858813046	37.5
33	620.0	0.7235633524800498	1456.437188719244	37.5
33	624.0	0.7286444505136679	1457.2937557259745	37.5
33	628.0	0.7305150296909294	1456.1399582903482	37.5
33	632.0	0.73360240698637	1456.977885498537	37.5
33	636.0	0.7360243262691281	1455.6477314584606	37.5
33	640.0	0.7351691600840663	1456.74856261358	37.5
33	644.0	0.7376590766791983	1457.070745934686	37.5
33	648.0	0.7387443051074605	1457.277985117319	37.5
33	652.0	0.7448594097083576	1458.170917216537	37.5
33	656.0	0.7467510852208662	1457.7335216379524	37.5
33	660.0	0.7489181576523126	1456.5897134222062	37.5
33	664.0	0.7563739330575119	1455.0747524040964	37.5
33	668.0	0.7607647309080885	1455.4451673908736	37.5
35	8.0	0.7506163691257738	1547.1131188249094	37.5
35	12.0	0.7431517863832889	1551.001408335621	37.5
35	16.0	0.7401116332007744	1548.7359219000898	37.5
35	20.0	0.7324128057000922	1548.3966697953867	37.5
35	24.0	0.7335682739828112	1554.9503674841517	37.5
35	28.0	0.7327369669299558	1555.6988020723377	37.5
35	32.0	0.7310107434510851	1553.9599575109023	37.5
35	36.0	0.7358474051770372	1556.8469073094493	37.5
35	40.0	0.7342362880896183	1557.179910430371	37.5
35	44.0	0.7326099535470583	1557.1972542167002	37.5
35	48.0	0.7360208047581499	1558.5531610512971	37.5
35	52.0	0.7366247508461657	1558.273269911694	37.5
35	56.0	0.7325245263270534	1558.239563180938	37.5
35	60.0	0.7361294065943799	1557.6858840514556	37.5
35	64.0	0.7349857385136027	1557.9894952838113	37.5
35	68.0	0.7366959285585162	1556.8357940026283	37.5
35	72.0	0.7390248837409358	1556.7388764107875	37.5
35	76.0	0.7342564438582947	1556.5756312496956	37.5
35	80.0	0.7369752260197646	1558.2283184274577	37.5
35	84.0	0.7408359156099242	1559.3251104311776	37.5
35	88.0	0.7471353519597208	1562.2914165294717	37.5
35	92.0	0.7430031837911842	1560.4551694722372	37.5
35	96.0	0.7516165317429727	1558.5768529612023	37.5
35	100.0	0.7522030232798779	1555.7379421812432	37.5
35	104.0	0.7516611080021415	1553.602930878617	37.5
35	108.0	0.7515192947372685	1554.4737653562008	37.5
35	112.0	0.75253408610135	1552.8380350754778	37.5
35	116.0	0.7521147948980326	1551.9044084716495	37.5
35	120.0	0.7517356413584463	1552.507855436991	37.5
35	124.0	0.7503982563743601	1552.4483895620042	37.5
35	128.0	0.7589974533935048	1552.0442005945686	37.5
35	132.0	0.7603784521652378	1550.8666621463242	37.5
35	136.0	0.7590866154955999	1552.2899138440089	37.5
35	140.0	0.7601859742898754	1552.3021480348752	37.5
35	144.0	0.7615553713778601	1552.53238363768	37.5
35	148.0	0.7572878589031712	1552.460959492806	37.5
35	152.0	0.7589950314698002	1552.1381448171471	37.5
35	156.0	0.7609320526409193	1552.5508289968668	37.5
35	160.0	0.7693331886285354	1553.8416225599508	37.5
35	164.0	0.7704158212285275	1555.5989850812657	37.5
35	168.0	0.7757901403567211	1554.0967575008738	37.5
35	172.0	0.7745190358439162	1554.3382525748607	37.5
35	176.0	0.7772212478875657	1554.5636772250589	37.5
35	180.0	0.7772035154107664	1555.2837204824998	37.5
35	184.0	0.7838636444665225	1557.3852138499835	37.5
35	188.0	0.7879839412401148	1557.335211710051	37.5
35	192.0	0.7808997168379258	1554.6464628445317	37.5
35	196.0	0.779451985794509	1552.760586203372	37.5
35	200.0	0.7881117404812921	1553.6536116356217	37.5
35	204.0	0.7815979495385712	1552.248394728277	37.5
35	208.0	0.7953752173319557	1553.5033042575308	37.5
35	212.0	0.808084766042056	1553.978347975321	37.5
35	216.0	0.8325338660430524	1555.3340799596442	37.5
35	220.0	0.8534257493379135	1555.1044417032151	37.5
35	224.0	0.8659940488490118	1555.8307098647947	37.5
35	228.0	0.8641877841573734	1555.851549983124	37.5
35	232.0	0.8541333206135943	1556.3727363585265	37.5
35	236.0	0.8360397226398434	1555.4655710222266	37.5
35	240.0	0.8046418027827912	1553.6239668426426	37.5
35	244.0	0.7823052141372909	1554.1439375614098	37.5
35	248.0	0.7515681220245197	1552.7921105828054	37.5
35	252.0	0.7443681148995391	1551.681834226069	37.5
35	256.0	0.733308232793951	1552.8057525949282	37.5
35	260.0	0.7415792790496686	1552.912871375536	37.5
35	264.0	0.7292728142342148	1552.4162243191522	37.5
35	268.0	0.7277446777996165	1551.6414135922496	37.5
35	272.0	0.7254689351073175	1551.3142288640922	37.5
35	276.0	0.7242350028054471	1551.2460005150815	37.5
35	280.0	0.7213959541454894	1551.1686375779343	37.5
35	284.0	0.7245264660163152	1551.066263275768	37.5
35	288.0	0.720208384767619	1550.4313763786254	37.5
35	292.0	0.7141115000702764	1549.109372457434	37.5
35	296.0	0.7159232178543619	1548.7409175173236	37.5
35	300.0	0.7184197471325404	1548.7992535017531	37.5
35	304.0	0.7192836905951463	1547.984979280749	37.5
35	308.0	0.7201470877901317	1549.2593298067266	37.5
35	312.0	0.7184420126719955	1549.2056663876638	37.5
35	316.0	0.7193825376524395	1549.558135230391	37.5
35	320.0	0.7271273200877136	1550.5143658087866	37.5
35	324.0	0.7288709365084498	1550.7207029417343	37.5
35	328.0	0.7305298294225288	1551.5861361397658	37.5
35	332.0	0.7299767546776889	1551.643101846185	37.5
35	336.0	0.7299623518320997	1550.8242263573693	37.5
35	340.0	0.7349613070668131	1552.4355722796397	37.5
35	344.0	0.7351824236038691	1552.62615627722	37.5
35	348.0	0.738951106119099	1552.2378275637204	37.5
35	352.0	0.7467888841135685	1553.18659150855	37.5
35	356.0	0.7397168336754923	1551.968517675369	37.5
35	360.0	0.7396782649908843	1551.928561430856	37.5
35	364.0	0.7408182817037677	1551.1315909776445	37.5
35	368.0	0.7426683942977478	1552.244265678748	37.5
35	372.0	0.7467325295574091	1550.408864734516	37.5
35	376.0	0.7443299747389344	1550.46862990303	37.5
35	380.0	0.7479820941490578	1550.7229983705065	37.5
35	384.0	0.7515309689789164	1550.5463626204837	37.5
35	388.0	0.7549581041676461	1550.916594386842	37.5
35	392.0	0.7539093565891078	1550.1575201771057	37.5
35	396.0	0.7546921663037052	1549.7447952607754	37.5
35	400.0	0.7519288667537831	1548.6381624318174	37.5
35	404.0	0.7548395449264937	1548.486070189311	37.5
35	408.0	0.7638907393824445	1550.3856463709842	37.5
35	412.0	0.7577684142216353	1548.6277892559067	37.5
35	416.0	0.7552028115248285	1549.1558479167838	37.5
35	420.0	0.7646389685767329	1550.3382477922746	37.5
35	424.0	0.7680279430702628	1552.337183382429	37.5
35	428.0	0.7774051292319026	1553.0749611484391	37.5
35	432.0	0.7815288857004244	1552.251045713611	37.5
35	436.0	0.8151445644745121	1553.7913611271	37.5
35	440.0	0.8397630594633353	1553.3023580751792	37.5
35	444.0	0.8532715375747149	1554.2711376993002	37.5
35	448.0	0.8573047436819612	1554.1888726053076	37.5
35	452.0	0.8573212699887871	1553.6837185732788	37.5
35	456.0	0.8443973926985064	1553.632601085293	37.5
35	460.0	0.8321590032336581	1554.4710803963717	37.5
35	464.0	0.8013776114181428	1552.298848961596	37.5
35	468.0	0.7658825283312574	1551.3010078310274	37.5
35	472.0	0.7470587786509164	1550.474472153262	37.5
35	476.0	0.7276504966039508	1548.1789221654903	37.5
35	480.0	0.7251252396728255	1547.1457167546985	37.5
35	484.0	0.716653963744084	1547.6793308550868	37.5
35	488.0	0.7138428267582569	1548.7092598428706	37.5
35	492.0	0.7069798147296059	1546.7549100810193	37.5
35	496.0	0.7063256284494953	1547.0776502441304	37.5
35	500.0	0.7125901296843269	1547.1387185032563	37.5
35	504.0	0.707409335786478	1545.9143447365834	37.5
35	508.0	0.7058228267547232	1545.318229256353	37.5
35	512.0	0.7063065419407526	1545.2374678662563	37.5
35	516.0	0.7111159162984261	1545.6233410162274	37.5
35	520.0	0.7088881671184951	1545.235747799167	37.5
35	524.0	0.7110615921055496	1545.8462299984956	37.5
35	528.0	0.7106446680619208	1544.728296067514	37.5
35	532.0	0.717283232553041	1545.3972493543429	37.5
35	536.0	0.7128426833063889	1543.62743787686	37.5
35	540.0	0.7112365606657856	1543.6665357404363	37.5
35	544.0	0.7187882244908589	1544.8117716304769	37.5
35	548.0	0.7167591866610523	1543.2574824486453	37.5
35	552.0	0.7206212549266351	1541.7185277006936	37.5
35	556.0	0.7173463887565341	1540.7330744537508	37.5
35	560.0	0.7267195429428803	1535.9323706834875	37.5
35	564.0	0.7320434493735294	1536.8943502790023	37.5
35	568.0	0.7219834191025705	1534.929740138699	37.5
35	572.0	0.7328272297741416	1536.9666668628076	37.5
35	576.0	0.7348935082693566	1537.3568020505936	37.5
35	580.0	0.7373190487696204	1536.353777803702	37.5
35	584.0	0.7397805128691147	1537.1954647480663	37.5
35	588.0	0.7412935523285338	1537.240073592906	37.5
35	592.0	0.7485762183696515	1535.9863769523354	37.5
35	596.0	0.7512740602723373	1536.5899054363233	37.5
35	600.0	0.7518155497624152	1536.4860609510229	37.5
35	604.0	0.7538074578230175	1535.896017994348	37.5
35	608.0	0.7629212129278815	1537.2833820515957	37.5
35	612.0	0.7811643745949027	1538.2816264187206	37.5
35	616.0	0.8115897464145906	1540.5862751671873	37.5
35	620.0	0.8316849113913983	1541.8451781279443	37.5
35	624.0	0.8431473571367566	1540.9444833952186	37.5
35	628.0	0.845332175705609	1542.0636029140376	37.5
35	632.0	0.840257409751615	1541.2704189507338	37.5
35	636.0	0.8354954210294441	1541.700355641479	37.5
35	640.0	0.8230338942480142	1541.456069755059	37.5
35	644.0	0.790740901888484	1540.988531334006	37.5
35	648.0	0.7570262350403621	1539.7083337880497	37.5
35	652.0	0.7288599824004011	1537.602581380128	37.5
35	656.0	0.7155099383279384	1536.938282000117	37.5
35	660.0	0.7112881822696481	1535.7298769028655	37.5
35	664.0	0.7004341650187377	1535.1314890193603	37.5
35	668.0	0.7059621414247406	1536.492874387739	37.5
38	0.0	0.7889621634559854	845.8280862249213	37.5
38	4.0	0.7703898627628049	890.5292157324639	37.5
38	8.0	0.7517700107739017	945.5825897158784	37.5
38	12.0	0.7500075873609092	956.6833462670248	37.5
38	16.0	0.7547205682952363	966.4006254001956	37.5
38	20.0	0.7511698727948432	984.5567917979766	37.5
38	24.0	0.7475497752939092	1011.2130448427788	37.5
38	28.0	0.7464049204322066	1017.3225331885764	37.5
38	32.0	0.7463694310566618	1019.2452975650292	37.5
38	36.0	0.7478715549689624	1019.6097808475164	37.5
38	40.0	0.7478548988199509	1019.8322032951412	37.5
38	44.0	0.7478282277645645	1020.4201028035644	37.5
38	48.0	0.7436336908416122	1020.7707885813596	37.5
38	52.0	0.7506779859035543	1021.647632513316	37.5
38	56.0	0.7543068597259837	1024.3450398802752	37.5
38	60.0	0.753528992654248	1024.0909552574085	37.5
38	64.0	0.7572338757141513	1027.4420034434504	37.5
38	68.0	0.7546119392194975	1026.5270238547248	37.5
38	72.0	0.7653490554211653	1034.2380002393434	37.5
38	76.0	0.7629030951385275	1032.249122996163	37.5
38	80.0	0.7622696248077973	1032.8314203516702	37.5
38	84.0	0.7693225561006911	1033.467759457468	37.5
38	88.0	0.7786907776710004	1033.7115312979718	37.5
38	92.0	0.7814546237100762	1032.8473441491751	37.5
38	96.0	0.7868357159569568	1032.842657481273	37.5
38	100.0	0.7824048012308129	1035.4596041043158	37.5
38	104.0	0.7871177561523961	1036.534029786547	37.5
38	108.0	0.7905693531256178	1033.2185587172542	37.5
38	112.0	0.7908252845192105	1032.1742518169444	37.5
38	116.0	0.7937703613445565	1034.5279853559707	37.5
38	120.0	0.796227959350511	1034.781858246502	37.5
38	124.0	0.8070472758226844	1033.5155526775984	37.5
38	128.0	0.8102618446741187	1033.997775899741	37.5
38	132.0	0.8238753980631224	1036.608904321345	37.5
38	136.0	0.8613844140116752	1037.84276567382	37.5
38	140.0	0.8829697288241282	1034.7605657068668	37.5
38	144.0	0.8994833129591223	1035.344349559428	37.5
38	148.0	0.8925016145856618	1035.0356348463415	37.5
38	152.0	0.8844327656092756	1031.0462874441182	37.5
38	156.0	0.8619902888889303	1029.953822894941	37.5
38	160.0	0.8273020788954835	1028.9263450842093	37.5
38	164.0	0.791448211838229	1019.9314341759944	37.5
38	168.0	0.7732890715553152	1014.2479929195252	37.5
38	172.0	0.7661361833147033	1016.4467339671662	37.5
38	176.0	0.7630790536157581	1022.0736661583584	37.5
38	180.0	0.7537099576389831	1023.33962408021	37.5
38	184.0	0.7563847100304382	1025.167710170574	37.5
38	188.0	0.7569387214555896	1025.079113778785	37.5
38	192.0	0.7611133686563355	1020.799224666783	37.5
38	196.0	0.7683364232938839	1018.8035373748044	37.5
38	200.0	0.7696057851743855	1021.918510873254	37.5
38	204.0	0.7652724442503513	1022.7550071510258	37.5
38	208.0	0.7665286176697309	1025.2452458277364	37.5
38	212.0	0.7661626884093015	1028.621057069999	37.5
38	216.0	0.7614910777644901	1026.5513454035588	37.5
38	220.0	0.7638447548588401	1025.6542584872054	37.5
38	224.0	0.7666472818479926	1026.0398216442768	37.5
38	228.0	0.7686864648694265	1026.061335835086	37.5
38	232.0	0.7710099671809327	1024.8241709596227	37.5
38	236.0	0.7668925060179514	1024.0960457340789	37.5
38	240.0	0.7725266242240754	1024.7806853922036	37.5
38	244.0	0.7738510030577794	1023.5063960218416	37.5
38	248.0	0.7742100749806619	1022.4463372821706	37.5
38	252.0	0.7740688958269316	1021.936585938008	37.5
38	256.0	0.7781466715696513	1023.5820026220174	37.5
38	260.0	0.7823806798518196	1023.6675981330818	37.5
38	264.0	0.785069062921042	1022.27108760156	37.5
38	268.0	0.7821426472598473	1022.8581115552936	37.5
38	272.0	0.7865670948396017	1023.7520498797212	37.5
38	276.0	0.7913884448647284	1025.1569789151995	37.5
38	280.0	0.7921637467016494	1026.5622151871946	37.5
38	284.0	0.7999221696199816	1028.0219845303905	37.5
38	288.0	0.8026258481825768	1025.9898821889508	37.5
38	292.0	0.8107430388638251	1027.526064967756	37.5
38	296.0	0.810091099484975	1029.4608946213232	37.5
38	300.0	0.8294787276348724	1031.089788060646	37.5
38	304.0	0.8460983137009774	1029.3935663809395	37.5
38	308.0	0.8900428824733009	1027.528381510876	37.5
38	312.0	0.9074838209258674	1025.8257076182329	37.5
38	316.0	0.9160163050623766	1024.6693357158142	37.5
38	320.0	0.9096082137031318	1023.3628993733264	37.5
38	324.0	0.898125946468508	1022.4827561027746	37.5
38	328.0	0.8666665683030743	1021.877625294384	37.5
38	332.0	0.8308389220916015	1021.6260794182976	37.5
38	336.0	0.7931654636033739	1021.411165655766	37.5
38	340.0	0.7731121013274361	1019.9582006150764	37.5
38	344.0	0.7676873437104879	1021.3855038939907	37.5
38	348.0	0.7609720418466	1018.5279452919684	37.5
38	352.0	0.7548848957207411	1018.1389029122706	37.5
38	356.0	0.7539111006624708	1017.5674211142244	37.5
38	360.0	0.7545064983630569	1018.4144470717256	37.5
38	364.0	0.7535758584468023	1016.8976181094212	37.5
38	368.0	0.7530451644669479	1019.4398039133604	37.5
38	372.0	0.7508956974384952	1017.9170761387772	37.5
38	376.0	0.7516391596769672	1020.1146815988908	37.5
38	380.0	0.7627618107549528	1022.9436851782874	37.5
38	384.0	0.7566478975156922	1019.8329196225588	37.5
38	388.0	0.7627262873737042	1018.6187356728558	37.5
38	392.0	0.7624743979822296	1021.1517915453912	37.5
38	396.0	0.7678684185627941	1019.6222141015502	37.5
38	400.0	0.7693645075185263	1018.3438629940116	37.5
38	404.0	0.7722450987519154	1015.6842660955484	37.5
38	408.0	0.7732970461194782	1015.5534034453052	37.5
38	412.0	0.780812640074149	1017.3126274585871	37.5
38	416.0	0.7785075127866119	1018.1784211572002	37.5
38	420.0	0.7882648589918879	1016.5705487425524	37.5
38	424.0	0.7902487129071935	1018.1919957992432	37.5
38	428.0	0.7985014039710573	1021.559067875986	37.5
38	432.0	0.8051817287213172	1020.585061794156	37.5
38	436.0	0.8186270837087098	1025.0513984629863	37.5
38	440.0	0.850625091774731	1028.720374337663	37.5
38	444.0	0.877982790519729	1026.8296394458234	37.5
38	448.0	0.8999991364974604	1028.3988507560816	37.5
38	452.0	0.9072123583178405	1028.6755538299255	37.5
38	456.0	0.8957526441321181	1026.7254690286172	37.5
38	460.0	0.8928686812688553	1027.5502441467922	37.5
38	464.0	0.8652598395089942	1025.9228138581652	37.5
38	468.0	0.8286233790535864	1025.8361651251869	37.5
38	472.0	0.7918055837609332	1024.9989277128864	37.5
38	476.0	0.7652399830924113	1024.137083435411	37.5
38	480.0	0.7575260259801103	1024.589890905731	37.5
38	484.0	0.7520663332481973	1023.1265805410932	37.5
38	488.0	0.7473490442252186	1022.6491472591384	37.5
38	492.0	0.7497650998792753	1024.528843939857	37.5
38	496.0	0.7472366531859497	1024.301357242753	37.5
38	500.0	0.744001908472127	1024.018792858487	37.5
38	504.0	0.7390513891879605	1020.6012523073922	37.5
38	508.0	0.7476305661996462	1022.796787719028	37.5
38	512.0	0.7439477779860796	1018.5673198805316	37.5
38	516.0	0.7517282597111807	1018.6116987612736	37.5
38	520.0	0.7513170682764856	1018.5899236869872	37.5
38	524.0	0.7528758479448502	1020.5490377191004	37.5
38	528.0	0.7552343894222964	1020.4364333560018	37.5
38	532.0	0.7630376583109933	1022.86406477397	37.5
38	536.0	0.7652058125163411	1023.0892336750647	37.5
38	540.0	0.764586623181974	1023.0463525906438	37.5
38	544.0	0.7751725533164963	1024.8426515439726	37.5
38	548.0	0.7758827192428647	1026.132049760428	37.5
38	552.0	0.7755244377291216	1023.4911092143176	37.5
38	556.0	0.778073756669824	1023.9386593984484	37.5
38	560.0	0.7888999925318563	1024.227010207793	37.5
38	564.0	0.7973640371393464	1023.9097044488732	37.5
38	568.0	0.8297857928023732	1024.345192585423	37.5
38	572.0	0.8646074061730096	1024.9852495374182	37.5
38	576.0	0.8850897026088	1025.8288098047287	37.5
38	580.0	0.898325316842684	1026.0427859236468	37.5
38	584.0	0.8897899813311779	1025.15607799283	37.5
38	588.0	0.882578642455178	1026.4345189839346	37.5
38	592.0	0.8666780066298966	1023.2933628087144	37.5
38	596.0	0.8341195380121188	1024.4746083843654	37.5
38	600.0	0.7906925028051359	1022.8261095502904	37.5
38	604.0	0.7637336154626344	1024.361670916893	37.5
38	608.0	0.7459701290133888	1021.6399128855136	37.5
38	612.0	0.7368493767019678	1022.0175711636166	37.5
38	616.0	0.7299869727717159	1020.919618761488	37.5
38	620.0	0.7280958383022481	1017.8864634194298	37.5
38	624.0	0.7320480765432398	1019.7486430035462	37.5
38	628.0	0.728503025808258	1018.4347156442768	37.5
38	632.0	0.7322437024036726	1019.866731465892	37.5
38	636.0	0.7329185430239187	1019.0305079920128	37.5
38	640.0	0.7357154252476599	1021.491976017466	37.5
38	644.0	0.7346793036551706	1020.5539978560528	37.5
38	648.0	0.7319346910606102	1017.7239611009612	37.5
38	652.0	0.742044822097721	1020.3589645241044	37.5
38	656.0	0.7476683791298496	1019.3369262786402	37.5
38	660.0	0.7455293432116731	1018.158182078328	37.5
38	664.0	0.7517195358426706	1019.4162931736	37.5
38	668.0	0.749746799395805	1017.2026550127692	37.5
39	0.0	0.7934977311450764	1289.4354543673496	37.5
39	4.0	0.7838044099104927	1260.7841512106454	37.5
39	8.0	0.7645601716127156	1299.755897448098	37.5
39	12.0	0.7595001362583208	1307.8258613878047	37.5
39	16.0	0.7578005572157239	1307.7355103093053	37.5
39	20.0	0.7608012988941679	1317.155417119501	37.5
39	24.0	0.7602007582784274	1324.729416475723	37.5
39	28.0	0.7585524243411774	1332.2806931838725	37.5
39	32.0	0.7558877204769655	1332.7481335659174	37.5
39	36.0	0.7548164272361167	1338.7249531776897	37.5
39	40.0	0.7559218543862961	1337.4127641050568	37.5
39	44.0	0.7527857735911239	1341.8264761418145	37.5
39	48.0	0.7545638902967706	1343.186672731086	37.5
39	52.0	0.760882895616519	1342.9362558514888	37.5
39	56.0	0.7583539782751044	1340.5929978471763	37.5
39	60.0	0.7568971761706814	1343.731255801849	37.5
39	64.0	0.7586970915556587	1346.941483745293	37.5
39	68.0	0.7636945194250768	1346.224564852247	37.5
39	72.0	0.7652141735080196	1350.610170252617	37.5
39	76.0	0.7654967135198514	1352.1030030032275	37.5
39	80.0	0.7674588964008457	1349.3545404930042	37.5
39	84.0	0.7710912795249923	1352.287920064624	37.5
39	88.0	0.7750126902458444	1349.4747507883326	37.5
39	92.0	0.7794493093710115	1346.3888597978803	37.5
39	96.0	0.785121793955586	1342.9406121801608	37.5
39	100.0	0.7823270263722195	1349.9655121489272	37.5
39	104.0	0.7853202503676964	1348.15380278564	37.5
39	108.0	0.7814356268560457	1344.563256108987	37.5
39	112.0	0.7859325695341569	1342.8436239286573	37.5
39	116.0	0.7867834619859504	1343.5141447739825	37.5
39	120.0	0.787816053453403	1344.7890983460509	37.5
39	124.0	0.7912465256599339	1340.2187459670538	37.5
39	128.0	0.7904475078087635	1339.962226886098	37.5
39	132.0	0.7915070744915688	1342.151691644072	37.5
39	136.0	0.7947203142743678	1340.6447401885418	37.5
39	140.0	0.7953044460381751	1340.179035397177	37.5
39	144.0	0.7992941402115834	1340.8517707250503	37.5
39	148.0	0.7986093443185746	1344.639748044738	37.5
39	152.0	0.8024882502160068	1342.726331013016	37.5
39	156.0	0.8056205903654915	1344.922709669877	37.5
39	160.0	0.8090767371501836	1347.2316871744404	37.5
39	164.0	0.8113864502887591	1344.7789468116168	37.5
39	168.0	0.8217506974016543	1339.287292426006	37.5
39	172.0	0.8443624986797194	1343.922865056742	37.5
39	176.0	0.875226973001864	1347.1416829133836	37.5
39	180.0	0.8970536316328804	1343.9239527011978	37.5
39	184.0	0.9063238607784784	1345.4207791757608	37.5
39	188.0	0.908691712399516	1345.287755965002	37.5
39	192.0	0.9043169047431154	1336.6428418545513	37.5
39	196.0	0.881037959813443	1329.9528157539232	37.5
39	200.0	0.8457910456892953	1334.8984743887102	37.5
39	204.0	0.8151689112781039	1337.0175671590778	37.5
39	208.0	0.7997648303011108	1338.5786221076366	37.5
39	212.0	0.7911577492234187	1343.0627982214266	37.5
39	216.0	0.7841415035074508	1346.3562552319074	37.5
39	220.0	0.7818176966511432	1345.1682110220956	37.5
39	224.0	0.7792720271027016	1345.5901182519697	37.5
39	228.0	0.7740906162855916	1343.4622192888078	37.5
39	232.0	0.7726099084695879	1343.8848800580795	37.5
39	236.0	0.7708709461328309	1343.2458512415888	37.5
39	240.0	0.7698301398277523	1343.6844608461947	37.5
39	244.0	0.7713311947988559	1342.1762584826067	37.5
39	248.0	0.768148317077532	1343.026124120796	37.5
39	252.0	0.7686289181208924	1342.6191883391969	37.5
39	256.0	0.765825800446756	1339.7659413035333	37.5
39	260.0	0.7665948828192015	1341.713730465477	37.5
39	264.0	0.7704437179847652	1341.3380468249743	37.5
39	268.0	0.7687130277005464	1346.7711031040265	37.5
39	272.0	0.7667212735192404	1345.6395528531625	37.5
39	276.0	0.7731894879376028	1351.7087288091116	37.5
39	280.0	0.7754739427019185	1344.7167493648649	37.5
39	284.0	0.7764095066348817	1349.615625468277	37.5
39	288.0	0.7810533953028939	1347.2323012966792	37.5
39	292.0	0.7816975644794631	1347.5625272547366	37.5
39	296.0	0.7821717403750973	1351.3522599975258	37.5
39	300.0	0.7874429003478481	1352.0696272298223	37.5
39	304.0	0.7882418453502114	1351.5825853552635	37.5
39	308.0	0.7899208795146062	1346.8171757172786	37.5
39	312.0	0.7900255443841222	1346.7848011942683	37.5
39	316.0	0.7917093909061257	1347.1061772458197	37.5
39	320.0	0.7954864569114599	1340.7323917495144	37.5
39	324.0	0.793980568759428	1345.2821417938069	37.5
39	328.0	0.8024099099479475	1345.9050363416573	37.5
39	332.0	0.8026945569920296	1344.6542488290145	37.5
39	336.0	0.8069267159506859	1347.7290829657031	37.5
39	340.0	0.8051921497676361	1343.0649275732733	37.5
39	344.0	0.8100076705194447	1346.390007523572	37.5
39	348.0	0.8188712684534777	1344.5772288766132	37.5
39	352.0	0.8319066081539073	1344.3224734654575	37.5
39	356.0	0.8720052163448725	1342.7282324710798	37.5
39	360.0	0.8985654399835458	1342.85107849805	37.5
39	364.0	0.908279030334998	1340.1199611638172	37.5
39	368.0	0.9055598557852041	1341.211120650642	37.5
39	372.0	0.8963192603442539	1340.6664326331477	37.5
39	376.0	0.885143472838746	1337.7135643515494	37.5
39	380.0	0.8504360890343955	1334.0878883279609	37.5
39	384.0	0.8100283765979118	1330.8139777979718	37.5
39	388.0	0.7908807236179789	1331.0417450914367	37.5
39	392.0	0.7722689071482193	1328.7912116635732	37.5
39	396.0	0.7638466466154462	1327.6170245822468	37.5
39	400.0	0.7616979575506082	1328.2999449997235	37.5
39	404.0	0.7562582401872572	1327.425126062067	37.5
39	408.0	0.7576819852836953	1329.26719603568	37.5
39	412.0	0.7523524058777246	1333.203443136144	37.5
39	416.0	0.7488825295537139	1334.6843980699991	37.5
39	420.0	0.7515092079758695	1336.97581160262	37.5
39	424.0	0.750460623860385	1333.7985218685849	37.5
39	428.0	0.7476905423709141	1340.7614320929229	37.5
39	432.0	0.7498637926553529	1342.683911806476	37.5
39	436.0	0.7535220844723549	1346.444256046851	37.5
39	440.0	0.756497307649101	1349.2195106306633	37.5
39	444.0	0.7583767179792255	1347.0168738649097	37.5
39	448.0	0.7580890066207956	1347.9779296848708	37.5
39	452.0	0.7645102940492869	1347.727513283451	37.5
39	456.0	0.7645965679089144	1350.433672548168	37.5
39	460.0	0.7683045960921213	1352.7460655763389	37.5
39	464.0	0.7704887977417127	1347.7152361673022	37.5
39	468.0	0.7709988712238336	1350.706152170827	37.5
39	472.0	0.7718688310168551	1352.366200806493	37.5
39	476.0	0.7749461282003938	1351.4218822434607	37.5
39	480.0	0.7785848324212912	1352.0825874162745	37.5
39	484.0	0.78078510994657	1350.6546794166245	37.5
39	488.0	0.7858326123478628	1349.9695537078092	37.5
39	492.0	0.7874874806732387	1351.9369377566088	37.5
39	496.0	0.7915536263007659	1350.017416734307	37.5
39	500.0	0.8021572166696493	1347.951289056955	37.5
39	504.0	0.8258833258551997	1347.557392609464	37.5
39	508.0	0.8614072028523394	1343.6225457496582	37.5
39	512.0	0.8849739839819254	1343.8233510734924	37.5
39	520.0	0.8897876734300059	1341.1010844781151	37.5
39	524.0	0.8838416960462177	1340.1882913841446	37.5
39	528.0	0.8697937114306182	1337.921923740429	37.5
39	532.0	0.8390958279093909	1338.1392124046415	37.5
39	536.0	0.8037094854783094	1336.300658485965	37.5
39	540.0	0.7726190696526737	1330.5827673402728	37.5
39	544.0	0.7556405933680578	1330.7550798545774	37.5
39	548.0	0.7475769705344815	1330.8414672452222	37.5
39	552.0	0.737744090929245	1326.8851717872333	37.5
39	556.0	0.7372323578209433	1329.4217043258209	37.5
39	560.0	0.7420658793914828	1331.3849405375793	37.5
39	564.0	0.7345697245645781	1332.8474798262464	37.5
39	568.0	0.7366404326128351	1338.4400283510065	37.5
39	572.0	0.7358812402724699	1341.5486644916011	37.5
39	576.0	0.7332382830621007	1343.9248604499237	37.5
39	580.0	0.7420659834096469	1341.90908926728	37.5
39	584.0	0.7358314206457983	1346.1007652731892	37.5
39	588.0	0.7413165874620463	1343.809192140403	37.5
39	592.0	0.74076401434593	1345.1017500521862	37.5
39	596.0	0.7423212568437085	1347.4901048483905	37.5
39	600.0	0.7430650288164063	1347.3605076881108	37.5
39	604.0	0.7451080593052272	1348.487343543861	37.5
39	608.0	0.745104589198638	1347.6202705243122	37.5
39	612.0	0.7482714222464426	1347.12094338807	37.5
39	616.0	0.7495097485048539	1348.627727711741	37.5
39	620.0	0.7494108116284051	1348.0159451007655	37.5
39	624.0	0.7567550572207615	1347.2605206355595	37.5
39	628.0	0.7584823970504503	1348.9857024915068	37.5
39	632.0	0.7683076601111688	1346.769198640042	37.5
39	636.0	0.7713943218824865	1345.447713439634	37.5
39	640.0	0.7857753788595212	1345.584313746098	37.5
39	648.0	0.8448921797937972	1340.4169805391211	37.5
39	652.0	0.8651580737949579	1339.1270439316368	37.5
39	656.0	0.8699515877654854	1340.399254523894	37.5
39	660.0	0.8688774591355592	1339.087971378785	37.5
39	664.0	0.8651144972268058	1336.778082662906	37.5
39	668.0	0.8439869362756698	1335.4844655960712	37.5
40	4.0	0.796307116346651	1244.7068834929723	37.5
40	8.0	0.7816544285961234	1229.434295661987	37.5
40	12.0	0.7746874921506246	1238.8048483681755	37.5
40	16.0	0.7735165852218129	1248.6784258563105	37.5
40	20.0	0.7695543808162238	1263.1345779369583	37.5
40	24.0	0.7779790288190195	1267.4363211323123	37.5
40	28.0	0.7737217618601563	1274.0119143631773	37.5
40	32.0	0.7724031285591288	1278.097884911576	37.5
40	36.0	0.7728249038968532	1278.5103504651902	37.5
40	40.0	0.7698444724689308	1284.8548687890072	37.5
40	44.0	0.7710209815561656	1282.9765231279728	37.5
40	48.0	0.7734147830037121	1286.2177833068788	37.5
40	52.0	0.7724916994853777	1284.8385680938316	37.5
40	56.0	0.7735439717080759	1282.559407789087	37.5
40	60.0	0.77835269224191	1284.7854245838075	37.5
40	64.0	0.7785152245746153	1283.3628271529092	37.5
40	68.0	0.7787083739068096	1290.8258693290684	37.5
40	72.0	0.7846705255148507	1292.4679891679154	37.5
40	76.0	0.7833025460387759	1292.2623450944802	37.5
40	80.0	0.788432680035385	1293.50485407414	37.5
40	84.0	0.7891473328559018	1292.9604833302426	37.5
40	88.0	0.7978705811451325	1287.0571350844164	37.5
40	92.0	0.7978242051321317	1285.4410128527177	37.5
40	96.0	0.8027372107559839	1280.8635017993518	37.5
40	100.0	0.8011270786475873	1283.576104547176	37.5
40	104.0	0.8065582581285515	1278.865100154057	37.5
40	108.0	0.8012048921828848	1272.92429935286	37.5
40	112.0	0.8075740131681607	1273.9527794548046	37.5
40	116.0	0.8033407039463659	1271.944320876337	37.5
40	120.0	0.808098673616986	1273.3047440626278	37.5
40	124.0	0.8072009785366305	1271.23763956362	37.5
40	128.0	0.809436336361503	1273.5262310461385	37.5
40	132.0	0.8131524696289507	1273.9744447845912	37.5
40	136.0	0.8151977523346506	1273.1302633733058	37.5
40	140.0	0.8147568670487099	1272.9330753858796	37.5
40	144.0	0.8191984177033707	1272.1499185007656	37.5
40	148.0	0.818335813814443	1270.2202973538883	37.5
40	152.0	0.826993483976476	1272.730235942156	37.5
40	156.0	0.8279835077031868	1275.8169224871572	37.5
40	160.0	0.8351691166918278	1276.3304254748834	37.5
40	164.0	0.84437739860253	1278.9198896929802	37.5
40	168.0	0.8740073752488562	1277.420680390194	37.5
40	172.0	0.9001360105627962	1278.2746563535525	37.5
40	176.0	0.9190239205931672	1281.763325024578	37.5
40	180.0	0.9167490068034273	1280.2579274852774	37.5
40	184.0	0.9147402293958214	1285.0035206767416	37.5
40	188.0	0.9068931257500594	1286.3022496639917	37.5
40	192.0	0.8831501806168404	1282.2206403045984	37.5
40	196.0	0.8465214066230721	1280.9861343114908	37.5
40	204.0	0.8139694586027111	1292.1563538877776	37.5
40	208.0	0.8071209581798743	1292.698592969711	37.5
40	212.0	0.7996551753459297	1294.351596639014	37.5
40	216.0	0.7927475219436215	1296.0802247364943	37.5
40	220.0	0.7884119306130835	1290.4817568639965	37.5
40	224.0	0.7869998595362152	1290.6377470893408	37.5
40	228.0	0.7833281394409862	1290.6575911992666	37.5
40	232.0	0.7788820719873983	1286.0759092116873	37.5
40	236.0	0.779094054546126	1290.6384291242764	37.5
40	240.0	0.7770586921143252	1293.7051033159742	37.5
40	244.0	0.7786136085860684	1290.357182456492	37.5
40	248.0	0.7755347709482336	1292.3685222667768	37.5
40	252.0	0.776167457612939	1291.6847222679646	37.5
40	256.0	0.7744296549578201	1290.5854397048563	37.5
40	260.0	0.779366280153071	1290.9690748674684	37.5
40	264.0	0.7788795604125002	1284.9228254999043	37.5
40	268.0	0.780157441162444	1284.6556748318292	37.5
40	272.0	0.78588129002425	1286.5438120146423	37.5
40	276.0	0.7859212763207679	1288.6892860493683	37.5
40	280.0	0.790436469053214	1286.7490663163271	37.5
40	284.0	0.7937953432968878	1285.0211595207322	37.5
40	288.0	0.7922093510147662	1285.496603718509	37.5
40	292.0	0.7989008739470824	1286.6148189036835	37.5
40	296.0	0.7981657325029266	1284.7229259809528	37.5
40	300.0	0.8044684689659459	1286.736026969519	37.5
40	304.0	0.8048490921429297	1285.0371793830293	37.5
40	308.0	0.8097789019992968	1282.3463873175024	37.5
40	312.0	0.8089918391184542	1280.7612674345885	37.5
40	316.0	0.8117158983616782	1281.0730857767692	37.5
40	320.0	0.8162607716348353	1279.5668062844072	37.5
40	324.0	0.8158461071946764	1282.1483335410508	37.5
40	328.0	0.8233755786440183	1278.8546606074683	37.5
40	332.0	0.8247032217729107	1278.6113673859263	37.5
40	336.0	0.832598198285821	1282.090983074096	37.5
40	340.0	0.8354323174481937	1277.8947880010203	37.5
40	344.0	0.8665826089077181	1280.2150025682809	37.5
40	348.0	0.8940163035796556	1278.1487415269464	37.5
40	352.0	0.918160972934355	1280.8265333010263	37.5
40	356.0	0.9224853101653135	1279.542241488639	37.5
40	360.0	0.9178457078976235	1277.8009236474873	37.5
40	364.0	0.907989041752691	1278.0210701080998	37.5
40	368.0	0.8793403012349105	1278.32717013673	37.5
40	372.0	0.84667508901866	1278.2493073755006	37.5
40	376.0	0.8120625888119704	1277.292042944753	37.5
40	380.0	0.7939767651433813	1276.0029938725634	37.5
40	384.0	0.7890240474781985	1278.8955070533852	37.5
40	392.0	0.7716485064891626	1279.3907356261698	37.5
40	396.0	0.7661452030880544	1281.2509431941542	37.5
40	404.0	0.764365888803031	1278.3323301881023	37.5
40	408.0	0.7665115286744305	1277.7686431695058	37.5
40	412.0	0.762907597789625	1278.9584295013824	37.5
40	416.0	0.7609990214712559	1281.4464011087152	37.5
40	420.0	0.7636436377948204	1280.4721650292424	37.5
40	424.0	0.7644933747940508	1278.2261354327677	37.5
40	428.0	0.7667784949978719	1281.6775621874178	37.5
40	432.0	0.7663833141028421	1287.3321228458071	37.5
40	436.0	0.7705667142877246	1288.8967299357398	37.5
40	440.0	0.7736832798226134	1288.740045435429	37.5
40	444.0	0.7751547734248909	1286.53793233815	37.5
40	448.0	0.7766946805434436	1287.25546987056	37.5
40	452.0	0.7812382011539216	1290.009650923927	37.5
40	456.0	0.7784417838758594	1287.1905470914346	37.5
40	460.0	0.7846887230033613	1287.4769697113263	37.5
40	464.0	0.7894426867114315	1289.22933174058	37.5
40	468.0	0.7921764487081044	1287.6643033736025	37.5
40	472.0	0.7967808391391468	1289.741653318633	37.5
40	476.0	0.7993009844834801	1288.197611933291	37.5
40	480.0	0.8017352617604276	1288.86199610807	37.5
40	484.0	0.8127309053124963	1285.4105871799577	37.5
40	488.0	0.8254875335836871	1286.4720936226522	37.5
40	492.0	0.8600360778717959	1287.7387533582694	37.5
40	496.0	0.8862770882390856	1287.094176206186	37.5
40	500.0	0.8989512300995883	1286.8003207277095	37.5
40	504.0	0.9028377728518725	1287.2804140830815	37.5
40	508.0	0.9005439998228553	1285.0444129747357	37.5
40	512.0	0.8923924170105522	1284.3062412657323	37.5
40	516.0	0.8700580359430338	1282.355298403421	37.5
40	520.0	0.8309644504203102	1282.3092659815163	37.5
40	524.0	0.7964546745390089	1279.4792806087846	37.5
40	540.0	0.7523296401940254	1273.93206457163	37.5
40	544.0	0.7431039651761998	1277.4340073153526	37.5
40	548.0	0.7430696070508488	1276.903760531097	37.5
40	552.0	0.7481765116672168	1274.0967892597762	37.5
40	556.0	0.7450666668387358	1277.5006161652127	37.5
40	560.0	0.7469069431103041	1282.5699112405198	37.5
40	564.0	0.7477759295399697	1284.339597320039	37.5
40	568.0	0.7462077559873721	1285.4118492780583	37.5
40	572.0	0.7521506581649784	1284.5152809177328	37.5
40	576.0	0.7512574112638178	1283.80669565892	37.5
40	580.0	0.7556717005629439	1286.8227386287372	37.5
40	584.0	0.7585266819458689	1280.2463308073773	37.5
40	588.0	0.7610744788368945	1281.9711496686475	37.5
40	592.0	0.762651948357539	1281.2490444257114	37.5
40	596.0	0.7662985235479829	1280.030537668687	37.5
40	600.0	0.7635651091354791	1283.768272314269	37.5
40	604.0	0.7702197199842994	1282.1510597526726	37.5
40	608.0	0.7712247010387132	1278.899732540186	37.5
40	612.0	0.7729803058291118	1282.807647899208	37.5
40	616.0	0.7798664040852836	1282.4373845794871	37.5
40	620.0	0.782844087580859	1283.8814487541645	37.5
40	624.0	0.7963224914551266	1282.9603473798024	37.5
40	628.0	0.8291163200953764	1282.158736342693	37.5
40	632.0	0.857508350262789	1280.0505159688107	37.5
40	636.0	0.8749911299096448	1281.8475103512628	37.5
40	640.0	0.8844161500019463	1283.1120417491022	37.5
40	644.0	0.8801613542537471	1281.5281314488254	37.5
40	648.0	0.8730108198622896	1281.0210069117625	37.5
40	652.0	0.8599422821983216	1281.1880041476334	37.5
40	656.0	0.8238045507698495	1276.5935128892547	37.5
40	660.0	0.7856178215225595	1275.052423238162	37.5
40	664.0	0.7577934248567809	1272.6595033908015	37.5
41	0.0	0.8134605188083835	1010.365291464241	37.5
41	4.0	0.8073719358057583	979.732771983575	37.5
41	8.0	0.7870659315858787	1005.2968965669704	37.5
41	12.0	0.7805154402910477	1020.1293366875828	37.5
41	16.0	0.7814527173079481	1029.5867821964798	37.5
41	20.0	0.7781029120523055	1034.6366149155274	37.5
41	24.0	0.7758035794307871	1074.2692774549123	37.5
41	28.0	0.7749437140146404	1083.631806013991	37.5
41	32.0	0.7738637807856841	1088.0133337635452	37.5
41	36.0	0.7737234018511571	1090.5909460959958	37.5
41	40.0	0.7706483952213442	1092.3756418695273	37.5
41	44.0	0.768005330202844	1091.5750189634357	37.5
41	48.0	0.7702239949808556	1096.538739645866	37.5
41	52.0	0.7727869644362135	1086.6709042063378	37.5
41	56.0	0.7740687282196667	1096.461197671245	37.5
41	60.0	0.7784638012357803	1095.8288446332513	37.5
41	64.0	0.776871078787685	1092.36910047201	37.5
41	68.0	0.7770781000470199	1094.735060611227	37.5
41	72.0	0.7811993369088253	1102.9571212282228	37.5
41	76.0	0.7838738490097301	1097.8589310066486	37.5
41	80.0	0.7833288418449129	1103.2246326929542	37.5
41	84.0	0.7896770817315714	1102.0933710989846	37.5
41	88.0	0.7931369185687318	1103.2811396723794	37.5
41	92.0	0.7924499598608293	1098.4195088349288	37.5
41	96.0	0.7972093153415512	1099.5484464351914	37.5
41	100.0	0.7967842009130507	1099.7242230068214	37.5
41	104.0	0.799210005170188	1094.9251772033751	37.5
41	108.0	0.802249736194479	1095.4366129061614	37.5
41	112.0	0.8029761018843982	1093.6531252916905	37.5
41	116.0	0.8037283762671731	1094.3634495495314	37.5
41	120.0	0.808797881692591	1095.044083577554	37.5
41	124.0	0.8063721011233105	1098.684205583788	37.5
41	128.0	0.8101311365400141	1095.476760268382	37.5
41	132.0	0.8119237906123067	1096.5162249905204	37.5
41	136.0	0.814200827987475	1095.9305548210896	37.5
41	140.0	0.8126332078371765	1097.6181173663886	37.5
41	144.0	0.8214292989438127	1097.3818319384693	37.5
41	148.0	0.8239419597526012	1094.1653523769744	37.5
41	152.0	0.8261702492458306	1094.0799451153337	37.5
41	156.0	0.8281367464851453	1095.5780010574808	37.5
41	160.0	0.8348398262104013	1096.7090337521895	37.5
41	164.0	0.8417914056774742	1099.432209850051	37.5
41	168.0	0.8628731856317363	1097.0443680153228	37.5
41	172.0	0.8964928739978091	1098.6473908313749	37.5
41	176.0	0.9293076760442656	1102.1634224762106	37.5
41	180.0	0.9281769659393512	1101.135632777074	37.5
41	184.0	0.9282808986948841	1102.0385221520278	37.5
41	188.0	0.9221600598899086	1099.8593649440638	37.5
41	192.0	0.8952173983237016	1093.5432478797272	37.5
41	196.0	0.8597791567115218	1091.2798591801632	37.5
41	200.0	0.829706979973248	1096.4446354297957	37.5
41	204.0	0.8131106531510964	1094.1177724035178	37.5
41	208.0	0.8129326077635021	1100.999203960744	37.5
41	212.0	0.801343187861183	1102.3444886593404	37.5
41	216.0	0.7975419834618424	1103.6411675182978	37.5
41	220.0	0.7933972807802143	1097.6147063128926	37.5
41	224.0	0.7935956658085974	1101.0271817335283	37.5
41	228.0	0.7905788236739906	1100.346324099204	37.5
41	232.0	0.7893015057448453	1098.2196471340917	37.5
41	236.0	0.7863685026836055	1097.9001418423588	37.5
41	240.0	0.782024776498927	1099.7786175288354	37.5
41	244.0	0.7851237905664086	1098.6535091222934	37.5
41	248.0	0.787401582311148	1099.672773836029	37.5
41	252.0	0.7874933931280556	1101.2716151289103	37.5
41	256.0	0.7853460269559975	1095.2575904721257	37.5
41	260.0	0.7875287941475226	1096.981869104742	37.5
41	264.0	0.7833106054645721	1098.654791453769	37.5
41	268.0	0.7880274040963866	1099.06137063648	37.5
41	272.0	0.7911163252192618	1100.1764493603862	37.5
41	276.0	0.792679963094867	1099.831202705784	37.5
41	280.0	0.7949264354960338	1100.040030602976	37.5
41	284.0	0.794665253379156	1102.180351979527	37.5
41	288.0	0.797484682475943	1102.1609300137009	37.5
41	292.0	0.8010696666236738	1100.5353132764153	37.5
41	296.0	0.8019169395469192	1102.6032710554134	37.5
41	300.0	0.8063008270831854	1100.321243897094	37.5
41	304.0	0.8039126349287404	1102.6563151041692	37.5
41	308.0	0.8118462214881746	1099.3191320846524	37.5
41	312.0	0.8099552629320579	1101.5766185054044	37.5
41	316.0	0.8219658008193688	1098.5336712847025	37.5
41	320.0	0.8174020588473684	1098.467887204477	37.5
41	324.0	0.8230378877187294	1098.3110601539977	37.5
41	328.0	0.8247632468227314	1097.4326449565392	37.5
41	332.0	0.8267235270162706	1098.6801864419708	37.5
41	336.0	0.8258375448053177	1100.3957731649816	37.5
41	340.0	0.8308832485701303	1098.3468814220437	37.5
41	344.0	0.8414735426697605	1098.8100880724917	37.5
41	348.0	0.8598866232089204	1097.0673843892778	37.5
41	352.0	0.8958912119549	1096.4814852786294	37.5
41	356.0	0.9161937541549628	1093.4960865462172	37.5
41	360.0	0.9317080785725802	1091.0357262120872	37.5
41	364.0	0.9316553625847632	1090.626199452396	37.5
41	368.0	0.9131588048257626	1092.343919162146	37.5
41	372.0	0.9003938690297241	1091.1927540096628	37.5
41	376.0	0.8643992928652324	1090.0544862158708	37.5
41	380.0	0.8305162231429842	1093.5741712000415	37.5
41	384.0	0.8009779319590964	1093.9732302510192	37.5
41	388.0	0.7907061875955326	1094.8708180883457	37.5
41	392.0	0.7813365912007691	1096.0801569761793	37.5
41	396.0	0.7757919346716484	1095.9646842330694	37.5
41	400.0	0.7709096406386946	1092.9112896424058	37.5
41	404.0	0.7730850982492031	1091.6527352679166	37.5
41	408.0	0.7669504466772533	1092.1172720489717	37.5
41	412.0	0.7675614458482825	1095.2765012478767	37.5
41	416.0	0.766981217428318	1091.3036688255445	37.5
41	420.0	0.7661620879690108	1094.118048106298	37.5
41	424.0	0.7655776975100337	1093.6207551612465	37.5
41	428.0	0.7682861562416378	1097.4318586223635	37.5
41	432.0	0.7697418672430885	1095.4314899155402	37.5
41	436.0	0.7730252596388437	1099.281256992257	37.5
41	440.0	0.7736638063055896	1104.1523507998893	37.5
41	444.0	0.7775232249007368	1103.4130699615732	37.5
41	448.0	0.778126056070203	1103.0737217867804	37.5
41	452.0	0.7831945469986116	1101.9974965133576	37.5
41	456.0	0.7839000764807222	1103.7817607059617	37.5
41	460.0	0.7878846423864401	1103.1459168300892	37.5
41	464.0	0.7917965546986381	1103.5732068588322	37.5
41	468.0	0.7905039412761201	1105.219872434258	37.5
41	472.0	0.7933142398998223	1108.0139095123166	37.5
41	476.0	0.7955966098874759	1104.315861012833	37.5
41	480.0	0.7989284640249882	1102.0275721611956	37.5
41	484.0	0.8049842426327556	1104.0897778764406	37.5
41	488.0	0.8040137970425837	1102.8517093124074	37.5
41	492.0	0.8087986189995159	1100.2624844220898	37.5
41	496.0	0.8156058017255834	1099.6225947396615	37.5
41	500.0	0.8267563843145879	1100.239302898664	37.5
41	504.0	0.8563284117023374	1095.7786340907912	37.5
41	508.0	0.8896183105021217	1095.484250356699	37.5
41	512.0	0.9116318409276637	1093.867659756564	37.5
41	516.0	0.9155448457751025	1093.2255973817112	37.5
41	520.0	0.9131909384170268	1090.8452629947967	37.5
41	524.0	0.9058058802618684	1090.418145508319	37.5
41	528.0	0.8865719392534928	1090.3257622413023	37.5
41	532.0	0.8501312705450444	1092.7481311402717	37.5
41	536.0	0.8096336543087254	1096.4027596973388	37.5
41	540.0	0.7835131255112948	1094.1136064986065	37.5
41	544.0	0.7681590112580451	1094.047685973345	37.5
41	548.0	0.7574630510680866	1096.2630646113982	37.5
41	552.0	0.7526187876666136	1098.7156832724374	37.5
41	556.0	0.7565689647249869	1098.085159005272	37.5
41	560.0	0.7522846776599623	1099.6611123801133	37.5
41	564.0	0.7501775011771229	1097.767910214994	37.5
41	568.0	0.7489275746672315	1100.219663763382	37.5
41	572.0	0.7490641274035285	1099.0363013405918	37.5
41	576.0	0.7491399403829799	1100.7179948159526	37.5
41	580.0	0.7521069918010074	1097.7725713033676	37.5
41	584.0	0.7537440636524473	1097.9158608842686	37.5
41	588.0	0.7567519290655452	1099.5201630889962	37.5
41	592.0	0.7551206557310925	1103.3515303791569	37.5
41	596.0	0.7596589549147392	1101.4780259946194	37.5
41	600.0	0.7637918194730372	1103.0675398055982	37.5
41	604.0	0.7587505875752764	1106.2134510317192	37.5
41	608.0	0.7653432432029702	1106.7126274893844	37.5
41	612.0	0.7630727327016164	1103.2489742785074	37.5
41	616.0	0.7682660067621817	1101.2150572964365	37.5
41	620.0	0.771903406588732	1096.921676648046	37.5
41	624.0	0.7743155801681019	1095.3615595476476	37.5
41	628.0	0.7758998201368212	1095.6693686622268	37.5
41	632.0	0.7792470217931937	1093.0174382158953	37.5
41	636.0	0.7860761332623106	1093.2968667637672	37.5
41	640.0	0.7931415965218753	1091.011824994995	37.5
41	644.0	0.8038070934639207	1090.7500227751086	37.5
41	648.0	0.8379954464228814	1090.3909667022751	37.5
41	652.0	0.8640206361892844	1090.1101912653942	37.5
41	656.0	0.8850102529921535	1088.9001475730386	37.5
41	660.0	0.8961416381762108	1090.6533407469	37.5
41	664.0	0.89338109960657	1090.5627074413635	37.5
41	668.0	0.8869552613801769	1090.5355555008225	37.5
42	0.0	0.8547056498064178	239.66206111753124	37.5
42	4.0	0.8090540685799391	244.07518975853267	37.5
42	8.0	0.7823571934007395	248.96319460320896	37.5
42	12.0	0.7690761047121567	250.0717677939848	37.5
42	16.0	0.7624359134471455	243.63073665069484	37.5
42	24.0	0.7565639603601704	250.4968752271472	37.5
42	28.0	0.7537381737995505	251.6207969949248	37.5
42	32.0	0.7515153626409317	247.4104629157128	37.5
42	36.0	0.7527818229015613	246.30162694522107	37.5
42	40.0	0.7527019936052214	245.1079567914005	37.5
42	44.0	0.755217715888331	245.1449565882604	37.5
42	48.0	0.7491717597433936	249.01010480175228	37.5
42	52.0	0.756791104327899	246.2080387202354	37.5
42	56.0	0.7534303917031402	245.66815104729807	37.5
42	60.0	0.7526728263790294	250.82321362986417	37.5
42	64.0	0.7575839581905537	245.1419176658545	37.5
42	68.0	0.7527579216930549	246.14482061625463	37.5
42	72.0	0.7538945003237367	248.5272164267745	37.5
42	76.0	0.7558633827060328	248.4103141013835	37.5
42	80.0	0.7564558527740032	246.6575974200805	37.5
42	84.0	0.7602790536002866	252.11361554647988	37.5
42	88.0	0.7589001738897744	243.80374283094272	37.5
42	92.0	0.7619704358458717	246.16630144506036	37.5
42	96.0	0.7621655352390809	249.42874321097275	37.5
42	100.0	0.7659670674497532	250.75187684828987	37.5
42	108.0	0.761966419128487	246.95161070375408	37.5
42	112.0	0.766303085505249	250.4803681486708	37.5
42	116.0	0.7628634502157071	250.04773933173112	37.5
42	120.0	0.7679590383937364	250.43931530240428	37.5
42	124.0	0.7658771902939372	247.7287159284388	37.5
42	128.0	0.7691272523353939	251.32985776963423	37.5
42	132.0	0.7703742810763817	248.44079202783823	37.5
42	136.0	0.769365354608633	247.7255268334912	37.5
42	140.0	0.764933983460537	245.5368425265687	37.5
42	144.0	0.7705391352774702	249.53717662536667	37.5
42	148.0	0.7676892349033191	250.348261569796	37.5
42	152.0	0.7719650834850045	250.53462312045627	37.5
42	156.0	0.7744092707225789	246.9138218143497	37.5
42	160.0	0.779010148538432	250.4238777168628	37.5
42	164.0	0.7797567701263444	247.27758305896515	37.5
42	168.0	0.7765885778186782	247.2999179630802	37.5
42	172.0	0.7790860911811062	246.32765665499224	37.5
42	176.0	0.7836409784658658	248.06308735193008	37.5
42	180.0	0.7806957934110621	248.0569679123301	37.5
42	184.0	0.7828144571723366	249.26737516006256	37.5
42	188.0	0.7907962633293822	247.7961110298076	37.5
42	192.0	0.7867836973569641	248.58954976927376	37.5
42	196.0	0.7978461667531621	245.4833472819805	37.5
42	200.0	0.8009373689680434	246.844963358036	37.5
42	204.0	0.8222336419784841	247.6733700082415	37.5
42	208.0	0.8568734640899233	247.2600884460884	37.5
42	212.0	0.875298398410819	246.03571179653585	37.5
42	216.0	0.8897129220025574	248.1929101415219	37.5
42	220.0	0.876821478203818	246.7789273982242	37.5
42	224.0	0.8698577664437817	245.82603422751748	37.5
42	228.0	0.8357755871508007	245.07658426958005	37.5
42	232.0	0.7948883700206748	249.0715322086304	37.5
42	236.0	0.7726684961567277	247.21744693028592	37.5
42	240.0	0.7604205035893898	244.4111434073301	37.5
42	248.0	0.7476026796701692	247.51262981188745	37.5
42	252.0	0.74386782575089	245.60508019765297	37.5
42	256.0	0.7358310362823407	251.3860937029625	37.5
42	260.0	0.7413144744708889	247.2279856007232	37.5
42	264.0	0.7373773194428368	248.5999600663858	37.5
42	268.0	0.735506642797457	249.1826299633155	37.5
42	272.0	0.7338550975061089	243.6763831335508	37.5
42	276.0	0.7342787968921043	250.253395020542	37.5
42	280.0	0.7319782856676622	246.4487147996298	37.5
42	284.0	0.7354578321351956	245.29099001146855	37.5
42	288.0	0.7394696253542531	246.3640290591676	37.5
42	292.0	0.7381627749314087	246.2894952879289	37.5
42	296.0	0.7391932215672602	248.9801558998511	37.5
42	300.0	0.7425170557502213	247.08100428549835	37.5
42	304.0	0.7435950536817961	250.05258740603423	37.5
42	308.0	0.7458838928132125	251.14653895914608	37.5
42	312.0	0.7445510816720247	247.7602979908682	37.5
42	316.0	0.7470799143780251	247.70353950160944	37.5
42	320.0	0.7480378374840762	244.2722975657933	37.5
42	324.0	0.7503100804849285	248.53987666809408	37.5
42	328.0	0.7554132123586689	245.4252916496244	37.5
42	332.0	0.7522170563513843	247.93440040851044	37.5
42	336.0	0.7587657684252965	247.79696213469413	37.5
42	340.0	0.758790822512083	247.33954716162543	37.5
42	344.0	0.76149896106131	246.76682348052805	37.5
42	348.0	0.7614975862003643	247.6324606635864	37.5
42	352.0	0.7630925353900908	249.79240921201503	37.5
42	356.0	0.7689179371090404	250.74571709969047	37.5
42	360.0	0.7709299486206082	247.16231862980607	37.5
42	364.0	0.7737432827058874	250.3567704958568	37.5
42	368.0	0.77057745755791	249.7292968620337	37.5
42	372.0	0.7822237309639052	246.94000454174156	37.5
42	376.0	0.7912648540879775	245.35270077125065	37.5
42	380.0	0.8015885615593773	249.037723956362	37.5
42	384.0	0.836516292719537	246.4048998948458	37.5
42	388.0	0.8628861433122488	247.70312090790256	37.5
42	392.0	0.882107041581627	247.0426890894788	37.5
42	396.0	0.8826473560982164	247.9140543330708	37.5
42	400.0	0.8822438762431323	244.60215467268415	37.5
42	404.0	0.8631177240157407	246.48072723959996	37.5
42	408.0	0.8326139097896292	247.6554435161741	37.5
42	412.0	0.7898043769031421	247.5007409782118	37.5
42	416.0	0.7561827532396875	247.5819041588444	37.5
42	420.0	0.7475044114700359	247.7794415908152	37.5
42	424.0	0.734041155536405	245.5559952728471	37.5
42	428.0	0.7315907588820093	246.23164454478768	37.5
42	432.0	0.7256769214629892	249.9856384225359	37.5
42	436.0	0.7279518177637121	248.2806620111809	37.5
42	440.0	0.7271302610897774	247.1782104100144	37.5
42	444.0	0.7275967254266307	248.30626193480236	37.5
42	448.0	0.7247042421908283	247.534522726562	37.5
42	452.0	0.7313566670743947	248.42434586228487	37.5
42	456.0	0.727078042758074	249.33390119413997	37.5
42	460.0	0.7286377186671656	249.56623255383357	37.5
42	464.0	0.7310628645762561	245.97306124611927	37.5
42	468.0	0.7339050207817001	247.6889407128971	37.5
42	472.0	0.7341948585879416	249.89562559676392	37.5
42	476.0	0.7355809514574496	247.8330194257003	37.5
42	480.0	0.7397301179766784	248.22098837516236	37.5
42	484.0	0.7430884450579593	246.831832940813	37.5
42	488.0	0.7474432943426592	250.70149781161663	37.5
42	492.0	0.7500050071568621	249.38694359271616	37.5
42	496.0	0.754242460928653	247.24675023602404	37.5
42	500.0	0.7575716017113557	247.2567114111486	37.5
42	504.0	0.7586295698301804	249.1424657264215	37.5
42	508.0	0.7635563613134908	249.3359958910329	37.5
42	512.0	0.7690611299519805	243.60171997084765	37.5
42	516.0	0.7759982643167761	247.12717106515916	37.5
42	520.0	0.801582686122257	245.29074420501	37.5
42	524.0	0.8360613592856635	246.02626631489665	37.5
42	528.0	0.864883327188341	246.61173763943108	37.5
42	532.0	0.8755630450718108	246.9049160094084	37.5
42	536.0	0.8776663613142252	245.23064573686503	37.5
42	540.0	0.8747889134443572	244.9201296198452	37.5
42	544.0	0.8612015767226527	245.4050645070676	37.5
42	548.0	0.8328135350287734	244.2172622760592	37.5
42	552.0	0.7917465438260319	244.9981721565028	37.5
42	556.0	0.7554013598707359	246.9093280664154	37.5
42	560.0	0.7350313042460935	245.87287371937813	37.5
42	564.0	0.7269942286373619	245.7136827590378	37.5
42	568.0	0.7238840707611823	249.71941461998705	37.5
42	572.0	0.7169313884045303	245.3840884139476	37.5
42	576.0	0.7161080368512713	246.9745054550998	37.5
42	580.0	0.7204577356126926	244.35332505502305	37.5
42	584.0	0.7183829109537277	244.37398112582963	37.5
42	588.0	0.7198048753969787	245.34715418031575	37.5
42	592.0	0.7155624348073266	244.9430215403792	37.5
42	596.0	0.7174876157799868	249.12017741508075	37.5
42	600.0	0.722771848376278	249.39974712814688	37.5
42	604.0	0.7266716827458872	249.0135568458746	37.5
42	608.0	0.7260393947960662	243.61422690931607	37.5
42	612.0	0.7303658121517589	248.7511543130037	37.5
42	616.0	0.7317170479445334	245.6310870119461	37.5
42	620.0	0.7338524639128353	248.0614448290656	37.5
42	624.0	0.7432827376846181	244.18911605131865	37.5
42	628.0	0.7449699800894567	245.21398017442036	37.5
42	632.0	0.7504424409001084	247.8497985421131	37.5
42	636.0	0.7547585572092439	251.94942866560632	37.5
42	640.0	0.7621442033031725	245.98344086306216	37.5
42	644.0	0.7733434737191772	246.0318946149821	37.5
42	648.0	0.8029043075976283	248.08693027836324	37.5
42	652.0	0.8377176867359073	245.6803048327589	37.5
42	656.0	0.8628791933521851	246.42837610791864	37.5
42	660.0	0.8727688001545343	246.00337469914928	37.5
42	664.0	0.8678430307971879	246.59145328147187	37.5
42	668.0	0.860587247949418	246.47452968115843	37.5
43	0.0	0.8450786175975477	737.3574035861359	37.5
43	4.0	0.8085037444844544	781.3136658963258	37.5
43	8.0	0.773850458770895	822.3033293188395	37.5
43	12.0	0.7535664826858188	841.1167091413326	37.5
43	16.0	0.754679263026125	849.4080133224137	37.5
43	20.0	0.7497520663380975	868.8466498605302	37.5
43	24.0	0.7545407335218953	905.103950313827	37.5
43	28.0	0.7549353800432611	937.893786441002	37.5
43	32.0	0.7573324355592439	944.1629510055636	37.5
43	36.0	0.7537078790440376	943.8808422206776	37.5
43	40.0	0.7576973566991179	944.0666622959048	37.5
43	44.0	0.7566930898827443	945.887751493467	37.5
43	48.0	0.7578183043146017	948.746414593512	37.5
43	52.0	0.751406014068523	946.4730835419024	37.5
43	56.0	0.7581082827394989	950.1849340560334	37.5
43	60.0	0.7589017826620243	948.3372303273968	37.5
43	64.0	0.7605593739091254	951.6147586762204	37.5
43	68.0	0.7601620624445586	955.2400376251476	37.5
43	72.0	0.7626215485457356	957.0115689595206	37.5
43	76.0	0.7631997670003163	956.6205004401688	37.5
43	80.0	0.7692642292053018	957.5070225644738	37.5
43	84.0	0.7693201377765013	961.0485014664764	37.5
43	88.0	0.7755014492267753	955.26953764292	37.5
43	92.0	0.7782349535714672	957.2746224233512	37.5
43	96.0	0.7820253817107533	958.6487033019764	37.5
43	100.0	0.7869610208971958	963.225431744249	37.5
43	104.0	0.7874646087897255	962.9111028123076	37.5
43	108.0	0.7867259320878658	959.7999147004786	37.5
43	112.0	0.784210715046073	960.9001952116994	37.5
43	116.0	0.7786388185149399	959.0477699017246	37.5
43	120.0	0.7886666604082363	957.9552707570856	37.5
43	124.0	0.7960219009748561	959.0846010207532	37.5
43	128.0	0.7955239722171514	957.6150142570028	37.5
43	132.0	0.8008326341501295	959.2475177513552	37.5
43	136.0	0.7988784079417944	957.9739749678654	37.5
43	140.0	0.7990876876506211	957.9998363433768	37.5
43	144.0	0.8024666982334774	955.9264889283857	37.5
43	148.0	0.8088233615899154	956.4786137058636	37.5
43	152.0	0.8093397217396663	954.8849471081048	37.5
43	156.0	0.8305573095702482	958.0656757125336	37.5
43	160.0	0.864841072614359	961.0229768520308	37.5
43	164.0	0.9032185391933741	981.4649687435464	37.5
43	168.0	0.9191892525422835	979.6886636667969	37.5
43	172.0	0.9148227865602752	980.55970019128	37.5
43	176.0	0.915275467513128	986.0093520641022	37.5
43	180.0	0.8920934116378485	985.835446788102	37.5
43	184.0	0.8658013241356315	987.2441970623822	37.5
43	188.0	0.8339920897433387	988.6011476198936	37.5
43	192.0	0.8173637365743098	978.6951308742704	37.5
43	196.0	0.8094289724572947	977.6937734673426	37.5
43	200.0	0.8044872086327219	981.76653447685	37.5
43	204.0	0.7947118608004624	982.788900130535	37.5
43	208.0	0.7921869410052206	984.4459896033302	37.5
43	212.0	0.7903672527079791	986.8335202140316	37.5
43	216.0	0.7883947915662186	986.6629269920232	37.5
43	220.0	0.7809314564056513	983.6414233704868	37.5
43	224.0	0.7870997354712661	986.296959575483	37.5
43	228.0	0.7813455416313658	985.1969972913616	37.5
43	232.0	0.7843130045940729	983.9617471285144	37.5
43	236.0	0.7839035191653936	982.5430280702328	37.5
43	240.0	0.7845897165196164	985.6497231353565	37.5
43	244.0	0.7874593195400317	982.9505657197574	37.5
43	248.0	0.7866940318012328	984.1647067377834	37.5
43	252.0	0.7807328285459261	984.1981263092524	37.5
43	256.0	0.7881610348589915	982.3268096359308	37.5
43	260.0	0.788460370686961	981.8846420298214	37.5
43	264.0	0.7920808575707996	982.2251448314024	37.5
43	268.0	0.7901642457900441	981.5474397961814	37.5
43	272.0	0.7935293915804384	983.6571118026624	37.5
43	276.0	0.7926873922600823	984.4634557382984	37.5
43	280.0	0.7984617863586091	986.2054602437652	37.5
43	284.0	0.8019401916356432	987.3856852175412	37.5
43	288.0	0.8065068920763316	986.4445062157364	37.5
43	292.0	0.8047120199367048	987.5111563332086	37.5
43	296.0	0.8105948091387752	990.12640071559	37.5
43	300.0	0.81735261501783	988.1630195112626	37.5
43	304.0	0.8138557030366022	984.4864487815704	37.5
43	308.0	0.8222261949821991	981.9574633686208	37.5
43	312.0	0.8199548734265649	981.9203464248584	37.5
43	316.0	0.8323438660646505	978.8898030292642	37.5
43	320.0	0.8390185872399094	976.3013107990382	37.5
43	324.0	0.8551015455784491	976.9257649141102	37.5
43	328.0	0.8901623092807899	977.8072427531932	37.5
43	332.0	0.9167779576601898	980.5738759994872	37.5
43	336.0	0.9346585786866529	981.4573765610818	37.5
43	340.0	0.9292121936445041	982.959851589712	37.5
43	344.0	0.9200857076943632	980.8901650341586	37.5
43	348.0	0.907286898646635	980.21087749431	37.5
43	352.0	0.8680795358578522	978.6423460814032	37.5
43	356.0	0.8297479961411127	977.0535029428048	37.5
43	360.0	0.7983677639200794	975.9984121623966	37.5
43	364.0	0.7798244566011932	975.602507075878	37.5
43	368.0	0.774449970782993	978.563828014265	37.5
43	372.0	0.7726974473903229	978.755335652118	37.5
43	376.0	0.7644125257285999	978.4447905780067	37.5
43	380.0	0.7636421134792662	978.1222875589316	37.5
43	384.0	0.7629120469956145	980.0413036267312	37.5
43	388.0	0.7615636055656141	978.1907988098584	37.5
43	392.0	0.7618169508624903	978.1330998497828	37.5
43	396.0	0.7614755667971601	977.6226528662592	37.5
43	400.0	0.768887723247282	977.0864528167644	37.5
43	404.0	0.7708977351478045	976.1266918632596	37.5
43	408.0	0.7715270426312689	975.6970050897324	37.5
43	412.0	0.7730174239610248	977.6493842517382	37.5
43	416.0	0.7707827543614487	978.336775518648	37.5
43	420.0	0.7779034380169448	981.8476273841452	37.5
43	424.0	0.7766148779232432	980.4499791828472	37.5
43	428.0	0.7819504630460862	983.8790184858912	37.5
43	432.0	0.7886103829701052	983.5446392305208	37.5
43	436.0	0.7891366019497679	985.4013598553996	37.5
43	440.0	0.7879777934222949	983.0378753907596	37.5
43	444.0	0.7955690216009487	982.6719166721726	37.5
43	448.0	0.8035967176083417	979.8684880825896	37.5
43	452.0	0.8065752099744331	980.0563960879156	37.5
43	456.0	0.8128088330525511	981.13155675964	37.5
43	460.0	0.8318260028824752	982.536153871568	37.5
43	464.0	0.8659829277876667	983.6393266494052	37.5
43	468.0	0.8986182112297243	983.96322673882	37.5
43	472.0	0.914053296170411	985.8336851961282	37.5
43	476.0	0.9204175032225601	984.7741970587042	37.5
43	480.0	0.9155521128138749	985.676707750774	37.5
43	484.0	0.903161313653135	986.5330513873216	37.5
43	488.0	0.8825794396257071	984.2420524511128	37.5
43	492.0	0.8421166237814124	983.5221765909836	37.5
43	496.0	0.8021858205739477	982.0681413597777	37.5
43	500.0	0.7758505519169714	979.23660625759	37.5
43	504.0	0.7615687043179549	978.317220950681	37.5
43	508.0	0.7530705822077934	978.4639747059558	37.5
43	512.0	0.7529152412863421	977.535304436561	37.5
43	516.0	0.7531963421808859	976.079114710796	37.5
43	520.0	0.7496320051676483	976.502916131644	37.5
43	524.0	0.7474892646047704	976.2876231265744	37.5
43	528.0	0.7525398020807141	977.0113391175456	37.5
43	532.0	0.74640498977308	979.3065824994068	37.5
43	536.0	0.7499313105242507	981.4965315789832	37.5
43	540.0	0.7532139178784695	983.1439703307212	37.5
43	544.0	0.7544157658536527	985.8692354018294	37.5
43	548.0	0.7600558041302928	986.615065562322	37.5
43	552.0	0.7574312815389226	985.7868297786875	37.5
43	556.0	0.7627137746516066	984.828775998657	37.5
43	560.0	0.7681983347583693	984.2011673185652	37.5
43	564.0	0.7695608114267086	980.703928663405	37.5
43	568.0	0.7711015794412649	977.2196057087308	37.5
43	572.0	0.7752985087283968	978.294206756325	37.5
43	576.0	0.7817358115907109	977.4529671251328	37.5
43	580.0	0.7901184775004206	977.0897708875448	37.5
43	584.0	0.802652725300058	977.9730533479157	37.5
43	588.0	0.8266836954269298	978.6172965757436	37.5
43	592.0	0.8667712918108771	982.3152488547868	37.5
43	596.0	0.8908493450040827	982.3729459564568	37.5
43	600.0	0.9026665775327647	984.2579690317308	37.5
43	604.0	0.9000882015489504	982.6889348849888	37.5
43	608.0	0.895853021885057	982.9741062043918	37.5
43	612.0	0.8826516656265455	983.1799277828164	37.5
43	616.0	0.8582282035774229	981.8092743532418	37.5
43	620.0	0.8169796207802276	979.9252786291024	37.5
43	624.0	0.7816243551616469	979.8043519416703	37.5
43	628.0	0.7522768888072813	977.3336404217636	37.5
43	632.0	0.7392834263974664	976.5257355660026	37.5
43	636.0	0.737345119988356	979.090036408761	37.5
43	640.0	0.7338693303551185	978.623231837758	37.5
43	644.0	0.7283690469077521	977.3707982222649	37.5
43	648.0	0.7301554792750478	976.435307244806	37.5
43	652.0	0.7283659397479062	977.2039701624929	37.5
43	656.0	0.7228735641746643	978.2904212620036	37.5
43	660.0	0.7208061825306646	975.3074578363972	37.5
43	664.0	0.7244678215752438	977.0838449829264	37.5
43	668.0	0.7385321389670162	976.2848516486912	37.5
44	0.0	0.8068461287654496	1687.9201078018607	37.5
44	4.0	0.7792130212226751	1699.7423850408502	37.5
44	8.0	0.7697786113532217	1698.9071316926534	37.5
44	12.0	0.7634447904846952	1708.836915050304	37.5
44	16.0	0.7568493854642049	1704.9167495150186	37.5
44	20.0	0.7553298991729304	1708.233584705731	37.5
44	24.0	0.751083679035067	1714.92840460715	37.5
44	28.0	0.7545960979104465	1714.7544602942803	37.5
44	32.0	0.7544669667641909	1718.1879696833832	37.5
44	36.0	0.7540422528097847	1716.8049089078602	37.5
44	40.0	0.7515351146607376	1711.7782200950446	37.5
44	44.0	0.7526069658844121	1716.297075212905	37.5
44	48.0	0.7511978516652122	1717.930974022452	37.5
44	52.0	0.7518475160565108	1716.2253345799386	37.5
44	56.0	0.7540533668347505	1714.851687561977	37.5
44	60.0	0.7565688473028098	1715.5252113611664	37.5
44	64.0	0.7558395501308872	1718.6732461514064	37.5
44	68.0	0.7578991572633096	1725.2611852422122	37.5
44	72.0	0.7603212519810157	1715.512502306891	37.5
44	76.0	0.76130700102261	1719.2299078026278	37.5
44	80.0	0.7608757058440143	1720.522256134175	37.5
44	84.0	0.7609198976099043	1715.675800506157	37.5
44	88.0	0.7611352532302018	1722.731931401824	37.5
44	92.0	0.7668657527593002	1718.9731919627882	37.5
44	96.0	0.7699576236051651	1713.8495667873942	37.5
44	100.0	0.7725615734149933	1705.848786019777	37.5
44	104.0	0.773255511496292	1706.3492956740663	37.5
44	108.0	0.7715920186551696	1708.4428049442974	37.5
44	112.0	0.7762006405683279	1706.7673783115465	37.5
44	116.0	0.7738337111085296	1706.5659827333095	37.5
44	120.0	0.7788074218813549	1709.1671247962402	37.5
44	124.0	0.7799841564881557	1703.2013367505776	37.5
44	128.0	0.7835855649601807	1705.4925940839416	37.5
44	132.0	0.781348855296	1702.672426600658	37.5
44	136.0	0.7840227013485018	1709.2742143577204	37.5
44	140.0	0.7843619816804098	1708.532007046441	37.5
44	144.0	0.7916905481140172	1705.5447210682596	37.5
44	148.0	0.7880018851274259	1707.7271177432876	37.5
44	152.0	0.7880170466712005	1706.5725666522983	37.5
44	156.0	0.7919014217706183	1705.70447431838	37.5
44	160.0	0.7965995795480426	1709.613679567728	37.5
44	164.0	0.7982306527385942	1704.5887845228262	37.5
44	168.0	0.8054091256402972	1704.813583797824	37.5
44	172.0	0.8037060934285517	1704.2891075541652	37.5
44	176.0	0.8048196430805872	1705.0591877122645	37.5
44	180.0	0.8025323126169114	1706.333547081473	37.5
44	184.0	0.8150262035802814	1701.2908551982982	37.5
44	188.0	0.8150733087734805	1701.796020355831	37.5
44	192.0	0.8170083148629527	1700.6749336057171	37.5
44	196.0	0.8324485392563322	1701.5494543194172	37.5
44	200.0	0.8591706467256464	1703.544468356609	37.5
44	204.0	0.8878220933921563	1704.0775896420791	37.5
44	208.0	0.9101994483358542	1705.138136622213	37.5
44	212.0	0.9114391337827258	1707.359161892322	37.5
44	216.0	0.9044167035595071	1708.647041402059	37.5
44	220.0	0.8927771673827626	1709.533028649751	37.5
44	224.0	0.8655094088270933	1709.974794419692	37.5
44	228.0	0.8304519000165597	1709.9733412869175	37.5
44	232.0	0.8005572185123809	1706.529782079774	37.5
44	236.0	0.7810203693850309	1710.0520689914763	37.5
44	240.0	0.7727545039939502	1705.764735747414	37.5
44	244.0	0.7641425130334553	1710.1799719962944	37.5
44	248.0	0.762423144818584	1709.3925202529751	37.5
44	252.0	0.757390039179835	1708.0834729613289	37.5
44	256.0	0.7583386940487263	1706.4008079946725	37.5
44	260.0	0.7531215482473735	1707.596881084218	37.5
44	264.0	0.7489079220775304	1710.3556008820465	37.5
44	268.0	0.749947595537086	1705.3631938408355	37.5
44	272.0	0.7526444368551345	1708.693398084103	37.5
44	276.0	0.752745778619221	1709.3344837446823	37.5
44	280.0	0.7484348387747063	1709.5584869315378	37.5
44	284.0	0.7529838654917479	1709.113056030093	37.5
44	288.0	0.7517025778957332	1710.035412186833	37.5
44	292.0	0.7488525137447631	1712.35325548735	37.5
44	296.0	0.7492771158764365	1714.2287534847508	37.5
44	300.0	0.7586766348846552	1711.861408523952	37.5
44	304.0	0.7542344607475134	1716.333810632302	37.5
44	308.0	0.7581864429681477	1714.5122359010418	37.5
44	312.0	0.7612039173666562	1709.867358617632	37.5
44	316.0	0.7613621750142447	1708.3630315971816	37.5
44	320.0	0.7658065264501107	1706.0940015548829	37.5
44	324.0	0.7667733382141959	1706.6707525439228	37.5
44	328.0	0.7689200360129641	1704.2397962852324	37.5
44	332.0	0.7662217562222476	1703.9631453816137	37.5
44	336.0	0.7746351581245797	1705.1878565883192	37.5
44	340.0	0.768398286752311	1704.234581672298	37.5
44	344.0	0.771461517567218	1701.8762700977757	37.5
44	348.0	0.775360017586536	1702.72193319463	37.5
44	352.0	0.7780002291612645	1701.750115574535	37.5
44	356.0	0.7812100938131464	1705.1842004703733	37.5
44	360.0	0.7809382307414906	1703.0836578245492	37.5
44	364.0	0.7860743390740524	1704.3155034218455	37.5
44	368.0	0.7849392430983676	1699.1866605738817	37.5
44	372.0	0.7887717487865865	1702.2170828747098	37.5
44	376.0	0.792258310994598	1702.5518435642357	37.5
44	380.0	0.797887803039401	1702.6702040914531	37.5
44	384.0	0.7938015352633538	1697.8153735720837	37.5
44	388.0	0.8018257865179754	1700.7858967557086	37.5
44	392.0	0.8149856297361608	1699.9882475662314	37.5
44	396.0	0.8386224176851769	1701.774997881377	37.5
44	400.0	0.8707127230733911	1702.2809466514348	37.5
44	404.0	0.89366100571869	1702.3408076055073	37.5
44	408.0	0.9023116178320165	1703.295279318735	37.5
44	412.0	0.9009961755033518	1703.5767451090292	37.5
44	416.0	0.8918571403400984	1703.1430409632526	37.5
44	420.0	0.8819964856502315	1706.680770961843	37.5
44	424.0	0.852478078485567	1705.3163029155282	37.5
44	428.0	0.8144911185157702	1706.4347256510555	37.5
44	432.0	0.7821378685411555	1705.6374987861905	37.5
44	436.0	0.7684481899848642	1706.6898792100976	37.5
44	440.0	0.7608641706350798	1707.6745610607302	37.5
44	444.0	0.7540749186475615	1707.0058473726365	37.5
44	448.0	0.748579254398011	1708.901249058677	37.5
44	452.0	0.7466953035529216	1707.2386120813164	37.5
44	456.0	0.744559341245598	1705.0708593318082	37.5
44	460.0	0.7443117480639364	1707.970115254371	37.5
44	464.0	0.7422506764461021	1707.3355681808132	37.5
44	468.0	0.7446231648613229	1706.9084293768422	37.5
44	472.0	0.7407958799628565	1707.0818296221316	37.5
44	476.0	0.7397757343021603	1706.1862515736411	37.5
44	480.0	0.7440395833085836	1706.1273604917485	37.5
44	484.0	0.7430000061282458	1707.0747412396654	37.5
44	488.0	0.7462017287913085	1699.8350688203836	37.5
44	492.0	0.7492656879630428	1707.9892227609516	37.5
44	496.0	0.7460848457615188	1701.4621432538122	37.5
44	500.0	0.7538992782244001	1703.1631893509646	37.5
44	504.0	0.7553712054481941	1705.0808289235017	37.5
44	508.0	0.7576650053133263	1701.2948723811182	37.5
44	512.0	0.755544546601326	1701.2278934741469	37.5
44	516.0	0.7627054088754555	1705.8497688198156	37.5
44	520.0	0.7623748090282294	1703.316029198292	37.5
44	524.0	0.7642104464362673	1703.4458224968766	37.5
44	528.0	0.7722283765941381	1701.4851649106613	37.5
44	532.0	0.7737185127386137	1702.4266574145747	37.5
44	536.0	0.7790982044044084	1705.6625788484764	37.5
44	540.0	0.7763684752064002	1706.0325973491454	37.5
44	544.0	0.7832263150276431	1704.5144336818414	37.5
44	548.0	0.7862105451395356	1700.017555119851	37.5
44	552.0	0.795457161239516	1702.6250693411662	37.5
44	556.0	0.8029266387064555	1695.170913666646	37.5
44	560.0	0.8379187957327283	1688.7066052804353	37.5
44	564.0	0.8648010376530657	1686.4264734803587	37.5
44	568.0	0.8866971828486354	1686.4566260133736	37.5
44	572.0	0.8963612774743585	1686.3330006374924	37.5
44	576.0	0.8972871711923975	1686.9881474448955	37.5
44	580.0	0.8903988886891149	1686.8346087435802	37.5
44	584.0	0.8761164577391485	1687.788491438882	37.5
44	588.0	0.855114987083142	1689.3952951655278	37.5
44	592.0	0.815775832663526	1694.1035805602762	37.5
44	596.0	0.785102537711	1692.3903451536492	37.5
44	600.0	0.7606765673678839	1695.2547807135168	37.5
44	616.0	0.7341818178630023	1691.344616110828	37.5
44	620.0	0.7288521149190933	1684.8140197823343	37.5
44	624.0	0.7318649590491998	1684.8452728666496	37.5
44	628.0	0.728810382706231	1689.2910759439858	37.5
44	632.0	0.7314611034294672	1686.131719826623	37.5
44	636.0	0.7338033910491001	1686.8464088802082	37.5
44	640.0	0.7328661219902494	1685.6355430166343	37.5
44	644.0	0.7370384841766192	1685.2294978846503	37.5
44	648.0	0.7352420141890331	1687.1821090777926	37.5
44	652.0	0.7388848609619808	1688.4359569577794	37.5
44	656.0	0.738870081837606	1685.0638554450295	37.5
44	660.0	0.7419046205960674	1684.3074471530736	37.5
44	664.0	0.7449972978369911	1686.2589567426633	37.5
44	668.0	0.7497507326950561	1686.9951419857446	37.5
45	0.0	0.8437697075618668	1100.8837656869798	37.5
45	4.0	0.7804425699715424	1076.1463565540007	37.5
45	8.0	0.7666169815473824	1104.2110569043978	37.5
45	12.0	0.7625759306387613	1117.009106287527	37.5
45	16.0	0.7628707619101099	1125.429238033496	37.5
45	20.0	0.7611962463842509	1142.2298887664258	37.5
45	24.0	0.7553093831988751	1175.6510194422272	37.5
45	28.0	0.756289884384863	1180.0482007878522	37.5
45	32.0	0.7512487475269183	1184.0165310223458	37.5
45	36.0	0.7507701158731982	1186.12245967993	37.5
45	40.0	0.7515328903933214	1184.6292882425998	37.5
45	44.0	0.7456677478490444	1189.273938703492	37.5
45	48.0	0.7456011320448623	1191.05736951412	37.5
45	52.0	0.7523978746494941	1189.0743031285483	37.5
45	56.0	0.7543257859785484	1193.1027753420306	37.5
45	60.0	0.7561018088963737	1191.1175168760496	37.5
45	64.0	0.7527372193910755	1191.3796135227026	37.5
45	68.0	0.7547329459432969	1195.63936780858	37.5
45	72.0	0.7597629029869323	1200.3522148885854	37.5
45	76.0	0.757129141519564	1199.4527600870315	37.5
45	80.0	0.7611375521002154	1198.4420930560743	37.5
45	84.0	0.7626928048611477	1198.9261855694242	37.5
45	88.0	0.7692065028001552	1194.910673933872	37.5
45	92.0	0.7699296338986801	1192.230082738468	37.5
45	96.0	0.7700990577320198	1187.4517963501585	37.5
45	100.0	0.776066800203504	1190.0818304992351	37.5
45	104.0	0.7772327722530065	1184.8418701192354	37.5
45	108.0	0.7721208547190977	1183.433816196795	37.5
45	112.0	0.7784127680042029	1181.7115462430943	37.5
45	116.0	0.7762760320332122	1179.0427971542424	37.5
45	120.0	0.7746120776813484	1179.1606322083742	37.5
45	124.0	0.7747933113003874	1177.3182850743824	37.5
45	128.0	0.7804136535780096	1178.7738997164176	37.5
45	132.0	0.7821691004154647	1178.34774141107	37.5
45	136.0	0.7822825708368241	1178.6817355873677	37.5
45	140.0	0.7835884654353932	1179.1683541555433	37.5
45	144.0	0.7811228763568919	1177.6026670143233	37.5
45	148.0	0.785249332769048	1179.4245529675918	37.5
45	152.0	0.7871083883651816	1176.9639813756514	37.5
45	156.0	0.7840676315078348	1179.1608989130475	37.5
45	160.0	0.7862468779677833	1182.883575332995	37.5
45	164.0	0.7934272565184335	1182.421902199461	37.5
45	168.0	0.7951336693337673	1182.729855366357	37.5
45	172.0	0.806326747735032	1185.9749043971635	37.5
45	176.0	0.8199363840254458	1188.1946652039633	37.5
45	180.0	0.8388939022818276	1190.502266898855	37.5
45	184.0	0.8715480406112248	1191.8535807989722	37.5
45	188.0	0.893912551978118	1195.4875547051238	37.5
45	192.0	0.9020308460203361	1188.0276345921714	37.5
45	196.0	0.8975276787175586	1185.3530816647024	37.5
45	200.0	0.8837059922049731	1191.086360245709	37.5
45	204.0	0.8523126972345989	1190.5568728524247	37.5
45	208.0	0.8204303366674592	1192.6355326845749	37.5
45	212.0	0.7987047039545915	1190.5914637464175	37.5
45	216.0	0.7873902557561495	1191.813390831296	37.5
45	220.0	0.7810076156861001	1189.637265886124	37.5
45	224.0	0.7789020169694749	1188.357957030914	37.5
45	228.0	0.772993173015562	1187.3041802810733	37.5
45	232.0	0.7667576610246203	1185.5159225047594	37.5
45	236.0	0.7667091761028885	1187.2521305212078	37.5
45	240.0	0.7639190260196088	1185.5704234925047	37.5
45	244.0	0.7643154110428734	1184.257531830664	37.5
45	248.0	0.7708223456684848	1185.4125369739425	37.5
45	252.0	0.7613753263369211	1183.8737353743093	37.5
45	256.0	0.7625390873031981	1181.880548283717	37.5
45	260.0	0.7640752467101584	1180.9281218604413	37.5
45	264.0	0.7601456604088528	1183.365756004389	37.5
45	268.0	0.7657109337077849	1181.7099191042616	37.5
45	272.0	0.7653536254912923	1190.3813673964478	37.5
45	276.0	0.7633586329614362	1190.2837102318117	37.5
45	280.0	0.7634083721604099	1188.1369583603723	37.5
45	284.0	0.7706721215550384	1190.8779583287153	37.5
45	288.0	0.767074041661114	1189.4332998239531	37.5
45	292.0	0.7695876559302651	1190.879858994027	37.5
45	296.0	0.7726909270765757	1192.4845686134126	37.5
45	300.0	0.7740788918819312	1190.0226196346796	37.5
45	304.0	0.7737600565135646	1194.773980495493	37.5
45	308.0	0.7782235340347942	1189.5471476156465	37.5
45	312.0	0.7777078342211151	1190.564500189482	37.5
45	316.0	0.7812542324585855	1191.141644753386	37.5
45	320.0	0.7862956611222504	1186.759728177285	37.5
45	324.0	0.7833244103164198	1187.8990881541356	37.5
45	328.0	0.7849111384973875	1186.4767234406945	37.5
45	332.0	0.786470501271845	1186.8751618534795	37.5
45	336.0	0.793511685630256	1184.9304698574851	37.5
45	340.0	0.7958208917583838	1183.4571772870129	37.5
45	344.0	0.7979745156656588	1181.7439232481104	37.5
45	348.0	0.8009066229575618	1180.8715205115411	37.5
45	352.0	0.8028535756151	1180.9406357360383	37.5
45	356.0	0.8197866780955841	1184.5126282010854	37.5
45	360.0	0.8476834497567188	1185.093890218218	37.5
45	364.0	0.8758350682691654	1187.2675953527685	37.5
45	368.0	0.8815012970269053	1188.094043874374	37.5
45	372.0	0.888080677144086	1189.9670868232251	37.5
45	376.0	0.8810277406910013	1190.2635226314896	37.5
45	380.0	0.8714434521102419	1188.9858744639923	37.5
45	384.0	0.8434900303585812	1186.1870249335163	37.5
45	388.0	0.8113468139963051	1186.2884038222392	37.5
45	392.0	0.7855638435644091	1187.2648092758784	37.5
45	396.0	0.7649385759283331	1184.2899057055192	37.5
45	400.0	0.761544331895068	1182.7622215587749	37.5
45	404.0	0.7607467840019808	1179.8490282287005	37.5
45	408.0	0.751191317541386	1181.3656767297462	37.5
45	412.0	0.7503610196038157	1181.118389895125	37.5
45	416.0	0.7457646226271483	1180.9255281230714	37.5
45	420.0	0.7501498798276781	1180.013118470628	37.5
45	424.0	0.7430082659308739	1180.2906375538985	37.5
45	428.0	0.7496316596106165	1186.4264835393894	37.5
45	432.0	0.7474653731626338	1183.499805890691	37.5
45	436.0	0.7499415290806684	1190.4135276052798	37.5
45	440.0	0.7509360511355813	1192.9032848306963	37.5
45	444.0	0.7483781948547117	1193.146333235905	37.5
45	448.0	0.7508436595350317	1192.8198008873198	37.5
45	452.0	0.7548760278527513	1191.6447528984024	37.5
45	456.0	0.7550862916939057	1194.7628419086195	37.5
45	460.0	0.75951150446896	1192.1828521717605	37.5
45	464.0	0.7594849482902776	1193.3807232870458	37.5
45	468.0	0.7569203026832682	1191.6598573528254	37.5
45	472.0	0.7595356267807981	1191.4057962176971	37.5
45	476.0	0.7661127698020094	1188.831938578728	37.5
45	480.0	0.7702177657005049	1188.5572093284015	37.5
45	484.0	0.7707051953271778	1187.4989064432589	37.5
45	488.0	0.7729317589681547	1182.438264674838	37.5
45	492.0	0.7715502770015509	1181.9709541267912	37.5
45	496.0	0.7790272528573615	1183.0451363924838	37.5
45	500.0	0.7880679067703363	1182.329634405167	37.5
45	504.0	0.808005975405425	1184.4434082350333	37.5
45	508.0	0.8371737037173949	1187.2931544782846	37.5
45	512.0	0.8601241521390797	1187.2281986362177	37.5
45	516.0	0.8740085610425795	1187.355384572467	37.5
45	520.0	0.8763986147785336	1188.6486049027162	37.5
45	524.0	0.8733112951097296	1189.4341617095254	37.5
45	528.0	0.861479375398259	1190.021306389876	37.5
45	532.0	0.8392713883765345	1190.9732562088957	37.5
45	536.0	0.8059470373678715	1191.035623773093	37.5
45	540.0	0.7684819517834584	1189.6132337721026	37.5
45	544.0	0.7500168604333339	1187.3308818975852	37.5
45	548.0	0.7427275721898013	1188.789360192943	37.5
45	552.0	0.7347622387468472	1184.8829986694957	37.5
45	556.0	0.7323762486644685	1185.8103455897103	37.5
45	560.0	0.7342732568538515	1188.627793345416	37.5
45	564.0	0.729767150111021	1190.2488107519405	37.5
45	568.0	0.7247991350759849	1189.405700540836	37.5
45	572.0	0.7253801065294737	1189.160387081225	37.5
45	576.0	0.7264961601235647	1192.9634543096197	37.5
45	580.0	0.7261666855429713	1191.8701990127909	37.5
45	584.0	0.7279965548405265	1192.8891868916876	37.5
45	588.0	0.7301731480006042	1190.5663276938226	37.5
45	592.0	0.7298778021399168	1190.4952917870414	37.5
45	596.0	0.7329134921777546	1188.7769470041617	37.5
45	600.0	0.7421579819513888	1188.9686377974422	37.5
45	604.0	0.7402030230342885	1185.317957019843	37.5
45	608.0	0.7424621546305419	1184.9612208293686	37.5
45	612.0	0.7364519910394073	1183.7553171863788	37.5
45	616.0	0.740528190830482	1184.5299113808092	37.5
45	620.0	0.7462336988314067	1183.4750145722828	37.5
45	624.0	0.7488142699031786	1183.9786590794688	37.5
45	628.0	0.7554490571647192	1183.4836118485662	37.5
45	632.0	0.7663143749937141	1179.9572392348737	37.5
45	636.0	0.7814590753230785	1182.6311603224178	37.5
45	640.0	0.8166025812116072	1183.4832053694286	37.5
45	644.0	0.8355063571392346	1184.555772187903	37.5
45	648.0	0.8553906834455682	1185.605675580835	37.5
45	652.0	0.8564415491036188	1187.590638632386	37.5
45	656.0	0.8505474023499704	1186.5301576176005	37.5
45	660.0	0.8418801410274825	1189.0890976937465	37.5
45	664.0	0.8299687263708647	1188.1533967679368	37.5
45	668.0	0.7914305110524505	1190.230396424432	37.5
46	0.0	0.7953235744488962	1876.671438966152	37.5
46	4.0	0.7720483357825029	1879.7902987205223	37.5
46	8.0	0.7539052033720001	1883.969550670092	37.5
46	12.0	0.747265920780541	1882.4409112781084	37.5
46	16.0	0.7496285302809802	1883.8573764698867	37.5
46	20.0	0.7441174984276998	1885.313306897637	37.5
46	24.0	0.7402211816349802	1882.542459244248	37.5
46	28.0	0.7375027478956687	1886.2410071758488	37.5
46	32.0	0.7375956414458842	1884.3937487133112	37.5
46	36.0	0.7394463201477305	1882.8985383719823	37.5
46	40.0	0.7373818988138161	1884.691371039865	37.5
46	44.0	0.7364252561886855	1883.8232997227108	37.5
46	48.0	0.7380526154847433	1884.9052607243432	37.5
46	52.0	0.7395284505479861	1883.9238357849867	37.5
46	56.0	0.7390569195825583	1885.5223286782336	37.5
46	60.0	0.7407473077569184	1885.703862755852	37.5
46	64.0	0.7445539887183873	1884.063310680409	37.5
46	68.0	0.7445414266051122	1884.86249835002	37.5
46	72.0	0.7445630972627189	1883.6276690703703	37.5
46	76.0	0.7526846160943984	1883.2068711823133	37.5
46	80.0	0.7468230365052524	1884.6177149309967	37.5
46	84.0	0.7504224219111326	1883.3922311707552	37.5
46	88.0	0.7520451769515324	1884.0307752948995	37.5
46	92.0	0.7575328014193555	1883.2746937041748	37.5
46	96.0	0.7593441228397858	1884.1076377328895	37.5
46	100.0	0.7612208663109508	1883.4526235519363	37.5
46	104.0	0.7658930432851622	1883.649122336199	37.5
46	108.0	0.7592613043894141	1884.9084725221285	37.5
46	112.0	0.7643908114129169	1883.05170512418	37.5
46	116.0	0.7670939537428465	1883.8944771534616	37.5
46	120.0	0.76724808129204	1882.4663206743344	37.5
46	124.0	0.7677972383690499	1884.496983691179	37.5
46	128.0	0.7728819254349322	1884.0401472813464	37.5
46	132.0	0.7731190596496901	1883.3103199465925	37.5
46	136.0	0.7779575360952126	1883.4526268028064	37.5
46	140.0	0.7759962032651001	1882.795918877922	37.5
46	144.0	0.7769920511791746	1882.3820893125287	37.5
46	148.0	0.7832530865465789	1883.5195034862363	37.5
46	152.0	0.7831016684067342	1883.3536054596475	37.5
46	156.0	0.7900924392768274	1883.654019257993	37.5
46	160.0	0.7924109051509852	1881.8144018901828	37.5
46	164.0	0.7964984977330842	1883.053223379854	37.5
46	168.0	0.8026621934130731	1883.006772227711	37.5
46	172.0	0.8147474300987334	1881.234194869491	37.5
46	176.0	0.8334349092706327	1881.125473816812	37.5
46	180.0	0.8634061444360224	1880.4951700221404	37.5
46	184.0	0.8885412723575737	1880.395485152987	37.5
46	188.0	0.9069140753673504	1880.873080632152	37.5
46	192.0	0.8984187574908111	1881.1590369151047	37.5
46	196.0	0.8905325800365608	1880.945780352774	37.5
46	200.0	0.8717011764370355	1882.6012488692156	37.5
46	204.0	0.8455334507203625	1883.8317590706697	37.5
46	208.0	0.8027793492184969	1884.9028325395916	37.5
46	212.0	0.7811740246550736	1886.3252173349497	37.5
46	216.0	0.7683205576898452	1884.8646178272463	37.5
46	220.0	0.7655068652826249	1884.1534647854303	37.5
46	224.0	0.7601612484673654	1882.7005875786533	37.5
46	228.0	0.7509552104038777	1885.0792054635688	37.5
46	232.0	0.7516892140385502	1884.0910260283829	37.5
46	236.0	0.750785273232421	1883.9502724462104	37.5
46	240.0	0.750134202309072	1882.906179105178	37.5
46	244.0	0.7471912005522682	1884.69821459882	37.5
46	248.0	0.7470256835052673	1883.4094463549748	37.5
46	252.0	0.7420724689306973	1885.3009852784628	37.5
46	256.0	0.7437115859869667	1882.8967696703412	37.5
46	260.0	0.7462206732479176	1882.5413874459605	37.5
46	264.0	0.7385557862054368	1884.963010756413	37.5
46	268.0	0.7415569825541812	1882.6760943143563	37.5
46	272.0	0.7434633805533134	1882.064939513822	37.5
46	276.0	0.7485043922223034	1883.7767757374309	37.5
46	280.0	0.746867230205812	1884.1107349725849	37.5
46	284.0	0.7513477712962208	1883.459872063479	37.5
46	288.0	0.7505751688336938	1882.5577469540049	37.5
46	292.0	0.7511271092742937	1881.2522751807796	37.5
46	296.0	0.7543712386376751	1883.244849588806	37.5
46	300.0	0.7590213568051177	1882.090701180981	37.5
46	304.0	0.7583920325356115	1883.502075420202	37.5
46	308.0	0.7626610119804437	1882.7801095781845	37.5
46	312.0	0.7650479694091084	1882.1941557547484	37.5
46	316.0	0.7652373442261927	1882.378681872081	37.5
46	320.0	0.7667023840007456	1883.6197057438728	37.5
46	324.0	0.7687114282870346	1881.4471644495156	37.5
46	328.0	0.7712287615877801	1882.6066185677555	37.5
46	332.0	0.7738088636393894	1882.5847978846637	37.5
46	336.0	0.7768833639002491	1883.039995980873	37.5
46	340.0	0.777959018912397	1882.5989945930364	37.5
46	344.0	0.7813427846846627	1883.605270663472	37.5
46	348.0	0.7839441651607256	1881.9133217011836	37.5
46	352.0	0.790522269862685	1881.886251289233	37.5
46	356.0	0.7956203014661524	1880.6158418873872	37.5
46	360.0	0.8072470375290488	1881.687955554297	37.5
46	364.0	0.8309630922363916	1880.3429233762408	37.5
46	368.0	0.8620903077248838	1878.487538088742	37.5
46	372.0	0.8868251775571085	1877.9606059328576	37.5
46	376.0	0.8882631640780774	1878.779883123834	37.5
46	380.0	0.8904744834603957	1879.43738487019	37.5
46	384.0	0.8884170335418279	1879.3065422733512	37.5
46	388.0	0.8709124879796305	1880.278558550356	37.5
46	392.0	0.8399756378344837	1882.643459821419	37.5
46	396.0	0.7972085559734464	1884.4235407680223	37.5
46	400.0	0.7674225356281236	1887.3822504443872	37.5
46	404.0	0.7588712643396041	1886.661776714387	37.5
46	408.0	0.7379762957847156	1889.3238929702104	37.5
46	412.0	0.7395355537174241	1888.3335200074296	37.5
46	416.0	0.7393472234940834	1886.8084092782783	37.5
46	420.0	0.7383272658504683	1885.1999256362485	37.5
46	424.0	0.7364983638991991	1886.2347408240496	37.5
46	428.0	0.7347054635853918	1884.4156508513931	37.5
46	432.0	0.7382617718874879	1883.3408076334103	37.5
46	436.0	0.7378383644981474	1884.2042580174063	37.5
46	440.0	0.7368019928131749	1882.1004782495395	37.5
46	444.0	0.7387263656182942	1881.40624173727	37.5
46	448.0	0.7381925601441351	1882.3292451295956	37.5
46	452.0	0.742674661999174	1881.6753369165003	37.5
46	456.0	0.7437017252058455	1883.037558143321	37.5
46	460.0	0.7500461574299717	1881.1030441861697	37.5
46	464.0	0.7484501995997084	1881.1464641571067	37.5
46	468.0	0.7500481644952374	1881.607822510862	37.5
46	472.0	0.7548234819987383	1881.7631112549984	37.5
46	476.0	0.7501417104060439	1881.5040254877056	37.5
46	480.0	0.7589866176309177	1881.274250785232	37.5
46	484.0	0.7623967082999402	1881.3007601157767	37.5
46	488.0	0.7629057797387068	1881.5239848706692	37.5
46	492.0	0.7643736549023372	1880.9821849641044	37.5
46	496.0	0.7710304481543852	1880.4813955636748	37.5
46	500.0	0.7656510147721454	1882.262241620043	37.5
46	504.0	0.775875351789629	1881.74753012218	37.5
46	508.0	0.7726226683175179	1881.7317039932248	37.5
46	512.0	0.7844947565802276	1882.407651849938	37.5
46	516.0	0.8010917736196426	1880.8719247565425	37.5
46	520.0	0.8298881952353964	1879.9464343345185	37.5
46	524.0	0.8584239171324765	1877.9843363848888	37.5
46	528.0	0.8807044585715098	1877.4432524593688	37.5
46	532.0	0.8880096194635433	1878.0724857864725	37.5
46	536.0	0.8862077187403707	1877.9457834998125	37.5
46	540.0	0.8836689810354431	1877.812933431493	37.5
46	544.0	0.8663108351955261	1878.3899148571877	37.5
46	548.0	0.8341700112149089	1879.2059175723916	37.5
46	552.0	0.8011732378985351	1880.9941348718569	37.5
46	556.0	0.7632848461429875	1885.781575499219	37.5
46	560.0	0.749692929405887	1886.6816308821967	37.5
46	564.0	0.7372541576028112	1888.8264838239943	37.5
46	568.0	0.721359176577896	1890.276075507105	37.5
46	572.0	0.7279539814613947	1889.0401009988932	37.5
46	576.0	0.7218654146695803	1890.8496182767012	37.5
46	580.0	0.7267778973713017	1889.2234598864857	37.5
46	584.0	0.7230076643479306	1887.383061017435	37.5
46	588.0	0.7211697880000397	1887.4002538566867	37.5
46	592.0	0.7271029067187113	1886.128379345426	37.5
46	596.0	0.7291964403969632	1885.296925034705	37.5
46	600.0	0.7316254864451461	1884.878895872281	37.5
46	604.0	0.7312056948271982	1884.2661383510144	37.5
46	608.0	0.7352028931244846	1883.707499066556	37.5
46	612.0	0.7376719727854236	1884.115832511224	37.5
46	616.0	0.7393695144643373	1882.364169861815	37.5
46	620.0	0.7405863406372556	1883.175254264689	37.5
46	624.0	0.7459307649502894	1882.123815321272	37.5
46	628.0	0.7477534279270299	1881.644169953047	37.5
46	632.0	0.7460856749237933	1882.2544170847352	37.5
46	636.0	0.7473618361653899	1882.7409365827596	37.5
46	640.0	0.7525210757550915	1881.700816019962	37.5
46	644.0	0.7581256535191784	1881.746868833428	37.5
46	648.0	0.7628135942161512	1881.001755277711	37.5
46	652.0	0.7617713696638168	1882.39964353501	37.5
46	656.0	0.7701177686659146	1881.0731686113336	37.5
46	660.0	0.7712754678721052	1881.761714061965	37.5
46	664.0	0.7800894979700516	1880.1972103617477	37.5
46	668.0	0.8043504676351647	1879.4801483095969	37.5
47	0.0	0.7863745566973322	1168.1160234765446	37.5
47	4.0	0.7902427214635522	1146.4134635431503	37.5
47	8.0	0.7645051321572023	1170.6311793934233	37.5
47	12.0	0.7571169583619296	1181.5594411834102	37.5
47	16.0	0.7530429642071796	1193.099852907274	37.5
47	20.0	0.753312786119268	1209.2744148654256	37.5
47	24.0	0.7496171473235389	1207.422625906376	37.5
47	28.0	0.7489252780961978	1210.830869183587	37.5
47	32.0	0.747827219873937	1213.9072819280923	37.5
47	36.0	0.7475250475619271	1215.2222632224168	37.5
47	40.0	0.7491328349529589	1217.0858983061428	37.5
47	44.0	0.7507995932342554	1218.7683966205434	37.5
47	48.0	0.7440376502339685	1218.8361551027017	37.5
47	52.0	0.7472296397370475	1218.7266104445646	37.5
47	56.0	0.7466422897144191	1220.4861003734695	37.5
47	60.0	0.7516995750393821	1220.594256488344	37.5
47	64.0	0.7496285101341256	1222.5705339923209	37.5
47	68.0	0.7483870956806127	1223.0859888936952	37.5
47	72.0	0.7527967157096732	1228.872042458479	37.5
47	76.0	0.7535667366728863	1227.4739964228734	37.5
47	80.0	0.7522347198326101	1227.0484436542145	37.5
47	84.0	0.7576564957241321	1228.347114285629	37.5
47	88.0	0.7651058869590429	1224.9876905664455	37.5
47	92.0	0.767971676654482	1222.1967566583455	37.5
47	96.0	0.770320098887868	1221.592865897741	37.5
47	100.0	0.7733584311131375	1221.903374414243	37.5
47	104.0	0.7741093587223788	1217.75890031915	37.5
47	108.0	0.7695825867485078	1214.183260099182	37.5
47	112.0	0.7758245704657625	1214.9603254103583	37.5
47	116.0	0.7765713880614784	1214.168488954478	37.5
47	120.0	0.7759861450711004	1213.1554693746314	37.5
47	124.0	0.7753944769329961	1212.4068032870591	37.5
47	128.0	0.7812400004215239	1213.386488765674	37.5
47	132.0	0.779811450288891	1213.4260742449865	37.5
47	136.0	0.7776342013633167	1212.328597276761	37.5
47	140.0	0.7802188453234313	1211.7994515036958	37.5
47	144.0	0.7831644941424314	1211.1213960860982	37.5
47	148.0	0.785048953076849	1211.9109043967378	37.5
47	152.0	0.7821154096371342	1210.9667984232108	37.5
47	156.0	0.7844624011696095	1212.7336666799067	37.5
47	160.0	0.7896914226293442	1214.770320430011	37.5
47	164.0	0.7904559288908651	1214.0925190348282	37.5
47	168.0	0.7898828858773439	1211.4430357295523	37.5
47	172.0	0.7908866833693655	1213.577787916099	37.5
47	176.0	0.7939638266084309	1212.9405654704185	37.5
47	180.0	0.789010575699452	1211.6976849446608	37.5
47	184.0	0.7937826312883087	1212.209651409628	37.5
47	188.0	0.807442200934439	1213.17698919919	37.5
47	192.0	0.8094621602514719	1216.7844007607123	37.5
47	196.0	0.8124855091362948	1214.4570816954097	37.5
47	200.0	0.816898614873029	1218.7405915241316	37.5
47	204.0	0.8191236066369371	1222.4689298881524	37.5
47	208.0	0.8178675209959033	1224.5497653402665	37.5
47	212.0	0.8127773129906546	1225.5391026186835	37.5
47	216.0	0.8157032441498309	1226.4231841464525	37.5
47	220.0	0.8148286614098214	1223.499296649777	37.5
47	224.0	0.820674028821886	1223.3671399410675	37.5
47	228.0	0.8218446720528392	1223.167300023582	37.5
47	232.0	0.8287518016298506	1222.63735883119	37.5
47	236.0	0.8541403093673937	1221.760981093028	37.5
47	240.0	0.8771147564391955	1222.2219908430463	37.5
47	244.0	0.8997797559103848	1223.063734888144	37.5
47	248.0	0.9034652071639363	1222.7933808612474	37.5
47	252.0	0.9006920322899393	1221.6604609644037	37.5
47	256.0	0.884548541201542	1221.0529785674555	37.5
47	260.0	0.868449349815889	1221.2740409265166	37.5
47	264.0	0.8331102746723381	1220.180578411354	37.5
47	268.0	0.8073414180479034	1219.657091611628	37.5
47	272.0	0.7844230639052052	1217.2527720131527	37.5
47	276.0	0.7799679050151006	1217.8665936521452	37.5
47	280.0	0.7744520504825464	1217.22700597654	37.5
47	284.0	0.7711283418981116	1218.059560506724	37.5
47	288.0	0.768808543136344	1217.7411852073387	37.5
47	292.0	0.7690118764752004	1216.2423800849267	37.5
47	296.0	0.7652165048196234	1217.9139121600022	37.5
47	300.0	0.7695342738502171	1218.0188372508037	37.5
47	304.0	0.7640064794682444	1217.6552173594823	37.5
47	308.0	0.7652410360107901	1215.6848619933448	37.5
47	312.0	0.7687485600965384	1215.808970994511	37.5
47	316.0	0.770544055447054	1217.2541921263887	37.5
47	320.0	0.7714891161635056	1216.4058728592324	37.5
47	324.0	0.7735845384503918	1217.1300381027477	37.5
47	328.0	0.771700427135048	1216.2763222103072	37.5
47	332.0	0.7675208732658323	1216.1238800106212	37.5
47	336.0	0.7718143463936877	1217.3398924495602	37.5
47	340.0	0.7703608240269774	1215.247993471065	37.5
47	344.0	0.76925823958729	1213.5151638745017	37.5
47	348.0	0.7722416589103325	1213.4374157240973	37.5
47	352.0	0.7715160251414991	1213.1469505594948	37.5
47	356.0	0.7733532969586074	1212.8803098971182	37.5
47	360.0	0.7688426528859115	1211.2072289241228	37.5
47	364.0	0.7733734923012242	1212.172078027626	37.5
47	368.0	0.7750782812140015	1211.3566858151305	37.5
47	372.0	0.7731742181241396	1213.4203968931538	37.5
47	376.0	0.7758480857955943	1212.894614571983	37.5
47	380.0	0.7805749832611605	1213.5132274657087	37.5
47	384.0	0.7744060007564996	1212.582542032152	37.5
47	388.0	0.782113308346494	1214.7417330993037	37.5
47	392.0	0.7861489171447537	1216.4019695221075	37.5
47	396.0	0.7834785706471202	1215.8190746081775	37.5
47	400.0	0.7803767247548196	1212.7824254200473	37.5
47	404.0	0.7811922940324805	1212.1419650629975	37.5
47	408.0	0.7841472033882846	1214.4440837669206	37.5
47	412.0	0.786123201168243	1212.999964842409	37.5
47	416.0	0.7852476819694557	1213.6464068158905	37.5
47	420.0	0.7880201899655173	1210.5247165352507	37.5
47	424.0	0.7858661964329278	1211.493465013552	37.5
47	428.0	0.7877054192058234	1215.2123293274171	37.5
47	432.0	0.7868847868965192	1215.1675821859033	37.5
47	436.0	0.7923848351342284	1218.6075962292482	37.5
47	440.0	0.7908326204174234	1221.8566651411782	37.5
47	444.0	0.7902412124067576	1221.3162799517254	37.5
47	448.0	0.7989602076298243	1221.823684378992	37.5
47	452.0	0.8000905050950958	1222.1923764880758	37.5
47	456.0	0.799815698189596	1222.329020401039	37.5
47	460.0	0.8027003991498001	1221.9441207183318	37.5
47	464.0	0.8028783440506777	1222.5148374306502	37.5
47	468.0	0.8009671274562621	1220.6915031120373	37.5
47	472.0	0.8029934078700459	1220.6409301744436	37.5
47	476.0	0.8040868973027966	1221.054371037205	37.5
47	480.0	0.8120127639664585	1219.3013970453585	37.5
47	484.0	0.8083754977678859	1219.574356022915	37.5
47	488.0	0.8167538300977429	1219.8030898189295	37.5
47	492.0	0.8279431255387133	1220.4294266602574	37.5
47	496.0	0.8464299841085234	1220.1436424150456	37.5
47	500.0	0.8739634766896206	1221.174107813652	37.5
47	504.0	0.8981659593849364	1222.4897324951996	37.5
47	508.0	0.9032789640071853	1222.48871203568	37.5
47	512.0	0.9048848264551735	1221.2627473733012	37.5
47	516.0	0.8961947148311633	1219.984885654738	37.5
47	520.0	0.884387834279563	1221.2388938350225	37.5
47	524.0	0.859476305666308	1219.3700845741987	37.5
47	528.0	0.8248942013682371	1217.0780434749838	37.5
47	532.0	0.795799745508738	1216.0844652319493	37.5
47	536.0	0.7767988325487452	1214.1202062827892	37.5
47	540.0	0.7635506378869613	1214.340794805195	37.5
47	544.0	0.759255145218491	1214.0515128371585	37.5
47	548.0	0.7504575229242274	1214.3416321386055	37.5
47	552.0	0.748990942160114	1214.7464644677432	37.5
47	556.0	0.7457036514170425	1215.8862656658343	37.5
47	560.0	0.7544575037168427	1218.8723947288915	37.5
47	564.0	0.7486456241594927	1219.0111670073352	37.5
47	568.0	0.7505743567839104	1217.5735795655914	37.5
47	572.0	0.7496660355151522	1219.6766047396547	37.5
47	576.0	0.75160033486675	1218.7324438206783	37.5
47	580.0	0.7493603432030553	1217.4165170900983	37.5
47	584.0	0.7483885768520937	1216.9436042140485	37.5
47	588.0	0.7491681444922927	1216.004622079854	37.5
47	592.0	0.7527524061723418	1217.5199799384166	37.5
47	596.0	0.7482243335612795	1217.3284319089155	37.5
47	600.0	0.7442589686247674	1215.279041041443	37.5
47	604.0	0.748557358161207	1216.4590990992938	37.5
47	608.0	0.7475900139766966	1214.6068571571698	37.5
47	612.0	0.7429962071619733	1214.13488029605	37.5
47	616.0	0.7513027443188568	1216.457473217739	37.5
47	620.0	0.7506243496928204	1213.9076976606814	37.5
47	624.0	0.7503087548049937	1213.402636958055	37.5
47	628.0	0.7521316675875074	1213.3523022170534	37.5
47	632.0	0.7478897871840725	1212.8239043983467	37.5
47	636.0	0.7468293694021351	1212.5863325600938	37.5
47	640.0	0.7500307234929933	1212.3054954219474	37.5
47	644.0	0.7517597562830208	1215.17672467172	37.5
47	648.0	0.7491000229848707	1212.340346710742	37.5
47	652.0	0.7570165510734972	1214.2776445073457	37.5
47	656.0	0.7605106785961724	1213.1678407456334	37.5
47	660.0	0.757885100030672	1211.6460678883675	37.5
47	664.0	0.7585049494237491	1212.6754227905565	37.5
47	668.0	0.7635161921921314	1213.629874984542	37.5
48	0.0	0.8085682945999114	730.3158423562412	37.5
48	4.0	0.7803578656036455	770.2906094972468	37.5
[truncated: 13,364 more rows]
