# Supplementary material for: Mechanistic origins of temperature scaling in the early embryonic cell cycle
Source: Nat Commun. 2025 Aug 28;16:8045. doi: 10.1038/s41467-025-62918-0 (PMC12394406; doi:10.1038/s41467-025-62918-0)
Supplement: Supplementary file 12 — Source Data [file 41467_2025_62918_MOESM12_ESM.zip › Source_Data_NatComm/Fig4/09-20-24/Pos2_processed_spots.csv]

TRACK_ID	TIME	RATIO	POSITION_X	RADIUS
0	0.0	0.9083157069387596	1320.5882886886566	37.5
0	4.0	0.8800294270827583	1327.0147333844186	37.5
0	8.0	0.8699872111253193	1323.2256380832246	37.5
0	12.0	0.8655109159526391	1328.4594715301296	37.5
0	16.0	0.8653465712356042	1323.6210224890006	37.5
0	20.0	0.8581868794475574	1324.7025075307888	37.5
0	24.0	0.856738727784235	1325.8627693332564	37.5
0	28.0	0.8608292355501367	1328.6086231896716	37.5
0	32.0	0.8640685282996591	1328.1476765581222	37.5
0	36.0	0.8630326786260568	1327.2304303044305	37.5
0	40.0	0.8687049693188292	1325.05371068598	37.5
0	44.0	0.8732766087946278	1324.6187534981843	37.5
0	48.0	0.8718676323235148	1328.014504726866	37.5
0	52.0	0.8819415654126616	1331.0090345492283	37.5
0	56.0	0.8838738998738868	1334.8789812167704	37.5
0	60.0	0.888566498608499	1336.2172035248743	37.5
0	64.0	0.8984131063293076	1336.1570730292276	37.5
0	68.0	0.8941629399387495	1327.1277723539815	37.5
0	72.0	0.9018634962935068	1331.9728676001523	37.5
0	76.0	0.9107578815136406	1331.423234426085	37.5
0	80.0	0.9178704978323313	1332.9436545464866	37.5
0	84.0	0.9271682366583072	1330.4855746562378	37.5
0	88.0	0.9528611836150623	1331.0965027743096	37.5
0	92.0	1.0101745456413487	1327.3144767373628	37.5
0	96.0	1.0460851683111716	1327.2629565352254	37.5
0	100.0	1.0541895204884162	1339.2112122811498	37.5
0	104.0	1.0419648353235627	1336.5790732986443	37.5
0	108.0	1.001388652555435	1340.2271176030893	37.5
0	112.0	0.950077426612186	1338.2372623283386	37.5
0	116.0	0.9164611355452286	1336.9540973042172	37.5
0	120.0	0.8929546453426719	1338.1938014265652	37.5
0	124.0	0.8803074611925165	1335.2175642098869	37.5
0	128.0	0.874365451955939	1331.039523547216	37.5
0	132.0	0.8694657993774104	1331.8451948538743	37.5
0	136.0	0.8617517500055829	1331.3124589035865	37.5
0	140.0	0.8655184251235334	1332.9431109848226	37.5
0	144.0	0.8683994443522725	1332.7321349718418	37.5
0	148.0	0.8608907395802462	1339.0824725565749	37.5
0	152.0	0.8615196534863353	1341.0522103458356	37.5
0	156.0	0.8626917655091019	1340.4688504529656	37.5
0	160.0	0.8765815079908069	1343.8386138529436	37.5
0	164.0	0.8767360535003954	1341.4375932296673	37.5
0	168.0	0.8829457414679709	1343.1189974409351	37.5
0	172.0	0.8879793412614628	1341.2214734800082	37.5
0	176.0	0.8928659430395659	1343.5481101366872	37.5
0	180.0	0.9037842758062086	1343.865030955461	37.5
0	184.0	0.9098421273880429	1345.553134430479	37.5
0	188.0	0.9268035847250227	1347.2190946196956	37.5
0	192.0	0.9594114473488646	1344.3996421707743	37.5
0	196.0	1.0009564043197217	1346.224471908391	37.5
0	200.0	1.0276858810799077	1346.2880894649682	37.5
0	204.0	1.0279830024384333	1347.062636576461	37.5
0	208.0	1.007560323017033	1345.8233713706625	37.5
0	212.0	0.9516753803769681	1333.3265787708622	37.5
0	216.0	0.8997112865890506	1336.8052339266735	37.5
0	220.0	0.8743385641058321	1337.8466855748875	37.5
0	224.0	0.8628167432792901	1338.2321298262011	37.5
0	228.0	0.858661029161582	1339.4602345524506	37.5
0	232.0	0.8535965858508848	1336.9702168279794	37.5
0	236.0	0.8491822530340098	1336.4652968735622	37.5
0	240.0	0.8468049261610469	1337.3144969892232	37.5
0	244.0	0.8530244469457904	1337.1325895606967	37.5
0	248.0	0.8522755178366432	1334.4868325349823	37.5
0	252.0	0.8584217607220153	1339.0811472944472	37.5
0	256.0	0.8616955723826012	1334.9508069224116	37.5
0	260.0	0.8704951411514711	1341.9549137743857	37.5
0	264.0	0.8713070547104108	1340.2938912339737	37.5
0	268.0	0.8748897156785015	1342.148220665717	37.5
0	272.0	0.8856223174541911	1343.113099731818	37.5
0	276.0	0.8955918614023446	1345.017255082775	37.5
0	280.0	0.9056380388938239	1345.239526093731	37.5
0	284.0	0.9177677851406725	1342.1865002164989	37.5
0	288.0	0.9595122858694565	1338.6448836331342	37.5
0	292.0	0.9914495659700812	1337.835900184489	37.5
0	296.0	1.0080657821709367	1337.6412285715185	37.5
0	300.0	1.004673516071923	1335.9264892547396	37.5
0	304.0	0.981230575002545	1334.0130935685754	37.5
0	308.0	0.9380596210372826	1333.4604350530035	37.5
0	312.0	0.890822797173015	1335.9314944301154	37.5
0	316.0	0.863244376102141	1334.4560397343369	37.5
0	320.0	0.8500308945187863	1334.3920708967628	37.5
0	324.0	0.8463235360537481	1337.1990414348647	37.5
0	328.0	0.8488003692688423	1340.0781476621253	37.5
0	332.0	0.8433085625897467	1339.1893745667164	37.5
0	336.0	0.8439702785658066	1339.6885958514226	37.5
0	340.0	0.8452560142536267	1340.8430132284243	37.5
0	344.0	0.8506781664017211	1342.177638068415	37.5
0	348.0	0.8506668546566435	1341.7523911605256	37.5
0	352.0	0.8596311621321947	1342.722866096341	37.5
0	356.0	0.8607559049484451	1343.723973065394	37.5
0	360.0	0.8685036744332555	1339.4840095450006	37.5
0	364.0	0.871898159212473	1338.6822373058048	37.5
0	368.0	0.8792398957788267	1341.6429300558568	37.5
0	372.0	0.8836186507591188	1338.7057447730356	37.5
0	376.0	0.8928558059047126	1337.3306669390197	37.5
0	380.0	0.9181903492769652	1333.028060633165	37.5
0	384.0	0.9561387842857589	1333.6017543194662	37.5
0	388.0	0.9850925587454393	1335.6366415778714	37.5
0	392.0	1.0025752594433033	1335.868829674548	37.5
0	396.0	0.9926630031540433	1338.0700449462347	37.5
0	400.0	0.9796487271629459	1339.9846262299998	37.5
0	404.0	0.9258304970202479	1343.991629824608	37.5
0	408.0	0.8785663857877021	1345.905275803712	37.5
0	412.0	0.8538140932575948	1341.209526356556	37.5
0	416.0	0.8475477311181896	1347.535111586393	37.5
0	420.0	0.8420822753485946	1351.5284336783616	37.5
0	424.0	0.8391385469914572	1351.3823063013174	37.5
0	428.0	0.8382251132903231	1353.434588906879	37.5
0	432.0	0.8399803009660599	1354.4464741801085	37.5
0	436.0	0.8377536919308531	1354.1734860854972	37.5
0	456.0	0.8634223321660823	1360.1914229058348	37.5
0	460.0	0.8684663890825942	1352.6749565182415	37.5
0	464.0	0.8723005672707859	1346.585983912885	37.5
0	468.0	0.8786901333619522	1344.118810263119	37.5
0	472.0	0.8878172025756536	1339.024636577955	37.5
0	476.0	0.9039195630348732	1337.2264484609016	37.5
0	480.0	0.9498035757404473	1338.4980059176712	37.5
0	484.0	0.9794716601457254	1334.587280896864	37.5
0	488.0	0.9942312687811364	1340.2829083885586	37.5
0	492.0	0.9906087378737308	1341.590909504638	37.5
0	496.0	0.9702638625691286	1342.2284033150702	37.5
0	500.0	0.9352954811033273	1344.746017201317	37.5
0	504.0	0.8813162841018037	1358.3394546039508	37.5
0	508.0	0.8520155332491404	1354.050930051512	37.5
1	0.0	0.9158032428471186	1427.7579124808976	37.5
1	4.0	0.8905548510729762	1433.4199422943414	37.5
1	8.0	0.8801705833404686	1430.4356180570944	37.5
1	12.0	0.8720908366094305	1437.825012812893	37.5
1	16.0	0.8689892006908035	1439.055770857315	37.5
1	20.0	0.8669452429363422	1435.652976294099	37.5
1	24.0	0.86309766557562	1435.627082917175	37.5
1	28.0	0.8690028901829627	1438.8741472215756	37.5
1	32.0	0.8719200309064475	1435.2496119661523	37.5
1	36.0	0.8744110828859816	1435.6216050090388	37.5
1	40.0	0.8759119857843355	1436.6524875336515	37.5
1	44.0	0.8724609987160594	1436.114966342965	37.5
1	48.0	0.8818794004542315	1437.3763543847597	37.5
1	52.0	0.8847688636182801	1439.9961985113107	37.5
1	56.0	0.8904395573272432	1443.286076641364	37.5
1	60.0	0.8950214616304194	1443.23964475943	37.5
1	64.0	0.9020139148789197	1446.297093849654	37.5
1	68.0	0.9030703380234345	1440.2547986124623	37.5
1	72.0	0.9103433907396389	1443.240400858948	37.5
1	76.0	0.9077495495933355	1443.446312724397	37.5
1	80.0	0.9171240158071772	1443.6029659405078	37.5
1	84.0	0.9290497338977244	1439.7377276582442	37.5
1	88.0	0.9666977375215791	1438.4944798192014	37.5
1	92.0	1.0155495339643879	1439.9518153860165	37.5
1	96.0	1.0451538509281002	1440.516483693017	37.5
1	100.0	1.048051300004505	1451.7328334901686	37.5
1	104.0	1.032389722880043	1450.5739885677178	37.5
1	108.0	0.9908343582021958	1448.2547277052977	37.5
1	112.0	0.9392624483465817	1443.1269361575485	37.5
1	116.0	0.9092497445015743	1439.8219895136492	37.5
1	120.0	0.8956195805811004	1440.6452522170875	37.5
1	124.0	0.8798800432633769	1436.5228733458057	37.5
1	128.0	0.8792615578581061	1439.893304256925	37.5
1	132.0	0.8675154189350746	1444.8671846014895	37.5
1	136.0	0.8701634578236283	1440.5788266262314	37.5
1	140.0	0.8703322220976568	1441.003911012464	37.5
1	144.0	0.8696291432494481	1442.1571991231378	37.5
1	148.0	0.8629529401245509	1448.7966446831074	37.5
1	152.0	0.8652048569500476	1449.4070225223825	37.5
1	156.0	0.8670190833478448	1453.7663918490082	37.5
1	160.0	0.8740291992494063	1457.063831182744	37.5
1	164.0	0.8823509557331541	1454.330910754361	37.5
1	168.0	0.880839270742961	1458.0971388647347	37.5
1	172.0	0.8883479989182735	1455.5764414221246	37.5
1	176.0	0.888650754835775	1459.520059850979	37.5
1	180.0	0.9036640035298461	1457.927403208753	37.5
1	184.0	0.9072225404779699	1459.1072057786844	37.5
1	188.0	0.9275641615801357	1456.5665017264184	37.5
1	192.0	0.965284246517146	1457.247312313707	37.5
1	196.0	1.0032260900953147	1462.866591950584	37.5
1	200.0	1.0202286113483678	1463.159372370532	37.5
1	204.0	1.0146013981311968	1464.4099816019998	37.5
1	208.0	0.9916502437902509	1463.3311554610293	37.5
1	212.0	0.9504969580937984	1441.029686006467	37.5
1	216.0	0.9013360914256412	1438.9379164937518	37.5
1	220.0	0.8823322148845751	1434.0160179802842	37.5
1	224.0	0.8721844029934909	1431.9948437561482	37.5
1	228.0	0.8662073183717937	1434.980500139493	37.5
1	232.0	0.8595269011823962	1436.4263885507207	37.5
1	236.0	0.8613992920753993	1431.3671254537517	37.5
1	240.0	0.8592096889682286	1430.6605495489052	37.5
1	244.0	0.8609685862598977	1429.3542419327591	37.5
1	248.0	0.8603784287326589	1429.8113869383276	37.5
1	252.0	0.8633677808330182	1430.4013611133416	37.5
1	256.0	0.8681295892725289	1429.7065269820073	37.5
1	260.0	0.8742874236352141	1437.3587048738646	37.5
1	264.0	0.8806051063087401	1437.534585552307	37.5
1	268.0	0.8813893581145519	1440.2722836280211	37.5
1	272.0	0.8908472471978593	1441.0312475198286	37.5
1	276.0	0.8974193084933078	1440.288057917465	37.5
1	280.0	0.9061195764125397	1442.6870057656165	37.5
1	284.0	0.9293176569147793	1441.7747253777525	37.5
1	288.0	0.9772792452382061	1440.2994174858318	37.5
1	292.0	1.004528030209797	1438.2895627240514	37.5
1	296.0	1.0149890747462005	1438.6500575557643	37.5
1	300.0	1.0014250612332884	1440.0291075719863	37.5
1	304.0	0.9811204174369571	1440.0044781288143	37.5
1	308.0	0.9365820933857864	1437.0015373958165	37.5
1	312.0	0.8890880453040834	1439.2897929880723	37.5
1	316.0	0.8714079833093168	1433.612657624379	37.5
1	320.0	0.8623244828320746	1432.0293112362967	37.5
1	324.0	0.8553671599845969	1427.823785061085	37.5
1	328.0	0.8483772691818429	1431.2942716362288	37.5
1	332.0	0.8513239343695757	1432.0219622143734	37.5
1	336.0	0.8547874467644849	1431.2721816538335	37.5
1	340.0	0.8529299483578037	1432.3556556633343	37.5
1	344.0	0.8558553351210827	1432.7869507531832	37.5
1	348.0	0.8587267454409125	1428.3072673143083	37.5
1	352.0	0.8647083694768869	1428.1122934988837	37.5
1	356.0	0.8701543911173824	1429.6349973603783	37.5
1	360.0	0.8781233627692955	1423.1441151459703	37.5
1	364.0	0.8828657396891646	1421.9799169150222	37.5
1	368.0	0.8831836090108319	1414.919170571959	37.5
1	372.0	0.9012965102470519	1417.073967798826	37.5
1	376.0	0.9212846181605554	1421.6017434698435	37.5
1	380.0	0.9636374947356215	1423.4497396588015	37.5
1	384.0	0.9944973167803339	1423.4922772021405	37.5
1	388.0	1.0019247031056873	1431.5467211387315	37.5
1	392.0	0.9972122020125865	1435.943745644205	37.5
1	396.0	0.9813694201145979	1437.4279783124657	37.5
1	400.0	0.9338826295884238	1441.0480072412713	37.5
1	404.0	0.8803520381605727	1441.576394251411	37.5
1	420.0	0.8394603954304758	1425.9612957009767	37.5
1	424.0	0.8367111801652705	1421.7711682164493	37.5
1	428.0	0.8382002992906687	1426.616082247527	37.5
1	432.0	0.8462957709158316	1434.141239163547	37.5
1	436.0	0.8443314641829804	1431.171808167779	37.5
1	440.0	0.8483124741036623	1433.3982551810027	37.5
1	444.0	0.852326572234497	1434.843015759153	37.5
1	448.0	0.8614918699751942	1435.1373894353187	37.5
1	452.0	0.8611750543601308	1432.5298308921012	37.5
1	456.0	0.8672099785082146	1437.7454068268637	37.5
1	460.0	0.8710494791024562	1434.7108748399198	37.5
1	464.0	0.8848675722812154	1436.749376038816	37.5
1	468.0	0.8932711648570555	1439.1011179988704	37.5
1	472.0	0.9354788643088012	1431.8447841441746	37.5
1	476.0	0.9729823931534191	1434.0500179221983	37.5
1	480.0	0.9955145214008432	1428.716968484131	37.5
1	484.0	0.985890996361671	1430.125404634494	37.5
1	488.0	0.9834570035262087	1432.0707861083536	37.5
1	492.0	0.9502478277065135	1431.5632112306848	37.5
1	496.0	0.8966798039402897	1435.4731594578643	37.5
10	0.0	1.039411886255631	1075.1291407491626	37.5
10	4.0	1.0213609804745498	1080.4659917423244	37.5
10	8.0	1.01581681983817	1083.0792382239006	37.5
10	12.0	1.009728342537128	1082.2942536269798	37.5
10	16.0	1.0060351186880374	1082.4311363974011	37.5
10	20.0	0.9949174675584438	1081.316723215014	37.5
10	24.0	0.9982798883205652	1080.150938610477	37.5
10	28.0	0.9962399044056491	1082.443669931026	37.5
10	32.0	0.9998165921387059	1081.1790973587697	37.5
10	36.0	1.000149750843485	1080.7217488581946	37.5
10	40.0	0.9977879112491486	1081.4041289460104	37.5
10	44.0	1.0032680554992894	1079.6491367436606	37.5
10	48.0	1.0060084075054383	1079.234063652107	37.5
10	52.0	1.0105815394036826	1079.5281078490868	37.5
10	56.0	1.0177557635958123	1081.5979608938217	37.5
10	60.0	1.0149698642515443	1081.9739786559976	37.5
10	64.0	1.0224983299891635	1082.8116750975928	37.5
10	68.0	1.0165127330899728	1077.2826004936128	37.5
10	72.0	1.0297679043819699	1079.817195743885	37.5
10	76.0	1.0265493350695623	1080.320032628892	37.5
10	80.0	1.0392643517359104	1080.0126755351782	37.5
10	84.0	1.047032915099089	1075.042102156562	37.5
10	88.0	1.056041271845993	1072.7973084879432	37.5
10	92.0	1.0602488726679253	1072.3135288248268	37.5
10	96.0	1.0652062648180398	1076.402999387204	37.5
10	100.0	1.0688397123581357	1084.334932640051	37.5
10	104.0	1.0640690146468246	1086.2524487517023	37.5
10	108.0	1.0635568892408176	1085.574979765207	37.5
10	112.0	1.0571990499774064	1084.2741874425674	37.5
10	116.0	1.048260044181884	1085.7086627080569	37.5
10	120.0	1.0496855820510989	1082.0298413278051	37.5
10	124.0	1.0447975148396222	1079.3018098834273	37.5
10	128.0	1.0468746979545458	1077.6448372273735	37.5
10	132.0	1.04777568884441	1079.2444095595351	37.5
10	136.0	1.049709801868263	1082.2730242182863	37.5
10	140.0	1.0519253987931105	1080.5243228060317	37.5
10	144.0	1.0536538810769802	1077.9026460719706	37.5
10	148.0	1.0546183170490482	1065.2582460489946	37.5
10	152.0	1.0570776273708475	1064.07979033457	37.5
10	156.0	1.0500774554240193	1060.5141595515263	37.5
10	160.0	1.059954559776645	1061.2296063829756	37.5
10	164.0	1.0597476679067503	1059.55637804742	37.5
10	168.0	1.0612267920282565	1059.5483105746632	37.5
10	172.0	1.0697261314038773	1062.5227477940082	37.5
10	176.0	1.0716515041458035	1062.0501029802408	37.5
10	180.0	1.0746900922599738	1061.169073124879	37.5
10	184.0	1.0783402920070968	1056.881448331799	37.5
10	188.0	1.0758668057162382	1057.6282643914008	37.5
10	192.0	1.0831102758324458	1058.0133662410742	37.5
10	196.0	1.0854940711589043	1058.10354502123	37.5
10	200.0	1.0884851079773514	1056.9143272147994	37.5
10	204.0	1.0838290224153595	1058.387031512689	37.5
10	208.0	1.0763060203302734	1057.2388449846026	37.5
10	212.0	1.0678494208690956	1046.1414041000724	37.5
10	216.0	1.0649357209143866	1046.0377694650638	37.5
10	220.0	1.063717947806478	1047.211507401228	37.5
10	224.0	1.0652563029456874	1048.302963178054	37.5
10	228.0	1.0588875383298675	1045.585085016255	37.5
10	232.0	1.063804168510399	1050.5882280119015	37.5
10	236.0	1.0623440086554738	1048.2705506342013	37.5
10	240.0	1.065662780033447	1047.4188044546722	37.5
10	244.0	1.0632949314952862	1047.3579254308586	37.5
10	248.0	1.064984134535971	1047.5569206298078	37.5
10	252.0	1.0719374064820009	1042.8536091738388	37.5
10	256.0	1.0685212183547097	1046.6085764884026	37.5
10	260.0	1.0776682490389768	1052.7517535650086	37.5
10	264.0	1.0776435244141298	1054.8981224425736	37.5
10	268.0	1.0779825619990144	1053.3720908154592	37.5
10	272.0	1.0823986289500076	1054.370665726053	37.5
10	276.0	1.0836469940209899	1053.963939683828	37.5
10	280.0	1.0843172518730737	1050.5743031274044	37.5
10	284.0	1.0808421969064932	1052.7942782905309	37.5
10	288.0	1.0884931826675561	1052.5888864414335	37.5
10	292.0	1.0894275218950116	1050.4060245437463	37.5
10	296.0	1.0787180887543564	1050.8198902762642	37.5
10	300.0	1.0792601818175855	1053.4795961699974	37.5
10	304.0	1.076865930344436	1052.0496928401071	37.5
10	308.0	1.071412528171282	1050.492164265965	37.5
10	312.0	1.0675706935166855	1049.9745742278749	37.5
10	316.0	1.055945013500074	1059.795447203614	37.5
10	320.0	1.059756752386387	1057.703728567833	37.5
10	324.0	1.0560474786743528	1058.385038179196	37.5
10	328.0	1.055470009255843	1059.3004656491078	37.5
10	332.0	1.0574734462420052	1056.01969784761	37.5
10	336.0	1.0575358903217356	1055.9665700077628	37.5
10	340.0	1.058785373940703	1060.0309665164705	37.5
10	344.0	1.0538511080961828	1058.5364400632902	37.5
10	348.0	1.0580203921464517	1056.036845198525	37.5
10	352.0	1.0632627018797465	1058.611172433597	37.5
10	356.0	1.0597180368106742	1055.5734672168685	37.5
10	360.0	1.0603524491017593	1042.3317293394098	37.5
10	364.0	1.0575242270232783	1039.2992876986402	37.5
10	368.0	1.0601042364764537	1043.0554562959103	37.5
10	372.0	1.0584737711876675	1043.6238565816411	37.5
10	376.0	1.0592956052980542	1039.7991968835254	37.5
10	380.0	1.0619318282906474	1043.8091775312243	37.5
10	384.0	1.061746006743256	1045.9251779938415	37.5
10	388.0	1.0558006775715154	1048.8507616877878	37.5
10	392.0	1.0586267675813308	1047.6671457509565	37.5
10	396.0	1.0529105326445094	1050.2266304073146	37.5
10	400.0	1.0550937437032875	1050.0342464753337	37.5
10	404.0	1.0575274314724135	1047.6902453802172	37.5
10	408.0	1.0529728476368496	1047.5026072450262	37.5
10	412.0	1.0580603295188626	1045.855671605287	37.5
10	416.0	1.0519745575431791	1047.680131598691	37.5
10	420.0	1.0570333733814903	1047.0552662837758	37.5
10	424.0	1.053346756769333	1048.8312045273371	37.5
10	428.0	1.055752012609452	1043.8660218551545	37.5
10	432.0	1.0528163578989493	1044.2853935994108	37.5
10	436.0	1.0574768926164655	1042.3164125061044	37.5
10	440.0	1.0566570884764264	1042.5307747152387	37.5
10	444.0	1.0532583288875017	1044.0109408179906	37.5
10	448.0	1.0560602010328106	1037.2986367757303	37.5
10	452.0	1.0565097147407456	1040.295007063578	37.5
10	456.0	1.0561914102890226	1042.6477328578826	37.5
10	460.0	1.05660203494493	1044.1758604480124	37.5
10	464.0	1.0558059284145211	1045.5613203366868	37.5
10	468.0	1.0548637343147576	1046.266660153472	37.5
10	472.0	1.0582167124508683	1046.2853036315823	37.5
10	476.0	1.048695671512129	1048.1175142238642	37.5
10	480.0	1.0504725374995245	1042.8228797842623	37.5
10	484.0	1.0496931311506548	1045.0038069469283	37.5
10	488.0	1.0499969734931363	1044.455895210184	37.5
10	492.0	1.0553594881156738	1038.8689442619411	37.5
10	496.0	1.0534463423396772	1041.0514201260398	37.5
10	500.0	1.0467406346530148	1042.914095806777	37.5
10	504.0	1.0446686290504428	1028.1813616558932	37.5
10	508.0	1.0419735141821447	1029.9270760664738	37.5
10	512.0	1.039544067466592	1030.5239597838392	37.5
10	516.0	1.0394538687655226	1025.6647530948449	37.5
10	520.0	1.0370695801732606	1023.7712917333444	37.5
10	524.0	1.042881777098403	1027.7556312129482	37.5
10	528.0	1.0312980296248466	1025.3844624746228	37.5
10	532.0	1.0381726130207884	1026.538225174581	37.5
10	536.0	1.029474849411554	1022.8428190032564	37.5
10	540.0	1.032737043071695	1023.0701522974432	37.5
10	544.0	1.0383672548409961	1025.1716982810776	37.5
10	548.0	1.040346213835214	1029.2319478627726	37.5
10	552.0	1.0414147007826053	1029.2154248450802	37.5
10	556.0	1.0384838324169676	1033.9207683570576	37.5
10	560.0	1.041910140477938	1048.3327089499107	37.5
10	564.0	1.039983233960455	1044.4114981227265	37.5
10	568.0	1.0356398475920543	1046.2457149114296	37.5
10	572.0	1.036061605702321	1044.21237636895	37.5
10	576.0	1.0415835004063108	1044.8940665958437	37.5
10	580.0	1.0418671568595794	1047.3487598384056	37.5
10	584.0	1.0397472357828708	1045.1446687481232	37.5
10	588.0	1.0432771526025197	1045.1203088230072	37.5
10	592.0	1.0414944087113476	1050.059062890933	37.5
10	596.0	1.0379418877936384	1049.6690033199573	37.5
10	600.0	1.039483598576802	1047.744210093471	37.5
10	604.0	1.0357803338085927	1044.815287339593	37.5
10	608.0	1.040174341952817	1047.1814535848596	37.5
10	612.0	1.034892337748765	1049.732962177881	37.5
10	616.0	1.0342974397918885	1043.0167817501713	37.5
10	620.0	1.0336198993478607	1042.3684420946895	37.5
10	624.0	1.0271092872399303	1046.0340323065734	37.5
10	628.0	1.0362102233421289	1047.5471108473553	37.5
10	632.0	1.0329506839581875	1046.8412708710505	37.5
10	636.0	1.02946621237834	1046.010928600416	37.5
10	640.0	1.0343166661385657	1048.297648782793	37.5
10	644.0	1.032149714021011	1052.6017979482126	37.5
10	648.0	1.0328487679805158	1054.1715373586271	37.5
10	652.0	1.0349832571700983	1053.2701162397664	37.5
10	656.0	1.0330366850182788	1050.8250846101937	37.5
10	660.0	1.0335325014102328	1053.5407276912165	37.5
10	664.0	1.0329396064346308	1051.6880314184314	37.5
10	668.0	1.033786464804583	1050.6266006397943	37.5
13	0.0	0.9772205909396043	145.6220080456713	37.5
13	4.0	0.9446972613412195	150.14103441251956	37.5
13	8.0	0.8922761596807092	151.45845774565322	37.5
13	12.0	0.8441762169871606	151.482181206672	37.5
13	16.0	0.815581305949378	149.38218817645625	37.5
13	20.0	0.7932594201119103	146.99910669136952	37.5
13	24.0	0.7919148872310391	147.09069895986732	37.5
13	28.0	0.7929229729149806	145.98592986026085	37.5
13	32.0	0.7949091377669645	147.64079167741764	37.5
13	36.0	0.7907252358587165	144.63457879159444	37.5
13	40.0	0.7911715243141413	144.5769964748985	37.5
13	44.0	0.7878864927689707	144.25106711030978	37.5
13	48.0	0.7967885617723072	145.68200283298188	37.5
13	52.0	0.793597618321573	144.0923476318656	37.5
13	56.0	0.8020515397741902	144.4906743011969	37.5
13	60.0	0.8001133700663536	143.37504568303544	37.5
13	64.0	0.8055498652600712	144.02620289946304	37.5
13	68.0	0.8118212654797864	144.29536203237134	37.5
13	72.0	0.816556977354699	144.56110455975332	37.5
13	76.0	0.8199015276895338	145.20274383386314	37.5
13	80.0	0.8261451202860938	142.5962554028523	37.5
13	84.0	0.8419016773525976	141.9079093679505	37.5
13	88.0	0.8572232233040169	145.11146406445687	37.5
13	92.0	0.8720966997429486	144.51648839530708	37.5
13	96.0	0.8743407809500163	144.8117887605662	37.5
13	100.0	0.8885546522436272	147.3987111134566	37.5
13	104.0	0.9199924716737268	149.15257037972103	37.5
13	108.0	0.9398762366891888	149.87043639890507	37.5
13	112.0	0.9622604506926546	151.0492494708422	37.5
13	116.0	0.9595011887257948	151.10451855435196	37.5
13	120.0	0.9524878286455695	150.89876805866135	37.5
13	124.0	0.9150270461533809	150.21647108883337	37.5
13	128.0	0.8747253598819296	149.39448973163093	37.5
13	132.0	0.8550810177924665	149.42380365947963	37.5
13	136.0	0.8400126294957889	146.91882707922647	37.5
13	140.0	0.831534075606543	146.20822659961576	37.5
13	144.0	0.8258132367417886	144.63545734835105	37.5
13	148.0	0.8204555878064017	145.51966761369243	37.5
13	152.0	0.8176469016262632	145.152386101499	37.5
13	156.0	0.8139314632216661	144.1790056145835	37.5
13	160.0	0.8195401367668007	141.93748767731938	37.5
13	164.0	0.8200633709184775	141.42378604221813	37.5
13	168.0	0.8267490500964438	141.56793430906345	37.5
13	172.0	0.8293418581473089	141.53479018161443	37.5
13	176.0	0.8338376284731251	142.6178101480117	37.5
13	180.0	0.8375708352135377	143.01373107668695	37.5
13	184.0	0.8472262332782177	145.00129597717077	37.5
13	188.0	0.8500463146719334	146.28976640252793	37.5
13	192.0	0.852222086413701	146.93983175696312	37.5
13	196.0	0.8565638873087822	146.42093770545785	37.5
13	200.0	0.87448111490337	145.89934711732778	37.5
13	204.0	0.92337647690956	149.3841369832519	37.5
13	208.0	0.9535477618552758	149.83382176353808	37.5
13	212.0	0.9624420530482066	149.3598238419719	37.5
13	216.0	0.9552904872600076	149.6906857993648	37.5
13	220.0	0.9395646528757473	148.58882974847322	37.5
13	224.0	0.8881196534147486	147.09580510225678	37.5
13	228.0	0.8709363770191293	146.17933728056158	37.5
13	232.0	0.8637615558379456	145.0978282130626	37.5
13	236.0	0.8655059842615087	144.28829848392152	37.5
13	240.0	0.8531648500662968	142.6717733761858	37.5
13	244.0	0.8507941404540392	143.59875391109372	37.5
13	248.0	0.8488100582533411	141.8957212763412	37.5
13	252.0	0.8458607992055401	141.93709520853955	37.5
13	256.0	0.8417291829123921	144.18114463708824	37.5
13	260.0	0.8339373394475389	142.57603877483788	37.5
13	264.0	0.829073230300856	143.18862138016425	37.5
13	268.0	0.8251259142977502	144.00900410239515	37.5
13	272.0	0.8160311185071497	143.53955407972376	37.5
13	276.0	0.8177086681663237	144.58991962556797	37.5
13	280.0	0.8076530136440965	143.69054979786546	37.5
13	284.0	0.8118571030733366	143.62167954936186	37.5
13	288.0	0.8106027823880712	143.39186244831708	37.5
13	292.0	0.8162584349485642	145.65396450414738	37.5
13	296.0	0.8204366677104364	145.61506584134548	37.5
13	300.0	0.8187728544117845	143.872954375682	37.5
13	304.0	0.8212860374537828	144.1195473558189	37.5
13	308.0	0.8305701036002764	144.1775466374211	37.5
13	312.0	0.8374120413304352	142.8450711468506	37.5
13	316.0	0.8419114274276439	142.44117908376307	37.5
13	320.0	0.8642518099577545	142.51562706364905	37.5
13	324.0	0.9048657808506754	143.27253303269725	37.5
13	328.0	0.9434333551991614	146.28024480319084	37.5
13	332.0	0.9658107018382558	147.48190286341364	37.5
13	336.0	0.9602820971504119	147.20142364204062	37.5
13	340.0	0.9477167070906334	148.26750579298306	37.5
13	344.0	0.9196097691143752	147.9232153248217	37.5
13	348.0	0.8700074083753838	146.7702253543441	37.5
13	352.0	0.8314082561876665	144.83501977677008	37.5
13	356.0	0.8011672847330069	141.7605061110894	37.5
13	360.0	0.7854529479815198	142.899369124687	37.5
13	364.0	0.7724114986968915	142.12817030126408	37.5
13	368.0	0.7654084916887111	140.4156200925477	37.5
13	372.0	0.7602598551500055	140.0652962262712	37.5
13	376.0	0.7572737880696838	137.58437456734376	37.5
13	380.0	0.7524418826998635	136.44254279906045	37.5
13	384.0	0.7589557477048267	136.111873345153	37.5
13	388.0	0.7627676950208157	135.94178974932277	37.5
13	392.0	0.7718018827500692	135.7517892969599	37.5
13	396.0	0.777266679809075	136.11422887513118	37.5
13	400.0	0.7834015391364216	136.91837282455862	37.5
13	404.0	0.7835475885025499	135.95921745938543	37.5
13	408.0	0.7878908461112855	137.69549569015717	37.5
13	412.0	0.7950263376555761	138.8334406694084	37.5
13	416.0	0.80003169763304	139.9009763264892	37.5
13	420.0	0.8081554393282114	142.70443901845266	37.5
13	424.0	0.8121699999058994	141.9401685718514	37.5
13	428.0	0.8128195259288752	142.84875685236298	37.5
13	432.0	0.8160823442225933	143.40825642202543	37.5
13	436.0	0.8219928436343982	143.04353711024623	37.5
13	440.0	0.8247736197721854	143.7179121817968	37.5
13	444.0	0.8354116752478223	142.19115961614085	37.5
13	448.0	0.8459734093330594	142.07287884132538	37.5
13	452.0	0.8560871519440401	142.76957950399597	37.5
13	456.0	0.894102085549838	141.8105023270712	37.5
13	460.0	0.9499946415318519	144.29273456340374	37.5
13	464.0	0.975661377666598	145.17437133251525	37.5
13	468.0	0.9800832197744468	145.2728258774313	37.5
13	472.0	0.9761792670153071	144.79498392028833	37.5
13	476.0	0.9587968110401743	145.22354007714185	37.5
13	480.0	0.9084606828232004	142.30161673367462	37.5
13	484.0	0.8429439855358882	139.0486570121622	37.5
13	488.0	0.8215877447749121	138.28478833878242	37.5
13	492.0	0.8147315276801697	140.97634676494044	37.5
13	496.0	0.8066467547070362	141.26387671977318	37.5
13	500.0	0.8002159240121606	140.89503681493537	37.5
13	504.0	0.8009082149859945	139.56620096457385	37.5
13	508.0	0.8037216371172895	141.11702562978292	37.5
13	512.0	0.8018296660424965	141.2868270302116	37.5
13	516.0	0.8055121999579266	139.72269859877738	37.5
13	520.0	0.8059494099657544	139.82676528441556	37.5
13	524.0	0.8079956902687316	139.50517706573055	37.5
13	528.0	0.8076622727405683	139.39538384861447	37.5
13	532.0	0.8158494335051996	138.8505733911594	37.5
13	536.0	0.8219683990460654	138.89209970826914	37.5
13	540.0	0.8191157253161087	138.13942045262527	37.5
13	544.0	0.8252898638866399	137.6176287885118	37.5
13	548.0	0.8295786247970497	137.77502833404438	37.5
13	552.0	0.8392043943465061	138.86322797341907	37.5
13	556.0	0.8429299793529764	140.16191223396456	37.5
13	560.0	0.855816472354383	140.08144279619248	37.5
13	564.0	0.8869895340777714	142.40192942277028	37.5
13	568.0	0.9388616384115093	145.29912005035908	37.5
13	572.0	0.9643118444666069	146.75947913416934	37.5
13	576.0	0.9765240351224281	148.12127768291276	37.5
13	580.0	0.9727261623326312	148.06660767859603	37.5
13	584.0	0.9532712710564887	146.94877504341375	37.5
13	588.0	0.9168790660681306	145.2886958746355	37.5
13	592.0	0.8560009092352612	143.83838185537172	37.5
13	596.0	0.8186989605569043	140.72471575706564	37.5
13	600.0	0.816167440162284	139.8756031970672	37.5
13	604.0	0.8138385590421069	139.28854868352823	37.5
13	608.0	0.81419310055004	140.68554456122425	37.5
13	612.0	0.8121870635935483	138.71647168937656	37.5
13	616.0	0.805037084582723	138.3276365174112	37.5
13	620.0	0.8084666185516536	137.73002769960647	37.5
13	624.0	0.8021943355304274	135.29578671937816	37.5
13	628.0	0.8149979779427325	136.57912435432297	37.5
13	632.0	0.8213547519877007	137.6179527606066	37.5
13	636.0	0.8246379382598384	138.99927357279205	37.5
13	640.0	0.8263732882358048	137.82773702385325	37.5
13	644.0	0.8396467988399278	140.01155347786255	37.5
13	648.0	0.8435516376641369	138.81110513567822	37.5
13	652.0	0.8510421251234882	140.93458035880624	37.5
13	656.0	0.8638916280031672	142.45245481268083	37.5
13	660.0	0.8725718603271135	143.69852154316	37.5
13	664.0	0.9104436978290975	145.40967855788347	37.5
13	668.0	0.9429187754194551	146.37368397451573	37.5
14	0.0	0.8715304287230151	139.34550791743257	37.5
14	4.0	0.8356905989801312	143.49276281062726	37.5
14	8.0	0.8244221209197555	145.38858100507423	37.5
14	12.0	0.8245106507394983	147.9050028438583	37.5
14	16.0	0.813105189570109	146.6750057055816	37.5
14	20.0	0.8076744134420377	146.6134278334137	37.5
14	24.0	0.809748001756262	147.17681456088172	37.5
14	28.0	0.8153676473095178	148.48093426313343	37.5
14	32.0	0.8146786822288978	146.31462309968703	37.5
14	36.0	0.8168842071798327	145.8885882033613	37.5
14	40.0	0.8143511466635509	144.98355942378058	37.5
14	44.0	0.8217335978279969	145.01932747391902	37.5
14	48.0	0.8225209339980134	146.32505826001596	37.5
14	52.0	0.8309768010366424	146.5800433279408	37.5
14	56.0	0.8411355403246752	147.1742204201014	37.5
14	60.0	0.8424121501934076	146.61884656385465	37.5
14	64.0	0.8432321583696758	146.65128617483006	37.5
14	68.0	0.845275753990263	145.78148248639658	37.5
14	72.0	0.8508017276529837	145.1212358744259	37.5
14	76.0	0.8585980675845234	145.34588511382412	37.5
14	80.0	0.8639642709746345	143.69758710193236	37.5
14	84.0	0.8754102508911406	143.7598625331342	37.5
14	88.0	0.8947055762586276	144.42368580459868	37.5
14	92.0	0.9221029608834137	146.45003748637177	37.5
14	96.0	0.9743692049419018	149.74265214398625	37.5
14	100.0	1.0010881251820898	150.66756775130585	37.5
14	104.0	0.9909515396440289	151.5649353729972	37.5
14	108.0	0.9690266289203895	151.79035994847987	37.5
14	112.0	0.9223352969482537	151.04546720526392	37.5
14	116.0	0.8759532304875237	149.0268578690576	37.5
14	120.0	0.850981941321101	148.41359852574087	37.5
14	124.0	0.8362983281613948	145.77917673222464	37.5
14	128.0	0.8326710675886093	146.99661922202577	37.5
14	132.0	0.8290518709664111	146.1579067741584	37.5
14	136.0	0.8327126008327354	145.03394583589508	37.5
14	140.0	0.827964191000837	144.59331366961476	37.5
14	144.0	0.8269493902909908	143.65204459275952	37.5
14	148.0	0.8319117458331269	144.02575068700745	37.5
14	152.0	0.839788022926459	144.6191171178834	37.5
14	156.0	0.8410749598544924	143.4318859910798	37.5
14	160.0	0.8492188560563572	143.41052196891167	37.5
14	164.0	0.8551701380807132	142.02545610341662	37.5
14	168.0	0.8607841908940455	141.67686184121396	37.5
14	172.0	0.8654650885479308	141.6518175496259	37.5
14	176.0	0.8708523882732887	143.3557444740619	37.5
14	180.0	0.8789430363885317	144.8079349105566	37.5
14	184.0	0.8874894537884362	145.55983630271834	37.5
14	188.0	0.9081577057625756	148.04022931113877	37.5
14	192.0	0.9493554492827745	149.22610857154768	37.5
14	196.0	0.983857304438943	151.0431000340853	37.5
14	200.0	0.9888495486237409	151.0704304526209	37.5
14	204.0	0.9838909558216885	150.48490066091682	37.5
14	208.0	0.9459692221390403	149.55850851409224	37.5
14	212.0	0.9020863040291226	147.39124451179526	37.5
14	216.0	0.857935168517564	145.2231176955135	37.5
14	220.0	0.8396355498506651	143.31508073745863	37.5
14	224.0	0.8359763196157113	143.20917648069792	37.5
14	228.0	0.832064063421514	142.296423412129	37.5
14	232.0	0.842485089205594	142.4661716568704	37.5
14	236.0	0.8321312972565452	139.38512279744	37.5
14	240.0	0.8341544468604813	140.38576481547494	37.5
14	244.0	0.8406004912725016	138.7756270263905	37.5
14	248.0	0.8414599607811611	140.26108180384034	37.5
14	252.0	0.8471994210325023	141.21576004273774	37.5
14	256.0	0.8532410193034394	142.5708774018164	37.5
14	260.0	0.8542310987988743	143.77394898021092	37.5
14	264.0	0.864227076348757	145.56685095748864	37.5
14	268.0	0.8750929460650896	146.55823622396082	37.5
14	272.0	0.9114036754017728	148.14443124200437	37.5
14	276.0	0.9552394493120973	149.447809196499	37.5
14	280.0	0.9760823768610614	150.26772209863708	37.5
14	284.0	0.9754426539045135	150.44130361120494	37.5
14	288.0	0.9561055169499181	149.43648960803023	37.5
14	292.0	0.9195085342723475	149.09339377598877	37.5
14	296.0	0.8660900726308404	146.3841379233918	37.5
14	300.0	0.8391729261748891	144.67655703140636	37.5
14	304.0	0.8274990915273963	143.84731829910265	37.5
14	308.0	0.8262105066887299	142.5039237255777	37.5
14	312.0	0.8195619959837016	139.92364025530406	37.5
14	316.0	0.8284138810344126	138.62376045136438	37.5
14	320.0	0.825021229398238	139.2632478949116	37.5
14	324.0	0.8255497907926245	137.44761425619194	37.5
14	328.0	0.8403384863296357	138.70647078428593	37.5
14	332.0	0.8408097676621066	141.04173021403906	37.5
14	336.0	0.8496586872600209	142.67137577071875	37.5
14	340.0	0.840159387933074	143.23307223055792	37.5
14	344.0	0.834630257620578	143.18085548236309	37.5
14	348.0	0.8125507791730953	141.3175315298022	37.5
14	352.0	0.805434403257524	141.63711109728587	37.5
14	356.0	0.7912331444066747	140.04579899093235	37.5
14	360.0	0.7783907392680652	139.30495610305826	37.5
14	364.0	0.7695956049166215	138.09624277434236	37.5
14	368.0	0.7638850617286486	137.84737322485515	37.5
14	372.0	0.764294432730802	136.93747046821883	37.5
14	376.0	0.7646001169360451	135.7835319020368	37.5
14	380.0	0.7586142028418781	135.34014223577685	37.5
14	384.0	0.7609230504113093	133.55196828739173	37.5
14	388.0	0.7626300931522121	133.55829812542447	37.5
14	392.0	0.7627527516918609	133.50067306237165	37.5
14	396.0	0.7690580151342682	132.0062995162078	37.5
14	400.0	0.7799368131842846	133.25519142593447	37.5
14	404.0	0.7811782538233577	135.10889687737395	37.5
14	408.0	0.8016496153394409	136.4848529884128	37.5
14	412.0	0.8197933045120455	140.2293494573425	37.5
14	416.0	0.8385118232978258	142.38985182036808	37.5
14	420.0	0.850627657380722	143.47314486637117	37.5
14	424.0	0.8566682411546497	143.48188614171727	37.5
14	428.0	0.8816648576257919	147.18347436591338	37.5
14	432.0	0.9044463849087557	146.70113925860355	37.5
14	436.0	0.9805929000843963	149.30111917006735	37.5
14	440.0	1.0123950486348163	147.88296597249555	37.5
14	444.0	1.0177127382576827	148.4155191093434	37.5
14	448.0	1.01247968499547	148.3594048946237	37.5
14	452.0	1.005499641870317	147.62884322951626	37.5
14	456.0	0.9840959745075614	147.0525999084469	37.5
14	460.0	0.9261673713151611	144.27138951906554	37.5
14	464.0	0.8729545404136374	141.19052935158294	37.5
14	468.0	0.8443563464003566	138.56170246827804	37.5
14	472.0	0.8393006220128397	135.93792542860004	37.5
14	476.0	0.8225965470142982	134.8603328942909	37.5
14	480.0	0.8186626482172334	134.88529482736826	37.5
14	484.0	0.8178436974556905	136.38471002210505	37.5
14	488.0	0.8204620966767097	137.7451361324574	37.5
14	492.0	0.8220001346209428	139.47265935730104	37.5
14	496.0	0.8138583363435566	140.1970898347931	37.5
14	500.0	0.8135321449884028	139.9417838540279	37.5
14	504.0	0.8148621590202201	140.08016323170168	37.5
14	508.0	0.8177426886608233	140.54327461352858	37.5
14	512.0	0.8186667478124152	139.22803017314723	37.5
14	516.0	0.825551991391277	141.09644572200656	37.5
14	520.0	0.8270016380319728	140.777535238301	37.5
14	524.0	0.8273474599009469	141.0034564115998	37.5
14	528.0	0.8339166226295192	140.83311413822793	37.5
14	532.0	0.8382427064575507	139.83339653280606	37.5
14	536.0	0.8411752095603282	141.21036268028448	37.5
14	540.0	0.8461008090954312	140.87256911668786	37.5
14	544.0	0.8584334073726704	140.40663399671146	37.5
14	548.0	0.8727208893615472	139.1254006722314	37.5
14	552.0	0.904730619607738	140.4365684464086	37.5
14	556.0	0.9457193507312553	140.48395561591514	37.5
14	560.0	0.9713424841375654	142.49606572113234	37.5
14	564.0	0.9745915883455092	143.8955448105216	37.5
14	568.0	0.9653509857559609	143.76294008062914	37.5
14	572.0	0.9517572025117952	144.57882512301717	37.5
14	576.0	0.890293363381797	144.45471254566306	37.5
14	580.0	0.8460477235719006	142.063739856653	37.5
14	584.0	0.8302871568048505	142.08991664264326	37.5
14	588.0	0.8242655792388914	139.8906889458215	37.5
14	592.0	0.823628223442032	139.85450607980678	37.5
14	596.0	0.8202636915819387	140.38605685185533	37.5
14	600.0	0.818372833685355	138.6624814732762	37.5
14	604.0	0.8168526313756179	139.82901751710693	37.5
14	608.0	0.8142608861092536	137.8865951785287	37.5
14	612.0	0.8182722157369311	138.29279728778744	37.5
14	616.0	0.8226178871610674	138.77992270450403	37.5
14	620.0	0.8238944189915683	138.25486837676837	37.5
14	624.0	0.8243592491635691	137.3563095087016	37.5
14	628.0	0.8258864397936247	135.63036412938771	37.5
14	632.0	0.8293411227160643	135.38648304861763	37.5
14	636.0	0.8352032070418242	136.17644463792254	37.5
14	640.0	0.8375904830339054	135.26122766706834	37.5
14	644.0	0.8460671862803432	136.04549366197958	37.5
14	648.0	0.8541396514876481	137.45160516985874	37.5
14	652.0	0.867516661429699	140.08401235788847	37.5
14	656.0	0.8902373969303298	143.04807393044774	37.5
14	660.0	0.9346170713014149	145.49500489379062	37.5
14	664.0	0.9644436820215955	146.44401367334257	37.5
14	668.0	0.9837880934366916	147.74545262437294	37.5
19	0.0	0.9400468114324837	1656.1767508644484	37.5
19	4.0	0.906540768454286	1660.92452296966	37.5
19	8.0	0.8969751120442336	1661.783586786352	37.5
19	12.0	0.8911465244511633	1663.4359322676503	37.5
19	16.0	0.8855984582875656	1662.110786563178	37.5
19	20.0	0.8815057271030766	1663.243561865799	37.5
19	24.0	0.8794342121269942	1665.1664092798271	37.5
19	28.0	0.8815082700970145	1663.4963164903816	37.5
19	32.0	0.8805754629821309	1661.2021039082326	37.5
19	36.0	0.8834289928210449	1660.940193937549	37.5
19	40.0	0.8821990161206368	1661.1302850193522	37.5
19	44.0	0.8845496155703239	1658.3828101782228	37.5
19	48.0	0.8928427743226974	1661.6772645929484	37.5
19	52.0	0.8932851829359233	1660.018061525667	37.5
19	56.0	0.9002594175378377	1663.0799759088222	37.5
19	60.0	0.9001545960590923	1662.8921512840027	37.5
19	64.0	0.905065187667412	1662.8546924524169	37.5
19	68.0	0.9055521040853323	1663.8497285457695	37.5
19	72.0	0.9123044759951128	1661.5463149493448	37.5
19	76.0	0.9101049523066386	1658.4365271655026	37.5
19	80.0	0.9148623808792816	1661.7489243055052	37.5
19	84.0	0.9157602726369869	1657.5100971927027	37.5
19	88.0	0.9253142950955893	1656.2412100448846	37.5
19	92.0	0.9320775403322913	1657.9669421385288	37.5
19	96.0	0.9462498393178921	1658.908253336875	37.5
19	100.0	0.9675663302947053	1664.675286403127	37.5
19	104.0	1.0036418798408206	1665.5428406125054	37.5
19	108.0	1.0395664514217409	1666.4806512764706	37.5
19	112.0	1.0514751214391747	1668.5081957463226	37.5
19	116.0	1.0423781366347245	1667.2004022246256	37.5
19	120.0	1.024139987507905	1666.2530428145783	37.5
19	124.0	0.9763092207441505	1668.8897512111355	37.5
19	128.0	0.9360337253623683	1670.065789783316	37.5
19	132.0	0.9029100697184852	1671.780137737998	37.5
19	136.0	0.8927095722952393	1669.7910765427996	37.5
19	140.0	0.8808409036228599	1668.5441279145125	37.5
19	144.0	0.8809287585376702	1668.2503337182377	37.5
19	148.0	0.8701646169810956	1673.4856058566	37.5
19	152.0	0.8653120015238177	1676.346769251958	37.5
19	156.0	0.8635030331712209	1674.440481861943	37.5
19	160.0	0.8708353071792241	1674.217155770085	37.5
19	164.0	0.8699845442583832	1672.6199797351596	37.5
19	168.0	0.8692975575727018	1673.5377714146755	37.5
19	172.0	0.8718439289324602	1672.4439028367926	37.5
19	176.0	0.8733768437925659	1671.8137850064118	37.5
19	180.0	0.8808764317688897	1672.4932419845586	37.5
19	184.0	0.8867658048893355	1672.4825905677783	37.5
19	188.0	0.8857159924527003	1671.941419581701	37.5
19	192.0	0.8890017760558527	1672.382698193889	37.5
19	196.0	0.8971984015158699	1670.921821244296	37.5
19	200.0	0.9020268188664278	1674.365943474378	37.5
19	204.0	0.910104071845005	1673.5196805570456	37.5
19	208.0	0.9107732595589486	1673.8690567656654	37.5
19	212.0	0.9166763674081372	1672.680961983998	37.5
19	216.0	0.9244592081520359	1673.301012978279	37.5
19	220.0	0.9399681199539011	1672.2861638024067	37.5
19	224.0	0.9743554164126454	1672.716913465459	37.5
19	228.0	1.0010831043739112	1672.3845519522615	37.5
19	232.0	1.0181540814428236	1672.7199843254375	37.5
19	236.0	1.0096011531755966	1670.5343508801318	37.5
19	240.0	0.9908123142618768	1670.177259853972	37.5
19	244.0	0.9450301811385264	1670.996262586141	37.5
19	248.0	0.901712807518644	1671.4067742807692	37.5
19	252.0	0.8826966172238419	1671.710942384896	37.5
19	256.0	0.8661001063474484	1675.2207905338046	37.5
19	260.0	0.8649959012634626	1670.6238276748045	37.5
19	264.0	0.8590421403470778	1673.8044817895038	37.5
19	268.0	0.8592183605526819	1675.0780725665045	37.5
19	272.0	0.8607149876351434	1671.6726338287533	37.5
19	276.0	0.8576425803146785	1673.290257466444	37.5
19	280.0	0.8574315748156153	1672.8088085861573	37.5
19	284.0	0.864617319037619	1677.1648235844586	37.5
19	288.0	0.8684856060133773	1672.2330643238913	37.5
19	292.0	0.8662674311875762	1667.510292612052	37.5
19	296.0	0.8782510959454747	1673.8465221427111	37.5
19	300.0	0.8825256499543842	1672.0952124954022	37.5
19	304.0	0.8794918975712522	1673.59641285378	37.5
19	308.0	0.8840713989760919	1684.3962998580266	37.5
19	312.0	0.8940300756777283	1686.1270983064378	37.5
19	316.0	0.8921777961066528	1686.1615348564103	37.5
19	320.0	0.8984740345533582	1684.8293883794647	37.5
19	324.0	0.9104245070501282	1685.364625640609	37.5
19	328.0	0.9525060869938777	1684.3124503538904	37.5
19	332.0	0.9910608591290305	1683.7685900941951	37.5
19	336.0	1.0069336371916027	1682.0593801269056	37.5
19	340.0	1.0110201710881022	1680.8637038823667	37.5
19	344.0	0.9923377503093949	1679.6611538590869	37.5
19	348.0	0.9607627113439979	1682.3528959964867	37.5
19	352.0	0.9097388802749975	1682.399259885453	37.5
19	356.0	0.8763224772120413	1683.0812448293375	37.5
19	360.0	0.8571002919988419	1685.55217460224	37.5
19	364.0	0.8489677296719229	1686.0162977145894	37.5
19	368.0	0.8440228209995326	1680.3909439531542	37.5
19	372.0	0.841400720287525	1684.70589469784	37.5
19	376.0	0.8448746280540629	1680.572675057151	37.5
19	380.0	0.8625965480246	1654.589452374099	37.5
19	384.0	0.8670277507768596	1650.0118362363462	37.5
19	388.0	0.8688171252783943	1661.5811822349167	37.5
19	392.0	0.8735252857142218	1660.966893899498	37.5
19	396.0	0.8795580670914074	1657.5822646950442	37.5
19	400.0	0.8770104408649876	1674.1929551890082	37.5
19	404.0	0.8815942343725592	1669.071137508403	37.5
19	424.0	0.9107027782285233	1663.8832939067088	37.5
19	428.0	0.9317812786120276	1661.3619109920176	37.5
19	432.0	0.9765805399675128	1661.799746211518	37.5
19	436.0	1.0086760096437772	1666.6389493026702	37.5
19	440.0	1.0195470833352833	1662.657478315371	37.5
19	444.0	1.0105966543295763	1659.7761720824956	37.5
19	448.0	0.9953522858775143	1662.199577030328	37.5
19	452.0	0.956142714699692	1662.8406787445242	37.5
19	456.0	0.8989083150283147	1659.075713668166	37.5
19	460.0	0.8661675149481349	1651.2656010856545	37.5
19	472.0	0.8413126539945494	1663.8828085460643	37.5
19	476.0	0.8471070806000122	1600.167601623675	37.5
19	480.0	0.8516360132308445	1595.9078591529344	37.5
19	484.0	0.8568218977071268	1594.3865792739775	37.5
19	488.0	0.8649935509330664	1586.3241527725418	37.5
19	492.0	0.8686193471108329	1588.145019992754	37.5
19	496.0	0.8713602937944466	1587.440637579948	37.5
19	500.0	0.8737284258334757	1587.9690960718824	37.5
19	504.0	0.8791965485803236	1594.957505098099	37.5
19	508.0	0.9076489334830672	1597.1355626445877	37.5
19	512.0	0.9467576209853558	1593.5897060574664	37.5
19	516.0	0.9818390415004846	1595.002850679828	37.5
19	520.0	0.9926790559758563	1596.2436434749668	37.5
19	524.0	0.9862918186962731	1592.2709160789516	37.5
19	528.0	0.9725338704521976	1588.001240906621	37.5
19	532.0	0.9420500140650203	1586.3329317823395	37.5
19	536.0	0.8905685147810587	1581.1248964691663	37.5
22	0.0	0.8766355542883433	1864.8318534179305	37.5
22	4.0	0.84299110860058	1871.285522479838	37.5
22	8.0	0.8373831982137862	1871.3668042109828	37.5
22	12.0	0.8292901083196174	1872.0986209914288	37.5
22	16.0	0.828534771243507	1872.2959848866767	37.5
22	20.0	0.8191824304332272	1874.283336301181	37.5
22	24.0	0.8151642628729164	1873.7530263306064	37.5
22	28.0	0.8193072034984005	1873.618499376572	37.5
22	32.0	0.8248283253047907	1873.5588147845715	37.5
22	36.0	0.8274219729204488	1872.15761622486	37.5
22	40.0	0.8295796469495006	1872.4594890758483	37.5
22	44.0	0.8285025322322017	1872.9423634287127	37.5
22	48.0	0.8362244622304073	1871.819324220042	37.5
22	52.0	0.8426339452513673	1872.5404990147504	37.5
22	56.0	0.8493268111036216	1872.4567066629736	37.5
22	60.0	0.8489395803654627	1873.1842168382432	37.5
22	64.0	0.8486655050629683	1873.8370165184583	37.5
22	68.0	0.8552754943133771	1873.689944576543	37.5
22	72.0	0.8643079983712723	1870.9359203025303	37.5
22	76.0	0.8639572895254519	1871.2067706822584	37.5
22	80.0	0.8678080810249709	1872.9770403438467	37.5
22	84.0	0.8788969445081881	1872.782250062209	37.5
22	88.0	0.8883581385844169	1872.9665094156069	37.5
22	92.0	0.9273595346187616	1871.804114809511	37.5
22	96.0	0.9713825087604595	1871.577923972036	37.5
22	100.0	0.9986812916001483	1870.962106637264	37.5
22	104.0	1.0019709101770027	1871.680804558256	37.5
22	108.0	0.9820207174025662	1874.050054403016	37.5
22	112.0	0.9409739552665561	1874.1467975591147	37.5
22	116.0	0.894322669433942	1876.0732209671448	37.5
22	120.0	0.86265472404794	1876.1768569110368	37.5
22	124.0	0.8407708219353442	1876.462882446348	37.5
22	128.0	0.8431886234027053	1874.997525942962	37.5
22	132.0	0.8386377668742249	1875.6532307143668	37.5
22	136.0	0.8380696175027218	1874.753896315403	37.5
22	140.0	0.8340897927268178	1874.577583100808	37.5
22	144.0	0.8300689458538925	1875.238528359156	37.5
22	148.0	0.837500391541738	1871.443902694928	37.5
22	152.0	0.8404810307473689	1872.181442068174	37.5
22	156.0	0.8386987365575574	1870.0194683008615	37.5
22	160.0	0.847745651675535	1871.0484747486184	37.5
22	164.0	0.8519463405923237	1871.8256638055843	37.5
22	168.0	0.8549708112713096	1872.1958961823864	37.5
22	172.0	0.8562989388995932	1872.1655158081956	37.5
22	176.0	0.8593801433728744	1871.4864608944413	37.5
22	180.0	0.8692749178632769	1871.058536363076	37.5
22	184.0	0.874175557691068	1870.9354711121896	37.5
22	188.0	0.8818805273802958	1871.0824073645344	37.5
22	192.0	0.9128052265825771	1869.96854460174	37.5
22	196.0	0.9569702823310794	1867.978976267688	37.5
22	200.0	0.9922428816009804	1865.5819833840192	37.5
22	204.0	1.0027014042756868	1868.0722060230105	37.5
22	208.0	0.9900245047400956	1868.1503392461643	37.5
22	212.0	0.966670180256969	1870.7120288522517	37.5
22	216.0	0.9151892643537305	1873.4877494447835	37.5
22	220.0	0.8709809913707414	1876.463704930892	37.5
22	224.0	0.8524140262495142	1876.785171293153	37.5
22	228.0	0.8441868926863848	1876.9464905367925	37.5
22	232.0	0.8376323525388399	1877.55174797978	37.5
22	236.0	0.8369917576757678	1877.358608079984	37.5
22	240.0	0.8398600218280489	1874.1790713548548	37.5
22	244.0	0.8380026548595415	1874.883364427866	37.5
22	248.0	0.8412745587578471	1873.130798534696	37.5
22	252.0	0.8461163837718365	1870.818370667993	37.5
22	256.0	0.8467301234162915	1872.5453882680608	37.5
22	260.0	0.8548533260008329	1872.291682088576	37.5
22	264.0	0.8590914212432506	1871.8907890733055	37.5
22	268.0	0.8616608770071459	1870.3683572318864	37.5
22	272.0	0.8705855322291179	1869.626518517156	37.5
22	276.0	0.8797650603151455	1871.323250830755	37.5
22	280.0	0.8863694828383745	1871.993661898102	37.5
22	284.0	0.9039123161679946	1869.6961420703656	37.5
22	288.0	0.9486451780888382	1869.3786569734616	37.5
22	292.0	0.9905938179992265	1867.0862660022208	37.5
22	296.0	1.0068473296808669	1866.9002227500955	37.5
22	300.0	0.9996642175913918	1867.529560422344	37.5
22	304.0	0.9911332551803169	1868.1138987926413	37.5
22	308.0	0.9480238905604653	1870.67496875414	37.5
22	312.0	0.8986978963689242	1875.036231954803	37.5
22	316.0	0.8612916957702835	1878.043728820484	37.5
22	320.0	0.8434619057964807	1879.1589946287463	37.5
22	324.0	0.834221862001319	1879.1003700539432	37.5
22	328.0	0.8438038072344107	1878.488675911084	37.5
22	332.0	0.838433757377207	1878.262119410196	37.5
22	336.0	0.8365123730461317	1877.9436273823876	37.5
22	340.0	0.8338377376919444	1877.1448964703643	37.5
22	344.0	0.838535998372731	1876.8662357622247	37.5
22	348.0	0.8497723281007257	1875.225030670184	37.5
22	352.0	0.8552914729385848	1873.6719862832135	37.5
22	356.0	0.8522561448784378	1874.5595836654293	37.5
22	360.0	0.8600718508181538	1873.0117307983735	37.5
22	364.0	0.8665994316961063	1872.642222724706	37.5
22	368.0	0.872194663809671	1873.200693726665	37.5
22	372.0	0.8807591205678164	1872.836637037677	37.5
22	376.0	0.9086291172492884	1871.0508728484572	37.5
22	380.0	0.9517781932619861	1870.5723500364184	37.5
22	384.0	0.9899810500862092	1869.491188582876	37.5
22	388.0	0.9975279923566641	1869.3199341824013	37.5
22	392.0	0.9908099100886542	1870.3309380356443	37.5
22	396.0	0.9782565190607723	1871.310067701594	37.5
22	400.0	0.9376592311254167	1872.6814134054912	37.5
22	404.0	0.8845432061704539	1875.402195840536	37.5
22	408.0	0.8459456999425883	1877.6655559321823	37.5
22	412.0	0.8268550722753009	1879.460953343189	37.5
22	416.0	0.8256283062427427	1879.519470729008	37.5
22	420.0	0.8255728160266596	1880.3450411297983	37.5
22	424.0	0.8254953710547831	1881.0134798158413	37.5
22	428.0	0.8230326615245862	1880.801581518887	37.5
22	432.0	0.822126060343099	1878.7581292885343	37.5
22	436.0	0.8306375551548046	1878.5073935810444	37.5
22	440.0	0.8410290950141464	1878.0848657117888	37.5
22	444.0	0.8426362873582481	1878.537475639232	37.5
22	448.0	0.8436451345687511	1878.0805553062169	37.5
22	452.0	0.8484624815907956	1876.309865652262	37.5
22	456.0	0.8545613984631583	1875.9081487672352	37.5
22	460.0	0.8659130686972994	1874.8698508902316	37.5
22	464.0	0.8766896231780826	1874.0044805194068	37.5
22	468.0	0.9043348437401119	1872.018367909288	37.5
22	472.0	0.943559871333171	1872.664110593858	37.5
22	476.0	0.9769306008633617	1870.685324260589	37.5
22	480.0	0.9947451893277834	1869.106487424696	37.5
22	484.0	0.9791265346050969	1871.609555536876	37.5
22	488.0	0.972641370445349	1870.1158057404364	37.5
22	492.0	0.9335948582462179	1872.899388943604	37.5
22	496.0	0.889974447261064	1875.11155537704	37.5
22	500.0	0.8511902995962115	1876.6554499798024	37.5
22	504.0	0.833605419605577	1876.6707785689184	37.5
22	508.0	0.8237658861160877	1879.3942661152369	37.5
22	512.0	0.8248973574010096	1881.3417652119963	37.5
22	516.0	0.8200178818797131	1881.3624321829056	37.5
22	520.0	0.8142934604133006	1882.055817637862	37.5
22	524.0	0.8179468672126305	1882.9456375277955	37.5
22	528.0	0.8256192429338381	1880.8001731388745	37.5
22	532.0	0.8231409517700865	1881.167570145684	37.5
22	536.0	0.8292262379646819	1880.8921199179072	37.5
22	540.0	0.8317760280942412	1879.4281796995745	37.5
22	544.0	0.8388932658493529	1878.592762145848	37.5
22	548.0	0.8516478553837834	1877.2354472902352	37.5
22	552.0	0.8539805171405859	1876.916780223404	37.5
22	556.0	0.8686772181294331	1874.96869120539	37.5
22	560.0	0.8760276601329893	1876.738409317275	37.5
22	564.0	0.9064817367738813	1874.2176184027	37.5
22	568.0	0.9521317560167157	1871.6995739670997	37.5
22	572.0	0.9807336212458708	1870.918230128853	37.5
22	576.0	0.9871616253404387	1871.456009526986	37.5
22	580.0	0.9840774973728649	1870.8928698641223	37.5
22	584.0	0.9716034192009233	1870.692297277863	37.5
22	588.0	0.9350456242423282	1873.2272910783165	37.5
22	592.0	0.8869214188157758	1875.231679698182	37.5
22	596.0	0.8473825113886689	1876.938927994094	37.5
22	600.0	0.8374179866650721	1878.1447636544044	37.5
22	604.0	0.821268489879028	1880.467279732024	37.5
22	608.0	0.8176807291781437	1878.954250864181	37.5
22	612.0	0.8215452293936617	1880.1589484942008	37.5
22	616.0	0.8119932407744794	1881.6544159828625	37.5
22	620.0	0.8186228956592245	1884.2129480346864	37.5
22	624.0	0.8185706830488639	1883.837059095758	37.5
22	628.0	0.8223382597808677	1884.0984237353896	37.5
22	632.0	0.81914919640468	1882.0621103816093	37.5
22	636.0	0.8227175935571706	1881.0012923028908	37.5
22	640.0	0.831084639602383	1881.2287275075628	37.5
22	644.0	0.8377527413225101	1880.7777327795443	37.5
22	648.0	0.8390106085297065	1879.5440165586213	37.5
22	652.0	0.8463504633465234	1879.9400025983896	37.5
22	656.0	0.8663626344225255	1877.44834973648	37.5
22	660.0	0.8728408431126868	1876.6280766765428	37.5
22	664.0	0.8864873055821043	1876.533802507444	37.5
22	668.0	0.9322196291464196	1872.785730138807	37.5
24	0.0	0.9045539112669324	360.41799590771694	37.5
24	4.0	0.8751737118450481	362.62390547103655	37.5
24	8.0	0.8645565825866404	368.89576407726673	37.5
24	12.0	0.8628078480187902	364.9258276073442	37.5
24	16.0	0.8578745553129269	366.9883381655015	37.5
24	20.0	0.8512207277045987	365.7357936408094	37.5
24	24.0	0.8496625885107976	362.7791742582556	37.5
24	28.0	0.8586899972533213	368.6973494012044	37.5
24	32.0	0.8586531093314965	360.02247227962573	37.5
24	36.0	0.8602736754083469	359.8310910922332	37.5
24	40.0	0.8618972329507375	357.2345256541405	37.5
24	44.0	0.8690108060913888	361.9794828066364	37.5
24	48.0	0.871644620565941	354.9049840718531	37.5
24	52.0	0.8802543947062592	358.4706881034294	37.5
24	56.0	0.8832898199328172	356.4557776977792	37.5
24	60.0	0.8911872090705817	350.82530098708867	37.5
24	64.0	0.9012954473192802	352.81400747155817	37.5
24	68.0	0.9041552605122357	353.4369055922354	37.5
24	72.0	0.9186326772530075	342.27145929249764	37.5
24	76.0	0.9548306050288815	343.1035910381264	37.5
24	80.0	1.012300141919567	343.86537738572633	37.5
24	84.0	1.0324630860412327	330.39071828802	37.5
24	88.0	1.0314866438249788	327.78150727631817	37.5
24	92.0	1.006534515747201	327.46436929814865	37.5
24	96.0	0.9598219990980282	326.5413398748352	37.5
24	100.0	0.9070626900816384	327.0216316457587	37.5
24	104.0	0.8884153487643929	324.9032396940815	37.5
24	108.0	0.8761688852833915	327.8045820798915	37.5
24	112.0	0.8681076121573473	328.54076600324646	37.5
24	116.0	0.8673081606501191	325.85491974370274	37.5
24	120.0	0.8633061241734028	326.0696483214176	37.5
24	124.0	0.8638911749438316	326.3633005529033	37.5
24	128.0	0.8624231699074049	324.76140493366154	37.5
24	132.0	0.8665029547732869	325.07744153540995	37.5
24	136.0	0.8697705177257918	323.93695791011675	37.5
24	140.0	0.8771241104537709	325.8778099146193	37.5
24	144.0	0.8847922752928973	325.65404447539333	37.5
24	148.0	0.8931497258180555	319.9901012478612	37.5
24	152.0	0.8987388481192392	322.3335867207161	37.5
24	156.0	0.9169178522944076	324.3040837361329	37.5
24	160.0	0.9659599885407014	328.9456586320126	37.5
24	164.0	1.0097401629139005	327.87869713190867	37.5
24	168.0	1.0171625853620565	325.4690177486032	37.5
24	172.0	1.0111027327463633	325.206532221472	37.5
24	176.0	0.9848946053454533	323.7825246462289	37.5
24	180.0	0.9301643627544817	320.7338946290949	37.5
24	184.0	0.8939971263141834	322.510032647566	37.5
24	188.0	0.8813543586809178	325.41459444288574	37.5
24	192.0	0.8712048605183585	322.2874378248561	37.5
24	196.0	0.8669439712277808	324.32911484202293	37.5
24	200.0	0.8661087782105289	322.8203275381469	37.5
24	204.0	0.8687130422080893	322.0591683943801	37.5
24	208.0	0.864763031219035	321.6738562937469	37.5
24	212.0	0.8632517409768733	316.64475230560066	37.5
24	216.0	0.8668137942022885	319.0328346155877	37.5
24	220.0	0.8779555187633896	317.77733763932633	37.5
24	224.0	0.8804252188371127	319.55271790430623	37.5
24	228.0	0.8903524083887479	319.5813934629949	37.5
24	232.0	0.8976825896472792	320.8112046637804	37.5
24	236.0	0.9261128519878009	323.102917521962	37.5
24	240.0	0.9715081836382061	323.8268188474339	37.5
24	244.0	1.0084702097513696	325.50894551974017	37.5
24	248.0	1.0085638537780883	326.01742025553114	37.5
24	252.0	0.9965098846014359	322.1996908922115	37.5
24	256.0	0.9646797009145797	321.3110123395997	37.5
24	260.0	0.9010843152260294	336.6141877439252	37.5
24	264.0	0.8700464537035193	334.10796872502726	37.5
24	268.0	0.861237808434469	333.028296991403	37.5
24	272.0	0.8504399686446678	338.7973562372943	37.5
24	276.0	0.8536812587259036	338.4824594519311	37.5
24	280.0	0.8493789051216595	339.79927264981166	37.5
24	284.0	0.8526816112910802	338.62659743427645	37.5
24	288.0	0.8534019023166861	339.93050998502935	37.5
24	292.0	0.8562950898599765	338.8797206688422	37.5
24	296.0	0.862826575831923	340.7544057638283	37.5
24	300.0	0.862725280356373	337.6308029193351	37.5
24	304.0	0.8715524950223738	341.6982673913865	37.5
24	308.0	0.8794761050059199	340.19627765137835	37.5
24	312.0	0.8929000836597708	352.0844759795862	37.5
24	316.0	0.9338648727554054	354.71976450828777	37.5
24	320.0	0.977960061456397	352.2211441852201	37.5
24	324.0	0.9976192948065205	352.40567064156664	37.5
24	328.0	0.9959718278504041	352.4837906603447	37.5
24	332.0	0.9762240174053916	347.3812685887422	37.5
24	336.0	0.9335156684268567	346.3000783124164	37.5
24	340.0	0.886145003346018	345.3330077401997	37.5
24	344.0	0.8603398913852802	344.92520192862446	37.5
24	348.0	0.8473831499339755	346.91229311575995	37.5
24	352.0	0.8413418964301216	348.67663061899145	37.5
24	356.0	0.8430308760232472	348.97048500746035	37.5
24	360.0	0.8461979517463335	344.20897225237513	37.5
24	364.0	0.8492079104966811	343.928855485639	37.5
24	368.0	0.8512443683219	339.9062622501796	37.5
24	372.0	0.850750592567429	340.46260503718173	37.5
24	376.0	0.86002670915372	343.7687903404307	37.5
24	380.0	0.8616957629850713	342.8925708430229	37.5
24	384.0	0.8720343700931363	346.5861779552717	37.5
24	388.0	0.8801404854874002	348.0484447795717	37.5
24	392.0	0.8992280627790951	342.6266731265763	37.5
24	396.0	0.9471335721836966	341.4002331947609	37.5
24	400.0	0.9842939974940587	343.80604863043584	37.5
24	404.0	0.9959510084977065	339.10656697204354	37.5
24	408.0	0.9897889518115017	336.07855499998027	37.5
24	412.0	0.9709918811407657	335.2941404979086	37.5
24	416.0	0.9193053376799629	332.5309421397136	37.5
24	420.0	0.8708605803936015	332.8441804824252	37.5
24	424.0	0.8485301467028232	334.19060707757	37.5
24	428.0	0.8362148535016452	339.47627782153256	37.5
24	432.0	0.8406519494167886	336.2447808892657	37.5
24	436.0	0.8392501728261553	340.70467120497807	37.5
24	440.0	0.8403191386700709	342.2997797116872	37.5
24	444.0	0.8473640121542645	340.6909899940501	37.5
24	448.0	0.8451203591222871	342.3385934473747	37.5
24	452.0	0.8548256339563007	343.5204477054544	37.5
24	456.0	0.8550703079737021	336.25317562736166	37.5
24	460.0	0.8624315484483673	342.5580148104618	37.5
24	464.0	0.8740468089981667	347.1308248096739	37.5
24	468.0	0.8778005501328716	353.00972062602324	37.5
24	472.0	0.8892958919336105	349.6920218795868	37.5
24	476.0	0.924296427098203	344.6340121054786	37.5
24	480.0	0.9707599720740251	345.72440295016713	37.5
24	484.0	0.993051382946912	343.1272160819453	37.5
24	488.0	0.9913444248456544	341.18617508998005	37.5
24	492.0	0.9789515096168847	339.57211699425386	37.5
24	496.0	0.9445463504309493	336.7338719513533	37.5
24	500.0	0.8891758821888109	338.088383361878	37.5
24	504.0	0.8548331015625823	329.9760443565525	37.5
24	508.0	0.8374118189003198	332.0233292673551	37.5
24	528.0	0.8354549489647886	339.6814430583007	37.5
24	532.0	0.8437908609380547	339.2610340216152	37.5
24	536.0	0.8457954531520809	341.53686288405686	37.5
24	540.0	0.851620953256456	339.3804480589068	37.5
24	544.0	0.8624747427560927	347.3049112695674	37.5
24	548.0	0.8678550607625455	347.3918859644019	37.5
24	552.0	0.8771756331280436	349.2512400844128	37.5
24	556.0	0.8789284740072741	350.18544675098514	37.5
24	560.0	0.9122390392434032	346.5578473130297	37.5
24	564.0	0.9570416445128769	340.06730786337266	37.5
24	568.0	0.9820560694099849	336.811199989177	37.5
24	572.0	0.9907043684239167	332.9501763250373	37.5
24	576.0	0.9838139028849584	333.8563394050668	37.5
24	580.0	0.9652158036917851	332.1655669496743	37.5
24	584.0	0.913589765873133	329.89083091958975	37.5
24	588.0	0.8684240189976346	329.94545669386065	37.5
26	0.0	0.9348577160094079	1257.4855082079948	37.5
26	4.0	0.906145060855332	1259.1056402732218	37.5
26	8.0	0.8976815839197936	1261.906508593055	37.5
26	12.0	0.8902450380852124	1263.4028402919644	37.5
26	16.0	0.8916912199630398	1265.242954350423	37.5
26	20.0	0.8830954942378649	1265.8401460595608	37.5
26	24.0	0.8841111652052904	1263.727264012947	37.5
26	28.0	0.8881325827096354	1264.6980794217857	37.5
26	32.0	0.8913563714498925	1261.6770355869346	37.5
26	36.0	0.8925221619619663	1262.0336935709347	37.5
26	40.0	0.891502335724622	1261.2426303543295	37.5
26	44.0	0.8958854084064481	1261.688292245953	37.5
26	48.0	0.8967606625826745	1263.718999888482	37.5
26	52.0	0.903692854096212	1259.6652899828778	37.5
26	56.0	0.9074275851507965	1264.815056198098	37.5
26	60.0	0.9124557478668857	1268.8317638520232	37.5
26	64.0	0.9184117851554238	1266.8764545998947	37.5
26	68.0	0.9182501713625494	1261.2719074750737	37.5
26	72.0	0.923374737307276	1263.7609172166983	37.5
26	76.0	0.9270206348416776	1261.2510983802445	37.5
26	80.0	0.9350640647589286	1263.2000908966788	37.5
26	84.0	0.9437274563999017	1260.5181347737707	37.5
26	88.0	0.9691653740021967	1264.857807452944	37.5
26	92.0	1.0108152139422382	1261.8610671753952	37.5
26	96.0	1.0555531567661678	1263.014831177791	37.5
26	100.0	1.0724280692904802	1273.3758873679446	37.5
26	104.0	1.0641602342012941	1270.3694919065542	37.5
26	108.0	1.0314869046842656	1269.8301576971958	37.5
26	112.0	0.9816856140554848	1270.7412755368516	37.5
26	116.0	0.936047715102331	1272.069141787129	37.5
26	120.0	0.912438526173188	1273.0909113147395	37.5
26	124.0	0.8981889565891058	1269.8039898423806	37.5
26	128.0	0.8911246531187451	1268.075959632099	37.5
26	132.0	0.8869901129605736	1268.899584699098	37.5
26	136.0	0.8863336067163159	1269.8185866913843	37.5
26	140.0	0.8818602505697466	1266.7105451541331	37.5
26	144.0	0.8830493224875491	1271.9330579772616	37.5
26	148.0	0.8947287096865111	1298.9191423204618	37.5
26	152.0	0.891610305340607	1302.6247694981676	37.5
26	156.0	0.88989609491944	1298.4676455507738	37.5
26	160.0	0.8928303097953715	1298.460831993331	37.5
26	164.0	0.898064285340651	1298.2234538471205	37.5
26	168.0	0.9063715104930912	1301.4589233363558	37.5
26	172.0	0.9067215153458833	1303.163800045901	37.5
26	176.0	0.9175782495211924	1301.2225797382175	37.5
26	180.0	0.923263155980781	1297.9907362359827	37.5
26	184.0	0.9270063932025979	1299.227984049524	37.5
26	188.0	0.9341882030059371	1303.6749318405616	37.5
26	192.0	0.9525795804573607	1303.7191661277466	37.5
26	196.0	0.9937025842965944	1303.090554933827	37.5
26	200.0	1.0374029307945962	1301.1238942331777	37.5
26	204.0	1.0625551764441399	1298.1245229141125	37.5
26	208.0	1.0547052360845979	1296.2652043250202	37.5
26	212.0	1.03150845319615	1288.3411042727064	37.5
26	216.0	0.9840931814952607	1287.1780451455568	37.5
26	220.0	0.930949435373413	1290.5061788006371	37.5
26	224.0	0.9062135304579774	1290.6762110013394	37.5
26	228.0	0.8943532313947655	1291.2433966878275	37.5
26	232.0	0.8895770348845167	1291.1003435766268	37.5
26	236.0	0.8850175245303795	1291.0404117604407	37.5
26	240.0	0.8852738314798927	1290.945061211581	37.5
26	244.0	0.8866796675920382	1288.949676570978	37.5
26	248.0	0.883831769769232	1289.2012620533612	37.5
26	252.0	0.8836622741149768	1289.2375352088957	37.5
26	256.0	0.8892538988751875	1290.2463007870172	37.5
26	260.0	0.8961532883187543	1292.123536360482	37.5
26	264.0	0.9004450562697339	1294.1229334592376	37.5
26	268.0	0.9022064865900482	1294.6222303948146	37.5
26	272.0	0.9130227449359565	1296.1697495136575	37.5
26	276.0	0.9248486359081742	1294.9221467155014	37.5
26	280.0	0.9311374022030539	1293.7915419614178	37.5
26	284.0	0.9449029594317682	1293.85203449209	37.5
26	288.0	0.9815681333479527	1289.5567552752836	37.5
26	292.0	1.0199823521338407	1286.0764991268834	37.5
26	296.0	1.0427495933525024	1286.9088900579222	37.5
26	300.0	1.0348151636009972	1284.3872759215055	37.5
26	304.0	1.0165859043382222	1285.0774704488065	37.5
26	308.0	0.9755821236730599	1281.236365379025	37.5
26	312.0	0.9222176854325504	1284.071728451725	37.5
26	316.0	0.8923742823168884	1283.9866898992277	37.5
26	320.0	0.8784285415807513	1284.8779706027142	37.5
26	324.0	0.8727358900925951	1287.6902784891613	37.5
26	328.0	0.871947291135164	1286.651614435336	37.5
26	332.0	0.871226195247974	1287.9756577844855	37.5
26	336.0	0.8659018061742324	1287.486810146503	37.5
26	340.0	0.8692858074037443	1294.14498806895	37.5
26	344.0	0.8749291715114349	1292.2960306492205	37.5
26	348.0	0.8783388993445955	1294.1106258419304	37.5
26	352.0	0.8828361419590958	1296.617053415892	37.5
26	356.0	0.8858148906524657	1298.6697666588193	37.5
26	360.0	0.8916177128798398	1298.8577483035417	37.5
26	364.0	0.9066171585994304	1295.9089976842831	37.5
26	368.0	0.9087345212935831	1296.246187646094	37.5
26	372.0	0.912711014789332	1294.064040111028	37.5
26	376.0	0.9353481922888389	1293.742159521235	37.5
26	380.0	0.9842630794279316	1297.6617609256675	37.5
26	384.0	1.0188929642412967	1298.394450657758	37.5
26	388.0	1.0324678740704742	1319.44334629876	37.5
26	392.0	1.0296617527142606	1315.991139735297	37.5
26	396.0	1.0110545803091098	1313.5162887566914	37.5
26	400.0	0.9543716182998581	1309.9407586511456	37.5
26	404.0	0.9031390284672683	1310.7702323743208	37.5
26	408.0	0.8776130124707121	1313.9546901160218	37.5
26	412.0	0.8641605253830971	1326.1143178272016	37.5
26	416.0	0.8616598196522022	1322.0793757248164	37.5
26	420.0	0.8631288927446006	1321.9038540790757	37.5
26	424.0	0.856828765649761	1325.4989535614343	37.5
26	428.0	0.8589341624817515	1327.0813695741415	37.5
26	436.0	0.8640611509962016	1334.844154077242	37.5
26	440.0	0.8673058799952428	1331.005082467311	37.5
26	444.0	0.8754297673291626	1327.1277437372285	37.5
26	448.0	0.8834615955626648	1318.400981040588	37.5
26	452.0	0.8850886700610922	1308.5174619754025	37.5
26	456.0	0.886848643667752	1307.7017031368614	37.5
26	460.0	0.8974600776687353	1309.344830658334	37.5
26	464.0	0.9051066051406141	1314.7792610379186	37.5
26	468.0	0.9284515893997606	1316.8258524304435	37.5
26	472.0	0.9762426219543817	1322.239609681439	37.5
26	476.0	1.002037330351062	1322.1393378851485	37.5
26	480.0	1.0165911257433407	1324.2542147120382	37.5
26	484.0	1.014315300182864	1321.950090442643	37.5
26	488.0	1.0003097041231719	1315.9175242453375	37.5
26	492.0	0.9547162349364813	1316.187410952854	37.5
26	496.0	0.8954415452211233	1313.1502055933634	37.5
33	0.0	0.9216087985623951	627.9720046875484	37.5
33	4.0	0.8975432193633179	632.7321220444711	37.5
33	8.0	0.8848157107668501	634.1884367887765	37.5
33	12.0	0.8808375885579135	633.7940388276336	37.5
33	20.0	0.8748591450789929	636.0135063920824	37.5
33	24.0	0.8756845621586185	635.7946503770715	37.5
33	28.0	0.8732798987985266	631.8811079624815	37.5
33	32.0	0.8766743084461504	632.5874739459163	37.5
33	36.0	0.8799929949964823	631.7883442443411	37.5
33	40.0	0.8814739072079033	628.3883319016198	37.5
33	48.0	0.8890751044929904	633.2561340945559	37.5
33	52.0	0.9001419209080574	628.9004800902463	37.5
33	56.0	0.8998643976492517	625.2335031895541	37.5
33	60.0	0.9122694396707006	625.5408916506719	37.5
33	64.0	0.9125026506242714	626.0620094560912	37.5
33	72.0	0.9251116132497372	622.6814747755458	37.5
33	76.0	0.9331790042246357	625.7808487128744	37.5
33	80.0	0.950076291029222	628.2187189747148	37.5
33	84.0	0.9902987630103525	618.2288004406632	37.5
33	88.0	1.0474308971570063	615.5287545126763	37.5
33	92.0	1.081935716018612	616.2181577571017	37.5
33	96.0	1.0712395946133886	615.1758191763611	37.5
33	100.0	1.0458860204162672	612.2092636848532	37.5
33	104.0	0.9892675993450395	615.7541837144074	37.5
33	108.0	0.9405190217669318	612.8229558571918	37.5
33	112.0	0.9084917740890114	614.6627399887954	37.5
33	116.0	0.8989065789345754	609.5013594537967	37.5
33	120.0	0.8968737937602905	607.6687724660179	37.5
33	124.0	0.8861319679641563	605.6701849360322	37.5
33	128.0	0.8918421881440717	605.3563605985495	37.5
33	132.0	0.8901355247391952	604.7829448527585	37.5
33	136.0	0.8912853727598801	607.2579223834315	37.5
33	140.0	0.886901009530536	598.3816536458785	37.5
33	144.0	0.8916722997218741	596.748081190641	37.5
33	148.0	0.9033726305001994	607.2466281123448	37.5
33	152.0	0.9059874382152103	607.742251088684	37.5
33	156.0	0.910172817364501	604.7948675349519	37.5
33	160.0	0.9204148997364086	613.9559573718371	37.5
33	164.0	0.9238402125237034	611.3332516726933	37.5
33	168.0	0.9351895793622618	610.3284395682894	37.5
33	172.0	0.9505940468238792	609.1322600605768	37.5
33	176.0	0.9940584870686575	609.6009954455559	37.5
33	180.0	1.0360641846648857	612.418612042859	37.5
33	184.0	1.0597135733729206	607.5399776029979	37.5
33	188.0	1.050691033867548	610.6807375069938	37.5
33	192.0	1.0319655588240328	610.3980891910289	37.5
33	196.0	0.9794672962481853	608.5889123228635	37.5
33	200.0	0.9369390940768786	611.2751181428367	37.5
33	204.0	0.9180745288921003	618.7936384325056	37.5
33	212.0	0.8905436167032255	582.9683252334478	37.5
33	216.0	0.8863895182822725	587.7913590955261	37.5
33	220.0	0.8867134616863256	590.4739642852489	37.5
33	224.0	0.8846793498621053	588.7164086091869	37.5
33	240.0	0.89891149510013	593.3621696198617	37.5
33	244.0	0.9106490761276211	593.2673406202567	37.5
33	248.0	0.9141904837906336	594.8029227998273	37.5
33	252.0	0.922309718163987	598.6360696832377	37.5
33	256.0	0.9334246061296535	596.4378377438841	37.5
33	260.0	0.9520632640445134	600.627435835142	37.5
33	264.0	1.0050930584253113	599.7242011422268	37.5
33	268.0	1.033832152616793	601.6056892995465	37.5
33	272.0	1.0527259955486343	605.843530808079	37.5
33	276.0	1.0380582224025616	603.9365620225248	37.5
33	280.0	1.0082489773401289	599.1284947391134	37.5
33	284.0	0.9485961176755362	596.4936185555224	37.5
33	288.0	0.9101622693577293	596.360657969104	37.5
33	292.0	0.8927229163947031	593.5576066257454	37.5
33	296.0	0.8875881635440684	593.1088808683228	37.5
33	300.0	0.889341169055961	605.964701149952	37.5
33	304.0	0.8875635428859135	606.8558178449705	37.5
33	308.0	0.8839665854123313	598.7985424764646	37.5
33	312.0	0.8825756386793308	587.8304693305464	37.5
33	316.0	0.886290733432902	594.7113894517956	37.5
33	320.0	0.886903314242503	594.4398331556454	37.5
33	324.0	0.8903297976032701	601.2500244435337	37.5
33	328.0	0.895978419605794	600.0097567423285	37.5
33	332.0	0.9042639014249712	596.534591788431	37.5
33	336.0	0.916351822086377	596.3586980156434	37.5
33	340.0	0.9273496006793168	597.1298712781953	37.5
33	344.0	0.9580869938518899	596.5884937269782	37.5
33	348.0	1.0003177797204867	591.6356696744967	37.5
33	352.0	1.0387640755400978	594.2784467312756	37.5
33	356.0	1.0396528076382079	593.5596241193589	37.5
33	360.0	1.0221569029700934	586.9582394136523	37.5
33	364.0	0.9960262760892546	586.872623901672	37.5
33	368.0	0.9385059671766649	583.4378678842713	37.5
33	372.0	0.8957852707010094	579.6364499314764	37.5
33	376.0	0.884612829943498	581.0008389056346	37.5
33	380.0	0.878658077369081	579.5936852794204	37.5
33	384.0	0.8773946711190833	578.4630382634581	37.5
33	388.0	0.8747402333927271	581.5190011944778	37.5
33	392.0	0.8806971584351351	580.6852305268944	37.5
33	396.0	0.8881029933089255	578.2555359445487	37.5
33	400.0	0.8879184916220593	587.3074928617691	37.5
33	404.0	0.8922649676938947	586.148259148171	37.5
33	408.0	0.9010968211844964	585.2095584948332	37.5
33	412.0	0.9015569673152481	583.1064983930047	37.5
33	416.0	0.9051619241114394	586.2734625015073	37.5
33	420.0	0.91679404947544	582.2053367275369	37.5
33	424.0	0.922587120244457	588.1449613070912	37.5
33	428.0	0.9489217784854148	591.0738891820164	37.5
33	432.0	0.9985009043588092	591.9591814343328	37.5
33	436.0	1.0252696632688174	592.9643620872455	37.5
33	440.0	1.0372552758087366	592.79185342287	37.5
33	444.0	1.0222391139845364	592.1557147155296	37.5
33	448.0	0.9970687995677037	589.6874148420052	37.5
33	452.0	0.939489883943263	589.9905165784473	37.5
33	456.0	0.8959648994410991	582.8459199280891	37.5
33	460.0	0.8815210700066669	582.0430776812519	37.5
33	464.0	0.8744264910230666	585.7414813606409	37.5
33	468.0	0.8765743439735686	583.1122738078033	37.5
33	472.0	0.874303490167743	583.9672870799401	37.5
33	476.0	0.8752050985740493	581.7395833392255	37.5
33	480.0	0.8800564299781554	581.1150099258965	37.5
33	484.0	0.8851318091448773	582.224143734409	37.5
33	488.0	0.8901983699914404	579.8758596511426	37.5
33	492.0	0.892438750271749	584.1642664900812	37.5
33	496.0	0.896751461802092	582.1014779260236	37.5
33	500.0	0.8983442808374735	580.5561701496322	37.5
33	504.0	0.9093427877872405	578.0634811907385	37.5
33	508.0	0.9238990837235067	579.1769429769411	37.5
33	512.0	0.9447565246361691	577.9851804249791	37.5
33	516.0	0.9899808310520849	580.2412496773459	37.5
33	520.0	1.0214455925676584	584.7270343139612	37.5
33	524.0	1.0360769872953641	585.668972080083	37.5
33	528.0	1.0241261672042001	588.5421624482456	37.5
33	532.0	1.0078079895130307	588.8452929326531	37.5
33	536.0	0.9574734409562956	586.6601597600292	37.5
33	540.0	0.899667095912541	588.6609815034424	37.5
33	544.0	0.8757706255611086	587.8418534396789	37.5
33	548.0	0.8698416776285719	588.9694170409119	37.5
33	552.0	0.8636141814350875	588.6285502481438	37.5
33	556.0	0.866364151367044	584.3884620292936	37.5
34	0.0	0.8869450587692067	141.13861205712556	37.5
34	4.0	0.8593761731615697	144.79777139865217	37.5
34	8.0	0.8491698055768082	146.5224655509492	37.5
34	12.0	0.843989334214876	148.13084695851842	37.5
34	16.0	0.8454289240687068	147.3765855862636	37.5
34	20.0	0.8375174267574534	148.84860590401405	37.5
34	24.0	0.8378254622546392	147.98933552751953	37.5
34	28.0	0.8417259877385946	148.20407402705064	37.5
34	32.0	0.8458681195872516	148.272060262584	37.5
34	36.0	0.8404574094296717	147.1381571576648	37.5
34	40.0	0.8495505988371562	148.57481938774762	37.5
34	44.0	0.8523909749462822	148.10308556328368	37.5
34	48.0	0.8601107955304692	147.4107119477516	37.5
34	52.0	0.8674651370638318	147.7682140518034	37.5
34	56.0	0.8698893873098946	146.88110922583795	37.5
34	60.0	0.8765735365111972	146.90214828479674	37.5
34	64.0	0.8816002837393123	145.9515170953489	37.5
34	68.0	0.8858011523635395	146.54355524540765	37.5
34	72.0	0.9003988204548542	147.162394149267	37.5
34	76.0	0.9244325853580926	147.27112183873618	37.5
34	80.0	0.9794603264339258	149.95958424368646	37.5
34	84.0	1.019941689134019	149.0428868311365	37.5
34	88.0	1.024659196863472	149.81252343558197	37.5
34	92.0	1.0123434558814612	148.72749802159433	37.5
34	96.0	0.9672721817273692	148.29853264793456	37.5
34	100.0	0.9134575561423148	147.7651804923919	37.5
34	104.0	0.8790347287391306	145.39193632350594	37.5
34	108.0	0.866006602754566	147.1027351724379	37.5
34	112.0	0.8615078213574668	146.55629495603745	37.5
34	116.0	0.8552745622272092	145.57685541935118	37.5
34	120.0	0.8626051801381981	147.5537167514841	37.5
34	124.0	0.858738534428934	147.47509740230254	37.5
34	128.0	0.8536305345713148	145.30994860349224	37.5
34	132.0	0.8618854893215914	147.48016951774855	37.5
34	136.0	0.8616186171673699	146.4241261557805	37.5
34	140.0	0.8653743817319062	146.2035889576315	37.5
34	144.0	0.8760696960319372	146.81767245940625	37.5
34	148.0	0.883657684030389	146.6956912042797	37.5
34	152.0	0.8920516508836982	144.63493174904815	37.5
34	156.0	0.9025727838510373	144.7789839779265	37.5
34	160.0	0.9228473951177812	146.21203571740173	37.5
34	164.0	0.9702284560298199	147.00780468681813	37.5
34	168.0	1.0068095719708794	147.65846635269776	37.5
34	172.0	1.015032687122707	147.20751416155866	37.5
34	176.0	0.9959212208658429	146.80452608418403	37.5
34	180.0	0.961898937692167	147.04292756223603	37.5
34	184.0	0.9036367051923891	147.1260971806536	37.5
34	188.0	0.8811398624151369	146.00312359801376	37.5
34	192.0	0.8712932770903011	145.94253421816515	37.5
34	196.0	0.8592281168696134	145.49624385894245	37.5
34	200.0	0.8613761638016796	146.02581027200503	37.5
34	204.0	0.8543083378110946	142.9328523068243	37.5
34	208.0	0.8635465742781803	145.3100489383903	37.5
34	212.0	0.8568296862146182	144.18591857542316	37.5
34	216.0	0.8631762160137392	146.85975470271842	37.5
34	220.0	0.8690383364972408	145.1302656554322	37.5
34	224.0	0.87609870801257	144.88155814193868	37.5
34	228.0	0.8828971311975217	146.2750062291973	37.5
34	232.0	0.8920174779095656	146.07306697651526	37.5
34	236.0	0.8936891794765998	143.21712045860042	37.5
34	240.0	0.9370374326870428	144.80659580053444	37.5
34	244.0	0.9816838258656242	146.77007106358363	37.5
34	248.0	1.0048003814213842	146.01361565610944	37.5
34	252.0	0.9970997434116242	146.59479095543546	37.5
34	256.0	0.9878760592505638	147.2532836065019	37.5
34	260.0	0.9283089754947389	145.48448688079435	37.5
34	264.0	0.8747283085277	144.26422794009648	37.5
34	268.0	0.8519142923649172	143.86608841212362	37.5
34	272.0	0.8447624452117583	143.63160044742932	37.5
34	276.0	0.8431638766498565	144.05076735063764	37.5
34	280.0	0.8386589562452132	143.20176717245724	37.5
34	284.0	0.8396558352117856	143.4891931999066	37.5
34	288.0	0.8476571917224546	144.9263503785949	37.5
34	292.0	0.8495014098065756	145.1004423393274	37.5
34	296.0	0.8481731916913086	143.7809532851583	37.5
34	300.0	0.8556369428252238	143.1933760579435	37.5
34	304.0	0.8609282136453557	143.17312676621705	37.5
34	308.0	0.8702150679306613	142.56190120357616	37.5
34	312.0	0.8816641274959371	143.44493443255325	37.5
34	316.0	0.9209704685444435	144.9861445925653	37.5
34	320.0	0.9684121911750959	145.23686338881168	37.5
34	324.0	0.9948772371804916	146.27689435450134	37.5
34	328.0	0.9882468414901675	146.37351927565012	37.5
34	332.0	0.9741437648795338	146.8612720273406	37.5
34	336.0	0.9325929514245437	145.8904446097267	37.5
34	340.0	0.8725720753525883	144.16643741543254	37.5
34	344.0	0.8508271569485127	142.66385194031824	37.5
34	348.0	0.8462941167677882	144.53118049887414	37.5
34	352.0	0.8365859972783645	141.96851760405934	37.5
34	356.0	0.8343847654673879	144.12545204530218	37.5
34	360.0	0.8398981851198358	143.10916327883757	37.5
34	364.0	0.8341513122737292	142.00598024275547	37.5
34	368.0	0.8427882641671628	143.2034127801795	37.5
34	372.0	0.8497053054639837	143.9630292781798	37.5
34	376.0	0.8574759549496161	141.7822098663032	37.5
34	380.0	0.8575391064763775	143.98137766827435	37.5
34	384.0	0.8718256621514742	142.13246628036154	37.5
34	388.0	0.8750890054752913	140.84616978101388	37.5
34	392.0	0.9320094077795187	143.040593815309	37.5
34	396.0	0.9787429334593741	144.3556237868558	37.5
34	400.0	0.9901039398867824	145.1304758882404	37.5
34	404.0	0.9907263654059086	145.61507820070307	37.5
34	408.0	0.9764047037088638	145.37827743361322	37.5
34	412.0	0.9301316928152707	143.05598927095588	37.5
34	416.0	0.8733430042152829	141.0517324252166	37.5
34	420.0	0.8458824096602139	141.15957238194008	37.5
34	424.0	0.8369148990004004	140.30715707753896	37.5
34	428.0	0.8380371593922379	141.75392707242315	37.5
34	432.0	0.8405983147090829	141.73562287885375	37.5
34	436.0	0.8299561556269222	141.1104219071753	37.5
34	440.0	0.8425499059844777	143.02099575283847	37.5
34	444.0	0.8417905865767931	142.46811631929782	37.5
34	448.0	0.8468634804124643	143.31848911122248	37.5
34	452.0	0.8457035647497833	140.776629032935	37.5
34	456.0	0.8619359256889207	141.85018708761726	37.5
34	460.0	0.8641027538220328	139.394622169961	37.5
34	464.0	0.8734493853926618	140.414384868342	37.5
34	468.0	0.9023784105192103	142.1159075512034	37.5
34	472.0	0.9522744355303105	143.93206156104324	37.5
34	476.0	0.9896580966440417	144.5502627064643	37.5
34	480.0	0.9874185220486583	144.12420752808234	37.5
34	484.0	0.9757451397628082	143.94577412317028	37.5
34	488.0	0.9631296019081459	144.7205023257866	37.5
34	492.0	0.9083836160429691	142.49225774151645	37.5
34	496.0	0.8560471906388509	140.2819501206773	37.5
34	500.0	0.8358660023174275	139.2422577506975	37.5
34	504.0	0.8286798443551556	141.35308121082127	37.5
34	508.0	0.8339976221612513	140.2362836825906	37.5
34	512.0	0.8337680262689393	140.8980172857802	37.5
34	516.0	0.8330410146890926	140.02584013576137	37.5
34	520.0	0.8415762047286598	141.43009267877952	37.5
34	524.0	0.8435233552401198	141.55779702380218	37.5
34	528.0	0.8423265014811987	140.97492907401005	37.5
34	532.0	0.8496079292936033	140.9303432402811	37.5
34	536.0	0.8626185598837932	141.59296805298288	37.5
34	540.0	0.8693581422421994	143.94386678534684	37.5
34	544.0	0.8735820841702048	140.70395163376946	37.5
34	548.0	0.8892948405513196	140.23071556466712	37.5
34	552.0	0.9450317410494715	143.96246636673888	37.5
34	556.0	0.9847555085982326	144.76005584623945	37.5
34	560.0	0.9910396858503909	144.1546262710318	37.5
34	564.0	0.990174390524339	145.03385770511244	37.5
34	568.0	0.9796193221085241	145.77323326012464	37.5
34	572.0	0.9249342320766556	141.5003743831505	37.5
34	576.0	0.8674388032395255	137.7127707940515	37.5
34	580.0	0.8351160366712995	137.96909599567616	37.5
34	584.0	0.8265942803897726	138.1806928005878	37.5
34	588.0	0.8249022740520301	136.99101646826955	37.5
34	592.0	0.8312124120225316	138.71420885574142	37.5
34	596.0	0.8406243095674325	141.8482920524705	37.5
34	600.0	0.8407565249290649	141.01385825175942	37.5
34	604.0	0.8357195658748477	139.87877700210788	37.5
34	608.0	0.8397208647284042	140.15193507397788	37.5
34	612.0	0.8464218181622215	139.6907606828119	37.5
34	616.0	0.8603888593048432	141.82383833953028	37.5
34	620.0	0.8560706583754182	140.39299304185113	37.5
34	624.0	0.8569981873669374	140.78597970169335	37.5
34	628.0	0.8677237544880437	139.9620425590044	37.5
34	632.0	0.8792489533545126	138.83206250633725	37.5
34	636.0	0.907623646910024	139.5394005470841	37.5
34	640.0	0.9622888223623418	142.8449286413209	37.5
34	644.0	0.9905728094801147	144.22844601978505	37.5
34	648.0	1.007672929540708	145.31362537190802	37.5
34	652.0	0.9930763391541142	145.1721648192926	37.5
34	656.0	0.9760979959296171	144.89176920632875	37.5
34	660.0	0.9143381679325645	141.6927857948346	37.5
34	664.0	0.8636424963455817	139.67573904580644	37.5
34	668.0	0.8247156924117922	134.9478125905904	37.5
38	0.0	0.9409168176981182	1867.0215473524215	37.5
38	4.0	0.8876482371720867	1871.6420597478116	37.5
38	8.0	0.8510016698902967	1874.1115737770976	37.5
38	12.0	0.8356769943571432	1876.1053782161555	37.5
38	16.0	0.8307862905020117	1876.3790408530356	37.5
38	20.0	0.8220467930951443	1875.8865403243572	37.5
38	24.0	0.8213607111146117	1877.2466008309468	37.5
38	28.0	0.824538952293882	1877.7746432025515	37.5
38	32.0	0.8205614778364226	1877.4671828991804	37.5
38	36.0	0.8273965385179564	1877.5479900352736	37.5
38	40.0	0.8277430584165362	1876.510913008239	37.5
38	44.0	0.8262973522906529	1875.808788717782	37.5
38	48.0	0.8370655138266786	1875.3489958037717	37.5
38	52.0	0.8360458184065144	1875.411742259727	37.5
38	56.0	0.8380136085771005	1876.3625014046647	37.5
38	60.0	0.8497973336450291	1875.1399250182772	37.5
38	64.0	0.8439800558546401	1877.4148926751504	37.5
38	68.0	0.8484652813349512	1875.63376326302	37.5
38	72.0	0.849309815214174	1876.3221053359368	37.5
38	76.0	0.848834124305746	1876.9150566824185	37.5
38	80.0	0.8523713933753706	1876.489464979272	37.5
38	84.0	0.8547293747034205	1877.4187414974767	37.5
38	88.0	0.8665303982459966	1878.0161529102877	37.5
38	92.0	0.872598759315858	1878.4258239493836	37.5
38	96.0	0.8767655367861908	1877.8607321278512	37.5
38	100.0	0.8705755744149363	1879.105791844304	37.5
38	104.0	0.8904848482478428	1877.763058300504	37.5
38	108.0	0.9097100909689717	1876.843560486008	37.5
38	112.0	0.9571461283619931	1874.3903603176009	37.5
38	116.0	0.9804494409589835	1873.2618006819832	37.5
38	120.0	0.9844373287899914	1873.6846767740767	37.5
38	124.0	0.9778086094685404	1872.6425139421788	37.5
38	128.0	0.9489677122408391	1873.2111752348092	37.5
38	132.0	0.9115440142371001	1875.10875940802	37.5
38	136.0	0.8774537192915745	1873.4950978776403	37.5
38	140.0	0.8557264490810844	1875.4674985240945	37.5
38	144.0	0.8403836166527372	1876.417789283092	37.5
38	148.0	0.8418626533794837	1874.5159250044292	37.5
38	152.0	0.8405421726024026	1875.516827125041	37.5
38	156.0	0.826840822348018	1876.439447243895	37.5
38	160.0	0.8317277366185665	1875.801341429076	37.5
38	164.0	0.8372773255382073	1875.488086807415	37.5
38	168.0	0.8296593155561227	1875.6968563037808	37.5
38	172.0	0.8332006686265288	1876.3333790840657	37.5
38	176.0	0.8390953165930871	1875.5976692780807	37.5
38	180.0	0.8401530769334918	1875.798964116612	37.5
38	184.0	0.8493291805088337	1875.467871052724	37.5
38	188.0	0.8429603284982535	1876.105959408825	37.5
38	192.0	0.8539281378431818	1875.455214967436	37.5
38	196.0	0.8535543648650831	1876.0617986594705	37.5
38	200.0	0.8554188064044289	1877.134771123196	37.5
38	204.0	0.8656657245795704	1877.2419213531325	37.5
38	208.0	0.8661703759478985	1876.7380572332245	37.5
38	212.0	0.8764064468088624	1878.1534468847133	37.5
38	216.0	0.8820435425987507	1878.4788963899168	37.5
38	220.0	0.8985778189960582	1877.506199212365	37.5
38	224.0	0.9315924172219595	1875.336819138647	37.5
38	228.0	0.9643284709869193	1873.6411486422228	37.5
38	232.0	0.9909001287698022	1872.422853794576	37.5
38	236.0	0.9830485243481157	1872.324914958166	37.5
38	240.0	0.9680177928202517	1872.77314065844	37.5
38	244.0	0.9257585078275506	1873.8222397558288	37.5
38	248.0	0.8877806603419813	1874.85016161841	37.5
38	252.0	0.8598020335467876	1875.4069436876584	37.5
38	256.0	0.8422253827547035	1876.3561324448308	37.5
38	260.0	0.8477906573588747	1875.6569067152875	37.5
38	264.0	0.8419288977765347	1875.1267479643727	37.5
38	268.0	0.8332338041233868	1876.8224502103544	37.5
38	272.0	0.8444152301206543	1875.6093471896704	37.5
38	276.0	0.8328437513056581	1876.4072523179525	37.5
38	280.0	0.8366596688871997	1876.972200892938	37.5
38	284.0	0.8416976131484303	1876.3785366888744	37.5
38	288.0	0.850763552753648	1876.328950818344	37.5
38	292.0	0.8444690451649367	1876.71914706706	37.5
38	296.0	0.8487683315523444	1877.3847796581765	37.5
38	300.0	0.8494907095865372	1877.0467241312165	37.5
38	304.0	0.8625537934215585	1877.478570166628	37.5
38	308.0	0.8681918776957124	1877.0614724832585	37.5
38	312.0	0.874338797251943	1878.3375324300475	37.5
38	316.0	0.8728630203941912	1879.220608862085	37.5
38	320.0	0.8785719113570529	1878.8418405899547	37.5
38	324.0	0.9175794035449539	1877.7519219916253	37.5
38	328.0	0.954430647371222	1877.0406179598333	37.5
38	332.0	0.9777871040038589	1875.2578535986688	37.5
38	336.0	0.9818749588094089	1874.1036416136228	37.5
38	340.0	0.9680239312270212	1874.0358834020071	37.5
38	344.0	0.9453899868303043	1873.2502773429544	37.5
38	348.0	0.9005802303432127	1874.353485507484	37.5
38	352.0	0.8593607527596653	1875.8591553318972	37.5
38	356.0	0.8435776026164917	1876.4069486953813	37.5
38	360.0	0.8346527904225728	1876.6073572835555	37.5
38	364.0	0.8348536909811872	1876.9052454731009	37.5
38	368.0	0.8325189212966505	1877.8193074970227	37.5
38	372.0	0.8333366360369837	1877.4560192736787	37.5
38	376.0	0.8324687509898168	1878.388844816781	37.5
38	380.0	0.8349227713680902	1877.2916999755648	37.5
38	384.0	0.8388787155496736	1876.756349508044	37.5
38	388.0	0.836132424257732	1876.4670630215703	37.5
38	392.0	0.8451763830944125	1878.0421513585595	37.5
38	396.0	0.8428393763139066	1878.1679523390503	37.5
38	400.0	0.8529326892367266	1877.3973616863684	37.5
38	404.0	0.8552768057723145	1877.7743937178336	37.5
38	408.0	0.8597544095186832	1877.6016137362496	37.5
38	412.0	0.8536653245680048	1879.1460320379992	37.5
38	416.0	0.8752383734963374	1877.823719763703	37.5
38	420.0	0.8806099051844558	1878.761648698129	37.5
38	424.0	0.9276893338722991	1876.111666600097	37.5
38	428.0	0.9611254425992367	1875.1279571564232	37.5
38	432.0	0.9802752483632559	1874.6754489934767	37.5
38	436.0	0.9689771634859226	1874.1865755076976	37.5
38	440.0	0.9598947660898761	1874.354913743356	37.5
38	444.0	0.9196302683578492	1876.0128912853916	37.5
38	448.0	0.8758238494130604	1878.063229562867	37.5
38	452.0	0.8352739658684646	1879.3169785168664	37.5
38	456.0	0.8266172410124671	1879.842723550156	37.5
38	460.0	0.819664558979346	1878.8972009389695	37.5
38	464.0	0.8253174445047398	1878.4756465553887	37.5
38	468.0	0.8223910149617688	1878.4838594738976	37.5
38	472.0	0.82430906876615	1877.6110621993987	37.5
38	476.0	0.8177448610493997	1879.3833960924803	37.5
38	480.0	0.8162484040603024	1878.5571915548755	37.5
38	484.0	0.8297110696533103	1877.1116949810632	37.5
38	488.0	0.8289709592038411	1879.45499239956	37.5
38	492.0	0.8345404478725128	1877.4275392092568	37.5
38	496.0	0.8399713926675411	1877.1837277813731	37.5
38	500.0	0.8474637693729385	1877.835934619483	37.5
38	504.0	0.8503638822951685	1877.4629819336087	37.5
38	508.0	0.8564965728805236	1877.678893850553	37.5
38	512.0	0.8599116340796306	1877.568735289213	37.5
38	516.0	0.8711694855182734	1878.494704476008	37.5
38	520.0	0.8806493399033288	1879.3594577508875	37.5
38	524.0	0.9223033946613318	1876.456476601991	37.5
38	528.0	0.9520290195954826	1876.232377205512	37.5
38	532.0	0.9685049233956335	1874.8476134336745	37.5
38	536.0	0.9640228537333417	1873.5679858265248	37.5
38	540.0	0.9601879811375637	1873.787302911984	37.5
38	544.0	0.9304623124539412	1874.492950152311	37.5
38	548.0	0.8807825801305431	1876.0950278256776	37.5
38	552.0	0.8445672000904941	1876.8153302012604	37.5
38	556.0	0.8199042876877091	1879.542273896073	37.5
38	560.0	0.8178324027923278	1879.028691844512	37.5
38	564.0	0.8118654476739356	1879.870436018149	37.5
38	568.0	0.8097144320118207	1881.2349764471455	37.5
38	572.0	0.8103115066589799	1880.0217842017528	37.5
38	576.0	0.8114814339507838	1880.1741070356704	37.5
38	580.0	0.8084873192483648	1882.024561867988	37.5
38	584.0	0.8071998226304613	1882.0418139073597	37.5
38	588.0	0.8120368964838296	1882.4582276245003	37.5
38	592.0	0.8151502098544979	1882.3037491717853	37.5
38	596.0	0.8124033983076795	1881.8920830476247	37.5
38	600.0	0.8297539806191451	1880.8697036234807	37.5
38	604.0	0.8307374485631688	1879.3490072393283	37.5
38	608.0	0.8345826825070078	1879.146675754088	37.5
38	612.0	0.8398802859771587	1878.67982079044	37.5
38	616.0	0.8447343461522486	1879.5651828822977	37.5
38	620.0	0.8538977555086007	1879.501825177278	37.5
38	624.0	0.8619122600081726	1879.1210439881377	37.5
38	628.0	0.8982162737424694	1877.9817370930448	37.5
38	632.0	0.9326531447500704	1876.9783315370985	37.5
38	636.0	0.9519557493713523	1876.3604316360288	37.5
38	640.0	0.9668959388139569	1874.7405966338265	37.5
38	644.0	0.9624070798255253	1874.89751420715	37.5
38	648.0	0.9498145227769339	1874.7108364432625	37.5
38	652.0	0.9188067900008605	1874.6431474008796	37.5
38	656.0	0.8670657558308125	1877.295056931866	37.5
38	660.0	0.8412895760302953	1877.9268658375493	37.5
38	664.0	0.8112549539881929	1878.9836667220984	37.5
38	668.0	0.8035523245504262	1881.4981025051425	37.5
40	0.0	0.9277577687795545	518.0007126355315	37.5
40	4.0	0.8991240180032942	521.9660109826823	37.5
40	8.0	0.8873898624606947	525.0711622686363	37.5
40	12.0	0.8765186016564546	523.9535742814655	37.5
40	16.0	0.8791056061535071	532.3530008974959	37.5
40	20.0	0.8739729647403195	529.7772059297831	37.5
40	24.0	0.873766772830295	528.8177288963949	37.5
40	28.0	0.8769578972900769	532.623827418924	37.5
40	32.0	0.8798524504574423	531.264795171372	37.5
40	36.0	0.878686518363776	533.3819799666729	37.5
40	40.0	0.877663786424899	531.169849254904	37.5
40	44.0	0.8890973869331789	531.4012925824964	37.5
40	48.0	0.8933705114726079	532.213279159399	37.5
40	52.0	0.9007780936054318	533.4602378009049	37.5
40	56.0	0.9021151857614084	533.2822167363527	37.5
40	60.0	0.9066875869186124	533.8952341103129	37.5
40	64.0	0.9202406797814919	533.9841063587239	37.5
40	68.0	0.9166551202949046	534.732339334792	37.5
40	72.0	0.9158817985438785	536.7385482418778	37.5
40	76.0	0.9300377627577836	536.9628898974522	37.5
40	80.0	0.9519528342143205	537.7670237606968	37.5
40	84.0	1.006679964535283	521.3550634874266	37.5
40	88.0	1.052019589849798	521.593168910875	37.5
40	92.0	1.0715718457459407	521.1064384379459	37.5
40	96.0	1.0528322762004665	517.9344257175385	37.5
40	100.0	1.013006178212538	512.5063579489223	37.5
40	104.0	0.958002892810969	511.6964973026015	37.5
40	108.0	0.9197574071764385	513.1641597894809	37.5
40	112.0	0.9030229779636835	511.315135765884	37.5
40	116.0	0.8930781870437257	514.1064251005658	37.5
40	120.0	0.8897416735665756	512.4816424964143	37.5
40	124.0	0.8765993441494329	513.7460709770819	37.5
40	128.0	0.8809587269474053	514.4952027707278	37.5
40	132.0	0.8787441170989392	513.4525077857578	37.5
40	136.0	0.8839639234246071	512.0762890466182	37.5
40	140.0	0.8852431372255599	510.5823394330918	37.5
40	144.0	0.8889215063900389	509.2888544674804	37.5
40	148.0	0.8985789827622869	511.6661794657138	37.5
40	152.0	0.8980918792316324	511.23067634807256	37.5
40	156.0	0.9067432867234757	512.2590364086642	37.5
40	160.0	0.9161860278953997	514.7128581718989	37.5
40	164.0	0.9264020759159294	514.1659933736534	37.5
40	168.0	0.9401649875705492	517.0658220129438	37.5
40	172.0	0.9779567551350834	517.8271063042276	37.5
40	176.0	1.0230519126830755	516.2540204603985	37.5
40	180.0	1.0440075821216404	515.2870433574436	37.5
40	184.0	1.042930691650107	511.8922242496167	37.5
40	188.0	1.021929262003047	512.6986019680232	37.5
40	192.0	0.9722535426145138	514.6616026074972	37.5
40	196.0	0.9252078677037505	513.5435215885577	37.5
40	200.0	0.9050803361856898	515.3412994958722	37.5
40	212.0	0.8804512435301032	498.2716745887199	37.5
40	216.0	0.8730828067846474	496.8223275574318	37.5
40	220.0	0.8762768706844822	497.5999174356473	37.5
40	224.0	0.8770235515937284	495.5042467742492	37.5
40	228.0	0.885157071368642	497.9050684284373	37.5
40	232.0	0.8906642925008976	498.972532376734	37.5
40	236.0	0.891172956804091	505.0616471044143	37.5
40	240.0	0.8985197731673259	505.2740296308921	37.5
40	244.0	0.9076863890634845	511.8390201637246	37.5
40	248.0	0.9131288124508575	514.0828185915262	37.5
40	252.0	0.9275183190788766	515.2271328177193	37.5
40	256.0	0.952584808437786	518.4388805049862	37.5
40	260.0	1.0003212739816263	523.8795981753125	37.5
40	264.0	1.0289336905158482	522.5260574618558	37.5
40	268.0	1.0266179431193674	519.8640432939684	37.5
40	272.0	1.0166109037034219	518.5684977226613	37.5
40	276.0	0.9718648073727998	517.6541689649008	37.5
40	280.0	0.9180497580966837	517.060289667388	37.5
40	284.0	0.8915462429382254	518.9919584141863	37.5
40	288.0	0.8811498967981064	523.6976819353976	37.5
40	292.0	0.877427276164274	526.9468996768369	37.5
40	296.0	0.8707832943345095	523.8663501358731	37.5
40	300.0	0.8697241445542693	524.4746521147731	37.5
40	304.0	0.876001394929408	525.5911225036441	37.5
40	308.0	0.8702324037638844	522.9908227916479	37.5
40	312.0	0.8767437948462453	504.860967437292	37.5
40	316.0	0.8837720591485267	498.8123843004365	37.5
40	320.0	0.8844939499129021	499.0617930167503	37.5
40	324.0	0.8935524568456994	498.3906080018335	37.5
40	328.0	0.8982078126429802	495.23612401214586	37.5
40	332.0	0.9088854307900457	494.90390078645913	37.5
40	336.0	0.9225888252867803	497.4862641601738	37.5
40	340.0	0.9532414993578929	494.86003693182255	37.5
40	344.0	0.9989233223175038	494.4067082900033	37.5
40	348.0	1.0165013930460862	489.8632456156847	37.5
40	352.0	1.0120113704564977	488.6627080346462	37.5
40	356.0	1.0013445698187684	487.5705356039275	37.5
40	360.0	0.9562879593650367	483.2328939472124	37.5
40	364.0	0.9052609299599752	482.65626892455737	37.5
40	368.0	0.8816843427246286	486.2435541977211	37.5
40	372.0	0.8688495359650551	490.0569770953135	37.5
40	376.0	0.8632945516430285	489.7630583908723	37.5
40	380.0	0.8634247825489694	486.0063467558165	37.5
40	384.0	0.8642465622496555	488.4940438847335	37.5
40	388.0	0.8654025796958249	488.6291220435815	37.5
40	392.0	0.8692703476481368	484.7115962849065	37.5
40	396.0	0.874222404801553	486.4279913272274	37.5
40	400.0	0.8786903127667882	489.0606043210241	37.5
40	404.0	0.8870179396361682	489.13684204108125	37.5
40	408.0	0.8873721402664932	489.69443351521255	37.5
40	412.0	0.8907941278277746	487.0464313068372	37.5
40	416.0	0.905325143782234	485.6435422765844	37.5
40	420.0	0.9175334038017986	479.4159826648525	37.5
40	424.0	0.958575125542337	482.9710390719032	37.5
40	428.0	0.9931968240671719	477.7925243318222	37.5
40	432.0	1.0102678804057459	473.82800809026617	37.5
40	436.0	1.0058028560629786	471.71525114123045	37.5
40	440.0	0.9969051301077031	473.3740320598637	37.5
40	444.0	0.9503976328540577	471.1608857399847	37.5
40	460.0	0.8562662716404219	484.971834585365	37.5
40	464.0	0.8571314926233055	485.0403149967906	37.5
40	468.0	0.8596943833068267	479.9231710845982	37.5
40	472.0	0.8561719047240294	487.59107739603513	37.5
40	476.0	0.8592488072256497	482.1325575511941	37.5
40	480.0	0.8680663060868534	487.33956493788656	37.5
40	484.0	0.8726968717392634	484.2202706970696	37.5
40	488.0	0.8771143149814664	485.3331057517456	37.5
40	492.0	0.88007933667187	487.6257188584285	37.5
40	496.0	0.8840769862541296	484.4660413090428	37.5
40	500.0	0.8898865535079321	487.1677814701469	37.5
40	504.0	0.9082411046398676	480.8157227335983	37.5
40	508.0	0.9398233180990343	483.17325469538537	37.5
40	512.0	0.9820686755093734	480.1344659299797	37.5
40	516.0	1.0068898646939572	477.3422377249162	37.5
40	520.0	1.0097646741887552	474.4198037689821	37.5
40	524.0	0.9987695406983921	475.4880604334036	37.5
40	528.0	0.9695935542769761	475.1595814188551	37.5
40	532.0	0.9115991675132648	470.7091807764532	37.5
55	0.0	0.9056647805888741	1869.5669913160052	37.5
55	4.0	0.870219541425822	1873.9473377104816	37.5
55	8.0	0.8553179707542173	1875.3924162293265	37.5
55	12.0	0.8442600431110698	1876.684230231236	37.5
55	16.0	0.8402408257829004	1876.331331537937	37.5
55	20.0	0.8346960650800227	1876.3733950329492	37.5
55	24.0	0.8339958917754724	1876.5925596446093	37.5
55	28.0	0.8374649109884233	1877.9723550570816	37.5
55	32.0	0.8366416713928089	1877.1330609611173	37.5
55	36.0	0.8337335624046337	1877.190446282533	37.5
55	40.0	0.8380312435850624	1877.301003681212	37.5
55	44.0	0.8354791189962132	1877.528929325359	37.5
55	48.0	0.8405956813524397	1877.2739636654453	37.5
55	52.0	0.8491132799008401	1875.419316139764	37.5
55	56.0	0.8511069343219325	1876.445557507687	37.5
55	60.0	0.8577787726190659	1878.37401262064	37.5
55	64.0	0.8625989197593388	1876.7089783278727	37.5
55	68.0	0.8604291564920605	1876.8502630771995	37.5
55	72.0	0.8655115641156367	1876.2239912445348	37.5
55	76.0	0.8646285732474427	1877.1656513086532	37.5
55	80.0	0.8648539073556528	1876.8471175253885	37.5
55	84.0	0.867154538166694	1876.7642379470165	37.5
55	88.0	0.8683783974595979	1878.553515108807	37.5
55	92.0	0.8799961948177678	1878.534514540867	37.5
55	96.0	0.8794175790651395	1878.8727191748023	37.5
55	100.0	0.897313344044952	1877.163987408236	37.5
55	104.0	0.8968220270606202	1878.6216616208048	37.5
55	108.0	0.9296053535642594	1876.7243669428171	37.5
55	112.0	0.9779131896371691	1875.1076673595803	37.5
55	116.0	1.00172422655139	1874.7287402112893	37.5
55	120.0	1.0009060594408226	1874.4184499388584	37.5
55	124.0	0.9837516811024845	1873.9071254472265	37.5
55	128.0	0.9598942869083064	1873.7509977065183	37.5
55	132.0	0.9161920565856987	1874.516748066051	37.5
55	136.0	0.8851553531961365	1874.2941208837317	37.5
55	140.0	0.8646430157694082	1875.2435058675171	37.5
55	144.0	0.8517427355444354	1877.473650165772	37.5
55	148.0	0.8578027541066655	1875.593623543564	37.5
55	152.0	0.8523538503648048	1874.6248872670403	37.5
55	156.0	0.8420358812326718	1876.2957630377389	37.5
55	160.0	0.8456669858524333	1875.9555839726304	37.5
55	164.0	0.8485346944789884	1876.5429229769652	37.5
55	168.0	0.8463408954364103	1876.0618274482192	37.5
55	172.0	0.8412308076829474	1877.2518202230472	37.5
55	176.0	0.8487785210776118	1878.017452392329	37.5
55	180.0	0.8634223028874015	1875.468258815029	37.5
55	184.0	0.854142450336073	1875.769662631148	37.5
55	188.0	0.858840415618572	1876.3966783727528	37.5
55	192.0	0.8589946568978922	1877.2584737846255	37.5
55	196.0	0.8668238021680635	1876.352272781344	37.5
55	200.0	0.8745437459396325	1877.667764359675	37.5
55	204.0	0.8843600307237917	1877.0207839408367	37.5
55	208.0	0.8860442115315277	1877.975975803698	37.5
55	212.0	0.8997640727059306	1878.4483058181904	37.5
55	216.0	0.8983155387741084	1878.6746249482017	37.5
55	220.0	0.9415752897537016	1876.311137109803	37.5
55	224.0	0.9795555202581142	1875.3877180974637	37.5
55	228.0	0.9903374501187651	1874.562494802363	37.5
55	232.0	0.9814691712003294	1875.8479995878631	37.5
55	236.0	0.9743218954137477	1875.347526707622	37.5
55	240.0	0.9284314470673388	1878.4737628491453	37.5
55	244.0	0.8817946931004208	1879.366232074415	37.5
55	248.0	0.855594877337012	1879.056820976273	37.5
55	252.0	0.85252837675165	1879.8782901282984	37.5
55	256.0	0.8457181740996295	1879.061210411724	37.5
55	260.0	0.8450469009534752	1878.8409330713544	37.5
55	264.0	0.8412435113608709	1878.932857301643	37.5
55	268.0	0.8393097617183707	1878.81720932002	37.5
55	272.0	0.8513266986178821	1878.0750045646028	37.5
55	276.0	0.8398231466601672	1878.5727249997	37.5
55	280.0	0.8517380875911177	1877.5514518960783	37.5
55	284.0	0.8599434811880594	1877.3725172083768	37.5
55	288.0	0.864783684153826	1878.181820461936	37.5
55	292.0	0.8658499062191145	1877.9028740690767	37.5
55	296.0	0.8690998721162653	1878.2491007913736	37.5
55	300.0	0.8757572473278287	1877.57092309964	37.5
55	304.0	0.8826353406707974	1877.9492577607184	37.5
55	308.0	0.8900021874576055	1877.97207604637	37.5
55	312.0	0.8938685513325738	1877.982555319987	37.5
55	316.0	0.9006002449532622	1878.7096164201464	37.5
55	320.0	0.9440172429693132	1877.954417718856	37.5
55	324.0	0.9740422561553526	1876.24768790342	37.5
55	328.0	0.985115658810629	1876.2324587966125	37.5
55	332.0	0.991713412813332	1876.2962875329051	37.5
55	336.0	0.9736800378482031	1877.59422318076	37.5
55	340.0	0.9463131863455636	1878.1028887238544	37.5
[truncated: 8,682 more rows]
