# Supplementary material for: Mechanistic origins of temperature scaling in the early embryonic cell cycle
Source: Nat Commun. 2025 Aug 28;16:8045. doi: 10.1038/s41467-025-62918-0 (PMC12394406; doi:10.1038/s41467-025-62918-0)
Supplement: Supplementary file 12 — Source Data [file 41467_2025_62918_MOESM12_ESM.zip › Source_Data_NatComm/Fig4/09-20-24/Pos3_processed_spots.csv]

TRACK_ID	TIME	RATIO	POSITION_X	RADIUS
0	0.0	0.9590218805540116	598.9706870759529	37.5
0	4.0	0.9340102037913857	610.3966688937548	37.5
0	8.0	0.9248675233645833	605.568987821114	37.5
0	12.0	0.9288555557687544	604.84293900239	37.5
0	16.0	0.9246383623735935	606.4365635160111	37.5
0	20.0	0.921623790151224	600.4871119192075	37.5
0	24.0	0.9294697465802156	601.5349992806188	37.5
0	28.0	0.9252188406690498	597.5972576952863	37.5
0	32.0	0.9356112366171382	596.7927475049734	37.5
0	36.0	0.9420861393570333	599.9060876761728	37.5
0	40.0	0.9496744915838674	591.6055256300359	37.5
0	44.0	0.9463091635236817	584.2411789720406	37.5
0	48.0	0.9625318477720826	582.6651388673098	37.5
0	52.0	0.9753188208407828	583.0822998467518	37.5
0	56.0	0.9894491440263997	588.2461924521567	37.5
0	60.0	1.0267884274491241	587.6916309790613	37.5
0	64.0	1.0930156692911477	588.4414408285566	37.5
0	68.0	1.130163889110434	588.8110988622573	37.5
0	72.0	1.1261728505101392	587.8949212512596	37.5
0	76.0	1.0913893304509639	587.533920139716	37.5
0	80.0	1.0176919422069428	585.5565215656435	37.5
0	84.0	0.9597333044903841	583.9233873041195	37.5
0	88.0	0.9485918308403575	585.4195793786005	37.5
0	92.0	0.9416451462477615	584.9245058594967	37.5
0	96.0	0.9356321890949766	585.0915699495038	37.5
0	100.0	0.9400006058521876	583.6662761242441	37.5
0	104.0	0.9398184832673357	580.4281999591838	37.5
0	108.0	0.9424715416581038	577.9668522538198	37.5
0	112.0	0.9513027047469479	574.4994663046195	37.5
0	116.0	0.9649929963579208	575.6102828243157	37.5
0	120.0	0.9775075899859674	575.7405978276377	37.5
0	124.0	0.9958189414875286	577.6200150555989	37.5
0	128.0	1.04171745814038	577.8462049843837	37.5
0	132.0	1.0891328559242441	577.6100315084901	37.5
0	136.0	1.1102820937267837	577.9050657696299	37.5
0	140.0	1.0911650087672204	577.963614109424	37.5
0	144.0	1.0474105777940497	576.2727976935324	37.5
0	148.0	0.9877038316665653	572.9152468768168	37.5
0	152.0	0.9567122413011114	573.3155678167511	37.5
0	156.0	0.9337702685013929	572.2756179022625	37.5
0	160.0	0.9379289705178389	573.5401928618434	37.5
0	164.0	0.9381653669684827	573.6080835075172	37.5
0	168.0	0.9378443363315738	573.1210748688469	37.5
0	172.0	0.9427835247139227	574.2437299516675	37.5
0	176.0	0.9464923103130688	575.4311066630872	37.5
0	180.0	0.9574179154842037	574.9533390271432	37.5
0	184.0	0.9639420083226831	574.9082994175732	37.5
0	188.0	0.9979908357272584	576.3739082365256	37.5
0	192.0	1.0535094373291498	578.1236204316268	37.5
0	196.0	1.0980404640388095	579.6669856435386	37.5
0	200.0	1.0936600666888534	578.4223737097464	37.5
0	204.0	1.0825848735101076	576.8011836900628	37.5
0	208.0	1.0201419248972798	574.372946784365	37.5
0	212.0	0.9791893265621382	573.3797394550783	37.5
0	216.0	0.9421702192726457	570.622052338291	37.5
0	220.0	0.9319713173953323	572.6372337031963	37.5
0	224.0	0.9362359693174016	573.4069880425599	37.5
0	228.0	0.9304883941771798	573.8862118066968	37.5
0	232.0	0.9317066156309782	574.2553635493485	37.5
0	236.0	0.9404329733749275	573.941837321364	37.5
0	240.0	0.9447880455945529	575.1324771549073	37.5
0	244.0	0.9559665986866995	575.1244209990639	37.5
0	248.0	0.9794180163437635	575.8020112278815	37.5
0	252.0	1.033710195112258	577.348022170658	37.5
0	256.0	1.0757560163017992	578.2003757291266	37.5
0	260.0	1.0976449004624271	579.4461105553577	37.5
0	264.0	1.0826394158055237	577.7804982028068	37.5
0	268.0	1.0510090825153016	576.1578021858197	37.5
0	272.0	0.9691867177866669	572.4000528610367	37.5
0	276.0	0.9384081457804443	570.1610778883555	37.5
0	280.0	0.9285393196096017	571.3067120978881	37.5
0	284.0	0.9181435792997199	570.9703851854582	37.5
0	288.0	0.9201542529815834	572.7045878426985	37.5
0	292.0	0.9211798500673136	572.8425804230449	37.5
0	296.0	0.9379346510035201	573.1461822157648	37.5
0	300.0	0.9438667198051515	573.7107736973289	37.5
0	304.0	0.9511886755224129	574.7355571378284	37.5
0	308.0	0.9663532393900035	574.0126890727207	37.5
0	312.0	1.014065936823111	576.2815742511576	37.5
0	316.0	1.0648754253965467	577.6202061437563	37.5
0	320.0	1.0955182221621322	577.656591691378	37.5
0	324.0	1.091425577784434	577.8238769894663	37.5
0	328.0	1.0743708872067617	576.4359530599802	37.5
0	332.0	1.0000235965708693	574.3101632881686	37.5
0	336.0	0.9548807353957228	571.0269946794025	37.5
0	340.0	0.9266810928256419	568.5776600164116	37.5
0	344.0	0.9232581465378706	570.995899814441	37.5
0	348.0	0.9302347050425454	573.5536261923444	37.5
0	352.0	0.9329751662525853	573.012701462902	37.5
0	356.0	0.9296633464064596	572.3369728474572	37.5
0	360.0	0.9466032800405108	570.9186783233089	37.5
0	364.0	0.9509314030575274	571.8537487399005	37.5
0	368.0	0.9672701301561581	572.6504121231246	37.5
0	372.0	0.98470412383379	572.9120065920526	37.5
0	376.0	1.0314687868179795	572.7068522816597	37.5
0	380.0	1.0833633449748343	574.5189190320766	37.5
0	384.0	1.0973179000503857	574.7584195504077	37.5
0	388.0	1.0920404792421639	574.386133717123	37.5
0	392.0	1.0594473882900153	573.7539629273822	37.5
0	396.0	0.9812341356914586	569.6611048523073	37.5
0	400.0	0.9379149759608106	568.5629603419643	37.5
0	404.0	0.9230513127832732	571.0375500557924	37.5
0	408.0	0.9259469660230087	573.0323194661117	37.5
0	412.0	0.9161312318623249	572.8149446994998	37.5
0	416.0	0.9281207842688881	573.2939981393237	37.5
0	420.0	0.9335286182440949	574.3245124326672	37.5
0	424.0	0.9452841079816678	575.8015207263716	37.5
0	428.0	0.9547294059396161	576.6421176015156	37.5
0	432.0	0.9582251731795307	576.9936165562107	37.5
0	436.0	0.9794802308239746	577.456003403512	37.5
0	440.0	1.0386333069811786	579.0534115390195	37.5
0	444.0	1.0864583274421484	581.340460480263	37.5
0	448.0	1.0931917968557228	579.9337347249412	37.5
0	452.0	1.089033340236132	580.6805994777832	37.5
0	456.0	1.0565240103191191	578.5577437920429	37.5
0	460.0	0.992667841359445	575.9241255302725	37.5
0	464.0	0.9415063596186503	573.8234215511009	37.5
0	468.0	0.9171899514731372	571.7479164405703	37.5
0	472.0	0.9110640469866385	572.0486544031496	37.5
0	476.0	0.9142302067494719	571.6562814206364	37.5
0	480.0	0.9153890671218478	571.5147792993287	37.5
0	484.0	0.922100295639447	572.9130051263984	37.5
0	488.0	0.9313488071903144	574.0780998211541	37.5
0	492.0	0.9416576241924741	574.6516170119112	37.5
0	496.0	0.9476975938555161	574.6421529039774	37.5
0	500.0	0.9650194986199804	573.2058327094938	37.5
0	504.0	1.0043564567179444	575.1672486835857	37.5
0	508.0	1.061299073955372	578.5671778388048	37.5
0	512.0	1.087594126729801	577.8830086986239	37.5
0	516.0	1.0987043963693914	580.7588746383612	37.5
0	520.0	1.0827646380050564	579.8938871387942	37.5
0	524.0	1.0232842287616448	576.3975332215721	37.5
0	528.0	0.9614442815635614	572.8767798586666	37.5
0	532.0	0.9183519529591192	571.0568367780426	37.5
0	536.0	0.9102651558171578	570.5989129813497	37.5
0	540.0	0.9015915631998584	569.4058076545261	37.5
0	544.0	0.9065290087283708	569.9904908984607	37.5
0	548.0	0.9153308034294296	570.5943119782784	37.5
0	552.0	0.9254069104252779	573.7396412607463	37.5
0	556.0	0.9276621299118959	574.381774758765	37.5
0	560.0	0.9376236247584251	578.0655550521186	37.5
0	564.0	0.9458512141521603	579.6344923959658	37.5
0	568.0	0.961537307520817	580.0026083310346	37.5
0	572.0	1.0047404616961393	583.6027096665375	37.5
0	576.0	1.0554336472919066	585.94540883346	37.5
0	580.0	1.0898286002658966	596.5762326427539	37.5
0	584.0	1.0981785536066124	607.8041261433375	37.5
0	588.0	1.0773662441443317	607.4285660884535	37.5
0	592.0	1.0206145977415275	605.1223122054515	37.5
0	596.0	0.9557902344564664	604.6408440687464	37.5
0	600.0	0.9213724795882976	604.2152004096175	37.5
0	604.0	0.9115985999324379	603.3035585064888	37.5
0	608.0	0.9132895249671316	603.4164301873393	37.5
0	612.0	0.9055884968161828	603.8938125658468	37.5
0	616.0	0.9215629674629491	605.0212779605085	37.5
0	620.0	0.9215395486282099	605.0293235445455	37.5
0	624.0	0.924107987563296	603.5727758424403	37.5
0	628.0	0.9334570643818139	605.9834052245486	37.5
0	632.0	0.9406910189866954	605.5660631096657	37.5
0	636.0	0.9561908611095224	607.4188665275817	37.5
0	640.0	0.9750867449777083	607.6518664859691	37.5
0	644.0	1.0183721254362805	609.9366331056457	37.5
0	648.0	1.0661279519986597	610.4586858085358	37.5
0	652.0	1.0886204358671407	611.2227001175739	37.5
0	656.0	1.0825332643562064	611.0404010908659	37.5
0	660.0	1.0643269115709075	609.9188777248318	37.5
0	664.0	0.9995328011069216	606.5476122320902	37.5
0	668.0	0.9393007276177714	606.5626001032097	37.5
2	0.0	0.9803510582841913	1857.931157741214	37.5
2	4.0	0.9480479112649484	1861.8728417078144	37.5
2	8.0	0.9395570120377394	1863.5946146945328	37.5
2	12.0	0.9279236693047798	1864.5522619788012	37.5
2	16.0	0.9332526905563449	1864.0723752646732	37.5
2	20.0	0.9321147616023356	1863.807380828752	37.5
2	24.0	0.9260548053116143	1865.105856062883	37.5
2	28.0	0.9298856485949814	1865.3758398874008	37.5
2	32.0	0.9386982184621522	1863.6159337936767	37.5
2	36.0	0.9371878130292279	1865.4924428218008	37.5
2	40.0	0.9356352409385539	1865.062575949666	37.5
2	44.0	0.9487219907573275	1863.3956381455016	37.5
2	48.0	0.951946424956508	1864.921510237952	37.5
2	52.0	0.9547558258278661	1864.705921942226	37.5
2	56.0	0.9576234172071739	1865.1399890464995	37.5
2	60.0	0.9738301355210288	1863.4736264315943	37.5
2	64.0	0.97646212947946	1865.773421817457	37.5
2	68.0	0.9892897923696778	1862.9853854354576	37.5
2	72.0	1.0027435039656745	1863.067121954766	37.5
2	76.0	1.0347826967230143	1862.410762991927	37.5
2	80.0	1.0959152445249423	1861.7359179619789	37.5
2	84.0	1.1355962010374923	1861.2934036500767	37.5
2	88.0	1.1195129102428643	1861.5979641053052	37.5
2	92.0	1.0922569118581595	1863.3861949576533	37.5
2	96.0	1.0342652438471016	1865.093430278364	37.5
2	100.0	0.9866696989717916	1865.3771008049116	37.5
2	104.0	0.96300111808881	1865.72526574028	37.5
2	108.0	0.9498436366693088	1865.505450636396	37.5
2	112.0	0.9431828900470683	1864.846134291529	37.5
2	116.0	0.9403381349065931	1867.657142095156	37.5
2	120.0	0.9498491729583682	1863.374033179428	37.5
2	124.0	0.9350534609578831	1864.831035428597	37.5
2	128.0	0.9410770744952216	1866.3328117590688	37.5
2	132.0	0.9494153279913795	1865.2188546265525	37.5
2	136.0	0.9461628230913545	1866.3330624274463	37.5
2	140.0	0.9569952565042528	1865.0380142083552	37.5
2	144.0	0.9662545952467197	1863.0598397290744	37.5
2	148.0	0.9656793219417735	1865.2138541938195	37.5
2	152.0	0.9824964292896209	1862.4933451474897	37.5
2	156.0	0.9921497050246635	1864.372168124452	37.5
2	160.0	1.029984355018326	1862.442951732158	37.5
2	164.0	1.0814878955000802	1862.9068142659069	37.5
2	168.0	1.119484214696652	1861.076547667156	37.5
2	172.0	1.1025914073140055	1861.8348712352936	37.5
2	176.0	1.0846154032654955	1863.682998481956	37.5
2	180.0	1.0287879695284268	1865.0584250687343	37.5
2	184.0	0.983717975938917	1865.1133529212289	37.5
2	188.0	0.9442504770519924	1867.5629461406388	37.5
2	192.0	0.9405031837515593	1868.3076353277504	37.5
2	196.0	0.9386002720269702	1866.2837699787176	37.5
2	200.0	0.9375475087962635	1866.207658045244	37.5
2	204.0	0.9427045597983623	1863.313050355311	37.5
2	208.0	0.9381225955866264	1865.905852812656	37.5
2	212.0	0.9390206320667759	1864.7765328613968	37.5
2	216.0	0.942164036568923	1865.1792404085952	37.5
2	220.0	0.949776560524942	1865.1260603274595	37.5
2	224.0	0.9515016461824519	1865.260899365956	37.5
2	228.0	0.9647138294519784	1862.9256643741571	37.5
2	232.0	0.972241499837621	1864.4944410955216	37.5
2	236.0	0.9926814020188011	1861.939288199248	37.5
2	240.0	1.0260815034951432	1862.0576080587896	37.5
2	244.0	1.0803088383834334	1861.2249282502532	37.5
2	248.0	1.1001080726968016	1860.0327485782195	37.5
2	252.0	1.103426100748286	1859.682838025741	37.5
2	256.0	1.085554511853513	1860.365233510292	37.5
2	260.0	1.036375519235727	1860.2135151032464	37.5
2	264.0	0.9791339026802897	1864.1889527567905	37.5
2	268.0	0.9470351117765824	1867.8487464599195	37.5
2	272.0	0.9475536223242388	1866.6649501727716	37.5
2	276.0	0.9380602439752738	1865.8242784073375	37.5
2	280.0	0.9357974459397839	1865.951320427079	37.5
2	284.0	0.9323336135088763	1866.898826026973	37.5
2	288.0	0.9344502950120169	1865.7324000300011	37.5
2	292.0	0.9349386047640854	1864.361516721009	37.5
2	296.0	0.9293461495054935	1867.2376967290663	37.5
2	300.0	0.9466953215156587	1864.830642172664	37.5
2	304.0	0.9470063804312634	1865.263463813637	37.5
2	308.0	0.9692016485788981	1863.584382360011	37.5
2	312.0	0.9775383413104262	1863.2702372297956	37.5
2	316.0	1.005092572852901	1860.206490992846	37.5
2	320.0	1.0552461819935492	1859.5866522696488	37.5
2	324.0	1.0896848162545973	1861.4161516459124	37.5
2	328.0	1.1095968158124725	1856.447385544732	37.5
2	332.0	1.103173357439458	1858.064273030787	37.5
2	336.0	1.0734761931099408	1860.208902037794	37.5
2	340.0	1.0052430477252097	1861.770982297369	37.5
2	344.0	0.9597022494851042	1863.434005098461	37.5
2	348.0	0.9506214072405539	1862.633981337868	37.5
2	352.0	0.9409111866590143	1861.3156689199925	37.5
2	356.0	0.9324551445085391	1862.299645132646	37.5
2	360.0	0.9237758089650189	1867.480217070035	37.5
2	364.0	0.9309634667760475	1861.9672939880493	37.5
2	368.0	0.9385770572545634	1863.9907550423604	37.5
2	372.0	0.9349818084418222	1865.3789058155023	37.5
2	376.0	0.942653277275362	1864.499338146076	37.5
2	380.0	0.9500564766817735	1863.479274960982	37.5
2	384.0	0.954684194359657	1865.5949940652224	37.5
2	388.0	0.962165171870123	1865.201378656259	37.5
2	392.0	0.983761912794952	1862.88389724115	37.5
2	396.0	1.0355978701301216	1859.6392317367877	37.5
2	400.0	1.0783933584742917	1858.6235758461405	37.5
2	404.0	1.0948114043190293	1861.5684282871705	37.5
2	408.0	1.1056007346153995	1858.3424725472685	37.5
2	412.0	1.0828439264164356	1858.611737089098	37.5
2	416.0	1.038570885259674	1858.3920502194308	37.5
2	420.0	0.9824582738119865	1857.6077315482448	37.5
2	424.0	0.9516362404009887	1862.0829305356556	37.5
2	428.0	0.9334573889760851	1862.9947407463017	37.5
2	432.0	0.9314062306244036	1862.6704128126912	37.5
2	436.0	0.9285701637403678	1859.840473113184	37.5
2	440.0	0.9284471219869221	1859.865381598278	37.5
2	444.0	0.9311443298941374	1862.7998370604737	37.5
2	448.0	0.9310688654491582	1861.9650850244668	37.5
2	452.0	0.9426469541639702	1864.0349255678884	37.5
2	456.0	0.9471372985416825	1865.1664549181223	37.5
2	460.0	0.9509549013384395	1863.651299047135	37.5
2	464.0	0.9582144323606726	1864.989425203347	37.5
2	468.0	0.9651595473482216	1861.6742685534484	37.5
2	472.0	0.9996797055484359	1861.6183780096496	37.5
2	476.0	1.0519588159875086	1860.532610540334	37.5
2	480.0	1.0888129416152088	1859.4635004518573	37.5
2	484.0	1.1035232508274455	1858.232678623708	37.5
2	488.0	1.0957674457281552	1857.1145963768904	37.5
2	492.0	1.0720635395390512	1858.033116294769	37.5
2	496.0	1.0080681302518157	1860.047813324093	37.5
2	500.0	0.9464739833603572	1864.1652876618243	37.5
2	504.0	0.9291858863224558	1865.8914808316576	37.5
2	508.0	0.9210634576116121	1865.6218394142625	37.5
2	512.0	0.9216614631044155	1862.4936583384529	37.5
2	516.0	0.9237784567604823	1861.1596628893744	37.5
2	520.0	0.9256955424802082	1862.808843867496	37.5
2	524.0	0.9222986668519214	1866.0298715196136	37.5
2	528.0	0.9329223479955766	1864.1576678822423	37.5
2	532.0	0.9281833448493334	1865.6417392644012	37.5
2	536.0	0.9446986003177668	1862.885362451961	37.5
2	540.0	0.9472162682670612	1863.742217355264	37.5
2	544.0	0.9582625264342497	1863.210040009704	37.5
2	548.0	0.9690389804224238	1861.701411015175	37.5
2	552.0	0.9996897689905319	1862.8722746666008	37.5
2	556.0	1.0478297316312286	1862.2449456339075	37.5
2	560.0	1.080159408698928	1860.5915021239296	37.5
2	564.0	1.0903686808206126	1859.223907545665	37.5
2	568.0	1.0840084854405947	1858.6920727083973	37.5
2	572.0	1.0635688664493457	1859.979834376523	37.5
2	576.0	1.003114259826888	1859.2880736822267	37.5
2	580.0	0.9496926927412537	1862.988166679576	37.5
2	584.0	0.9274138166846955	1864.2059725749573	37.5
2	588.0	0.9147377791280169	1862.8221114190248	37.5
2	592.0	0.9090094072829084	1864.7346844960184	37.5
2	596.0	0.9137107410258334	1863.4842194648145	37.5
2	600.0	0.9121436798368454	1866.7584068323715	37.5
2	604.0	0.9064477458832941	1867.2713716718088	37.5
2	608.0	0.9137480128623665	1864.596052619076	37.5
2	612.0	0.9267802659828146	1862.5729089267425	37.5
2	616.0	0.9381648979217558	1863.1882404375267	37.5
2	620.0	0.9487752085150818	1861.336552614684	37.5
2	624.0	0.957790391643952	1859.895902158968	37.5
2	628.0	0.9572158987213204	1862.95553872729	37.5
2	632.0	0.9890385353862677	1860.7328415412944	37.5
2	636.0	1.0341141707909376	1858.6289724743224	37.5
2	640.0	1.0683230084729831	1858.688772833296	37.5
2	644.0	1.08445769749917	1859.46762740854	37.5
2	648.0	1.0833604524765121	1858.537520133665	37.5
2	652.0	1.0661646746664672	1859.6325260803276	37.5
2	656.0	1.0188867453933323	1860.8704919473423	37.5
2	660.0	0.9577354134401075	1863.065425014426	37.5
2	664.0	0.9244092372314818	1862.9369910222936	37.5
2	668.0	0.9079801590331092	1864.781239030677	37.5
4	0.0	0.957836321781422	953.4273796672562	37.5
4	4.0	0.9324272667350233	959.1444952484064	37.5
4	8.0	0.9240601226437843	954.9278383541264	37.5
4	12.0	0.9237702476649732	954.6412722058012	37.5
4	16.0	0.9272033425959876	963.1224944761244	37.5
4	20.0	0.9272250482627832	956.7480024194188	37.5
4	24.0	0.928033847532415	957.4774120102217	37.5
4	28.0	0.9324975933867544	959.7887258933046	37.5
4	32.0	0.9357831700475037	956.0629389485964	37.5
4	36.0	0.9411611337837811	954.8361144233544	37.5
4	40.0	0.9486957360728487	950.0262926113368	37.5
4	44.0	0.9614331212427956	945.7877182374872	37.5
4	48.0	0.9663652785752983	948.0251863215968	37.5
4	52.0	0.9748884691809164	946.44319784716	37.5
4	56.0	0.9879823850178101	945.3035339246172	37.5
4	60.0	1.0015343072353344	945.3443305166996	37.5
4	64.0	1.0400090393172672	945.6490829540978	37.5
4	68.0	1.1104216720071873	946.6396164078992	37.5
4	72.0	1.1349615332953569	944.8069679769616	37.5
4	76.0	1.1169334122217758	945.6149872098216	37.5
4	80.0	1.0761001527463188	944.8858568466655	37.5
4	84.0	1.0190264609658763	945.695070857308	37.5
4	88.0	0.9738000392485336	943.5883074802504	37.5
4	92.0	0.9564008803080405	942.7988546611014	37.5
4	96.0	0.9503099293402388	942.65284557388	37.5
4	100.0	0.9479788343530152	940.8888174826228	37.5
4	104.0	0.9427449772816987	939.0978352893516	37.5
4	108.0	0.9430336777511749	933.9889923581798	37.5
4	112.0	0.9431565209659851	940.6438738383818	37.5
4	116.0	0.9509669884033798	942.3975862308472	37.5
4	120.0	0.9548923484986507	942.7071721232876	37.5
4	124.0	0.9570447840253812	942.4765891106596	37.5
4	128.0	0.969920166801351	940.3763723416936	37.5
4	132.0	0.9792938700792649	941.030338265688	37.5
4	136.0	0.9920184569792471	941.3910453993028	37.5
4	140.0	1.0063681380245781	941.1512730074038	37.5
4	144.0	1.0373705273518712	941.3820171586524	37.5
4	148.0	1.089189849044555	941.641613859576	37.5
4	152.0	1.1116561824964744	941.2412648416944	37.5
4	156.0	1.0985619505707922	942.1749858608651	37.5
4	160.0	1.0685757451453917	943.5407582162412	37.5
4	164.0	1.0082222625717714	942.9847002192575	37.5
4	168.0	0.969714776509493	942.2173843513378	37.5
4	172.0	0.9508239167740157	943.8071214507468	37.5
4	176.0	0.9467374037948497	943.7624343471329	37.5
4	180.0	0.9449722160496679	943.9742592154576	37.5
4	184.0	0.9450836656826801	944.384276152618	37.5
4	188.0	0.9445961198634979	943.6733720728128	37.5
4	192.0	0.9509417836830292	943.8846258983192	37.5
4	196.0	0.961095869275871	943.1692724591072	37.5
4	200.0	0.9714654184258641	943.3199649008432	37.5
4	204.0	0.9768553480243037	943.3594021144512	37.5
4	208.0	0.9933043875605098	941.6345497039528	37.5
4	212.0	1.0061739955073494	940.9803559677466	37.5
4	216.0	1.0508245431659002	941.473497847324	37.5
4	220.0	1.088701112203441	942.7977590379024	37.5
4	224.0	1.0941914770058117	943.6223313979644	37.5
4	228.0	1.0838259038697617	944.3132425224554	37.5
4	232.0	1.0467138454375495	942.7811335494388	37.5
4	236.0	0.9936746781997959	945.0661469904812	37.5
4	240.0	0.9550431113494442	943.3525626811532	37.5
4	244.0	0.9384975085722753	945.3659975848174	37.5
4	248.0	0.9380670087003141	945.021885049093	37.5
4	252.0	0.9402467315953232	944.7635051120706	37.5
4	256.0	0.9437661888358563	945.0197707701686	37.5
4	260.0	0.9532625682136768	942.597269587571	37.5
4	264.0	0.955014407485411	941.8240218764092	37.5
4	268.0	0.9660565681526406	943.3180158510164	37.5
4	272.0	0.9721491019619533	941.5267944539296	37.5
4	276.0	0.98070636926199	941.5027750323728	37.5
4	280.0	0.9884106786918105	941.2228506968556	37.5
4	284.0	1.0121584779430721	942.065253774104	37.5
4	288.0	1.0597990084157813	942.7059301562508	37.5
4	292.0	1.0839260214466107	943.5219417895568	37.5
4	296.0	1.0896358817814267	942.981036819656	37.5
4	300.0	1.0752757917027003	943.0158752275372	37.5
4	304.0	1.0422100675988761	943.9563878100712	37.5
4	308.0	0.9859470369671807	942.9746511632017	37.5
4	312.0	0.9485471475244794	943.5341926170444	37.5
4	316.0	0.9400826117203375	944.2620228041033	37.5
4	320.0	0.9396147315354912	945.0262011643796	37.5
4	324.0	0.941764357685888	945.7035193627452	37.5
4	328.0	0.947376358078412	942.8606968417032	37.5
4	332.0	0.9501151468638352	941.2999473754008	37.5
4	336.0	0.9552936188676733	941.4962270820776	37.5
4	340.0	0.9655581025453335	937.3060198369826	37.5
4	344.0	0.9751761955515389	936.7990677693977	37.5
4	348.0	0.9766902263191708	941.7155412363433	37.5
4	352.0	0.9863528011173271	943.3330655087047	37.5
4	356.0	1.0053363403232114	941.078773730268	37.5
4	360.0	1.049561319492689	938.3855067776192	37.5
4	364.0	1.0873828975897708	938.202356808658	37.5
4	368.0	1.1014039076167985	938.1106990191438	37.5
4	372.0	1.0881584896239709	937.9134828070194	37.5
4	376.0	1.0646126493799497	938.391911427788	37.5
4	380.0	1.0115341768862676	939.4136147452484	37.5
4	384.0	0.9642933022739142	940.5699698617628	37.5
4	388.0	0.9511958447679971	939.9646581376398	37.5
4	392.0	0.9476841874147509	939.0651137244528	37.5
4	396.0	0.944145216680482	936.3323061003076	37.5
4	400.0	0.9512477212817742	936.977442644696	37.5
4	404.0	0.9551368976503761	939.8992117432214	37.5
4	408.0	0.9570613054646847	943.3029998534784	37.5
4	412.0	0.9643249069885218	945.1331931354172	37.5
4	416.0	0.9687412836363452	945.57043985471	37.5
4	420.0	0.9727623446161698	943.690610447163	37.5
4	424.0	0.9759464975887225	943.7110701043604	37.5
4	428.0	0.9818054889839213	944.4426295867077	37.5
4	432.0	1.0034887347955543	944.07005318839	37.5
4	436.0	1.0497691629443198	945.435168494637	37.5
4	440.0	1.0808147074136278	945.6325359606108	37.5
4	444.0	1.0993605301790694	946.0718911293312	37.5
4	448.0	1.0972178715081569	945.1590766524928	37.5
4	452.0	1.073155652286348	946.1970759377756	37.5
4	456.0	1.0173567410300839	944.5796656866196	37.5
4	460.0	0.9706527954631449	943.0579723801198	37.5
4	464.0	0.9475385586647662	941.234981175404	37.5
4	468.0	0.9383613517178886	941.0530217809312	37.5
4	472.0	0.944629029331415	941.4049744111552	37.5
4	476.0	0.9476993245242195	941.6878135202044	37.5
4	480.0	0.9445944804717449	943.8249753662492	37.5
4	484.0	0.9494879308414275	945.296833752855	37.5
4	488.0	0.9523268686905999	945.9661556803824	37.5
4	492.0	0.9600024340384874	946.1424121691292	37.5
4	496.0	0.9551453975743055	945.1119079069176	37.5
4	500.0	0.9653248716051261	942.944123223602	37.5
4	504.0	0.9670307983839987	943.1504637155258	37.5
4	508.0	0.9746773595225147	943.4789356654156	37.5
4	512.0	1.0007858673019205	944.0596574836416	37.5
4	516.0	1.0506603201893416	944.6582647903082	37.5
4	520.0	1.0926304626980667	945.6936573159912	37.5
4	524.0	1.10631736504333	944.8387724620854	37.5
4	528.0	1.0968058162999936	942.3835167880428	37.5
4	532.0	1.0834501823115545	941.4387134533534	37.5
4	536.0	1.0223352807132589	940.9391996624172	37.5
4	540.0	0.9723811208428774	939.6984046842248	37.5
4	544.0	0.9482316808910035	940.2977765369216	37.5
4	548.0	0.9396029526478008	941.9253878483858	37.5
4	552.0	0.9347635268111927	944.2925532401616	37.5
4	556.0	0.9358775336041925	945.0580902969704	37.5
4	560.0	0.9345053463928082	947.7057179577904	37.5
4	564.0	0.9346756888778538	948.6487573873072	37.5
4	568.0	0.9410237198570738	949.0223293663198	37.5
4	572.0	0.9457243377567377	948.8802261772232	37.5
4	576.0	0.9478301584465231	950.158569741927	37.5
4	580.0	0.9557870776316858	960.513867321734	37.5
4	584.0	0.9640698844715624	962.5733739702772	37.5
4	588.0	0.9705579680635681	963.538390212861	37.5
4	592.0	0.9821079495158648	964.9026658076384	37.5
4	596.0	0.9912755798371501	963.9917459699184	37.5
4	600.0	1.0491779816746956	962.2799200429386	37.5
4	604.0	1.0810901146919871	961.3247913405804	37.5
4	608.0	1.104007144943521	961.5707988615763	37.5
4	612.0	1.1031285755590723	959.5057332827172	37.5
4	616.0	1.0918218353384759	959.9808667124132	37.5
4	620.0	1.04489064244143	960.2599308078364	37.5
4	624.0	0.9796713200577719	960.4338161905284	37.5
4	628.0	0.9446643429200774	961.7316264094724	37.5
4	632.0	0.933493623336973	964.1717345024086	37.5
4	636.0	0.9255936421121936	963.5077486566774	37.5
4	640.0	0.9257654933363815	963.4564988581576	37.5
4	644.0	0.9239616766666104	963.2788416317331	37.5
4	648.0	0.9244682598784147	961.8701522117386	37.5
4	652.0	0.9325355771483957	963.3939504232624	37.5
4	656.0	0.9398015458319215	963.0879101588688	37.5
4	660.0	0.9449267957618813	963.6048231506586	37.5
4	664.0	0.9512485538698322	960.680947602101	37.5
4	668.0	0.9587733753672193	961.8862812334628	37.5
6	0.0	0.9428953668442824	1285.7232057859596	37.5
6	4.0	0.921316339907857	1267.3942651923012	37.5
6	8.0	0.9140145374867532	1291.3525448098476	37.5
6	12.0	0.9113115800730058	1265.522089981144	37.5
6	16.0	0.9146052104308823	1287.207803297847	37.5
6	20.0	0.898612082066478	1325.512271379191	37.5
6	24.0	0.8996546476114576	1301.3314170385993	37.5
6	28.0	0.8959884643063952	1330.1339295923117	37.5
6	32.0	0.9131065933859598	1338.3404979403967	37.5
6	36.0	0.9048498891515665	1334.6293069047213	37.5
6	40.0	0.9091441777391309	1366.6783544599311	37.5
6	44.0	0.9129589734196599	1358.598353751342	37.5
6	48.0	0.9173214674215491	1337.253160855435	37.5
6	52.0	0.9265382775879583	1328.1977458265942	37.5
6	56.0	0.9329317425771906	1331.05190990732	37.5
6	60.0	0.9516102200827093	1334.763653333716	37.5
6	64.0	0.9580591702545329	1334.1812561752006	37.5
6	68.0	0.9969851611629839	1332.1479461534468	37.5
6	72.0	1.0416080990468701	1331.2468626866355	37.5
6	76.0	1.0718082451009567	1330.3724007867877	37.5
6	80.0	1.0704812837976339	1329.414925047109	37.5
6	84.0	1.0465859520867837	1327.6759751480392	37.5
6	88.0	0.9986004784415539	1329.5334193492602	37.5
6	92.0	0.954591286805575	1330.9331598522456	37.5
6	96.0	0.936850622310609	1331.1490467573506	37.5
6	100.0	0.9331599350008577	1331.140886022842	37.5
6	104.0	0.9239305622491386	1325.4400287308022	37.5
6	108.0	0.9334086184018419	1320.30281271696	37.5
6	112.0	0.9270331818140448	1326.1379514560626	37.5
6	116.0	0.9367271177278008	1324.55157905864	37.5
6	120.0	0.9380291083670065	1325.5363124961125	37.5
6	124.0	0.9409648553952571	1324.4045329197402	37.5
6	128.0	0.9522852641297855	1325.208085683235	37.5
6	132.0	0.9563492358834708	1328.2416524742173	37.5
6	136.0	0.9593722296545303	1328.8912198697008	37.5
6	140.0	0.9785018721890526	1327.1873906550854	37.5
6	144.0	0.9848072320149295	1326.808858176524	37.5
6	148.0	1.0080947775361304	1323.7981872435162	37.5
6	152.0	1.0603709507952563	1322.234983526071	37.5
6	156.0	1.0827683142098192	1321.6127387074282	37.5
6	160.0	1.0745111157332932	1322.592117317289	37.5
6	164.0	1.056062644478688	1321.8804256771302	37.5
6	168.0	1.004188395694454	1321.6360981905789	37.5
6	172.0	0.9594407802993467	1324.6002949313906	37.5
6	176.0	0.9409258464842534	1324.8721874218793	37.5
6	180.0	0.9344982803578191	1324.8088426422114	37.5
6	184.0	0.9371874265745526	1323.5067855113352	37.5
6	188.0	0.93382218470287	1323.8608414982814	37.5
6	192.0	0.9338375330067105	1326.0804521877865	37.5
6	196.0	0.9357122982523292	1326.7405313290826	37.5
6	200.0	0.9397316321376007	1328.5216788793584	37.5
6	204.0	0.9486601690768758	1328.3174627763206	37.5
6	208.0	0.9511252415182495	1329.8466609551572	37.5
6	212.0	0.9577149466469425	1327.4540699807317	37.5
6	216.0	0.9623709684502196	1324.694726860974	37.5
6	220.0	0.9770159098973152	1321.429053533476	37.5
6	224.0	1.014841691805437	1320.2410058556748	37.5
6	228.0	1.0464809929119698	1322.9048378206817	37.5
6	232.0	1.0502361933963824	1325.8144420785336	37.5
6	236.0	1.0473036735183268	1326.5742937566256	37.5
6	240.0	1.0170953610326379	1327.1344754679565	37.5
6	244.0	0.9742369471709952	1328.7087586751954	37.5
6	248.0	0.9355586251665189	1329.1648133850272	37.5
6	252.0	0.925086233450839	1329.6990869696638	37.5
6	256.0	0.9165004419942407	1329.9734750375103	37.5
6	260.0	0.9122524576606559	1331.2239995249995	37.5
6	264.0	0.9105551008979245	1331.8872644196908	37.5
6	268.0	0.9101154082739304	1332.9516851976225	37.5
6	272.0	0.9146935739349218	1333.0660009412804	37.5
6	276.0	0.9180976283903606	1333.1265933644104	37.5
6	280.0	0.927776893116596	1332.7188426646985	37.5
6	284.0	0.9311693198755422	1331.4777535035869	37.5
6	288.0	0.9508241076825232	1329.852996326816	37.5
6	292.0	0.9531309446031735	1328.7504890499326	37.5
6	296.0	0.9841407112962539	1327.452380698679	37.5
6	300.0	1.0240845028325771	1325.7157311145331	37.5
6	304.0	1.0466543567514832	1326.0144553366254	37.5
6	308.0	1.0429470733111676	1326.4999042902357	37.5
6	312.0	1.0298361829759735	1328.4952457746845	37.5
6	316.0	0.9897225818178822	1328.9004285295894	37.5
6	320.0	0.9438147720351718	1330.3177654444323	37.5
6	324.0	0.9175024922440154	1331.5283085617152	37.5
6	328.0	0.9157934817720477	1332.1581352840226	37.5
6	332.0	0.9065639269311219	1333.4034132020677	37.5
6	336.0	0.9045536368601044	1332.6233739806444	37.5
6	340.0	0.9056544969640092	1331.541373445847	37.5
6	344.0	0.905040857122018	1331.6673076222626	37.5
6	348.0	0.9162255833847242	1323.5740153807233	37.5
6	352.0	0.9317975149709788	1326.5678615079012	37.5
6	356.0	0.9519978160288379	1317.182576330693	37.5
6	360.0	0.9535801460083095	1330.6533870596938	37.5
6	364.0	0.96131269502447	1331.6403328831796	37.5
6	368.0	0.9763292805426782	1331.38594503748	37.5
6	372.0	1.015172680989466	1331.3344743834664	37.5
6	376.0	1.0457410114197354	1330.9482059352745	37.5
6	380.0	1.0613737868138107	1331.9109846861686	37.5
6	384.0	1.0564342276727368	1331.0339997248489	37.5
6	388.0	1.0428127331888852	1330.810596068722	37.5
6	392.0	0.997452465651072	1330.946126791018	37.5
6	396.0	0.9537621122162286	1332.1366049234423	37.5
6	400.0	0.9314857356431839	1333.6138831755425	37.5
6	404.0	0.931419924186272	1335.5005079030182	37.5
6	408.0	0.9281994172212645	1330.9819161272517	37.5
6	412.0	0.931752446660623	1331.7625684047696	37.5
6	416.0	0.9319935855809157	1330.9889124363658	37.5
6	420.0	0.9371061570511695	1327.7135881614745	37.5
6	424.0	0.9391702690591336	1329.6660317724452	37.5
6	428.0	0.9377794464697059	1330.004099646106	37.5
6	432.0	0.9366878224598214	1330.050438309603	37.5
6	436.0	0.9395393142108037	1332.1089814579746	37.5
6	440.0	0.950846014229333	1331.988837653748	37.5
6	444.0	0.964346863177257	1333.0171911882785	37.5
6	448.0	0.9856716171126956	1333.8708970365542	37.5
6	452.0	1.032028434436632	1333.3574029430254	37.5
6	456.0	1.0592691886633063	1334.4007474587804	37.5
6	460.0	1.056934571702205	1333.8208851717047	37.5
6	464.0	1.0491561637886306	1334.7906934960024	37.5
6	468.0	1.031402544947237	1334.6493162557142	37.5
6	472.0	0.9811904324555676	1334.8306077946347	37.5
6	476.0	0.9425066737876305	1335.1555063276835	37.5
6	480.0	0.9234533542134686	1336.9692756881027	37.5
6	484.0	0.9240618711148857	1336.9939081343832	37.5
6	488.0	0.9191732709389765	1338.7815042800364	37.5
6	492.0	0.9202711395773409	1335.0283909649222	37.5
6	496.0	0.915776684495958	1334.7690954052894	37.5
6	500.0	0.9175790822882391	1331.871203442999	37.5
6	504.0	0.9115261256857139	1329.8548072305568	37.5
6	508.0	0.9171828837569107	1321.407574450462	37.5
6	512.0	0.9238353576364675	1323.070005555017	37.5
6	516.0	0.9293525833497551	1324.798203880377	37.5
6	520.0	0.9421021322303544	1326.040393020378	37.5
6	524.0	0.9435251601666054	1326.9924996561235	37.5
6	528.0	0.9622166700567835	1327.266055977968	37.5
6	532.0	0.980069268958414	1327.6045284258553	37.5
6	536.0	1.0213494391963072	1328.5466624038258	37.5
6	540.0	1.04684265729242	1329.2430055887603	37.5
6	544.0	1.0603677241048506	1330.6710418677096	37.5
6	548.0	1.0505738227865127	1330.0886770641805	37.5
6	552.0	1.0376346685860902	1334.4803873737646	37.5
6	556.0	0.9850096139766644	1335.757964103529	37.5
6	560.0	0.9387705319012672	1338.316619502198	37.5
6	564.0	0.9223643992030592	1338.9807254064676	37.5
6	568.0	0.9087171000773274	1334.8035169452753	37.5
6	572.0	0.9076558589522374	1335.4745101021497	37.5
6	576.0	0.9073623059230856	1336.2778923388198	37.5
6	580.0	0.9028559630177719	1336.2804383049438	37.5
6	584.0	0.9056910927528847	1337.0048252185015	37.5
6	588.0	0.9095428525423973	1340.3905672807591	37.5
6	592.0	0.9128624436186171	1340.4778305193277	37.5
6	596.0	0.9171261412194364	1343.2473501675183	37.5
6	600.0	0.9239660109055511	1345.24944424956	37.5
6	604.0	0.9252475295153616	1346.3032592196716	37.5
6	608.0	0.9320768640402249	1345.6357893554427	37.5
6	612.0	0.9360437302211896	1345.08000070533	37.5
6	616.0	0.9462711094726863	1342.0310866828604	37.5
6	620.0	0.9522991474365816	1340.9919954959098	37.5
6	624.0	0.9881447352333185	1339.1587513018778	37.5
6	628.0	1.023860077221694	1340.7075785597178	37.5
6	632.0	1.0497749358825617	1340.896079649618	37.5
6	636.0	1.0459853221080215	1341.6761329619562	37.5
6	640.0	1.0392461753359807	1342.037072475922	37.5
6	644.0	1.0247302066427593	1341.3512515361317	37.5
6	648.0	0.9609983087106369	1341.8562928375252	37.5
6	652.0	0.9212302088161078	1340.064698827818	37.5
6	656.0	0.902516433587171	1338.0550637027857	37.5
6	660.0	0.8898690903470438	1336.0211875812563	37.5
6	664.0	0.891574382566604	1334.1876946876162	37.5
6	668.0	0.8924940118842389	1338.7259095045313	37.5
8	0.0	0.9224668111925011	549.1828357595247	37.5
8	4.0	0.9041975506872889	560.0225631157464	37.5
8	8.0	0.9034616078809468	570.022685336018	37.5
8	12.0	0.905261673483425	584.898380162403	37.5
8	16.0	0.909999124132035	607.7426738729367	37.5
8	20.0	0.9062413068875982	612.1745843879723	37.5
8	24.0	0.9151850702391563	613.037560423573	37.5
8	28.0	0.9162503278538985	620.02937146163	37.5
8	32.0	0.9198416570093182	617.6215665180359	37.5
8	36.0	0.9230130364283312	614.7187057470072	37.5
8	40.0	0.931091407818122	620.9828622831866	37.5
8	44.0	0.9397952036078397	615.8274530206019	37.5
8	48.0	0.946035930722439	614.797906176627	37.5
8	52.0	0.9516327123635034	623.300182938962	37.5
8	56.0	0.9671395169963474	631.7426545122066	37.5
8	60.0	0.9860051391381277	632.1601138728898	37.5
8	64.0	1.0248109081017343	631.1883880796853	37.5
8	68.0	1.0933659954711135	631.8433696607133	37.5
8	72.0	1.1135321507534646	629.7577648076	37.5
8	76.0	1.103365729887866	631.1160090606699	37.5
8	80.0	1.060950191947087	632.0573504388764	37.5
8	84.0	0.9971875559088985	630.0259246615002	37.5
8	88.0	0.9509392222538394	629.896300996571	37.5
8	92.0	0.9417267667427525	631.7157931835856	37.5
8	96.0	0.9332861613666166	628.6758794100024	37.5
8	100.0	0.9326087992593814	624.9744705053758	37.5
8	104.0	0.9272296337047071	623.2647525586355	37.5
8	108.0	0.9322662048946289	620.3410615884605	37.5
8	112.0	0.934728138751141	611.4199873473352	37.5
8	116.0	0.9430114385368321	610.7730050904186	37.5
8	120.0	0.9535349037957545	611.8335020636885	37.5
8	124.0	0.9633585221946497	612.49367233308	37.5
8	128.0	0.9744945095325587	614.1891409538031	37.5
8	132.0	0.9951884893999833	613.0417794956593	37.5
8	136.0	1.0505102956894634	613.8694899420952	37.5
8	140.0	1.0961404039461373	613.2683788412266	37.5
8	144.0	1.097365327782514	614.6739793294043	37.5
8	148.0	1.0803710298906868	613.5307515609875	37.5
8	152.0	1.0377732206538846	610.0323981304707	37.5
8	156.0	0.9771643176522696	609.4586125935764	37.5
8	160.0	0.9456854736767886	607.4700380823665	37.5
8	164.0	0.930645643292698	603.6994452397939	37.5
8	168.0	0.9330724339322947	605.0561243587977	37.5
8	172.0	0.9293065527372704	604.676440214392	37.5
8	176.0	0.9345613968606773	605.2174724767506	37.5
8	180.0	0.9401102370148615	605.2260956862742	37.5
8	184.0	0.9431327715136741	608.4771685937847	37.5
8	188.0	0.9504356769971214	606.997925230216	37.5
8	192.0	0.9640552830777755	608.6808225467532	37.5
8	196.0	0.9748114063175216	607.0850167388488	37.5
8	200.0	1.0102388482143183	607.7116351848981	37.5
8	204.0	1.067951459776555	606.4002553259463	37.5
8	208.0	1.0999064604993616	607.731547522664	37.5
8	212.0	1.0933231910454975	607.4636090437111	37.5
8	216.0	1.061903187896562	609.3970557131477	37.5
8	220.0	1.0171125563803	609.2930865969759	37.5
8	224.0	0.9552565244011996	609.415235291514	37.5
8	228.0	0.9362715492622234	607.0753080474649	37.5
8	232.0	0.9296811523165496	608.2070182944948	37.5
8	236.0	0.9288837413965348	606.6309842784583	37.5
8	240.0	0.92685030894065	606.4038519571571	37.5
8	244.0	0.9284311391381211	604.9053071569324	37.5
8	248.0	0.9364744973747158	604.7503177367263	37.5
8	252.0	0.943326133778184	604.9157256234568	37.5
8	256.0	0.9524564345157536	603.7562440660365	37.5
8	260.0	0.9731171180710746	607.4632588906958	37.5
8	264.0	1.0155219322328959	605.0453898228411	37.5
8	268.0	1.0661823588788502	607.1443359128701	37.5
8	272.0	1.0903090844731786	607.4765003851188	37.5
8	276.0	1.086291816121772	607.5703006104511	37.5
8	280.0	1.064147671282762	607.887927662704	37.5
8	284.0	1.011929855135151	608.6394169432997	37.5
8	288.0	0.9597468440387859	609.8937415786645	37.5
8	292.0	0.9354519395270912	606.9859823203647	37.5
8	296.0	0.925842711634351	605.109631851693	37.5
8	300.0	0.929048115722295	607.0774988506992	37.5
8	304.0	0.927030837180329	603.944018606366	37.5
8	308.0	0.9298390526827186	605.1654880719077	37.5
8	312.0	0.9376904628825846	605.0059060462451	37.5
8	316.0	0.9421243448106877	603.224598860889	37.5
8	320.0	0.9534256431356424	604.1086233010665	37.5
8	324.0	0.9763334635795416	601.8383808542529	37.5
8	328.0	1.011839568013683	602.1851567903647	37.5
8	332.0	1.0665725498338063	603.996214176078	37.5
8	336.0	1.0927708523085982	600.490470111806	37.5
8	340.0	1.0917201032764141	604.540494739165	37.5
8	344.0	1.0664111699847019	608.043719860747	37.5
8	348.0	1.0151385528969317	606.6997868377947	37.5
8	352.0	0.9641104295884281	609.5627740423571	37.5
8	356.0	0.9444719883116753	606.5899993943009	37.5
8	360.0	0.933963707966651	603.5851553013733	37.5
8	364.0	0.9302103909268967	602.2038791456799	37.5
8	368.0	0.9308347845591927	600.9111554273316	37.5
8	372.0	0.9356722281950888	601.7459848263687	37.5
8	376.0	0.9441263796822612	603.0249238529914	37.5
8	380.0	0.9548208787318718	601.7009135826447	37.5
8	384.0	0.9567494472888749	602.2667119362688	37.5
8	388.0	0.9754698923073348	603.3917369280881	37.5
8	392.0	1.014702972613852	601.9471570999947	37.5
8	396.0	1.0729388305182475	601.4592667602	37.5
8	400.0	1.0949352684692863	603.444321906846	37.5
8	404.0	1.0989460791317232	605.6193621965276	37.5
8	408.0	1.0808987853696208	606.9918950133209	37.5
8	412.0	1.038523801296474	608.4732077598744	37.5
8	416.0	0.9715062946736973	606.1655739069115	37.5
8	420.0	0.9478735445562186	610.0737819512746	37.5
8	424.0	0.9360253477764633	608.4376225179957	37.5
8	428.0	0.9312253819759281	607.1678841556705	37.5
8	432.0	0.9285905348826723	605.2047051434615	37.5
8	436.0	0.935419930390165	606.0126060965798	37.5
8	440.0	0.9420134423365991	605.5215008837388	37.5
8	444.0	0.950773997933356	602.3696825483337	37.5
8	448.0	0.9526840194040076	603.7858455335698	37.5
8	452.0	0.9679642270253404	603.3874674364844	37.5
8	456.0	0.9806745836581283	604.0295359094142	37.5
8	460.0	1.0349390239363694	603.9091287660593	37.5
8	464.0	1.080432227122261	603.1145945506821	37.5
8	468.0	1.1006487430766692	605.2382220425526	37.5
8	472.0	1.091243949337696	604.6521167396376	37.5
8	476.0	1.076927299244849	605.0413309559713	37.5
8	480.0	1.0128845319683455	606.2942207829904	37.5
8	484.0	0.9558079514770194	604.9308374630986	37.5
8	488.0	0.9363383589204731	602.7999535436041	37.5
8	492.0	0.9338698893367599	603.3412950538752	37.5
8	496.0	0.9235153182950322	603.6056533161078	37.5
8	500.0	0.9313523694603035	601.5933479818955	37.5
8	504.0	0.9387454091011249	600.611019829459	37.5
8	508.0	0.932823383595443	600.9703876440234	37.5
8	512.0	0.9436302576984033	602.3321478034569	37.5
8	516.0	0.9516901340273303	600.9948100365431	37.5
8	520.0	0.9664228774419974	599.4456977648621	37.5
8	524.0	0.9774572590025028	598.9025682965513	37.5
8	528.0	1.029255144897952	600.9110840195552	37.5
8	532.0	1.0698928873585947	603.3182007757686	37.5
8	536.0	1.0962795220987227	603.2094470982173	37.5
8	540.0	1.0925814821396092	602.4745552561686	37.5
8	544.0	1.077318358362474	601.5299984110584	37.5
8	548.0	1.0252512860653633	603.0290630905622	37.5
8	552.0	0.9669734630766691	600.175337551699	37.5
8	556.0	0.9360082407281295	598.6914351380952	37.5
8	560.0	0.9260128276404755	591.8613284848743	37.5
8	564.0	0.9229016351821876	589.8198913876967	37.5
8	568.0	0.9240870456606852	588.1576745395009	37.5
8	572.0	0.9244244146775505	586.3155614339647	37.5
8	576.0	0.9270939302298338	579.5399353401712	37.5
8	580.0	0.9306839587480618	558.1202449658143	37.5
8	584.0	0.9257957317077083	543.0335118347443	37.5
8	588.0	0.9358675637082381	543.9567530332127	37.5
8	592.0	0.9494916179680872	544.8916946379911	37.5
8	596.0	0.9656613313647185	547.135008051514	37.5
8	600.0	1.0194180028833797	547.3952002118082	37.5
8	604.0	1.0614840270695471	548.3754873863488	37.5
8	608.0	1.0838853533783146	549.1521982639216	37.5
8	612.0	1.068767796915657	552.5279351738969	37.5
8	616.0	1.0586811831481318	552.4347337195512	37.5
8	620.0	0.9984518060790103	551.4844313292424	37.5
8	624.0	0.9466139840932815	550.9670477602588	37.5
8	628.0	0.9034102340016814	549.7276874503116	37.5
8	632.0	0.9007855839040072	551.0603330170419	37.5
8	636.0	0.897158766837503	549.3736841728786	37.5
8	640.0	0.8994992732058125	549.5728228512868	37.5
8	644.0	0.9017003512671884	549.2021156494484	37.5
8	648.0	0.9065707790622621	547.1716854552857	37.5
8	652.0	0.9126538169237581	547.1833959614312	37.5
8	656.0	0.9261864624017856	547.5212728833512	37.5
8	660.0	0.9284073621739605	547.4360456333882	37.5
8	664.0	0.9427284018920156	547.3224278198852	37.5
8	668.0	0.9410249931171136	548.7053254835308	37.5
9	0.0	0.9606323980251757	1206.5825117317725	37.5
9	4.0	0.9459871466819022	1228.0866610765238	37.5
9	8.0	0.9318034914779084	1226.6253077261729	37.5
9	12.0	0.9301000744326522	1229.2999811271393	37.5
9	16.0	0.9332016794023565	1195.2812570298988	37.5
9	20.0	0.9313831299529045	1201.661440192296	37.5
9	24.0	0.9321916075029377	1196.0354555091324	37.5
9	28.0	0.9359905881220051	1199.0482807374317	37.5
9	32.0	0.9402268689776143	1204.917040805885	37.5
9	36.0	0.9429946263929925	1205.524420975058	37.5
9	40.0	0.9549783347692535	1209.269916223392	37.5
9	44.0	0.955192993403114	1207.3016857780085	37.5
9	48.0	0.9648748600905204	1204.2114714988877	37.5
9	52.0	0.9795841577526415	1194.8781263326125	37.5
9	56.0	0.9846078703767566	1199.42230457704	37.5
9	60.0	1.0147228253815845	1200.8151548547105	37.5
9	64.0	1.076918048741387	1199.871492082459	37.5
9	68.0	1.1193916063147995	1198.6573906468511	37.5
9	72.0	1.1136983025952687	1198.5960646145932	37.5
9	76.0	1.0904966273982017	1200.2552636240866	37.5
9	80.0	1.0267358039817274	1199.9001437495826	37.5
9	84.0	0.9836491549924996	1199.2005043765294	37.5
9	88.0	0.963028438225593	1185.0912882650236	37.5
9	92.0	0.9580796452472471	1182.4272768143055	37.5
9	96.0	0.9534888396495022	1183.4994291964192	37.5
9	100.0	0.9577891638804231	1189.1341164410203	37.5
9	104.0	0.9509174308398635	1208.3245486551702	37.5
9	108.0	0.9609461254407675	1218.2442187759348	37.5
9	112.0	0.9601491744797873	1225.9479908948686	37.5
9	116.0	0.9671140360867975	1227.0098603437652	37.5
9	120.0	0.9775045419416457	1227.668875757817	37.5
9	124.0	0.9830878927365393	1228.3741821711867	37.5
9	128.0	1.0099097904488357	1227.0263343478164	37.5
9	132.0	1.0657594390657787	1226.7716584447928	37.5
9	136.0	1.1091936212561233	1226.5904993921854	37.5
9	140.0	1.1215986840569574	1227.2591598955737	37.5
9	144.0	1.0988122242769196	1228.9317124588315	37.5
9	148.0	1.0474793273913385	1228.0895359075412	37.5
9	152.0	0.9956130131807607	1229.262428528719	37.5
9	156.0	0.9635550392190178	1228.2935362803778	37.5
9	160.0	0.9534530956750217	1225.5749574749364	37.5
9	164.0	0.9551292803210227	1225.5758069930434	37.5
9	168.0	0.9536765480880652	1224.0708311014014	37.5
9	172.0	0.9507465001074618	1226.2930685626748	37.5
9	176.0	0.9517613107415617	1227.3013330470446	37.5
9	180.0	0.9598417288677609	1227.5948700130814	37.5
9	184.0	0.9669208904711641	1229.362342204891	37.5
9	188.0	0.975975381802856	1229.0752880127006	37.5
9	192.0	0.9908757690811593	1228.3422567202651	37.5
9	196.0	1.0334793383482386	1228.6582299262973	37.5
9	200.0	1.0878840570836052	1228.7430881434866	37.5
9	204.0	1.1107426011203345	1227.4847833594758	37.5
9	208.0	1.1059476475090044	1228.1959284169754	37.5
9	212.0	1.073310343729403	1230.6724567707267	37.5
9	216.0	1.0152383773250322	1229.3484198312376	37.5
9	220.0	0.9674865508316791	1230.263433734425	37.5
9	224.0	0.9545378766538024	1227.356597397532	37.5
9	228.0	0.9460626140325292	1227.319977685645	37.5
9	232.0	0.94784227737349	1227.7784220732171	37.5
9	236.0	0.9491167212037663	1226.9711193206567	37.5
9	240.0	0.9509176629691806	1223.7681489717966	37.5
9	244.0	0.9529714746173752	1224.3955622570509	37.5
9	248.0	0.956469773930501	1224.8616438092477	37.5
9	252.0	0.9739655046863032	1225.2675872026855	37.5
9	256.0	0.9827534434319597	1228.0757199505242	37.5
9	260.0	1.0136931064672037	1226.6276070638376	37.5
9	264.0	1.0656680268268115	1228.5375238097836	37.5
9	268.0	1.106915499732497	1227.7589862586938	37.5
9	272.0	1.1044899689184944	1227.441888496703	37.5
9	276.0	1.0945556514957446	1227.3976328616134	37.5
9	280.0	1.0447790710608242	1228.4137753303485	37.5
9	284.0	0.9786748115781095	1230.7049339313332	37.5
9	288.0	0.9532806782799971	1229.2976524516191	37.5
9	292.0	0.9407636075477628	1228.9730322652365	37.5
9	296.0	0.943007026085741	1229.5800457180612	37.5
9	300.0	0.9382864689217676	1229.2419573709274	37.5
9	304.0	0.945343415641939	1226.3938482180747	37.5
9	308.0	0.9494401121141516	1225.2656571209466	37.5
9	312.0	0.9556290655981728	1227.738039908199	37.5
9	316.0	0.9611774552653577	1227.6577514512908	37.5
9	320.0	0.9813174334570608	1227.1669324242623	37.5
9	324.0	0.9991605644067246	1227.145436273374	37.5
9	328.0	1.059936220310186	1227.0139657482448	37.5
9	332.0	1.0975003147021567	1225.446118136842	37.5
9	336.0	1.1107134113646104	1224.27260354101	37.5
9	340.0	1.100656495880186	1219.407017156208	37.5
9	344.0	1.0719568711979905	1218.62779812852	37.5
9	348.0	1.0074487276639974	1224.5527192402542	37.5
9	352.0	0.9689709385885016	1227.2891012939654	37.5
9	356.0	0.9568986597630323	1225.2488387699525	37.5
9	360.0	0.9484698819149853	1222.8597070391966	37.5
9	364.0	0.944490818013912	1223.0071243421503	37.5
9	368.0	0.9490970521122848	1221.1637409046511	37.5
9	372.0	0.9482033857697412	1222.028440241848	37.5
9	376.0	0.9567884771390043	1221.1693184250664	37.5
9	380.0	0.9698767386438137	1221.0946211408022	37.5
9	384.0	0.9729248614122017	1222.0385534768006	37.5
9	388.0	0.9914056427513932	1221.608258984297	37.5
9	392.0	1.0289380536213777	1223.105023225808	37.5
9	396.0	1.0826724759737092	1220.075202506482	37.5
9	400.0	1.1114092497976311	1221.4397978224297	37.5
9	404.0	1.1200854377957903	1224.206588303938	37.5
9	408.0	1.1026844223838124	1225.089330449317	37.5
9	412.0	1.0532740753692873	1225.925216174726	37.5
9	416.0	0.9932142150813575	1228.634122459289	37.5
9	420.0	0.9585030973253231	1228.389616643021	37.5
9	424.0	0.9484203511862743	1226.462082399536	37.5
9	428.0	0.9442348501501592	1226.1436609075165	37.5
9	432.0	0.9401363097166706	1224.310910552645	37.5
9	436.0	0.9456358734636847	1224.756346305039	37.5
9	440.0	0.9466002193747527	1224.899022219413	37.5
9	444.0	0.9590607413454343	1226.4782382334306	37.5
9	448.0	0.9632372709284641	1224.079452675884	37.5
9	452.0	0.9752182219538787	1228.0904978553317	37.5
9	456.0	0.9876002634764223	1227.8049509455238	37.5
9	460.0	1.0135801546836554	1230.526820562556	37.5
9	464.0	1.0754996169461064	1228.6789874444148	37.5
9	468.0	1.105137862407489	1227.9184138829626	37.5
9	472.0	1.1141088788442275	1227.6026589537848	37.5
9	476.0	1.1045105160080544	1229.016951902846	37.5
9	480.0	1.0581417871041916	1228.2772311350484	37.5
9	484.0	0.9897592014530456	1229.5193125303124	37.5
9	488.0	0.9578781401620965	1227.3611758376906	37.5
9	492.0	0.9450486043509652	1224.9289740371732	37.5
9	496.0	0.9370689105124153	1224.4462905374612	37.5
9	500.0	0.9372789909033618	1222.042899705922	37.5
9	504.0	0.9402434046621018	1221.5964847574976	37.5
9	508.0	0.9431077473953242	1224.3624261437938	37.5
9	512.0	0.9474902718967506	1226.014398506495	37.5
9	516.0	0.9587549099952936	1225.9410056570537	37.5
9	520.0	0.9667322656304346	1224.1056103033015	37.5
9	524.0	0.975046486298186	1226.930393220964	37.5
9	528.0	0.997078111221274	1225.443930333645	37.5
9	532.0	1.0402004266258298	1225.684315014017	37.5
9	536.0	1.0910018340729928	1226.75294745345	37.5
9	540.0	1.112181229482692	1226.196566837435	37.5
9	544.0	1.1047425747030815	1226.77479122937	37.5
9	548.0	1.0848257107587522	1227.6083685535104	37.5
9	552.0	1.020957272621049	1229.2346972449943	37.5
9	556.0	0.9603629284856252	1230.452382192526	37.5
9	560.0	0.9425916216652143	1232.7472497889826	37.5
9	564.0	0.9345370111244312	1231.525525892491	37.5
9	568.0	0.932890978192066	1231.9963674965427	37.5
9	572.0	0.9360949693214888	1229.839479942692	37.5
9	576.0	0.932441715036898	1227.623311075525	37.5
9	580.0	0.944914619073643	1239.9484205571302	37.5
9	584.0	0.9520085559155423	1244.6056498426094	37.5
9	588.0	0.9550195064729958	1248.8972049998788	37.5
9	592.0	0.9610788904799952	1246.9081198294991	37.5
9	596.0	0.9727745077183285	1246.4979260557434	37.5
9	600.0	0.993012449903299	1248.1042188345718	37.5
9	604.0	1.0364188244704882	1247.7674667206727	37.5
9	608.0	1.0887757939987406	1246.5163474354922	37.5
9	612.0	1.1061586814718045	1247.5925541321228	37.5
9	616.0	1.1074108583933615	1243.74861527081	37.5
9	620.0	1.0919949274886092	1244.806800975221	37.5
9	624.0	1.027591251133841	1241.4261536796998	37.5
9	628.0	0.969273776453194	1240.5435425396442	37.5
9	632.0	0.942161709527	1241.0397826395274	37.5
9	636.0	0.9275984763650252	1240.68328750285	37.5
9	640.0	0.925128567810047	1240.2453235232338	37.5
9	644.0	0.9284721693356103	1241.9671262813604	37.5
9	648.0	0.9290547262054717	1240.4693385528174	37.5
9	652.0	0.9354819304102405	1244.3961140155595	37.5
9	656.0	0.9418707658178587	1245.1035462656696	37.5
9	660.0	0.9483709617818168	1246.6849102577366	37.5
9	664.0	0.9537491760788597	1244.9971925276132	37.5
9	668.0	0.9609299694724106	1245.5494421877672	37.5
11	0.0	0.9724719959450218	1756.7607292200007	37.5
11	4.0	0.9350046929125486	1762.6526225363125	37.5
11	8.0	0.9164293011637468	1762.9010137165565	37.5
11	12.0	0.9094783022889013	1762.2689086102837	37.5
11	16.0	0.9052787233545401	1762.0269048224009	37.5
11	20.0	0.8986441695083978	1762.2655858668468	37.5
11	24.0	0.9007220639535465	1762.6604791494017	37.5
11	28.0	0.9000672156082816	1763.795288877115	37.5
11	32.0	0.9011556633163337	1762.9146825600274	37.5
11	36.0	0.9101196252956607	1763.4809984062958	37.5
11	40.0	0.9101130665521501	1761.9803695723174	37.5
11	44.0	0.9131566320865342	1763.2517338981086	37.5
11	48.0	0.9183473415222106	1763.1062037112983	37.5
11	52.0	0.928925004065089	1762.629924722537	37.5
11	56.0	0.935055814062815	1760.926539304524	37.5
11	60.0	0.9416194761178874	1762.478165384413	37.5
11	64.0	0.9501100581849794	1762.8289999381357	37.5
11	68.0	0.9644177661040056	1762.9417159755333	37.5
11	72.0	0.964863048720838	1764.0994561486116	37.5
11	76.0	0.9965898783933161	1764.3706456215505	37.5
11	80.0	1.0558536686214908	1762.7323954016786	37.5
11	84.0	1.0899732805352564	1762.1413267611836	37.5
11	88.0	1.0851383923583127	1762.1325738579717	37.5
11	92.0	1.0689979234958042	1760.9697645292647	37.5
11	96.0	1.0236078410365153	1760.891961165038	37.5
11	100.0	0.9775627316748197	1762.6946109514602	37.5
11	104.0	0.9431895404700597	1761.758064885447	37.5
11	108.0	0.9321613041271551	1761.7883757302052	37.5
11	112.0	0.9224165365648683	1762.731124826492	37.5
11	116.0	0.918024359275183	1762.4772364246935	37.5
11	120.0	0.9159765805232598	1763.1136439576103	37.5
11	124.0	0.9120371810526955	1762.770241517945	37.5
11	128.0	0.9120820755164823	1764.4088289283495	37.5
11	132.0	0.9228141497067412	1763.796582686303	37.5
11	136.0	0.9183499691421321	1764.4405915017196	37.5
11	140.0	0.930468210425653	1762.7058578395197	37.5
11	144.0	0.9347573441728934	1763.5003890192534	37.5
11	148.0	0.9384674862679451	1764.484191966562	37.5
11	152.0	0.9541668239564379	1764.8595446096926	37.5
11	156.0	0.9620807295055421	1763.576222607065	37.5
11	160.0	0.9752908817241102	1763.4547611141736	37.5
11	164.0	1.0368377844655812	1762.8147729827144	37.5
11	168.0	1.0700988457692073	1762.0073697911514	37.5
11	172.0	1.0701530788080293	1761.4282353665476	37.5
11	176.0	1.0608270383831888	1761.9935833847464	37.5
11	180.0	1.029266058901246	1760.6562252065391	37.5
11	184.0	0.9745558184292877	1761.3343855623634	37.5
11	188.0	0.9414429186503922	1761.4073239378488	37.5
11	192.0	0.9256483412426036	1763.5989162571568	37.5
11	196.0	0.9192637698646764	1774.76966624704	37.5
11	200.0	0.9126485694999442	1777.4563659921712	37.5
11	204.0	0.9166456581721948	1777.376406234914	37.5
11	208.0	0.9211500213618922	1777.2455892603791	37.5
11	212.0	0.924642905020468	1776.7589990329805	37.5
11	216.0	0.9214823010874577	1777.5827578327005	37.5
11	220.0	0.9224803805234412	1776.4521437960504	37.5
11	224.0	0.9340991771254085	1778.542652410755	37.5
11	228.0	0.9331639374143901	1778.087916079649	37.5
11	232.0	0.9436052151413629	1776.536713865852	37.5
11	236.0	0.955269143853877	1773.66526909793	37.5
11	240.0	0.9915872748380008	1772.1029945240705	37.5
11	244.0	1.037358645032233	1769.4293645086343	37.5
11	248.0	1.055458334670468	1769.6191144061384	37.5
11	252.0	1.0618449019655394	1767.852822393572	37.5
11	256.0	1.0498779177232644	1768.6465233407423	37.5
11	260.0	1.0172812928711812	1768.4093492614966	37.5
11	264.0	0.9563237538025569	1766.8284810858809	37.5
11	268.0	0.931745817363794	1768.0600539707582	37.5
11	272.0	0.9253026392740157	1767.22017090065	37.5
11	276.0	0.9212782561693559	1768.782371569639	37.5
11	280.0	0.9161339724172871	1772.146127822324	37.5
11	284.0	0.9152213637934015	1775.995299982177	37.5
11	288.0	0.9157703332071441	1776.4195808657755	37.5
11	292.0	0.9182431011036464	1776.8294902293703	37.5
11	296.0	0.9230631029269881	1775.9108507276155	37.5
11	300.0	0.9256886176552657	1777.992602904715	37.5
11	304.0	0.9366077754991564	1777.904423367814	37.5
11	308.0	0.9429765760901915	1777.6234550548882	37.5
11	312.0	0.9524754901464015	1776.5290630532927	37.5
11	316.0	0.9830554179433741	1773.3656808301523	37.5
11	320.0	1.0373881283999835	1769.9660451938214	37.5
11	324.0	1.058544393476584	1768.8697617399675	37.5
11	328.0	1.0646147238449029	1768.1409357526463	37.5
11	332.0	1.0554602634783712	1768.379814651441	37.5
11	336.0	1.0307830884218934	1767.6883637895978	37.5
11	340.0	0.9751412275423745	1770.032284579039	37.5
11	344.0	0.937983814327159	1770.678699754514	37.5
11	348.0	0.9216230695498905	1766.3617560945545	37.5
11	352.0	0.9111697408583932	1767.9173351608174	37.5
11	356.0	0.9096968697578772	1766.407226934278	37.5
11	360.0	0.9132741127446967	1768.8243808602465	37.5
11	364.0	0.9097244362022072	1768.7437449539584	37.5
11	368.0	0.9197735718159291	1772.233037218543	37.5
11	372.0	0.9166141904818789	1777.6455643982963	37.5
11	376.0	0.9185943290357111	1778.6138148672374	37.5
11	380.0	0.9314028965150173	1779.302688368291	37.5
11	384.0	0.9352229424527546	1779.7640342999364	37.5
11	388.0	0.9407503088190908	1776.9069967660805	37.5
11	392.0	0.9729522092321531	1773.4835096219722	37.5
11	396.0	1.0271878141160415	1771.0356871406602	37.5
11	400.0	1.0576891574139011	1769.6029364632604	37.5
11	404.0	1.0599858450474118	1767.928871217682	37.5
11	408.0	1.057789091311569	1767.8595178498583	37.5
11	412.0	1.0247897631722391	1767.4974558579138	37.5
11	416.0	0.9784281827690966	1768.0395397459913	37.5
11	420.0	0.9400141719376407	1768.476418013602	37.5
11	424.0	0.9169652385685158	1766.665158559971	37.5
11	428.0	0.907442645851289	1769.0731150063148	37.5
11	432.0	0.902804075852037	1767.5577407313458	37.5
11	436.0	0.9063614711153136	1765.9224391429675	37.5
11	440.0	0.9045270228755476	1765.8985865326065	37.5
11	444.0	0.9092493988712922	1765.987057148052	37.5
11	448.0	0.9158292148402836	1769.6336706497584	37.5
11	452.0	0.9204526643712391	1772.8590521094488	37.5
11	456.0	0.9237179365212941	1774.996950263676	37.5
11	460.0	0.9304820787930717	1776.113569586021	37.5
11	464.0	0.943483998997273	1776.4139524363206	37.5
11	468.0	0.9692688936729162	1773.024366179494	37.5
11	472.0	1.020592059732007	1770.7190432153393	37.5
11	476.0	1.0520909917557824	1771.0939455823725	37.5
11	480.0	1.0596405107893032	1769.4805165635346	37.5
11	484.0	1.0469566413397917	1767.6479496452498	37.5
11	488.0	1.038665778055703	1768.9322231889578	37.5
11	492.0	0.989531837453292	1768.3023591468138	37.5
11	496.0	0.9373194707076982	1768.8256792669044	37.5
11	500.0	0.9136754958234408	1769.9794321582108	37.5
11	504.0	0.9065994276762561	1770.6570920340175	37.5
11	508.0	0.9008220197520865	1771.589595577285	37.5
11	512.0	0.897293465557588	1770.257136919769	37.5
11	516.0	0.8984068074614862	1770.0797364661446	37.5
11	520.0	0.9075170651121184	1769.758853016689	37.5
11	524.0	0.9047514126686931	1773.2067984698558	37.5
11	528.0	0.9163850105219002	1768.2075317748206	37.5
11	532.0	0.9162995031008627	1772.0133825357705	37.5
11	536.0	0.9209313287353317	1773.0782085806827	37.5
11	540.0	0.9382540697408249	1771.0820338180856	37.5
11	544.0	0.9501487835166067	1770.9662565047954	37.5
11	548.0	0.9914960623165383	1770.1396814816646	37.5
11	552.0	1.0285074069110123	1770.7428666443138	37.5
11	556.0	1.0455178389140714	1768.948784242415	37.5
11	560.0	1.054672968547812	1768.699200237241	37.5
11	564.0	1.0427011199224407	1768.072137411478	37.5
11	568.0	1.0186997559506903	1767.539652580188	37.5
11	572.0	0.9643044257555493	1767.9526581126931	37.5
11	576.0	0.9228674479507579	1770.0869859978225	37.5
11	580.0	0.90701278110472	1771.3625888548866	37.5
11	584.0	0.9001420315445928	1773.9606233863628	37.5
11	588.0	0.8940372012138235	1774.3108833945812	37.5
11	592.0	0.8999939339298326	1775.657382583284	37.5
11	596.0	0.9000257179707288	1775.1953265832055	37.5
11	600.0	0.901611217187902	1777.1727303392731	37.5
11	604.0	0.904950677683363	1776.5617451470494	37.5
11	608.0	0.9085956058296307	1776.8280208768483	37.5
11	612.0	0.9149781671621522	1772.3545482706295	37.5
11	616.0	0.9215472658806854	1770.7865371547657	37.5
11	620.0	0.925614172757378	1769.8754740668603	37.5
11	624.0	0.9480536464871577	1768.1467968000302	37.5
11	628.0	0.9818113951214913	1767.3939573478983	37.5
11	632.0	1.0264990744077274	1767.993516844869	37.5
11	636.0	1.049793769116436	1767.690730525394	37.5
11	640.0	1.0435037020368467	1766.708327880528	37.5
11	644.0	1.0379740915104105	1767.589240178221	37.5
11	648.0	1.0186002125769744	1767.4741995477302	37.5
11	652.0	0.9646931675962835	1765.4758323594776	37.5
11	656.0	0.9251826415741229	1767.333496565523	37.5
11	660.0	0.9062191136746198	1769.40470363832	37.5
11	664.0	0.891609858964975	1768.4332438141478	37.5
11	668.0	0.8874435503299736	1771.4029031594478	37.5
15	0.0	0.9947839381303586	1855.1818882258656	37.5
15	4.0	0.955842540815838	1860.3890309586932	37.5
15	8.0	0.9377794659421493	1859.6245058880213	37.5
15	12.0	0.9317682513617906	1862.5657260266828	37.5
15	16.0	0.928212977964741	1864.1709208545285	37.5
15	20.0	0.9241928048099451	1863.64997338042	37.5
15	24.0	0.9246162846328104	1863.668704799728	37.5
15	28.0	0.9233915189683171	1863.2463246824611	37.5
15	32.0	0.9255633933422903	1862.4441969038132	37.5
15	36.0	0.924796191841783	1864.806477241556	37.5
15	40.0	0.9332917902537976	1863.8180842885408	37.5
15	44.0	0.9372944415385914	1863.2087009589893	37.5
15	48.0	0.9383976863832464	1864.7529380857827	37.5
15	52.0	0.9411050330889793	1865.153933607724	37.5
15	56.0	0.9502693411066556	1863.534855755581	37.5
15	60.0	0.9572773747499549	1862.9404500961805	37.5
15	64.0	0.9654530424255929	1864.065243295938	37.5
15	68.0	0.9675304125012284	1863.7095403375304	37.5
15	72.0	0.981446702549194	1863.3216478790275	37.5
15	76.0	0.9824744844239955	1866.5196204499484	37.5
15	80.0	0.9895417750977419	1864.8969305635983	37.5
15	84.0	1.00312502398644	1865.0520912646305	37.5
15	88.0	1.015278898614373	1864.3813430056568	37.5
15	92.0	1.0758237083106086	1861.52152732345	37.5
15	96.0	1.1165626229559296	1860.483414118188	37.5
15	100.0	1.125063918158843	1859.941171216216	37.5
15	104.0	1.1034380078263522	1859.7060782808185	37.5
15	108.0	1.0614152189158517	1860.4222739001157	37.5
15	112.0	1.001664745084577	1861.868714601072	37.5
15	116.0	0.9708739988328312	1863.840889800842	37.5
15	120.0	0.9540640358677096	1862.5146792130813	37.5
15	124.0	0.9446606554408233	1863.297951220472	37.5
15	128.0	0.9474879729211044	1863.047754283007	37.5
15	132.0	0.9373457005057005	1864.4126070544305	37.5
15	136.0	0.9363465693811966	1865.963313781241	37.5
15	140.0	0.9412594325853781	1865.17569308551	37.5
15	144.0	0.940496497174859	1864.3450999057384	37.5
15	148.0	0.9411161651116972	1864.9838969379011	37.5
15	152.0	0.9528263663808496	1863.9823050084176	37.5
15	156.0	0.9526959048238356	1866.3997015313569	37.5
15	160.0	0.9525876841627969	1867.2526701654044	37.5
15	164.0	0.9584850516827474	1867.2061280570904	37.5
15	168.0	0.9705768078784119	1866.3878104043408	37.5
15	172.0	0.9750995319506173	1867.1000444952813	37.5
15	176.0	0.9820088212183345	1865.46250306412	37.5
15	180.0	0.9928310254513308	1863.5955843610373	37.5
15	184.0	0.9922781689599901	1863.2929024087653	37.5
15	188.0	1.0306611354092885	1861.2355371523176	37.5
15	192.0	1.0776851451680618	1860.6281188715232	37.5
15	196.0	1.1050591022242118	1862.0039804181677	37.5
15	200.0	1.1034955205713206	1861.4596384223364	37.5
15	204.0	1.0824482897380925	1861.4957857879097	37.5
15	208.0	1.0394285103947842	1861.420817878035	37.5
15	212.0	0.9863290789571751	1862.9051140213965	37.5
15	216.0	0.9569993644754371	1866.1030237459456	37.5
15	220.0	0.9523377430705144	1866.634680240152	37.5
15	224.0	0.9466473956853103	1866.4153313110075	37.5
15	228.0	0.9416338478690989	1867.0688339765727	37.5
15	232.0	0.939123896582895	1868.6863373659432	37.5
15	236.0	0.9412107092845412	1867.7570102984391	37.5
15	240.0	0.9428563458508147	1869.787781224436	37.5
15	244.0	0.9383250222797412	1870.2619093687413	37.5
15	248.0	0.9388523189632358	1871.0949373271785	37.5
15	252.0	0.9515022045905366	1868.757114102162	37.5
15	256.0	0.9536106598950501	1868.6250268418196	37.5
15	260.0	0.9563177984988324	1867.241250098816	37.5
15	264.0	0.9621585102627191	1867.5076766002328	37.5
15	268.0	0.9616027923695569	1867.1851407443564	37.5
15	272.0	0.977062600598218	1866.4738937547788	37.5
15	276.0	0.9835293610678836	1866.517872100953	37.5
15	280.0	0.9903857404146488	1866.1921158003456	37.5
15	284.0	1.009502836374962	1865.4833649619936	37.5
15	288.0	1.0589824491513748	1864.8682146775493	37.5
15	292.0	1.0946739030092314	1861.5308322194123	37.5
15	296.0	1.1163081221263442	1860.8127019340927	37.5
15	300.0	1.1000871917325301	1861.6660361787249	37.5
15	304.0	1.0799927036548533	1861.18152753801	37.5
15	308.0	1.0080171766818222	1865.607565633328	37.5
15	312.0	0.9706621405370867	1867.0651115882329	37.5
15	316.0	0.950388424654415	1867.4913995676889	37.5
15	320.0	0.9406315830643538	1870.9293498414984	37.5
15	324.0	0.9365144864260437	1870.2200408107387	37.5
15	328.0	0.9369530796530751	1870.1955084973067	37.5
15	332.0	0.9416693645521262	1869.7650054341088	37.5
15	336.0	0.9417145670542023	1867.594075995675	37.5
15	340.0	0.9399155180441537	1867.7014309109104	37.5
15	344.0	0.9384191793340655	1867.9971665002836	37.5
15	348.0	0.9404326360981083	1867.7914352951916	37.5
15	352.0	0.9458155235705709	1868.583786974341	37.5
15	356.0	0.9462205343453164	1868.045599079768	37.5
15	360.0	0.9538821381773677	1867.611155353344	37.5
15	364.0	0.9559985273687497	1867.9047194811133	37.5
15	368.0	0.9644374440119569	1867.9247230230724	37.5
15	372.0	0.9723245002947907	1866.5914370635817	37.5
15	376.0	0.9816714697996476	1866.3439619137357	37.5
15	380.0	0.9945391081055571	1865.5663625293275	37.5
15	384.0	1.0238918285721819	1864.6407729229245	37.5
15	388.0	1.0772775930004772	1862.5728130626933	37.5
15	392.0	1.106852306222955	1863.057134549443	37.5
15	396.0	1.115949553387035	1862.759509477804	37.5
15	400.0	1.1073207024077143	1863.7634811472349	37.5
15	404.0	1.081829012201766	1863.792984931312	37.5
15	408.0	1.0125376622264164	1865.3506295906675	37.5
15	412.0	0.972810081755094	1866.4669131038563	37.5
15	416.0	0.9502379318530092	1866.333766470779	37.5
15	420.0	0.9489802340548258	1865.331911671621	37.5
15	424.0	0.9432868171658496	1867.0359352799965	37.5
15	428.0	0.9363125587833824	1865.5658657804136	37.5
15	432.0	0.9283978616731959	1867.1356422595536	37.5
15	436.0	0.9357027267363501	1866.8618236328543	37.5
15	440.0	0.9355609496357695	1866.1627270129543	37.5
15	444.0	0.941180162885936	1866.782896896112	37.5
15	448.0	0.9372210156281674	1868.6516948600197	37.5
15	452.0	0.9431323259788112	1869.097141540611	37.5
15	456.0	0.9471763895517836	1869.5166968642047	37.5
15	460.0	0.9504524788886359	1868.777154417657	37.5
15	464.0	0.9473885341970647	1870.7365923709804	37.5
15	468.0	0.9632737288255928	1869.0391865328177	37.5
15	472.0	0.9671071672117664	1867.185949725836	37.5
15	476.0	0.981058366361953	1867.096315897847	37.5
15	480.0	0.9826096286936081	1868.3437883141096	37.5
15	484.0	0.9996029401965897	1865.8946827478376	37.5
15	488.0	1.0490375509261747	1865.382897744586	37.5
15	492.0	1.1010975758651276	1861.319321620367	37.5
15	496.0	1.114045671587706	1861.3138750862283	37.5
15	500.0	1.1141089529467445	1859.1367534580784	37.5
15	504.0	1.1033335303464962	1861.2759035340632	37.5
15	508.0	1.0488858583961305	1862.4687826469865	37.5
15	512.0	0.9897251715057342	1864.0699763394696	37.5
15	516.0	0.9502500707260346	1864.573738092458	37.5
15	520.0	0.9380948281420187	1867.1342136364983	37.5
15	524.0	0.9292345938063217	1867.6751482650195	37.5
15	528.0	0.9325886693491791	1866.8415054726552	37.5
15	532.0	0.9274278633901409	1868.4390842600085	37.5
15	536.0	0.9276350732607962	1869.524028625042	37.5
15	540.0	0.9228621433250207	1867.8949366590348	37.5
15	544.0	0.9321751141736908	1869.90144348043	37.5
15	548.0	0.9269114278128013	1870.8026809010676	37.5
15	552.0	0.9330547718384171	1870.6878751315064	37.5
15	556.0	0.9332519407899534	1871.8801687684315	37.5
15	560.0	0.9388769288692504	1871.4419537944837	37.5
15	564.0	0.9469228449786598	1869.4168945499448	37.5
15	568.0	0.9421194020943708	1871.03447402794	37.5
15	572.0	0.9576251748413811	1866.8895130226576	37.5
15	576.0	0.9627436427728023	1866.4701322362916	37.5
15	580.0	0.9685850828935163	1865.452629754624	37.5
15	584.0	0.9814240551557242	1864.0548959211212	37.5
15	588.0	0.9884972507223201	1862.8448373910185	37.5
15	592.0	1.0012093068073766	1862.315501273217	37.5
15	596.0	1.0622544716312001	1860.8564331330049	37.5
15	600.0	1.0949131517112969	1860.1960826191485	37.5
15	604.0	1.1142954736077106	1859.1558225162903	37.5
15	608.0	1.115450952041978	1859.1848155782309	37.5
15	612.0	1.100563799075351	1860.63626408904	37.5
15	616.0	1.0716141567937263	1860.8184871969052	37.5
15	620.0	0.9982284269521331	1863.769669903078	37.5
15	624.0	0.9485902251959234	1867.6532687962176	37.5
15	628.0	0.9345403444149819	1868.993705990765	37.5
15	632.0	0.9250663654013382	1869.3695597012377	37.5
15	636.0	0.9184950444208122	1870.1642171843696	37.5
15	640.0	0.918030137016364	1869.8895858248911	37.5
15	644.0	0.9070089720251446	1873.0451489299487	37.5
15	648.0	0.9169121460185944	1872.1375543147449	37.5
15	652.0	0.9138088440456071	1871.5317793779695	37.5
15	656.0	0.916132632843553	1871.028229799845	37.5
15	660.0	0.9278106563485866	1867.478105214484	37.5
15	664.0	0.9291748870520974	1868.8534729333712	37.5
15	668.0	0.9296916745870843	1867.6306537196356	37.5
16	0.0	0.9721234207218297	699.1437404280327	37.5
16	4.0	0.9449313427377648	701.6615237694193	37.5
16	8.0	0.9350669517125861	697.1044718755213	37.5
16	12.0	0.9393914199119355	700.7133994865071	37.5
16	16.0	0.9413683940570068	709.6867355641239	37.5
16	20.0	0.946124907918644	701.809797917496	37.5
16	24.0	0.9458834892570704	704.7293309737722	37.5
16	32.0	0.9462866459888046	701.5670741991668	37.5
16	36.0	0.9523896575093618	705.912021057048	37.5
16	40.0	0.9622845987236406	703.6830272327035	37.5
16	44.0	0.9646807422228035	699.4901100797782	37.5
16	48.0	0.9709346536703239	700.1769670082322	37.5
16	52.0	0.9783789863137788	695.3873773140695	37.5
16	56.0	0.9851251629255555	696.4142250913079	37.5
16	60.0	1.0023734385914476	695.1299250989881	37.5
16	64.0	1.0065627705865952	698.1537903872851	37.5
16	68.0	1.0258585873576502	694.5970930649956	37.5
16	72.0	1.0496941481820785	692.3651653478887	37.5
16	76.0	1.1101943852960114	692.4685563017524	37.5
16	80.0	1.1490260588242722	689.6766865031612	37.5
16	84.0	1.1471718240324376	690.8840969880024	37.5
16	88.0	1.109853140951457	688.8706691500495	37.5
16	92.0	1.053899864648781	688.4468897492715	37.5
16	96.0	0.9973899676536107	690.1675025562931	37.5
16	100.0	0.9769022321753208	692.1407412017768	37.5
16	104.0	0.9662371688950264	687.4770538092469	37.5
16	108.0	0.9614653967806033	685.3733691579329	37.5
16	112.0	0.9675457772140276	686.8049518083154	37.5
16	116.0	0.962761258855127	686.0169491041647	37.5
16	120.0	0.9702274422034	687.6493753462871	37.5
16	124.0	0.9786694936364899	691.0254593443115	37.5
16	128.0	0.979823580643214	688.4462155699418	37.5
16	132.0	0.9930876924384738	692.3693407527952	37.5
16	136.0	1.0064080177731523	690.8166738178804	37.5
16	140.0	1.029856821122302	688.5769907556377	37.5
16	144.0	1.0654503242475148	684.8373949944727	37.5
16	148.0	1.113850629517518	685.9372686343253	37.5
16	152.0	1.1347352266435347	685.6071190937686	37.5
16	156.0	1.1121863974205457	685.819059907641	37.5
16	160.0	1.0720626301085576	689.5878421592461	37.5
16	164.0	1.0150263392292245	688.3409803476588	37.5
16	168.0	0.9791736303395794	688.5945527838633	37.5
16	172.0	0.963195750272001	691.256611104672	37.5
16	176.0	0.9616308032043102	689.8067396528387	37.5
16	180.0	0.9580176126873723	690.7695668880165	37.5
16	184.0	0.9589108438989598	689.54132852396	37.5
16	188.0	0.9634712997103432	690.9688482855679	37.5
16	192.0	0.9762319348487556	691.7171706929889	37.5
16	196.0	0.9816614764315302	692.3417109618941	37.5
16	200.0	0.9932442545292782	692.0152127241743	37.5
16	220.0	1.1204489670917894	685.3482643928721	37.5
16	224.0	1.09108643778796	687.563046963974	37.5
16	228.0	1.0335463841115975	687.2513373758366	37.5
16	232.0	0.9819175964070931	690.7330538102793	37.5
16	236.0	0.9608763617655691	688.1663067413881	37.5
16	240.0	0.9575712661865647	690.2612614262415	37.5
16	244.0	0.9530736163666316	690.2193007479283	37.5
16	248.0	0.9579758536192096	691.9305978100522	37.5
16	252.0	0.9625573277276086	691.9823996065417	37.5
16	256.0	0.9719735564171667	691.5080623248233	37.5
16	260.0	0.9833589498147258	691.728612347218	37.5
16	264.0	0.990428308755858	691.6684706701578	37.5
16	268.0	1.0104750354030805	689.0705007502373	37.5
16	272.0	1.0418239090536818	685.5323499291593	37.5
16	276.0	1.090022537520764	682.0095835631951	37.5
16	280.0	1.1161811144075249	683.7008479914458	37.5
16	300.0	0.9581241992400223	687.810548947036	37.5
16	304.0	0.9532397659320673	689.9951862069214	37.5
16	308.0	0.9538862922811623	687.9872280447125	37.5
16	312.0	0.9532304385848742	691.4539022625996	37.5
16	316.0	0.9626448723951083	689.4298833192378	37.5
16	320.0	0.9699859604582983	692.6971211829837	37.5
16	324.0	0.9799306640515255	692.5789385426398	37.5
16	328.0	0.9919736596131303	689.3311819913977	37.5
16	332.0	1.0069182987108432	688.0757163081225	37.5
16	336.0	1.0521113107047249	685.8133277583931	37.5
16	340.0	1.1030824294347947	685.3983789624235	37.5
16	344.0	1.1236686083635827	686.4095366591955	37.5
16	348.0	1.1188868213427845	687.2847786849355	37.5
16	352.0	1.0994561657355524	689.7789007073357	37.5
16	356.0	1.0330745885330095	690.4950302887951	37.5
16	360.0	0.9850274174883537	686.8613561811925	37.5
16	364.0	0.963537645104953	689.4864714301276	37.5
16	368.0	0.9572608276579602	686.967212529409	37.5
16	372.0	0.9491802345282432	690.1752872902449	37.5
16	376.0	0.9585808295587588	689.2780895345584	37.5
16	380.0	0.9682291439487766	686.3226719280748	37.5
16	384.0	0.9702171474972324	690.5333617856824	37.5
16	388.0	0.9804272070902789	688.3934863494247	37.5
16	392.0	0.9978808793814595	688.4612374777743	37.5
16	396.0	1.009866828995843	685.6448190630493	37.5
16	400.0	1.046111535150119	683.3827033508046	37.5
16	404.0	1.097260555035248	688.6520636548021	37.5
16	408.0	1.1275503198207733	689.5980035764566	37.5
16	412.0	1.124442791031165	688.9555564738306	37.5
16	416.0	1.105395485229769	689.2236774539602	37.5
16	420.0	1.0507498175339856	689.6859820500646	37.5
16	424.0	0.9916791740106115	689.6806302228679	37.5
16	428.0	0.9569790898001148	693.9477848291165	37.5
16	432.0	0.9497285633260426	695.3602720487809	37.5
16	436.0	0.9502797529689974	693.8230949062568	37.5
16	440.0	0.9511694204346799	693.7049232327541	37.5
16	444.0	0.9592717974588257	696.9599263653263	37.5
16	448.0	0.9612382104299018	694.592422396614	37.5
16	452.0	0.971403111899658	695.5866177815818	37.5
16	456.0	0.9832749696195991	694.2764730289579	37.5
16	460.0	0.9904645074372301	690.5855268655549	37.5
16	464.0	1.011115354047182	688.7719433722547	37.5
16	468.0	1.0678653338830106	689.1883797145618	37.5
16	472.0	1.1115974961960915	687.8502011388	37.5
16	476.0	1.1306259539860524	688.5978709139271	37.5
16	480.0	1.1133602610096365	688.4603916549562	37.5
16	484.0	1.0865325175156677	689.8390542431	37.5
16	488.0	1.0200633293919024	691.9900285191669	37.5
16	492.0	0.9678246989210256	687.3591541665135	37.5
16	496.0	0.9513765864832157	691.0718708017868	37.5
16	500.0	0.9486066770957885	692.0738724036688	37.5
16	504.0	0.9464435929964494	693.2813708291578	37.5
16	508.0	0.9557176360282277	695.3453922465847	37.5
16	512.0	0.9549405109202	696.0055285871242	37.5
16	516.0	0.9621758311669737	693.1020134573341	37.5
16	520.0	0.9721033143237848	692.6196271656703	37.5
16	524.0	0.9799273289761959	691.6452578329039	37.5
16	528.0	0.9965008600798575	689.3238924341193	37.5
16	532.0	1.0080862134392448	688.4058233349407	37.5
16	536.0	1.0659219912153197	686.2216001606523	37.5
16	540.0	1.1038163215323773	684.8474816825459	37.5
16	544.0	1.1220171838773574	687.2492440399484	37.5
16	548.0	1.112611267462199	686.7738434878523	37.5
16	552.0	1.0900202715814602	687.1834469051312	37.5
16	556.0	1.020570179091134	689.7288371024275	37.5
16	560.0	0.9704975517608267	692.1332003159787	37.5
16	564.0	0.9448913146916703	695.2498154872225	37.5
16	568.0	0.9427583013241997	694.9750802396552	37.5
16	572.0	0.9419008228504784	696.0538522475374	37.5
16	576.0	0.9413151775497901	701.064786150117	37.5
16	580.0	0.9485331212836845	707.4055639716745	37.5
16	584.0	0.960683601502799	703.5161407253528	37.5
16	588.0	0.9574182794091121	704.8715771183624	37.5
16	592.0	0.9622495278837753	705.2953381415188	37.5
16	596.0	0.9796784620555727	702.6117335034104	37.5
16	600.0	0.9952156194322666	700.3698986385845	37.5
16	604.0	1.024624670749908	700.0226492435041	37.5
16	608.0	1.084493318443626	699.8378039317483	37.5
16	612.0	1.1094392592512208	697.4282920886297	37.5
16	616.0	1.123590457636603	699.5064987264774	37.5
16	620.0	1.102829718411808	699.749542433264	37.5
16	624.0	1.0624480867702237	699.9305580902966	37.5
16	628.0	0.9923825847863457	699.8530672578127	37.5
16	632.0	0.9529913103278924	699.6319989786032	37.5
16	636.0	0.9428472042682997	702.191837926368	37.5
16	640.0	0.9347649983484654	702.8153714982087	37.5
16	644.0	0.9352545638012846	704.6835342899124	37.5
16	648.0	0.9347179785354618	705.3686560460077	37.5
16	652.0	0.9442287635488453	702.3061626805242	37.5
16	656.0	0.9525390864471756	702.7265986228776	37.5
16	660.0	0.9577591474038797	703.8244589626714	37.5
16	664.0	0.9636673754986309	700.8613250661473	37.5
16	668.0	0.9693870632260956	699.965782737713	37.5
17	0.0	0.9867790108973385	1087.5408004782391	37.5
17	4.0	0.9663295282071794	1079.401702400679	37.5
17	8.0	0.9563647160327686	1070.694848799738	37.5
17	12.0	0.950455888914707	1081.7750682452702	37.5
17	16.0	0.9566553437313443	1080.8791247868169	37.5
17	20.0	0.9597791037429011	1076.4196746677771	37.5
17	24.0	0.9583107820604971	1075.631419330384	37.5
17	28.0	0.9620478705460993	1085.4781600206004	37.5
17	32.0	0.9643433587813357	1086.7207620283766	37.5
17	36.0	0.9687411189347556	1088.9514316092186	37.5
17	40.0	0.9783373438535788	1086.5514104398187	37.5
17	44.0	0.9863121684366769	1071.0263698679787	37.5
17	48.0	0.994292195568541	1064.5659149711405	37.5
17	52.0	1.0004180603328807	1061.2193429855663	37.5
17	56.0	1.01638964458625	1065.311657515632	37.5
17	60.0	1.0271561048117948	1067.006059435061	37.5
17	64.0	1.05602816310049	1067.4565405726548	37.5
17	68.0	1.1254571064998795	1067.9067381577213	37.5
17	72.0	1.1664876253061236	1063.9915766752997	37.5
17	76.0	1.1703885940778607	1061.1999843539763	37.5
17	80.0	1.138314744526489	1060.8380308354258	37.5
17	84.0	1.0699857893372307	1059.4306944164832	37.5
17	88.0	1.0151855679723027	1060.275729074758	37.5
17	92.0	0.9963315509122698	1058.211955015308	37.5
17	96.0	0.9852442368160668	1061.0862834723964	37.5
17	100.0	0.9786810591269383	1058.0236459122796	37.5
17	104.0	0.9742683289575682	1056.9406173389918	37.5
17	108.0	0.9757109113480761	1057.5014085185087	37.5
17	112.0	0.9777348785632052	1059.3174765128265	37.5
17	116.0	0.9860205554350826	1062.171004644531	37.5
17	120.0	0.9926322342032088	1062.687564868341	37.5
17	124.0	0.9980358811478269	1060.6613096454837	37.5
17	128.0	1.0098060691068318	1062.7217832655842	37.5
17	132.0	1.0261940393507025	1065.8064111874698	37.5
17	136.0	1.0682080479757061	1064.755618449882	37.5
17	140.0	1.1316745583361218	1064.2209426916293	37.5
17	144.0	1.1488842971703552	1060.9428728216456	37.5
17	148.0	1.145192276081565	1058.5045504276493	37.5
17	152.0	1.1069398796154721	1054.105538593535	37.5
17	156.0	1.049364280572992	1054.302454279146	37.5
17	160.0	0.9940112103634253	1057.3798385688724	37.5
17	164.0	0.9816155593035023	1059.1012683318727	37.5
17	168.0	0.9775140716140696	1061.6216599844986	37.5
17	172.0	0.9694008205328	1062.472081733456	37.5
17	176.0	0.9681734809092457	1061.9244580549353	37.5
17	180.0	0.9765423465358947	1062.0545373688474	37.5
17	184.0	0.9816079838871735	1062.294808054539	37.5
17	188.0	0.9866209714449387	1066.9971350627927	37.5
17	192.0	0.9963335773796616	1065.1585123989826	37.5
17	196.0	1.002153012021673	1067.3076116162183	37.5
17	200.0	1.026679641453412	1066.12981835841	37.5
17	204.0	1.0738673507116923	1066.5904142048498	37.5
17	208.0	1.126184825078918	1064.899239014987	37.5
17	212.0	1.1492523476836929	1061.353324545703	37.5
17	220.0	1.094729337785648	1053.8246073493958	37.5
17	224.0	1.0274352215714713	1053.2813028839892	37.5
17	228.0	0.9916601747768607	1055.4292130147794	37.5
17	232.0	0.9752168367258707	1058.8698557334726	37.5
17	236.0	0.9658709197526851	1059.7534759772757	37.5
17	240.0	0.9674999354782294	1059.7139094710735	37.5
17	244.0	0.9661938292663551	1062.9090664349278	37.5
17	248.0	0.9758018639708774	1061.4402879481552	37.5
17	252.0	0.9807257838937659	1065.247781411829	37.5
17	256.0	0.9891122861607318	1065.0034573914638	37.5
17	260.0	0.9989766764557081	1066.723193778378	37.5
17	264.0	1.0118867428493843	1067.293384240314	37.5
17	268.0	1.0538703165641057	1067.0711592114117	37.5
17	272.0	1.112444740255959	1064.277892708737	37.5
17	276.0	1.1424953839421457	1061.1668621256038	37.5
17	280.0	1.1329650366151987	1057.5663491785	37.5
17	288.0	1.0475948924834844	1052.6474282991426	37.5
17	292.0	0.9900428609869146	1052.2451307092454	37.5
17	296.0	0.9726467801803731	1052.8446063660574	37.5
17	300.0	0.9656189368481929	1056.3965834013834	37.5
17	304.0	0.9632038293285747	1059.7767352976502	37.5
17	308.0	0.9679040916800045	1060.587818484959	37.5
17	312.0	0.97105235569625	1064.8644888384638	37.5
17	316.0	0.9776125292315909	1066.467469194325	37.5
17	320.0	0.9839734191364429	1065.006400644463	37.5
17	324.0	0.9998281021190357	1067.8411891488636	37.5
17	328.0	1.0142817127061512	1070.2793416283575	37.5
17	332.0	1.0531963809419318	1070.112499369252	37.5
17	336.0	1.1083482298897187	1065.7796900272906	37.5
17	340.0	1.141698928296528	1059.5021145916774	37.5
17	344.0	1.1391499852098999	1057.3340035856384	37.5
17	348.0	1.1207747847255622	1055.1497637729792	37.5
17	352.0	1.0600405362379246	1053.364228281651	37.5
17	356.0	1.006133800598101	1051.5021834933164	37.5
17	360.0	0.9805245080798716	1049.396032243424	37.5
17	364.0	0.9726482330949019	1050.058274337	37.5
17	368.0	0.973261659275799	1053.4923135110928	37.5
17	372.0	0.9739098384824544	1052.2588065194882	37.5
17	376.0	0.9858930968261786	1056.5791800969332	37.5
17	380.0	0.9875087420013937	1057.6680985242424	37.5
17	384.0	0.9920817760227463	1062.0927128899818	37.5
17	388.0	1.0071707478779324	1061.567880426859	37.5
17	392.0	1.0189941318980715	1066.6552887080609	37.5
17	396.0	1.0589939737682466	1065.1187373821926	37.5
17	400.0	1.1175290141659397	1066.488154225484	37.5
17	404.0	1.14989921421953	1066.1622330126272	37.5
17	408.0	1.1532415593174978	1064.4017070301052	37.5
17	412.0	1.1356334486359907	1059.9853059594604	37.5
17	416.0	1.076648114954337	1058.3855915396873	37.5
17	420.0	1.0136732067513345	1053.862363244116	37.5
17	424.0	0.9874497013257694	1056.1568185396447	37.5
17	428.0	0.971119024468311	1055.3293365279967	37.5
17	432.0	0.9711217234495457	1058.8460621018264	37.5
17	436.0	0.9713270877179674	1060.9232129374768	37.5
17	440.0	0.9707354995536408	1056.463143245208	37.5
17	448.0	0.9863353033280549	1063.6765101863507	37.5
17	452.0	0.9948131103258675	1068.3722660328265	37.5
17	456.0	1.0073939854463632	1069.277320653989	37.5
17	460.0	1.0237048018920314	1072.8478543240478	37.5
17	464.0	1.0796105261687823	1070.9627237199618	37.5
17	468.0	1.127639201422372	1071.55828774702	37.5
17	472.0	1.146872627675676	1067.903959616284	37.5
17	476.0	1.1369598149761833	1065.8027599142602	37.5
17	480.0	1.1168488101087521	1058.6665240141035	37.5
17	484.0	1.0472747809487706	1058.6085230368158	37.5
17	488.0	0.9917424569214652	1056.6411208401175	37.5
17	492.0	0.9724352198256657	1058.512730047922	37.5
17	496.0	0.9597966877765935	1058.171520696771	37.5
17	500.0	0.9652769422517935	1057.825751167196	37.5
17	504.0	0.9717273159954241	1058.0039261725756	37.5
17	508.0	0.9724297057602231	1059.3086145540378	37.5
17	512.0	0.973433687276998	1060.3199710840836	37.5
17	516.0	0.9856342300699417	1062.6922554569958	37.5
17	520.0	0.9931434785639535	1067.07276208114	37.5
17	524.0	1.0082678797762372	1069.6336952431805	37.5
17	528.0	1.0314649718580342	1071.9071429923124	37.5
17	532.0	1.0785248805058727	1070.9833226593662	37.5
17	536.0	1.1215833007956881	1071.4709033319475	37.5
17	540.0	1.1357670811910454	1067.3630020090668	37.5
17	544.0	1.1338504298687158	1063.3893922977668	37.5
17	552.0	1.0409182770543763	1057.934944518652	37.5
17	556.0	0.9826022252587484	1057.3102137221958	37.5
17	560.0	0.9654636966288772	1055.990847473353	37.5
17	564.0	0.9603651924938925	1063.0646134196684	37.5
17	568.0	0.9553055513981911	1063.859031917467	37.5
17	572.0	0.9604009733411566	1062.6161554829278	37.5
17	576.0	0.9646562356838707	1061.2244631621295	37.5
17	580.0	0.9728053196378921	1067.2079644646783	37.5
17	584.0	0.9783135638254543	1072.4100488833296	37.5
17	588.0	0.9877157596880428	1076.5585073932912	37.5
17	592.0	0.9966481914097884	1082.089077521238	37.5
17	596.0	1.0039541242980181	1085.213369068224	37.5
17	600.0	1.0425930834619348	1084.378748785513	37.5
17	604.0	1.1003969316432844	1083.7166208489678	37.5
17	608.0	1.1306864503560703	1082.312874282239	37.5
17	612.0	1.1336607931670621	1081.1608122839416	37.5
17	616.0	1.1243677080765972	1076.885755684344	37.5
17	620.0	1.0836001654222367	1071.8157939749249	37.5
17	624.0	1.0084681753771083	1065.8061071973543	37.5
17	628.0	0.9647611666571094	1064.545889015501	37.5
17	632.0	0.9555877141755229	1066.7037054924408	37.5
17	636.0	0.9544019169038668	1068.1973679667624	37.5
17	640.0	0.9543452027781917	1071.4945326755994	37.5
17	644.0	0.9563664646679625	1073.9311424235816	37.5
17	648.0	0.9572237603222746	1072.617153003733	37.5
17	652.0	0.9680932310133901	1074.0738050193208	37.5
17	656.0	0.9679616522109696	1072.2430042509775	37.5
17	660.0	0.9809581069269082	1072.8310963235751	37.5
17	664.0	0.9928934237837519	1072.0931231841828	37.5
17	668.0	1.0019553209315444	1076.848384339769	37.5
18	0.0	0.9726188737380596	886.4841705662449	37.5
18	4.0	0.9431821325536995	881.3324020680313	37.5
18	8.0	0.9380889754668642	871.9134300936086	37.5
18	12.0	0.9288534189886735	879.4660301272413	37.5
18	16.0	0.932133373949855	879.2545169052429	37.5
18	20.0	0.9356550913522014	873.2689440273894	37.5
18	24.0	0.931671351777011	876.7497429022667	37.5
18	28.0	0.9325944480961355	881.5607421926968	37.5
18	32.0	0.9358365285022993	880.3193216478852	37.5
18	36.0	0.94315800543426	879.9782146200736	37.5
18	40.0	0.9467641602030812	876.2842624298717	37.5
18	44.0	0.9569628547046928	870.8418088878292	37.5
18	48.0	0.9684292542641604	867.0822563264	37.5
18	52.0	0.9757690181550341	865.5135154310319	37.5
18	56.0	0.9868955091908631	865.0350185413897	37.5
18	60.0	1.0005972618659538	865.3103909407279	37.5
18	64.0	1.045906995519024	863.8463340842928	37.5
18	68.0	1.106927333910731	864.600203157045	37.5
18	72.0	1.1373328838966672	865.8664277348402	37.5
18	76.0	1.1169920968858977	866.4836287786941	37.5
18	80.0	1.0727697641335285	867.146436979844	37.5
18	84.0	1.0137639728581438	867.9146001265653	37.5
18	88.0	0.974415153675242	863.5107213747721	37.5
18	92.0	0.9618483792093194	864.0057770698004	37.5
18	96.0	0.9452224201195565	863.274020481809	37.5
18	100.0	0.9519613676661672	862.1112219585182	37.5
18	104.0	0.9503453340472116	859.0608846083551	37.5
18	108.0	0.9504256694917019	858.5111290639849	37.5
18	112.0	0.9592832249596224	860.9428169965119	37.5
18	116.0	0.9503936119616393	861.7850914479516	37.5
18	120.0	0.9666931533121486	862.2167603460302	37.5
18	124.0	0.973246812084452	861.9580805131392	37.5
18	128.0	0.9854620405005804	861.1029448193783	37.5
18	132.0	1.0070393594724338	860.7409758652032	37.5
18	136.0	1.06023248925816	861.9637822403735	37.5
18	140.0	1.1005909052249645	862.4286392238826	37.5
18	144.0	1.1112537711274952	863.1834209747198	37.5
18	148.0	1.0955835722715679	863.6710501013998	37.5
18	152.0	1.0515405193496812	864.9402084786426	37.5
18	156.0	0.9930981120801868	864.3748292081544	37.5
18	160.0	0.9617243059137134	864.667776943177	37.5
18	164.0	0.9561219493663877	863.8144789448095	37.5
18	168.0	0.9470351337574222	862.55660204193	37.5
18	172.0	0.9427226711384407	863.4021238385201	37.5
18	176.0	0.9423317337029461	862.4034887214016	37.5
18	180.0	0.9467149671682286	864.9788019757747	37.5
18	184.0	0.9510193039814719	863.2675101547366	37.5
18	188.0	0.9529211818127227	862.5150027793635	37.5
18	192.0	0.9666794341674138	864.0471503972379	37.5
18	196.0	0.9731116654515144	861.0982707909758	37.5
18	200.0	0.9917707187439516	859.1625718762473	37.5
18	204.0	1.0022310754357584	860.9953071345523	37.5
18	208.0	1.0455089016427075	862.8933893074282	37.5
18	212.0	1.0901777853387593	864.17057533986	37.5
18	216.0	1.1029337406609012	863.9691537994349	37.5
18	220.0	1.0906064915401736	863.662640788809	37.5
18	224.0	1.0521871076943508	863.0510540455022	37.5
18	228.0	0.9953069737938539	862.9465373182368	37.5
18	232.0	0.9598008091551437	863.2879148343756	37.5
18	236.0	0.9458284360763171	863.5217410721102	37.5
18	240.0	0.942574692131254	861.9629814268442	37.5
18	244.0	0.939418183822631	864.3816783202499	37.5
18	248.0	0.9432518980744852	862.4030165519947	37.5
18	252.0	0.9485536675371815	863.8649785258461	37.5
18	256.0	0.9519048974164598	862.2736223175265	37.5
18	260.0	0.9619232455650915	862.976504125257	37.5
18	264.0	0.9702909030284441	859.185358806275	37.5
18	268.0	0.97936394806626	860.8066155947243	37.5
18	272.0	1.0003032004446846	863.6348946825015	37.5
18	276.0	1.0332655430217619	864.4074425381662	37.5
18	280.0	1.0715319100787086	864.471124405284	37.5
18	284.0	1.0915754136233151	863.4003720724216	37.5
18	288.0	1.080194612174132	862.2066060782532	37.5
18	292.0	1.0511767281909374	862.2462886994756	37.5
18	296.0	0.9956244668247779	860.6085851047836	37.5
18	300.0	0.9552213511344085	862.0299135551845	37.5
18	304.0	0.9418708647223478	862.4617453618055	37.5
18	308.0	0.9311360377407181	861.0433905838796	37.5
18	312.0	0.9303101672283703	862.7943942226342	37.5
18	316.0	0.9358156685007506	860.9847792129838	37.5
18	320.0	0.945538173713793	860.6968410557032	37.5
18	324.0	0.953762084754736	859.018277175367	37.5
18	328.0	0.9568227522854229	858.773385123905	37.5
18	332.0	0.9637233950476869	861.2122959251474	37.5
18	336.0	0.9766558468367216	864.1274471640152	37.5
18	340.0	0.9952382665858331	863.1275304071419	37.5
18	344.0	1.0379186581052176	862.2945849475162	37.5
18	348.0	1.0793925265402358	864.8519639714757	37.5
18	352.0	1.0946949734069622	863.9838847748355	37.5
18	356.0	1.0839195145194687	860.8918648654325	37.5
18	360.0	1.0575583901019576	858.3996309886811	37.5
18	364.0	1.0075887236893528	858.574232687065	37.5
18	368.0	0.9601280644574718	857.9445008925182	37.5
18	372.0	0.9377395282395882	858.4171155525122	37.5
18	376.0	0.939458432430732	858.0355577749582	37.5
18	380.0	0.938585712966745	858.6903903939543	37.5
18	384.0	0.9359086715524136	857.8389257567691	37.5
18	388.0	0.9438683711542659	857.6973953447321	37.5
18	392.0	0.9492279149210106	855.0744459903101	37.5
18	396.0	0.9550330830023229	856.24542180614	37.5
18	404.0	0.9780447267478098	867.7927156709587	37.5
18	408.0	0.9884403117074776	871.1113188525841	37.5
18	412.0	1.0074164863599573	871.3558056575706	37.5
18	416.0	1.0549313983458068	868.1271993180367	37.5
18	420.0	1.0826710843057183	865.2824366647185	37.5
18	424.0	1.0845486922469747	864.7026564796614	37.5
18	428.0	1.07570449749972	865.5006593857046	37.5
18	432.0	1.042377368386239	864.5632894949422	37.5
18	436.0	0.9850536911906808	864.7699762988302	37.5
18	440.0	0.944970532249432	865.0040620313325	37.5
18	444.0	0.9384766929582767	866.0476841439387	37.5
18	448.0	0.931430004822483	865.9051818438327	37.5
18	452.0	0.9388223144558951	862.8984125926476	37.5
18	456.0	0.9333604527380004	862.4075353518114	37.5
18	460.0	0.9394602671686856	860.6991031124398	37.5
18	464.0	0.9483280196321877	863.470785895846	37.5
18	468.0	0.9519193211242817	866.3971476232991	37.5
18	472.0	0.9595108103372073	868.9662708025088	37.5
18	476.0	0.9647182315780288	872.0715398728071	37.5
18	480.0	0.9738031904525193	869.3527049819727	37.5
18	484.0	0.9872735337584898	869.1706964278218	37.5
18	488.0	1.0355598276499012	866.2069056992786	37.5
18	492.0	1.0673885868763144	866.0218999204785	37.5
18	496.0	1.0738833788093287	864.0498919305148	37.5
18	500.0	1.0790427805250382	863.6020028780782	37.5
18	504.0	1.0641246881314945	863.0639005764834	37.5
18	508.0	1.0053840447539786	863.7551548196565	37.5
18	512.0	0.9589011525372143	863.232234673468	37.5
18	516.0	0.9367728738213591	863.4265610131454	37.5
18	520.0	0.9273248192388136	860.9443480590265	37.5
18	524.0	0.9261271485788907	859.1312968088706	37.5
18	536.0	0.9426134255876993	862.529548794408	37.5
18	540.0	0.9399398958937849	866.6506973836439	37.5
18	544.0	0.9416184022937597	868.4810538207057	37.5
18	548.0	0.9447813259204457	871.1345129510275	37.5
18	552.0	0.9570673870380257	869.229869750318	37.5
18	556.0	0.9639337450039207	867.9374011484556	37.5
18	560.0	0.9734870893438307	868.9922573057975	37.5
18	564.0	1.0090398589898228	868.3508288908532	37.5
18	568.0	1.047630787051548	867.6036858023995	37.5
18	572.0	1.0758470004656977	867.3544115394972	37.5
18	576.0	1.0711468178999164	868.698991356965	37.5
18	580.0	1.0599159799189184	872.9199873239357	37.5
18	584.0	1.0295855449075033	873.1427090393594	37.5
18	588.0	0.9701304355079272	874.3425335927104	37.5
18	592.0	0.9317053548712052	873.0213408983645	37.5
18	596.0	0.9165580381790236	872.183936667442	37.5
18	600.0	0.9200098073132082	870.2576926400797	37.5
18	612.0	0.9311111602088334	880.3425043615052	37.5
18	616.0	0.9376594083304203	880.367200388767	37.5
18	620.0	0.9327385336459769	880.0759068548127	37.5
18	624.0	0.9389184413149174	879.92411620221	37.5
18	628.0	0.9445392570807001	878.3933231441645	37.5
18	632.0	0.9445894697678341	878.5054464367633	37.5
18	636.0	0.9508653644615107	877.2090755935669	37.5
18	640.0	0.9556389971862078	880.0209715934145	37.5
18	644.0	0.9757237309297864	877.3711688327636	37.5
18	648.0	1.019907554991623	876.3685251539864	37.5
18	652.0	1.0613446153941208	875.6776677323384	37.5
18	656.0	1.0701599781915474	874.866687644354	37.5
18	660.0	1.0615885790888482	876.1505402817965	37.5
18	664.0	1.0547920555104762	872.446822948296	37.5
18	668.0	1.003308629496118	871.5443671160007	37.5
20	0.0	0.9680948584108992	1657.1917378464805	37.5
20	4.0	0.937423392949526	1660.636566214049	37.5
20	8.0	0.9271746367207863	1661.938175606686	37.5
20	12.0	0.9143102210616157	1663.3092715184312	37.5
20	16.0	0.9210382138647395	1661.946918098594	37.5
20	20.0	0.9105047481547704	1663.1403336744563	37.5
20	24.0	0.9124209816422812	1663.6936032644105	37.5
20	28.0	0.9103341139816514	1663.263806520078	37.5
20	32.0	0.9150267916692121	1662.9588612838393	37.5
20	36.0	0.9257335637049946	1665.867645680892	37.5
20	40.0	0.925107623763397	1666.1537279869012	37.5
20	44.0	0.9236246159380582	1663.5658574884417	37.5
20	48.0	0.9329948792085517	1662.3544336486173	37.5
20	52.0	0.9392325578032062	1663.836088728039	37.5
20	56.0	0.953149900720833	1664.946284363782	37.5
20	60.0	0.9558331719856863	1663.5841703243916	37.5
20	64.0	0.9604976518589344	1664.014252127665	37.5
20	68.0	0.9873947556550837	1664.3766275190426	37.5
20	72.0	1.0121606873746531	1667.0242932589713	37.5
20	76.0	1.073886904204622	1666.4190701181842	37.5
20	80.0	1.0927861297825157	1666.5658662632538	37.5
20	84.0	1.0982449608141285	1665.841285300621	37.5
20	88.0	1.0814133936187917	1667.26637141354	37.5
20	92.0	1.0291870922877755	1665.7297907894556	37.5
20	96.0	0.9741129938003816	1663.576819297796	37.5
20	100.0	0.9458901079158133	1663.5532883194503	37.5
20	104.0	0.9344586562760568	1663.3400500725108	37.5
20	108.0	0.9350964674552532	1665.5760063159423	37.5
20	112.0	0.9175875023978151	1664.237820446964	37.5
20	116.0	0.9272302491599376	1664.6649958778216	37.5
20	120.0	0.9330734184816524	1665.8720308900592	37.5
20	124.0	0.9412475637653124	1667.5895385669091	37.5
20	128.0	0.9416180940016461	1664.7837060930954	37.5
20	132.0	0.9425492769057675	1666.511506838108	37.5
20	136.0	0.9502690055674451	1666.4696131719352	37.5
20	140.0	0.9578038096332286	1665.2736409686258	37.5
20	144.0	0.9733394833828086	1666.7520823789266	37.5
20	148.0	0.9807670629185212	1664.309832499602	37.5
20	152.0	1.016144893483916	1664.5367803358438	37.5
20	156.0	1.0613796030054434	1666.2406047040422	37.5
20	160.0	1.084646966565657	1666.8228831856	37.5
20	164.0	1.0916596948627544	1665.0918228493097	37.5
20	168.0	1.0713918702200962	1665.214231245232	37.5
20	172.0	1.0248890748759667	1665.2987336867743	37.5
20	176.0	0.9710556542055886	1663.7145653577895	37.5
20	180.0	0.9486619900988358	1663.1214082746246	37.5
20	184.0	0.9331857909080653	1663.3217038542516	37.5
20	188.0	0.9275699823938445	1663.436726136369	37.5
20	192.0	0.9270546746517598	1663.2510237536758	37.5
20	196.0	0.9290498047913099	1665.30157122424	37.5
20	200.0	0.934347981117023	1665.9750448196123	37.5
20	204.0	0.933395165036446	1665.370526204248	37.5
20	208.0	0.9420304642427407	1666.910729876145	37.5
20	212.0	0.9435521364318242	1665.7905481257867	37.5
20	216.0	0.9528796347514596	1666.1014664041156	37.5
20	220.0	0.9557872399191109	1663.1202210183442	37.5
20	224.0	0.970385466406512	1662.2916087904075	37.5
20	228.0	0.9989670254294328	1663.453159373803	37.5
20	232.0	1.0584754737586086	1661.9149123610705	37.5
20	236.0	1.0956761733606992	1662.3194173473355	37.5
20	240.0	1.0791163092746765	1661.254001408573	37.5
20	244.0	1.0736600369183704	1661.614768760259	37.5
20	248.0	1.0271628603269085	1659.922138079327	37.5
20	252.0	0.9716097631746121	1660.3173917937042	37.5
20	256.0	0.9334931122631587	1658.4019673071691	37.5
20	260.0	0.9325510134330401	1659.142425601917	37.5
20	264.0	0.9289748121371146	1660.1598760636737	37.5
20	268.0	0.9219164929264939	1658.3886967633473	37.5
20	272.0	0.9311523223368692	1658.8827003449312	37.5
20	276.0	0.9329399228061361	1659.2112956321507	37.5
20	280.0	0.9341598731795248	1659.0367852580464	37.5
20	284.0	0.9362321311045335	1663.2093052008993	37.5
20	288.0	0.9468365950188291	1662.238668331928	37.5
20	292.0	0.9523291905919345	1663.53921944303	37.5
20	296.0	0.9585317259696735	1662.549671086002	37.5
20	300.0	0.9811474702969227	1662.643793191306	37.5
20	304.0	1.0269764409512678	1664.3617744476712	37.5
20	308.0	1.0702161030846826	1664.6812220293325	37.5
20	312.0	1.0829371199135251	1663.9469540024977	37.5
20	316.0	1.0821868650691595	1662.1747062106738	37.5
20	320.0	1.06259805107872	1661.3639092166077	37.5
20	324.0	1.03216949261924	1661.8577615272452	37.5
20	328.0	0.9687834380445756	1660.652615184195	37.5
20	332.0	0.9382005459759467	1660.825897303692	37.5
20	336.0	0.9239837017522626	1660.1494537468136	37.5
20	340.0	0.9243063425272036	1660.2471308101815	37.5
20	344.0	0.9293929311945959	1661.8632249806249	37.5
20	348.0	0.9265547894793852	1662.5253136160536	37.5
20	352.0	0.9287454574143121	1659.9491278891533	37.5
20	356.0	0.9287734258271364	1659.9305125667083	37.5
20	360.0	0.9304549203143171	1660.9400019013965	37.5
20	364.0	0.9382094020017528	1658.6354684622872	37.5
20	368.0	0.9426616178853404	1660.7820899593523	37.5
20	372.0	0.9500200295352066	1661.2101752565316	37.5
20	376.0	0.9808828801793555	1663.4097002173814	37.5
20	380.0	1.0190916256303821	1663.2088243497271	37.5
20	384.0	1.0690103979080563	1665.9051259655612	37.5
20	388.0	1.090099376261637	1664.4108501617504	37.5
20	392.0	1.080472922903565	1663.678613629497	37.5
20	396.0	1.0772834790829173	1664.7175532166486	37.5
20	400.0	1.0249073443474352	1663.351602526964	37.5
20	404.0	0.9689481882639378	1663.0514114417342	37.5
20	408.0	0.9364074730436183	1660.2293866202076	37.5
20	412.0	0.9319496738465189	1663.8072452417198	37.5
20	416.0	0.9217619175020628	1660.7274714371258	37.5
20	420.0	0.9279326132813527	1662.2843817986748	37.5
20	424.0	0.9222564291887005	1661.1768840184088	37.5
20	428.0	0.9168450808409909	1661.3884017329128	37.5
20	432.0	0.923739008937012	1660.9616578546995	37.5
20	436.0	0.932749021718191	1664.149072981548	37.5
20	440.0	0.9401741300432397	1662.62995709423	37.5
20	444.0	0.9508266134826472	1662.838362883254	37.5
20	448.0	0.9581442371501863	1661.6646512213406	37.5
20	452.0	0.9688092067066325	1662.1597086311624	37.5
20	456.0	1.017208184425985	1662.115390876406	37.5
20	460.0	1.0598696352895263	1663.430055807953	37.5
20	464.0	1.087934269067039	1664.547841215516	37.5
20	468.0	1.0835686590340763	1664.0484567828892	37.5
20	472.0	1.0678789992674291	1662.872586820774	37.5
20	476.0	1.0435769622350084	1663.70929552792	37.5
20	480.0	0.9711807435159078	1660.531585866326	37.5
20	484.0	0.9308552985002831	1659.3722186766397	37.5
20	488.0	0.9218681603473434	1660.5786653305795	37.5
20	492.0	0.9120026498734647	1660.657286654361	37.5
20	496.0	0.9165334762689094	1662.7251598435885	37.5
20	500.0	0.9137350300007846	1661.0698299263238	37.5
20	504.0	0.9194110934561294	1662.0182473587904	37.5
20	508.0	0.9217054742007105	1662.7078751901956	37.5
20	512.0	0.9327737193247676	1662.4128517201727	37.5
20	516.0	0.9337951404372385	1662.66926922546	37.5
20	520.0	0.9395260127438352	1663.2126920502217	37.5
20	524.0	0.9507721069974644	1662.5604521459109	37.5
20	528.0	0.9618379849618329	1663.5805778795832	37.5
20	532.0	0.9866604943992345	1663.6298041337925	37.5
20	536.0	1.032019700912737	1663.9067314831725	37.5
20	540.0	1.0766325497802423	1664.8449146069584	37.5
20	544.0	1.0852373100252795	1665.191464097311	37.5
20	548.0	1.0729326626006068	1663.5756812703885	37.5
20	552.0	1.0604797945615854	1663.3155741199769	37.5
20	556.0	1.0216486516153283	1662.0246296308114	37.5
20	560.0	0.9589531833638869	1660.803547897099	37.5
20	564.0	0.9270721773398635	1660.1178473183595	37.5
20	568.0	0.9128486738537589	1660.1294814652376	37.5
20	572.0	0.915355344600744	1662.5738467020362	37.5
20	576.0	0.9043493834118299	1659.9264374435738	37.5
20	580.0	0.9115607190080761	1661.0009568633109	37.5
20	584.0	0.9108567668477295	1660.556577290623	37.5
20	588.0	0.9173089725407577	1661.70699376539	37.5
20	592.0	0.916060729728493	1660.2469981587326	37.5
20	596.0	0.9216229614168338	1661.1038298979342	37.5
20	600.0	0.9351695446966383	1660.7117028915843	37.5
20	604.0	0.9355693392697816	1660.1916240213932	37.5
20	608.0	0.9511717877327756	1660.4986828074525	37.5
20	612.0	0.9764748826124537	1662.1653910277012	37.5
20	616.0	1.0269192683919754	1662.565402278658	37.5
20	620.0	1.0633546730705605	1663.6304012876722	37.5
20	624.0	1.074865785158339	1663.372285374281	37.5
20	628.0	1.082578048162537	1665.6056793105258	37.5
20	632.0	1.0657148754834456	1663.4361054284736	37.5
20	636.0	1.0323625626556012	1662.8114832081703	37.5
20	640.0	0.9691126067566604	1661.049916924551	37.5
20	644.0	0.9277321889022286	1660.1405718375822	37.5
20	648.0	0.9037156677460961	1657.7723470318444	37.5
20	652.0	0.8998483578339587	1657.9563292081946	37.5
20	656.0	0.9060439738218385	1658.672697287753	37.5
20	660.0	0.9030781095344179	1659.1772344040096	37.5
20	664.0	0.907270093928721	1660.4975605633863	37.5
20	668.0	0.9056999694242923	1660.342813440143	37.5
21	0.0	0.9517062860777483	781.5368158745564	37.5
[truncated: 12,947 more rows]
