# Supplementary material for: Mechanistic origins of temperature scaling in the early embryonic cell cycle
Source: Nat Commun. 2025 Aug 28;16:8045. doi: 10.1038/s41467-025-62918-0 (PMC12394406; doi:10.1038/s41467-025-62918-0)
Supplement: Supplementary file 12 — Source Data [file 41467_2025_62918_MOESM12_ESM.zip › Source_Data_NatComm/Fig4/09-20-24/Pos4_processed_spots.csv]

TRACK_ID	TIME	RATIO	POSITION_X	RADIUS
14	0.0	0.8874998254187765	1535.7094515781348	37.5
14	4.0	0.8694458420823375	1536.217556191554	37.5
14	8.0	0.869268076433948	1542.5635779654222	37.5
14	12.0	0.8669519071661934	1544.2336702933385	37.5
14	16.0	0.8563517715235305	1543.233895428162	37.5
14	20.0	0.8660308848312734	1542.02168282142	37.5
14	24.0	0.8700588856182113	1544.0441304391625	37.5
14	28.0	0.8700366501651866	1546.8045473441186	37.5
14	32.0	0.875917564707945	1549.8898701774822	37.5
14	36.0	0.8815293253902848	1552.8132348407712	37.5
14	40.0	0.8856579694831046	1547.042999875428	37.5
14	44.0	0.8913937069025425	1551.8764473227516	37.5
14	48.0	0.9033207374811786	1554.109388463753	37.5
14	52.0	0.9157341283312214	1555.2181660051383	37.5
14	56.0	0.9400471528976956	1549.7412270318284	37.5
14	60.0	1.0040529192248009	1546.441453829343	37.5
14	64.0	1.0619030298517562	1552.5646243090962	37.5
14	68.0	1.0607274673755	1556.3417455781894	37.5
14	72.0	1.0387745899427072	1554.6959486546737	37.5
14	76.0	0.97583005039883	1553.7796884314007	37.5
14	80.0	0.9192730961790989	1552.8737146133549	37.5
14	84.0	0.8966653219076187	1551.8927100642954	37.5
14	88.0	0.8856890419891607	1555.3907812879677	37.5
14	92.0	0.8834789526907485	1553.444830018797	37.5
14	96.0	0.8788706184748445	1544.9418608284482	37.5
14	100.0	0.8842446747040572	1547.9667329916008	37.5
14	104.0	0.8926395648616113	1546.820854588137	37.5
14	108.0	0.8956440942425214	1551.0087172865374	37.5
14	112.0	0.9050893009577369	1547.6472216110506	37.5
14	116.0	0.9215401297777773	1549.9726352293264	37.5
14	120.0	0.9359743206323254	1550.1253980175477	37.5
14	124.0	0.9976125891051468	1549.7217665586472	37.5
14	128.0	1.044605708813902	1551.1295893880315	37.5
14	132.0	1.052992639071844	1551.9713110266273	37.5
14	136.0	1.034195419618668	1554.2447389043489	37.5
14	140.0	0.9835449450259305	1553.4739482029065	37.5
14	144.0	0.925383082550063	1552.9557351357153	37.5
14	148.0	0.8969125820867131	1560.274007627219	37.5
14	152.0	0.890236312774482	1563.5548430801316	37.5
14	156.0	0.8869322835470042	1564.342596677256	37.5
14	160.0	0.8834455408068581	1564.2783874441732	37.5
14	164.0	0.8844587426220233	1564.2403327415857	37.5
14	168.0	0.8925155971734946	1563.4151013278563	37.5
14	172.0	0.9005137149493957	1564.948051536517	37.5
14	176.0	0.9062497385090158	1562.1123719559648	37.5
14	180.0	0.9157650755815994	1563.2728266215008	37.5
14	184.0	0.9350718435468368	1563.9084807131142	37.5
14	188.0	0.9860529770123111	1561.1603368298724	37.5
14	192.0	1.0311809569756452	1563.2810545907796	37.5
14	196.0	1.040981939988236	1562.079077575839	37.5
14	200.0	1.0270451236816367	1565.6920135528908	37.5
14	204.0	0.9827445939727221	1562.9879041626843	37.5
14	208.0	0.9243652129329404	1564.4814968778278	37.5
14	212.0	0.8954098609373258	1567.4775123203071	37.5
14	216.0	0.8870988467517844	1563.1098897736658	37.5
14	220.0	0.8794116701887958	1563.6687260959534	37.5
14	224.0	0.8821750094089057	1552.073992148939	37.5
14	228.0	0.8819046123797339	1553.8794088133498	37.5
14	232.0	0.8846202962531455	1550.2404307193235	37.5
14	236.0	0.8947277093880647	1553.0858689062732	37.5
14	240.0	0.9054691831538627	1517.095464052857	37.5
14	244.0	0.9108657924319769	1522.8623411701717	37.5
14	248.0	0.937966342627373	1524.1320903198718	37.5
14	252.0	0.9870710728293471	1525.7936932990508	37.5
14	256.0	1.0280560290954739	1522.6558350136145	37.5
14	260.0	1.0404564395863451	1522.6639762700042	37.5
14	264.0	1.0254030262508036	1523.5828935120685	37.5
14	268.0	0.9860060288177371	1523.8657236628214	37.5
14	272.0	0.9231396575690717	1523.2150311837431	37.5
14	276.0	0.8913713915065563	1523.8310005813885	37.5
14	280.0	0.8858270927548718	1523.4697942356934	37.5
14	284.0	0.8816700796444343	1524.0126026889911	37.5
14	288.0	0.8830289648123687	1524.500490269322	37.5
14	292.0	0.8877031481688105	1524.5204074482324	37.5
14	296.0	0.8898455371809323	1527.9105878645998	37.5
14	300.0	0.8962822920338698	1520.0311299485395	37.5
14	304.0	0.9039651093417963	1528.2666434775672	37.5
14	308.0	0.9226062372051445	1524.6548015364756	37.5
14	312.0	0.9536017015470883	1526.6749500089663	37.5
14	316.0	1.005254796211203	1526.8129622549368	37.5
14	320.0	1.0333737453275793	1523.9268150096432	37.5
14	324.0	1.032234236514273	1524.0127555806523	37.5
14	328.0	1.0199051638528875	1524.549580193612	37.5
14	332.0	0.9638769966897518	1525.0882917859594	37.5
14	336.0	0.91398903365693	1524.255212359616	37.5
14	340.0	0.8902974124009906	1521.9727498109426	37.5
14	344.0	0.8794977850258882	1526.519175255955	37.5
14	348.0	0.8774698109470365	1531.108668707744	37.5
14	352.0	0.879180388411565	1529.4865918741891	37.5
14	356.0	0.8848153784741458	1530.7207119855982	37.5
14	360.0	0.8894166481096295	1528.3059368332413	37.5
14	364.0	0.899239065623137	1532.8402300344592	37.5
14	368.0	0.9046367934492359	1528.0339301152342	37.5
14	372.0	0.9232291994433888	1527.6694115646355	37.5
14	376.0	0.9612240428316388	1527.2662352911643	37.5
14	380.0	1.010231225244247	1528.4971979756003	37.5
14	384.0	1.0377675149115548	1527.228247231594	37.5
14	388.0	1.0296835139414253	1525.7219031365412	37.5
14	392.0	1.0155459572906826	1524.5372757079465	37.5
14	396.0	0.9540611748923655	1523.3233644895658	37.5
14	400.0	0.9028978070295138	1523.317227006646	37.5
14	404.0	0.8842096850239647	1523.740796039493	37.5
14	408.0	0.8761488353958451	1531.5699120443792	37.5
14	412.0	0.8754372102058133	1526.6095359459148	37.5
14	416.0	0.8767194098049342	1530.6381774478689	37.5
14	420.0	0.8837482927456949	1534.1776941698	37.5
14	424.0	0.8892778271447853	1524.7806038995082	37.5
14	428.0	0.8935205371193036	1525.4619909199882	37.5
14	432.0	0.9011891254563543	1523.677610389754	37.5
14	436.0	0.9163492019275046	1525.734949100752	37.5
14	440.0	0.9586664789071635	1526.917735796019	37.5
14	444.0	1.0098183340103999	1529.0739189792685	37.5
14	448.0	1.0366977498704892	1528.2208505275894	37.5
14	452.0	1.0311075126131994	1530.1228226724	37.5
14	456.0	1.0119533723019194	1529.5875636212152	37.5
14	460.0	0.947845412790204	1529.1402277566692	37.5
14	464.0	0.9003036431744685	1533.249508268019	37.5
14	468.0	0.8766397775161967	1532.94955058738	37.5
14	472.0	0.8771443781639798	1533.6693454355438	37.5
14	476.0	0.8761271032339346	1534.4039585664989	37.5
14	480.0	0.8745219663060545	1533.1360539244392	37.5
14	484.0	0.8759860990355288	1536.0496015340404	37.5
14	488.0	0.877447318337694	1536.121006954706	37.5
14	492.0	0.8934321548647476	1539.5567872298495	37.5
14	496.0	0.8963958182250992	1537.7392894887362	37.5
14	500.0	0.914799761890197	1531.8113417516731	37.5
14	504.0	0.9450313620095459	1530.1645326751852	37.5
14	508.0	0.9945040164602647	1529.9851783493057	37.5
14	512.0	1.0266746585302582	1529.165060547508	37.5
14	516.0	1.0261874452812563	1527.1069048432437	37.5
14	520.0	1.0105709340800062	1528.332964009846	37.5
14	524.0	0.9610065955931851	1527.6036186401484	37.5
14	528.0	0.9030398807215371	1526.227434669093	37.5
14	532.0	0.8758585978551916	1528.336776762112	37.5
14	536.0	0.8700763865484296	1527.8650651179066	37.5
14	540.0	0.8705072930929395	1530.540193591551	37.5
14	544.0	0.8636363964313656	1534.3077799634823	37.5
14	548.0	0.8666449577875693	1533.1584125900004	37.5
14	552.0	0.8769279049178595	1534.2872940912869	37.5
14	556.0	0.8827462588117047	1534.09626021728	37.5
14	560.0	0.8902029993629965	1535.0158789542593	37.5
14	564.0	0.8985831402947986	1534.671308463875	37.5
14	568.0	0.9194512971957435	1539.6867990409653	37.5
14	572.0	0.9657405380691778	1539.808188108046	37.5
14	576.0	1.012151180418071	1540.2636793524232	37.5
14	580.0	1.022506625065418	1540.545520333191	37.5
14	584.0	1.0171531037769894	1536.724169086084	37.5
14	588.0	0.995517685869909	1537.1468806355365	37.5
14	592.0	0.9284415162106222	1538.8271709943992	37.5
14	596.0	0.8819227757842695	1543.0508594753603	37.5
14	600.0	0.86721764707588	1537.0794061760228	37.5
14	604.0	0.8644209964168245	1540.9893192028971	37.5
14	608.0	0.8619740610858319	1540.793368227519	37.5
14	612.0	0.8660051313765416	1541.726477181969	37.5
14	616.0	0.8674796431908045	1543.9697765601468	37.5
14	620.0	0.8652488737610468	1541.498896258239	37.5
14	624.0	0.8766176188315836	1534.5252408966332	37.5
14	628.0	0.8864980707765779	1529.4863907277263	37.5
14	632.0	0.8911097975350818	1527.7879099870938	37.5
14	636.0	0.9107367563641342	1521.7432993467507	37.5
14	640.0	0.952389277675194	1520.7664677701473	37.5
14	644.0	0.9992246821181022	1519.811414975701	37.5
14	648.0	1.0159268460690372	1522.3314560149192	37.5
14	652.0	1.0109979568109047	1521.137097759076	37.5
14	656.0	0.9934508578007554	1522.5610400271962	37.5
14	660.0	0.9316487459404444	1519.838961133971	37.5
14	664.0	0.8827127973063468	1518.368512828504	37.5
14	668.0	0.8593803600172247	1524.250826223888	37.5
17	0.0	0.8881648384524716	946.5740304332244	37.5
17	4.0	0.8691027222275813	951.5212035774856	37.5
17	8.0	0.8685758045302088	957.2539552465254	37.5
17	12.0	0.8666202409288981	956.7837686711644	37.5
17	16.0	0.8585415115444823	955.911264660202	37.5
17	20.0	0.8629233806972119	957.6491456056152	37.5
17	24.0	0.864213219041735	956.7862138581968	37.5
17	28.0	0.8713022864704363	953.6743962945812	37.5
17	32.0	0.8758644239379142	955.8125791561146	37.5
17	36.0	0.8783444493636773	954.5406868484948	37.5
17	40.0	0.8895157747199969	956.0360229317008	37.5
17	44.0	0.8951174334564461	955.8667570579324	37.5
17	48.0	0.9011993394695018	954.321493201529	37.5
17	52.0	0.9156649967428013	954.7809518379468	37.5
17	56.0	0.9310081419037494	948.1364778807452	37.5
17	60.0	0.9839723218811459	952.718124046684	37.5
17	64.0	1.0430760816830045	952.231124516915	37.5
17	68.0	1.0635539603869701	954.3466368055556	37.5
17	72.0	1.043674705840119	962.0621926313074	37.5
17	76.0	0.9953295756553691	957.67216531829	37.5
17	80.0	0.9315798806631528	959.087339242795	37.5
17	84.0	0.9005958378003681	958.3107278786804	37.5
17	88.0	0.8829152063748503	959.210999018553	37.5
17	92.0	0.883979254102921	961.4848762709698	37.5
17	96.0	0.8819306689296706	960.8815592005124	37.5
17	100.0	0.8845139389356986	960.6687491267528	37.5
17	104.0	0.8879588550683822	962.105957198851	37.5
17	108.0	0.8944898711036788	961.3976773525472	37.5
17	112.0	0.9056905648477838	965.380325952358	37.5
17	116.0	0.9200756866661826	967.4764882701796	37.5
17	120.0	0.9315385368426156	970.1040938088838	37.5
17	124.0	0.964170271808472	971.0217647738016	37.5
17	128.0	1.0243499447079216	969.690583920344	37.5
17	132.0	1.0497172047550913	970.14742536662	37.5
17	136.0	1.0357141249886705	970.5263523501426	37.5
17	140.0	1.0005464005100706	969.3537040181096	37.5
17	144.0	0.9489611749792285	968.67374885464	37.5
17	148.0	0.908305151743461	965.9379028974212	37.5
17	152.0	0.9005450004327428	958.1093222097704	37.5
17	156.0	0.8919101185852217	958.1009659549048	37.5
17	160.0	0.8908389362486749	956.460632640808	37.5
17	164.0	0.8886955346241611	954.8224653227702	37.5
17	168.0	0.8923217335686023	958.5382335591968	37.5
17	172.0	0.8962475993219758	961.4851633488922	37.5
17	176.0	0.8974084144570974	963.6733472210186	37.5
17	180.0	0.9071078347164881	964.2389713578884	37.5
17	184.0	0.9116265309017685	968.3938438425424	37.5
17	188.0	0.9185018256016673	967.9538769704296	37.5
17	192.0	0.9337884450702707	967.7290001177008	37.5
17	196.0	0.963853944818975	961.9284130326888	37.5
17	200.0	1.015695700912811	961.9341655418036	37.5
17	204.0	1.0359393868840665	961.8614956403646	37.5
17	208.0	1.0234606278933942	960.7665964093763	37.5
17	212.0	0.993634672385962	961.5480143365374	37.5
17	216.0	0.9332754263991809	962.711778191756	37.5
17	220.0	0.9022463814895685	962.5582454451268	37.5
17	224.0	0.8893158851895281	963.3553038187164	37.5
17	228.0	0.8847861004587092	962.4702956722792	37.5
17	232.0	0.886137198814954	962.5790717308308	37.5
17	236.0	0.8889937326949259	960.5095574069726	37.5
17	240.0	0.8922444376821677	958.646870717228	37.5
17	244.0	0.8973217315284732	964.409283092246	37.5
17	248.0	0.9081797333853494	965.3779511313086	37.5
17	252.0	0.9186404686184398	962.6090872024456	37.5
17	256.0	0.924258437345271	957.42370551402	37.5
17	260.0	0.9639362702453536	955.642197092728	37.5
17	264.0	1.0089168790136014	952.8016657400308	37.5
17	268.0	1.0269868360593697	954.1664049286522	37.5
17	272.0	1.022421986149867	955.1080250892855	37.5
17	276.0	0.9878501355942019	955.2589744168862	37.5
17	280.0	0.928564383519835	958.5694333688872	37.5
17	284.0	0.8946576267984393	960.3514431582072	37.5
17	288.0	0.8877351378645643	966.5051483072484	37.5
17	292.0	0.8788693669028002	969.3437227674744	37.5
17	296.0	0.8862872614262683	968.4864929280454	37.5
17	300.0	0.8904317903042845	969.1962940929722	37.5
17	304.0	0.8958756817493992	969.3004770524316	37.5
17	308.0	0.9073704495625127	966.484812669587	37.5
17	312.0	0.9091409774002873	965.8464012090436	37.5
17	316.0	0.9189357863913061	964.5449961956516	37.5
17	320.0	0.9411860694089353	961.4414526593768	37.5
17	324.0	0.9873931530360673	960.89337583548	37.5
17	328.0	1.0196653398566928	959.186504859138	37.5
17	332.0	1.023997394604986	959.254990925922	37.5
17	336.0	1.0084342785655371	959.46492320014	37.5
17	340.0	0.9605816216469941	959.6533709338634	37.5
17	344.0	0.9057907936683794	961.528044655634	37.5
17	348.0	0.8881631241893015	962.3639032685688	37.5
17	352.0	0.8813613864122899	963.0028926941872	37.5
17	356.0	0.879428323834393	963.3634116996192	37.5
17	360.0	0.8868293620998585	963.0754998439088	37.5
17	364.0	0.8894186150369676	963.4739196824185	37.5
17	368.0	0.8934415863630619	968.7850144408858	37.5
17	372.0	0.9037632314548885	965.3651237018042	37.5
17	376.0	0.9078084436769581	968.2297341288304	37.5
17	380.0	0.9189331802090768	964.5718141345216	37.5
17	384.0	0.9634848388315527	962.7998850658972	37.5
17	388.0	1.0040488738884672	958.1582432846404	37.5
17	392.0	1.0240193480112665	958.879879203032	37.5
17	396.0	1.0169508755590124	958.6073755697698	37.5
17	400.0	0.9979207550090341	957.3699569856552	37.5
17	404.0	0.941275452509969	955.0326007556342	37.5
17	408.0	0.9041222533329862	955.9675202083132	37.5
17	412.0	0.8877325563455659	957.7702968605524	37.5
17	416.0	0.880230347402675	958.2578179399394	37.5
17	420.0	0.8846410386755691	967.4032113231636	37.5
17	424.0	0.8809669951785563	960.6533538804358	37.5
17	428.0	0.8843586892373617	963.2815169447032	37.5
17	432.0	0.8891002626117853	964.135827688252	37.5
17	436.0	0.8949400680180065	966.9972379285445	37.5
17	440.0	0.9015913669807775	965.6512887462884	37.5
17	444.0	0.9079943482909382	969.0556366068907	37.5
17	448.0	0.9299925157953581	966.275466838058	37.5
17	452.0	0.976919007865878	966.670666391838	37.5
17	456.0	1.0197369951502546	966.825014818538	37.5
17	460.0	1.0179093882358479	967.40322379493	37.5
17	464.0	1.012033131858853	967.527396097094	37.5
17	468.0	0.9659427082711359	965.9170859042216	37.5
17	472.0	0.9155234259442832	967.7265806643632	37.5
17	476.0	0.8878559558944537	967.9207853084598	37.5
17	480.0	0.8807880036970761	969.4331560047395	37.5
17	484.0	0.8771921024825311	971.51668164	37.5
17	488.0	0.8798382713031423	971.220478640352	37.5
17	492.0	0.8826706393440953	973.007890658762	37.5
17	496.0	0.8919653793477085	969.3542595591668	37.5
17	500.0	0.8874859552889461	970.122553773802	37.5
17	504.0	0.8949189111910923	967.2791644988672	37.5
17	508.0	0.904989299190256	967.5995846985896	37.5
17	512.0	0.9222526010498273	966.3836311315148	37.5
17	516.0	0.9677976863592063	965.3681750805	37.5
17	520.0	1.009946053591887	963.2114787546996	37.5
17	524.0	1.0168764692959635	963.8998994379848	37.5
17	528.0	1.0097991004853193	965.3016018103724	37.5
17	532.0	0.9724364466950098	965.9341610842766	37.5
17	536.0	0.9069896802952642	967.892486200883	37.5
17	540.0	0.8832535942588334	969.6384127089073	37.5
17	544.0	0.8735757574601556	970.5992956474264	37.5
17	548.0	0.8708748507098575	970.0240336957396	37.5
17	552.0	0.872774635871728	970.0009573984622	37.5
17	556.0	0.8757959344711249	967.8606150122104	37.5
17	560.0	0.8788014953605041	969.343675497469	37.5
17	564.0	0.8829200114946893	967.0602389381496	37.5
17	568.0	0.8916248605064486	967.4768855615572	37.5
17	572.0	0.8969453214820855	968.1941974399952	37.5
17	576.0	0.9103113680481641	965.6784283528152	37.5
17	580.0	0.9443556210167836	963.6194559353324	37.5
17	584.0	0.9929637849504852	962.521137094561	37.5
17	588.0	1.01051426750195	963.5124396449138	37.5
17	592.0	1.013050558492619	964.0809882694984	37.5
17	596.0	0.996359868046331	964.9856603344784	37.5
17	600.0	0.9376832043687656	965.7595402294022	37.5
17	604.0	0.8903485392181278	971.22831640173	37.5
17	608.0	0.86911269406775	971.0476117305658	37.5
17	612.0	0.8671062235267624	972.6366930311432	37.5
17	616.0	0.8677682963244137	972.7927695866896	37.5
17	620.0	0.8640497970481935	975.2052511906426	37.5
17	624.0	0.8661989143596834	972.7814886517932	37.5
17	628.0	0.8691226391569706	970.090101559648	37.5
17	632.0	0.8735591610844888	964.0919589332208	37.5
17	636.0	0.8769826687289995	955.8433002110788	37.5
17	640.0	0.8868652967431916	952.3807102732668	37.5
17	644.0	0.8979518205546225	952.1813327590085	37.5
17	648.0	0.9222837994100653	949.4821698136452	37.5
17	652.0	0.9747431760806788	946.2350756492754	37.5
17	656.0	0.9994084041973398	950.81492164675	37.5
17	660.0	0.996413397365289	956.042665748474	37.5
17	664.0	0.9863312705019908	956.3417166192658	37.5
17	668.0	0.9350188406157036	958.2609435820938	37.5
25	0.0	0.8468022294414307	509.3467929479373	37.5
25	4.0	0.8225552248164497	515.2176116467846	37.5
25	8.0	0.8201591591241391	518.0773505962945	37.5
25	12.0	0.8183432556574894	519.1835736071477	37.5
25	16.0	0.8163689345809095	519.086743775604	37.5
25	20.0	0.8214147507202124	519.7948041602541	37.5
25	24.0	0.8191172733270209	518.8595109072481	37.5
25	28.0	0.826431920983257	519.6874273352893	37.5
25	32.0	0.8321021210127336	522.511829355197	37.5
25	36.0	0.8358837698273414	519.0848754791438	37.5
25	40.0	0.8433059541665744	519.5338626806622	37.5
25	44.0	0.8485064160679521	518.7588122447423	37.5
25	48.0	0.8582763025634138	517.5822098207493	37.5
25	52.0	0.8743819049718229	518.4737372985113	37.5
25	56.0	0.9061966814179581	513.0940984649163	37.5
25	60.0	0.9657711395324704	514.4759738287436	37.5
25	64.0	0.9897898966524779	514.5498745730723	37.5
25	68.0	0.9742726387934357	516.416182168288	37.5
25	72.0	0.9393135342333927	529.9494298242261	37.5
25	76.0	0.8872710804172672	532.6111603597279	37.5
25	80.0	0.8565457320049139	530.7557770610531	37.5
25	84.0	0.8461548315853756	535.1826413684508	37.5
25	88.0	0.8363646174463811	534.328230834152	37.5
25	92.0	0.8425797064208841	533.0686171984188	37.5
25	96.0	0.8439122033783226	533.0643908340538	37.5
25	100.0	0.8488416124889822	532.3143952218352	37.5
25	104.0	0.8568513206603805	531.082244279782	37.5
25	108.0	0.8617750329801411	529.4103564548145	37.5
25	112.0	0.8771964482003092	532.2430048539213	37.5
25	116.0	0.9029488766584162	531.9846653007465	37.5
25	120.0	0.9530231945856932	531.9049336431219	37.5
25	124.0	0.9819382004132763	531.343252198431	37.5
25	128.0	0.9848739928367337	530.1346605188008	37.5
25	132.0	0.9557298810836307	527.3178826657822	37.5
25	136.0	0.899282533278152	522.8693102034275	37.5
25	140.0	0.8611083056060945	523.7825265241753	37.5
25	144.0	0.8523187236840442	524.3597462441338	37.5
25	148.0	0.8378996978567996	499.9919517967017	37.5
25	152.0	0.836502131336439	506.17386088958233	37.5
25	156.0	0.8412081950285661	509.0818234191407	37.5
25	160.0	0.8449711666931032	506.7986291337879	37.5
25	164.0	0.8498204565527636	506.6437074403223	37.5
25	168.0	0.8570248361879005	508.3516576234808	37.5
25	172.0	0.8645179832923042	506.0488510453608	37.5
25	176.0	0.8852033113413542	506.3487273657341	37.5
25	180.0	0.9293443565154917	508.0124458495812	37.5
25	184.0	0.962901362492447	505.9876475999813	37.5
25	188.0	0.9678853463396638	506.1620939709812	37.5
25	192.0	0.9574334720485859	505.83118232064857	37.5
25	196.0	0.9169947309750711	505.76869737869856	37.5
25	200.0	0.8713221478045431	504.51445375421497	37.5
25	204.0	0.850145739486852	507.11919854248725	37.5
25	208.0	0.8460014873453842	506.5472774411018	37.5
25	212.0	0.8399722477349522	506.56958294207215	37.5
25	216.0	0.8390997744615624	504.1013745099604	37.5
25	220.0	0.8434468102633353	505.356167359809	37.5
25	224.0	0.8476165171904128	506.9155718430115	37.5
25	228.0	0.850605713776955	507.8044351836219	37.5
25	232.0	0.8672929611374237	509.1704963446607	37.5
25	236.0	0.8836259669524026	507.4496454242519	37.5
25	240.0	0.9243883989195484	513.5157302003324	37.5
25	244.0	0.9579789093105577	522.5937710133043	37.5
25	248.0	0.9710151119978931	521.5044414808381	37.5
25	252.0	0.9571053376566268	520.8157650718953	37.5
25	256.0	0.9246956380684773	517.2148987029201	37.5
25	260.0	0.8770316492939729	516.7585768607148	37.5
25	264.0	0.8525296677539612	515.7809141828658	37.5
25	268.0	0.8428259720009483	516.2437685555825	37.5
25	272.0	0.8371962361102717	517.3682038520247	37.5
25	276.0	0.8358430733436304	518.4534718701581	37.5
25	280.0	0.8391047274090578	515.8635307441355	37.5
25	284.0	0.8457185137082575	514.595929518069	37.5
25	288.0	0.8537544427254373	515.2948507765361	37.5
25	292.0	0.8567946503026324	517.0416788857532	37.5
25	296.0	0.8735865209187886	514.9885760440981	37.5
25	304.0	0.934056019677735	515.0671273204516	37.5
25	308.0	0.9609541794378749	514.4144121885133	37.5
25	312.0	0.9613472521646036	507.4266442866125	37.5
25	316.0	0.9575957664422388	516.2019816047253	37.5
25	320.0	0.9153914103812002	516.8849898791294	37.5
25	324.0	0.8656936672557627	513.1380448430576	37.5
25	328.0	0.845751537620105	514.3402767727472	37.5
25	332.0	0.8385923564431453	509.51513646361815	37.5
25	336.0	0.8378623029422301	508.8952167555559	37.5
25	340.0	0.8376679819005126	508.38325168097833	37.5
25	344.0	0.8407409655349344	508.6972006408682	37.5
25	348.0	0.8492318574417173	507.5503745633644	37.5
25	352.0	0.8580297257384487	508.6712013228904	37.5
25	364.0	0.9163909638028295	505.9985158365026	37.5
25	368.0	0.9504403910205041	505.5560546158095	37.5
25	372.0	0.967323904533177	505.136779984593	37.5
25	376.0	0.9492374460041859	504.6437927251264	37.5
25	380.0	0.9244866525694314	503.0148182277101	37.5
25	384.0	0.8792948369303867	502.6033345161764	37.5
25	388.0	0.8515880853504051	506.199222331164	37.5
25	392.0	0.8389864918963958	509.1785075795834	37.5
25	396.0	0.834238822136282	509.3110574262581	37.5
25	400.0	0.8321422671764406	506.7751687130262	37.5
25	404.0	0.8363211826148341	505.6083823406684	37.5
25	408.0	0.8408082450166489	507.3430730404229	37.5
25	412.0	0.8519942912990098	510.6921575853535	37.5
25	424.0	0.8985772190841866	524.2062797859528	37.5
25	428.0	0.939117398168041	525.0942993085989	37.5
25	432.0	0.9535402621907716	519.978727631166	37.5
25	436.0	0.9613546406687433	519.8864427705191	37.5
25	440.0	0.9428107740522294	519.2141973790125	37.5
25	444.0	0.9062536806259089	514.6280067548948	37.5
25	448.0	0.8593789965374662	510.4135028836529	37.5
25	452.0	0.8377630769000078	512.0318304325355	37.5
25	456.0	0.8353717195143306	507.7947232968332	37.5
25	460.0	0.8356903437682152	507.71230817843536	37.5
25	464.0	0.8344768954486897	506.54027268374506	37.5
25	468.0	0.8344376363729484	507.34914328424736	37.5
25	472.0	0.8502749433414852	506.367491109153	37.5
25	476.0	0.8545237550225525	505.78770395753713	37.5
25	488.0	0.9085211211946015	505.1051107439722	37.5
25	492.0	0.9419561013902458	502.4130238674326	37.5
25	496.0	0.9551527246687864	502.4962625042872	37.5
25	500.0	0.9530400157950261	507.6564982516172	37.5
25	504.0	0.937536284562776	509.6170200937075	37.5
25	508.0	0.8903034570172691	509.5371953193346	37.5
25	512.0	0.8485794262710684	510.0560418109368	37.5
25	516.0	0.8354445715685254	510.8604997200032	37.5
25	520.0	0.8272051591784989	510.6003923216572	37.5
25	524.0	0.829006353754283	509.485344934643	37.5
25	528.0	0.834844518070676	507.8671499600756	37.5
25	532.0	0.8373734971933617	508.4156719450274	37.5
25	536.0	0.8379575814980408	510.58054655977503	37.5
25	540.0	0.8506228944838349	510.82496610540426	37.5
25	552.0	0.8992226683364546	506.93822118931536	37.5
25	556.0	0.9323667740305817	507.89210444627577	37.5
25	560.0	0.9509263146410246	505.6514735804497	37.5
25	564.0	0.9488120189898905	506.162287887511	37.5
25	568.0	0.9384427871859635	506.5560396271736	37.5
25	572.0	0.9018251100792608	504.0669893690975	37.5
25	576.0	0.8553350764338459	502.270378973271	37.5
25	580.0	0.8349382440360238	502.6395472700226	37.5
25	584.0	0.8266384040420782	503.3557529697069	37.5
25	588.0	0.8244059324957203	503.6657220608994	37.5
25	592.0	0.8263965258593373	502.35006887626446	37.5
25	596.0	0.8285376809842477	504.8439989564386	37.5
25	600.0	0.8376046511159102	506.1468877249158	37.5
25	620.0	0.9023988030263336	502.9613611776337	37.5
25	624.0	0.9345905561560667	506.10759225544285	37.5
25	628.0	0.9503084646304196	512.9002619119467	37.5
25	632.0	0.9447191265309125	516.9883581387653	37.5
25	636.0	0.9346349423738847	513.6645578852346	37.5
25	640.0	0.882228492233333	513.523621314018	37.5
25	644.0	0.8431334654551486	512.0937989436549	37.5
25	648.0	0.8305276579366387	512.8912107132245	37.5
25	652.0	0.8227354826512974	513.0257784555541	37.5
25	656.0	0.8260375084951506	517.4451037853127	37.5
25	660.0	0.8251531213850862	519.8894041076089	37.5
25	664.0	0.827091299069884	520.7787015379972	37.5
25	668.0	0.8313187282755223	518.5871217209834	37.5
30	0.0	0.8906758133430897	979.200833182009	37.5
30	4.0	0.8723773863922004	984.8879843444672	37.5
30	8.0	0.8698112067828154	988.9423546270436	37.5
30	12.0	0.8669513432955795	988.8453105476192	37.5
30	16.0	0.8662725443275912	988.5821932920496	37.5
30	20.0	0.8743676877773103	989.3910333714496	37.5
30	24.0	0.8723185634770527	987.6490296257252	37.5
30	28.0	0.8806752130405041	987.4572876814536	37.5
30	32.0	0.8808572538041124	989.0202501490432	37.5
30	36.0	0.8874059916585707	987.8642070860428	37.5
30	40.0	0.9004081270790677	990.8291514241856	37.5
30	44.0	0.907577372924869	987.1839173739392	37.5
30	48.0	0.913263528193894	986.9947390260612	37.5
30	52.0	0.9305593791366108	989.1690250738424	37.5
30	56.0	0.9747056102743509	982.8802581282948	37.5
30	60.0	1.0450905839614175	989.0531888106946	37.5
30	64.0	1.0728042006427492	984.2542899653832	37.5
30	68.0	1.048104791804641	989.2131713005516	37.5
30	72.0	1.003089482060069	989.4188184595348	37.5
30	76.0	0.9468409330705262	985.782835843772	37.5
30	80.0	0.9074012728769059	985.0289182857572	37.5
30	84.0	0.8965209781225126	987.250458773016	37.5
30	88.0	0.8860399009476927	986.1643400397272	37.5
30	92.0	0.8869571138774507	990.988852594632	37.5
30	96.0	0.8886198780581466	986.7132599265826	37.5
30	100.0	0.8890832466462864	988.4766970881344	37.5
30	104.0	0.9009631142596858	989.6053766207016	37.5
30	108.0	0.9084916221105358	992.6398075604112	37.5
30	112.0	0.9157047514551799	993.7401121632146	37.5
30	116.0	0.9300209726557837	992.433875723218	37.5
30	120.0	0.9443648193903358	997.3525831207412	37.5
30	124.0	1.0008645025733813	997.5968303307612	37.5
30	128.0	1.0475820414133206	999.4153881358872	37.5
30	132.0	1.0571157676351213	1000.0686838790394	37.5
30	136.0	1.0296239427722509	999.9640498395958	37.5
30	140.0	0.9857983258667862	998.2944643196678	37.5
30	144.0	0.92866750264473	996.9972788554736	37.5
30	148.0	0.9048298439842525	994.7487261805644	37.5
30	152.0	0.8999147396196789	991.4083261682812	37.5
30	156.0	0.8984135737682197	992.5276325863368	37.5
30	160.0	0.8923372865317778	991.1955392703372	37.5
30	164.0	0.8962980165024975	992.430049694726	37.5
30	168.0	0.8985368068825854	993.029539824598	37.5
30	172.0	0.9066965659879807	992.1947308339476	37.5
30	176.0	0.907002141272042	992.776761023176	37.5
30	180.0	0.9179179765990675	991.4993357431453	37.5
30	184.0	0.9210395614665455	994.3436954026736	37.5
30	188.0	0.9340022095419072	996.537515594786	37.5
30	192.0	0.9584925351096616	993.9650711600792	37.5
30	196.0	1.0065482215177513	995.4843780312984	37.5
30	200.0	1.0325432542524053	994.5535494206702	37.5
30	204.0	1.0365594433929726	994.2233073139192	37.5
30	208.0	1.0247980970050263	993.6268344016332	37.5
30	212.0	0.9754438876022	994.442356229236	37.5
30	216.0	0.9248476477196785	995.8488106800588	37.5
30	220.0	0.9007695792807157	992.9844380095108	37.5
30	224.0	0.8935744839321056	991.6632254083452	37.5
30	228.0	0.8915621676643687	990.7807190259788	37.5
30	232.0	0.889819057282538	991.8540284862328	37.5
30	236.0	0.8945686237099306	991.8080044049896	37.5
30	240.0	0.8963959184953572	993.6920066319686	37.5
30	244.0	0.9021883098101877	998.6742361384051	37.5
30	248.0	0.9090522440816454	997.6060912335172	37.5
30	252.0	0.9216929064138678	1000.2830813623368	37.5
30	256.0	0.9173320555820997	998.1593576134978	37.5
30	260.0	0.9264984818610079	999.5221672781388	37.5
30	264.0	0.9383607648595775	1000.0050962426038	37.5
30	268.0	0.9613357440482054	998.7476691395616	37.5
30	272.0	1.0100366765670212	995.4161791722216	37.5
30	276.0	1.0266108299448928	997.0529971448652	37.5
30	280.0	1.0268525439428493	996.5857777068646	37.5
30	284.0	1.0166177294138767	995.5013297036548	37.5
30	288.0	0.9719923246865864	998.2345758562094	37.5
30	292.0	0.9214557060129255	998.024688629176	37.5
30	296.0	0.8979156851673612	998.4237177541868	37.5
30	300.0	0.8917642471139916	997.931235366651	37.5
30	304.0	0.8891088177805229	995.571897142154	37.5
30	308.0	0.8954993461270017	999.5109412033636	37.5
30	316.0	0.8964207767035396	996.2345669986564	37.5
30	320.0	0.9016324335123448	1002.6678356712912	37.5
30	324.0	0.9020412013511835	1002.0689764745566	37.5
30	328.0	0.9013065009967025	1001.6433774594652	37.5
30	332.0	0.9048736321405166	1001.1061123414588	37.5
30	336.0	0.9096141721457999	999.5520357077828	37.5
30	340.0	0.9126644040569497	996.198923402483	37.5
30	344.0	0.9138653900091592	996.5417420362404	37.5
30	348.0	0.923617883406578	998.0308644484444	37.5
30	352.0	0.9396247248542411	995.4740928234626	37.5
30	356.0	0.9869757000192072	998.1663464818048	37.5
30	360.0	1.0269255032966544	994.57882349087	37.5
30	364.0	1.0430277855014334	994.0362628879492	37.5
30	368.0	1.031947530785212	995.0120007699044	37.5
30	372.0	1.0119086431700832	996.4978184546428	37.5
30	376.0	0.9548980508500137	997.7819708679853	37.5
30	380.0	0.9088501652390729	999.0182110546948	37.5
30	384.0	0.905736001168146	1001.3714614899668	37.5
30	388.0	0.8946360548048444	997.1240147378218	37.5
30	392.0	0.8868131418838751	999.7964142878934	37.5
30	396.0	0.8827539348295705	996.9532764116822	37.5
30	400.0	0.8858206588203091	999.4937676204504	37.5
30	404.0	0.8898913446592022	997.4418162668436	37.5
30	408.0	0.8902863257438105	997.3157336493616	37.5
30	412.0	0.9016379005427477	995.8507253755372	37.5
30	416.0	0.8989864251463412	997.080638713703	37.5
30	420.0	0.9074034502882242	1000.6178404978966	37.5
30	424.0	0.9115903090410663	994.1203263886	37.5
30	428.0	0.9172763082336282	996.7974856244862	37.5
30	432.0	0.9195953479284346	997.229235772872	37.5
30	436.0	0.9305344126357009	999.6862793093146	37.5
30	440.0	0.9592351869326726	997.960141940698	37.5
30	444.0	1.001823462816891	998.071425196024	37.5
30	448.0	1.0297908598270373	1001.273617925882	37.5
30	452.0	1.0332451476881128	1000.3124259211816	37.5
30	456.0	1.0253881320599811	999.7517135006548	37.5
30	460.0	0.9976765775499711	1001.32736153679	37.5
30	464.0	0.9311893345503451	1002.2242076826792	37.5
30	468.0	0.8974567402895103	1002.170907083186	37.5
30	472.0	0.8910569065452992	1001.6941659921924	37.5
30	476.0	0.8788385162482434	1002.5481668624224	37.5
30	480.0	0.8812048731240782	1003.1853762788268	37.5
30	484.0	0.880962828125011	1002.6121235167772	37.5
30	488.0	0.8815651307779518	1003.4535918236804	37.5
30	492.0	0.8859249222517818	1000.9699659047488	37.5
30	496.0	0.8912322019069094	1005.6447436408648	37.5
30	504.0	0.8934862913626496	1001.51758013226	37.5
30	508.0	0.8967260000998637	1001.6289786118924	37.5
30	512.0	0.8988504904835588	1003.3256899042022	37.5
30	516.0	0.9047468287227375	1002.4714187683584	37.5
30	520.0	0.9062435015340731	1001.7504341411706	37.5
30	524.0	0.9169132302917141	1001.0602406189691	37.5
30	528.0	0.9216380065742358	1001.8827793560102	37.5
30	532.0	0.9447270256318184	1000.913262061752	37.5
30	536.0	0.9849060011824167	998.8408305250116	37.5
30	540.0	1.0250682505387314	998.8130389122254	37.5
30	544.0	1.0263771373523516	998.8625765031752	37.5
30	548.0	1.0269480686362324	998.1057654488168	37.5
30	552.0	1.0052222545836684	1000.0924608418418	37.5
30	556.0	0.9522754771558409	999.7898754071816	37.5
30	560.0	0.9022228515938981	1001.6154097296863	37.5
30	576.0	0.8774574071460418	1003.8518315650334	37.5
30	580.0	0.8758142377260095	1001.7442110992416	37.5
30	584.0	0.8773041992494367	1000.5606925650897	37.5
30	588.0	0.8767201386944806	1001.7286510928698	37.5
30	592.0	0.8810842222710427	1002.3468943537276	37.5
30	596.0	0.8798869633057602	1004.4579089300852	37.5
30	600.0	0.8856602612666188	1003.6138893874328	37.5
30	604.0	0.8885434653496301	1001.9492861887876	37.5
30	608.0	0.8943743555253304	1003.8361271381888	37.5
30	612.0	0.8978730211273817	1001.3386679368678	37.5
30	616.0	0.9038118381772363	1003.40958904275	37.5
30	620.0	0.9058687214397146	1004.6154201750636	37.5
30	624.0	0.9097838770832427	1001.7008196387612	37.5
30	628.0	0.920529693116589	999.816439058618	37.5
30	632.0	0.9432497734284178	994.0985530212112	37.5
30	636.0	0.9903761545631475	981.0093972929316	37.5
30	640.0	1.012115788547245	979.35648754538	37.5
30	644.0	1.0232337428938365	982.0375865904408	37.5
30	648.0	1.018164356945602	981.0414783928736	37.5
30	652.0	1.0006175942404512	982.3587332287906	37.5
30	656.0	0.9399383206069309	987.5273696846034	37.5
30	660.0	0.8935412919482918	992.37950497213	37.5
30	664.0	0.870833392765135	994.5720662443651	37.5
30	668.0	0.8633946880705484	997.0019669479864	37.5
31	0.0	0.8954194658530976	1635.0621109328551	37.5
31	4.0	0.8745512354593433	1638.6944552626826	37.5
31	8.0	0.8751650572779929	1635.152482295561	37.5
31	12.0	0.8691632920728182	1636.1947033541333	37.5
31	16.0	0.8693672310869238	1635.4567883220986	37.5
31	20.0	0.8725775149310572	1640.4209844871652	37.5
31	24.0	0.8737600013425946	1640.262375262919	37.5
31	28.0	0.8799073060544459	1640.0904825885575	37.5
31	32.0	0.8855989715453548	1640.5531532746106	37.5
31	36.0	0.8889718870639189	1640.480654460236	37.5
31	40.0	0.8991172464516078	1639.5694575422842	37.5
31	44.0	0.8979407671888381	1643.0546701145254	37.5
31	48.0	0.9114914028459455	1640.3087951559814	37.5
31	52.0	0.9265752036117039	1640.3833066102404	37.5
31	56.0	0.95737226241597	1636.7400117280467	37.5
31	60.0	1.035542949902799	1655.8142408796125	37.5
31	64.0	1.0744388163713845	1666.626881547733	37.5
31	68.0	1.0628820037083728	1664.6211628736953	37.5
31	72.0	1.0304886710838645	1656.1194512818906	37.5
31	76.0	0.9646535370795278	1646.836635189346	37.5
31	80.0	0.9137988040817503	1645.218500788412	37.5
31	84.0	0.8977561457705829	1647.413095078217	37.5
31	88.0	0.8928390079321824	1649.755462782028	37.5
31	92.0	0.8893555884827671	1650.24318821904	37.5
31	96.0	0.8910172816611579	1641.7495694415356	37.5
31	100.0	0.8929900872557662	1645.5088357214622	37.5
31	104.0	0.9006185576013503	1646.8039437228545	37.5
31	108.0	0.9054902233684772	1645.8036900129523	37.5
31	112.0	0.9189989785080168	1647.3386560640863	37.5
31	116.0	0.9369942296143073	1648.9779693314383	37.5
31	120.0	0.9662178035569848	1651.207246734701	37.5
31	124.0	1.0246345694550736	1651.4366310858347	37.5
31	128.0	1.053523307359159	1654.0407105245552	37.5
31	132.0	1.0563265698005702	1652.255408198066	37.5
31	136.0	1.0219348081312511	1649.4792976598774	37.5
31	140.0	0.9643512806484971	1650.1473438304108	37.5
31	144.0	0.9217459170763327	1641.4758556620698	37.5
31	148.0	0.8999577720097415	1640.4224671577413	37.5
31	152.0	0.8914402363104468	1637.2770281662804	37.5
31	156.0	0.8869539995736055	1637.0253110526105	37.5
31	160.0	0.8887008064498109	1642.038108175449	37.5
31	164.0	0.8858572484731486	1643.341722020857	37.5
31	168.0	0.8953934154130613	1642.0816126329617	37.5
31	172.0	0.89898195056524	1643.3838647580535	37.5
31	176.0	0.9109927618512759	1647.4925356337287	37.5
31	180.0	0.9272232303778453	1646.2873386405818	37.5
31	184.0	0.9576221381250352	1648.9143090963364	37.5
31	188.0	1.0113256289556551	1646.1871100394155	37.5
31	192.0	1.045506243388241	1648.715677062905	37.5
31	196.0	1.0328221684713155	1648.461818805158	37.5
31	200.0	1.0115818257770595	1649.469252788465	37.5
31	204.0	0.9560921420834883	1646.8993149920768	37.5
31	208.0	0.9083084996351333	1645.162753938764	37.5
31	212.0	0.8922142060274615	1643.2497016037191	37.5
31	216.0	0.8830696071253785	1642.0027604570178	37.5
31	224.0	0.8819035320626121	1638.243868041066	37.5
31	228.0	0.886626248858563	1639.7894824579314	37.5
31	232.0	0.8890792497042904	1641.0984169353712	37.5
31	236.0	0.9027485554987547	1643.953747425161	37.5
31	240.0	0.9137373520924174	1615.4557889255711	37.5
31	244.0	0.9240443026447841	1618.2590228387453	37.5
31	248.0	0.9679455933068039	1622.924331226926	37.5
31	252.0	1.0154915034942302	1622.9321536755238	37.5
31	256.0	1.047910821054768	1621.307336015053	37.5
31	260.0	1.0376861210033377	1621.6428813160226	37.5
31	264.0	1.0134868286983143	1622.018064595122	37.5
31	268.0	0.9528295573662668	1617.6555809728632	37.5
31	272.0	0.9098708106691593	1615.2427691223097	37.5
31	276.0	0.8900654609883366	1612.1910660897595	37.5
31	280.0	0.8913496572282528	1613.194979395426	37.5
31	284.0	0.8881601817841269	1615.203092750602	37.5
31	288.0	0.8875314528682047	1613.6647960769928	37.5
31	292.0	0.8916150885737174	1615.3991244584638	37.5
31	296.0	0.9008875383166721	1616.5885533067578	37.5
31	300.0	0.9032807878898199	1615.0831138521607	37.5
31	304.0	0.916821018449395	1616.849055546133	37.5
31	308.0	0.9372752022045353	1620.2106233637037	37.5
31	312.0	0.9858387309306275	1620.2569629015186	37.5
31	316.0	1.03396035516452	1622.92337541473	37.5
31	320.0	1.0444116244196608	1624.0098312166415	37.5
31	324.0	1.029977073932121	1622.5096549163975	37.5
31	328.0	1.0055509244881482	1622.5597986441555	37.5
31	332.0	0.9409793595153989	1619.818945279316	37.5
31	336.0	0.9024873390997308	1617.3318528051643	37.5
31	340.0	0.8841836270820357	1617.570714335798	37.5
31	344.0	0.8819109968069745	1619.2051173164575	37.5
31	348.0	0.8806816336359963	1616.6746162721156	37.5
31	352.0	0.889415125339518	1618.203720452129	37.5
31	356.0	0.8890817971425399	1620.829731902793	37.5
31	360.0	0.9001300588686002	1616.3947105130746	37.5
31	364.0	0.90433413357805	1618.0161896245986	37.5
31	368.0	0.9107909639287457	1617.4031380485808	37.5
31	372.0	0.9379440535262005	1619.3916131541705	37.5
31	376.0	0.9918490390705348	1620.9151191975168	37.5
31	380.0	1.0332906427141337	1624.7102296870476	37.5
31	384.0	1.0464043683258573	1624.8551652773924	37.5
31	388.0	1.034263335449146	1625.90358481603	37.5
31	392.0	1.0029142844257304	1623.085178502134	37.5
31	396.0	0.9312554433452706	1619.3034489175493	37.5
31	400.0	0.8966668692561269	1618.263856458607	37.5
31	404.0	0.8869201533725896	1615.7113167657171	37.5
31	408.0	0.8808817101986132	1620.0318369112235	37.5
31	412.0	0.8836910856348241	1618.6459061497033	37.5
31	416.0	0.8845000030322059	1625.8753164308582	37.5
31	420.0	0.8914114320940904	1631.5818820223758	37.5
31	424.0	0.893801794252673	1616.405300392037	37.5
31	428.0	0.8997341816749933	1622.2549292211183	37.5
31	432.0	0.9082721095703942	1618.0377193972483	37.5
31	436.0	0.9289037002384611	1618.250312880412	37.5
31	440.0	0.9770959490718548	1622.985285522641	37.5
31	444.0	1.023205877761583	1625.19312585565	37.5
31	448.0	1.0425752000352544	1623.9998380794557	37.5
31	452.0	1.0356066712056033	1624.326413094193	37.5
31	456.0	1.0073458011043073	1623.885588959528	37.5
31	460.0	0.9430719779974466	1622.2986831005337	37.5
31	464.0	0.9003725783563334	1623.6424850722965	37.5
31	468.0	0.8824189978706025	1623.1818346533305	37.5
31	472.0	0.8839710733464898	1622.5514802704438	37.5
31	476.0	0.8768911839604987	1624.458904172546	37.5
31	480.0	0.8870962425952795	1628.5778415288353	37.5
31	484.0	0.8827642354166119	1628.808618019964	37.5
31	488.0	0.8845240746774766	1630.3021246739304	37.5
31	492.0	0.8986163997121193	1632.680561575412	37.5
31	496.0	0.9052219189065523	1633.4584902849372	37.5
31	500.0	0.9149524270556257	1626.9801100588563	37.5
31	504.0	0.9539661832792532	1623.25296772126	37.5
31	508.0	1.0050662406690427	1627.3857808258072	37.5
31	512.0	1.0330387316971719	1625.846029325695	37.5
31	516.0	1.0394769629360283	1626.7883968108008	37.5
31	520.0	1.0200299127887325	1627.015725189948	37.5
31	524.0	0.9601537781411839	1621.0999755214614	37.5
31	528.0	0.9061438553931783	1616.8961331546636	37.5
31	532.0	0.875317374380582	1614.7405527842889	37.5
31	536.0	0.8703200652656946	1616.921197489425	37.5
31	540.0	0.8710931110893333	1621.6310789227127	37.5
31	544.0	0.8724083145198961	1623.265686941646	37.5
31	548.0	0.8788748996495284	1629.5654712038493	37.5
31	552.0	0.8822910483483394	1629.882698994027	37.5
31	556.0	0.8901467920367743	1632.627168521882	37.5
31	560.0	0.8966951352202669	1632.1813262275225	37.5
31	564.0	0.9060664073770353	1629.30239004878	37.5
31	568.0	0.9255673281217474	1634.4488748713993	37.5
31	572.0	0.9627334251638082	1638.5585323275636	37.5
31	576.0	1.0156745344982316	1640.2474303522947	37.5
31	580.0	1.0335135270523297	1638.3474905492528	37.5
31	584.0	1.0269721014636386	1639.0778374108077	37.5
31	588.0	1.0054975140111857	1638.1073803172912	37.5
31	592.0	0.946021663465707	1636.1542098067453	37.5
31	596.0	0.8900635422812282	1637.8074387707975	37.5
31	600.0	0.8726456422292076	1628.512997757717	37.5
31	604.0	0.8715137227966201	1630.1959596090044	37.5
31	608.0	0.8704144233447965	1631.1493872975848	37.5
31	612.0	0.8683504152752594	1631.023180962642	37.5
31	616.0	0.8675694337696949	1629.5702289077456	37.5
31	620.0	0.8770024861930616	1633.4894652697458	37.5
31	624.0	0.8824764770435934	1627.1381833322475	37.5
31	628.0	0.8894202659588037	1623.4039098484354	37.5
31	632.0	0.898583384139437	1622.276720926944	37.5
31	636.0	0.9082440220585806	1621.67527711605	37.5
31	640.0	0.9419891831594367	1623.8966467336215	37.5
31	644.0	0.993206505998416	1625.6327865406802	37.5
31	648.0	1.0216971188581696	1625.5733090280282	37.5
31	652.0	1.0219434846574633	1625.4290239336444	37.5
31	656.0	1.0065919069116522	1626.5194708575175	37.5
31	660.0	0.9592232717783759	1621.4784126825016	37.5
31	664.0	0.9015860800050985	1616.6505126115171	37.5
31	668.0	0.8701472329899785	1617.122287582171	37.5
33	0.0	0.9058393592728247	1442.5195653612109	37.5
33	4.0	0.8889613234165838	1446.1246344787342	37.5
33	8.0	0.8835819608433644	1452.7897084180415	37.5
33	12.0	0.8766718523466706	1455.965922927648	37.5
33	16.0	0.8753309162277143	1458.2703771411636	37.5
33	20.0	0.8801630123217871	1457.073702817206	37.5
33	24.0	0.883522396923872	1458.0468105302673	37.5
33	28.0	0.8861331867839907	1459.290054193494	37.5
33	32.0	0.8859221402060745	1461.9749036538633	37.5
33	36.0	0.8939127556815856	1459.7050131468222	37.5
33	40.0	0.9030605740791591	1460.2169547163885	37.5
33	44.0	0.9071794007373878	1463.579868995504	37.5
33	48.0	0.9174400183033046	1462.835654005101	37.5
33	52.0	0.9269582841857742	1466.9102044255403	37.5
33	56.0	0.954906162868552	1461.4828984320409	37.5
33	60.0	1.0145588159491048	1452.0074502755258	37.5
33	64.0	1.0822463633823847	1454.8910586816874	37.5
33	68.0	1.0825980765045062	1459.062949072957	37.5
33	72.0	1.0608702246884283	1457.403887244542	37.5
33	76.0	1.001834037249493	1458.7008033591535	37.5
33	80.0	0.9426929404146877	1462.8355600246916	37.5
33	84.0	0.9125555066837416	1459.8766055631845	37.5
33	88.0	0.9021622657753431	1461.0881303423505	37.5
33	92.0	0.9000360309328753	1457.0027390784771	37.5
33	96.0	0.8972775823643406	1460.7371184783417	37.5
33	100.0	0.8998423556806222	1460.5117276997428	37.5
33	104.0	0.9031327544860677	1463.5468051731443	37.5
33	108.0	0.9040479036395674	1465.9054207348768	37.5
33	112.0	0.9196038834416576	1464.8523403879906	37.5
33	116.0	0.9342707476596066	1461.6381494452703	37.5
33	120.0	0.9436031785001484	1464.2617998816552	37.5
33	124.0	0.9835323449022427	1460.9195222177411	37.5
33	128.0	1.041576395917035	1462.7620680162272	37.5
33	132.0	1.0655649528995392	1462.3368950442466	37.5
33	136.0	1.0492116200991117	1466.6176005170746	37.5
33	140.0	1.01802886425732	1467.5546113565588	37.5
33	144.0	0.9602872270278747	1473.9200520733837	37.5
33	148.0	0.9230202724932368	1481.4272726489826	37.5
33	152.0	0.9025250345435869	1485.5090516402036	37.5
33	156.0	0.9020320358352873	1484.5348614279865	37.5
33	160.0	0.8994924064678586	1480.979019393562	37.5
33	164.0	0.9007685864929877	1482.4348954937095	37.5
33	168.0	0.8986695089550792	1482.5162433896478	37.5
33	172.0	0.9075512169832626	1479.3104956173834	37.5
33	176.0	0.9138238468052041	1481.8688034923396	37.5
33	180.0	0.920875376215675	1475.8070412202746	37.5
33	184.0	0.9356175733397584	1481.2442641533576	37.5
33	188.0	0.958422836618138	1474.3772868967176	37.5
33	192.0	1.0172145979416065	1474.2969872898525	37.5
33	196.0	1.052630605314523	1474.0606128496054	37.5
33	200.0	1.0509827448311058	1476.544247734322	37.5
33	204.0	1.0334139405624345	1476.0648421080548	37.5
33	208.0	0.9791031501295935	1482.8536948721048	37.5
33	212.0	0.9256869899825855	1484.774984624881	37.5
33	216.0	0.9073530728796155	1485.5878307920889	37.5
33	220.0	0.8954464365478778	1485.3657358344728	37.5
33	224.0	0.8935834506729788	1485.824718409376	37.5
33	228.0	0.892109875573229	1485.127973135965	37.5
33	232.0	0.895777693278917	1485.716990969848	37.5
33	236.0	0.9038913230200045	1485.179931105086	37.5
33	240.0	0.9127199650507728	1469.0176700204229	37.5
33	244.0	0.920514236335848	1476.2753353339876	37.5
33	248.0	0.9348701702267861	1474.0664954568058	37.5
33	252.0	0.9556937046418943	1465.3337103240344	37.5
33	256.0	1.0133296417187232	1468.3215062704337	37.5
33	260.0	1.052611272888634	1466.7162177935722	37.5
33	264.0	1.0549977548586988	1470.1296774813302	37.5
33	268.0	1.0378222112512638	1473.306469128565	37.5
33	272.0	0.9968783033506371	1473.4157260222598	37.5
33	276.0	0.9336263605827432	1478.214956260994	37.5
33	280.0	0.904300836612248	1481.3606832516066	37.5
33	284.0	0.8997107266996027	1480.1407765381855	37.5
33	288.0	0.8974005037200186	1482.267042254049	37.5
33	292.0	0.8993202390275249	1482.5275413569957	37.5
33	296.0	0.9019789183490363	1480.673063621426	37.5
33	300.0	0.9077202638909752	1477.7755501763163	37.5
33	304.0	0.9127720896321876	1477.1453237727392	37.5
33	308.0	0.9236033227467794	1476.2787353764472	37.5
33	312.0	0.9357498902531817	1473.3475134875987	37.5
33	316.0	0.963107201612766	1465.664500430451	37.5
33	320.0	1.023355676590766	1469.545828761043	37.5
33	324.0	1.048880806351363	1467.460496531175	37.5
33	328.0	1.054043940623428	1470.0367426049888	37.5
33	332.0	1.0303113906912758	1473.2894139701025	37.5
33	336.0	0.9859286240689451	1475.7708423436995	37.5
33	340.0	0.9272902755341599	1477.1126643111322	37.5
33	344.0	0.9015877024734604	1477.339554842947	37.5
33	348.0	0.8990641229689751	1480.6872511070162	37.5
33	352.0	0.8948249509833529	1483.4833874038488	37.5
33	356.0	0.89435460937493	1482.9740233013574	37.5
33	360.0	0.9001420494989372	1480.2206724641017	37.5
33	364.0	0.9051631541896855	1483.0277780754525	37.5
33	368.0	0.913025058608721	1474.73548142878	37.5
33	372.0	0.9223428182617421	1478.4765309074282	37.5
33	376.0	0.9356671647705772	1473.019073981691	37.5
33	380.0	0.9695378590834742	1472.4015394713565	37.5
33	384.0	1.0262386640323249	1470.730145278908	37.5
33	388.0	1.052088276759469	1469.810159826136	37.5
33	392.0	1.050601773326035	1469.2752264262317	37.5
33	396.0	1.028725596844633	1471.7154506773763	37.5
33	400.0	0.9751281798986109	1474.708842344823	37.5
33	404.0	0.9182825256176778	1477.397048507578	37.5
33	408.0	0.8972950485165152	1479.71298389781	37.5
33	412.0	0.8903605400661079	1481.676886361431	37.5
33	416.0	0.893056183496603	1483.2432160591795	37.5
33	420.0	0.8862151128220365	1489.6202538878074	37.5
33	424.0	0.8952057622213835	1480.8016961226776	37.5
33	428.0	0.9028137042223978	1479.8021930145264	37.5
33	432.0	0.9046970477012849	1481.566978269893	37.5
33	436.0	0.9169368188688333	1478.383402873422	37.5
33	440.0	0.925008255939427	1472.9435960111498	37.5
33	444.0	0.9586671544920528	1473.6503803531916	37.5
33	448.0	1.0172407729457549	1470.5949816182967	37.5
33	452.0	1.0493997766890892	1472.430995340055	37.5
33	456.0	1.0441510761281325	1472.95198005714	37.5
33	460.0	1.0283152928789656	1476.999852343991	37.5
33	464.0	0.9814767411497886	1480.6519346258708	37.5
33	468.0	0.921392864440319	1479.0880996475148	37.5
33	472.0	0.8970369711277465	1483.5646691060451	37.5
33	476.0	0.8861147610735461	1482.5399604266	37.5
33	480.0	0.8847310339909882	1485.8992334865138	37.5
33	484.0	0.8832308738670428	1486.2856623048258	37.5
33	488.0	0.8883069694982496	1485.417708172636	37.5
33	492.0	0.8990904432151678	1489.0131255855035	37.5
33	496.0	0.8991791674971591	1490.2238527061957	37.5
33	500.0	0.9092197432630101	1486.8407132854995	37.5
33	504.0	0.920256346990147	1480.6293888641146	37.5
33	508.0	0.9423744316147449	1474.3172830639244	37.5
33	512.0	0.9850067122920297	1471.7554469834747	37.5
33	516.0	1.0282675128857575	1470.8429747379896	37.5
33	520.0	1.04243688337794	1471.9974972708142	37.5
33	524.0	1.0312776191892086	1475.0586881858012	37.5
33	528.0	1.0051906298001758	1478.185265429452	37.5
33	532.0	0.9371690163361875	1478.0509367793848	37.5
33	536.0	0.8951231825941391	1477.3877727910617	37.5
33	540.0	0.8861804643072408	1481.475759502908	37.5
33	544.0	0.8798067646010844	1482.2563257018903	37.5
33	548.0	0.8771441990063104	1485.6500060765015	37.5
33	552.0	0.8815675828693116	1485.9269409124834	37.5
33	556.0	0.8827424432572195	1488.9871629220104	37.5
33	560.0	0.8881768384219534	1488.6411798399197	37.5
33	564.0	0.8991474998434789	1485.7065026717662	37.5
33	568.0	0.9047082389049995	1488.0878340379577	37.5
33	572.0	0.9143617450426461	1485.1392544384012	37.5
33	576.0	0.9402588830527694	1478.5913692462636	37.5
33	580.0	0.9909077451111243	1473.3038530158	37.5
33	584.0	1.032003062819159	1474.2203291678234	37.5
33	588.0	1.0338945222741214	1475.2570021421543	37.5
33	592.0	1.023274450239517	1479.5148267385264	37.5
33	596.0	0.9910104486876494	1479.9450655405722	37.5
33	600.0	0.9281568390660383	1485.8535883438458	37.5
33	604.0	0.8884695027689081	1482.1879528921727	37.5
33	608.0	0.8760430277644533	1487.3581922005628	37.5
33	612.0	0.8762387684745653	1482.9043095205316	37.5
33	616.0	0.8759898993671189	1483.011484682884	37.5
33	620.0	0.8652889276992006	1486.2929922813698	37.5
33	624.0	0.8777145078959336	1485.2127442343508	37.5
33	628.0	0.8836497524303879	1484.398324328757	37.5
33	632.0	0.8889801486452859	1480.968256202235	37.5
33	636.0	0.897880950027441	1472.491913534638	37.5
33	640.0	0.908394749629064	1469.893625744348	37.5
33	644.0	0.9217258594512951	1467.5464827557173	37.5
33	648.0	0.9565905527314594	1462.022326802498	37.5
33	652.0	1.0035811385738962	1460.835624006476	37.5
33	656.0	1.028144421118601	1462.110217525886	37.5
33	660.0	1.0263200901810352	1463.3695200261982	37.5
33	664.0	1.0111863388623767	1465.938522935562	37.5
33	668.0	0.9560535717372222	1471.7483752756427	37.5
34	0.0	0.8970885027502286	881.142204382705	37.5
34	4.0	0.8838475148467311	882.0900083981005	37.5
34	8.0	0.8814108420551762	888.3068940190154	37.5
34	12.0	0.8747345862613138	886.8211223756903	37.5
34	16.0	0.8744731251216447	886.3264361830584	37.5
34	20.0	0.8760391372743294	889.0547551436131	37.5
34	24.0	0.884612488372932	886.6003112216323	37.5
34	28.0	0.8842053818805535	887.1589578212296	37.5
34	32.0	0.8892359273331037	889.0229722686224	37.5
34	36.0	0.8946906625993046	885.9685606368334	37.5
34	40.0	0.9070126581858942	886.735270258178	37.5
34	44.0	0.9128296469226846	885.2883326327965	37.5
34	48.0	0.9174689346952737	886.2452522365185	37.5
34	52.0	0.93910224396163	886.6380661561143	37.5
34	56.0	0.969903042447112	879.1300467109098	37.5
34	60.0	1.045651807265667	882.7804050720544	37.5
34	64.0	1.0857273975385768	878.8645231718594	37.5
34	68.0	1.070788713921698	880.8981735480909	37.5
34	72.0	1.0337842521208493	884.4948243290717	37.5
34	76.0	0.9645991908120707	884.1800179836399	37.5
34	80.0	0.9203969507677177	884.9650088201442	37.5
34	84.0	0.9065532736024017	886.3441682965062	37.5
34	88.0	0.8945911762366077	884.7302094221702	37.5
34	92.0	0.9009213183709507	886.71077308564	37.5
34	96.0	0.8967456676415549	886.6781676471429	37.5
34	100.0	0.8993676411173122	886.6943029842242	37.5
34	104.0	0.9047184554719085	887.16410515675	37.5
34	108.0	0.9111692707248832	888.8338099142319	37.5
34	112.0	0.9288219538537685	891.5904115201416	37.5
34	116.0	0.9450146717351434	893.102953760292	37.5
34	120.0	0.985473403711939	894.911866856891	37.5
34	124.0	1.0511979235805535	893.6915751320267	37.5
34	128.0	1.0706354971401413	892.4862773772385	37.5
34	132.0	1.0515174760356674	892.5776978110376	37.5
34	136.0	1.0091587071211243	891.0278564848971	37.5
34	140.0	0.948977098668873	892.176106318894	37.5
34	144.0	0.9128953088917072	895.4255590685764	37.5
34	148.0	0.903991815958297	891.4138490301281	37.5
34	152.0	0.9023205161284795	889.4985987507532	37.5
34	156.0	0.9042980238758256	888.9155212286216	37.5
34	160.0	0.9093262281814309	887.3200277332464	37.5
34	164.0	0.9087875232180119	890.0007506803797	37.5
34	168.0	0.9120217066198298	887.5301069029141	37.5
34	172.0	0.9249686583769573	890.5019019127529	37.5
34	176.0	0.936675192444507	891.6595193420151	37.5
34	180.0	0.9497081423327396	889.8123461670486	37.5
34	184.0	1.0029985446374288	891.240289533487	37.5
34	188.0	1.0447982595714522	888.6831075200273	37.5
34	192.0	1.0589423958379103	888.5721618017335	37.5
34	196.0	1.0429965508053856	887.0518045892579	37.5
34	200.0	0.9999167606573373	885.2502864012204	37.5
34	204.0	0.9338686281526172	883.4437961093752	37.5
34	208.0	0.9124964727314742	882.6599675925938	37.5
34	212.0	0.9043735702149424	883.4672873052092	37.5
34	216.0	0.9004195220502421	885.1429444037213	37.5
34	220.0	0.896351147876405	888.3161320994134	37.5
34	224.0	0.905113247444245	889.1010148187908	37.5
34	228.0	0.9085854734648597	887.7093571240275	37.5
34	232.0	0.9116693812455665	889.5155789329226	37.5
34	236.0	0.9253125120658409	889.0138120945763	37.5
34	240.0	0.9283301393752665	891.8517441198901	37.5
34	244.0	0.9486261074685313	893.1204805438857	37.5
34	248.0	1.0066194577813885	892.4457393144866	37.5
34	252.0	1.051643712440693	892.0175792084252	37.5
34	256.0	1.0566991520890894	887.6731396290388	37.5
34	260.0	1.042955363860084	889.7700491831711	37.5
34	264.0	0.9972108022212518	886.9989192500759	37.5
34	268.0	0.9342958266727349	886.4930350682633	37.5
34	272.0	0.9141169018238605	885.3409630020624	37.5
34	276.0	0.900564489351219	884.2516245796625	37.5
34	280.0	0.8985985951975164	885.6682022838088	37.5
34	284.0	0.8992578551257429	885.7005565108107	37.5
34	288.0	0.9092660431613155	890.2726066120493	37.5
34	292.0	0.9147191136119113	893.0748601665005	37.5
34	296.0	0.9213208808173369	895.49879757076	37.5
34	300.0	0.9316959005664132	897.6035714458882	37.5
34	304.0	0.9530942887432324	893.4721856761067	37.5
34	308.0	0.9986791180320939	896.0869125934234	37.5
34	312.0	1.0430402818384046	892.6030262143939	37.5
34	316.0	1.0587965318910402	888.7614507700092	37.5
34	320.0	1.0451070322584102	889.3538021058242	37.5
34	324.0	1.0090237597548457	889.1461182413381	37.5
34	328.0	0.9427453104162467	888.8245379958721	37.5
34	332.0	0.9071518838917626	885.9008685147884	37.5
34	336.0	0.9004951896812609	886.6856760762344	37.5
34	340.0	0.8943021206040577	886.944788898611	37.5
34	344.0	0.8897041529785666	886.3198634921413	37.5
34	348.0	0.9040715826380695	890.1976332229348	37.5
34	352.0	0.9103870795976357	889.9691957650981	37.5
34	356.0	0.9164408883542629	890.6621249159424	37.5
34	360.0	0.9321254212721567	889.8072153769801	37.5
34	364.0	0.9435810624254571	890.91442657503	37.5
34	368.0	0.9789643439024261	890.9015651455816	37.5
34	372.0	1.0364764324416673	890.0563538190792	37.5
34	376.0	1.0618890292082432	892.1158066603465	37.5
34	380.0	1.0506789082411134	891.0382393175938	37.5
34	384.0	1.0338935279141896	889.7533928873326	37.5
34	388.0	0.9676268883612898	887.3266241549103	37.5
34	392.0	0.9180002368586182	886.7401090265663	37.5
34	396.0	0.8990171438563951	887.929373161285	37.5
34	400.0	0.8929885793711787	886.6440616872466	37.5
34	404.0	0.8920880371410713	888.6622184722838	37.5
34	408.0	0.8985619256978241	890.139137527697	37.5
34	412.0	0.9015580924935892	890.2789972648708	37.5
34	416.0	0.9129793968250329	892.3433126091284	37.5
34	420.0	0.9247683132522952	898.2833450379237	37.5
34	424.0	0.9306940612710427	892.6861089204768	37.5
34	428.0	0.9472729643473315	891.5165477191832	37.5
34	432.0	0.998962022141789	892.8858057433351	37.5
34	436.0	1.0450220522349534	892.4194530171665	37.5
34	440.0	1.0534948640786497	891.2614761245037	37.5
34	444.0	1.0442997162614074	890.8186006967229	37.5
34	448.0	1.0092220964343466	891.3152703652688	37.5
34	452.0	0.9337673395564633	888.0049798078259	37.5
34	456.0	0.9024208316280472	888.401615503992	37.5
34	460.0	0.8938802424838223	886.9306181307776	37.5
34	464.0	0.8916012849581144	887.5975439947553	37.5
34	468.0	0.8891448684939919	889.0557581379645	37.5
34	472.0	0.8984338561881272	891.5868563355189	37.5
34	476.0	0.903525063359291	891.825765016634	37.5
34	480.0	0.910946336046366	893.9470343849874	37.5
34	484.0	0.9200485522397953	895.5881569134481	37.5
34	488.0	0.9304410525527259	897.702328804077	37.5
34	492.0	0.957149214025801	896.122504507463	37.5
34	496.0	1.0127171100911188	898.1312716739545	37.5
34	500.0	1.0450942548400106	897.014729497211	37.5
34	504.0	1.0512276886055045	894.8287682183043	37.5
34	508.0	1.0341814004579564	893.8644438628595	37.5
34	512.0	0.9895510947011219	892.7613662001422	37.5
34	516.0	0.9213283748503681	889.7132387978158	37.5
34	520.0	0.8944817074262882	889.4304335373704	37.5
34	524.0	0.8834868679271033	888.7780094705457	37.5
34	528.0	0.8858604717247629	888.9550682805664	37.5
34	532.0	0.8861171584294618	889.6678417079701	37.5
34	536.0	0.8902649354073658	890.7905197762154	37.5
34	540.0	0.9009387115193402	887.5504804622112	37.5
34	544.0	0.9046765016417251	889.6001142959674	37.5
34	548.0	0.9151689949419418	890.5175874531521	37.5
34	552.0	0.9271789936790231	890.550595544533	37.5
34	556.0	0.9481992866242599	893.0208679407905	37.5
34	560.0	1.0014625316243895	896.5929284423225	37.5
34	564.0	1.0399130277519502	896.3915977619034	37.5
34	568.0	1.0480224415643284	897.0989930298989	37.5
34	572.0	1.03789801448647	898.3838793222245	37.5
34	576.0	1.0029392989114605	898.832614581389	37.5
34	580.0	0.9342169002644585	894.5858363937376	37.5
34	584.0	0.8966851861589008	890.8793415586923	37.5
34	588.0	0.8829310188451068	889.9136691331425	37.5
34	592.0	0.8836781238092503	891.2720193382422	37.5
34	596.0	0.8798449308523886	888.9702361949774	37.5
34	600.0	0.8848825517712606	892.1009321675648	37.5
34	604.0	0.8944624399796571	893.3305438450013	37.5
34	608.0	0.9007220615654745	891.9261504126105	37.5
34	612.0	0.9052653623133277	893.3343101123868	37.5
34	616.0	0.9164881113711099	894.0360732223642	37.5
34	620.0	0.9262272235844956	893.7971736388408	37.5
34	624.0	0.9627403946025044	892.5585208471932	37.5
34	628.0	1.0136401477109	892.4990135485776	37.5
34	632.0	1.041541435705268	890.4710997337397	37.5
34	636.0	1.0361178756160712	879.1260036650741	37.5
34	640.0	1.0236356014118904	879.1971917421216	37.5
34	644.0	0.9683157487688951	877.1273843031593	37.5
34	648.0	0.9056333011374829	873.9954771724198	37.5
34	652.0	0.8793594603453037	870.2096135223225	37.5
34	656.0	0.8716160577485215	873.041702567393	37.5
34	660.0	0.8728292070311396	882.3534088451385	37.5
34	664.0	0.870262340456711	881.4950625290977	37.5
34	668.0	0.878042719072372	885.1687147776079	37.5
35	0.0	0.8488355900253424	223.57679909972975	37.5
35	4.0	0.8236072861591254	225.1591072054576	37.5
35	8.0	0.818425183071333	225.32849449830056	37.5
35	12.0	0.8180219071654635	226.2577876961076	37.5
35	16.0	0.8111516550412757	225.5347383349	37.5
35	20.0	0.8214588662803507	226.4037724217	37.5
35	24.0	0.8228874077950545	225.76656137793697	37.5
35	28.0	0.8230957695348816	226.0978403207936	37.5
35	32.0	0.8326283732881591	225.5832831771112	37.5
35	36.0	0.8319320638230343	225.8302861946979	37.5
35	40.0	0.8463690322599629	225.52224176334647	37.5
35	44.0	0.8461020371190235	226.37348840855825	37.5
35	48.0	0.8557767484918495	224.48387723734967	37.5
35	52.0	0.8721482846874838	225.9106891790896	37.5
35	56.0	0.9129234423934046	224.70323515106384	37.5
35	60.0	0.9704878492736554	225.9766857210675	37.5
35	64.0	0.9899247792278135	217.32121372704583	37.5
35	68.0	0.9701728602820894	218.6216666072112	37.5
35	72.0	0.9290398966082566	227.3011744270012	37.5
35	76.0	0.8735786454029622	227.108688336966	37.5
35	80.0	0.8413902677463679	226.8280770806754	37.5
35	84.0	0.8342581453300342	227.52462500513963	37.5
35	88.0	0.8274676742911757	226.36187274946045	37.5
35	92.0	0.8302101715222676	226.56228313882863	37.5
35	96.0	0.8372993202092751	226.4958635903375	37.5
35	100.0	0.8326763090246406	224.8404088036138	37.5
35	104.0	0.8502073892892824	227.61675371637952	37.5
35	108.0	0.8551004641038518	224.6293817701798	37.5
35	112.0	0.86843680733655	221.058265601686	37.5
35	116.0	0.8986075838796127	220.12306830629743	37.5
35	120.0	0.951394360164157	223.37705926201087	37.5
35	124.0	0.9831453848822045	222.8737059488545	37.5
35	128.0	0.9642629418990288	224.2907586368099	37.5
35	132.0	0.9404339675744525	226.37880177788475	37.5
35	136.0	0.883414058771553	224.92814345775795	37.5
35	140.0	0.8491964009559645	223.80093440844	37.5
35	144.0	0.8325678321620195	222.56326145755776	37.5
35	148.0	0.8273194486029457	224.58994390451076	37.5
35	152.0	0.8256951345016527	223.93620045378944	37.5
35	156.0	0.8279610262402741	224.9151014579276	37.5
35	160.0	0.8366078180278775	224.72317377699167	37.5
35	164.0	0.8416301241537989	225.38596200950457	37.5
35	168.0	0.8516273935501284	223.4778412669054	37.5
35	172.0	0.8689476925515078	225.09071726660167	37.5
35	176.0	0.8864686018333117	221.24598592618565	37.5
35	180.0	0.939325508475224	223.79104078303288	37.5
35	184.0	0.963241078547496	225.26375216030425	37.5
35	188.0	0.9580787191322714	224.70473595480368	37.5
35	192.0	0.938705597762213	226.4274459933129	37.5
35	196.0	0.8823989063696699	226.27698990426515	37.5
35	200.0	0.845508283048991	225.14270193764	37.5
35	204.0	0.8341228689143506	222.8489544624381	37.5
35	208.0	0.8263314535056221	224.61201851545664	37.5
35	212.0	0.8326855600901992	224.3704737480587	37.5
35	216.0	0.8328001979140033	223.46919281582075	37.5
35	220.0	0.8365367201251062	222.54007298178325	37.5
35	224.0	0.8454741522995324	224.70651509557192	37.5
35	228.0	0.8532265479159968	222.50663511427376	37.5
35	232.0	0.8645837375470632	221.6861529030961	37.5
35	236.0	0.8987377675147238	221.7243049068628	37.5
35	240.0	0.9491749687254836	225.8716637579205	37.5
35	244.0	0.9641562018015866	227.383370974798	37.5
35	248.0	0.9590340060628367	228.3216729517961	37.5
35	252.0	0.9294786123240647	228.9813413039076	37.5
35	256.0	0.870546038492765	228.8447314901565	37.5
35	260.0	0.8443713389804914	226.4685119496773	37.5
35	264.0	0.8290474913788738	227.46873691989265	37.5
35	268.0	0.8295246428007058	227.18447669479696	37.5
35	272.0	0.8402381470856758	226.58352980087503	37.5
35	276.0	0.8348004427770008	224.89939503266007	37.5
35	280.0	0.8401865111126539	226.5130147300848	37.5
35	284.0	0.8484591095802493	224.4049028421652	37.5
35	288.0	0.8587625749842127	224.22095959116652	37.5
35	292.0	0.8704720291922372	224.03261913432672	37.5
35	296.0	0.9241178243163102	225.29383635084392	37.5
35	300.0	0.9578438666097204	225.82980289403503	37.5
35	304.0	0.9622171807898044	225.37636025368337	37.5
35	308.0	0.9500563007488202	224.5468681816071	37.5
35	312.0	0.9129755242707374	226.39954505141557	37.5
35	316.0	0.8587613240046973	225.86267968575297	37.5
35	320.0	0.8461322145747568	224.2118935008191	37.5
35	324.0	0.8342972742139741	223.9120972245574	37.5
35	328.0	0.8345729049093479	224.31662382959317	37.5
35	332.0	0.8355496831019402	225.26018985153144	37.5
35	336.0	0.8398500055228345	223.62472378690623	37.5
35	340.0	0.8422816244524027	222.9076932383214	37.5
35	344.0	0.8485417209807751	226.00569045455995	37.5
35	348.0	0.8599441207606194	222.69559488840295	37.5
35	352.0	0.8785908615954255	218.80670008403476	37.5
35	356.0	0.9298773528795211	221.5970631647732	37.5
35	360.0	0.9583061600192023	223.3333155416866	37.5
35	364.0	0.9578433929681914	222.43884657585568	37.5
35	368.0	0.9415959108713691	223.6341957313898	37.5
35	372.0	0.8941802972820041	222.305651318993	37.5
35	376.0	0.8542367923325844	221.50680471662852	37.5
35	380.0	0.8393835152668682	219.73851108498735	37.5
35	384.0	0.8362744977986812	220.0069179180427	37.5
35	388.0	0.8376194863802005	222.4330299837327	37.5
35	392.0	0.8338028962670685	222.33666745825724	37.5
35	396.0	0.8342989329409216	221.0768853815009	37.5
35	400.0	0.8402379541721886	221.4035366790393	37.5
35	404.0	0.8469826421053871	221.70128950098567	37.5
35	408.0	0.861291393727973	221.56648471137424	37.5
35	412.0	0.8805057326331698	221.09063013702885	37.5
35	416.0	0.9257945436104009	221.16070243998809	37.5
35	420.0	0.9617756566792579	222.8398030596036	37.5
35	424.0	0.9596617567263229	225.7383443791579	37.5
35	428.0	0.9481589470787736	226.6648861704078	37.5
35	432.0	0.9058338713806574	225.05365153642745	37.5
35	436.0	0.8620838956137147	223.9466596922481	37.5
35	440.0	0.8427557762904838	223.82103229286488	37.5
35	444.0	0.8327742179149108	223.87787898581496	37.5
35	448.0	0.8298201843744685	222.6324081319474	37.5
35	452.0	0.8370259481920701	222.42769510490524	37.5
35	456.0	0.8363071637162751	219.7435102604217	37.5
35	460.0	0.8431842825283169	220.55894836888248	37.5
35	464.0	0.8479003926466046	222.3837377880591	37.5
35	468.0	0.8549154830519254	220.60389432192204	37.5
35	472.0	0.8695481193479503	219.53906611789137	37.5
35	476.0	0.9077789185542806	221.5895645378715	37.5
35	480.0	0.9449810177930734	221.7752852418729	37.5
35	484.0	0.9634031125721557	221.13971104864223	37.5
35	488.0	0.9551631334088068	222.4499692623696	37.5
35	492.0	0.9339049725442967	223.88037640100396	37.5
35	496.0	0.8760649859793836	220.95660816414176	37.5
35	500.0	0.8510535243457411	219.4707136590552	37.5
35	504.0	0.8340595805519468	218.01451934549615	37.5
35	508.0	0.8296518508352572	215.8553320538856	37.5
35	512.0	0.8295832548915163	219.45233915944863	37.5
35	516.0	0.8328880435932572	221.54834043036928	37.5
35	520.0	0.8337365789587633	222.4506043508444	37.5
35	524.0	0.8373060473289837	221.58209113816	37.5
35	528.0	0.8470658984123685	220.11081798414364	37.5
35	532.0	0.8541411562941702	220.6504817032615	37.5
35	536.0	0.8693957572951924	220.52575144751387	37.5
35	540.0	0.9109767117667636	221.05462758078303	37.5
35	544.0	0.9410852398138388	221.8725307115612	37.5
35	548.0	0.957105708018731	222.43703329688583	37.5
35	552.0	0.9537949096966477	222.9156627020292	37.5
35	556.0	0.9255263663951914	223.47322301518443	37.5
35	560.0	0.8690238770798329	222.64893619251765	37.5
35	564.0	0.8436124434970461	222.60386756596293	37.5
35	568.0	0.8329235205784787	216.7618832755413	37.5
35	572.0	0.8256657566094416	215.51111126110573	37.5
35	576.0	0.8319291047307926	215.90230995320923	37.5
35	580.0	0.8325825965430544	219.3588476878162	37.5
35	584.0	0.8332804921090354	221.24723559682485	37.5
35	588.0	0.8390739460258246	220.0093071850924	37.5
35	592.0	0.8421836651615775	221.2317423157376	37.5
35	596.0	0.8483408812880984	221.30152461156916	37.5
35	600.0	0.8589518433368869	217.88261945087865	37.5
35	604.0	0.8909834415098948	220.23571555010184	37.5
35	608.0	0.9366070365002299	220.6564296490941	37.5
35	612.0	0.9568504395513779	221.16401636493904	37.5
35	616.0	0.953992679175854	222.1336641377021	37.5
35	620.0	0.9370547928450152	223.2518769378311	37.5
35	624.0	0.8932895475974438	225.67955704212216	37.5
35	628.0	0.8432411581922072	227.51960391316717	37.5
35	632.0	0.8340234380264853	224.8710147674263	37.5
35	636.0	0.8302357480717496	218.32538091050992	37.5
35	640.0	0.8244028581587952	216.1569638973451	37.5
35	644.0	0.8229669023355818	215.4484160256928	37.5
35	648.0	0.8287404565033403	217.08123224014903	37.5
35	652.0	0.8326061319875636	221.14724647162785	37.5
35	656.0	0.8345298520938332	219.30284189006915	37.5
35	660.0	0.8408616657569472	223.6341596705729	37.5
35	664.0	0.8445075335557992	221.1548303052683	37.5
35	668.0	0.8537346176327826	223.97103125017205	37.5
36	0.0	0.895269242682142	769.724919505035	37.5
36	4.0	0.8780777566202432	773.8151061720768	37.5
36	8.0	0.8668332000019946	772.6895391713502	37.5
36	12.0	0.8716165775843765	772.7956973123415	37.5
36	16.0	0.8622003526790284	769.9708322365179	37.5
36	20.0	0.871858258327887	773.7185725542272	37.5
36	24.0	0.8740586744988337	773.5960384167402	37.5
36	28.0	0.8760835046489215	773.5168023635576	37.5
36	32.0	0.8812838665149131	773.408239484359	37.5
36	36.0	0.8869481916798732	772.240875898491	37.5
36	40.0	0.8989093176930094	772.8441411022012	37.5
36	44.0	0.9037985931555271	772.5054487119702	37.5
36	48.0	0.913747399318647	768.7274262634875	37.5
36	52.0	0.9324275910505669	769.4337496530533	37.5
36	56.0	0.978236369272782	761.4420541432333	37.5
36	60.0	1.0463308634280573	762.9391444168556	37.5
36	64.0	1.0788711913407139	766.6634475346391	37.5
36	68.0	1.0548086470978273	767.6924947707921	37.5
36	72.0	1.0055263575197024	774.0525880297498	37.5
36	76.0	0.9413367887579276	768.452344450586	37.5
36	80.0	0.9026596086994884	768.080185397497	37.5
36	84.0	0.8902109741947943	763.55816884364	37.5
36	88.0	0.8866766988990067	769.1541524616343	37.5
36	92.0	0.8904462297905785	772.1708818148454	37.5
36	96.0	0.8919232835810746	767.0496185303074	37.5
36	100.0	0.8947083361696213	768.7412549770032	37.5
36	104.0	0.9013402313541162	767.0536875988022	37.5
36	108.0	0.9108425547821223	767.8145819190204	37.5
36	112.0	0.9272330527765568	768.010944122861	37.5
36	116.0	0.9617539129662684	767.740286893156	37.5
36	120.0	1.0225687667732035	768.6980411094376	37.5
36	124.0	1.058199850869619	769.4918516738993	37.5
36	128.0	1.0533759417729263	771.1580423047956	37.5
36	132.0	1.0158556004581358	774.254395257546	37.5
36	136.0	0.9535167603816993	775.0715435751513	37.5
36	140.0	0.9111207204269598	772.6978288276106	37.5
36	144.0	0.8965635969583062	767.7436727953071	37.5
36	148.0	0.8971747905576464	762.7167088496815	37.5
36	152.0	0.896011368760097	762.8691627362465	37.5
36	156.0	0.8937173030519365	764.3868346913317	37.5
36	160.0	0.8993021072590054	766.8249261778088	37.5
36	164.0	0.9033487779233518	766.1942619331247	37.5
36	168.0	0.9112769661711732	765.8795688765152	37.5
36	172.0	0.9218069230442199	765.572735785887	37.5
36	176.0	0.9336478701808573	765.6829052709605	37.5
36	180.0	0.9554416052601321	765.8116442763986	37.5
36	184.0	1.0141129569499117	766.4982745387624	37.5
36	188.0	1.050702844771191	768.5201301915811	37.5
36	192.0	1.0572371661535764	770.4693067998	37.5
36	196.0	1.0257368761053451	770.3190101612652	37.5
36	200.0	0.9604966266074952	770.7393367452308	37.5
36	204.0	0.9194144903436556	769.7780032451926	37.5
36	208.0	0.8977640037852352	767.1934640735193	37.5
36	212.0	0.8971386035683407	763.9140862589531	37.5
36	216.0	0.8935964203984288	761.2682715154707	37.5
36	220.0	0.8897744701686152	761.4789581376963	37.5
36	224.0	0.8972820063359468	760.1243826551018	37.5
36	228.0	0.9053445764183988	761.0261885715746	37.5
36	232.0	0.9129472932154077	764.2429177287614	37.5
36	236.0	0.92335975052457	766.0371525782842	37.5
36	240.0	0.9396121988874939	766.0161505955022	37.5
36	244.0	0.9952056186762231	768.0524119297746	37.5
36	248.0	1.0412553789572876	768.7330010845164	37.5
36	252.0	1.0503245121622773	771.149653415551	37.5
36	256.0	1.0339062288980088	768.747419956097	37.5
36	260.0	0.9846976074104133	769.5961258566105	37.5
36	264.0	0.9200610616713916	770.6159627482086	37.5
36	268.0	0.8963823874892178	767.9334399445918	37.5
36	272.0	0.8891346889605907	766.1492713057934	37.5
36	276.0	0.8909443416937092	766.2563825152122	37.5
36	280.0	0.8905100571057407	763.1407790250659	37.5
36	284.0	0.8963441154241973	764.8833538675109	37.5
36	288.0	0.9038047766271458	763.6802113993617	37.5
36	292.0	0.9089172934572204	761.7383640637714	37.5
36	296.0	0.9228973985827937	758.134992492587	37.5
36	300.0	0.9448618813125746	758.8683730268514	37.5
36	304.0	0.9961864797749301	762.4868723246448	37.5
36	308.0	1.0398180693767285	764.817987828737	37.5
36	312.0	1.0481430560189469	765.070068845888	37.5
36	316.0	1.0348367033119152	767.3340042575389	37.5
36	320.0	0.9942555464815156	769.6128449814554	37.5
36	324.0	0.9231235665824246	769.5444202813782	37.5
36	328.0	0.9009114908974383	768.3046124602625	37.5
36	332.0	0.8933294765850963	767.0165491216544	37.5
36	336.0	0.8898615337860777	764.7449694228608	37.5
36	340.0	0.8890585185543057	765.0977889534337	37.5
36	344.0	0.8898994306944168	763.7500567093061	37.5
36	348.0	0.8980140002517868	761.9022752942025	37.5
36	352.0	0.9079709484037258	761.0726579274175	37.5
36	356.0	0.9219254569893697	762.9585992393846	37.5
36	360.0	0.9341233770095989	760.4890281014711	37.5
36	364.0	0.9836318177231671	759.7618083432371	37.5
36	368.0	1.0271599286300057	761.2868173594229	37.5
36	372.0	1.0519001011902658	760.9125004950382	37.5
36	376.0	1.045699077435163	762.6821052869082	37.5
36	380.0	1.015510688096557	765.5033031517148	37.5
36	384.0	0.9512002641269436	767.9946633572655	37.5
36	388.0	0.9022576229450192	765.6606583615397	37.5
36	392.0	0.8899088253511481	765.7695161376445	37.5
36	396.0	0.8841828723366301	762.8026408149966	37.5
36	400.0	0.8881572535858703	761.7548971238904	37.5
36	404.0	0.8886115123016785	761.9065663291616	37.5
36	408.0	0.8945255077819276	761.7555742104054	37.5
36	412.0	0.9039154561565841	764.080467465889	37.5
36	416.0	0.9152692626394998	764.7509939439008	37.5
36	420.0	0.9271629115951388	765.1512092554751	37.5
36	424.0	0.948848407647333	767.2912465504614	37.5
36	428.0	1.0057831225462164	765.0902955918111	37.5
36	432.0	1.0374520495532806	766.9091558752775	37.5
36	436.0	1.0458974231739484	767.6127975556502	37.5
36	440.0	1.0306793679100388	768.8429039687935	37.5
36	444.0	0.9795503295963817	768.9250034954468	37.5
36	448.0	0.917740328602028	770.0518837740908	37.5
36	452.0	0.8981565285282307	765.4257358671869	37.5
36	456.0	0.8877966133021842	764.6236843984235	37.5
36	460.0	0.8875758933410676	764.9971037553574	37.5
36	464.0	0.8870297019291384	765.016445383279	37.5
36	468.0	0.8870488194661428	764.8826051687467	37.5
36	472.0	0.9012231877626455	765.7120755938715	37.5
36	476.0	0.9007637228386487	766.5130129394804	37.5
36	480.0	0.911484353123976	768.517114497093	37.5
36	484.0	0.9266864068910071	766.0659097829518	37.5
36	488.0	0.9606553807076018	768.4086928096323	37.5
36	492.0	1.0100257717896592	767.240395921984	37.5
36	496.0	1.0438990707344438	768.1939120586148	37.5
36	500.0	1.0433292337383726	768.9118168345217	37.5
36	504.0	1.026909857938863	768.8962410951898	37.5
36	508.0	0.963581857265512	770.8363228597693	37.5
36	512.0	0.9047620471872668	769.2654755279344	37.5
36	516.0	0.8910069486364084	769.5735361842828	37.5
36	520.0	0.8786187677483771	767.6859118729237	37.5
36	524.0	0.8777774617576861	767.813478103379	37.5
36	528.0	0.8864413944520214	765.0878891545906	37.5
36	532.0	0.881273076627007	767.5229937072107	37.5
36	536.0	0.8894543168468155	764.786302799437	37.5
36	540.0	0.8963841099736625	762.2632003703106	37.5
36	544.0	0.908385971943638	761.2213410411101	37.5
36	548.0	0.924865615611181	760.1145784276931	37.5
36	552.0	0.9461623251940783	765.2136687647712	37.5
36	556.0	0.9970114367119486	766.2652954395492	37.5
36	560.0	1.038542523262143	768.0852479534424	37.5
36	564.0	1.0423772681024992	768.747257921917	37.5
36	568.0	1.0363756840543485	770.1711609052921	37.5
36	572.0	0.9787562840656693	770.0414588824555	37.5
36	576.0	0.9193922353609936	768.6878014051646	37.5
36	580.0	0.885387256247514	768.5637349004045	37.5
36	584.0	0.8774244413782312	766.7137516876535	37.5
36	588.0	0.8753709415250193	767.3487461111324	37.5
36	592.0	0.8779275762099863	767.3738465357019	37.5
36	596.0	0.8792330759549177	766.9301268190757	37.5
36	600.0	0.8822063827705686	768.4897252981918	37.5
36	604.0	0.8898397685925541	767.4680540183117	37.5
36	608.0	0.9008060112051329	765.6243248077384	37.5
36	612.0	0.9115612904652431	765.3294299241852	37.5
36	616.0	0.921132859817327	765.7511992423052	37.5
36	620.0	0.9496107515131644	767.3245049449284	37.5
36	624.0	1.0061859702923042	765.3589888876146	37.5
36	628.0	1.0336784472263385	763.5937700182955	37.5
36	632.0	1.0357182607168731	762.3170042149582	37.5
36	636.0	1.0207777354168954	753.338725842368	37.5
36	640.0	0.96401712015305	754.4527251426341	37.5
36	644.0	0.9050590263285998	756.4861353501459	37.5
36	648.0	0.8768196678342692	756.2623854396228	37.5
36	652.0	0.8739743140461	757.3413404140197	37.5
36	656.0	0.8670013621178153	758.3404504942	37.5
36	660.0	0.8654141406977724	765.0345755790972	37.5
36	664.0	0.8714873601830108	763.6090150911807	37.5
36	668.0	0.8781947963755908	765.6711069709885	37.5
38	0.0	0.9004699885601255	610.4579163025942	37.5
38	4.0	0.8755487511968917	615.2887811052474	37.5
38	8.0	0.8722611423043646	623.2428765613179	37.5
38	12.0	0.8688511694648566	623.564761556543	37.5
38	16.0	0.8643607312975875	625.5137139836024	37.5
38	20.0	0.86878210309033	621.1656189245072	37.5
38	24.0	0.8680694957096259	625.1291669042298	37.5
38	28.0	0.876120893878486	624.0117536009999	37.5
38	32.0	0.8809007472939623	623.1632031259478	37.5
38	36.0	0.8868628018783226	624.7435381049958	37.5
38	40.0	0.896276513454352	624.9304819909939	37.5
38	44.0	0.9062436461553843	624.5696836965778	37.5
38	48.0	0.9129694348986204	622.4594364694143	37.5
38	52.0	0.9234940206999493	623.4231023745875	37.5
38	56.0	0.9538927329792617	616.8310934364063	37.5
38	60.0	1.025445374865675	615.7207395800368	37.5
38	64.0	1.0806751760746476	603.2297708035716	37.5
38	68.0	1.0685316065831136	602.014873383087	37.5
38	72.0	1.035414794148509	602.1353315317675	37.5
38	76.0	0.9673030634509068	600.6171200479073	37.5
38	80.0	0.9170151087497901	604.4937127188856	37.5
38	84.0	0.8950584657627351	601.6787303939401	37.5
38	88.0	0.8860482873420992	603.7490496141768	37.5
38	92.0	0.8824151511732659	604.448924966555	37.5
38	96.0	0.8781000909249049	600.5607629760407	37.5
38	100.0	0.8835360897907725	606.8604968181638	37.5
38	104.0	0.889558571979052	604.8625530341459	37.5
38	108.0	0.8975794311866545	597.7219687356876	37.5
38	112.0	0.9088636931588218	601.4909962733864	37.5
38	116.0	0.9239957862112032	601.6581575470568	37.5
38	120.0	0.9392499050448955	603.0297225787543	37.5
38	124.0	0.953205285617341	604.9167878983734	37.5
38	128.0	0.9987073351305571	600.7606414231365	37.5
38	132.0	1.0586701810923096	599.3696305972459	37.5
38	136.0	1.061598863605802	595.4231942084905	37.5
38	140.0	1.0391574471247138	596.1313412684954	37.5
38	144.0	0.9823570979545503	595.77996605771	37.5
38	148.0	0.919976026748388	583.4487304596981	37.5
38	152.0	0.9040843850492319	589.110358881286	37.5
38	156.0	0.8955359848570826	589.5118834862508	37.5
38	160.0	0.8922915571193147	588.6617338877521	37.5
38	164.0	0.8963668293553867	590.26232543588	37.5
38	168.0	0.8963647080469367	589.5530365608457	37.5
38	172.0	0.8987553949925181	587.6234734541572	37.5
38	176.0	0.9154247631670754	591.2392882779052	37.5
38	180.0	0.9201364371809708	591.2817308125041	37.5
38	184.0	0.9333430669349873	590.3185825623827	37.5
38	188.0	0.9673973501048589	588.555656863223	37.5
38	192.0	1.020659859523386	588.6561239808806	37.5
38	196.0	1.04238321768411	586.3182744656265	37.5
38	200.0	1.0386540424650526	586.436825582791	37.5
38	204.0	1.0093436748352271	587.5048165725099	37.5
38	208.0	0.941536215202215	587.0934272179481	37.5
38	212.0	0.9049032341712404	587.4371807069325	37.5
38	216.0	0.8932451665305672	590.3644122053391	37.5
38	220.0	0.8848567447129779	586.6080254814074	37.5
38	224.0	0.891234092752599	587.7375256579294	37.5
38	228.0	0.8874124682419668	588.0239700504869	37.5
38	232.0	0.8954395705080889	588.3631366595132	37.5
38	236.0	0.9122342420696797	589.6653211914116	37.5
38	240.0	0.9175532096010519	595.4002938658073	37.5
38	244.0	0.9359987799498726	597.264464253428	37.5
38	248.0	0.9636714347139353	596.31863240996	37.5
38	252.0	1.0172618087557075	594.194639091554	37.5
38	256.0	1.039320549222643	589.4128195575128	37.5
38	260.0	1.0432331117460527	588.3993104142476	37.5
38	264.0	1.0108456966484671	589.0171037244636	37.5
38	268.0	0.947286846439872	588.3665819198459	37.5
38	272.0	0.9033497470686125	588.8869857657838	37.5
38	276.0	0.8922908049438529	591.9676425253236	37.5
38	280.0	0.8893101724412746	587.9906660328153	37.5
38	284.0	0.8887431323750484	588.3887023513113	37.5
38	288.0	0.8951568202178014	589.6629232577368	37.5
38	292.0	0.9005725551562244	587.7319097359367	37.5
38	296.0	0.9116627100339254	590.0627635473056	37.5
38	300.0	0.9219328391751004	593.457579011654	37.5
38	304.0	0.9341920587860507	594.6497105865178	37.5
38	308.0	0.9685060011648428	589.8257294977673	37.5
38	312.0	1.022485551867069	587.8073349646315	37.5
38	316.0	1.0457116662389052	587.9341985659823	37.5
38	320.0	1.035207029672439	587.0808859130412	37.5
38	324.0	1.0111869517937397	585.4549874853248	37.5
38	328.0	0.9461514621688385	585.9875775783387	37.5
38	332.0	0.9028297202656432	584.8607792461239	37.5
38	336.0	0.8903926229727215	586.3498551107718	37.5
38	340.0	0.8868003528244467	585.4888573176464	37.5
38	344.0	0.886019982246063	585.7768146559952	37.5
38	348.0	0.8937853963092459	586.1094514023506	37.5
38	352.0	0.8987670826041063	586.422302932631	37.5
38	356.0	0.9099551494495868	587.012523011866	37.5
38	360.0	0.9206014748920447	586.771248968528	37.5
38	364.0	0.9301800812512183	587.8081295530956	37.5
38	368.0	0.9590486719129078	586.947043699225	37.5
38	372.0	1.0177095800459224	585.2954884384277	37.5
38	376.0	1.0376972118617842	581.3341569446989	37.5
38	380.0	1.035604992599263	583.0403730828054	37.5
38	384.0	1.0203935841512857	581.7542747143075	37.5
38	388.0	0.9560337755473927	580.8382346176022	37.5
38	392.0	0.9078599025501591	583.3377838662532	37.5
38	396.0	0.8838315005934341	584.0231522638101	37.5
38	400.0	0.8847084799627501	585.9946559706591	37.5
38	404.0	0.8862849940391673	585.759243032797	37.5
38	408.0	0.8886171002856413	585.8272056906031	37.5
38	412.0	0.8926844386348448	586.3718405807454	37.5
38	420.0	0.9132690746581703	592.7428087173874	37.5
38	424.0	0.9242254980198363	598.1398942009482	37.5
38	428.0	0.9472013177705313	596.7628296784143	37.5
38	432.0	0.9903686714994344	592.5691396068612	37.5
38	436.0	1.0372049146437388	591.2839976450502	37.5
38	440.0	1.0468622875912321	591.6256499661803	37.5
38	444.0	1.0306703547772922	589.4381032694323	37.5
38	448.0	0.9839707020111884	586.5376643453056	37.5
38	452.0	0.9174468412225133	586.1107987814773	37.5
38	456.0	0.8921750040979262	585.9429533681322	37.5
38	460.0	0.8850200545673117	588.0258527977533	37.5
38	464.0	0.8812302176296408	586.9703006648067	37.5
38	468.0	0.8825512605488947	587.9391623728776	37.5
38	472.0	0.8911613864424992	588.3540868503807	37.5
38	476.0	0.8995126074967545	589.6914937445058	37.5
38	480.0	0.9056191368603517	591.3569035097124	37.5
38	496.0	1.0052108464807752	588.8434524311368	37.5
38	500.0	1.0323392366056634	588.5907278273557	37.5
38	504.0	1.034169713100102	587.7674338013823	37.5
38	508.0	1.013936024200688	586.3208571304771	37.5
38	512.0	0.9576667772213204	584.9321882393291	37.5
38	516.0	0.9069445137492026	585.0523367238037	37.5
38	520.0	0.8844692807011343	585.7285308556592	37.5
38	524.0	0.8815881989691968	586.2556559799839	37.5
38	528.0	0.8815892252027504	585.9463210405041	37.5
38	532.0	0.875628026499281	588.3283395157513	37.5
38	536.0	0.8864028809090071	590.0967324386551	37.5
38	540.0	0.8931246116642058	588.8081428783581	37.5
38	544.0	0.9006095823361476	591.407641978971	37.5
38	548.0	0.9074985230086913	591.331703201349	37.5
38	564.0	1.0266084527460029	587.5080890526255	37.5
38	568.0	1.0354270447686684	586.793322281603	37.5
38	572.0	1.016820270906672	584.3373051336774	37.5
38	576.0	0.9753139323826931	583.5732074493374	37.5
38	580.0	0.9092290626589087	581.7496010381785	37.5
38	584.0	0.884625024693949	583.8104178965484	37.5
38	588.0	0.8748735090868758	588.800201281332	37.5
38	592.0	0.8765582101648857	587.8994924766985	37.5
38	596.0	0.874750726396338	586.4773978148913	37.5
38	600.0	0.8794647415571784	589.4211202031586	37.5
38	604.0	0.8862876878986231	588.4478654266728	37.5
38	608.0	0.8964106369352026	590.2603215398709	37.5
38	612.0	0.9032035125447787	591.0553739027126	37.5
38	620.0	0.9228354838507843	588.1847713178099	37.5
38	624.0	0.9454332343826407	588.9288039761725	37.5
38	628.0	1.0010952373303632	588.6579635430219	37.5
38	632.0	1.029830590718151	588.473018433814	37.5
38	636.0	1.0281743710549804	581.9248064398856	37.5
38	640.0	1.0155628323019283	581.406387944118	37.5
38	644.0	0.9582414738855751	580.3712210350062	37.5
38	648.0	0.8960956879473635	580.2714193326005	37.5
38	652.0	0.8752756978147445	581.1723526652092	37.5
38	656.0	0.867558274724274	582.685913698506	37.5
38	660.0	0.869297446487866	590.2753651519997	37.5
38	664.0	0.8669316251857316	592.4480429308268	37.5
38	668.0	0.8704433313267064	589.9072384646505	37.5
39	0.0	0.889877259289138	1768.15923998503	37.5
39	4.0	0.8636242207913971	1772.524849750538	37.5
39	8.0	0.8629917840113285	1745.3182658216465	37.5
39	12.0	0.8561193842283543	1744.9842786223487	37.5
39	16.0	0.8547223548688635	1745.942469760395	37.5
39	20.0	0.8602443251772409	1744.9837596996354	37.5
39	24.0	0.8556771227270754	1746.7111048254094	37.5
39	28.0	0.8584886171537583	1741.2379148768684	37.5
39	32.0	0.8634261851592302	1744.1525227147529	37.5
39	36.0	0.8673459005113419	1743.8655757515537	37.5
39	40.0	0.8800889824944398	1743.012563746855	37.5
39	44.0	0.880419407427273	1743.5490576960503	37.5
39	48.0	0.8933456191269408	1744.8610686638249	37.5
39	52.0	0.8978102234240788	1744.7921143523968	37.5
39	56.0	0.9103561288089382	1748.4364652023337	37.5
39	60.0	0.9294968110225574	1747.860380767056	37.5
39	64.0	0.9524058293712434	1769.1669976391292	37.5
39	68.0	1.0088214728573845	1769.4730588060538	37.5
39	72.0	1.0583385626923087	1755.3530972240037	37.5
39	76.0	1.0546594873420185	1754.8405145135407	37.5
39	80.0	1.0223111166970718	1755.7765395659148	37.5
39	84.0	0.9671803948138445	1753.2441116923983	37.5
39	88.0	0.9070366009904971	1754.696124859384	37.5
39	92.0	0.8894670586001637	1752.8376583883291	37.5
39	96.0	0.8855711930427869	1736.9257005200252	37.5
39	100.0	0.8793735898475304	1735.951888483924	37.5
39	104.0	0.8791546776561422	1733.081048929029	37.5
39	108.0	0.8825311688788328	1737.1431772906726	37.5
39	112.0	0.8892603386029158	1739.5420886452432	37.5
39	116.0	0.8967999093483071	1740.023596654794	37.5
39	120.0	0.9021402586792571	1742.9499372025018	37.5
39	124.0	0.9112362499262844	1743.2415003875135	37.5
39	128.0	0.9194601639363796	1744.1235500876562	37.5
39	132.0	0.9302615246562184	1743.529879547899	37.5
39	136.0	0.9478689637229551	1742.860735160108	37.5
39	140.0	0.9940357942416631	1742.1957591145203	37.5
39	144.0	1.027419702314417	1743.035817687399	37.5
39	148.0	1.0382318062974578	1745.2345532870074	37.5
39	152.0	1.0053632588141237	1748.2293356180314	37.5
39	156.0	0.9581641346778714	1748.0351783922752	37.5
39	160.0	0.9041501659000496	1750.007677951813	37.5
39	164.0	0.89124606114128	1748.7334197633788	37.5
39	168.0	0.8809574077109906	1749.8451154062984	37.5
39	172.0	0.8749173116796306	1750.0397343019238	37.5
39	176.0	0.8704353009655114	1750.7961974045404	37.5
39	180.0	0.875288743757434	1751.1669873813198	37.5
39	184.0	0.8814631657065788	1752.7653946414443	37.5
39	188.0	0.8852471725741242	1751.0640654354982	37.5
39	192.0	0.8970874302570825	1752.4423333085444	37.5
39	196.0	0.8991394566148777	1751.4923486871412	37.5
39	200.0	0.9072249047895612	1751.281016936604	37.5
39	204.0	0.9129911867879985	1749.8894104715798	37.5
39	208.0	0.9303301743384003	1750.4029025186358	37.5
39	212.0	0.9646700767596842	1749.8821798620531	37.5
39	216.0	1.0090282411998281	1754.4303429608276	37.5
39	220.0	1.0228774630888484	1755.5120397611263	37.5
39	224.0	1.015277981103056	1752.3916000276606	37.5
39	228.0	0.9802708739238944	1753.4771164023855	37.5
39	232.0	0.9199179636528904	1756.2430566415203	37.5
39	236.0	0.8944587040331499	1755.555534472801	37.5
39	240.0	0.8728587991391408	1745.2300981463404	37.5
39	244.0	0.8812169909328916	1743.8179718927593	37.5
39	248.0	0.876957181076576	1743.7455704225342	37.5
39	252.0	0.8733380651008164	1745.2069827881564	37.5
39	256.0	0.8783349681749665	1746.0912702240444	37.5
39	260.0	0.8868923135354868	1745.7086525428394	37.5
39	264.0	0.8851331607691255	1745.9701426553193	37.5
39	268.0	0.8865743298635392	1745.7882224886714	37.5
39	272.0	0.8906481707228492	1744.6162182971575	37.5
39	276.0	0.8990076891665352	1744.9784099160122	37.5
39	280.0	0.9086163135562383	1743.273038803202	37.5
39	284.0	0.9398971953412373	1743.3809921729544	37.5
39	288.0	0.98764827999748	1740.5607611595422	37.5
39	292.0	1.0164898687552215	1738.8441854685511	37.5
39	296.0	1.0217205223454364	1739.92594463998	37.5
39	300.0	1.013622115932967	1739.711731733941	37.5
39	304.0	0.9723262198307289	1740.8451318660066	37.5
39	308.0	0.9151637465778436	1742.1366060088797	37.5
39	312.0	0.8830749310908418	1742.2012026869515	37.5
39	316.0	0.8800892514401089	1745.2275815222974	37.5
39	320.0	0.881919441118514	1745.295272187489	37.5
39	324.0	0.8667157837923468	1745.2579122658894	37.5
39	328.0	0.8799032674910523	1743.982813867957	37.5
39	332.0	0.8716181155906205	1743.5890344772104	37.5
39	336.0	0.8764358428852634	1744.1544057348565	37.5
39	340.0	0.8775520087582535	1741.775177308903	37.5
39	344.0	0.8913829436883607	1740.5804288333754	37.5
39	348.0	0.8970588574147296	1740.0045482695757	37.5
39	352.0	0.9042401286265939	1738.4803032126974	37.5
39	356.0	0.9103320381523068	1739.7725652126012	37.5
39	360.0	0.9484243308966892	1738.0077117355927	37.5
39	364.0	0.9966764990373469	1737.7303982235476	37.5
39	368.0	1.024972002263846	1736.986403631975	37.5
39	372.0	1.024111459733124	1736.8186529242316	37.5
39	376.0	1.0100272868504647	1739.012110612262	37.5
39	380.0	0.9698260330213757	1740.1886598756057	37.5
39	384.0	0.9167226663540993	1742.4090298685894	37.5
39	388.0	0.8881621414020925	1743.3848818336717	37.5
39	392.0	0.8754897841781124	1743.7762576659738	37.5
39	396.0	0.8638412885513177	1743.3432978748654	37.5
39	400.0	0.8713967790959337	1740.7920547141953	37.5
39	404.0	0.8670299007860103	1740.5331415563226	37.5
39	408.0	0.8674144582387556	1739.5947439525912	37.5
39	412.0	0.8762477207730904	1739.2363941038998	37.5
39	416.0	0.8808424408148707	1740.5693226972778	37.5
39	420.0	0.8890502269237909	1746.255773731136	37.5
39	424.0	0.8908100521301334	1736.7503131417302	37.5
39	428.0	0.8936650138517577	1743.0556599432912	37.5
39	432.0	0.9093179073725266	1740.6730608733226	37.5
39	436.0	0.9291573439109321	1740.4258057939608	37.5
39	440.0	0.9707435643557087	1739.4288031903093	37.5
39	444.0	1.0142858130728518	1739.8861456599036	37.5
39	448.0	1.0333665098991967	1740.8618169063689	37.5
39	452.0	1.01793755619871	1741.684910315435	37.5
39	456.0	1.009917968400048	1742.046229442124	37.5
39	460.0	0.9492478327180258	1743.3235857556688	37.5
39	464.0	0.9046839295955651	1744.0578964968506	37.5
39	468.0	0.8801374311441081	1745.3081128948484	37.5
39	472.0	0.8817927891712256	1745.6171884737105	37.5
39	476.0	0.8704317083510186	1744.9212834761204	37.5
39	480.0	0.8656593173775149	1747.7540924616414	37.5
39	484.0	0.8695325219436568	1748.2486518728488	37.5
39	488.0	0.8714461865170153	1747.647082671691	37.5
39	492.0	0.8783037551446478	1748.5707852473424	37.5
39	496.0	0.8819511690943372	1749.0533432848924	37.5
39	500.0	0.889896564656235	1741.3816183905938	37.5
39	504.0	0.8979622431456069	1740.930055571697	37.5
39	508.0	0.8960478723368067	1742.615202220499	37.5
39	512.0	0.9053099289404506	1742.5923399897326	37.5
39	516.0	0.9168231023824787	1742.5342226959986	37.5
39	520.0	0.9613745154965423	1741.028711807913	37.5
39	524.0	1.0031283620625655	1740.439063258763	37.5
39	528.0	1.0284892375937789	1740.1911324659804	37.5
39	532.0	1.0186342686286387	1738.7382914488294	37.5
39	536.0	1.0123546472520832	1739.6882785817656	37.5
39	540.0	0.9643081839982826	1741.9822293898933	37.5
39	544.0	0.906513887210488	1745.1983531217325	37.5
39	548.0	0.8785616962857111	1745.668719542617	37.5
39	552.0	0.8775867497076209	1746.849869147809	37.5
39	556.0	0.8692356815143216	1747.1594387124726	37.5
39	560.0	0.8689333984789552	1748.809859947068	37.5
39	564.0	0.8666678036029498	1749.2959268236664	37.5
39	568.0	0.8720007913273956	1750.3271977556683	37.5
39	572.0	0.865603852476163	1752.868707168734	37.5
39	576.0	0.8751727293932925	1753.0030493308548	37.5
39	580.0	0.8847534681216088	1752.2898184518438	37.5
39	584.0	0.8857609787636173	1753.1078673112888	37.5
39	588.0	0.8932918352398254	1752.75307556904	37.5
39	592.0	0.9033662178078212	1750.0866254755542	37.5
39	596.0	0.9032029989009749	1750.1580824401383	37.5
39	600.0	0.9203935057095897	1749.2597675716831	37.5
39	604.0	0.96037481789823	1749.306912691534	37.5
39	608.0	1.0003639599227632	1748.5194611271666	37.5
39	612.0	1.0227399771503536	1748.4420315298569	37.5
39	616.0	1.0220691455603905	1748.937658146966	37.5
39	620.0	1.0089407849370546	1748.6414609882322	37.5
39	624.0	0.9705395349428341	1745.330160998344	37.5
39	628.0	0.9145673268094205	1743.166095531526	37.5
39	632.0	0.876466393942728	1740.12054872917	37.5
39	636.0	0.8745377941630522	1758.0507454286094	37.5
39	640.0	0.8680501228613372	1759.3398020396585	37.5
39	644.0	0.87302171553574	1761.1863793485595	37.5
39	648.0	0.8697630841639893	1762.4040032642908	37.5
39	652.0	0.8701555494908592	1764.0609668752516	37.5
39	656.0	0.875557132820787	1763.5711139217326	37.5
39	660.0	0.8740536853262838	1770.495220181246	37.5
39	664.0	0.8816558687460765	1771.1326048917192	37.5
39	668.0	0.8848593752222914	1771.2980472231252	37.5
40	0.0	0.8637082654789277	290.5252952815798	37.5
40	4.0	0.8393476186467211	293.9814788851588	37.5
40	8.0	0.8372675632370402	293.06510181284614	37.5
40	12.0	0.8362643053582405	297.74181261141086	37.5
40	16.0	0.8298714930978556	297.4447387007085	37.5
40	20.0	0.8404719739744103	296.97656738290056	37.5
40	24.0	0.8359505705307096	297.1571338875067	37.5
40	28.0	0.841282742424675	298.4620539121048	37.5
40	32.0	0.8476362526796741	297.5464964063102	37.5
40	36.0	0.8486403982423066	298.08677658990086	37.5
40	40.0	0.8616908633838332	297.8046561706503	37.5
40	44.0	0.8650098309944919	295.67047321167604	37.5
40	48.0	0.8760068241252615	296.8572331832304	37.5
40	52.0	0.8904030585688809	297.46045792868085	37.5
40	56.0	0.9318046831480119	296.8600342557808	37.5
40	60.0	0.9905112075224334	294.67569804715686	37.5
40	64.0	1.004637689812526	285.1203374314477	37.5
40	68.0	0.9851130981986703	287.19661508025524	37.5
40	72.0	0.9378961458974721	293.24242865783896	37.5
40	76.0	0.8818371758279608	290.271089356788	37.5
40	80.0	0.8562308307191789	293.8203387729289	37.5
40	84.0	0.8467713240630789	292.98989538147055	37.5
40	88.0	0.8432876990345127	294.77588872762243	37.5
40	92.0	0.8457472055889979	291.9699324800377	37.5
40	96.0	0.8481793987624605	291.1912168596495	37.5
40	100.0	0.8511871499059261	290.4246761382473	37.5
40	104.0	0.8646010390915145	293.3293908808685	37.5
40	108.0	0.8701519001228666	290.1706468952132	37.5
40	112.0	0.8854606095945871	287.2651787895166	37.5
40	116.0	0.917964965337508	286.9257696607588	37.5
40	120.0	0.9755868103196677	287.39011385463203	37.5
40	124.0	0.9936742791256389	286.28251820961214	37.5
40	128.0	0.9794143807229799	285.90608366003266	37.5
40	132.0	0.9392926904418484	286.69965356600363	37.5
40	136.0	0.8859231779570163	288.6344452431731	37.5
40	140.0	0.8599552296962408	288.1704908796993	37.5
40	144.0	0.8464836214826342	290.4741091956374	37.5
40	148.0	0.8444085865325127	282.2943952134697	37.5
40	152.0	0.8439809906746912	286.99082132242927	37.5
40	156.0	0.8502507138818108	287.5482808827372	37.5
40	160.0	0.8532888218973272	288.2234597008026	37.5
40	164.0	0.8605803777076132	287.531734799184	37.5
40	168.0	0.8646053832113311	286.8920604373214	37.5
40	172.0	0.8796339354319923	287.83394384545886	37.5
40	176.0	0.9077575370118353	287.2800277243232	37.5
40	180.0	0.9521590292477798	288.2481881933967	37.5
40	184.0	0.9816832610064551	287.1725474623277	37.5
40	188.0	0.9691499844883174	286.70084381504495	37.5
40	192.0	0.9521044073615488	287.4250525987288	37.5
40	196.0	0.8975957447988729	287.7592041080708	37.5
40	200.0	0.8592883393489728	286.5640207868846	37.5
40	204.0	0.8538669469942097	287.44839025595434	37.5
40	208.0	0.8406728687445353	286.64644727569976	37.5
40	212.0	0.8457981612868133	286.8675561505886	37.5
40	216.0	0.8465176493937041	284.36072013045856	37.5
40	220.0	0.8532273001244923	285.58651469445914	37.5
40	224.0	0.8599393960532008	288.0708268086925	37.5
40	228.0	0.8630429781449396	286.67984436114983	37.5
40	232.0	0.8739640140637228	286.81984613269645	37.5
40	236.0	0.8913116804351426	285.69117676585665	37.5
40	240.0	0.9383473531751256	287.5295514829225	37.5
40	244.0	0.9684591347787097	289.3106329016865	37.5
40	248.0	0.9789239071706987	286.7372729555072	37.5
40	252.0	0.9556442199083862	286.48762677060427	37.5
40	256.0	0.9145909352324376	285.29527230316734	37.5
40	260.0	0.8694485512772433	284.57670108677263	37.5
40	264.0	0.8484020320600717	285.3631732836073	37.5
40	268.0	0.8471609656771697	285.1701885561007	37.5
40	272.0	0.8441487696050516	284.4119523860157	37.5
40	276.0	0.8480308090686745	284.9363343682064	37.5
40	280.0	0.8511495565900667	285.91413489392073	37.5
40	284.0	0.8601089975093039	286.4235274155	37.5
40	288.0	0.8626549964370268	285.6432836100803	37.5
40	292.0	0.8729382258898196	284.40276471695137	37.5
40	296.0	0.8817119878435917	282.9625498640619	37.5
40	300.0	0.9208148662503839	284.12514593082113	37.5
40	304.0	0.9639749783252292	285.64900683280536	37.5
40	308.0	0.9797166439052717	284.89135135554784	37.5
40	312.0	0.9640318974592738	286.65572254336394	37.5
40	316.0	0.9340964855094058	284.0432332979941	37.5
40	320.0	0.8884130364825282	286.03600600103505	37.5
40	324.0	0.8526318586497683	284.7774375918383	37.5
40	328.0	0.8465364240768585	285.3452617978581	37.5
40	332.0	0.8418292636294611	285.31001161096964	37.5
40	336.0	0.8485343621300789	285.8985314956813	37.5
40	340.0	0.8452055129273068	283.8622608030112	37.5
40	344.0	0.849147225625278	284.6959566924978	37.5
40	348.0	0.8620768875844538	284.86860039822534	37.5
40	352.0	0.8690176875569235	285.3091450311091	37.5
40	356.0	0.8760513009993821	283.5778813615888	37.5
40	360.0	0.8894145953982193	282.94561095913417	37.5
40	364.0	0.9405884794778011	285.5614032496527	37.5
40	368.0	0.9644188857903007	286.4006707939852	37.5
40	372.0	0.9689066840195143	286.1886831048938	37.5
40	376.0	0.9534566765738468	286.3659254018724	37.5
40	380.0	0.9202263344138911	286.10539246113234	37.5
40	384.0	0.8680114235767384	284.6507312092649	37.5
40	388.0	0.849703760144781	284.3063132400232	37.5
40	392.0	0.8413670935761426	282.5006494094825	37.5
40	396.0	0.8376476370120054	283.06151879178344	37.5
40	400.0	0.8414291632334656	285.1750624059174	37.5
40	404.0	0.8437796763912992	282.937273600193	37.5
40	408.0	0.8523801674584134	285.79896137633307	37.5
40	412.0	0.8562001665279997	283.9249729444467	37.5
40	416.0	0.8691931695184038	285.9196055373486	37.5
40	420.0	0.8786690934664039	285.612514612199	37.5
40	424.0	0.8919004772412744	286.45162364745136	37.5
40	428.0	0.9316245399707491	286.8077273869604	37.5
40	432.0	0.9554005796486421	286.35822570929804	37.5
40	436.0	0.9640187593815613	286.00209076376035	37.5
40	440.0	0.9570808240614554	287.05429097730257	37.5
40	444.0	0.9274400324482166	288.2051238046668	37.5
40	448.0	0.8797892916308939	285.5942481213621	37.5
40	452.0	0.8492899233947715	285.4329134907165	37.5
40	456.0	0.8404826082520003	283.79474061258946	37.5
40	460.0	0.8424524769293559	285.6324298356976	37.5
40	464.0	0.8377976020970587	283.6056500683788	37.5
40	468.0	0.8465008955277927	284.9607692716372	37.5
40	472.0	0.8520854170496621	284.7403837406762	37.5
40	476.0	0.8569573974925146	283.90413799770533	37.5
40	488.0	0.8806098278622656	285.46012216432763	37.5
40	492.0	0.9021338142429962	286.9404358417482	37.5
40	496.0	0.9468174927240187	287.4055594395725	37.5
40	500.0	0.9656641694714393	285.2396738945502	37.5
40	504.0	0.9636936797387743	285.9184345232302	37.5
40	508.0	0.9450888727340363	286.31948184907566	37.5
40	512.0	0.9009103910014966	285.88918511839944	37.5
40	516.0	0.8596253587907585	284.9751081682432	37.5
40	520.0	0.8389781872168793	284.28190769380143	37.5
40	524.0	0.8350723233304498	284.55793765725883	37.5
40	528.0	0.8341571966277492	283.1928436804908	37.5
40	532.0	0.8408872673624446	285.3762755333315	37.5
40	536.0	0.8425098659096575	283.31321009584985	37.5
40	552.0	0.8671036470784332	281.4354459172702	37.5
40	556.0	0.8726859315043329	281.9059665489085	37.5
40	560.0	0.8957429269172515	284.3295775388966	37.5
40	564.0	0.9353821100636059	285.56678483930096	37.5
40	568.0	0.9598380968524952	286.1545841118265	37.5
40	572.0	0.9551963324430889	286.6792297147615	37.5
40	576.0	0.9456562383066006	286.66520564741586	37.5
40	580.0	0.9048798853014761	285.58472580564984	37.5
40	584.0	0.8531097143456006	286.64819263955656	37.5
40	588.0	0.8369680280414687	285.75085642533423	37.5
40	592.0	0.8312665044483906	285.1366251028901	37.5
40	596.0	0.8316788861016134	283.46342293184733	37.5
40	600.0	0.8322137097400485	283.8560652598589	37.5
40	620.0	0.8554054576670963	282.75577254484494	37.5
40	624.0	0.863021392392954	282.4160205746434	37.5
40	628.0	0.8608675388290249	284.1511121315582	37.5
40	632.0	0.8911028809658059	282.439700712114	37.5
40	636.0	0.9301793304248659	282.37269425638533	37.5
40	640.0	0.9502021473718578	281.5775796125249	37.5
40	644.0	0.9543105497322976	281.1483543903435	37.5
40	648.0	0.9407819996224451	281.6879460492404	37.5
40	652.0	0.896428998391544	280.5203549562024	37.5
40	656.0	0.8454368165781637	281.1162415866977	37.5
40	660.0	0.8336008116584142	285.0623090495407	37.5
40	664.0	0.8311650579895893	284.65263921157947	37.5
40	668.0	0.8209540431642136	282.7651033165275	37.5
42	0.0	0.8556489552993016	368.1937392657277	37.5
42	4.0	0.8385164242889875	366.8832105981659	37.5
42	8.0	0.839712290492735	371.690347718803	37.5
42	12.0	0.834652195856121	375.6234183433145	37.5
42	16.0	0.832471113668482	373.0557018102035	37.5
42	20.0	0.8411082113852476	371.521355801762	37.5
42	24.0	0.8382612809937684	373.2589434046109	37.5
42	28.0	0.8444231360713024	374.0327537241986	37.5
42	32.0	0.8515301641959331	372.7209242490178	37.5
42	36.0	0.8542978764584082	374.2553000278135	37.5
42	40.0	0.8624171384837316	372.7041012568989	37.5
42	44.0	0.8708568254875642	373.8895607876794	37.5
42	48.0	0.87295455351993	373.6569804211091	37.5
42	52.0	0.8921927287810871	372.8704261322398	37.5
42	56.0	0.9424096107342104	372.0852258828021	37.5
42	60.0	0.998253881585765	369.9923321578073	37.5
42	64.0	0.9983775285015458	360.05028289337287	37.5
42	68.0	0.9878468757990571	362.07784379765104	37.5
42	72.0	0.9429414226337559	368.5675553835488	37.5
[truncated: 11,710 more rows]
