# Supplementary material for: Mechanistic origins of temperature scaling in the early embryonic cell cycle
Source: Nat Commun. 2025 Aug 28;16:8045. doi: 10.1038/s41467-025-62918-0 (PMC12394406; doi:10.1038/s41467-025-62918-0)
Supplement: Supplementary file 12 — Source Data [file 41467_2025_62918_MOESM12_ESM.zip › Source_Data_NatComm/Fig4/09-20-24/Pos5_processed_spots.csv]

TRACK_ID	TIME	RATIO	POSITION_X	RADIUS
8	0.0	0.8366869884036716	863.8659879322975	37.5
8	4.0	0.8150478255773723	865.2422294667058	37.5
8	8.0	0.8127728353989946	864.4780776922416	37.5
8	12.0	0.8054347767868534	865.9335550460244	37.5
8	16.0	0.806080471473068	864.7127263273184	37.5
8	20.0	0.8053173159533996	865.1813895020282	37.5
8	24.0	0.811364947087263	866.1042289366384	37.5
8	28.0	0.8042150126385073	865.6378328653626	37.5
8	32.0	0.8251530666980185	865.7719235334004	37.5
8	36.0	0.8272056866470723	866.3116568016716	37.5
8	40.0	0.8346017143701553	866.4160438891505	37.5
8	44.0	0.8509723728296015	868.6213224162067	37.5
8	48.0	0.8570077779738642	867.8177605908974	37.5
8	52.0	0.8920038731691777	868.0018548032225	37.5
8	56.0	0.9548370119330213	868.1304908439622	37.5
8	60.0	0.9838972070880685	866.5783686756844	37.5
8	64.0	0.9766540689781665	867.3067458531053	37.5
8	68.0	0.91196912171143	865.9596456487157	37.5
8	72.0	0.8648550285329115	861.7427540431855	37.5
8	76.0	0.8283747109177798	862.2246027782204	37.5
8	80.0	0.8239241188963589	862.4640440916925	37.5
8	84.0	0.8204834976669175	862.3506262050889	37.5
8	88.0	0.818118763522323	863.1597251795769	37.5
8	92.0	0.8336862525032456	864.9600886409485	37.5
8	96.0	0.8364578646917863	869.1986731368856	37.5
8	100.0	0.841897109772932	869.2310901481758	37.5
8	104.0	0.8558548001018778	872.5650287302723	37.5
8	108.0	0.8731136897121746	871.9650552963283	37.5
8	112.0	0.9461284245133923	875.7726104973518	37.5
8	116.0	0.9773177107255131	868.7425958693557	37.5
8	120.0	0.9708001720920308	863.0311205834828	37.5
8	124.0	0.9337153703357561	859.6085255930764	37.5
8	128.0	0.8661027667890808	856.6534158654459	37.5
8	132.0	0.8295349683164459	843.9651173681049	37.5
8	136.0	0.8306152058883559	825.2745310795377	37.5
8	140.0	0.8253435476206559	825.9916650221878	37.5
8	144.0	0.8301751089931674	827.7023605997422	37.5
8	148.0	0.8343520076416858	832.3146236563636	37.5
8	152.0	0.8374590281491823	832.3149943766189	37.5
8	156.0	0.844957442031984	832.6408893184894	37.5
8	160.0	0.8631960756259287	833.9040118357931	37.5
8	164.0	0.8933249263230382	837.5523210015539	37.5
8	168.0	0.9514076958467097	838.9697500582329	37.5
8	172.0	0.9732105956003677	839.3894255514457	37.5
8	176.0	0.9439584651262787	838.1818690124894	37.5
8	180.0	0.9063868348692085	837.1549043139344	37.5
8	184.0	0.8555233168203881	836.7662240853992	37.5
8	188.0	0.8327371740803517	831.0948422670527	37.5
8	192.0	0.8283482062490664	830.2238760805061	37.5
8	196.0	0.8282957188908588	830.4380049518278	37.5
8	200.0	0.8346948082066219	827.4758941080837	37.5
8	204.0	0.8405787151308133	813.0870560548109	37.5
8	208.0	0.8476585059271438	813.8755084691695	37.5
8	212.0	0.8626260890098375	805.2624246399404	37.5
8	216.0	0.8671274446121592	801.1547738750064	37.5
8	220.0	0.9137429382346134	767.209342679893	37.5
8	224.0	0.965804746045692	767.2176718620352	37.5
8	228.0	0.967685499796255	768.7479285071413	37.5
8	232.0	0.9576045013981184	769.2285124803531	37.5
8	236.0	0.9210619352869993	767.5486321984488	37.5
8	240.0	0.8577482237985661	765.3157182872345	37.5
8	244.0	0.8312441836337513	763.4299359189567	37.5
8	248.0	0.8234791778571133	763.3110091185478	37.5
8	252.0	0.8239554775555008	764.1637222991594	37.5
8	256.0	0.8326637441538787	764.7581660985751	37.5
8	260.0	0.8363644014883407	766.7356939690868	37.5
8	264.0	0.8445525432738191	766.8995406398556	37.5
8	268.0	0.8635383148960758	767.4727098044738	37.5
8	272.0	0.8639329345788342	765.973359644155	37.5
8	276.0	0.8916664537857606	766.9009927838027	37.5
8	280.0	0.9451292299413413	768.3479845537336	37.5
8	284.0	0.9712568784206091	770.8812977390593	37.5
8	288.0	0.9611877938591474	766.7694180412527	37.5
8	292.0	0.9361896314347045	764.4968794368385	37.5
8	296.0	0.8696599904391982	761.9935053447425	37.5
8	300.0	0.8283969177178253	760.2295121042777	37.5
8	304.0	0.8208038821906535	760.5066316946032	37.5
8	308.0	0.8213641250133834	760.1552382289964	37.5
8	312.0	0.8271473366062053	764.5439432778468	37.5
8	316.0	0.8321341680466436	783.4227489331789	37.5
8	320.0	0.8328122225861838	783.0159955393909	37.5
8	324.0	0.8443639942382075	783.8719915957608	37.5
8	328.0	0.8537049167792972	782.7348016503036	37.5
8	332.0	0.8635886472459068	783.8559311250677	37.5
8	336.0	0.9073578524511253	783.5924698944882	37.5
8	340.0	0.9522975530905036	780.449496405862	37.5
8	344.0	0.9594297075401659	779.754415540838	37.5
8	348.0	0.9455241854802876	780.361831572402	37.5
8	352.0	0.9127957899588655	780.2561071449744	37.5
8	356.0	0.8605624928453965	778.5851793969474	37.5
8	360.0	0.8173921917590841	775.6703143842356	37.5
8	364.0	0.8182949703925797	777.0583223541097	37.5
8	368.0	0.8156340551467264	776.4422257429688	37.5
8	372.0	0.8232659404181243	776.9584375015512	37.5
8	376.0	0.8221030470640063	778.0852864205306	37.5
8	380.0	0.8410418656836479	779.467936590583	37.5
8	384.0	0.8486530187982128	778.6297656159568	37.5
8	388.0	0.844931980190274	757.8674110450954	37.5
8	392.0	0.8606956312724254	762.0404670534929	37.5
8	396.0	0.8956320012079031	771.1180129492194	37.5
8	400.0	0.9394033914836034	776.694499902967	37.5
8	404.0	0.9642891915723832	777.0719501204982	37.5
8	408.0	0.9609774114631363	776.1398314024964	37.5
8	412.0	0.9427367615928596	776.3867326267881	37.5
8	416.0	0.877558378588394	774.3152502155006	37.5
8	420.0	0.8366432263157599	771.026656744551	37.5
8	424.0	0.8173013009226571	769.4389228041684	37.5
8	428.0	0.8116564638319584	767.5078046209622	37.5
8	432.0	0.8201275982575735	768.2820804556762	37.5
8	436.0	0.8252294320384884	768.0203260837909	37.5
8	440.0	0.8312406193182444	769.2822628646721	37.5
8	444.0	0.8352871681074263	769.8918521853674	37.5
8	448.0	0.8470414749829177	770.1283608490498	37.5
8	452.0	0.8548550592699746	771.0736711923554	37.5
8	456.0	0.8627754778959453	770.4590178404943	37.5
8	460.0	0.8923491906269588	772.2897919512683	37.5
8	464.0	0.9419408282838528	774.1064934107538	37.5
8	468.0	0.9624236073008353	773.0094177968829	37.5
8	472.0	0.9644379625037138	773.7838383296928	37.5
8	476.0	0.9459941010786299	767.2259426542417	37.5
8	480.0	0.8690821497143498	758.5312965185294	37.5
8	484.0	0.8336543077146172	753.8385588823862	37.5
8	488.0	0.8222044927233537	747.1597412246879	37.5
8	492.0	0.8159300952064592	736.8233347363654	37.5
8	496.0	0.8128808877334417	727.3230591125333	37.5
8	500.0	0.8103321394389873	731.8843725418006	37.5
8	504.0	0.8203363089095339	732.2505154324805	37.5
8	508.0	0.8243482867621645	726.2037683704825	37.5
8	512.0	0.8311482584731058	732.220110522339	37.5
8	516.0	0.8415631951814867	731.3049472522263	37.5
8	520.0	0.8584265089963466	734.0405301446589	37.5
8	524.0	0.8713085983806278	734.8128380527272	37.5
8	528.0	0.9169253847291813	735.4710074829991	37.5
8	532.0	0.9496488505469622	735.6913982129953	37.5
8	536.0	0.9547358570638933	735.120239212253	37.5
8	540.0	0.9548172572981837	739.0805667403408	37.5
8	544.0	0.9308596826652095	744.0770458582333	37.5
8	548.0	0.8681386195194761	742.9509666735662	37.5
8	552.0	0.8324184202918279	740.6642061922377	37.5
8	556.0	0.816555543309648	740.3245648585771	37.5
8	560.0	0.8188032328246901	740.3464490222369	37.5
8	564.0	0.8131304580471171	740.668462566375	37.5
8	568.0	0.8228743700156356	739.5105935466603	37.5
8	572.0	0.8246899618429019	740.0655297606927	37.5
8	576.0	0.8244059870773431	738.0108597620458	37.5
8	580.0	0.8293002911879748	738.2288557716043	37.5
8	584.0	0.8309183162258454	738.5491573105138	37.5
8	588.0	0.8490987332990966	727.9799643277482	37.5
8	592.0	0.8614338267061009	729.0654801596822	37.5
8	596.0	0.916605510067654	730.382500035878	37.5
8	600.0	0.9549992597984435	733.0526230159086	37.5
8	604.0	0.9733252441861726	733.2574190793774	37.5
8	608.0	0.9744975408585003	735.7288865041403	37.5
8	612.0	0.946510592206116	735.2594265398022	37.5
8	616.0	0.8998437101195383	734.3163598430724	37.5
8	620.0	0.8416894963062498	730.856056026956	37.5
8	624.0	0.8243605150690153	730.051545394036	37.5
8	628.0	0.8146049360962035	728.748414392705	37.5
8	632.0	0.8152912626882821	727.6117035290374	37.5
8	636.0	0.8080560064397608	729.6153719411388	37.5
8	640.0	0.8144001568405528	730.536082190091	37.5
8	644.0	0.8226664409084993	731.547144650714	37.5
8	648.0	0.8250376909567382	730.9264755089689	37.5
8	652.0	0.8342073976179328	730.2078038299005	37.5
8	656.0	0.8376902242355547	728.7050381628147	37.5
8	660.0	0.8483359460072036	682.4414503218774	37.5
8	664.0	0.857027798564224	665.9792624446404	37.5
8	668.0	0.9065120816273279	668.2252733793442	37.5
9	0.0	0.8520610998979089	1382.1834798266443	37.5
9	4.0	0.8375819605082577	1387.7279515730258	37.5
9	8.0	0.8276975300996938	1389.0356317966396	37.5
9	12.0	0.8329613089081422	1391.4045395162786	37.5
9	16.0	0.8331873036698312	1391.5670997762847	37.5
9	20.0	0.8343118306289278	1391.8736957273588	37.5
9	24.0	0.8368098304622972	1391.2161725072633	37.5
9	28.0	0.8380381482692792	1392.6173270855757	37.5
9	32.0	0.8495195971591706	1393.1239012848405	37.5
9	36.0	0.854915390642561	1391.6473825669225	37.5
9	40.0	0.8655310053540398	1391.204706445458	37.5
9	44.0	0.8741384362417716	1388.5406879978177	37.5
9	48.0	0.8876669580074371	1388.1273171119583	37.5
9	52.0	0.938404732854708	1386.7094465274354	37.5
9	56.0	0.9891329350122492	1385.585539051305	37.5
9	60.0	0.9941156721363483	1384.9817673264963	37.5
9	64.0	0.9662191594787065	1385.8133391003114	37.5
9	68.0	0.9127346130586688	1385.6263326148407	37.5
9	72.0	0.8640007220189847	1383.605830821061	37.5
9	76.0	0.8476351644594586	1383.3701425263998	37.5
9	80.0	0.8438996524503922	1384.7771207331334	37.5
9	84.0	0.8412223648731119	1385.2669401673766	37.5
9	88.0	0.8456257201538648	1385.663742742017	37.5
9	92.0	0.8585864097344453	1385.74857430596	37.5
9	96.0	0.8671930342271184	1390.078712486127	37.5
9	100.0	0.8705649582022315	1390.068130669874	37.5
9	104.0	0.9007662440753523	1392.3400816548983	37.5
9	108.0	0.9525451009562244	1392.609179183989	37.5
9	112.0	0.9773247327218727	1393.8143022371216	37.5
9	116.0	0.9763341374673331	1390.8630609794404	37.5
9	120.0	0.9426455492300665	1386.0743964254364	37.5
9	124.0	0.883593027018507	1382.853039407045	37.5
9	128.0	0.8623459699771573	1378.933914667405	37.5
9	132.0	0.8492558070571019	1377.9771964207944	37.5
9	136.0	0.8482516591630265	1380.2255483932058	37.5
9	140.0	0.8443615794301168	1388.7121821033118	37.5
9	144.0	0.8542147866326553	1396.8029912212987	37.5
9	148.0	0.8583274755138416	1392.57235098028	37.5
9	152.0	0.8622617429850915	1394.511649173882	37.5
9	156.0	0.8791717653723143	1394.155409794594	37.5
9	160.0	0.9269528797302748	1388.189744286936	37.5
9	164.0	0.9698781691845727	1386.5907735574665	37.5
9	168.0	0.9712178215351512	1387.605513912753	37.5
9	172.0	0.9588825744538131	1386.6326607613807	37.5
9	176.0	0.9006758566079163	1386.959990601899	37.5
9	180.0	0.8589708170532984	1385.088351860746	37.5
9	184.0	0.8452017475319996	1384.7844203726545	37.5
9	188.0	0.8441421924935644	1383.2871781310191	37.5
9	192.0	0.846718308596658	1398.2411534142957	37.5
9	196.0	0.8486018614079972	1400.8282518878657	37.5
9	200.0	0.855334267707652	1406.0723072571584	37.5
9	204.0	0.8684644563270348	1407.229733907948	37.5
9	208.0	0.8788229090530012	1408.528712540367	37.5
9	212.0	0.9086297897041576	1407.0206065428913	37.5
9	216.0	0.9509459907616546	1407.1735190912343	37.5
9	220.0	0.9685659269407672	1399.9889648820736	37.5
9	224.0	0.9641980711419149	1397.0148133814223	37.5
9	228.0	0.9238753748072164	1397.607500846542	37.5
9	232.0	0.8691129003209966	1398.0574652796151	37.5
9	236.0	0.8524912993239426	1397.613444325703	37.5
9	240.0	0.8530301493556861	1397.0434347042124	37.5
9	244.0	0.8520066739929443	1397.36634846762	37.5
9	248.0	0.8544962717100564	1397.3052300511406	37.5
9	252.0	0.8568416547753698	1396.4448654316557	37.5
9	256.0	0.8627799700440979	1398.3647389274704	37.5
9	260.0	0.8726419435413073	1401.2757382378977	37.5
9	264.0	0.8901583489999728	1399.9574761417953	37.5
9	268.0	0.9427014342818536	1399.2740276290338	37.5
9	272.0	0.972193378643449	1398.8432324119017	37.5
9	276.0	0.9695347422034953	1398.4215405768991	37.5
9	280.0	0.9492342108719215	1398.2447837507589	37.5
9	284.0	0.8967349231372236	1396.7248255380018	37.5
9	288.0	0.8564817068412974	1397.8817035477473	37.5
9	292.0	0.8516431504428247	1397.3085106100298	37.5
9	296.0	0.8444841532436581	1396.6924213483935	37.5
9	300.0	0.8480735697699416	1398.272350839798	37.5
9	304.0	0.8481319123976403	1399.0975368884808	37.5
9	308.0	0.8592487406572534	1398.981680756073	37.5
9	312.0	0.8677474642885155	1395.7635552392023	37.5
9	316.0	0.8843119073739446	1395.5734621596712	37.5
9	320.0	0.9134764293289402	1393.9980457769516	37.5
9	324.0	0.9613294429108492	1394.4170816678254	37.5
9	328.0	0.974649368483735	1394.964745104731	37.5
9	332.0	0.960485997791447	1393.3168573974203	37.5
9	336.0	0.9319508982854998	1392.268316737827	37.5
9	340.0	0.880145812645418	1389.9191372525306	37.5
9	344.0	0.8566902476400792	1387.182961289421	37.5
9	348.0	0.8546249618869087	1388.2681077208636	37.5
9	352.0	0.849057294291599	1386.6308223439737	37.5
9	356.0	0.8499923964501189	1387.1036554087937	37.5
9	360.0	0.8582880646030369	1388.0879658344036	37.5
9	364.0	0.8649939379039842	1389.0622071601972	37.5
9	368.0	0.8680218693546772	1390.471430197488	37.5
9	372.0	0.8887651556855687	1389.8489449856763	37.5
9	376.0	0.9275922153875362	1391.235435210621	37.5
9	380.0	0.9604310894341374	1391.159193606874	37.5
9	384.0	0.9744731547885134	1389.6927496199166	37.5
9	388.0	0.9596285623607814	1390.0800974422443	37.5
9	392.0	0.919351336302299	1392.9396614836255	37.5
9	396.0	0.8720930441691681	1390.674080015749	37.5
9	400.0	0.8564233014943753	1394.211784800699	37.5
9	404.0	0.8467565977516763	1392.4811897862653	37.5
9	408.0	0.8510152961639856	1389.7412515076956	37.5
9	412.0	0.8545901715664677	1390.4248008632546	37.5
9	416.0	0.860569691021424	1395.3919940230196	37.5
9	420.0	0.8661378449454382	1392.583414745335	37.5
9	424.0	0.8723187290503899	1392.8942190053615	37.5
9	428.0	0.8905041302548989	1391.368028771525	37.5
9	432.0	0.9285650366128143	1393.389741224638	37.5
9	436.0	0.9634537929115238	1393.354238947101	37.5
9	440.0	0.9735409847448212	1393.6334985487165	37.5
9	444.0	0.9676009447215719	1394.7753585970938	37.5
9	448.0	0.9280014286781169	1392.618316842276	37.5
9	460.0	0.8512300579652571	1387.8043106634975	37.5
9	464.0	0.8477899466751346	1384.315488420489	37.5
9	468.0	0.8528888046876952	1391.4434537259326	37.5
9	472.0	0.8602229117649031	1392.1034548429325	37.5
9	476.0	0.8635759765007389	1390.9107484330982	37.5
9	480.0	0.8635333116441419	1392.047971965162	37.5
9	484.0	0.871397402364161	1393.4509125548257	37.5
9	488.0	0.9002049774483089	1394.353741241559	37.5
9	492.0	0.9469592387435434	1393.321887240798	37.5
9	496.0	0.9711199232824788	1394.340318284903	37.5
9	500.0	0.9666711158248248	1390.1671731831875	37.5
9	504.0	0.945759180962249	1389.7344720542314	37.5
9	508.0	0.888798785698779	1393.0606591732635	37.5
9	512.0	0.8585069415509545	1390.318335645964	37.5
9	516.0	0.8503405748341917	1386.079211239873	37.5
9	520.0	0.8469953320208207	1383.3295756314462	37.5
9	524.0	0.8422810124868843	1378.2211951198974	37.5
9	528.0	0.849146838149648	1377.1014407207624	37.5
9	532.0	0.8503036729365826	1377.9929656940838	37.5
9	536.0	0.8575474117417219	1377.2397881213335	37.5
9	540.0	0.8695760126853529	1386.8113763122574	37.5
9	544.0	0.8741858571266359	1390.0642476599396	37.5
9	548.0	0.9077914567976534	1391.8865338094804	37.5
9	552.0	0.9576289305809361	1391.8990190385236	37.5
9	556.0	0.9644732957300391	1392.713691191615	37.5
9	560.0	0.9577143745309923	1393.4697992773174	37.5
9	564.0	0.9336807283194988	1393.5022078282595	37.5
9	568.0	0.8782930375353029	1394.734962022423	37.5
9	572.0	0.8486217273915648	1393.126620848128	37.5
9	576.0	0.8420197410760499	1393.291968709368	37.5
9	580.0	0.8432277689428438	1390.4729536597588	37.5
9	584.0	0.8430680467390077	1393.0033697190422	37.5
9	588.0	0.8391375171894411	1392.12211497714	37.5
9	592.0	0.8482031365470105	1389.953460860671	37.5
9	596.0	0.8574725657524954	1390.5803580503916	37.5
9	600.0	0.8604096346889868	1390.579598589375	37.5
9	604.0	0.8733370799829516	1388.4963119476708	37.5
9	608.0	0.8892166335360562	1387.5540821543989	37.5
9	612.0	0.9315216751264496	1386.8004216699003	37.5
9	616.0	0.9590265319995447	1387.655079361983	37.5
9	620.0	0.9673724047480564	1391.838429388973	37.5
9	624.0	0.954757624721511	1391.7959233918612	37.5
9	628.0	0.8967501124678714	1393.0243784087547	37.5
9	632.0	0.8554356802746187	1395.7695725337703	37.5
9	636.0	0.847012827903683	1391.7655581087197	37.5
9	640.0	0.8381973651901071	1391.3695891225643	37.5
9	644.0	0.8378198642949186	1390.557074217646	37.5
9	648.0	0.8410841475360594	1391.1532979103258	37.5
9	652.0	0.8390022916650687	1389.8841248049437	37.5
9	656.0	0.8469222577588367	1390.5035891757202	37.5
9	660.0	0.8557015808578031	1391.1339764834977	37.5
9	664.0	0.8601231450592377	1390.6645773811438	37.5
9	668.0	0.8700235653918293	1392.2929612458663	37.5
10	0.0	0.8663219967586752	1770.6975417317396	37.5
10	4.0	0.8582853418878018	1777.3353323934816	37.5
10	8.0	0.8543119296288062	1778.8102179769885	37.5
10	12.0	0.8531583248138267	1778.981375024762	37.5
10	16.0	0.8574968946548454	1777.5393718688117	37.5
10	20.0	0.8610602587169587	1775.9208399674835	37.5
10	24.0	0.8641539887019486	1777.3312493540832	37.5
10	28.0	0.8695108794257164	1779.5268472643952	37.5
10	32.0	0.8745197196370263	1780.140935963235	37.5
10	36.0	0.8822138293812587	1779.0225081152446	37.5
10	40.0	0.8946363796226136	1780.5198013302834	37.5
10	44.0	0.9017009809661378	1777.4801636548473	37.5
10	48.0	0.9189277728401382	1780.3773398883832	37.5
10	52.0	0.9734614436233411	1778.6553534781988	37.5
10	56.0	1.0429693503928152	1779.4405234362353	37.5
10	60.0	1.054211390293635	1779.5235396165886	37.5
10	64.0	1.0236070933720616	1779.4814233754312	37.5
10	68.0	0.9480730910635843	1778.2045272500916	37.5
10	72.0	0.8963222542995382	1777.2230775852468	37.5
10	76.0	0.877307909379089	1776.0207437683405	37.5
10	80.0	0.8698115131848401	1777.5108631245566	37.5
10	84.0	0.8720554588543613	1777.2334948107728	37.5
10	88.0	0.8770885949684093	1780.4529271314989	37.5
10	92.0	0.8917533656897584	1779.453228424161	37.5
10	96.0	0.89813370180681	1781.929959456437	37.5
10	100.0	0.9141369322492353	1780.121755327027	37.5
10	104.0	0.9371466952425197	1781.3223147529525	37.5
10	108.0	1.0080270083637695	1781.090329037711	37.5
10	112.0	1.0514486853009974	1780.19258945903	37.5
10	116.0	1.0370746757143152	1779.2864499290663	37.5
10	120.0	0.9893660112396443	1779.23264214786	37.5
10	124.0	0.921966922283924	1779.5596933562554	37.5
10	128.0	0.8918330918472767	1776.5430450230874	37.5
10	132.0	0.8830468797629152	1779.9021104634724	37.5
10	136.0	0.8818169275447919	1780.6774344909625	37.5
10	140.0	0.8803064799099397	1782.0164704141782	37.5
10	144.0	0.8815517963437918	1777.509903823639	37.5
10	148.0	0.9025568352082585	1779.9736301513426	37.5
10	152.0	0.9067740295865621	1780.4799558108816	37.5
10	156.0	0.9222239949804475	1780.7822432751996	37.5
10	160.0	0.9877988789336613	1780.0702670939124	37.5
10	164.0	1.0323748193528988	1781.3419789890977	37.5
10	168.0	1.0367397921289059	1781.526125471364	37.5
10	172.0	1.0034731949272127	1780.5170170737558	37.5
10	176.0	0.9350108870928912	1781.3566413271558	37.5
10	180.0	0.890547442474847	1777.96843856364	37.5
10	184.0	0.8801428735457884	1777.957104495964	37.5
10	188.0	0.8783925363873273	1777.8381712956138	37.5
10	192.0	0.879282986969838	1778.2137279211672	37.5
10	196.0	0.8886864721494319	1781.6750046799953	37.5
10	200.0	0.8873501017962963	1787.5963350122977	37.5
10	204.0	0.9007858744226094	1784.004183869405	37.5
10	208.0	0.9123412378228727	1785.2072033174109	37.5
10	212.0	0.9528651991483112	1783.8424321159914	37.5
10	216.0	1.012347690394372	1784.3109003587226	37.5
10	220.0	1.0329311667323149	1786.5944483611374	37.5
10	224.0	1.0278102022792182	1783.8894722961006	37.5
10	228.0	0.9734292950246588	1784.6654354237387	37.5
10	232.0	0.9133520911132602	1782.9521003541884	37.5
10	236.0	0.8926478803153227	1781.4180787580897	37.5
10	240.0	0.8821640765685551	1779.9597368314369	37.5
10	244.0	0.8789061968541166	1777.2499468247006	37.5
10	248.0	0.8825291300996029	1782.167164327705	37.5
10	252.0	0.8855516632047274	1782.532541101608	37.5
10	256.0	0.8980660384318054	1785.2753875604435	37.5
10	260.0	0.9072206076656812	1783.7103428296807	37.5
10	264.0	0.9208740289196277	1786.8235693309086	37.5
10	268.0	0.9761247669992739	1784.567004234966	37.5
10	272.0	1.024052293384663	1784.2940469649443	37.5
10	276.0	1.0378452209837747	1785.9617168834802	37.5
10	280.0	1.0191658681783804	1785.9019225074037	37.5
10	284.0	0.9555635212739901	1783.8199922921228	37.5
10	288.0	0.8962894088028833	1787.2774265034104	37.5
10	292.0	0.8864658865327761	1781.5233790253058	37.5
10	296.0	0.876315722238384	1779.5481703151	37.5
10	300.0	0.8871198896222979	1782.006773866863	37.5
10	304.0	0.8840900116075376	1782.4274763580183	37.5
10	308.0	0.8911725357315612	1781.9285394231445	37.5
10	312.0	0.9008273040165617	1785.4237872641306	37.5
10	316.0	0.9125275583999635	1785.56429582992	37.5
10	320.0	0.9304153861201953	1786.173566926261	37.5
10	324.0	0.990096666754612	1785.252545238778	37.5
10	328.0	1.0357486243224159	1785.1335288072748	37.5
10	332.0	1.03992419831059	1784.176948706412	37.5
10	336.0	1.0175691147381667	1783.455420859669	37.5
10	340.0	0.9401196380249556	1785.3188579018658	37.5
10	344.0	0.8960609256881765	1784.9564011976886	37.5
10	348.0	0.8805358521869759	1781.5141207639724	37.5
10	352.0	0.8740861567789957	1780.660416422743	37.5
10	356.0	0.8802790970894894	1781.304297773699	37.5
10	360.0	0.8855423679482097	1783.0528467327008	37.5
10	364.0	0.889303428863438	1780.9551156306457	37.5
10	368.0	0.8986528855740952	1782.3878304543568	37.5
10	372.0	0.9063986566275759	1784.8236772289213	37.5
10	376.0	0.925774673422375	1784.681372153767	37.5
10	380.0	0.9798739313836013	1786.2533367409706	37.5
10	384.0	1.029822986130323	1786.643068741362	37.5
10	388.0	1.0371718807511754	1788.183587039891	37.5
10	392.0	1.0161220646387004	1788.4754796899056	37.5
10	396.0	0.956143709153859	1788.0373887050555	37.5
10	400.0	0.8929788966007051	1781.9418567772434	37.5
10	404.0	0.8804274438977926	1783.85342372371	37.5
10	408.0	0.8754918982827228	1784.0948607499831	37.5
10	412.0	0.8774114390239286	1783.3556705759024	37.5
10	416.0	0.8830321770083734	1782.4665253834185	37.5
10	420.0	0.885162681102048	1777.0158874817475	37.5
10	424.0	0.8994700107104162	1782.4820349006125	37.5
10	428.0	0.9030326204029584	1780.5749005632815	37.5
10	432.0	0.9162612795628896	1785.4311962432937	37.5
10	436.0	0.9515371958331833	1785.7693190100465	37.5
10	440.0	1.0081396861460035	1786.447417856682	37.5
10	444.0	1.036988711836222	1788.9061214049011	37.5
10	448.0	1.0318122882132779	1787.8856954399623	37.5
10	452.0	0.9933061000981848	1785.089845545971	37.5
10	456.0	0.9123032565649256	1786.1979792761376	37.5
10	460.0	0.8785448624283649	1782.5250511265122	37.5
10	464.0	0.8693289198159166	1780.3842836385684	37.5
10	468.0	0.870270615503774	1781.8129876949793	37.5
10	472.0	0.874233301196436	1783.7757899205094	37.5
10	476.0	0.878811968663014	1782.99795119138	37.5
10	480.0	0.8838355581000763	1780.702244723091	37.5
10	484.0	0.8960113514534509	1780.163904437003	37.5
10	488.0	0.9057762576958317	1781.0004956093612	37.5
10	492.0	0.918008550728807	1781.2252522802764	37.5
10	496.0	0.9723367208357458	1784.0075460415185	37.5
10	500.0	1.0151897852055738	1786.972688223848	37.5
10	504.0	1.036906324639304	1786.4542097202775	37.5
10	508.0	1.0207041394161844	1786.4938921664768	37.5
10	512.0	0.980145337710881	1784.1240262438532	37.5
10	516.0	0.9006308133159079	1783.3494132463811	37.5
10	520.0	0.8749745044493898	1781.260357734427	37.5
10	524.0	0.8673589959011391	1778.8609881985706	37.5
10	528.0	0.8702147613055636	1781.220670860009	37.5
10	532.0	0.8678319502935975	1779.5152000368969	37.5
10	536.0	0.8767266782293462	1778.5855896142823	37.5
10	540.0	0.8854962848672684	1778.326012696927	37.5
10	544.0	0.8924991839824256	1781.2471625456585	37.5
10	548.0	0.9000971766382028	1778.6364415470089	37.5
10	552.0	0.9201923157362076	1780.0943743811256	37.5
10	556.0	0.9429479082095201	1781.849438393151	37.5
10	560.0	1.0061055579422455	1784.3840431633937	37.5
10	564.0	1.0285894473062442	1785.4271994515054	37.5
10	568.0	1.0287826783158542	1786.180122107159	37.5
10	572.0	0.9922543951906894	1785.981348318918	37.5
10	576.0	0.9158187131428007	1781.477054975729	37.5
10	580.0	0.8790750705114596	1777.0914832721442	37.5
10	584.0	0.8666262120702163	1773.6561035425664	37.5
10	588.0	0.8599471102743912	1779.6019422544273	37.5
10	592.0	0.8645355065071619	1781.1538232108603	37.5
10	596.0	0.869660961849066	1777.2125867589646	37.5
10	600.0	0.8725912277518223	1780.06278802094	37.5
10	604.0	0.8837121263046215	1781.9016146772883	37.5
10	608.0	0.889365380218855	1782.0996461728078	37.5
10	612.0	0.9028455305861437	1778.131850535162	37.5
10	616.0	0.9148269827303576	1779.4080759267629	37.5
10	620.0	0.9570038198115569	1781.551556812871	37.5
10	624.0	1.0129545088022056	1782.8135563796666	37.5
10	628.0	1.0351400580072072	1787.7888955276123	37.5
10	632.0	1.026124881751646	1786.9343768661597	37.5
10	636.0	0.9864457530044728	1787.0838844207462	37.5
10	640.0	0.9054063355533872	1781.6845538440114	37.5
10	644.0	0.8714080779059619	1777.8717748508436	37.5
10	648.0	0.8602353786643199	1778.7970158133337	37.5
10	652.0	0.8600637549289576	1777.3379568018324	37.5
10	656.0	0.8621259235445883	1780.947997847123	37.5
10	660.0	0.8672048681005228	1782.1949265621631	37.5
10	664.0	0.8725068199093197	1782.895518456895	37.5
10	668.0	0.88009016739032	1780.8218856062497	37.5
11	0.0	0.834157625489538	1868.629182394008	37.5
11	4.0	0.8147056012451712	1874.0664059898213	37.5
11	8.0	0.8088294459169567	1875.9807084044965	37.5
11	12.0	0.8106528286480013	1876.2914534168765	37.5
11	16.0	0.8075562910745839	1877.7184599213044	37.5
11	20.0	0.8176995377670232	1875.5353716137483	37.5
11	24.0	0.8161507324388021	1876.390147983687	37.5
11	28.0	0.820770433106183	1876.934576823699	37.5
11	32.0	0.8219474511785168	1876.4484900991747	37.5
11	36.0	0.8336041973452707	1877.5268025516305	37.5
11	40.0	0.8385350624543574	1876.6678641446108	37.5
11	44.0	0.8489983959596362	1876.306547344188	37.5
11	48.0	0.8609354554539123	1877.1944794323751	37.5
11	52.0	0.9105909414775399	1874.8717382429008	37.5
11	56.0	0.9635050179081234	1874.909824453143	37.5
11	60.0	0.9744947973230526	1875.058606223041	37.5
11	64.0	0.9576551549033939	1874.665984254763	37.5
11	68.0	0.9061480686528252	1875.1628567770567	37.5
11	72.0	0.8509319553231243	1876.529655611591	37.5
11	76.0	0.8240595617862922	1877.3647074862952	37.5
11	80.0	0.8197905257974398	1877.886171558118	37.5
11	84.0	0.8208338123537386	1877.3390459884124	37.5
11	88.0	0.8234900711167616	1876.31442290479	37.5
11	92.0	0.8319270378903554	1876.1009476102724	37.5
11	96.0	0.8347496221374332	1876.185267582861	37.5
11	100.0	0.8484192864473118	1876.5877406707968	37.5
11	104.0	0.8586644510700806	1875.8206397118292	37.5
11	108.0	0.908780778863417	1875.0533607052855	37.5
11	112.0	0.9528460742122914	1875.133188287864	37.5
11	116.0	0.9628993688365635	1874.7872908534744	37.5
11	120.0	0.948077482930382	1873.748365950977	37.5
11	124.0	0.892764446117167	1876.5510484407291	37.5
11	128.0	0.849581255803287	1876.192095282673	37.5
11	132.0	0.8304744726950443	1876.013331923964	37.5
11	136.0	0.8251105863310922	1876.422745153608	37.5
11	140.0	0.8244803170002848	1876.213114245912	37.5
11	144.0	0.832501652152948	1875.4121100549928	37.5
11	148.0	0.8400565007704913	1877.333040535597	37.5
11	152.0	0.8364156985578997	1876.2303877165484	37.5
11	156.0	0.8453323403277357	1875.8307189236275	37.5
11	160.0	0.8656458415012389	1877.2068474423252	37.5
11	164.0	0.9184135962477736	1875.0291814926395	37.5
11	168.0	0.9518578882904818	1873.9433557815016	37.5
11	172.0	0.9512459839568189	1874.046453882722	37.5
11	176.0	0.92664765049843	1873.0345270869184	37.5
11	180.0	0.8767437296501611	1874.322916040343	37.5
11	184.0	0.8374172407621415	1876.5494347499468	37.5
11	188.0	0.829117165938274	1876.79897978871	37.5
11	192.0	0.8249300180670014	1876.9291369247812	37.5
11	196.0	0.8295544530537596	1875.627770637439	37.5
11	200.0	0.8258457315670255	1876.168545914711	37.5
11	204.0	0.8349560642274265	1875.9093056770823	37.5
11	208.0	0.8513286086978009	1875.6403531019528	37.5
11	212.0	0.8548211251495004	1876.580495235541	37.5
11	216.0	0.8781381357639535	1875.7981329083696	37.5
11	220.0	0.9320784929768986	1875.0509852929683	37.5
11	224.0	0.9484543670784834	1873.9531939213584	37.5
11	228.0	0.9404181395152929	1873.614418798225	37.5
11	232.0	0.912732431529843	1873.9754627467196	37.5
11	236.0	0.8610254893684214	1874.7577235046435	37.5
11	240.0	0.834025295221148	1877.09979614254	37.5
11	244.0	0.8303349127188143	1877.544760341316	37.5
11	248.0	0.8282378107761249	1876.9710836410752	37.5
11	252.0	0.8259076086359667	1877.1494614812216	37.5
11	256.0	0.8394017389504741	1875.4480987426496	37.5
11	260.0	0.8346963912093458	1875.828567098682	37.5
11	264.0	0.8460945186769327	1876.2605347874403	37.5
11	268.0	0.8567155674480585	1876.781698582523	37.5
11	272.0	0.8953362134239138	1875.118533796748	37.5
11	276.0	0.936992078375449	1874.2657151841304	37.5
11	280.0	0.9480835936315007	1873.608887018757	37.5
11	284.0	0.9485079069483429	1872.5671297806489	37.5
11	288.0	0.907738179007096	1873.684417510431	37.5
11	292.0	0.8578528052451785	1874.7820593102076	37.5
11	296.0	0.8333814920149161	1875.8037328353955	37.5
11	300.0	0.833654411162662	1877.2171142922205	37.5
11	304.0	0.8293405031907014	1876.2733840535195	37.5
11	308.0	0.8280653259148376	1877.225871280479	37.5
11	312.0	0.8404443939522888	1875.4092280471325	37.5
11	316.0	0.8401478160993443	1876.041067491754	37.5
11	320.0	0.845796684963652	1876.0180912949663	37.5
11	324.0	0.8538125314273669	1876.4316224751503	37.5
11	328.0	0.8873959916495707	1876.0739979116163	37.5
11	332.0	0.9378870850432791	1874.2091114359228	37.5
11	336.0	0.9557747417780857	1873.6639793739944	37.5
11	340.0	0.939607788913895	1873.822259566977	37.5
11	344.0	0.9097013729875992	1873.891585791432	37.5
11	348.0	0.8603292566742097	1875.498730100628	37.5
11	352.0	0.8250878350901422	1876.01288546212	37.5
11	356.0	0.826640347119675	1876.618021909384	37.5
11	360.0	0.8235519775478208	1877.394362051397	37.5
11	364.0	0.82733008791404	1876.934161846065	37.5
11	368.0	0.830123719977234	1876.024906893719	37.5
11	372.0	0.8326913533220249	1876.005879563396	37.5
11	376.0	0.8395223973424728	1876.5264465818864	37.5
11	380.0	0.8471200889491057	1876.0918707634075	37.5
11	384.0	0.8672203896741707	1876.260505366047	37.5
11	388.0	0.9163622020453691	1875.398445610204	37.5
11	392.0	0.9432898855545296	1873.801212788666	37.5
11	396.0	0.9455068150869922	1872.86463872977	37.5
11	400.0	0.9373290781973614	1872.735671562198	37.5
11	404.0	0.8840137680848736	1874.48867459558	37.5
11	408.0	0.8434780767998736	1874.682170329792	37.5
11	412.0	0.8273282923466112	1877.4576413260115	37.5
11	416.0	0.8253110495274828	1876.7305863284728	37.5
11	420.0	0.8283400969223468	1877.817533668644	37.5
11	424.0	0.8301250328180091	1877.2165973879669	37.5
11	428.0	0.8346649263873168	1876.4195155179168	37.5
11	432.0	0.8349188042065785	1876.682317005654	37.5
11	436.0	0.8414818649400801	1877.3862893979676	37.5
11	440.0	0.850535619882649	1876.6288992407303	37.5
11	444.0	0.8716230001851222	1876.1685635558256	37.5
11	448.0	0.9234107508205708	1875.5726052584096	37.5
11	452.0	0.9443237156756574	1873.9877809350412	37.5
11	456.0	0.9538647673484111	1872.7388751599055	37.5
11	460.0	0.926254028090682	1873.2497169756648	37.5
11	464.0	0.8761644282769481	1874.1272777473437	37.5
11	468.0	0.8384512497613221	1874.762487796836	37.5
11	472.0	0.8260698534686143	1875.8249197055009	37.5
11	476.0	0.8187947067644288	1876.8993318285504	37.5
11	480.0	0.825737085328473	1876.9746307313867	37.5
11	484.0	0.8271411946544506	1876.570537966868	37.5
11	488.0	0.829315671388981	1876.3882876256948	37.5
11	492.0	0.8357075422553314	1875.886650939672	37.5
11	496.0	0.8387452779066349	1877.0175088465005	37.5
11	500.0	0.8488494274450963	1877.687883617058	37.5
11	504.0	0.8601955294250214	1876.6952973211964	37.5
11	508.0	0.9063420003568327	1874.845378441475	37.5
11	512.0	0.9322595049720632	1872.996762601917	37.5
11	516.0	0.9476623723906524	1871.3944553065007	37.5
11	520.0	0.9374159200223798	1872.185190214152	37.5
11	524.0	0.8916373602182572	1872.2142432699168	37.5
11	528.0	0.8442905181013118	1874.209516373949	37.5
11	532.0	0.817893793598172	1875.6911437910608	37.5
11	536.0	0.8181588308845373	1876.4011589552424	37.5
11	540.0	0.8194815723478117	1876.6048111618288	37.5
11	544.0	0.8199958117200773	1876.876238065636	37.5
11	548.0	0.8253717288633671	1877.696832792638	37.5
11	552.0	0.8312637908697501	1877.6711180135003	37.5
11	556.0	0.8311058869541684	1877.736860291612	37.5
11	560.0	0.8331828419120767	1878.7319688063687	37.5
11	564.0	0.8491154588587827	1877.837139418322	37.5
11	568.0	0.8584215634292552	1876.0704038661015	37.5
11	572.0	0.9040958250223039	1873.9236059725683	37.5
11	576.0	0.9403189024120068	1871.795241163668	37.5
11	580.0	0.9447921773443635	1871.9987367619096	37.5
11	584.0	0.9332500041931288	1872.006559116636	37.5
11	588.0	0.8758810761839806	1873.915823929618	37.5
11	592.0	0.8337457312170977	1875.1836415459256	37.5
11	596.0	0.8218320700712136	1875.2155639914915	37.5
11	600.0	0.8173965785345871	1877.4807929414487	37.5
11	604.0	0.8161172132069667	1876.0508533121783	37.5
11	608.0	0.8182827415576193	1876.8826475764456	37.5
11	612.0	0.8169903958708271	1876.2867908590235	37.5
11	616.0	0.8234673544222485	1877.12446186632	37.5
11	620.0	0.833993352627416	1877.672932672644	37.5
11	624.0	0.8432616346683585	1877.3534737630075	37.5
11	628.0	0.8489583669813151	1877.2730898124423	37.5
11	632.0	0.8561166253064122	1877.248895751822	37.5
11	636.0	0.8899056642431118	1874.280402382738	37.5
11	640.0	0.9304331483927492	1872.329736695577	37.5
11	644.0	0.9415773394550586	1871.581121486164	37.5
11	648.0	0.9377133999258852	1871.713001991457	37.5
11	652.0	0.9090017233109999	1872.6369136242247	37.5
11	656.0	0.8462722191168941	1873.0700008543392	37.5
11	660.0	0.821564840236366	1875.0436457118583	37.5
11	664.0	0.8111885062381455	1876.9762415684395	37.5
11	668.0	0.8082365735076843	1876.6088050852024	37.5
12	0.0	0.8884879647791163	1045.431594909547	37.5
12	4.0	0.875092112533472	1052.2350391757157	37.5
12	8.0	0.8634681963721024	1053.2835952684952	37.5
12	12.0	0.8609765741874553	1054.8800722937476	37.5
12	16.0	0.8615271684065786	1055.4058856943304	37.5
12	20.0	0.8600467136001271	1055.3719313656932	37.5
12	24.0	0.8588981293794705	1054.227336320478	37.5
12	28.0	0.8628061364193635	1056.386087049002	37.5
12	32.0	0.8721963552343672	1055.4356274569252	37.5
12	36.0	0.873646131969494	1055.0009120457185	37.5
12	40.0	0.8800567990806163	1053.989492247809	37.5
12	44.0	0.8904499652467652	1051.0173074707036	37.5
12	48.0	0.8996493805857692	1050.558304408048	37.5
12	52.0	0.9105768224974615	1049.0809031879069	37.5
12	56.0	0.9280446485905629	1045.993320911507	37.5
12	60.0	0.9478747960019257	1042.5178800182834	37.5
12	64.0	1.020216141027947	1043.2315567310843	37.5
12	68.0	1.0485652799547305	1043.8597670937684	37.5
12	72.0	1.0312267541648645	1040.805426095655	37.5
12	76.0	0.9736610027668737	1040.7523338991296	37.5
12	80.0	0.9008502487320753	1044.7255728422822	37.5
12	84.0	0.8790321723780615	1047.4198238042168	37.5
12	88.0	0.8774827577877142	1048.252674609521	37.5
12	92.0	0.8777878437305612	1049.9266338753296	37.5
12	96.0	0.8799172033982708	1049.9980314825823	37.5
12	100.0	0.8871355401925995	1052.1550192095442	37.5
12	104.0	0.8938873904518082	1051.9752844301338	37.5
12	108.0	0.9049580325182897	1050.7789263922646	37.5
12	112.0	0.9223702953905681	1052.7568660886282	37.5
12	116.0	0.9397440073764893	1046.990950878338	37.5
12	120.0	0.9914967338897235	1043.3819186515154	37.5
12	124.0	1.0255405306704852	1038.188295883645	37.5
12	128.0	1.0239508223399438	1036.3482725015965	37.5
12	132.0	0.9916167301138652	1029.4599372654695	37.5
12	136.0	0.9183402699262619	1007.1356526626092	37.5
12	140.0	0.883040750916202	1011.7880509638168	37.5
12	144.0	0.8766375664289551	1015.8491711264572	37.5
12	148.0	0.8825561764777716	1019.3357854565334	37.5
12	152.0	0.8845525069735299	1020.3054729963634	37.5
12	156.0	0.8908764736094635	1018.9005758679616	37.5
12	160.0	0.9015095032864775	1018.9843330231016	37.5
12	164.0	0.9180791873733287	1021.322514716464	37.5
12	168.0	0.9278348852391569	1021.4698241392708	37.5
12	172.0	0.9560423327502935	1025.3296568821686	37.5
12	176.0	1.0149068653886708	1026.8545131091912	37.5
12	180.0	1.028663895536059	1023.8944493992705	37.5
12	184.0	1.0120308353588878	1027.5125719178666	37.5
12	188.0	0.964955477280288	1029.0060783225615	37.5
12	192.0	0.9067929155005843	1038.096847599979	37.5
12	196.0	0.8847103675800413	1040.7918122815397	37.5
12	200.0	0.8821591762120214	1040.0020888981726	37.5
12	204.0	0.8871236128043757	1035.65181299723	37.5
12	208.0	0.8956728656240696	1032.653291263452	37.5
12	212.0	0.8993965203484328	1030.9755316661387	37.5
12	216.0	0.9143655362563917	1036.7692581218273	37.5
12	220.0	0.9264056992981957	1033.4219908537268	37.5
12	224.0	0.9438147105774954	1032.1821291640667	37.5
12	228.0	0.9865026721969921	1032.847345692734	37.5
12	232.0	1.0339456333250625	1030.419772439388	37.5
12	236.0	1.043529022775755	1030.7417782208945	37.5
12	240.0	1.0182837934347604	1031.7765656319268	37.5
12	244.0	0.9566727742308789	1033.0664479578595	37.5
12	248.0	0.9055096175102247	1033.3649562398916	37.5
12	252.0	0.8873995537383336	1032.865505958105	37.5
12	256.0	0.8894823766073297	1034.243154351676	37.5
12	260.0	0.8938426672242109	1032.379920711033	37.5
12	264.0	0.8973918284629562	1032.1616199573966	37.5
12	268.0	0.9119472417440035	1030.3205243285963	37.5
12	272.0	0.919625145683593	1029.872212292947	37.5
12	276.0	0.921405492367323	1030.350398891517	37.5
12	280.0	0.9358438483011314	1030.787680041699	37.5
12	284.0	0.9796922644356694	1032.3450342822443	37.5
12	288.0	1.029381738146466	1030.2032790803974	37.5
12	292.0	1.0368001129408544	1030.3048507802484	37.5
12	296.0	1.026832870395845	1030.617403921792	37.5
12	300.0	0.967276727890887	1030.5737707831536	37.5
12	304.0	0.90578008672163	1029.9515385989598	37.5
12	308.0	0.8874559900934981	1031.5457331879577	37.5
12	312.0	0.8877888836595005	1031.1003912324045	37.5
12	316.0	0.8934301198208476	1027.1129005458226	37.5
12	320.0	0.8983062951733837	1025.1987521743142	37.5
12	324.0	0.9065373601105378	1026.2590948944714	37.5
12	328.0	0.9143018864870842	1024.9078767987564	37.5
12	332.0	0.9188648423911521	1022.0587635595242	37.5
12	336.0	0.9358641009296271	1018.4205124032112	37.5
12	340.0	0.9521599228494261	1011.0211294714336	37.5
12	344.0	1.0121643859479619	1011.1196031676952	37.5
12	348.0	1.0383613084884062	1012.8402669899848	37.5
12	352.0	1.0366652080355965	1012.7386307776218	37.5
12	356.0	1.0083927716440226	1012.4907868235072	37.5
12	360.0	0.9280314025083973	1016.9365585328848	37.5
12	364.0	0.8894809148253239	1018.1982275284482	37.5
12	368.0	0.8810658266919619	1017.4578473461042	37.5
12	372.0	0.8861659457561383	1018.4536015886124	37.5
12	376.0	0.8915554305826898	1017.7655818163186	37.5
12	380.0	0.8932443684845982	1018.66150646289	37.5
12	384.0	0.9062662524785811	1017.6233924064568	37.5
12	388.0	0.910272717753874	1015.8773943327496	37.5
12	392.0	0.9145939632422649	1017.3971294754732	37.5
12	396.0	0.9237262396894413	1013.1180419003284	37.5
12	400.0	0.9512893515358859	1011.4412349368176	37.5
12	404.0	1.0122353719101258	1009.2679823029234	37.5
12	408.0	1.0336951656970086	1007.6092147277848	37.5
12	412.0	1.034614334483472	1009.222963867798	37.5
12	416.0	1.0189368784636739	1008.785603882445	37.5
12	420.0	0.9373299151024486	1009.1583916681336	37.5
12	424.0	0.8933015077469961	1010.2439166156602	37.5
12	428.0	0.878404199927431	1011.0751829981097	37.5
12	432.0	0.8768813443485352	1011.246481331276	37.5
12	436.0	0.882274783112149	1011.2379180865668	37.5
12	440.0	0.8891106545339317	1013.2833120522972	37.5
12	444.0	0.8939766328908859	1013.1417105787798	37.5
12	448.0	0.9013429041593808	1007.897194027084	37.5
12	452.0	0.9071424798924269	1008.1224362694832	37.5
12	456.0	0.9121622976163976	1009.3668028033178	37.5
12	460.0	0.9260653633076529	1006.5448867588602	37.5
12	464.0	0.9596491247137647	1004.898244350444	37.5
12	468.0	1.0151232863849382	1004.372429491449	37.5
12	472.0	1.0432856798237595	1004.1070245802604	37.5
12	476.0	1.0285927021069865	1004.7741311748516	37.5
12	480.0	0.9896624283639814	1005.1816537734873	37.5
12	484.0	0.9191584584393657	1006.3237874965442	37.5
12	488.0	0.8891845804992985	1009.7301758766351	37.5
12	492.0	0.8723719803642063	1008.422574690274	37.5
12	496.0	0.8734653304833615	1003.575401477689	37.5
12	500.0	0.8813887687119711	1006.2227688724154	37.5
12	504.0	0.8832091490084572	1006.2095029541472	37.5
12	508.0	0.8859468166906529	1006.0204964931024	37.5
12	512.0	0.8872776111354969	1005.4262096909696	37.5
12	516.0	0.8963659260455992	1001.833078851536	37.5
12	520.0	0.904875665507414	999.2288357781376	37.5
12	524.0	0.9107694333858718	995.972910972237	37.5
12	528.0	0.9323933415735837	992.2135583718616	37.5
12	532.0	0.9882211725098827	992.1048280847314	37.5
12	536.0	1.027850477671508	991.3903672223151	37.5
12	540.0	1.0304976210051722	993.248546345174	37.5
12	544.0	1.01784979122113	987.5162321563585	37.5
12	548.0	0.9653579815838235	993.9183815807836	37.5
12	552.0	0.9044641597401043	996.8508022060996	37.5
12	556.0	0.878606122179941	995.5457550443022	37.5
12	560.0	0.873465908431173	998.9626269563016	37.5
12	564.0	0.8724535009244714	996.4368886745594	37.5
12	568.0	0.8761263007346451	995.4735504990244	37.5
12	572.0	0.87617198759601	996.9513900509468	37.5
12	576.0	0.8802288135433597	994.172037167776	37.5
12	580.0	0.8874498816757905	990.799365676541	37.5
12	584.0	0.8925353295524463	989.8025909929736	37.5
12	588.0	0.8964114709811463	989.474122697256	37.5
12	592.0	0.9019846057791443	989.234180618781	37.5
12	596.0	0.9191086994752637	987.8609192430764	37.5
12	600.0	0.9540233769067411	988.7925883802832	37.5
12	604.0	1.0088564545062013	988.0285048849976	37.5
12	608.0	1.0320553823073881	989.8397275129032	37.5
12	612.0	1.0271573211909424	990.0603168771132	37.5
12	616.0	0.999835676599132	991.8360440279296	37.5
12	620.0	0.9206667316407166	992.6565334340386	37.5
12	624.0	0.8825303148139438	996.0692824991202	37.5
12	628.0	0.8711474327369119	990.2439382162391	37.5
12	632.0	0.8653240723096561	988.3489262580788	37.5
12	636.0	0.8662209221619128	986.7787901986936	37.5
12	640.0	0.8689561186334447	986.8107652810936	37.5
12	644.0	0.8691984618381713	988.2430700143212	37.5
12	648.0	0.8742062616744919	989.204546415182	37.5
12	652.0	0.8793024007888622	990.612210691324	37.5
12	656.0	0.8846929521379109	990.2177263616873	37.5
12	660.0	0.8888252410551141	991.0332233969722	37.5
12	664.0	0.9012490660556803	991.0497604223204	37.5
12	668.0	0.9116088058460063	990.0018443554364	37.5
13	0.0	0.8634938041902427	1671.0676654735762	37.5
13	4.0	0.8518800194206891	1674.8923209350426	37.5
13	8.0	0.8460675967803083	1678.3593661430357	37.5
13	12.0	0.8501881663845094	1680.9463906032288	37.5
13	16.0	0.8479583488882424	1677.7156116883295	37.5
13	20.0	0.8524435651354655	1677.756524532957	37.5
13	24.0	0.8529393629378027	1678.2423460060572	37.5
13	28.0	0.8617724792526454	1676.8098258811908	37.5
13	32.0	0.8709874886596699	1677.8657276582635	37.5
13	36.0	0.8786155386038013	1678.2500060327866	37.5
13	40.0	0.8856914420473774	1678.471626941201	37.5
13	44.0	0.8941760916458612	1678.533621804866	37.5
13	48.0	0.9089459404087725	1680.1441338330983	37.5
13	52.0	0.9358785157792213	1677.7395162015046	37.5
13	56.0	1.01067630866515	1675.60614562243	37.5
13	60.0	1.0575122488376478	1679.839975586906	37.5
13	64.0	1.0363866441588787	1680.8278065109616	37.5
13	68.0	0.9779060630075638	1680.8434498711863	37.5
13	72.0	0.908173617486695	1680.8002670563676	37.5
13	76.0	0.8791861292144185	1681.8016696045595	37.5
13	80.0	0.863446333082123	1681.156015606813	37.5
13	84.0	0.8691725392992878	1679.8958388477713	37.5
13	88.0	0.8704475228303366	1677.9725510596554	37.5
13	92.0	0.8759741332640868	1677.25618474983	37.5
13	96.0	0.8843663335709953	1680.6629246497298	37.5
13	100.0	0.897948414437843	1679.1691929619672	37.5
13	104.0	0.9110815153461688	1680.0070444223793	37.5
13	108.0	0.9511155912362691	1676.6930019803049	37.5
13	112.0	1.0205118118529626	1677.5353436072903	37.5
13	116.0	1.0390421929277915	1678.710535388177	37.5
13	120.0	1.0160824817069916	1679.358513427518	37.5
13	124.0	0.951278098479404	1683.9773647772113	37.5
13	128.0	0.8976988125079679	1686.2433651564324	37.5
13	132.0	0.8798899627313608	1684.2553854685668	37.5
13	136.0	0.8714068376946027	1682.3246940742488	37.5
13	140.0	0.869670872139966	1678.5037193464875	37.5
13	144.0	0.8751382255432693	1680.605684234932	37.5
13	148.0	0.8828374723672658	1680.1799142414866	37.5
13	152.0	0.8947741171230884	1680.2691683188962	37.5
13	156.0	0.9017337956272279	1681.1233596852471	37.5
13	160.0	0.9236877399303886	1678.9827827570366	37.5
13	164.0	0.9900856796676423	1679.343860544633	37.5
13	168.0	1.0272049755859995	1679.0534039983972	37.5
13	172.0	1.0231933891882898	1679.8683922956536	37.5
13	176.0	0.9831714770721423	1682.0355309446209	37.5
13	180.0	0.9127076312329795	1686.0022616160668	37.5
13	184.0	0.8806261091712212	1686.2092267593357	37.5
13	188.0	0.8712882573976668	1685.5616542174437	37.5
13	192.0	0.8726737430645093	1682.505260391982	37.5
13	196.0	0.8766376379126165	1682.055351050291	37.5
13	200.0	0.8851541271095493	1682.9529350310568	37.5
13	204.0	0.8861184144282815	1678.3792649870322	37.5
13	208.0	0.8971792621248046	1676.759974439345	37.5
13	212.0	0.9127094894026377	1674.9325328934112	37.5
13	216.0	0.9674989040396719	1674.8574210329623	37.5
13	220.0	1.01263688837135	1672.7113970486855	37.5
13	224.0	1.0239500076575452	1675.4233674952943	37.5
13	228.0	1.0031191533791244	1678.2918074177612	37.5
13	232.0	0.9411679519458876	1680.805455379424	37.5
13	236.0	0.8927861162428453	1683.6600742090889	37.5
13	240.0	0.8756420741603252	1682.2063424920143	37.5
13	244.0	0.8753817595377291	1682.2153748677745	37.5
13	248.0	0.8711040107451411	1679.8038810423218	37.5
13	252.0	0.8774764775700414	1682.1208229013096	37.5
13	256.0	0.882259331632178	1680.0748267556444	37.5
13	260.0	0.8929907799535699	1679.8195117228352	37.5
13	264.0	0.9064767437319623	1680.2592877002792	37.5
13	268.0	0.9311289639399607	1678.435937865955	37.5
13	272.0	0.9961885740198572	1675.8301310170875	37.5
13	276.0	1.0240514171351873	1674.8369492804627	37.5
13	280.0	1.0190370654755392	1675.2534529616755	37.5
13	284.0	0.9880561165925233	1675.9751796332664	37.5
13	288.0	0.9114745156209727	1679.40057495856	37.5
13	292.0	0.8817010522938447	1682.5424142143083	37.5
13	296.0	0.8732463851988377	1683.941451652144	37.5
13	300.0	0.8750404270202886	1682.113904637734	37.5
13	304.0	0.8736713972301308	1682.4149220868026	37.5
13	308.0	0.8744565347820993	1679.0887328455158	37.5
13	312.0	0.8900580629907731	1677.5163070247606	37.5
13	316.0	0.9004883357640907	1682.4928479526488	37.5
13	320.0	0.9149332333310662	1679.2429998282582	37.5
13	324.0	0.9579192874165873	1677.8947210544045	37.5
13	328.0	1.0158003166579266	1676.063361921868	37.5
13	332.0	1.029964302604272	1676.8024862649163	37.5
13	336.0	1.0155511043818661	1675.3212625289502	37.5
13	340.0	0.9605531874128668	1674.5584874669878	37.5
13	344.0	0.8970908016395163	1677.9871713272764	37.5
13	348.0	0.8755510480662152	1681.6806681137784	37.5
13	352.0	0.8723677334448258	1680.2079513851795	37.5
13	356.0	0.8691320031446169	1683.2821298683075	37.5
13	360.0	0.8716154607158189	1683.0305455526743	37.5
13	364.0	0.8831337945380963	1680.172944393044	37.5
13	368.0	0.8866300062648677	1676.9937476502992	37.5
13	372.0	0.8964603991527004	1678.71198864107	37.5
13	376.0	0.9054089600246646	1677.080121305395	37.5
13	380.0	0.9462867852736647	1675.021892871902	37.5
13	384.0	1.004591484073778	1677.6492373523029	37.5
13	388.0	1.030809177218266	1675.659119216161	37.5
13	392.0	1.0228347053743776	1674.4231715835977	37.5
13	396.0	0.9777108097596954	1676.1069505405192	37.5
13	400.0	0.9045222330552188	1676.5739171625637	37.5
13	404.0	0.8827677442815934	1679.1941495549108	37.5
13	408.0	0.8722937859212233	1681.112460542555	37.5
13	412.0	0.8702619514182535	1680.6407595336532	37.5
13	416.0	0.8801588328793181	1682.6757978596956	37.5
13	420.0	0.880620397910774	1684.9233481517838	37.5
13	424.0	0.8816814006110694	1678.9202843742687	37.5
13	428.0	0.8911456901422256	1676.0064714956857	37.5
13	432.0	0.8997593369373668	1676.17970839711	37.5
13	436.0	0.9249449224448746	1674.6229646727463	37.5
13	440.0	0.9816563927108318	1673.8709909034294	37.5
13	444.0	1.0199817174714223	1672.459407624783	37.5
13	448.0	1.0208472083890845	1672.1754619741855	37.5
13	452.0	1.006115614182188	1672.4416283221387	37.5
13	456.0	0.9301589173556878	1675.8813830736913	37.5
13	460.0	0.8818996797143207	1679.8875057675673	37.5
13	464.0	0.8685630449081012	1679.613291362047	37.5
13	468.0	0.8718509465822746	1682.506087142617	37.5
13	472.0	0.8744261511009682	1683.505733315019	37.5
13	476.0	0.870147361798627	1682.5626677071723	37.5
13	480.0	0.8806603550973269	1683.461309066404	37.5
13	484.0	0.8848477254276859	1682.1198390483005	37.5
13	488.0	0.8946185751448895	1679.6784708005816	37.5
13	492.0	0.9004967478115147	1676.1870899447354	37.5
13	496.0	0.9314253228510383	1673.7450576539602	37.5
13	500.0	0.9947352377426355	1672.4601761494946	37.5
13	504.0	1.0247862468562792	1673.8870372856943	37.5
13	508.0	1.0139635876648554	1673.5963407897157	37.5
13	512.0	0.9885762371260346	1674.2876781262116	37.5
13	516.0	0.9158152058791632	1675.226438707424	37.5
13	520.0	0.8780008912809707	1681.8806144819418	37.5
13	524.0	0.8654210972565121	1679.5064419518033	37.5
13	528.0	0.8637504757143784	1675.9144546316647	37.5
13	532.0	0.8654237663789662	1676.4380125526077	37.5
13	536.0	0.8740853286482441	1676.5592575861376	37.5
13	540.0	0.8771436158326217	1682.5929303074854	37.5
13	544.0	0.8838664222914369	1683.3912361487935	37.5
13	548.0	0.8936881789483178	1684.1807362753186	37.5
13	552.0	0.9042367316678345	1680.3387996128768	37.5
13	556.0	0.921301268615047	1677.5158002768069	37.5
13	560.0	0.978050769512485	1672.4441652663052	37.5
13	564.0	1.0062704294349438	1673.7817471054084	37.5
13	568.0	1.0165273532833723	1673.181701017014	37.5
13	572.0	1.0026218457823144	1674.1646778126826	37.5
13	576.0	0.929209091251503	1675.0405734164915	37.5
13	580.0	0.8763205476797532	1676.502567873819	37.5
13	584.0	0.8575293526451151	1678.7335581092557	37.5
13	588.0	0.8609235944160692	1680.2865381276658	37.5
13	592.0	0.858269483055176	1680.7875730149672	37.5
13	596.0	0.8634946057879259	1673.781864609371	37.5
13	600.0	0.8680518513228167	1677.5701230064658	37.5
13	604.0	0.8787103599105068	1679.9828969770408	37.5
13	608.0	0.8788760559936296	1679.366229703676	37.5
13	612.0	0.8930134569157798	1680.7980043352973	37.5
13	616.0	0.9060684155416376	1680.0942753898516	37.5
13	620.0	0.93205547969932	1678.705044791291	37.5
13	624.0	0.9949692985406035	1677.9953436931098	37.5
13	628.0	1.0244288819105072	1676.1211433360268	37.5
13	632.0	1.0153592995640812	1674.6052407962975	37.5
13	636.0	0.9866081630822521	1675.4791306820237	37.5
13	640.0	0.9037694827223548	1675.4348356374594	37.5
13	644.0	0.8622565721553063	1677.5937420386256	37.5
13	648.0	0.8558325378819727	1682.5626448694802	37.5
13	652.0	0.8532610429954866	1682.0461358523564	37.5
13	656.0	0.8548720591513431	1683.601537442534	37.5
13	660.0	0.8585194569452598	1675.9451656976064	37.5
13	664.0	0.8645487116280549	1677.414415815257	37.5
13	668.0	0.8722521465038082	1678.134686572146	37.5
14	0.0	0.8531601378484016	1489.16907760366	37.5
14	4.0	0.8438099308993486	1494.8247040338483	37.5
14	8.0	0.8326120907814729	1496.374543115115	37.5
14	12.0	0.8344963716890947	1498.0392475368012	37.5
14	16.0	0.8341243332095659	1495.624574677693	37.5
14	20.0	0.8335032747333436	1495.4891342984408	37.5
14	24.0	0.8366839007297796	1497.179026529171	37.5
14	28.0	0.8359848300348084	1497.577405568334	37.5
14	32.0	0.8426792054424377	1496.5108622627722	37.5
14	36.0	0.8493096155129868	1496.9565769478834	37.5
14	40.0	0.8601928750851975	1496.696948598392	37.5
14	44.0	0.8603633844037503	1495.5410518989866	37.5
14	48.0	0.8721025672989734	1496.3594077896369	37.5
14	52.0	0.8900138199357039	1496.518523620893	37.5
14	56.0	0.8969019902848736	1495.2897712719378	37.5
14	60.0	0.9333376981859196	1495.1573409865043	37.5
14	64.0	0.9897496325844851	1497.38862981899	37.5
14	68.0	0.9953781618263862	1497.74020541526	37.5
14	72.0	0.9601149178935136	1498.1484609220038	37.5
14	76.0	0.9077481908408335	1498.1665462553103	37.5
14	80.0	0.8657005892021615	1498.1951505366926	37.5
14	84.0	0.8506226882144652	1497.853325655508	37.5
14	88.0	0.8443463551784249	1498.02034931728	37.5
14	92.0	0.8474508938991552	1499.643369728064	37.5
14	96.0	0.8502365163805184	1502.9799572010018	37.5
14	100.0	0.859422340366786	1502.8767350142684	37.5
14	104.0	0.8618608748072133	1503.312917729628	37.5
14	108.0	0.8713507877688643	1502.207581977553	37.5
14	116.0	0.8900588325446208	1499.0142206113396	37.5
14	120.0	0.8986713356568548	1497.8276612531824	37.5
14	124.0	0.9446194097347368	1502.034181520164	37.5
14	128.0	0.9704393949166142	1503.1837274060167	37.5
14	132.0	0.9637974527660303	1504.167871249755	37.5
14	136.0	0.9313399954082489	1505.2565130046	37.5
14	140.0	0.8770076673934727	1502.6706093517196	37.5
14	144.0	0.8539332928756875	1502.4964661216288	37.5
14	148.0	0.8514924088537977	1500.1904437492533	37.5
14	152.0	0.8452657081329867	1502.2327350870682	37.5
14	156.0	0.8531397354606046	1501.1899786411288	37.5
14	160.0	0.8596974659248899	1500.3861340197327	37.5
14	164.0	0.8676901633898646	1503.952339266324	37.5
14	172.0	0.873373107074601	1495.3692854195783	37.5
14	176.0	0.8756820460252627	1494.8043144787082	37.5
14	180.0	0.8792080432215417	1498.3794928169375	37.5
14	184.0	0.914250872741417	1499.671124085949	37.5
14	188.0	0.9567739268773128	1500.3085950963118	37.5
14	192.0	0.9622074645914572	1502.8110887147068	37.5
14	196.0	0.9527636898028445	1504.8734221583547	37.5
14	200.0	0.9040660082420283	1504.3044795596563	37.5
14	204.0	0.8721345805899959	1506.1819974744292	37.5
14	208.0	0.8592610775527637	1507.9185841441797	37.5
14	212.0	0.8577219773212605	1506.652754280301	37.5
14	216.0	0.8641627544892821	1507.8318305700575	37.5
14	220.0	0.8594893527408471	1507.3698355035206	37.5
14	224.0	0.8701684382867289	1507.9826612530746	37.5
14	228.0	0.8695723000190966	1508.6410543897846	37.5
14	232.0	0.8740434702624723	1507.6151882399588	37.5
14	236.0	0.8727278975387082	1508.2651773621017	37.5
14	240.0	0.8882408272197151	1510.4563040543208	37.5
14	244.0	0.8983612370663401	1512.2679927816775	37.5
14	248.0	0.9340415608992798	1512.2721004213902	37.5
14	252.0	0.9687309812814683	1512.8801824921418	37.5
14	256.0	0.967553770342141	1513.64599008727	37.5
14	260.0	0.9521564848856887	1513.3873883488134	37.5
14	264.0	0.9038677756833824	1513.189862592455	37.5
14	268.0	0.8724302519984677	1514.5674394702914	37.5
14	284.0	0.8601736285294089	1508.7446090627277	37.5
14	288.0	0.8610995999542994	1507.343326495928	37.5
14	292.0	0.8664945087438549	1508.453290812649	37.5
14	296.0	0.8605146429492557	1507.657738180162	37.5
14	300.0	0.8738177380163378	1511.374993536093	37.5
14	304.0	0.8785012502876054	1512.0098635701274	37.5
14	308.0	0.8909461589229616	1513.2105214703229	37.5
14	312.0	0.9335901723176712	1512.6364419161848	37.5
14	316.0	0.9674457281836155	1512.667768663793	37.5
14	320.0	0.9756905671745433	1513.3021654871031	37.5
14	324.0	0.966885509297955	1511.86677844836	37.5
14	328.0	0.9258673880091358	1512.233853533628	37.5
14	332.0	0.8769200101202868	1509.0186613998833	37.5
14	336.0	0.8653608269778555	1506.9862605008598	37.5
14	340.0	0.8623999742195294	1490.2206857580863	37.5
14	344.0	0.8528299335723614	1490.1305650948316	37.5
14	348.0	0.8536156963080033	1490.257522211759	37.5
14	352.0	0.8597718940585147	1490.250162939377	37.5
14	356.0	0.8587048470893112	1490.197690853654	37.5
14	360.0	0.8661137145317447	1491.9296918114596	37.5
14	364.0	0.8646600141382382	1492.0122118469565	37.5
14	368.0	0.8729902529671629	1489.9539690208048	37.5
14	372.0	0.8821042037422255	1490.7591028203976	37.5
14	376.0	0.890343528031461	1491.6953275706885	37.5
14	380.0	0.9384152565029559	1491.9886269733984	37.5
14	384.0	0.9752329095216713	1491.0554169586758	37.5
14	388.0	0.9817176482267673	1491.1777712635192	37.5
14	392.0	0.9673768703610077	1490.2460238505682	37.5
14	396.0	0.9217074363605249	1486.0177053342386	37.5
14	400.0	0.8732982621415377	1475.531743268391	37.5
14	404.0	0.8550610874028318	1475.2710649264648	37.5
14	408.0	0.8495048391415192	1474.7296613751394	37.5
14	412.0	0.8507185375259235	1473.6488060251304	37.5
14	416.0	0.8507340369039879	1480.645925141075	37.5
14	420.0	0.8589730230275536	1475.60400064588	37.5
14	424.0	0.8520409867577672	1476.682141129317	37.5
14	428.0	0.861725709157968	1477.924323724815	37.5
14	432.0	0.8596010620628308	1482.0207614683302	37.5
14	436.0	0.8692329005548233	1482.5433087985723	37.5
14	440.0	0.8866238723021914	1477.6590921739037	37.5
14	444.0	0.8951695486755236	1478.5126314236377	37.5
14	448.0	0.9087708278251398	1474.3624186331697	37.5
14	452.0	0.9554041035882722	1472.703706039444	37.5
14	456.0	0.9735260594500329	1472.0724685252617	37.5
14	460.0	0.9777176447227138	1472.8835603343396	37.5
14	464.0	0.9594271698718986	1472.7912548823188	37.5
14	468.0	0.909210422109588	1474.6173205610205	37.5
14	472.0	0.8724641916509145	1473.8706303400738	37.5
14	476.0	0.8511322807786437	1475.5086715873442	37.5
14	480.0	0.848270900752727	1476.2954844569738	37.5
14	484.0	0.84685949708069	1476.8873786958402	37.5
14	488.0	0.8480317571641717	1478.6802720099504	37.5
14	492.0	0.8492772431215374	1481.4361501496487	37.5
14	496.0	0.8578022653762679	1482.407588152147	37.5
14	500.0	0.8673692020724023	1471.8115616581952	37.5
14	504.0	0.8704136773676271	1474.3904862545958	37.5
14	508.0	0.8730911908856289	1473.4166912283458	37.5
14	512.0	0.8766352669388705	1472.1346945511782	37.5
14	516.0	0.8867545842502543	1471.1819216011036	37.5
14	520.0	0.8832971221994521	1470.4244618460275	37.5
14	524.0	0.897027710698652	1469.573536887401	37.5
14	528.0	0.9465879924231274	1468.3279050954004	37.5
14	532.0	0.9682477074586376	1467.3535275047311	37.5
14	536.0	0.9683200706947165	1466.96781886874	37.5
14	540.0	0.953753294110554	1471.0887785025693	37.5
14	544.0	0.906018240147945	1480.966743495465	37.5
14	548.0	0.8594179140967289	1484.6393402412846	37.5
14	552.0	0.8589105573237916	1484.5886975740034	37.5
14	556.0	0.8479955017441018	1483.431557676044	37.5
14	560.0	0.8495551436087135	1483.1800511109327	37.5
14	564.0	0.8522914199150295	1483.4320849982998	37.5
14	568.0	0.8536053193886706	1481.253604344189	37.5
14	572.0	0.8555144424666509	1482.580982332454	37.5
14	576.0	0.8569819471926137	1482.870068522116	37.5
14	580.0	0.8606001595657732	1481.220654169603	37.5
14	584.0	0.8588107907258727	1481.397147181038	37.5
14	588.0	0.8586938852378376	1480.3527696959536	37.5
14	592.0	0.8649354308008582	1481.729040795088	37.5
14	596.0	0.8735273058072343	1482.6234520500973	37.5
14	600.0	0.8790184097234766	1481.7333361106578	37.5
14	604.0	0.9108744960348572	1483.5721010388856	37.5
14	608.0	0.9507961197111973	1483.9219690417158	37.5
14	612.0	0.9718882626890608	1484.7154115454257	37.5
14	616.0	0.9621167793536661	1485.043232660262	37.5
14	620.0	0.950602806360013	1483.9999154009531	37.5
14	624.0	0.8937270823171684	1485.1254780869092	37.5
14	628.0	0.8622670836215838	1482.363989207331	37.5
14	636.0	0.8466622122521016	1479.813182347777	37.5
14	640.0	0.8378379049450786	1481.555038159608	37.5
14	644.0	0.8376908766996872	1482.7706539538167	37.5
14	648.0	0.8378168782135453	1481.8168265258128	37.5
14	652.0	0.8420842386090057	1480.668915290497	37.5
14	656.0	0.8456598160950263	1481.1027114785816	37.5
14	660.0	0.844301686522355	1482.9821741228332	37.5
14	664.0	0.8494480955700937	1484.1523804277556	37.5
14	668.0	0.8574567648597805	1486.174383438766	37.5
16	0.0	0.8974351116200551	1313.3051561634231	37.5
16	4.0	0.8863510405226601	1318.9167430315497	37.5
16	8.0	0.8737503744344349	1313.9853185469751	37.5
16	12.0	0.875376962380632	1321.2793665947308	37.5
16	16.0	0.8780943947393787	1314.9793571927871	37.5
16	20.0	0.8776008660251241	1319.4159457391197	37.5
16	24.0	0.8808889399452898	1317.3999003656395	37.5
16	28.0	0.8867542004477605	1316.908980216861	37.5
16	32.0	0.8921274038879256	1319.0089326781674	37.5
16	36.0	0.8996459043245706	1320.1090988838937	37.5
16	40.0	0.9092267991431064	1316.8195181972717	37.5
16	44.0	0.9220676370312778	1310.9021739930574	37.5
16	48.0	0.9305015259233329	1311.2836287910447	37.5
16	52.0	0.9647151104743307	1313.2328156624396	37.5
16	56.0	1.0425492570534536	1309.2548460293806	37.5
16	60.0	1.083796505447126	1306.5765216714883	37.5
16	64.0	1.0637369191800776	1305.7016269808826	37.5
16	68.0	1.0074699866728163	1305.71492515654	37.5
16	72.0	0.9233012648776296	1307.2944273990909	37.5
16	76.0	0.8985141225467493	1305.0906706420965	37.5
16	80.0	0.8889127518349735	1309.3983525977096	37.5
16	84.0	0.8878569576628133	1312.186194460573	37.5
16	88.0	0.8911791863156292	1310.3757369045609	37.5
16	92.0	0.8979461005447672	1310.2046092143105	37.5
16	96.0	0.9028983397515163	1315.2991179681371	37.5
16	100.0	0.9149654545871805	1315.0685906343451	37.5
16	104.0	0.9340969803287279	1320.4755360297936	37.5
16	108.0	0.9656159567717677	1318.8892765527446	37.5
16	112.0	1.042396431149275	1316.196536520967	37.5
16	116.0	1.0655953355289691	1310.5417906594364	37.5
16	120.0	1.0482422451938098	1304.135513920201	37.5
16	124.0	0.9861773842395614	1304.99290925357	37.5
16	128.0	0.9233511822988696	1302.862550488028	37.5
16	132.0	0.8961955536294399	1303.2689583743716	37.5
16	136.0	0.8908078312143722	1296.756500240574	37.5
16	140.0	0.8882147098945483	1301.7680631458377	37.5
16	144.0	0.8882052523302434	1307.1315639597783	37.5
16	148.0	0.9024937774508369	1304.9557450886748	37.5
16	152.0	0.9028516198294244	1306.5650958832116	37.5
16	156.0	0.9201940931012561	1307.0863276935545	37.5
16	160.0	0.9445955666282542	1304.5164757680775	37.5
16	164.0	1.001431966259617	1295.937570203596	37.5
16	168.0	1.0465243143954015	1295.6938966969808	37.5
16	172.0	1.0396379457827465	1293.2479897437358	37.5
16	176.0	1.0115024430659496	1293.8492839144717	37.5
16	180.0	0.9369381985735044	1292.1427067091624	37.5
16	184.0	0.8973763380015362	1292.358684715472	37.5
16	188.0	0.8877179733680266	1293.625621416607	37.5
16	196.0	0.8838682915191554	1289.9106510586807	37.5
16	200.0	0.8920634094355866	1283.6305393677635	37.5
16	204.0	0.9064963833226732	1265.4886617751556	37.5
16	208.0	0.9162325482091361	1262.7271975642152	37.5
16	212.0	0.9339048110472562	1258.472191369039	37.5
16	216.0	0.975902969317096	1253.5951776361371	37.5
16	220.0	1.0300865893325815	1247.1933742062752	37.5
16	224.0	1.0563297911355525	1243.739475183369	37.5
16	228.0	1.0394511992606126	1242.6653503884108	37.5
16	232.0	0.9848470793772552	1240.9424400287844	37.5
16	236.0	0.9169573147606674	1242.4261311749774	37.5
16	240.0	0.8969347446280906	1243.682756260988	37.5
16	244.0	0.8991138952787441	1244.2740377359594	37.5
16	248.0	0.8936442067078652	1244.6954409474683	37.5
16	252.0	0.8977007491062843	1241.8927865013318	37.5
16	256.0	0.9031011878892402	1246.5448985001783	37.5
16	260.0	0.914581091045665	1246.0723767174757	37.5
16	264.0	0.9259613393804738	1245.9116043270112	37.5
16	268.0	0.9465238781856478	1248.5133195506774	37.5
16	272.0	1.000313613234045	1247.5063646696933	37.5
16	276.0	1.0478020732423277	1245.5981012951338	37.5
16	280.0	1.0472954601179256	1245.4013379677083	37.5
16	284.0	1.0230186878210081	1243.5486108148436	37.5
16	288.0	0.9572303627148016	1243.54999197082	37.5
16	292.0	0.9060221024875961	1244.3902983427113	37.5
16	296.0	0.8939421855181218	1244.0719865358126	37.5
16	300.0	0.890946438949283	1241.2571026304547	37.5
16	304.0	0.8905304021989006	1241.82704315802	37.5
16	308.0	0.8980201585536125	1241.298427433893	37.5
16	312.0	0.9054740693473253	1237.942072212591	37.5
16	316.0	0.9170865074335689	1236.5367670506805	37.5
16	320.0	0.9287862442881089	1236.322897458224	37.5
16	324.0	0.9521136776350719	1238.776546271383	37.5
16	328.0	1.013526785428791	1237.119722549185	37.5
16	332.0	1.0499928394808524	1236.5874047730267	37.5
16	336.0	1.0507562205357641	1233.667719794537	37.5
16	340.0	1.0197792157465964	1229.9374953072931	37.5
16	344.0	0.9515095870318455	1234.2211127679752	37.5
16	348.0	0.9055706762969825	1234.1303331005038	37.5
16	352.0	0.8888445451136356	1232.6039764964096	37.5
16	356.0	0.8901760705065586	1235.9554260976793	37.5
16	360.0	0.8925909746545517	1236.841877089669	37.5
16	364.0	0.8946213584232362	1235.717929774358	37.5
16	368.0	0.9014366563558999	1230.8729631618803	37.5
16	372.0	0.9146010147390963	1237.83406762651	37.5
16	376.0	0.9249377878678712	1237.0759120748012	37.5
16	380.0	0.9415970624357276	1236.935564671962	37.5
16	384.0	1.0043104432425796	1236.0399465705134	37.5
16	388.0	1.0489848706359763	1236.7368011067658	37.5
16	392.0	1.0492114787219369	1237.144932180203	37.5
16	396.0	1.0305826714038209	1234.328967477859	37.5
16	400.0	0.958069193596774	1234.6770024802768	37.5
16	404.0	0.902957643119507	1232.0791988140625	37.5
16	408.0	0.8928111233352664	1233.2860267115357	37.5
16	412.0	0.8870511325432342	1235.594854134517	37.5
16	416.0	0.8937570729008327	1235.2497204198592	37.5
16	420.0	0.8948649927477851	1236.3569062024835	37.5
16	424.0	0.9047555172561405	1234.7683502990074	37.5
16	428.0	0.911260249040207	1235.9650241788352	37.5
16	432.0	0.9250365572220257	1236.9673811312855	37.5
16	436.0	0.9357347514135875	1236.243910614285	37.5
16	440.0	0.9820906945937029	1235.8645214730575	37.5
16	444.0	1.0364653001743949	1233.6683855696465	37.5
16	448.0	1.052704442916638	1232.4506478950852	37.5
16	452.0	1.0368964575395474	1232.366659972688	37.5
16	456.0	0.9879986232066605	1231.7152574590664	37.5
16	460.0	0.9211623226897374	1235.5866152484175	37.5
16	464.0	0.888244298981394	1234.180343783972	37.5
16	468.0	0.8823901420566939	1237.3990260402918	37.5
16	472.0	0.8862768732633846	1235.977992204534	37.5
16	476.0	0.88006436477967	1231.6394339157196	37.5
16	480.0	0.8904040773484976	1232.815485636605	37.5
16	484.0	0.8997340792527844	1232.2358979386468	37.5
16	488.0	0.9091459172491633	1236.084888444307	37.5
16	492.0	0.9234779096646983	1233.3902704490745	37.5
16	496.0	0.9414285088618093	1232.4091993760203	37.5
16	500.0	0.9851313602731211	1236.2963058732878	37.5
16	504.0	1.0378968695459199	1235.2653710949726	37.5
16	508.0	1.0475747398734574	1235.6622409220022	37.5
16	512.0	1.0341873703735533	1233.2037117055152	37.5
16	516.0	0.9881105920963866	1231.0039187400712	37.5
16	520.0	0.9157885680839353	1234.437487533088	37.5
16	524.0	0.891665296988364	1231.3421324941337	37.5
16	528.0	0.8858425634582119	1230.7445509179877	37.5
16	532.0	0.8796944105027348	1236.289880622741	37.5
16	536.0	0.8887787480542823	1230.6963570716844	37.5
16	540.0	0.894794804432741	1235.640489067103	37.5
16	544.0	0.8990287277313429	1232.311617194942	37.5
16	548.0	0.9107072641996609	1232.445930315598	37.5
16	552.0	0.9261063253798841	1232.0436869873747	37.5
16	556.0	0.9313289670587558	1231.1747619731846	37.5
16	560.0	0.9626975898424528	1233.3768080010807	37.5
16	564.0	1.0217716056981518	1231.124579206186	37.5
16	568.0	1.0471568291713476	1229.8028899792228	37.5
16	572.0	1.039155034103223	1228.9504245095327	37.5
16	576.0	1.0108817418823535	1226.962739896925	37.5
16	580.0	0.9353745354260373	1227.837819570887	37.5
16	584.0	0.8948652647110029	1230.6631655617864	37.5
16	588.0	0.8798105043442805	1231.6083423189266	37.5
16	592.0	0.8782546671974587	1232.981714954055	37.5
16	596.0	0.8819393834355583	1231.9866011452966	37.5
16	600.0	0.8848679872487246	1229.0415401964613	37.5
16	604.0	0.8926612082729681	1232.2371303022242	37.5
16	608.0	0.9050199779924645	1234.0111101276618	37.5
16	612.0	0.9080994817325939	1231.5920175098515	37.5
16	616.0	0.9197465427808765	1234.0833133033627	37.5
16	620.0	0.9331402035009424	1233.617460229819	37.5
16	624.0	0.9728562897672391	1231.4077503679791	37.5
16	628.0	1.0248612644486532	1233.013550575236	37.5
16	632.0	1.0478327654217776	1230.861150249708	37.5
16	636.0	1.0321922240767267	1228.236132015504	37.5
16	640.0	0.9948484701712212	1227.0573161776456	37.5
16	644.0	0.9222898342408837	1225.2663846143726	37.5
16	648.0	0.8840136015072713	1230.740520881444	37.5
16	652.0	0.8695881934647944	1232.3109181965085	37.5
16	656.0	0.8720506228957666	1228.665962461893	37.5
16	660.0	0.8755220346344528	1228.2570445817842	37.5
16	664.0	0.8805456788230178	1233.0617071351717	37.5
16	668.0	0.8862521055116569	1231.7302808836253	37.5
18	0.0	0.8926405363355041	1211.7122833831052	37.5
18	4.0	0.8878677961736845	1212.2113920229351	37.5
18	8.0	0.8782010704130025	1213.6591511802658	37.5
18	12.0	0.8817713975800748	1210.8344537848034	37.5
18	16.0	0.8813246807683133	1211.4826487355745	37.5
18	20.0	0.8817035304075134	1211.3208096557587	37.5
18	24.0	0.8847837254553237	1211.4883203821462	37.5
18	28.0	0.8870533634053622	1211.9190662019043	37.5
18	32.0	0.8999575052756152	1211.7185242445785	37.5
18	36.0	0.9075472695939544	1209.1063355593926	37.5
18	40.0	0.9100688929934831	1209.4600645661037	37.5
18	44.0	0.9302240611938621	1201.7017464132837	37.5
18	48.0	0.943620104049958	1198.930428969028	37.5
18	52.0	1.0086169244993735	1199.5264102923236	37.5
18	56.0	1.0741294475952368	1195.8127706303765	37.5
18	60.0	1.0763179778100107	1195.5715796481486	37.5
18	64.0	1.0395847059530707	1196.604121393076	37.5
18	68.0	0.9575786466308402	1201.281821374902	37.5
18	72.0	0.9057897709249259	1206.870191044144	37.5
18	76.0	0.8929218388701791	1204.339368333881	37.5
18	80.0	0.8908158731804179	1205.1731694900177	37.5
18	84.0	0.8968263257825502	1203.6862860631838	37.5
18	88.0	0.9000325265614774	1202.00704192924	37.5
18	92.0	0.910533246978216	1202.0638751271092	37.5
18	96.0	0.9229102145819914	1204.128782580702	37.5
18	100.0	0.936241355642229	1202.320820847459	37.5
18	104.0	0.9902879554995542	1204.5463606669866	37.5
18	108.0	1.0514798658960764	1203.5402990938696	37.5
18	112.0	1.0610826524085155	1204.0237090194748	37.5
18	116.0	1.038397953048623	1197.4999604515394	37.5
18	120.0	0.9710540288121808	1194.9244113844695	37.5
18	124.0	0.9184309244116085	1196.5195532770624	37.5
18	128.0	0.903163316738459	1199.164265140174	37.5
18	132.0	0.8961389654961222	1199.1852486274022	37.5
18	136.0	0.8983281720422356	1195.9136277077528	37.5
18	140.0	0.903174684421653	1197.7007101703266	37.5
18	144.0	0.9113325410525158	1198.247216740552	37.5
18	148.0	0.9242288270741318	1201.202374090528	37.5
18	152.0	0.9388714526400931	1201.610602344344	37.5
18	156.0	0.9838520129792332	1200.103942711126	37.5
18	160.0	1.0392152478655607	1201.3536809640211	37.5
18	164.0	1.0566378553647326	1202.5562184748785	37.5
18	168.0	1.0390755595072818	1199.0251308501804	37.5
18	172.0	0.9716671496788826	1200.6846588917892	37.5
18	176.0	0.9189370028374461	1199.6518250318184	37.5
18	180.0	0.8983103277184813	1198.6743104554578	37.5
18	184.0	0.9019022714756771	1202.7802847052735	37.5
18	192.0	0.9015584351038134	1210.4371955268111	37.5
18	196.0	0.9097274251890357	1206.6967266531683	37.5
18	200.0	0.917918552119258	1207.2777620387444	37.5
18	204.0	0.9436021827532796	1203.948426412151	37.5
18	208.0	0.9806008627116198	1201.0300146416484	37.5
18	212.0	1.046401320868948	1194.020560552667	37.5
18	216.0	1.071952104420225	1193.1215425383468	37.5
18	220.0	1.060555427143811	1194.7723697275833	37.5
18	224.0	1.0027263142821248	1188.7836104442945	37.5
18	228.0	0.9353340323549004	1189.3860819263855	37.5
18	232.0	0.9137888732640095	1187.4956502653963	37.5
18	236.0	0.9082648850603526	1191.9640893400751	37.5
18	240.0	0.9086361649910981	1194.5651048572054	37.5
18	244.0	0.9136130532425963	1192.0086648099834	37.5
18	248.0	0.9183836344227715	1194.9343671577344	37.5
18	252.0	0.9285165866672284	1193.5515352925595	37.5
18	256.0	0.9386545333585011	1194.1441643583005	37.5
18	260.0	0.9586071403226687	1193.7965580731052	37.5
18	264.0	1.0209805495439916	1196.6387745455984	37.5
18	268.0	1.063702241247086	1197.1979073171542	37.5
18	272.0	1.0645772839748608	1194.3527256480695	37.5
18	276.0	1.0361588296070126	1197.5099957487762	37.5
18	280.0	0.9689640624436967	1192.9130350875582	37.5
18	284.0	0.9206290027871893	1190.4443604563985	37.5
18	288.0	0.9069717920591244	1190.6352199421544	37.5
18	292.0	0.9077911675151016	1193.410377361212	37.5
18	296.0	0.9049541136599724	1190.9128753816194	37.5
18	300.0	0.9139321521038241	1192.464708620474	37.5
18	304.0	0.9153793191194164	1190.4100215206531	37.5
18	308.0	0.9223156172999789	1188.83629185343	37.5
18	312.0	0.9386076849395152	1190.2783722568704	37.5
18	316.0	0.9518014526995816	1184.0063695883282	37.5
18	320.0	0.9988340283358242	1185.371899637942	37.5
18	324.0	1.0566232637373112	1187.5799249938718	37.5
18	328.0	1.0768060574716387	1186.5235556668022	37.5
18	332.0	1.0589250534767713	1190.3104231861676	37.5
18	336.0	0.9948824845981431	1191.0202128940623	37.5
18	340.0	0.9296757673948493	1183.356677212748	37.5
18	344.0	0.9117644325406752	1182.1659234604658	37.5
18	348.0	0.9028675539336694	1181.3754498670562	37.5
18	352.0	0.9007482176935793	1175.283340182138	37.5
18	356.0	0.908611740127995	1175.801154024378	37.5
18	360.0	0.9132862302324587	1177.8809544486749	37.5
18	364.0	0.9197310696438236	1178.0833796279856	37.5
18	368.0	0.9236873478911154	1175.3089302122178	37.5
18	372.0	0.9363563345571368	1175.6125740101452	37.5
18	376.0	0.97631685154081	1174.686179170291	37.5
18	380.0	1.0401519428507362	1176.933424462713	37.5
18	384.0	1.0666892336990572	1177.129448702569	37.5
18	388.0	1.0568492110389736	1178.6965037498317	37.5
18	392.0	1.0092574135119472	1181.5536726242085	37.5
18	396.0	0.9365707318200714	1180.8214595765453	37.5
18	400.0	0.9074585435869962	1181.7640426865255	37.5
18	404.0	0.9027751832129796	1179.6256552601988	37.5
18	408.0	0.8974444436832427	1181.738666647041	37.5
18	412.0	0.9025276980442654	1184.112577119039	37.5
18	416.0	0.9089304748488556	1181.6185737186688	37.5
18	420.0	0.9167750079802748	1179.870706477165	37.5
18	424.0	0.9223570567042557	1175.045953795314	37.5
18	428.0	0.9322367228620311	1169.8792862270095	37.5
18	432.0	0.953599480669273	1171.1080958219063	37.5
18	436.0	1.0059648248673179	1170.7854556663726	37.5
18	440.0	1.0540522172659044	1172.0802192557287	37.5
18	444.0	1.065134946813116	1171.879354381147	37.5
18	448.0	1.0416510839372501	1173.689788598551	37.5
18	452.0	0.9800069160525766	1173.9762375847808	37.5
18	456.0	0.9190187895673192	1171.9001894573382	37.5
18	460.0	0.9006641715455223	1170.4301504584596	37.5
18	464.0	0.8918579473507672	1175.371703875337	37.5
18	468.0	0.8959249878612912	1172.5252640798917	37.5
18	472.0	0.9048045680697427	1175.586038315167	37.5
18	476.0	0.8993054220364447	1173.9519658565894	37.5
18	480.0	0.9130586458780827	1176.0639722848357	37.5
18	484.0	0.9199844349101376	1174.774046023182	37.5
18	488.0	0.9297733946301743	1174.8032342966085	37.5
18	492.0	0.9492429449414017	1168.765957142497	37.5
18	496.0	1.0028728726680431	1167.819897021406	37.5
18	500.0	1.051661958831469	1168.6918512818845	37.5
18	504.0	1.0618050040205322	1169.770364024629	37.5
18	508.0	1.0449429712270102	1169.6618214391865	37.5
18	512.0	0.9835868164420326	1169.7998864186732	37.5
18	516.0	0.9130013661585873	1163.0625630108857	37.5
18	520.0	0.9003921568539828	1163.8534976473866	37.5
18	524.0	0.888759309876328	1158.1368292659602	37.5
18	528.0	0.8959459286907756	1163.1804156699231	37.5
18	532.0	0.8942260701576968	1161.6076253924148	37.5
18	536.0	0.9021968431349274	1160.9294403763213	37.5
18	540.0	0.9044065737359234	1157.2422633998544	37.5
18	544.0	0.9125580572445475	1162.0342509280067	37.5
18	548.0	0.9277616216184787	1161.7336786365277	37.5
18	552.0	0.9445362776815664	1164.5020369403708	37.5
18	556.0	0.960235046659807	1166.170644367522	37.5
18	560.0	1.0215422195242443	1165.6309980552376	37.5
18	564.0	1.0517990986256929	1166.2357010268915	37.5
18	568.0	1.0572139634450721	1164.9287750127548	37.5
18	572.0	1.033335981487424	1164.5273800221871	37.5
18	576.0	0.9535792961497411	1163.817429291025	37.5
18	580.0	0.9011699904907153	1166.427554017396	37.5
18	584.0	0.8913398006477999	1165.7838355550418	37.5
18	588.0	0.8824556682852712	1167.2253471305394	37.5
18	592.0	0.8854922399616769	1167.4493750946767	37.5
18	596.0	0.8883729692897917	1164.8422625352694	37.5
18	600.0	0.8914847438086126	1162.1932980931465	37.5
18	604.0	0.9040504078561377	1159.8591841896816	37.5
18	608.0	0.9126347954475958	1158.8691811473082	37.5
18	612.0	0.9178512090442891	1155.896001084395	37.5
18	616.0	0.9292834458176131	1159.5334013401907	37.5
18	620.0	0.944648185152321	1158.5439016997316	37.5
18	624.0	0.9815145642955372	1160.680188903264	37.5
18	628.0	1.0369099769459835	1162.3542094188433	37.5
18	632.0	1.0597370181162118	1161.722633112788	37.5
18	636.0	1.0432435078645423	1162.9253709521477	37.5
18	640.0	0.9952820952604224	1163.0212598029498	37.5
18	644.0	0.9212503205977932	1164.299101793834	37.5
18	648.0	0.8894760922120366	1165.113619424308	37.5
18	652.0	0.8813917996968211	1164.6126565778293	37.5
18	656.0	0.875342796284425	1162.1195672902015	37.5
18	660.0	0.8826548745623689	1163.5083114112083	37.5
18	664.0	0.8862214819070735	1165.951633730579	37.5
18	668.0	0.8923133804101405	1164.0905129926716	37.5
20	0.0	0.8575609031987026	1558.058483317325	37.5
20	4.0	0.8342216698623063	1561.6293543809113	37.5
20	8.0	0.8314114598425805	1564.0489197092054	37.5
20	12.0	0.8325107050932044	1565.5126972377052	37.5
20	16.0	0.8311796317131925	1567.2626967702367	37.5
20	20.0	0.8372108151559278	1566.9465650144812	37.5
20	24.0	0.834844928813578	1567.8738403013767	37.5
20	28.0	0.8427949943304892	1567.9944748507344	37.5
20	32.0	0.8498945731878482	1567.9293295565556	37.5
20	36.0	0.8580117445711292	1566.6562506320183	37.5
20	40.0	0.8632718062357407	1567.3533577423773	37.5
20	44.0	0.8801450232689735	1566.4849422296786	37.5
20	48.0	0.8877061462401247	1567.720512175592	37.5
20	52.0	0.9324997256603781	1566.0130648087634	37.5
20	56.0	0.9883275468352957	1565.472896692798	37.5
20	60.0	1.002864871497999	1563.880742826246	37.5
20	64.0	0.9855626497371398	1565.5720343577852	37.5
20	68.0	0.9252027817246565	1568.0385943674523	37.5
20	72.0	0.8717643585779618	1568.8554253397938	37.5
20	76.0	0.853667109327398	1569.0676156832976	37.5
20	80.0	0.8429807607305452	1566.396480290645	37.5
20	84.0	0.8421549068612175	1565.730365673381	37.5
20	88.0	0.8475410522951775	1564.3139745620997	37.5
20	92.0	0.8511347896154676	1565.3971140410804	37.5
20	96.0	0.8608591583763423	1564.379542324397	37.5
20	100.0	0.8681447283520924	1565.547369598063	37.5
20	104.0	0.8930755748761606	1564.6682870419795	37.5
20	108.0	0.9327941460132323	1559.499034413878	37.5
20	112.0	0.9784454956613106	1559.9823296876075	37.5
20	116.0	0.9885804495708124	1558.8004133306376	37.5
20	120.0	0.9745153837159924	1562.0131389282578	37.5
20	124.0	0.9188860112073941	1563.5401322548068	37.5
20	128.0	0.873013134476485	1567.453255244386	37.5
20	132.0	0.8515804271609448	1568.8195768323828	37.5
20	136.0	0.8503901867760336	1565.95132841567	37.5
20	140.0	0.8488868830191174	1546.5559770030782	37.5
20	144.0	0.8533471568619033	1550.8429713268858	37.5
20	148.0	0.8669602227235501	1549.2275009161633	37.5
20	152.0	0.8666554561386437	1550.760236638245	37.5
20	156.0	0.881961145228625	1550.7213907041605	37.5
20	160.0	0.9059342805630701	1546.709116995508	37.5
20	164.0	0.9640564777693629	1541.2402411139635	37.5
20	168.0	0.9924624187672918	1541.3828157078196	37.5
20	172.0	0.9813931105557602	1539.781916693321	37.5
20	176.0	0.9477757478896334	1538.041574525572	37.5
20	180.0	0.8851163273097525	1537.0590304557809	37.5
20	188.0	0.8547092220943604	1543.165544388432	37.5
20	192.0	0.8571114196707312	1544.5062491832216	37.5
20	196.0	0.852050743131217	1548.6341366486365	37.5
20	200.0	0.8599414475667059	1543.1597935551429	37.5
20	204.0	0.8722863661538515	1555.105174292926	37.5
20	208.0	0.8826742419716215	1551.9541397900243	37.5
20	212.0	0.8980824732977843	1553.0864446694495	37.5
20	216.0	0.9468715061194922	1552.654822228329	37.5
20	220.0	0.9816451847180245	1555.594840108104	37.5
20	224.0	0.99356489899451	1554.871978737627	37.5
20	228.0	0.9757063166685949	1553.90008541301	37.5
20	232.0	0.9236397015805675	1551.719085612906	37.5
20	236.0	0.8791945863203064	1550.658999438822	37.5
20	240.0	0.8674287868927016	1551.5233389672403	37.5
20	244.0	0.8609948195681214	1555.3660744294336	37.5
20	248.0	0.8636225216207627	1555.192817074316	37.5
20	252.0	0.8653789268187869	1557.2139753346603	37.5
20	256.0	0.8705044245595611	1557.315592025453	37.5
20	260.0	0.8771276840646322	1557.3040858584654	37.5
20	264.0	0.8913050703909471	1556.4532941542384	37.5
20	268.0	0.9171563518427287	1556.3400842848114	37.5
20	272.0	0.9644652075149697	1556.0564880761412	37.5
20	276.0	0.9905782552079216	1554.8904979078995	37.5
20	280.0	0.9888377932654989	1554.7188666944353	37.5
20	284.0	0.9557416999729998	1553.6413808402126	37.5
20	288.0	0.9023549121228094	1551.7694923601844	37.5
20	292.0	0.8701122969554029	1551.1607344538168	37.5
20	296.0	0.8638925966017581	1550.1580732134526	37.5
20	300.0	0.8581371717000074	1553.7585782043188	37.5
20	304.0	0.8621674548872681	1555.135808308583	37.5
20	308.0	0.8654276307934143	1555.3827360398325	37.5
20	312.0	0.875804919424445	1555.899264993132	37.5
20	316.0	0.8812267283301972	1556.796453780236	37.5
20	320.0	0.8962208888000595	1555.8923549947626	37.5
20	324.0	0.9359641720437706	1555.0081910915928	37.5
20	328.0	0.9773663659998111	1554.6709234948055	37.5
20	332.0	0.9885093917709927	1554.097063475764	37.5
20	336.0	0.9845489502445512	1554.7002857180548	37.5
20	340.0	0.9303548048640802	1552.418238945741	37.5
20	344.0	0.8807938933383106	1548.288141193329	37.5
20	348.0	0.8630414950327133	1548.300193881944	37.5
20	352.0	0.8540452724407871	1550.3578338122386	37.5
20	356.0	0.8563387887734324	1548.9264912174033	37.5
20	360.0	0.8605508230018398	1550.7603317662351	37.5
20	364.0	0.865645209500992	1552.3442420159058	37.5
20	368.0	0.8676410620059801	1553.4198985564333	37.5
20	372.0	0.8819596715185534	1552.5150068069995	37.5
20	376.0	0.8912891148025867	1552.280177775126	37.5
20	380.0	0.9344380384941301	1553.6005458117806	37.5
20	384.0	0.9729250102617828	1554.383516264956	37.5
20	388.0	0.9906075617938271	1553.613555258636	37.5
20	392.0	0.9854239750397118	1554.416584087258	37.5
20	396.0	0.9313533901924378	1551.7465205089577	37.5
20	400.0	0.8776912834615406	1543.5516646191718	37.5
20	404.0	0.8473040272478749	1539.7291205179702	37.5
20	408.0	0.8488425236908276	1543.6603054686807	37.5
20	412.0	0.8526927726780346	1546.2322241054358	37.5
20	416.0	0.860647858654505	1548.463345433851	37.5
20	420.0	0.8672233067364149	1551.31582124915	37.5
20	424.0	0.8716645652634603	1550.6335559933823	37.5
20	428.0	0.8747505858496585	1551.7744967649935	37.5
20	432.0	0.8873383854259534	1551.3229748799172	37.5
20	436.0	0.9208385060992674	1551.4773274248148	37.5
20	440.0	0.9624315295440518	1552.1404575457311	37.5
20	444.0	0.985115993549113	1551.7034229241274	37.5
20	448.0	0.9731433667953087	1551.474633783697	37.5
20	452.0	0.951127948005212	1551.8406791360906	37.5
20	456.0	0.8888156674917549	1551.6657541743905	37.5
20	468.0	0.8555541305921245	1547.5975991464088	37.5
20	472.0	0.8575195481868302	1550.844684964306	37.5
20	476.0	0.8605082030728692	1547.990580552985	37.5
20	480.0	0.8635314288954596	1549.3760725876143	37.5
20	484.0	0.870674787200686	1550.161499406143	37.5
20	488.0	0.8794915453165559	1549.997279754192	37.5
20	492.0	0.8985221552721503	1551.3608088889546	37.5
20	496.0	0.9384023695993873	1551.4510110886165	37.5
20	500.0	0.9741853426585594	1546.7661059231414	37.5
20	504.0	0.9773513784447815	1545.717781036096	37.5
20	508.0	0.9617738276126562	1546.4450135190198	37.5
20	512.0	0.9162180202163024	1546.3989518912333	37.5
20	516.0	0.8737495873470092	1540.8921675957945	37.5
20	520.0	0.856286736892994	1539.4352306723918	37.5
20	524.0	0.8506479531345812	1540.3398320085437	37.5
20	528.0	0.8504895082337237	1540.12861618492	37.5
20	532.0	0.8538856267391303	1542.8011067446607	37.5
20	536.0	0.8546171558429602	1542.6427324508377	37.5
20	540.0	0.8616413237559534	1544.6217643748737	37.5
20	544.0	0.86558391798376	1545.9396826535042	37.5
20	548.0	0.8729501794908738	1547.5284669000564	37.5
20	552.0	0.8896768927508508	1547.9155606410452	37.5
20	556.0	0.928984254433443	1549.4986583679422	37.5
20	560.0	0.9680867397456233	1550.6114565679493	37.5
20	564.0	0.9715209409079985	1550.7142215953563	37.5
20	568.0	0.9576212640784553	1550.7749885399287	37.5
20	572.0	0.9214181046118156	1550.4856797700604	37.5
20	576.0	0.8703853660273483	1547.740575757855	37.5
20	580.0	0.8521941067205796	1547.637985265605	37.5
20	584.0	0.8451049304043861	1548.1264471965878	37.5
20	588.0	0.8406908006127893	1548.3692785663195	37.5
20	592.0	0.8503699071993982	1549.9064195555395	37.5
20	596.0	0.8482888083765092	1551.4483853689924	37.5
20	600.0	0.8556460434615137	1552.2545236002743	37.5
20	604.0	0.8589776763749635	1550.3948561246284	37.5
20	608.0	0.8676035269638581	1553.0880830991118	37.5
20	612.0	0.8784697251151912	1554.5125406284635	37.5
20	616.0	0.8998903859739706	1551.693180080079	37.5
20	620.0	0.9482801752033615	1550.7427299997908	37.5
20	624.0	0.9737011798594359	1550.2157657204275	37.5
20	628.0	0.9708971348599982	1550.5806173985602	37.5
20	632.0	0.9590487709834741	1551.638567990998	37.5
20	636.0	0.9002352565407639	1549.9155765449254	37.5
20	640.0	0.8553778392907827	1548.9585463447609	37.5
20	644.0	0.8407203852207008	1546.7682732990547	37.5
20	648.0	0.8371865526930865	1546.4001999561528	37.5
20	652.0	0.8412758587960998	1548.8104869488732	37.5
20	656.0	0.8440696001926136	1547.3486556089465	37.5
20	660.0	0.8454731425205715	1549.6809730609552	37.5
20	664.0	0.8544983667655024	1550.5693946784809	37.5
20	668.0	0.858553127944708	1551.4491399171852	37.5
24	0.0	0.8733958425990214	1328.3193831249007	37.5
24	4.0	0.8617180706186307	1331.155860910451	37.5
24	8.0	0.8505493160095237	1336.9639358370646	37.5
24	12.0	0.8574880323811225	1339.2719773008344	37.5
24	16.0	0.8546621890244444	1335.813297137135	37.5
24	20.0	0.8572454096072247	1340.5618879180329	37.5
24	24.0	0.8602503487929921	1339.01375699904	37.5
24	28.0	0.8650536009852788	1338.090908564563	37.5
24	32.0	0.873339387296162	1335.4970778572165	37.5
24	36.0	0.8848689887755052	1335.4629743738426	37.5
24	40.0	0.8877863430527938	1337.6689478335168	37.5
24	44.0	0.9031050128240371	1335.1456104200815	37.5
24	48.0	0.9175115977583367	1334.617365430331	37.5
24	52.0	0.9890151409045039	1333.9284933743686	37.5
24	56.0	1.0482213935192966	1333.8001875296784	37.5
24	60.0	1.0433584141549876	1334.486344172006	37.5
24	64.0	0.9963881121094297	1331.5540676377357	37.5
24	68.0	0.9190665307531074	1333.6060605475586	37.5
24	72.0	0.8816705312274469	1334.2574394904177	37.5
24	76.0	0.8709436030723081	1333.4008597359204	37.5
24	80.0	0.8678937119530143	1333.2548356443583	37.5
24	84.0	0.8677812579053399	1333.1967172971038	37.5
24	88.0	0.8764136900405138	1335.0243012640035	37.5
24	92.0	0.8864498998965237	1334.4323909645964	37.5
24	96.0	0.892367902212941	1334.6607691566692	37.5
24	100.0	0.911496112305479	1335.6781312492928	37.5
24	104.0	0.9687880610890102	1336.6722909049236	37.5
24	108.0	1.0209819803110696	1337.206273196433	37.5
24	112.0	1.0216827626737812	1337.3856913032018	37.5
24	116.0	0.9943984109173335	1334.8739848540306	37.5
24	120.0	0.9290986971607041	1333.6166673390585	37.5
24	124.0	0.8851958438804326	1332.4003856716367	37.5
24	128.0	0.8758937637686326	1330.1433976448573	37.5
24	132.0	0.8748792137776455	1328.312729598654	37.5
24	136.0	0.875880677446299	1319.4317396029062	37.5
24	140.0	0.8789965609845054	1324.026554913389	37.5
24	144.0	0.8881675609679548	1328.516981574144	37.5
24	148.0	0.9030300192378912	1323.8108482270318	37.5
24	152.0	0.92149747962438	1322.397669719832	37.5
24	156.0	0.9809717935643504	1322.566137818148	37.5
24	160.0	1.027396008166479	1320.7132878902364	37.5
24	164.0	1.02457708419966	1321.115337257281	37.5
24	168.0	0.9841944835165398	1322.6738035562762	37.5
24	172.0	0.9197028296342744	1319.6678985663364	37.5
24	180.0	0.8762949198747805	1322.6086563153842	37.5
24	184.0	0.8724965900899834	1324.7476888169306	37.5
24	188.0	0.876889231120899	1324.3396923188147	37.5
24	192.0	0.8847566804854932	1341.7578164876566	37.5
24	196.0	0.8925511641036417	1340.147926485232	37.5
24	200.0	0.897433573075406	1341.0372134479414	37.5
24	204.0	0.9188129520318162	1334.6139538171103	37.5
24	208.0	0.9650639477727749	1331.0106717351118	37.5
24	212.0	1.0204628711494983	1327.2431377110734	37.5
24	216.0	1.02836887140045	1319.0026248814506	37.5
24	220.0	1.01242095144375	1314.6019181760687	37.5
24	228.0	0.8915561169778751	1308.079607270627	37.5
24	232.0	0.8845135037952291	1307.9218278298697	37.5
24	240.0	0.8839533694701313	1307.995077226446	37.5
24	244.0	0.8910736547936698	1314.190165113656	37.5
24	248.0	0.8949349595190951	1311.4417407574658	37.5
24	252.0	0.9030051782218514	1313.5937575665705	37.5
24	256.0	0.9165646581532967	1310.5031341051294	37.5
24	260.0	0.9427817571436629	1312.2272787525235	37.5
24	264.0	1.0055948847925638	1311.5639112321442	37.5
24	268.0	1.0396743356058264	1311.8668862500103	37.5
24	272.0	1.0308379876595752	1311.849640006037	37.5
24	292.0	0.8862827462254902	1311.4835279140957	37.5
24	296.0	0.8808956360857317	1312.8231927636368	37.5
24	300.0	0.885834830877279	1314.7106047437037	37.5
24	304.0	0.8934848917416782	1311.884968507596	37.5
24	308.0	0.898560159196205	1311.0845648795778	37.5
24	312.0	0.9176279937103115	1308.0212681928397	37.5
24	316.0	0.9684777043949077	1308.9202335070067	37.5
24	320.0	1.0159835548982699	1306.0881266958	37.5
24	324.0	1.035416426246556	1307.0207070322197	37.5
24	328.0	1.0316919726542386	1306.9534679006829	37.5
24	332.0	0.9672879557059395	1308.6737453748808	37.5
24	336.0	0.9052480809679702	1307.922281160987	37.5
24	340.0	0.8824916114537082	1309.230250122381	37.5
24	344.0	0.8740106496136751	1310.9309313036438	37.5
24	348.0	0.8749462490149487	1309.9669678133812	37.5
24	352.0	0.8733358771265145	1311.8432688497337	37.5
24	356.0	0.8860972860772272	1309.5674039469388	37.5
24	360.0	0.887625611859432	1310.3311941997931	37.5
24	364.0	0.898507079813484	1311.2640006150352	37.5
24	368.0	0.9062975054435949	1308.8610833728123	37.5
24	372.0	0.9289693275772444	1311.661546139915	37.5
24	376.0	0.9884924934501294	1310.9784174621752	37.5
24	380.0	1.0286451135528538	1308.2177347238644	37.5
24	384.0	1.0349492490386973	1307.366964293273	37.5
24	388.0	1.006309451239452	1308.7618973773608	37.5
24	392.0	0.9275723604148259	1312.1838431197234	37.5
24	396.0	0.8878251730252634	1312.547246934749	37.5
24	400.0	0.8769390728906232	1316.7543521834566	37.5
24	404.0	0.8731579895549859	1314.9732575601076	37.5
24	408.0	0.8783231830649362	1313.190802206209	37.5
24	412.0	0.877544698724215	1312.3368980502944	37.5
24	416.0	0.8914663020625307	1316.1104975379628	37.5
24	420.0	0.8947287674122242	1316.9453658940647	37.5
24	424.0	0.901862865502737	1316.2176598438466	37.5
24	428.0	0.919313773873057	1314.969277302279	37.5
24	432.0	0.9629050966210231	1316.0327353975438	37.5
24	436.0	1.0154266983771203	1313.2768839356052	37.5
24	440.0	1.0358401981423442	1314.864793056491	37.5
24	444.0	1.0226593577979153	1313.3827682556212	37.5
24	448.0	0.9633787328363235	1313.725598842653	37.5
24	452.0	0.8991035830209627	1315.7831496266515	37.5
24	456.0	0.875892618846487	1317.1820957257314	37.5
24	460.0	0.8650192389435799	1317.626425750222	37.5
24	464.0	0.8676465771398976	1317.1609983097137	37.5
24	468.0	0.8734649766601861	1317.3467068956836	37.5
24	472.0	0.8816358646815682	1316.989743043704	37.5
24	476.0	0.8794761296561686	1316.6083454220866	37.5
24	480.0	0.8938780322965785	1314.082667898523	37.5
24	484.0	0.9034229654725976	1316.4521858634355	37.5
24	488.0	0.9183232982975518	1317.464420309704	37.5
24	492.0	0.9701492412453788	1314.156681584136	37.5
24	496.0	1.0215096081041195	1311.9601408608614	37.5
24	500.0	1.0339816512924571	1312.724706071027	37.5
24	504.0	1.0213314188966915	1313.560776962924	37.5
24	508.0	0.9585704448869848	1315.1438581565044	37.5
24	512.0	0.887560153477153	1317.6418930938758	37.5
24	516.0	0.8709102015899443	1316.8379682978868	37.5
24	520.0	0.8659858841756819	1314.2205884270004	37.5
24	524.0	0.8673464017474335	1314.6930602922337	37.5
24	528.0	0.8681160398430657	1313.8307481546465	37.5
24	532.0	0.8694387348852872	1313.145684249257	37.5
24	536.0	0.8802132124239626	1313.4342589256432	37.5
24	540.0	0.8871392866020595	1310.2372940850605	37.5
24	544.0	0.9012783044533141	1303.9144314427035	37.5
24	548.0	0.9105220360685149	1303.6892732116246	37.5
24	552.0	0.9465181578727278	1302.5616579056632	37.5
24	556.0	0.9991042712335256	1301.1393720336048	37.5
24	560.0	1.0313158509632652	1304.622030345314	37.5
24	564.0	1.0243615250331812	1304.6175517657352	37.5
24	568.0	1.001080768667007	1302.7530640348823	37.5
24	572.0	0.9171901110728303	1305.6009416140246	37.5
24	576.0	0.8721984683867717	1305.4821779542222	37.5
24	580.0	0.8657677009517727	1305.212833397082	37.5
24	584.0	0.8615372734792003	1309.3422727371214	37.5
24	588.0	0.8641819621756531	1306.9231350725984	37.5
24	592.0	0.8699528364129626	1308.320789166303	37.5
24	596.0	0.8745629699950487	1305.868137050334	37.5
24	600.0	0.8804394559723114	1304.1002894407686	37.5
24	604.0	0.8876648067681833	1303.330983939245	37.5
24	608.0	0.8979547189147761	1303.9750891760573	37.5
24	612.0	0.9131538601281162	1300.9994840389218	37.5
24	616.0	0.9357194982414478	1302.4839094917793	37.5
24	620.0	0.9994472859889316	1302.8086291282175	37.5
24	624.0	1.0255091669368586	1303.5982866241052	37.5
24	628.0	1.02701343093102	1306.7049311645912	37.5
24	632.0	0.9931483492274812	1305.4938490661625	37.5
24	636.0	0.918003488262187	1305.1542940128122	37.5
24	640.0	0.8669992599670487	1305.558014386916	37.5
24	644.0	0.8536565163050159	1305.3751987204707	37.5
24	648.0	0.8551802378315628	1302.9536613886612	37.5
24	652.0	0.8588142692141373	1305.2617267877613	37.5
24	656.0	0.8603647578540862	1299.606600307436	37.5
24	660.0	0.8690511404199656	1302.0281141768617	37.5
24	664.0	0.8744638972129548	1307.8124326241675	37.5
24	668.0	0.8781015183541777	1306.0875287681326	37.5
28	4.0	0.8629301387164602	1156.6235742670965	37.5
28	8.0	0.8589552248726546	1152.0559453584872	37.5
28	12.0	0.8609308042184042	1156.3913914870457	37.5
28	16.0	0.8615009670404568	1154.6293908338505	37.5
28	20.0	0.8644478362281094	1153.2049370187876	37.5
28	24.0	0.8681051394625282	1152.451582570171	37.5
28	28.0	0.8697997811749041	1154.920767039315	37.5
28	32.0	0.8773866995561413	1153.1769854995362	37.5
28	36.0	0.8884324284336013	1152.2932224971228	37.5
28	40.0	0.8969405881376107	1151.1334652144087	37.5
28	44.0	0.9075795817525304	1146.8476736278392	37.5
28	48.0	0.9157311327513619	1144.6639343154725	37.5
28	52.0	0.974601421225694	1139.5420879792289	37.5
28	56.0	1.0422746563271055	1140.7738148375458	37.5
28	60.0	1.05168173841968	1135.3803667585355	37.5
28	64.0	1.0188811406653064	1142.9667794815252	37.5
28	68.0	0.9364431031709955	1148.7999224587886	37.5
28	72.0	0.8875000631176476	1147.9945029579335	37.5
28	76.0	0.8734431560325965	1148.7026025833432	37.5
28	80.0	0.8681928373587607	1148.8659142191373	37.5
28	84.0	0.8727115786178845	1142.835725528804	37.5
28	88.0	0.8837533275455383	1145.7772201478144	37.5
28	92.0	0.8893075580983397	1144.3534718856265	37.5
28	96.0	0.8973898891858372	1145.2027826982771	37.5
28	100.0	0.9130963734009712	1146.8396549319436	37.5
28	104.0	0.9552148970648338	1143.516365523045	37.5
28	108.0	1.018988431674832	1141.9134767028347	37.5
28	112.0	1.0384316725540224	1144.034925007292	37.5
28	116.0	1.018075779550313	1142.1598528395928	37.5
28	120.0	0.9532572399751837	1141.889813093403	37.5
28	124.0	0.8992941305536252	1143.7547008809931	37.5
28	128.0	0.8806608794846311	1141.7117158503993	37.5
28	132.0	0.8760204556026553	1136.824460595741	37.5
28	136.0	0.8885757560301114	1113.0537131724443	37.5
28	140.0	0.8921205541474616	1114.435432745291	37.5
28	144.0	0.8982699562791144	1119.2406716033213	37.5
28	148.0	0.9178107189349267	1125.660489633559	37.5
28	152.0	0.9269316868581051	1121.6587062602798	37.5
28	156.0	0.9770440047394419	1118.380394426569	37.5
28	160.0	1.0352954500380362	1115.9763247484818	37.5
28	164.0	1.0504562389130854	1118.5462352260824	37.5
28	168.0	1.0322711614075546	1120.132130274676	37.5
28	172.0	0.9644551213353004	1122.6496644904407	37.5
28	176.0	0.9145433146762012	1128.280728135257	37.5
28	180.0	0.8945789134671475	1129.9321831198367	37.5
28	184.0	0.8873131013885479	1128.766232933842	37.5
28	188.0	0.8864818276367094	1129.306926260512	37.5
28	192.0	0.8876336093980776	1142.4795511193956	37.5
28	196.0	0.8980179382508924	1144.3710050896616	37.5
28	200.0	0.9010390998349261	1150.906012479686	37.5
28	204.0	0.9148009753722358	1148.332989491824	37.5
28	208.0	0.9556658668726545	1143.780523147626	37.5
28	212.0	1.020479755159427	1135.1236746284137	37.5
28	216.0	1.0453545610014894	1132.4640817107468	37.5
28	220.0	1.043033355321247	1129.1515580667135	37.5
28	224.0	0.9837807885563645	1124.8055778111338	37.5
28	228.0	0.9220378137225969	1127.1464527306232	37.5
28	232.0	0.8966843783868345	1126.8623168569552	37.5
28	236.0	0.8901593832397958	1129.225413068319	37.5
28	240.0	0.8996703602312313	1127.950590366116	37.5
28	244.0	0.902079650054874	1129.8811695528766	37.5
28	248.0	0.9021385584096734	1126.094895497568	37.5
28	252.0	0.9064469606221803	1124.8901462298843	37.5
28	256.0	0.9206076635479058	1128.5191208116755	37.5
28	260.0	0.9411475756942639	1127.1369338073605	37.5
28	264.0	0.9999558237745595	1128.2074766293936	37.5
28	268.0	1.0472693525088954	1129.1470877550764	37.5
28	272.0	1.0433434206617238	1126.1924061102022	37.5
28	276.0	1.0156031079775232	1126.8052672519807	37.5
28	280.0	0.9435162696103643	1127.5974272220196	37.5
28	284.0	0.9032656480355579	1127.3585293752135	37.5
28	288.0	0.8923412215753704	1127.3658343532904	37.5
28	292.0	0.8943974924524836	1130.9417667382645	37.5
28	296.0	0.8980775308250106	1129.5565473540687	37.5
28	300.0	0.9005757582198114	1129.585541083635	37.5
28	304.0	0.9031306673834196	1125.3305804545969	37.5
28	308.0	0.9121530470074789	1124.3089260575928	37.5
28	312.0	0.9305605904910407	1126.376610892446	37.5
28	316.0	0.9719420430584541	1122.1625628615218	37.5
28	320.0	1.0273475641182261	1122.948475152859	37.5
28	324.0	1.0493301690501913	1123.6130972571978	37.5
28	328.0	1.0407845820005979	1122.0368542264412	37.5
28	332.0	0.992733284818518	1118.71085148735	37.5
28	336.0	0.9233374127751803	1119.593755228232	37.5
28	340.0	0.8934938657012745	1118.6685353665364	37.5
28	344.0	0.892775071053761	1122.03879961109	37.5
28	348.0	0.8875101592306361	1123.1422912572598	37.5
28	352.0	0.8923511723730813	1123.9564296299834	37.5
28	356.0	0.9004101180038745	1120.134278379297	37.5
28	360.0	0.9058011966273682	1120.28228850738	37.5
28	364.0	0.9158148178678487	1120.2102488029366	37.5
28	368.0	0.927911461596078	1117.7916594925362	37.5
28	372.0	0.9720762777534001	1121.5923995275211	37.5
28	376.0	1.027747701080612	1118.9735896361838	37.5
28	380.0	1.044762262132028	1119.54166962498	37.5
28	384.0	1.0357705825384782	1119.1561709983455	37.5
28	388.0	0.973184456638919	1118.20429740421	37.5
28	392.0	0.9081452769706161	1118.8311194224696	37.5
28	396.0	0.8909633809309246	1120.8343763070598	37.5
28	400.0	0.8849488338560801	1121.8553417593794	37.5
28	404.0	0.8871256738008496	1126.5161764460431	37.5
28	408.0	0.8908127096014672	1128.6342175223024	37.5
28	412.0	0.8952468834303968	1125.484076291046	37.5
28	416.0	0.9077656099400265	1125.6837935446226	37.5
28	420.0	0.9086511512682852	1122.1371415248975	37.5
28	424.0	0.9261004633073475	1121.2502021181083	37.5
28	428.0	0.9560902850326035	1120.7384907441758	37.5
28	432.0	1.0176576528255574	1122.1587452704396	37.5
28	436.0	1.0424292140873548	1123.1267504967032	37.5
28	440.0	1.03766983392784	1118.793958495187	37.5
28	444.0	0.9894096804255416	1116.4374592932943	37.5
28	448.0	0.9177590757724272	1118.0042152306055	37.5
28	452.0	0.8911199865855652	1118.044111227344	37.5
28	456.0	0.8818674772096227	1122.1995180700687	37.5
28	460.0	0.882830302399803	1126.3888637897053	37.5
28	464.0	0.8799534384985884	1127.6078972209696	37.5
28	468.0	0.8925016894724663	1130.860152498368	37.5
28	472.0	0.8979240614267887	1128.8211624614014	37.5
28	476.0	0.8999309601161108	1127.9957286945291	37.5
28	480.0	0.9147787896701302	1123.8821387283745	37.5
28	484.0	0.9276332106388981	1124.1414335884822	37.5
28	488.0	0.9854897564733952	1122.7953623568785	37.5
28	492.0	1.0349972520479194	1120.611028634933	37.5
28	496.0	1.041466376813998	1117.0812115303872	37.5
28	500.0	1.026571729313872	1116.0315616231446	37.5
28	504.0	0.9566981332300796	1115.0672030765984	37.5
28	508.0	0.8989568028307984	1118.920775997857	37.5
28	512.0	0.8810135397919195	1119.17439657695	37.5
28	516.0	0.8738081813299831	1119.419375793662	37.5
28	520.0	0.8786660507304307	1121.4998544945754	37.5
28	524.0	0.8818618618765451	1125.863373558784	37.5
28	528.0	0.8858817567472231	1125.741876413801	37.5
28	532.0	0.893682473870007	1125.6589693311091	37.5
28	536.0	0.898777033226572	1123.0639442799938	37.5
28	540.0	0.9107140887713986	1124.0138778154885	37.5
28	544.0	0.9314564581029929	1122.663929699101	37.5
28	548.0	0.9819227053768932	1123.481165679908	37.5
28	552.0	1.032507648800894	1122.1844625140454	37.5
28	556.0	1.0418581011501487	1121.2816620943725	37.5
28	560.0	1.0258625162928665	1120.1963371807722	37.5
28	564.0	0.960625899898887	1113.791168838604	37.5
28	568.0	0.900184758842882	1111.5801186175242	37.5
28	572.0	0.8825200402649446	1115.031304741821	37.5
28	576.0	0.8728192792873076	1114.5589667428042	37.5
28	580.0	0.8756419896486551	1116.8719091772218	37.5
28	584.0	0.8743538800896581	1122.550762233188	37.5
28	588.0	0.8788549847084645	1126.03823615486	37.5
28	592.0	0.8839272511435666	1130.9589053037027	37.5
28	596.0	0.8942887408072977	1132.8739067491288	37.5
28	600.0	0.8989867098714167	1130.5455578177364	37.5
28	604.0	0.9121018565716019	1126.335757236266	37.5
28	608.0	0.9409946948767641	1123.1206242290416	37.5
28	612.0	0.9993182735140017	1120.7691300542972	37.5
28	616.0	1.030559776446914	1119.2698608403011	37.5
28	620.0	1.0360303500155552	1120.790045621946	37.5
28	624.0	1.0147019705837268	1118.966618075085	37.5
28	628.0	0.9363373987096196	1118.5599405883167	37.5
28	632.0	0.8869322682748593	1117.0762657529338	37.5
28	636.0	0.8759724904958056	1116.2432254505502	37.5
28	640.0	0.8646055092248226	1117.4488309902722	37.5
28	644.0	0.8640558234249539	1122.4720789019404	37.5
28	648.0	0.8665529322717698	1126.4072793953928	37.5
28	652.0	0.8736743005766651	1120.7910428677196	37.5
28	656.0	0.8809411841705506	1126.994518765384	37.5
28	660.0	0.8873995656734271	1124.481021933999	37.5
28	664.0	0.9025859510884058	1126.6737543485876	37.5
28	668.0	0.9062809467886358	1128.273549042359	37.5
29	0.0	1.0037142262088676	922.9426571226294	37.5
29	4.0	1.0088696584521752	946.0290559733284	37.5
29	8.0	1.0026585361383782	946.3743107454546	37.5
29	12.0	1.001802319231384	946.3774582625516	37.5
[truncated: 11,460 more rows]
