# Supplementary material for: Mechanistic origins of temperature scaling in the early embryonic cell cycle
Source: Nat Commun. 2025 Aug 28;16:8045. doi: 10.1038/s41467-025-62918-0 (PMC12394406; doi:10.1038/s41467-025-62918-0)
Supplement: Supplementary file 12 — Source Data [file 41467_2025_62918_MOESM12_ESM.zip › Source_Data_NatComm/Fig4/09-20-24/Pos6_processed_spots.csv]

TRACK_ID	TIME	RATIO	POSITION_X	RADIUS
0	0.0	1.0367613062860574	1467.3372043792888	37.5
0	4.0	1.0168060495668503	1471.5172280750337	37.5
0	8.0	1.0129835323931686	1474.1237956195182	37.5
0	12.0	1.010931676679314	1475.4329754792575	37.5
0	16.0	1.0046373505485864	1477.3449532769248	37.5
0	20.0	1.0083175590143385	1476.1822812334335	37.5
0	24.0	1.0153669120483284	1476.3993840871526	37.5
0	28.0	1.0200505881201025	1474.609410805033	37.5
0	32.0	1.0220819267926442	1474.599665775884	37.5
0	36.0	1.0316338878723756	1475.154269883871	37.5
0	40.0	1.0400753389052209	1473.562650494047	37.5
0	44.0	1.0421397918006592	1474.3212155859262	37.5
0	48.0	1.05416426418152	1474.6317352619485	37.5
0	52.0	1.075798468439376	1474.5593456504494	37.5
0	56.0	1.0902121593156193	1475.8040826717613	37.5
0	60.0	1.0827131309925941	1475.7520838747762	37.5
0	64.0	1.0704973418944266	1469.5514339231495	37.5
0	68.0	1.0543562297521727	1468.6525813002102	37.5
0	72.0	1.0385757582903905	1470.1395780623152	37.5
0	76.0	1.0437675412874141	1469.5925747748977	37.5
0	80.0	1.0358826919478885	1470.6719542735902	37.5
0	84.0	1.0436695582949724	1470.75953915258	37.5
0	88.0	1.04172079108492	1470.0241817109516	37.5
0	92.0	1.0467445577695393	1470.6317708228817	37.5
0	96.0	1.050753203138901	1473.0046708129348	37.5
0	100.0	1.0574194925072367	1471.4674750645795	37.5
0	104.0	1.0804339329527612	1471.547101102747	37.5
0	108.0	1.0873039541307805	1471.8437364120596	37.5
0	112.0	1.0859168020600376	1471.6089150752307	37.5
0	116.0	1.069737789350022	1471.9873663338717	37.5
0	120.0	1.0637044490781498	1472.259561018827	37.5
0	124.0	1.0502636678474966	1471.5000495431034	37.5
0	128.0	1.0492694902978073	1471.569721804358	37.5
0	132.0	1.0426770321100336	1472.0155928839115	37.5
0	136.0	1.0372088186978883	1471.3061908085033	37.5
0	140.0	1.0418992840958021	1471.7982708995985	37.5
0	144.0	1.0443828283071006	1471.333160128528	37.5
0	148.0	1.0454049245444899	1471.608751121454	37.5
0	152.0	1.06085389661246	1472.1049343650511	37.5
0	156.0	1.063212761742577	1470.872832129989	37.5
0	160.0	1.0785365864999767	1470.61290923691	37.5
0	164.0	1.0792678602613364	1471.7890241048892	37.5
0	168.0	1.0623298216990782	1473.1404734105913	37.5
0	172.0	1.0550508351761185	1474.3552835884534	37.5
0	176.0	1.047409881322752	1474.374820539112	37.5
0	180.0	1.0427026967441244	1472.8082344994814	37.5
0	184.0	1.041460669771214	1473.3228766442808	37.5
0	188.0	1.0391227259007068	1472.3486362464137	37.5
0	192.0	1.0451732936225644	1473.4313330649472	37.5
0	196.0	1.0380362586426903	1472.8867501633924	37.5
0	200.0	1.0452326877303	1473.3534321218171	37.5
0	204.0	1.0521575697850587	1471.8577879221668	37.5
0	208.0	1.0650422836044082	1471.7753307495666	37.5
0	212.0	1.0761094349868034	1471.803256875844	37.5
0	216.0	1.0676012162541133	1472.512620809295	37.5
0	220.0	1.0653208125729603	1472.6887206621464	37.5
0	224.0	1.0485212918716018	1471.5926395192607	37.5
0	228.0	1.0443635484681708	1472.6710103383489	37.5
0	232.0	1.0434678291538817	1471.4844646207018	37.5
0	236.0	1.0408918686773216	1471.232570299602	37.5
0	240.0	1.0380989879299554	1470.8339926646197	37.5
0	244.0	1.040567548800807	1470.410697348157	37.5
0	248.0	1.0408309053261362	1469.642599524141	37.5
0	252.0	1.0437543510483593	1470.0086003809097	37.5
0	256.0	1.046474611228519	1469.8548525841177	37.5
0	260.0	1.0603038477763693	1468.5927449854928	37.5
0	264.0	1.0670868823390183	1468.3023608985875	37.5
0	268.0	1.06920988992082	1463.72857075335	37.5
0	272.0	1.0723533254176212	1467.5656938298166	37.5
0	276.0	1.0499045651130132	1468.1031057862358	37.5
0	280.0	1.0390286144113452	1468.2801740195484	37.5
0	284.0	1.041655774981334	1466.2385735189457	37.5
0	288.0	1.049914044272122	1463.413550923693	37.5
0	292.0	1.047515464695745	1462.0582249568952	37.5
0	296.0	1.0446633009051882	1461.9045307764677	37.5
0	300.0	1.0481066633383602	1458.5579559417995	37.5
0	304.0	1.0502643198949446	1460.196112248295	37.5
0	308.0	1.054283812578484	1459.2077697060347	37.5
0	312.0	1.063411219666151	1459.084982572586	37.5
0	316.0	1.0752901247325337	1458.1104183052803	37.5
0	320.0	1.0790342985353663	1457.7558536022752	37.5
0	324.0	1.074252899598589	1437.6619154885673	37.5
0	328.0	1.0652451321333702	1436.1126749491657	37.5
0	332.0	1.0504654229522514	1437.869058766149	37.5
0	336.0	1.0503041994727722	1438.305631578631	37.5
0	340.0	1.0545462311797849	1437.6406423380267	37.5
0	344.0	1.0446707826313415	1437.8826864350006	37.5
0	348.0	1.0483965914370295	1438.7535040842022	37.5
0	352.0	1.0486363544037038	1438.329190198025	37.5
0	356.0	1.0510098386958537	1438.5287370651988	37.5
0	360.0	1.0569575780413478	1438.808844094414	37.5
0	364.0	1.0602983462128504	1437.7602952261714	37.5
0	368.0	1.062621834011357	1438.272518543814	37.5
0	372.0	1.0729114904933894	1436.7185191551582	37.5
0	376.0	1.0722390385594012	1435.9603718567234	37.5
0	380.0	1.0665724259500575	1436.5621164570298	37.5
0	384.0	1.0556373482816617	1436.6577270225505	37.5
0	388.0	1.0506726635518517	1439.122541268595	37.5
0	392.0	1.0491987849931763	1442.691880523123	37.5
0	396.0	1.0413874736804607	1443.0511541706946	37.5
0	400.0	1.0437736001661122	1442.7846125984609	37.5
0	404.0	1.0493778932548066	1443.2225450675369	37.5
0	408.0	1.055364963868973	1443.2933847676877	37.5
0	412.0	1.0478411193883326	1443.76519340356	37.5
0	416.0	1.053429414639571	1443.3450904260749	37.5
0	420.0	1.0598885905415252	1443.7713159936045	37.5
0	424.0	1.0701108219915478	1444.184352906747	37.5
0	428.0	1.0748534949663304	1444.8056077009471	37.5
0	432.0	1.0716476619106483	1445.6067663190834	37.5
0	436.0	1.0771596357714868	1444.3361437088242	37.5
0	440.0	1.0683007132264684	1443.3952582084637	37.5
0	444.0	1.0570268455824186	1443.6000466734558	37.5
0	448.0	1.052157783698931	1443.6847463645297	37.5
0	452.0	1.0525609066968638	1443.1525497666944	37.5
0	456.0	1.0446896620223616	1443.9364589280212	37.5
0	460.0	1.0480323811496517	1443.9986153003358	37.5
0	464.0	1.0426850489580886	1443.9477840042357	37.5
0	468.0	1.049005967126581	1443.8030514758127	37.5
0	472.0	1.0551058289979982	1442.983228838841	37.5
0	476.0	1.0560501471313333	1444.2645552531012	37.5
0	480.0	1.0563102260509396	1442.9876147379637	37.5
0	484.0	1.065479435617943	1443.829212059037	37.5
0	488.0	1.0736294398689066	1444.71163405404	37.5
0	492.0	1.0701045865228822	1444.8917471465738	37.5
0	496.0	1.067829853619884	1446.4299929944923	37.5
0	500.0	1.0673886549785527	1444.6823369060917	37.5
0	504.0	1.0627632024410416	1446.1204845260547	37.5
0	508.0	1.0497672131171532	1445.651787800512	37.5
0	512.0	1.0496430838103767	1446.47482771675	37.5
0	516.0	1.0482620967599217	1445.6500472866005	37.5
0	520.0	1.0432492104157929	1446.5491343764902	37.5
0	524.0	1.0435716158696182	1445.7301729074888	37.5
0	528.0	1.0473986402615523	1446.463175116381	37.5
0	532.0	1.0463106867703524	1445.4733051143696	37.5
0	536.0	1.0525340311367353	1446.4905540727668	37.5
0	540.0	1.0560119645064585	1444.929137755404	37.5
0	544.0	1.059309213357532	1446.218181869766	37.5
0	548.0	1.0636216095366073	1446.2878112062006	37.5
0	552.0	1.0641241792542053	1447.1102611764177	37.5
0	556.0	1.0611286852451403	1445.9222381635225	37.5
0	560.0	1.0535912621122203	1445.471791861523	37.5
0	564.0	1.0478988968864842	1446.375247023392	37.5
0	568.0	1.052779099237901	1447.332162516095	37.5
0	572.0	1.0450409877863256	1447.2462547833586	37.5
0	576.0	1.0405212510397435	1447.1413839049983	37.5
0	580.0	1.0412577533626133	1446.6972497845193	37.5
0	584.0	1.0385888233396015	1446.6532987945122	37.5
0	588.0	1.0356071420975104	1446.809156093382	37.5
0	592.0	1.038780960479106	1446.3936222491986	37.5
0	596.0	1.0437492679938782	1446.8815427572265	37.5
0	600.0	1.0441490353478566	1445.2194508062094	37.5
0	604.0	1.0434838929948849	1446.0125376518374	37.5
0	608.0	1.0492119287059827	1445.9960919277669	37.5
0	612.0	1.0509910998398273	1446.8011788394458	37.5
0	616.0	1.049828775914015	1446.7423984745642	37.5
0	620.0	1.043380792505478	1446.605334313447	37.5
0	624.0	1.0480815069244613	1444.3705382156595	37.5
0	628.0	1.0342461383826365	1442.5550306553469	37.5
0	632.0	1.036772759697719	1443.6188714583614	37.5
0	636.0	1.0323117077012194	1444.3216157236586	37.5
0	640.0	1.028829489242334	1445.0825219769838	37.5
0	644.0	1.0331150662825195	1444.436603694675	37.5
0	648.0	1.0321385253731477	1445.3428287751074	37.5
0	652.0	1.0246564313463562	1445.1161047215164	37.5
0	656.0	1.0293513969489532	1444.6340356426924	37.5
0	660.0	1.0295779974672492	1445.0083273558942	37.5
0	664.0	1.0347110436887024	1445.5634982113872	37.5
0	668.0	1.0383801707255826	1445.381941283829	37.5
1	0.0	0.9336992112406288	1858.3462661992296	37.5
1	4.0	0.9200692140204549	1862.1536464264864	37.5
1	8.0	0.9168283685206822	1863.2338499489356	37.5
1	12.0	0.915506587184292	1863.5480194840136	37.5
1	16.0	0.906083995202307	1865.0800385169912	37.5
1	20.0	0.9167569761865377	1864.475178412484	37.5
1	24.0	0.9187885236701357	1864.437765454292	37.5
1	28.0	0.9323575034250634	1864.2355711961825	37.5
1	32.0	0.9352637554327199	1865.0033657406543	37.5
1	36.0	0.9370380889053176	1864.832575019729	37.5
1	40.0	0.947780523915577	1864.498842247709	37.5
1	44.0	0.9587825140837813	1864.484762076487	37.5
1	48.0	0.9899284869344706	1864.7070264587023	37.5
1	52.0	1.0831277041173655	1864.2116630121527	37.5
1	56.0	1.1122530070272687	1864.039868687466	37.5
1	60.0	1.0904688990493905	1863.4946473128527	37.5
1	64.0	1.0165266644288713	1864.29518430386	37.5
1	68.0	0.9545052899237493	1864.74195155519	37.5
1	72.0	0.9318377891653731	1865.7346032504247	37.5
1	76.0	0.9241480361136849	1865.5727957161491	37.5
1	80.0	0.9294660596656257	1864.1805869030136	37.5
1	84.0	0.9316602128109107	1864.591989014116	37.5
1	88.0	0.9476955388466796	1864.1070294622496	37.5
1	92.0	0.9516015906634778	1864.7122802725064	37.5
1	96.0	0.9666100636365208	1864.191714864185	37.5
1	100.0	0.9882595901095987	1865.363842813652	37.5
1	104.0	1.0601420920798788	1864.305863619689	37.5
1	108.0	1.1057536477239696	1863.5713660809265	37.5
1	112.0	1.092420533949138	1863.211594428779	37.5
1	116.0	1.0405055006134876	1863.650579648625	37.5
1	120.0	0.9614045226873947	1865.4988616474257	37.5
1	124.0	0.9383100487517776	1866.4716606376076	37.5
1	128.0	0.9334196051019668	1865.9075746750984	37.5
1	132.0	0.9296358996511865	1864.493742833641	37.5
1	136.0	0.9397653963785578	1864.3232191576408	37.5
1	140.0	0.9413997032511137	1863.929252337096	37.5
1	144.0	0.9444156249867615	1864.7902186266324	37.5
1	148.0	0.9662358991103456	1865.452846206986	37.5
1	152.0	0.9956249972554383	1864.9102550279224	37.5
1	156.0	1.0655846632144803	1862.7310436505788	37.5
1	160.0	1.093195530191291	1861.974155932536	37.5
1	164.0	1.077956150523042	1861.6599131673545	37.5
1	168.0	1.0235514374753336	1861.991940648437	37.5
1	172.0	0.9662945571302834	1864.05108388146	37.5
1	176.0	0.9383434779086889	1866.158824562472	37.5
1	180.0	0.9294902268509315	1866.4593207858336	37.5
1	184.0	0.932762660253496	1866.326264873686	37.5
1	188.0	0.9317729836175951	1865.7624038225429	37.5
1	192.0	0.9501930019313202	1864.2023907612008	37.5
1	196.0	0.9509155881453462	1864.333520777005	37.5
1	200.0	0.9666954170112078	1865.054188102027	37.5
1	204.0	0.9987332107713965	1863.903808024692	37.5
1	208.0	1.0631814266312616	1862.7910955211617	37.5
1	212.0	1.089368277972536	1861.924059757346	37.5
1	216.0	1.0787753726455978	1861.6187991959905	37.5
1	220.0	1.0294185886147431	1862.356811742197	37.5
1	224.0	0.9577706519873674	1863.9787232435951	37.5
1	228.0	0.9379501159775666	1864.572607709712	37.5
1	232.0	0.9327826626187002	1866.1119038539184	37.5
1	236.0	0.9303069039404825	1866.9444536481928	37.5
1	240.0	0.921941365816811	1867.25824192323	37.5
1	244.0	0.940657851371977	1866.5165305636197	37.5
1	248.0	0.9434520664919539	1867.3277826856884	37.5
1	252.0	0.9528662908022063	1865.690822668312	37.5
1	256.0	0.9741244035188604	1864.358349172797	37.5
1	260.0	1.0416734164816028	1863.418439651008	37.5
1	264.0	1.0836448528049694	1861.6793268827648	37.5
1	268.0	1.091750844202477	1861.3567161699923	37.5
1	272.0	1.054422456970017	1861.760085643121	37.5
1	276.0	0.982559629065854	1862.16721844446	37.5
1	280.0	0.9348821757512362	1864.738307216182	37.5
1	284.0	0.9285640746817527	1864.490503797564	37.5
1	288.0	0.9312824626534625	1865.614880053616	37.5
1	292.0	0.9274811205623649	1865.199061987969	37.5
1	296.0	0.9347167775767773	1864.365001248828	37.5
1	300.0	0.9419712418049797	1867.056985921933	37.5
1	304.0	0.9411908376931987	1867.5843129366856	37.5
1	308.0	0.958882603230633	1868.436721444653	37.5
1	312.0	1.0046559841540958	1865.909245097377	37.5
1	316.0	1.062468375075436	1863.7064944387505	37.5
1	320.0	1.0832030073352366	1861.4418972758544	37.5
1	324.0	1.0786939105099873	1861.671992629757	37.5
1	328.0	1.0433790397137597	1861.8014513558703	37.5
1	332.0	0.975991886474914	1863.657707351361	37.5
1	336.0	0.9327021327259772	1865.374272799467	37.5
1	340.0	0.9240335721494193	1864.646940649984	37.5
1	344.0	0.9272915164536699	1865.1684476597616	37.5
1	348.0	0.9283033383663519	1865.4669808982453	37.5
1	352.0	0.9386504837213565	1865.1905759165231	37.5
1	356.0	0.9428335712599539	1865.404947094181	37.5
1	360.0	0.9494659407194397	1866.814933214988	37.5
1	364.0	0.9604380162322385	1865.8569519439957	37.5
1	368.0	0.9802937299034798	1866.2828010581804	37.5
1	372.0	1.0423340241051477	1863.304769741991	37.5
1	376.0	1.079705496873173	1861.9713700929688	37.5
1	380.0	1.0785346414764896	1862.5759346149127	37.5
1	384.0	1.0602353307259214	1862.8092732341192	37.5
1	388.0	0.9932218765649506	1863.8448927363536	37.5
1	392.0	0.9346498699300406	1865.8680659093716	37.5
1	396.0	0.925672173905796	1865.049543116672	37.5
1	400.0	0.9245092263832375	1865.7578879002103	37.5
1	404.0	0.9277282556227171	1865.744473508818	37.5
1	408.0	0.9310447286005873	1864.8824944647024	37.5
1	412.0	0.9343438510783223	1865.1094037324228	37.5
1	416.0	0.9425113105895024	1866.7929797389088	37.5
1	420.0	0.9505381452075325	1866.7110430077803	37.5
1	424.0	0.9651378018985287	1865.9068401197007	37.5
1	428.0	0.9805368302074495	1864.8444356969756	37.5
1	432.0	1.03234030331659	1862.5926022366195	37.5
1	436.0	1.082373583195293	1861.6951042009991	37.5
1	440.0	1.095016899460997	1861.277001346691	37.5
1	444.0	1.0757056409499177	1861.0277195203912	37.5
1	448.0	1.0008504370591647	1862.934918503068	37.5
1	452.0	0.9382382090906671	1864.886557542096	37.5
1	456.0	0.9226133205588435	1866.3472265727912	37.5
1	460.0	0.9094272047994006	1867.413458850484	37.5
1	464.0	0.9142509341930661	1867.8748034725852	37.5
1	468.0	0.9152973530550431	1867.736696994283	37.5
1	472.0	0.9289878903618926	1867.2216976144564	37.5
1	476.0	0.9398223844725695	1866.304002527898	37.5
1	480.0	0.9480195245244607	1866.3694230915728	37.5
1	484.0	0.9525836207219497	1865.651265412756	37.5
1	488.0	0.9642579882926957	1865.417721881808	37.5
1	492.0	0.978868440272382	1864.5840269644928	37.5
1	496.0	1.0502511333826945	1861.6075864782335	37.5
1	500.0	1.0892355523447002	1861.056828393642	37.5
1	504.0	1.085980113695638	1860.7509053177064	37.5
1	508.0	1.0682569331954368	1861.0582353548432	37.5
1	512.0	0.9875335924620973	1862.62563978	37.5
1	516.0	0.9365887304203646	1864.8422451673823	37.5
1	520.0	0.9219582310469658	1866.0930048541263	37.5
1	524.0	0.9219813605921221	1865.917315114258	37.5
1	528.0	0.9230438033042989	1865.2084472115437	37.5
1	532.0	0.925983351624059	1865.9184828956247	37.5
1	536.0	0.9374686845853859	1865.65915966591	37.5
1	540.0	0.9381255626084948	1866.68738774371	37.5
1	544.0	0.9402304400169521	1868.8209249702415	37.5
1	548.0	0.9446871816206508	1868.080105067309	37.5
1	552.0	0.9482828233653149	1867.9469940965016	37.5
1	556.0	0.9750862547736135	1866.0759857167163	37.5
1	560.0	1.0051541554689742	1863.411393250088	37.5
1	564.0	1.0583595333813947	1861.770827015166	37.5
1	568.0	1.0798366734011053	1860.8841456671644	37.5
1	572.0	1.085549596417143	1860.2944083164875	37.5
1	576.0	1.0490487526041763	1860.9464822984069	37.5
1	580.0	0.9706500407232869	1862.1372182174675	37.5
1	584.0	0.9295839603679928	1864.1637846231083	37.5
1	588.0	0.9201788229371184	1865.1083038050697	37.5
1	592.0	0.9182566414603666	1865.3819481269977	37.5
1	596.0	0.9218796746242844	1864.580579006468	37.5
1	600.0	0.9304213534682161	1865.6305630885536	37.5
1	604.0	0.930090813748247	1866.1980367071312	37.5
1	608.0	0.9281341133604315	1867.136298822447	37.5
1	612.0	0.9410039485994154	1866.1499424404424	37.5
1	616.0	0.9477135498953352	1866.756035772553	37.5
1	620.0	0.9573503652545486	1865.8606809384387	37.5
1	624.0	0.9736956591458068	1864.0740105581035	37.5
1	628.0	0.9762814601622104	1863.6263330713384	37.5
1	632.0	1.0113555134078323	1862.1660203096508	37.5
1	636.0	1.0599366578749172	1861.5263742697184	37.5
1	640.0	1.0751687363939308	1861.439558154671	37.5
1	644.0	1.070974679909218	1862.376406366372	37.5
1	648.0	1.024474069138255	1862.616259218073	37.5
1	652.0	0.9436372348035807	1864.3490401421875	37.5
1	656.0	0.9252543451070836	1864.675061596092	37.5
1	660.0	0.9189896742134289	1865.730512622503	37.5
1	664.0	0.9258949693811888	1865.1905786250131	37.5
1	668.0	0.9343177699858131	1865.1736827505767	37.5
2	0.0	0.9495599672412196	1705.582329536324	37.5
2	4.0	0.9336939774983813	1709.9029092214255	37.5
2	8.0	0.9345938774859129	1713.2734820554138	37.5
2	12.0	0.929778413475377	1713.7231953463452	37.5
2	16.0	0.9333256043898379	1712.473798592913	37.5
2	20.0	0.9394392386234015	1713.6394985908853	37.5
2	24.0	0.9516925307196589	1712.6752866795573	37.5
2	28.0	0.9494547475335606	1713.2539631949517	37.5
2	32.0	0.9629366475336965	1712.935378959785	37.5
2	36.0	0.9758218412030946	1713.921725926648	37.5
2	40.0	0.9825239617403451	1711.9544030229931	37.5
2	44.0	0.9922465260147796	1712.0437151966144	37.5
2	48.0	1.0260103022524483	1713.089475354493	37.5
2	52.0	1.1196351248487149	1714.5107307300489	37.5
2	56.0	1.139127009183547	1714.7525507063117	37.5
2	60.0	1.1228340982889555	1712.638157108402	37.5
2	64.0	1.0427351783700876	1711.9971482759888	37.5
2	68.0	0.96944506813622	1716.326460407742	37.5
2	72.0	0.9552000625252056	1717.7058596715806	37.5
2	76.0	0.9472757114484607	1716.0169371215177	37.5
2	80.0	0.9425882561503165	1718.073072986201	37.5
2	84.0	0.952521913840939	1717.4294267913951	37.5
2	88.0	0.9620581228185686	1716.8756695233762	37.5
2	92.0	0.9732299090773116	1718.7046573790244	37.5
2	96.0	0.9897026763248954	1717.2608059819406	37.5
2	100.0	1.0280145987321943	1716.6625751679169	37.5
2	104.0	1.0976154558143865	1719.299114830059	37.5
2	108.0	1.1279323874179947	1720.1504593272307	37.5
2	112.0	1.104493099461709	1719.5987582311411	37.5
2	116.0	1.0477077630356364	1718.9817971152506	37.5
2	120.0	0.9788518111279317	1718.6075134834275	37.5
2	124.0	0.957104287979434	1714.700731149056	37.5
2	128.0	0.9499973093393443	1715.6948128960073	37.5
2	132.0	0.9503672256840648	1718.3056136873574	37.5
2	136.0	0.9551411515848481	1717.4359299522337	37.5
2	140.0	0.9664946888847378	1718.1778068382569	37.5
2	144.0	0.9757644493273073	1717.0614668187725	37.5
2	148.0	0.9874988392096254	1716.6655809609142	37.5
2	152.0	1.0128133380853404	1715.0097846483498	37.5
2	156.0	1.0908385002954086	1717.8815095467398	37.5
2	160.0	1.1178413302967256	1718.057102067512	37.5
2	164.0	1.105589681245475	1720.5576203263756	37.5
2	168.0	1.0560334163937355	1722.1577077557483	37.5
2	172.0	0.9863264315588581	1721.1308019524752	37.5
2	176.0	0.9586445431219804	1719.8319183898598	37.5
2	180.0	0.9521310972578809	1716.8377734324167	37.5
2	184.0	0.9540559773905823	1717.1527076906486	37.5
2	188.0	0.9535633111498694	1717.402893258854	37.5
2	192.0	0.9688808264311779	1719.6987644425135	37.5
2	196.0	0.9738241993452761	1717.9829225561218	37.5
2	200.0	0.9873145534871568	1717.600130671636	37.5
2	204.0	1.0094504511431956	1717.704027994792	37.5
2	208.0	1.0783935499848794	1718.980931154302	37.5
2	212.0	1.1185386164626872	1720.2626333990163	37.5
2	216.0	1.1149542315666934	1720.2211479100615	37.5
2	220.0	1.075483679778567	1721.2331826011916	37.5
2	224.0	0.9961853280638394	1720.4853916154182	37.5
2	228.0	0.9579114665429109	1722.7876130247437	37.5
2	232.0	0.9521082206108832	1723.5956965402768	37.5
2	236.0	0.9460277568678493	1717.756750956525	37.5
2	240.0	0.9486373184309244	1715.346056356903	37.5
2	244.0	0.9625184360106332	1713.9520510471789	37.5
2	248.0	0.9643380425690511	1711.5159841618336	37.5
2	252.0	0.9842189735006187	1715.5263940493985	37.5
2	256.0	0.996265178143238	1715.727997710414	37.5
2	260.0	1.0573448846522717	1717.053287916596	37.5
2	264.0	1.104946452123726	1717.8083218972615	37.5
2	268.0	1.1114023360278733	1717.3936892481497	37.5
2	272.0	1.0968124014336609	1718.1425802791296	37.5
2	276.0	1.0257027834386767	1719.2507404734529	37.5
2	280.0	0.9704978252513079	1718.7377611446484	37.5
2	284.0	0.9560016405858623	1719.3440935664185	37.5
2	288.0	0.956628562839632	1713.1943306883638	37.5
2	304.0	0.9846582392605211	1715.283487034583	37.5
2	308.0	0.9858338483199167	1712.705218467329	37.5
2	312.0	1.021878994217045	1713.2624251138384	37.5
2	316.0	1.0777412986831665	1716.229162602428	37.5
2	320.0	1.1092311969315987	1718.1852777081142	37.5
2	324.0	1.1045140610927437	1713.9243048845535	37.5
2	328.0	1.0763921931067095	1713.85614363418	37.5
2	332.0	0.9997081741724774	1714.0744861722455	37.5
2	336.0	0.9616729795761976	1712.9487028959873	37.5
2	340.0	0.9609456523733857	1714.2973636057102	37.5
2	344.0	0.955798603917237	1713.7376993762955	37.5
2	348.0	0.956117015029172	1714.016602287907	37.5
2	352.0	0.9690470806816787	1711.990420519213	37.5
2	356.0	0.9734028777381238	1711.1073854110982	37.5
2	360.0	0.978916866200897	1712.1052869674986	37.5
2	364.0	0.9929348108131566	1711.632688205048	37.5
2	368.0	1.0169725261834182	1711.661772000289	37.5
2	372.0	1.078761600216721	1711.9347797509438	37.5
2	376.0	1.1107725337240868	1711.366301743922	37.5
2	380.0	1.105101614619927	1710.0104435140956	37.5
2	384.0	1.0834432631572817	1709.9698007184363	37.5
2	388.0	1.0091575151532854	1708.121054081923	37.5
2	392.0	0.9617993531680025	1713.1078036988524	37.5
2	396.0	0.9549066675115919	1716.559501828631	37.5
2	400.0	0.9542387534156898	1714.3642650661386	37.5
2	404.0	0.9525488506401584	1716.157590693048	37.5
2	408.0	0.9648629345187487	1716.990437539213	37.5
2	412.0	0.970981693262847	1714.9199989751962	37.5
2	416.0	0.9717585269593146	1712.9945941652345	37.5
2	420.0	0.9858095077562393	1714.2216054476637	37.5
2	424.0	1.0017058846260174	1714.739342465832	37.5
2	428.0	1.041424498181461	1718.136827148326	37.5
2	432.0	1.0892691027185277	1718.559794446941	37.5
2	436.0	1.1187302930883303	1717.390332738173	37.5
2	440.0	1.1013447168891206	1717.2557505398156	37.5
2	444.0	1.0549410665259698	1716.1423609191745	37.5
2	448.0	0.9878447987001956	1715.2817897698935	37.5
2	452.0	0.9624258368874015	1713.676569438653	37.5
2	456.0	0.952012066226037	1713.5979993976462	37.5
2	460.0	0.9466586066475898	1712.6572103037884	37.5
2	464.0	0.9518313079113013	1711.175520277337	37.5
2	468.0	0.9646196301226732	1713.288760611775	37.5
2	472.0	0.9685126604663661	1711.9207699851422	37.5
2	476.0	0.978944436188607	1713.7253902895109	37.5
2	480.0	0.9796518678845336	1712.5246999345109	37.5
2	484.0	0.9976728095939587	1713.7273356600429	37.5
2	488.0	1.0243590124773656	1716.1992159638153	37.5
2	492.0	1.072576561722736	1718.3311535389607	37.5
2	496.0	1.1077984563031034	1716.982622569185	37.5
2	500.0	1.1106407798979776	1717.6942275158276	37.5
2	504.0	1.0826772774963864	1716.4651110594589	37.5
2	508.0	0.9985454458249471	1716.2557757839338	37.5
2	512.0	0.96569248404192	1718.279405330676	37.5
2	516.0	0.951963909434181	1718.3694614718213	37.5
2	520.0	0.9526536524643026	1716.9708106809474	37.5
2	524.0	0.9510985477273033	1714.4950298140002	37.5
2	528.0	0.9589035565774973	1714.1083474951283	37.5
2	532.0	0.9596906392950341	1715.39713726335	37.5
2	536.0	0.9696433643268847	1714.3962731945874	37.5
2	540.0	0.9790587441094198	1712.8507286299673	37.5
2	544.0	0.979441146571179	1711.782348143673	37.5
2	548.0	0.9982073794041039	1711.4801332468403	37.5
2	552.0	1.0338301303669055	1713.7407286595103	37.5
2	556.0	1.0908190987938318	1714.4928973464562	37.5
2	560.0	1.1046154408413957	1714.1445063706942	37.5
2	564.0	1.1058810019689587	1714.9013216934943	37.5
2	568.0	1.0640409493452734	1714.296908833005	37.5
2	572.0	0.9914030566374785	1713.547483400099	37.5
2	576.0	0.9554784320246644	1714.89885240502	37.5
2	580.0	0.9508884985031425	1715.532168707971	37.5
2	584.0	0.9428170193472899	1714.5855282645136	37.5
2	588.0	0.9408534364939134	1713.9311044632393	37.5
2	592.0	0.9529159771396587	1714.0821986920498	37.5
2	596.0	0.9577172164214645	1712.678706332258	37.5
2	600.0	0.9710169231638085	1711.984213961136	37.5
2	604.0	0.9682629170763857	1709.693316503329	37.5
2	608.0	0.9807571912314925	1708.327644334515	37.5
2	612.0	0.9892405864280533	1708.8231330645156	37.5
2	616.0	1.0009919626320931	1710.4696030306034	37.5
2	620.0	1.0568178232441074	1710.4448194520633	37.5
2	624.0	1.095907968908596	1711.1129072034316	37.5
2	628.0	1.0930317809633994	1709.639111951897	37.5
2	632.0	1.0871437855119703	1707.638656201539	37.5
2	636.0	1.0268648075256857	1707.1404463980991	37.5
2	640.0	0.9642694987522324	1705.4086732475553	37.5
2	644.0	0.9488057440672517	1703.971391747723	37.5
2	648.0	0.9458170510049863	1704.297063313466	37.5
2	652.0	0.9463116464308883	1705.204584703168	37.5
2	656.0	0.9411173068064549	1707.271692309505	37.5
2	660.0	0.9533562138553737	1708.4599139023765	37.5
2	664.0	0.962113237104292	1710.964497912345	37.5
2	668.0	0.9728076374882497	1707.966550603623	37.5
3	0.0	0.9938710681010512	844.2022554115922	37.5
3	4.0	0.9839135296828686	845.2930507588256	37.5
3	8.0	0.9792975001084155	848.1046443900129	37.5
3	12.0	0.9783769709863028	851.5861970504052	37.5
3	16.0	0.9762811600851649	848.9893735858786	37.5
3	20.0	0.9805653387869748	844.8258983030191	37.5
3	24.0	0.9873654960848552	845.6565718999345	37.5
3	28.0	0.9994225427707835	844.1067141209509	37.5
3	32.0	1.0070243608080456	843.0174555097606	37.5
3	36.0	1.0135802584413538	844.3866906634346	37.5
3	40.0	1.0274006049806046	842.5394691024444	37.5
3	44.0	1.0395498148179259	844.7095203933628	37.5
3	48.0	1.0709700196547662	846.4868665856771	37.5
3	52.0	1.1711020549131885	846.4990579384362	37.5
3	56.0	1.2250490357801707	846.0183011460617	37.5
3	60.0	1.1969381659139084	846.4412730194847	37.5
3	64.0	1.1074413306201916	841.0701977230224	37.5
3	68.0	1.0301515476494998	829.3870488335288	37.5
3	72.0	1.000995771876293	825.6554362703284	37.5
3	76.0	0.9993759681745175	820.8467926039139	37.5
3	80.0	0.9961264660717342	818.957810599863	37.5
3	84.0	1.012139660903188	820.3921776511417	37.5
3	88.0	1.0168422545895184	822.4054068889872	37.5
3	92.0	1.03241216625335	819.706455538113	37.5
3	96.0	1.047091609670361	819.4083878786703	37.5
3	100.0	1.0899401493309042	819.3608573423047	37.5
3	104.0	1.1854151230612764	815.602533094298	37.5
3	108.0	1.2051782109924214	817.7791814827616	37.5
3	112.0	1.1741134379876943	817.7339768853291	37.5
3	116.0	1.0925564204680027	814.0352986535551	37.5
3	120.0	1.023944202699125	815.9329588584786	37.5
3	124.0	1.0067962736566862	818.3623419656517	37.5
3	128.0	1.0023564804216878	817.3036295449612	37.5
3	132.0	0.9992782982497751	818.8457454425097	37.5
3	136.0	1.0126256030424607	813.2206943344434	37.5
3	140.0	1.0155798802159146	810.3175966788698	37.5
3	144.0	1.035588918639981	808.8267684120991	37.5
3	148.0	1.044534919201962	812.8146351609215	37.5
3	152.0	1.108821341435884	811.8081392791604	37.5
3	156.0	1.1768328666246257	810.8750738529355	37.5
3	160.0	1.1874538537746242	809.7920760699141	37.5
3	164.0	1.1574057368370414	812.7230652586381	37.5
3	168.0	1.0626750074208233	811.8938119597068	37.5
3	172.0	1.0179839267896564	810.6937443066357	37.5
3	176.0	1.003947173934884	814.5574751282938	37.5
3	180.0	1.0071920914951606	813.4431378991103	37.5
3	184.0	1.003600807951183	815.5261089326386	37.5
3	188.0	1.0128266015858096	815.2401055313478	37.5
3	192.0	1.0187682082735507	816.0272256312479	37.5
3	196.0	1.032644950441427	813.6848406551994	37.5
3	200.0	1.0540749349972571	814.6948410804675	37.5
3	204.0	1.1178706528315527	811.5273862719998	37.5
3	208.0	1.1816560436065475	810.3756303751982	37.5
3	212.0	1.188194486688745	809.3603811100794	37.5
3	216.0	1.1513347246770844	808.7821712929803	37.5
3	220.0	1.059406660306698	809.1574581733823	37.5
3	224.0	1.0165724733811574	806.9244252404634	37.5
3	228.0	1.0020809137132451	804.0077598784347	37.5
3	232.0	1.0004996608978267	804.5618234413299	37.5
3	236.0	1.0016811435664594	807.7802575496545	37.5
3	240.0	1.0091147892148544	810.5429804201416	37.5
3	244.0	1.0179848325648493	809.4443186805152	37.5
3	248.0	1.0366643856644606	808.1887596416852	37.5
3	252.0	1.0546684398322705	807.8977865284637	37.5
3	256.0	1.1282967927454486	808.9402382601445	37.5
3	260.0	1.1815677804384963	806.0235745802084	37.5
3	264.0	1.1804581126559888	804.021123655995	37.5
3	268.0	1.1418040175876147	802.7892176054985	37.5
3	272.0	1.0494550410093002	809.2037560090993	37.5
3	276.0	1.0079417552027503	804.0884468780251	37.5
3	280.0	0.9992156860902673	805.3725436249176	37.5
3	284.0	0.9973412696518745	803.2879381694577	37.5
3	288.0	1.0018870585183919	804.9696395955806	37.5
3	292.0	1.012158512429534	804.606593264366	37.5
3	296.0	1.016203764079257	805.4973025100317	37.5
3	300.0	1.031722950892618	805.1592787358401	37.5
3	304.0	1.0572300688655318	805.4497363717995	37.5
3	308.0	1.1327215065173681	807.8401808731445	37.5
3	312.0	1.1811800065379758	807.3009583141924	37.5
3	316.0	1.1802177529747582	805.7713842570299	37.5
3	320.0	1.1475539505940007	806.4540439992022	37.5
3	324.0	1.054477397570735	806.668240080511	37.5
3	328.0	1.013305529026966	808.2808554384037	37.5
3	332.0	0.9990509194426094	808.4621242605419	37.5
3	336.0	0.9954833855337494	810.9485267267409	37.5
3	340.0	0.9989205632836804	809.6618923576232	37.5
3	344.0	1.006133074596769	805.3059470771937	37.5
3	348.0	1.0148045626731024	806.0632495837381	37.5
3	352.0	1.0276420697121895	805.8859731343997	37.5
3	356.0	1.0461467391350256	805.0859818610302	37.5
3	360.0	1.1040266127545488	804.06654629952	37.5
3	364.0	1.1644314393667643	804.2046786836459	37.5
3	368.0	1.1782493667208391	802.6281758005064	37.5
3	372.0	1.1698352424323766	800.74665780188	37.5
3	376.0	1.0778370216918784	800.409523508151	37.5
3	380.0	1.0183650577993355	799.3166776840003	37.5
3	384.0	1.0027129655781502	800.9642173010615	37.5
3	388.0	0.9940115305340751	796.0531687310022	37.5
3	392.0	0.9987991338672448	820.9084774688629	37.5
3	396.0	1.0037531667354447	821.0529324326355	37.5
3	400.0	1.0086969505825751	821.5684398447385	37.5
3	404.0	1.0142794253289864	821.1882462364703	37.5
3	408.0	1.031993723543264	823.280972094158	37.5
3	412.0	1.050920137581831	824.3298064126797	37.5
3	416.0	1.1250946540644828	821.3531978943789	37.5
3	420.0	1.1757553409523287	820.6346039223969	37.5
3	424.0	1.1725220447889524	818.0859573556623	37.5
3	428.0	1.146730627239118	816.2238023463134	37.5
3	432.0	1.0457919044821626	818.0126745993571	37.5
3	436.0	1.009761818934989	818.2101313997631	37.5
3	440.0	0.9962576770101547	816.7261388551198	37.5
3	444.0	0.9944314621860807	819.1023474640693	37.5
3	448.0	0.9988424790268101	817.4104710529432	37.5
3	452.0	1.0021240225304007	821.0964780374329	37.5
3	456.0	1.0058404470853568	819.7927612304895	37.5
3	460.0	1.021027139007071	817.9997967056604	37.5
3	464.0	1.0321253039299036	814.5198136756362	37.5
3	468.0	1.052757711747134	816.4971576739854	37.5
3	472.0	1.1258934613303857	814.1307668625218	37.5
3	476.0	1.170637887799558	815.8524873132633	37.5
3	480.0	1.174179818868896	815.8096651432921	37.5
3	484.0	1.1477549389812913	817.0271377397563	37.5
3	488.0	1.047809460822032	818.7034535939939	37.5
3	492.0	1.0000231498151673	821.9649238950175	37.5
3	496.0	0.992009803870908	822.8238716012628	37.5
3	500.0	0.9942169950415376	824.8095816935773	37.5
3	504.0	0.9908708816081664	824.5461861808103	37.5
3	508.0	0.9977700434090676	823.0772616899632	37.5
3	512.0	1.0029745009621278	822.4208305623363	37.5
3	516.0	1.0106531086191786	820.5542822121283	37.5
3	520.0	1.0206065567369875	819.3092639882851	37.5
3	524.0	1.0402816175430087	818.4651033461106	37.5
3	528.0	1.090096994307325	817.1850479184121	37.5
3	532.0	1.1454631784522342	817.0812511363271	37.5
3	536.0	1.1706837140263628	817.5977007888854	37.5
3	540.0	1.1557826097195765	815.9856125933306	37.5
3	544.0	1.0863361892687848	816.5112979503284	37.5
3	548.0	1.021717682047525	816.135101495416	37.5
3	552.0	0.9991072068643114	815.7797464296552	37.5
3	556.0	0.989495507875361	821.7954075997477	37.5
3	560.0	0.9871871728571247	819.5591675538617	37.5
3	564.0	0.9903203916953914	816.991106763472	37.5
3	568.0	0.9980661642570137	819.1686712090196	37.5
3	572.0	1.0027514074432087	819.3937904724427	37.5
3	576.0	1.006787034377714	819.4766226189142	37.5
3	580.0	1.0233520375440537	820.7486425149588	37.5
3	584.0	1.0381536628188386	820.8582121851757	37.5
3	588.0	1.0897980736401385	820.7089147715018	37.5
3	592.0	1.1456677864673834	818.0248272541543	37.5
3	596.0	1.1710454390142508	817.6081139168768	37.5
3	600.0	1.154236742164111	814.2040828350855	37.5
3	604.0	1.0763734042046915	813.9530160064642	37.5
3	608.0	1.0088488312808725	816.8713034565758	37.5
3	612.0	0.9914648626009118	818.4411373416722	37.5
3	616.0	0.9886721963052874	821.6645878921727	37.5
3	620.0	0.9833045024850958	821.6899585458534	37.5
3	624.0	0.9848142139553873	817.1924688725635	37.5
3	628.0	0.9896374287348614	819.5850109688328	37.5
3	632.0	0.9953409407783178	817.8642863485667	37.5
3	636.0	1.006737966115024	818.6709779923714	37.5
3	640.0	1.0182142262694391	816.7374970129448	37.5
3	644.0	1.03441317810459	817.2615217780094	37.5
3	648.0	1.0700477856077097	814.9930849106273	37.5
3	652.0	1.1375735748308964	813.1292184870173	37.5
3	656.0	1.1643271974754443	811.9249561912586	37.5
3	660.0	1.1562536320292167	811.7472804800681	37.5
3	664.0	1.101561483802862	813.1026286655944	37.5
3	668.0	1.020449908508531	815.1039267129045	37.5
4	0.0	0.9903694551988078	740.6300408541459	37.5
4	4.0	0.969445763909386	744.2967228763656	37.5
4	8.0	0.9644260560962398	747.1361432239256	37.5
4	12.0	0.9636798779161011	746.3830417426026	37.5
4	16.0	0.9557089722898492	746.3894684367484	37.5
4	20.0	0.9643730602670102	739.4863878365388	37.5
4	24.0	0.9655306767696249	742.304686533993	37.5
4	28.0	0.9693830834694046	738.4290559027335	37.5
4	32.0	0.9781985916284052	738.8864756628196	37.5
4	36.0	0.9929725528765732	740.0304195855658	37.5
4	40.0	0.997976049503615	737.6403276177698	37.5
4	44.0	1.0103772323105016	739.7254002612632	37.5
4	48.0	1.0186342468594523	741.5225296248271	37.5
4	52.0	1.0387127788551098	742.0610530078887	37.5
4	56.0	1.0646460251175376	741.7829301469997	37.5
4	60.0	1.1350567452153684	743.3904200100682	37.5
4	64.0	1.1910875684979771	730.5397019303316	37.5
4	68.0	1.1761109627286688	715.1734715045577	37.5
4	72.0	1.1060167084255872	711.4071447856128	37.5
4	76.0	1.0238499136978303	710.9080754678025	37.5
4	80.0	0.9887300536028638	709.8761947074382	37.5
4	84.0	0.9876873821685404	708.046076207899	37.5
4	88.0	0.9849419945612758	707.5877272489182	37.5
4	92.0	0.9871042492433849	706.9067592814131	37.5
4	96.0	0.9966802399682824	707.2549323029141	37.5
4	100.0	1.0028037412937088	706.6695367253465	37.5
4	104.0	1.0246553279216257	706.1486412147526	37.5
4	108.0	1.0321878615421414	704.8808584957379	37.5
4	112.0	1.037544637243151	706.6782278656715	37.5
4	116.0	1.046068516531063	708.0291060173523	37.5
4	120.0	1.0808302799477554	709.0116075239569	37.5
4	124.0	1.1452221973907313	710.1272296902463	37.5
4	128.0	1.1678795027460673	708.190497861497	37.5
4	132.0	1.1406269629080694	709.9510356744767	37.5
4	136.0	1.0617209956832379	707.335476871884	37.5
4	140.0	1.0042480726614331	706.4333456671468	37.5
4	144.0	0.9956927387195318	705.7185001936537	37.5
4	148.0	0.9936771386404439	709.3189662884756	37.5
4	152.0	0.9982321755638404	707.1354434891366	37.5
4	156.0	1.0038361503694753	703.9493196135318	37.5
4	160.0	1.0091921456881698	704.2847366992897	37.5
4	164.0	1.0150461029620197	705.0545453927411	37.5
4	168.0	1.0180135821294152	704.5264238814918	37.5
4	172.0	1.0164087232754175	704.9850747545751	37.5
4	176.0	1.0256218362238738	705.9945924231262	37.5
4	180.0	1.0377425496267754	706.0779312834072	37.5
4	184.0	1.0729012675143277	705.0705977819584	37.5
4	188.0	1.1388050456287566	706.0331333040041	37.5
4	192.0	1.158098955232242	706.2549688372131	37.5
4	196.0	1.142191483424944	704.2437759997281	37.5
4	200.0	1.0766567948860346	705.7599666618333	37.5
4	204.0	1.0211305615615605	705.7942304204092	37.5
4	208.0	1.0070632052401178	704.1076684047538	37.5
4	212.0	1.0105677435166465	700.0836119462191	37.5
4	216.0	0.9988406497066971	703.0265330512764	37.5
4	220.0	0.998355561436389	704.0019097639876	37.5
4	224.0	0.9981961006933568	703.8967726508193	37.5
4	228.0	0.998250880908516	702.5238995294953	37.5
4	232.0	1.0014150424320172	698.5583717250531	37.5
4	236.0	1.006244305700879	698.5904889262072	37.5
4	240.0	1.0152541030435531	700.838519445212	37.5
4	244.0	1.023067834424881	699.6228018205237	37.5
4	248.0	1.037579795317184	700.2556644268219	37.5
4	252.0	1.0717346814203006	701.7203024218452	37.5
4	256.0	1.1429062222496986	700.6033085232432	37.5
4	260.0	1.182578021128197	700.4150607706275	37.5
4	264.0	1.1685303044283468	699.4911464753336	37.5
4	268.0	1.121389149014052	700.6987242558693	37.5
4	272.0	1.03612483478914	701.4767821256582	37.5
4	276.0	1.00167079688527	703.8385356580012	37.5
4	280.0	0.9898448806615068	704.25740868956	37.5
4	284.0	0.9874980603152198	702.9981022210416	37.5
4	288.0	0.9875112201402495	700.4451699113097	37.5
4	292.0	0.9901071332747639	698.5042406617611	37.5
4	296.0	0.9971413927871982	699.7845327031957	37.5
4	300.0	1.0013652874816272	700.159955563423	37.5
4	304.0	1.0075651622229407	705.3927496438472	37.5
4	308.0	1.0232952999088458	703.9045104013351	37.5
4	312.0	1.0370394686542355	703.8689239252468	37.5
4	316.0	1.0412907027424307	701.0719631680312	37.5
4	320.0	1.0488137677241918	699.1324154666911	37.5
4	324.0	1.0735560205103205	702.4481124794686	37.5
4	328.0	1.1407881914139633	703.8314563457865	37.5
4	332.0	1.1649102483616751	702.7176386096918	37.5
4	336.0	1.1524174694370624	704.3924475787002	37.5
4	340.0	1.1264864550239067	703.0210445683871	37.5
4	344.0	1.0461456768748492	701.9122219879221	37.5
4	348.0	1.0055765891639492	702.246942906252	37.5
4	352.0	0.9897713474399067	704.2035984488851	37.5
4	356.0	0.9926265556049279	702.066274515018	37.5
4	360.0	0.987589445266159	704.9825640874179	37.5
4	364.0	0.9965021370361119	701.902924316938	37.5
4	368.0	1.0026702762299518	702.4848083048399	37.5
4	372.0	1.012984794764953	698.4438280818232	37.5
4	376.0	1.0143156301287382	700.6887034987348	37.5
4	380.0	1.0149447197021966	702.6881353427732	37.5
4	384.0	1.0181421515250573	701.3699899319007	37.5
4	388.0	1.0182344421168208	697.8700678928323	37.5
4	392.0	1.0239368751578555	711.9257737426777	37.5
4	396.0	1.0275837551686269	708.8555506544928	37.5
4	400.0	1.0365572647336565	711.9518334678868	37.5
4	404.0	1.06519495192121	709.5397303015718	37.5
4	408.0	1.136173348127663	710.0672972159102	37.5
4	412.0	1.1666198054447559	711.8389627413468	37.5
4	416.0	1.1621221994130404	711.5585681740437	37.5
4	420.0	1.1388631360079657	710.4995451880575	37.5
4	424.0	1.0629752453606294	709.9374365364423	37.5
4	428.0	1.0132491255536242	706.4363363941776	37.5
4	432.0	0.9955233629525445	707.9911056073496	37.5
4	436.0	0.9929341558592408	707.7427511200389	37.5
4	440.0	0.9890861400664713	709.8857617438631	37.5
4	444.0	0.9883610061960918	710.3538096070145	37.5
4	448.0	0.9865214863799953	711.4805470855064	37.5
4	452.0	0.9943328506016346	711.1923565996269	37.5
4	456.0	0.9962615888823735	710.500465623776	37.5
4	460.0	0.9989917798005432	709.2416796997547	37.5
4	464.0	1.004339425028468	709.8264539352824	37.5
4	468.0	1.0169658521841867	712.483315444078	37.5
4	472.0	1.0192612661019662	709.4422996643411	37.5
4	476.0	1.0323519947223228	708.3190374538752	37.5
4	480.0	1.0388318706382325	707.726472228163	37.5
4	484.0	1.0428247461546991	706.2788037267964	37.5
4	488.0	1.0805662173517363	709.2297185056028	37.5
4	492.0	1.133019768102716	710.0803364518196	37.5
4	496.0	1.1660990532611681	708.8574931021061	37.5
4	500.0	1.1617571595140248	711.3688029382067	37.5
4	504.0	1.1360273536744012	712.327741843191	37.5
4	508.0	1.0467079388264307	710.982603943697	37.5
4	512.0	1.0014131419565109	712.8678350516082	37.5
4	516.0	0.9851000014091694	711.3922284062554	37.5
4	520.0	0.975813111072511	710.9108808832464	37.5
4	524.0	0.975732052739385	710.1352954896789	37.5
4	528.0	0.9856272198310884	710.1793666378454	37.5
4	532.0	0.9888077433704587	710.100213270842	37.5
4	536.0	0.9952123123929778	709.8052891528257	37.5
4	540.0	0.9953866211660402	708.9918336711031	37.5
4	544.0	0.9975394072093949	705.620703376258	37.5
4	548.0	1.008413980119076	708.2946960093245	37.5
4	552.0	1.0137175337462074	705.5642637892892	37.5
4	556.0	1.0122288478061587	709.910822850536	37.5
4	560.0	1.0170863609148215	709.4661627836714	37.5
4	564.0	1.0222382602454185	709.3441968329349	37.5
4	568.0	1.0272271897359149	710.1825986128978	37.5
4	572.0	1.0362444007105807	710.2388173393684	37.5
4	576.0	1.04576038003546	711.4946760676577	37.5
4	580.0	1.1137242373975793	710.9935300658648	37.5
4	584.0	1.1561869695744411	711.2215960089445	37.5
4	588.0	1.1605171263274197	709.109346821851	37.5
4	592.0	1.153779432860704	708.0878059115481	37.5
4	596.0	1.1012722645979907	707.4337947741594	37.5
4	600.0	1.0262902677545664	705.0247412131665	37.5
4	604.0	0.9876674535370963	706.2891518341255	37.5
4	608.0	0.9837259999684861	706.7739642155008	37.5
4	612.0	0.9782092926717065	706.7298413573925	37.5
4	616.0	0.9832685866342656	707.7423549429449	37.5
4	620.0	0.9784627556008975	707.4896956452426	37.5
4	624.0	0.9804132925609668	707.8377329223321	37.5
4	628.0	0.9859646956113192	706.5620397442294	37.5
4	632.0	0.9889165151069282	709.5655706066842	37.5
4	636.0	0.9951814997460507	709.022047711651	37.5
4	640.0	0.9970586287430291	705.7910117231278	37.5
4	644.0	1.0074322742447581	709.014527931462	37.5
4	648.0	1.012524968570396	707.0811452010397	37.5
4	652.0	1.0194994507975068	706.2451463492594	37.5
4	656.0	1.0214644768558898	705.000948865609	37.5
4	660.0	1.0276536083340013	706.0144003080695	37.5
4	664.0	1.0395792001454272	706.4384867872303	37.5
4	668.0	1.049399034330996	707.1512730380264	37.5
6	0.0	0.982307719473771	511.1719011056761	37.5
6	4.0	0.9615300940571166	515.4474350229989	37.5
6	8.0	0.9657682220385777	517.7135009326611	37.5
6	12.0	0.9608371959853083	517.3697024055438	37.5
6	16.0	0.9627201301403175	522.6331171526435	37.5
6	20.0	0.9658617169183302	520.220741948619	37.5
6	24.0	0.9649192769021436	519.9594659215741	37.5
6	28.0	0.9750691911103396	519.9246356085142	37.5
6	32.0	0.9848326599961836	519.9338250177079	37.5
6	36.0	0.9872680007791866	519.6822284424385	37.5
6	40.0	0.9815625753420704	516.5910019004032	37.5
6	44.0	0.9984470068388858	516.7975150932338	37.5
6	48.0	0.9968582541894764	517.7455787505537	37.5
6	52.0	1.013217852566759	517.526296466507	37.5
6	56.0	1.019801783774149	517.3730591888549	37.5
6	60.0	1.0228749830486301	516.3124333125256	37.5
6	64.0	1.0127982200617025	518.4882723947327	37.5
6	68.0	1.0084379136080834	503.5372404961581	37.5
6	72.0	1.0018740676245468	497.9527999774813	37.5
6	76.0	1.0088200962260634	497.6637947288209	37.5
6	80.0	1.004352617267861	496.7393445272402	37.5
6	84.0	1.0124168036629495	496.3586087704164	37.5
6	88.0	1.0021810767984716	495.5629125898182	37.5
6	92.0	1.0130075304482222	501.5536322128108	37.5
6	96.0	1.015570385701484	502.4426699348022	37.5
6	100.0	1.0136819402303985	501.7481584606798	37.5
6	104.0	1.0161737806930025	501.3966246399206	37.5
6	108.0	1.0226549095367727	499.3584913970341	37.5
6	112.0	1.0200997314285567	501.1727585317263	37.5
6	116.0	1.0177306745024508	512.7528889015821	37.5
6	120.0	1.014412230464748	512.8102788771441	37.5
6	124.0	1.0077896216928974	512.3977739500905	37.5
6	128.0	1.0233916249188484	512.9720755982288	37.5
6	132.0	1.0085692270111262	511.7550635178677	37.5
6	136.0	1.0120900275687057	517.7113004866055	37.5
6	140.0	1.0087571724709203	517.574517881881	37.5
6	144.0	1.0140788352839152	517.3792399477229	37.5
6	148.0	1.0144748289760612	517.1727291674766	37.5
6	152.0	1.0246754940474714	519.0949157307705	37.5
6	156.0	1.0297478507235904	519.0766184791325	37.5
6	160.0	1.0298614240559643	518.8426930858722	37.5
6	164.0	1.027797262500301	518.7657403335462	37.5
6	168.0	1.0190124744612237	519.2347022881228	37.5
6	172.0	1.0223957196294253	518.7824862307862	37.5
6	176.0	1.0153697832644764	519.0700010239497	37.5
6	180.0	1.0114601736104718	518.5562906752431	37.5
6	184.0	1.013828063348721	519.4045328501682	37.5
6	188.0	1.012819134759303	519.9105733511191	37.5
6	192.0	1.0132462396930708	519.9486606400483	37.5
6	196.0	1.0118824712650552	520.2112436314397	37.5
6	200.0	1.01575293512521	520.0234576346929	37.5
6	204.0	1.025016673189318	519.11621188291	37.5
6	208.0	1.020427428577243	519.385857110718	37.5
6	212.0	1.0283869396911562	519.2839150871685	37.5
6	216.0	1.0244974899136206	518.859258788842	37.5
6	220.0	1.0261466215270776	519.6197595613822	37.5
6	224.0	1.0199063480640538	518.9905681767069	37.5
6	228.0	1.018334867876548	519.0515786609608	37.5
6	232.0	1.0080194639777156	527.0797142537086	37.5
6	236.0	1.0131704571784357	520.2137212241053	37.5
6	240.0	1.020321440188596	518.9764045442128	37.5
6	244.0	1.0079357600464915	518.2435753143642	37.5
6	248.0	1.0144116343160081	518.2028342458945	37.5
6	252.0	1.0190594630128065	516.0084749508223	37.5
6	256.0	1.0176977756042973	515.5524464314709	37.5
6	260.0	1.0260219333612322	520.6059414615635	37.5
6	264.0	1.0217869042819028	520.4836499673502	37.5
6	268.0	1.0187274431217808	520.3378380781896	37.5
6	272.0	1.0246435231440554	522.8896290472154	37.5
6	276.0	1.033100371907272	535.7280640025488	37.5
6	280.0	1.0129429423290346	535.4556761934882	37.5
6	284.0	1.021630264002593	536.8068284739838	37.5
6	288.0	1.0143118663587527	537.8825674678365	37.5
6	292.0	1.0177074155547867	537.3801618521363	37.5
6	296.0	1.023888539423955	537.9913176360872	37.5
6	300.0	1.022068143290731	536.728981377975	37.5
6	304.0	1.0205704352447296	534.8002028299068	37.5
6	308.0	1.0257048843403729	534.4499088069629	37.5
6	312.0	1.030788790674753	535.1173086672205	37.5
6	316.0	1.0310875227177152	534.6089952206506	37.5
6	320.0	1.0371065351673292	535.0083722173277	37.5
6	324.0	1.030760155722219	517.1065985786813	37.5
6	328.0	1.0206330840887226	517.5780383198629	37.5
6	332.0	1.0185900969065373	516.642792527004	37.5
6	336.0	1.0137443146148017	516.8147376732	37.5
6	340.0	1.0128363935096791	517.4628508988636	37.5
6	344.0	1.0139451363827927	517.4376965365951	37.5
6	348.0	1.0146794778339476	517.3549392067055	37.5
6	352.0	1.0126503814569683	517.0368777442708	37.5
6	356.0	1.0140809019712702	516.6378023970501	37.5
6	360.0	1.019256971457043	516.871636309842	37.5
6	364.0	1.0190933009656669	516.3918763551884	37.5
6	368.0	1.0204880539572012	516.6417799559365	37.5
6	372.0	1.032571651490813	516.2424280807585	37.5
6	376.0	1.028430866582383	516.1397618846753	37.5
6	380.0	1.0266336217911687	515.7529203727004	37.5
6	384.0	1.0134043223538838	515.2098650442518	37.5
6	388.0	1.013595517713849	512.224469794141	37.5
6	392.0	1.0059712882407887	492.10806109647774	37.5
6	396.0	1.0186747174344035	495.7898452835596	37.5
6	400.0	1.0167059446103681	495.80948331815785	37.5
6	404.0	1.0098481286087981	495.95995891212414	37.5
6	408.0	1.0174675230971222	496.25428385810807	37.5
6	412.0	1.0166372500323346	496.2724596456823	37.5
6	416.0	1.0141177614086547	495.68702744437	37.5
6	420.0	1.0297651568725905	495.8864380840305	37.5
6	424.0	1.020211614215078	495.1891689627605	37.5
6	428.0	1.0347980278963822	493.71855312757646	37.5
6	432.0	1.0158763597265763	493.46509646551175	37.5
6	436.0	1.0207634796538751	493.0282748425378	37.5
6	440.0	1.0141493510365136	492.84989106480674	37.5
6	444.0	1.0087680443875306	492.6259499896968	37.5
6	448.0	1.0079816027960984	492.666480602572	37.5
6	452.0	1.0053294231661367	492.8276103870089	37.5
6	456.0	0.9957375637369615	491.9284573353587	37.5
6	460.0	1.0079680812477303	491.8257929523169	37.5
6	464.0	1.0092756135091996	492.3328019513708	37.5
6	468.0	1.0121837359113295	491.9070129905495	37.5
6	472.0	1.018330809098823	491.0789055826105	37.5
6	476.0	1.0239585118429884	490.5746068844549	37.5
6	480.0	1.0233242968284548	490.76810352886895	37.5
6	484.0	1.0134728302158469	492.5212534947872	37.5
6	488.0	1.0189708074065273	492.9354219739112	37.5
6	492.0	1.0120433032642342	493.4462181085397	37.5
6	496.0	1.015750277029412	492.5207096526991	37.5
6	500.0	1.0185411860078397	493.05709566622943	37.5
6	504.0	1.0085716735637271	493.3008726161191	37.5
6	508.0	1.01547605576237	493.5066802752954	37.5
6	512.0	1.0087242416919113	492.8352573229354	37.5
6	516.0	1.012989396914213	493.0682939309905	37.5
6	520.0	1.0115953756651217	493.1940392000433	37.5
6	524.0	1.0052806537292538	493.3492280353594	37.5
6	528.0	1.0080389687396616	492.6211085065378	37.5
6	532.0	1.0118882322135945	493.35597425231487	37.5
6	536.0	1.020636007503816	493.0950301701473	37.5
6	540.0	1.0203138413642778	493.3649640340266	37.5
6	544.0	1.0193954111106476	493.4396605967999	37.5
6	548.0	1.0079587018762395	492.1845087621214	37.5
6	552.0	1.0075527747015658	492.33231252520153	37.5
6	556.0	1.0051674077850783	492.08297449259766	37.5
6	560.0	1.0063563739601662	491.3794920495275	37.5
6	564.0	1.0061972817117042	491.8413742236494	37.5
6	568.0	1.0029096887881845	491.6322590950461	37.5
6	572.0	1.0059917063828245	491.5239527351408	37.5
6	576.0	1.000806821962509	491.0791194718156	37.5
6	580.0	0.997092984218576	491.5394701743653	37.5
6	584.0	1.0050456019553742	491.8796477684234	37.5
6	588.0	0.9993974825929174	492.1637385608045	37.5
6	592.0	1.0019666589429304	491.879674583982	37.5
6	596.0	1.003060132335415	491.91084040176656	37.5
6	600.0	1.0032805400067024	492.1399037711151	37.5
6	604.0	1.005585322828418	492.6219583522703	37.5
6	608.0	0.9987791681360962	491.87963358344354	37.5
6	612.0	0.9931324274490627	491.6570879688712	37.5
6	616.0	0.9996770013750366	491.8447948065445	37.5
6	620.0	0.9959399342508627	491.51206050888703	37.5
6	624.0	0.9950726970770913	490.9695555975837	37.5
6	628.0	0.9925017292333701	490.11868162714114	37.5
6	632.0	0.9905467431635651	490.0854923900444	37.5
6	636.0	0.9870608550938226	489.6395847128703	37.5
6	640.0	0.9837044064373826	489.917176336127	37.5
6	644.0	0.9917810269240225	489.45543855702505	37.5
6	648.0	0.9957779387319398	488.5141028904684	37.5
6	652.0	0.9945109377109747	487.7409802971719	37.5
6	656.0	0.9937800073148776	488.5140631543656	37.5
6	660.0	0.9900564408047521	488.83395486306085	37.5
6	664.0	0.9944338410166841	489.42185371462864	37.5
6	668.0	0.9938113837623618	494.704368005123	37.5
7	0.0	0.9560358999368218	1533.0376401611056	37.5
7	4.0	0.940137557417416	1537.1763335862402	37.5
7	8.0	0.9356959296252327	1538.9041458508273	37.5
7	12.0	0.9361492499034333	1538.5527524803545	37.5
7	16.0	0.9343709108756352	1539.3719533228286	37.5
7	20.0	0.9495295994198704	1539.9581441308596	37.5
7	24.0	0.947167274293068	1538.3471058512357	37.5
7	28.0	0.953238306728995	1538.043740800206	37.5
7	32.0	0.9653938500106941	1539.294110325751	37.5
7	36.0	0.9762167604259349	1537.5754048153333	37.5
7	40.0	0.9826256984042252	1538.0157658937446	37.5
7	44.0	0.9975529255538531	1538.1780457224254	37.5
7	48.0	1.0636016975172036	1540.8453004841167	37.5
7	52.0	1.1228804447966054	1539.3771457181388	37.5
7	56.0	1.1307343646819599	1538.2600570017892	37.5
7	60.0	1.098957635226208	1536.4099830565428	37.5
7	64.0	1.0317353427333313	1531.29252400027	37.5
7	68.0	0.9695164974653575	1532.6920033752476	37.5
7	72.0	0.9515239990038432	1535.1389997235876	37.5
7	76.0	0.9487827982631434	1535.3984703408958	37.5
7	80.0	0.9456696152856614	1534.8314537398105	37.5
7	84.0	0.9563284373128168	1535.126808277689	37.5
7	88.0	0.9706412434531582	1535.5073535524446	37.5
7	92.0	0.9833939873077275	1535.896969012273	37.5
7	96.0	0.9947784088113028	1537.0625017426312	37.5
7	100.0	1.0342313873035032	1536.679902524103	37.5
7	104.0	1.1058576817353611	1537.336677571485	37.5
7	108.0	1.129815388982357	1535.8632739837258	37.5
7	112.0	1.0995532255234164	1534.804848453051	37.5
7	116.0	1.0359184545832378	1533.3672627640076	37.5
7	120.0	0.9811358723942102	1532.9647230979228	37.5
7	124.0	0.9592954648142504	1534.5099495804802	37.5
7	128.0	0.9517438834333609	1535.3240461466191	37.5
7	132.0	0.9534732848729314	1537.3978242903113	37.5
7	136.0	0.9617410935253795	1541.2707905181771	37.5
7	140.0	0.9646263712370773	1541.4372345801723	37.5
7	144.0	0.9757669232672375	1541.6264753422038	37.5
7	148.0	0.9904952309647901	1540.722442621039	37.5
7	152.0	1.0217197542774175	1539.8589899522317	37.5
7	156.0	1.089266235979577	1540.8828774099125	37.5
7	160.0	1.1145793632566272	1540.279327275273	37.5
7	164.0	1.104328673563097	1540.252113429333	37.5
7	168.0	1.051120382630717	1538.8023216876638	37.5
7	172.0	0.9836667067814642	1536.7536247217383	37.5
7	176.0	0.9623796162755323	1538.0393589110097	37.5
7	180.0	0.9536173497712638	1537.8779246307845	37.5
7	184.0	0.9555440058473039	1541.006477870751	37.5
7	188.0	0.9630831455195606	1542.605712607687	37.5
7	192.0	0.9675312168551322	1541.822242326454	37.5
7	196.0	0.9709834163058809	1540.0890048395802	37.5
7	200.0	0.987557406216469	1540.450603683542	37.5
7	204.0	1.0163810833372215	1542.5176016991795	37.5
7	208.0	1.0770891008264134	1541.881431308209	37.5
7	212.0	1.1142729356487548	1542.0752148020722	37.5
7	216.0	1.1022918001973603	1541.9997900766768	37.5
7	220.0	1.0650160027084947	1540.591317498907	37.5
7	224.0	0.992998781145264	1538.78933400629	37.5
7	228.0	0.9624041227946767	1536.2356287876476	37.5
7	232.0	0.9533949173132215	1534.6088760113405	37.5
7	236.0	0.9506411524172511	1534.9268872486705	37.5
7	240.0	0.9558176586183204	1536.4942164413906	37.5
7	244.0	0.963501689273715	1539.6188982983645	37.5
7	248.0	0.9742558480070108	1539.4375993609085	37.5
7	252.0	0.9830115256700082	1538.9901238109778	37.5
7	256.0	1.0031476226825713	1538.8262786238463	37.5
7	260.0	1.053034364750843	1539.6988251673995	37.5
7	264.0	1.0971506478296131	1538.3426770376718	37.5
7	268.0	1.1121223307584482	1535.9242364645183	37.5
7	272.0	1.0892643826780541	1538.4649530193635	37.5
7	276.0	1.016829500499874	1538.1231112356056	37.5
7	280.0	0.9676115384584136	1539.454796637869	37.5
7	284.0	0.9588195654006905	1537.0704386922785	37.5
7	288.0	0.9547950519558359	1532.5788883553355	37.5
7	292.0	0.9631273982257286	1530.291354072589	37.5
7	296.0	0.9672953383229852	1528.0484219150717	37.5
7	300.0	0.970301315166058	1526.4965236537892	37.5
7	304.0	0.9823435469356298	1531.602991618117	37.5
7	308.0	0.9890871128505611	1532.2120265366475	37.5
7	312.0	1.0167370689569184	1531.5671188181343	37.5
7	316.0	1.0684854390501939	1530.699009460546	37.5
7	320.0	1.1078128280151789	1530.7525033285017	37.5
7	324.0	1.0988101777451689	1517.3617386619571	37.5
7	328.0	1.0755541826586736	1516.1707444299605	37.5
7	332.0	0.9987367254253474	1517.1457554767635	37.5
7	336.0	0.9610569760375316	1518.7837320415465	37.5
7	340.0	0.9558204508193628	1518.791761912613	37.5
7	348.0	0.9596893966304857	1518.3810708597368	37.5
7	352.0	0.9676510613007879	1516.1895986190293	37.5
7	360.0	0.9840394204628578	1511.958492372991	37.5
7	364.0	0.9949236949407956	1515.730316568711	37.5
7	368.0	1.0115832927913315	1513.4701354943927	37.5
7	372.0	1.0706263125861377	1515.332873253466	37.5
7	376.0	1.110833530585716	1515.6818516951337	37.5
7	380.0	1.1038610188952462	1514.6504575914769	37.5
7	384.0	1.0945363308566098	1514.9627203971231	37.5
7	388.0	1.020838243825256	1517.5613334761072	37.5
7	392.0	0.9637342843767568	1522.3743556966947	37.5
7	396.0	0.9527383295724707	1525.1806839782737	37.5
7	400.0	0.9481822196946873	1523.2680660989763	37.5
7	412.0	0.9639229617778018	1525.223381263054	37.5
7	416.0	0.9732019378084457	1521.9555533216485	37.5
7	420.0	0.9891053451958166	1519.9859301619938	37.5
7	424.0	0.9974469520025133	1521.6206547246595	37.5
7	428.0	1.0289195848658002	1520.121009966642	37.5
7	432.0	1.0793531668348852	1519.8093000528688	37.5
7	436.0	1.1120968343872384	1518.9118150397965	37.5
7	440.0	1.1071011611642003	1518.4642815822313	37.5
7	444.0	1.0689594774714348	1519.0867195277594	37.5
7	448.0	0.994587712400348	1521.313333877806	37.5
7	452.0	0.9555472103699927	1525.4190148762673	37.5
7	456.0	0.9455670011868167	1526.5667872395363	37.5
7	460.0	0.9414724094100815	1527.4394823104756	37.5
7	464.0	0.9455115083871436	1524.6176861404329	37.5
7	468.0	0.954903483776989	1526.167290261058	37.5
7	472.0	0.9661756342781898	1525.1880911774515	37.5
7	476.0	0.9734450478096636	1524.6276257388863	37.5
7	480.0	0.9801723297469569	1526.1120535216594	37.5
7	484.0	0.9960096127395096	1525.6167214329337	37.5
7	488.0	1.0254437829452299	1522.5147487558525	37.5
7	492.0	1.0711826629459416	1522.4184685935488	37.5
7	496.0	1.10303440553782	1520.717779194692	37.5
7	500.0	1.101727807619396	1520.6431669964318	37.5
7	504.0	1.080360493811489	1520.628200251192	37.5
7	508.0	1.0126113392050609	1520.480083416443	37.5
7	512.0	0.9675782293528881	1523.3529239944305	37.5
7	520.0	0.9483828717953473	1526.141588213377	37.5
7	524.0	0.9473515407321417	1528.782261295962	37.5
7	528.0	0.9501889810079341	1526.6273318543083	37.5
7	532.0	0.9586449138237677	1525.7495428741745	37.5
7	536.0	0.9633602400894583	1527.5151322416857	37.5
7	540.0	0.9667397339211995	1527.1394567346167	37.5
7	544.0	0.9723337446607548	1528.9033561485894	37.5
7	548.0	0.9967221449073593	1525.4189652709435	37.5
7	552.0	1.0220016637193798	1524.417410956337	37.5
7	556.0	1.07649432626133	1522.307206495538	37.5
7	560.0	1.0935083997720498	1521.9917512830457	37.5
7	564.0	1.0912092335872692	1522.596017805073	37.5
7	568.0	1.0639112743133499	1522.382029638876	37.5
7	572.0	0.9903839609452465	1524.5797143549075	37.5
7	576.0	0.9560029136153737	1523.3530011061189	37.5
7	580.0	0.9445071239383765	1528.3683152916003	37.5
7	584.0	0.9441876316101043	1524.8803916096736	37.5
7	600.0	0.9653449515071033	1524.375182273002	37.5
7	604.0	0.970947364362916	1526.4874428177277	37.5
7	608.0	0.9782179224551183	1525.3384378093638	37.5
7	612.0	0.989686235057548	1523.6877693176675	37.5
7	616.0	1.0038505344433588	1523.1370995191346	37.5
7	620.0	1.056688682426687	1522.7551073782106	37.5
7	624.0	1.091007837821904	1520.9458362865123	37.5
7	628.0	1.0976439711048138	1520.862124572767	37.5
7	632.0	1.077172224041518	1522.0688040133105	37.5
7	636.0	1.0225913186554116	1521.2631812480938	37.5
7	640.0	0.9620745652545265	1523.0471842451554	37.5
7	644.0	0.948716627297649	1523.6755674288995	37.5
7	648.0	0.9399115698297787	1523.150208038598	37.5
7	652.0	0.9398173998885699	1520.89911434095	37.5
7	656.0	0.9436763606146026	1522.2256142168756	37.5
7	660.0	0.9479544386692391	1524.173726491486	37.5
7	664.0	0.9608691378669001	1524.3619996873283	37.5
7	668.0	0.9649873676106956	1524.648417659297	37.5
8	0.0	0.9932822795971162	940.3805345447008	37.5
8	4.0	0.9770768030480232	945.0122337555886	37.5
8	8.0	0.9754173406962572	945.102194172407	37.5
8	12.0	0.9784497449237867	950.6453949229071	37.5
8	16.0	0.9724774736958285	953.0008757579772	37.5
8	20.0	0.9844164593218598	954.0120953616224	37.5
8	24.0	0.9840046722151999	954.1374693668192	37.5
8	28.0	0.9966983395652533	952.885657608886	37.5
8	32.0	1.0090869814811463	951.858243658114	37.5
8	36.0	1.012579212981375	952.7865485311044	37.5
8	40.0	1.027855295475244	952.754245338006	37.5
8	44.0	1.028434021628178	950.4250506930782	37.5
8	48.0	1.0476908863359804	952.490942610312	37.5
8	52.0	1.075378429293898	951.5377848876484	37.5
8	56.0	1.1550905234548847	952.9333674452864	37.5
8	60.0	1.2263434814240055	953.4316755761168	37.5
8	64.0	1.2033192843345129	954.6640077886608	37.5
8	68.0	1.132459264130069	949.71166820042	37.5
8	72.0	1.0353205978272617	949.405100707705	37.5
8	76.0	1.0065763024203243	952.7935348758388	37.5
8	80.0	0.9983958353813027	955.869585763307	37.5
8	84.0	0.999946527707479	951.423472368922	37.5
8	88.0	1.005463148970862	945.7909412708852	37.5
8	92.0	1.0075868760308897	944.1636487374265	37.5
8	96.0	1.0187263599752776	943.2561439630608	37.5
8	100.0	1.0366366749986726	945.9134629184535	37.5
8	104.0	1.0521892469467204	945.6031743292882	37.5
8	108.0	1.07984937247264	947.3245234241732	37.5
8	112.0	1.145293164489439	945.2227131085568	37.5
8	116.0	1.1992436418484458	946.92836829397	37.5
8	120.0	1.1801314232654543	946.2286778353784	37.5
8	124.0	1.1288088726083336	949.5244545020124	37.5
8	128.0	1.0428897368344983	947.1350077198334	37.5
8	132.0	1.0080551817654018	947.0548286970916	37.5
8	136.0	1.0024202437994432	943.7299442379776	37.5
8	140.0	1.0016442262536625	945.5566182922134	37.5
8	144.0	1.0063771355709075	943.2174389584468	37.5
8	148.0	1.016824264325491	948.0549903807502	37.5
8	152.0	1.027284139324552	947.8996356345664	37.5
8	156.0	1.040133649022897	944.1706790891296	37.5
8	160.0	1.067476445086823	945.5002068261402	37.5
8	164.0	1.129915244936274	943.4918256487352	37.5
8	168.0	1.1851225800389595	945.8098819650723	37.5
8	172.0	1.1749698007499336	946.1196049770298	37.5
8	176.0	1.1370418101844637	946.7936125409198	37.5
8	180.0	1.0444875258034434	944.2451732366897	37.5
8	184.0	1.005005820061696	945.4304181041268	37.5
8	188.0	0.9994688721017486	944.570531209986	37.5
8	192.0	0.9977200039494354	943.3443382786384	37.5
8	196.0	1.0010723129005976	941.7583640501792	37.5
8	200.0	1.0164065859024163	942.4872416227316	37.5
8	204.0	1.0242516859043367	939.4725740898658	37.5
8	208.0	1.0424247556531676	940.7670653436728	37.5
8	212.0	1.0675477021967945	941.8907991849552	37.5
8	216.0	1.1156822242773397	941.0311024535264	37.5
8	220.0	1.177309816710423	945.773772906896	37.5
8	224.0	1.1775707971974625	944.4704500921542	37.5
8	228.0	1.1502658649449211	946.8158696604606	37.5
8	232.0	1.0557295915731908	944.1100838986677	37.5
8	236.0	1.0089756591150956	944.7981988289248	37.5
8	240.0	0.9973584403866201	940.1439350661126	37.5
8	244.0	0.998196877773962	939.8882648077812	37.5
8	248.0	1.0019012952256199	938.5955658817326	37.5
8	252.0	1.0121073378703789	938.4186612967776	37.5
8	256.0	1.023692159989152	938.4994333219568	37.5
8	260.0	1.0381977970362364	935.3008601527624	37.5
8	264.0	1.060988805146396	933.1017069666163	37.5
8	268.0	1.1046007515844967	935.3499400255369	37.5
8	272.0	1.1737996652624965	941.8647615239838	37.5
8	276.0	1.182848947201838	942.2111548634084	37.5
8	280.0	1.1612513149967767	942.668435731482	37.5
8	284.0	1.0865512155097805	941.1275651181425	37.5
8	288.0	1.0208799052918032	943.126872261096	37.5
8	292.0	1.003004592677972	941.9871746826498	37.5
8	296.0	0.9945592898940078	943.376203610862	37.5
8	300.0	1.0063999993738457	940.3814047131052	37.5
8	304.0	1.0115497368982374	942.1975762234744	37.5
8	308.0	1.0192993181048107	941.8453599995544	37.5
8	312.0	1.0395684947515373	937.6233271291328	37.5
8	316.0	1.0449724808341325	935.9525353017644	37.5
8	320.0	1.066898409135451	937.8081442630884	37.5
8	324.0	1.1415395530012935	935.6434079968018	37.5
8	328.0	1.1840485070754754	934.869730171368	37.5
8	332.0	1.1754552958300888	935.174653829538	37.5
8	336.0	1.1320217600582918	934.1307187732244	37.5
8	340.0	1.0495720479801618	933.5394068638038	37.5
8	344.0	1.0069031047877868	934.422427822476	37.5
8	348.0	0.9967937147554711	932.7726010972258	37.5
8	352.0	0.9953595747907682	934.0544718900844	37.5
8	356.0	1.0048908468605529	933.0725768790747	37.5
8	360.0	1.0072215833359872	931.5875193242794	37.5
8	364.0	1.0234301186452195	929.8265570236406	37.5
8	368.0	1.0434666373111223	932.0510632456536	37.5
8	372.0	1.0509125197334697	932.1645720048564	37.5
8	376.0	1.0791416740306905	934.1553256350346	37.5
8	380.0	1.1480810325507451	936.8764095020366	37.5
8	384.0	1.1826056090207198	938.6328201704652	37.5
8	388.0	1.1772186505417013	935.7313119001832	37.5
8	392.0	1.1374267168170265	942.1121770255278	37.5
8	396.0	1.03985348161578	942.4624253764848	37.5
8	400.0	1.0002656438792026	942.6776772390232	37.5
8	404.0	0.9988303853665151	940.5456152606909	37.5
8	408.0	0.9983079660603422	940.8909447246295	37.5
8	412.0	1.0031731501799672	940.8749954762276	37.5
8	416.0	1.0090049678603494	940.3303205956564	37.5
8	420.0	1.0177723757075392	940.7859305209344	37.5
8	424.0	1.0310201925394231	938.9761282938252	37.5
8	428.0	1.0501180673569313	940.052470094678	37.5
8	432.0	1.058824683421788	937.4855762193074	37.5
8	436.0	1.124851108874912	941.3503661845268	37.5
8	440.0	1.1705448552018016	940.9019929395068	37.5
8	444.0	1.1791215896367107	942.0139885277108	37.5
8	448.0	1.1554652048338947	944.311850546056	37.5
8	452.0	1.0689098753841866	943.2605086728912	37.5
8	456.0	1.012658690153421	946.0524110949792	37.5
8	460.0	0.9958609554527855	946.0696727607296	37.5
8	464.0	0.9964082321984281	946.2548779196936	37.5
8	468.0	1.0000054511327585	946.694046245079	37.5
8	472.0	1.0088546950720403	946.0457263786668	37.5
8	476.0	1.0154894741289955	942.980872099565	37.5
8	480.0	1.0244419366357982	941.2069419448322	37.5
8	484.0	1.0332968253404913	941.5887976768242	37.5
8	488.0	1.0441401541963635	938.5376709438935	37.5
8	492.0	1.0706332179703089	939.2328903705536	37.5
8	496.0	1.1458989538282758	941.4198559014276	37.5
8	500.0	1.1778084951736714	942.745614119535	37.5
8	504.0	1.1730205581595912	943.3321361340006	37.5
8	508.0	1.1346216068670625	942.9728533730536	37.5
8	512.0	1.0384947322483031	942.9680325114584	37.5
8	516.0	1.0038524633816046	945.1594811652913	37.5
8	520.0	0.9920110928395384	944.50482523981	37.5
8	524.0	0.9921911736932634	943.0773291409184	37.5
8	528.0	1.0035696887407135	946.077350462682	37.5
8	532.0	1.0038519216394626	945.3338247540512	37.5
8	536.0	1.0148587405903122	943.2781088342704	37.5
8	540.0	1.0227457991480322	942.457499926576	37.5
8	544.0	1.0293303996221375	944.4684334951972	37.5
8	548.0	1.0464988051787307	942.1950686624322	37.5
8	552.0	1.064877245540107	942.5535721214624	37.5
8	556.0	1.13616464438206	944.871975162732	37.5
8	560.0	1.1719369741353722	948.2137096305888	37.5
8	564.0	1.176613904027893	948.1257001108684	37.5
8	568.0	1.1514670150163089	944.8147731528934	37.5
8	572.0	1.0552943579684069	942.0652775193028	37.5
8	576.0	1.00298691280436	941.3216034526264	37.5
8	580.0	0.995165785808619	939.9758041445872	37.5
8	584.0	0.9856520876100311	940.539511780398	37.5
8	588.0	0.991503076682617	942.355920093738	37.5
8	592.0	0.9944277881506866	941.6575128519758	37.5
8	596.0	1.0016737106112052	942.8864524804924	37.5
8	600.0	1.0122644817372237	946.3193531820942	37.5
8	604.0	1.0207849245944822	941.1268386251164	37.5
8	608.0	1.0351301930758492	939.1753712681648	37.5
8	612.0	1.0429524278759421	938.3952586181748	37.5
8	616.0	1.0729661604509397	939.1444522579284	37.5
8	620.0	1.1401441180479714	942.9589798004756	37.5
8	624.0	1.175569749951505	945.981487352627	37.5
8	628.0	1.1619657558874552	945.6424879726316	37.5
8	632.0	1.1288911710404714	942.1152428993088	37.5
8	636.0	1.034167111671026	943.0298237748692	37.5
8	640.0	0.9944717372514515	944.319571375554	37.5
8	644.0	0.9885920453787879	945.7520594772016	37.5
8	648.0	0.9857642206378554	945.8319646139278	37.5
8	652.0	0.9925947195793944	946.9586916116632	37.5
8	656.0	0.9982407542433364	946.350928852268	37.5
8	660.0	1.0040025456173256	947.5863002441412	37.5
8	664.0	1.0216571553688625	946.733647579537	37.5
8	668.0	1.0232331580947864	938.8665996967388	37.5
10	0.0	0.9712463040109068	1631.4113824838587	37.5
10	4.0	0.9532443371566652	1636.684490989483	37.5
10	8.0	0.9562052081479625	1638.9979164148278	37.5
10	12.0	0.9567851587091589	1638.4309678835575	37.5
10	16.0	0.9551365975063603	1638.6782529099387	37.5
10	20.0	0.9662352952777236	1637.1262438902816	37.5
10	24.0	0.9663202493365616	1636.9858285619976	37.5
10	28.0	0.9755669177853944	1637.514575562708	37.5
10	32.0	0.9836533658338806	1639.5180449183783	37.5
10	36.0	0.9936497995981526	1638.5820235001484	37.5
10	40.0	1.0063135801148473	1635.6782912584767	37.5
10	44.0	1.0151716962090778	1639.5791684043609	37.5
10	48.0	1.0330286088786904	1639.6018312141143	37.5
10	52.0	1.1004500735800258	1639.100334873504	37.5
10	56.0	1.188093403118876	1637.6647772946146	37.5
10	60.0	1.189490075798132	1634.233091763971	37.5
10	64.0	1.1359115197160892	1632.2603329990131	37.5
10	68.0	1.0485524763295395	1636.7152118845454	37.5
10	72.0	0.991519948121627	1638.6079189577372	37.5
10	76.0	0.9768051076543238	1638.83753505121	37.5
10	80.0	0.9742668325742759	1640.1938309757463	37.5
10	84.0	0.9793178015196442	1640.569080922041	37.5
10	88.0	0.981266542661224	1640.7981681901883	37.5
10	92.0	0.997896096038662	1642.759097937079	37.5
10	96.0	1.0042191401828502	1642.7717340833397	37.5
10	100.0	1.0212544143258189	1643.29270115316	37.5
10	104.0	1.047046462475567	1642.1613168191795	37.5
10	108.0	1.1164662521707378	1641.6586881200938	37.5
10	112.0	1.1794958032418916	1640.182862520533	37.5
10	116.0	1.173168563920919	1639.0856452129258	37.5
10	120.0	1.1314018225321347	1637.8525072005057	37.5
10	124.0	1.0367886052734552	1638.7981286850263	37.5
10	128.0	1.001087333401959	1639.9779447341211	37.5
10	132.0	0.9773798613795616	1640.0298059854852	37.5
10	136.0	0.9774580000995158	1641.2974645026145	37.5
10	140.0	0.9796587266905856	1638.707962442055	37.5
10	144.0	0.9903880695122937	1639.1086644770946	37.5
10	148.0	0.9951080002796695	1639.1288846239895	37.5
10	152.0	1.0061589906788466	1640.7350252787703	37.5
10	156.0	1.0263986186578842	1641.323307712395	37.5
10	160.0	1.0420497026761222	1639.3256884263767	37.5
10	164.0	1.0939980329772532	1640.024316445334	37.5
10	168.0	1.1540512319120164	1637.262091396697	37.5
10	172.0	1.1667670899418603	1637.969777213437	37.5
10	176.0	1.1401694720161284	1637.3424607095849	37.5
10	180.0	1.061631219998926	1636.9150939392175	37.5
10	184.0	1.003962576153372	1638.6985147760497	37.5
10	188.0	0.9834824532325895	1639.9643068895298	37.5
10	192.0	0.9815436158213817	1639.2030813204162	37.5
10	196.0	0.985267570652959	1640.7375393825012	37.5
10	200.0	0.9948626537926635	1640.420005168873	37.5
10	204.0	1.0014376053481098	1641.272341201392	37.5
10	208.0	1.010326910722194	1639.2350271738514	37.5
10	212.0	1.024454688461693	1640.8872066460706	37.5
10	216.0	1.0330500498304873	1640.023040890021	37.5
10	220.0	1.0483093819266316	1638.2265895959267	37.5
10	224.0	1.0874289553271779	1635.6677180735476	37.5
10	228.0	1.1456832429623138	1635.7930431982754	37.5
10	232.0	1.1563215411806134	1634.1389225586324	37.5
10	236.0	1.1363924462124018	1634.1228490717865	37.5
10	240.0	1.0688691344939405	1633.5601924809212	37.5
10	244.0	1.0049526457841	1637.561760662298	37.5
10	248.0	0.9871798772157527	1637.6735785387434	37.5
10	252.0	0.9831859289909267	1636.7254606298077	37.5
10	256.0	0.9877134174794412	1638.1643773508313	37.5
10	260.0	0.9987298109293234	1637.6179465817818	37.5
10	264.0	1.0015894403216308	1634.4381334515615	37.5
10	268.0	1.0108231804367798	1632.5977608814253	37.5
10	272.0	1.021312971900549	1630.5769228792349	37.5
10	276.0	1.0230370669864048	1628.575115090999	37.5
10	280.0	1.021493727332402	1628.9348288975852	37.5
10	284.0	1.040214809364822	1627.5064576438872	37.5
10	288.0	1.1039779198120077	1622.2963249279944	37.5
10	292.0	1.1544595215522317	1620.0028033202254	37.5
10	296.0	1.15425576016729	1620.941424182599	37.5
10	300.0	1.1334938932180754	1617.0760723625026	37.5
10	304.0	1.062883883303893	1619.429828528792	37.5
10	308.0	1.0086632806786155	1617.1899898818565	37.5
10	312.0	0.993507107999477	1615.6010840260064	37.5
10	316.0	0.992590467369849	1615.7839668996487	37.5
10	320.0	0.990497504451443	1616.6522301124014	37.5
10	324.0	0.9978136111041203	1606.017750399917	37.5
10	328.0	0.997107309521109	1604.4541013074663	37.5
10	332.0	0.9986637784857184	1604.1516289587214	37.5
10	336.0	1.0004944998085374	1605.8620911212413	37.5
10	340.0	1.0096732749959718	1604.649313647295	37.5
10	344.0	1.016297182535308	1602.8992613745363	37.5
10	348.0	1.0268047407031136	1604.302501191788	37.5
10	352.0	1.047672264292742	1603.8388063461746	37.5
10	356.0	1.1116066686580544	1602.7629230634018	37.5
10	360.0	1.152473518061724	1602.388678427997	37.5
10	364.0	1.1601495370380457	1601.6374827055718	37.5
10	368.0	1.1436328718438062	1601.9372932081274	37.5
10	372.0	1.079138796169944	1602.5125547479515	37.5
10	376.0	1.0213867034421802	1602.3438769571644	37.5
10	380.0	0.9907043563781661	1604.9532429685953	37.5
10	384.0	0.9889403506182457	1605.5350288373654	37.5
10	388.0	0.989835601647417	1605.1771912332665	37.5
10	392.0	0.9836499757038601	1606.312113123728	37.5
10	396.0	0.9836146208224801	1608.457335291637	37.5
10	400.0	0.9956166891616035	1607.618808487327	37.5
10	404.0	0.9972101482479404	1607.868930035405	37.5
10	408.0	1.0085112511790522	1607.4470787567968	37.5
10	412.0	1.0117217924856388	1607.0664416281286	37.5
10	416.0	1.024605952968069	1607.9355827677882	37.5
10	420.0	1.039033449541988	1606.2415440641123	37.5
10	424.0	1.0695271970882	1605.4127470138274	37.5
10	428.0	1.1377505306308675	1606.0024283307775	37.5
10	432.0	1.1666676717862314	1605.9140087602648	37.5
10	436.0	1.1664764225310724	1607.510194812975	37.5
10	440.0	1.1430669004765148	1607.4109152806802	37.5
10	444.0	1.0568978360692545	1609.7569299136755	37.5
10	448.0	1.00253832539192	1608.9527265365605	37.5
10	452.0	0.9817921961527226	1607.4122252834163	37.5
10	456.0	0.9768943050797718	1608.3915809954717	37.5
10	460.0	0.975405644213302	1605.638939803178	37.5
10	464.0	0.979445809958888	1606.7904545938202	37.5
10	468.0	0.9846238511578702	1608.859024882364	37.5
10	472.0	0.9944801802838684	1607.9303570912407	37.5
10	476.0	0.9955689401143978	1607.814554650888	37.5
10	480.0	1.006603984701607	1608.282570808404	37.5
10	484.0	1.013648102104788	1608.2554982193694	37.5
10	488.0	1.0284240653950658	1607.1299643614473	37.5
10	492.0	1.0290666286306638	1606.395984713814	37.5
10	496.0	1.0377821948887007	1606.8390285930952	37.5
10	500.0	1.0644167697983886	1608.084387252847	37.5
10	504.0	1.1286212124574098	1608.7619051051636	37.5
10	508.0	1.1616441010480714	1610.0786987010458	37.5
10	512.0	1.1595182059959752	1609.7956316668808	37.5
10	516.0	1.1439761082493611	1610.0168106158137	37.5
10	520.0	1.0704982193405632	1608.786954922989	37.5
10	524.0	0.9977603929937552	1609.6430131122706	37.5
10	528.0	0.979299145134435	1608.2474598943422	37.5
10	532.0	0.9727253050019453	1609.572005334015	37.5
10	536.0	0.9773117903934685	1611.895121091455	37.5
10	540.0	0.9737337339170109	1609.2268222282669	37.5
10	544.0	0.981834358910885	1608.9454825459345	37.5
10	548.0	0.9877720502679616	1608.549708550611	37.5
10	552.0	0.9985374727653631	1610.650386284971	37.5
10	556.0	1.0002084238155726	1608.6927769069014	37.5
10	560.0	1.0094442969757156	1608.1283702074545	37.5
10	564.0	1.0153462208100246	1609.2546915101177	37.5
10	568.0	1.0141189359935678	1609.9735162517195	37.5
10	572.0	1.0250281049133791	1610.3808651620966	37.5
10	576.0	1.025806116506104	1608.7387539157796	37.5
10	580.0	1.0358635241419158	1609.0299037239583	37.5
10	584.0	1.081672014491146	1609.6193255047006	37.5
10	588.0	1.1359687753053327	1610.433881228129	37.5
10	592.0	1.1547844916998091	1609.346287933174	37.5
10	596.0	1.1535364227010314	1608.8441123974012	37.5
10	600.0	1.134061744354802	1608.452148727106	37.5
10	604.0	1.0449773797209225	1607.7350942464996	37.5
10	608.0	0.9983987229400624	1608.087534123662	37.5
10	612.0	0.9800714927369589	1608.5822923001792	37.5
10	616.0	0.9796575743946074	1610.0582478008755	37.5
10	620.0	0.9783237413794191	1607.5520102738446	37.5
10	624.0	0.9791948005568275	1606.9422244072173	37.5
10	628.0	0.9785297551855323	1606.6929842708828	37.5
10	632.0	0.9843297090640241	1606.9838187542773	37.5
10	636.0	0.9923755252066464	1606.9992481345578	37.5
10	640.0	0.9911676198843437	1607.8007324445707	37.5
10	644.0	0.9997715394458585	1607.4543365000277	37.5
10	648.0	1.0016829262872968	1603.972269852723	37.5
10	652.0	1.0078492436499036	1607.423269949442	37.5
10	656.0	1.009345232985106	1605.293239912135	37.5
10	660.0	1.0198437127053148	1606.251597982628	37.5
10	664.0	1.0343350185398508	1607.7283663019164	37.5
10	668.0	1.053022310018034	1608.7675902641267	37.5
11	0.0	1.0041746006534766	1224.5440006880058	37.5
11	4.0	0.9902299439498782	1227.0500500750948	37.5
11	8.0	0.9858955393781513	1227.0297011353389	37.5
11	12.0	0.9832502463143418	1227.327723528077	37.5
11	16.0	0.9815841509665596	1229.215006615738	37.5
11	20.0	0.9909134863596459	1225.8509312185945	37.5
11	24.0	0.9921636276972611	1226.824578880015	37.5
11	28.0	1.003149090439087	1225.431730002312	37.5
11	32.0	1.0126141343167394	1225.7998925820675	37.5
11	36.0	1.0218797124746961	1225.0675947378334	37.5
11	40.0	1.0316513945766275	1225.3096838947038	37.5
11	44.0	1.043695237826702	1225.4434662435176	37.5
11	48.0	1.0629136559527839	1226.6810054601815	37.5
11	52.0	1.1194615320497132	1226.4578678724756	37.5
11	56.0	1.2174129040180584	1227.099154536363	37.5
11	60.0	1.2329607939258775	1227.1338908501275	37.5
11	64.0	1.1810863311365574	1212.1985295600264	37.5
11	68.0	1.0841653137150449	1208.8249366762254	37.5
11	72.0	1.0202309006690633	1213.4011354804584	37.5
11	76.0	1.0055303136297382	1212.7573520818346	37.5
11	80.0	1.0016988134344949	1213.0623985186785	37.5
11	84.0	1.0059820146900518	1210.5799863286636	37.5
11	88.0	1.0165170927851892	1213.613052533314	37.5
11	92.0	1.0241804940251116	1213.238825206689	37.5
11	96.0	1.0350625300974658	1215.1139790221514	37.5
11	100.0	1.055770646037257	1214.6020308475777	37.5
11	104.0	1.0880628611108103	1216.1621168526283	37.5
11	108.0	1.1728134679290447	1213.7442723329318	37.5
11	112.0	1.214816552427608	1211.4751517549687	37.5
11	116.0	1.1926162832398772	1211.5878725522637	37.5
11	120.0	1.1172285891488591	1208.9539436913303	37.5
11	124.0	1.040672714757882	1206.7098197108803	37.5
11	128.0	1.0178832829351245	1211.7630986756485	37.5
11	132.0	1.0065535312923857	1211.078109076482	37.5
11	136.0	1.006260362551256	1211.0276399097531	37.5
11	140.0	1.010854181980898	1214.1252917687823	37.5
11	144.0	1.0204893752159483	1213.7432837846409	37.5
11	148.0	1.02778277118762	1213.0382330324774	37.5
11	152.0	1.0513146745212332	1212.1137944537438	37.5
11	156.0	1.0752944912908706	1211.078032151017	37.5
11	160.0	1.1438437109326107	1209.7808279978344	37.5
11	164.0	1.2012161389834926	1208.573633442201	37.5
11	168.0	1.1933679850005725	1207.6760714857887	37.5
11	172.0	1.1453668978059086	1204.7190798984825	37.5
11	176.0	1.0560096579336011	1204.0369952686658	37.5
11	180.0	1.0175004908991219	1202.9856918720184	37.5
11	184.0	1.0093676014222281	1208.5381959896777	37.5
11	188.0	1.0023794807758462	1208.6835014294404	37.5
11	192.0	1.0108298195421417	1208.3857302578224	37.5
11	196.0	1.0196984432292386	1208.4915765657051	37.5
11	200.0	1.0266613472905382	1210.3556008989317	37.5
11	204.0	1.0438573786347407	1210.1628421262355	37.5
11	208.0	1.064250584297715	1210.8389444366237	37.5
11	212.0	1.1306736263096901	1208.6528940311407	37.5
11	216.0	1.1944662856782264	1208.6097982533174	37.5
11	220.0	1.191120157270124	1206.5588247950122	37.5
11	224.0	1.1608346590703533	1204.930673855804	37.5
11	228.0	1.064528947091417	1201.0374500783971	37.5
11	232.0	1.0230706372505947	1199.78934097858	37.5
11	236.0	1.0085013105166405	1205.731580125729	37.5
11	240.0	1.0065621854096087	1209.4532808712586	37.5
11	244.0	1.0065739120389214	1209.9528814365735	37.5
11	248.0	1.0167577400541097	1210.238313159425	37.5
11	252.0	1.0278983688128873	1208.226158552135	37.5
11	256.0	1.046633652247797	1204.2647806668135	37.5
11	260.0	1.0625982663117879	1202.4555430746625	37.5
11	264.0	1.1237493575570376	1204.385671944749	37.5
11	268.0	1.1868354327648944	1203.4198185528255	37.5
11	272.0	1.1980638805468453	1207.197656937644	37.5
11	276.0	1.164345168390781	1207.8840090741994	37.5
11	280.0	1.0730073962414186	1201.9321576974642	37.5
11	284.0	1.0199593685141664	1202.4778788542922	37.5
11	288.0	1.007006031465221	1205.1968435153062	37.5
11	292.0	1.0067590873698786	1205.6480454094064	37.5
11	296.0	1.007739164401041	1208.9325363305034	37.5
11	300.0	1.014389525345212	1207.1662326315222	37.5
11	304.0	1.0267933849699065	1207.9492852607746	37.5
11	308.0	1.040161042766281	1208.5854637565828	37.5
11	312.0	1.0620078925800143	1207.9549665437382	37.5
11	316.0	1.1017908934435836	1207.7452703392823	37.5
11	320.0	1.1730949406952496	1207.621833298581	37.5
11	324.0	1.2024155899772775	1200.8013136859586	37.5
11	328.0	1.1807462669038795	1201.6867011365048	37.5
11	332.0	1.107393471724523	1197.1171226455158	37.5
11	336.0	1.0276317087455915	1196.2668185975265	37.5
11	340.0	1.0038601917922412	1197.4490683734134	37.5
11	344.0	1.0030276488077774	1198.8276315795474	37.5
11	348.0	1.0047753358966467	1198.607569334564	37.5
11	352.0	1.0121134998004508	1200.7339777640875	37.5
11	356.0	1.016632558604323	1199.4488539956849	37.5
11	360.0	1.0317965784514291	1201.280094941407	37.5
11	364.0	1.048451206558279	1201.5722261324115	37.5
11	368.0	1.0671786601572957	1201.370002381927	37.5
11	372.0	1.1425715465607695	1202.7989110733492	37.5
11	376.0	1.1893577763567313	1199.195068849675	37.5
11	380.0	1.190158417480948	1201.071695347019	37.5
11	384.0	1.1650341337974146	1203.0401785559136	37.5
11	388.0	1.0606127318834122	1197.7940003357603	37.5
11	392.0	1.017537704000754	1202.5335550062407	37.5
11	396.0	1.005893510310587	1201.7478391088343	37.5
11	400.0	1.0001888584448229	1200.2470652881264	37.5
11	404.0	1.0055029707511434	1201.5047109567788	37.5
11	408.0	1.014231437774479	1201.801811164494	37.5
11	412.0	1.021774634125159	1203.0866284408546	37.5
11	416.0	1.0344816722792027	1201.8182361978388	37.5
11	420.0	1.0452357776773966	1201.9858380492822	37.5
11	424.0	1.0750551692968946	1200.5678361915434	37.5
11	428.0	1.1489469122793732	1201.7993636890942	37.5
11	432.0	1.1902549622755179	1202.8360334690915	37.5
11	436.0	1.190511520849767	1201.2006425268553	37.5
11	440.0	1.1551270826424898	1202.8480732202593	37.5
11	444.0	1.0520318884472197	1200.0198910561403	37.5
11	448.0	1.0130308984651295	1195.814447328499	37.5
11	452.0	1.0010436487093202	1196.977767710189	37.5
11	456.0	0.9988836754071642	1198.3720196285756	37.5
11	460.0	0.9997956510749775	1200.3948646147207	37.5
11	464.0	1.007145624764481	1202.718263484471	37.5
11	468.0	1.0230954896027196	1202.483335479125	37.5
11	472.0	1.0336894345371463	1202.1640363473512	37.5
11	476.0	1.0488166983772196	1203.793210877813	37.5
11	480.0	1.0622802391473545	1200.685284881223	37.5
11	484.0	1.1292393517841977	1201.9727048884274	37.5
11	488.0	1.1811185386565846	1201.4478517386117	37.5
11	492.0	1.1855877830560202	1202.389665095693	37.5
11	496.0	1.168799283133106	1203.075382236976	37.5
11	500.0	1.0737299048429663	1202.782320483739	37.5
11	504.0	1.0180293316145308	1196.6395818185165	37.5
11	508.0	1.0007202386493284	1198.0510031905178	37.5
11	512.0	0.9992484324852196	1197.0636003334512	37.5
11	516.0	1.0016718005950973	1200.4705345801967	37.5
11	520.0	1.0060145970467707	1204.311036794681	37.5
11	524.0	1.0074587154151329	1203.6377481245945	37.5
11	528.0	1.0244887854536942	1205.2570278510482	37.5
11	532.0	1.0297839604825056	1204.8596569446136	37.5
11	536.0	1.0501168165797918	1205.5401872047432	37.5
11	540.0	1.0825578765735457	1204.807226619453	37.5
11	544.0	1.149364684595259	1203.3517792741306	37.5
11	548.0	1.1924529427282167	1203.189090601385	37.5
11	552.0	1.1803885911996927	1204.6534914282925	37.5
11	556.0	1.135719658451538	1203.9400464858247	37.5
11	560.0	1.0399790473195853	1201.454522339191	37.5
11	564.0	1.014598069879928	1197.4321245042377	37.5
11	568.0	0.9998394744218599	1193.8804233621936	37.5
11	572.0	0.9920298192998096	1195.1275252940795	37.5
11	576.0	0.9938647271187437	1196.3656488619497	37.5
11	580.0	1.006492972671724	1197.9540828999352	37.5
11	584.0	1.0109565202802608	1197.8261435127963	37.5
11	588.0	1.0172283177634605	1200.417162624054	37.5
11	592.0	1.0248008304764373	1198.6716004895325	37.5
11	596.0	1.0394240974047868	1198.214169164153	37.5
11	600.0	1.0700353429592422	1199.0696597099948	37.5
11	604.0	1.1360647081060802	1199.1214966133855	37.5
11	608.0	1.1814399286384212	1199.1286316581754	37.5
11	612.0	1.1825552719375045	1197.1366575534314	37.5
11	616.0	1.1489497672425926	1200.478832182104	37.5
11	620.0	1.0516396772116008	1200.5439633770268	37.5
11	624.0	1.0088737327511417	1199.662383406571	37.5
11	628.0	0.9916375274941533	1195.0216353451628	37.5
11	632.0	0.9911451531607663	1192.3813664147024	37.5
11	636.0	0.9931902699625985	1193.5957341502851	37.5
11	640.0	0.9970954540248043	1195.2711565137113	37.5
11	644.0	1.0084359907199225	1196.479941359439	37.5
11	648.0	1.0114757568076174	1198.044981987891	37.5
11	652.0	1.0231145035980131	1198.1115194490264	37.5
11	656.0	1.0334611193640952	1196.2380843892531	37.5
11	660.0	1.0480156085977557	1198.3469513982277	37.5
11	664.0	1.1086622607146361	1198.4237324714386	37.5
11	668.0	1.1646316914269972	1199.2051884988243	37.5
12	0.0	1.005052272625815	1324.4099009363847	37.5
12	4.0	0.9877770108455985	1330.5296521148366	37.5
12	8.0	0.9823769828280999	1333.6930463415445	37.5
12	12.0	0.9774742144216733	1334.9231111438537	37.5
12	16.0	0.9817865905810704	1332.9893771629777	37.5
12	20.0	0.9863087335067199	1330.333088459806	37.5
12	24.0	0.9871852684226973	1332.4887504908363	37.5
12	28.0	0.9944436918719218	1331.3062895888177	37.5
12	32.0	1.0038850267452062	1330.9769929967615	37.5
12	36.0	1.0181042003161476	1330.401814834492	37.5
12	40.0	1.0284815777634437	1329.288409436793	37.5
12	44.0	1.0379243953631263	1334.3468027179624	37.5
12	48.0	1.046041889677367	1331.7653184404169	37.5
12	52.0	1.0719962964237284	1331.1981780242936	37.5
12	56.0	1.1043382624814921	1332.8002422901384	37.5
12	60.0	1.2012062703127724	1334.0247891636936	37.5
12	64.0	1.2286672831563332	1322.9608362435904	37.5
12	68.0	1.1836997387270056	1317.824911156559	37.5
12	72.0	1.0979892400303612	1321.0810483779842	37.5
12	76.0	1.0233216453320766	1322.0101764947271	37.5
12	80.0	1.0062495430811798	1318.8125424191303	37.5
12	84.0	1.0039331697683742	1321.0859486456754	37.5
12	88.0	1.0075397941748945	1321.591241901698	37.5
12	92.0	1.018402491383844	1320.3503368954712	37.5
12	96.0	1.021128246246018	1319.3250979206723	37.5
12	100.0	1.0405282219293013	1320.418062382114	37.5
12	104.0	1.0508049560707156	1321.3855814728706	37.5
12	108.0	1.0697586311080918	1321.7397624204195	37.5
12	112.0	1.0857672733526504	1320.4575468353112	37.5
12	116.0	1.1501266609762926	1322.4240624116846	37.5
12	120.0	1.207973836220095	1319.9559469307533	37.5
12	124.0	1.1796683386477642	1319.6139224240933	37.5
12	128.0	1.1231794378227948	1323.7511608838597	37.5
12	132.0	1.0462885599220249	1321.4338962961212	37.5
12	136.0	1.0165557691084353	1318.6984509312024	37.5
12	140.0	1.0089100088905252	1319.324755483565	37.5
12	144.0	1.0110453525059684	1317.5110547189445	37.5
12	148.0	1.0081395304179541	1318.3043210403855	37.5
12	152.0	1.026609108292637	1315.4157009176724	37.5
12	156.0	1.0384287623216386	1314.9207183620877	37.5
12	160.0	1.0547483088804641	1320.6003589676911	37.5
12	164.0	1.0688679576935085	1320.455103026975	37.5
12	168.0	1.0988014818381986	1315.677894706189	37.5
12	172.0	1.1654860445819122	1317.0321681422745	37.5
12	176.0	1.1829204193030993	1313.6047274876405	37.5
12	180.0	1.165060963321928	1313.641171387102	37.5
12	184.0	1.0898244439033171	1315.2732260472392	37.5
12	188.0	1.0262020423248495	1315.653132384062	37.5
12	192.0	1.007857682785926	1315.5715216306712	37.5
12	196.0	1.0083384858300035	1317.0161557113863	37.5
12	200.0	1.0114379917955398	1316.9402387943207	37.5
12	204.0	1.014368336887944	1318.398826196465	37.5
12	208.0	1.0247004781737181	1317.260187300784	37.5
12	212.0	1.044935957176107	1317.8632455077168	37.5
12	216.0	1.056922639033247	1319.149885230303	37.5
12	220.0	1.0717558174095734	1319.5912601776713	37.5
12	224.0	1.1259208887641086	1315.9453161424672	37.5
12	228.0	1.177001603069867	1312.966646362535	37.5
12	232.0	1.1767064199527242	1308.8433803662074	37.5
12	236.0	1.1469065422727944	1311.1431498858217	37.5
12	240.0	1.0499728192375544	1311.4064113188426	37.5
12	244.0	1.012194130680597	1311.5301098363705	37.5
12	248.0	1.0061984368421142	1314.7844635713834	37.5
12	252.0	1.0107804090785748	1315.6003561318976	37.5
12	256.0	1.011721091420839	1315.7189921614276	37.5
12	260.0	1.0269529411091183	1311.616106771109	37.5
12	264.0	1.0401322812581624	1314.9632109881234	37.5
12	268.0	1.053635271965951	1314.8899841943694	37.5
12	272.0	1.0678637060736962	1321.131376367084	37.5
12	276.0	1.1015536525167784	1319.1869558596763	37.5
12	280.0	1.163016911306005	1315.9597236137108	37.5
12	284.0	1.1824564783853992	1313.6502728844528	37.5
12	288.0	1.162193470886994	1309.8291392497692	37.5
12	292.0	1.084710204770963	1308.7292325275685	37.5
12	296.0	1.0226347550553763	1310.1048926796325	37.5
12	300.0	1.0094496850896466	1309.292992644924	37.5
12	304.0	1.0114801973474512	1314.2340258791376	37.5
12	308.0	1.0117896284351706	1315.9845077473642	37.5
12	312.0	1.0233484786945233	1312.4483761477532	37.5
12	316.0	1.0321031291561589	1314.0955405148152	37.5
12	320.0	1.0432561545990058	1312.7076051962151	37.5
12	324.0	1.0620499293000532	1306.9097624768958	37.5
12	328.0	1.0689076264305626	1307.726901814587	37.5
12	332.0	1.1302703199521387	1304.5472648074085	37.5
12	336.0	1.1743075636107978	1303.134983101274	37.5
12	340.0	1.1774884634517813	1303.518763072533	37.5
12	344.0	1.1489659415576692	1301.9309078727204	37.5
12	348.0	1.0629567125108705	1301.7401856019237	37.5
12	352.0	1.0164530635328393	1297.7785148864034	37.5
12	356.0	1.0059473321944383	1299.6508942046178	37.5
12	360.0	1.0115884132959754	1298.5533681304182	37.5
12	364.0	1.019365296742494	1299.7508365431029	37.5
12	368.0	1.021272040365151	1302.2149580099313	37.5
12	372.0	1.038192351242752	1306.011081676433	37.5
12	376.0	1.0457153242967367	1305.1053169847023	37.5
12	380.0	1.0546752933454295	1306.9142744114906	37.5
12	384.0	1.0738601956627192	1308.3228961224477	37.5
12	388.0	1.1393505393498986	1306.0545382863877	37.5
12	392.0	1.1756551047136587	1307.801554346982	37.5
12	396.0	1.1735280001249666	1303.6907101749116	37.5
12	400.0	1.1362925617101745	1302.157985837235	37.5
12	404.0	1.0481137917896453	1303.3601981478687	37.5
12	408.0	1.0146446865286447	1304.851603233489	37.5
12	412.0	1.0118359179878633	1304.2043115701133	37.5
12	416.0	1.0062229756621086	1303.550422305661	37.5
12	420.0	1.0154812848697983	1302.0021174899796	37.5
12	424.0	1.0280475046467474	1301.3604269319617	37.5
12	428.0	1.036541689504404	1302.0086052920335	37.5
12	432.0	1.0378615596134917	1306.1995145980202	37.5
12	436.0	1.055936290049565	1308.520045048104	37.5
12	440.0	1.0679150380198368	1310.1601007053007	37.5
12	444.0	1.137464020063236	1307.0843407318212	37.5
12	448.0	1.1783983855995115	1306.9887774113895	37.5
12	452.0	1.177132745048268	1304.3440148641607	37.5
12	456.0	1.1541689123961298	1302.2374651620055	37.5
12	460.0	1.0636456138741195	1305.1131872942117	37.5
12	464.0	1.0073303221014775	1303.7516676451703	37.5
12	468.0	1.005007913832103	1304.903383472542	37.5
12	472.0	1.0057334707828858	1304.755545713352	37.5
12	476.0	1.0068379553730533	1306.6154452946707	37.5
12	480.0	1.015394726892367	1305.844680573991	37.5
12	484.0	1.0266208741581224	1306.6595157631095	37.5
12	488.0	1.0320795278871728	1306.3771908292274	37.5
12	492.0	1.0438658335785833	1304.7029183479412	37.5
12	496.0	1.059360594068762	1307.1978252857928	37.5
12	500.0	1.0932713626942245	1305.0597057417608	37.5
12	504.0	1.157529534731621	1303.925346917803	37.5
12	508.0	1.1754405669707664	1304.4012816931308	37.5
12	512.0	1.1676934350901473	1307.1771096716827	37.5
12	516.0	1.1072839975659563	1305.3563716545757	37.5
12	520.0	1.0315295123921842	1306.757186084912	37.5
12	524.0	1.0028987514709917	1305.5139080512547	37.5
12	528.0	0.9979128203225375	1308.2662010329518	37.5
12	532.0	0.9997714403691073	1306.4355791873109	37.5
12	536.0	1.0059173247774271	1306.2701061771622	37.5
12	540.0	1.010836552237656	1309.3006739967236	37.5
12	544.0	1.0173942183808193	1305.825766352622	37.5
12	548.0	1.0315972380378418	1308.0515249943044	37.5
12	552.0	1.0364380891009077	1307.8185156088527	37.5
12	556.0	1.0537389143952673	1308.6132542073915	37.5
12	560.0	1.0915373396117494	1306.4513661235164	37.5
12	564.0	1.1574775216779971	1304.3242421983505	37.5
12	568.0	1.1795414884697493	1303.228717057634	37.5
12	572.0	1.1677746332976813	1299.53150516788	37.5
12	576.0	1.1076980028180632	1299.9429494916833	37.5
12	580.0	1.0256807934905332	1300.678385757723	37.5
12	584.0	1.0023979665607963	1305.4223586603157	37.5
12	588.0	0.9927239406809018	1305.770493175403	37.5
12	592.0	0.9956771509751331	1306.5596958558697	37.5
12	596.0	0.9982952651033346	1307.1391217553896	37.5
12	600.0	1.0072755501049595	1305.431896412368	37.5
12	604.0	1.013714103894121	1309.1594300422305	37.5
12	608.0	1.0282696482555402	1307.74783158083	37.5
12	612.0	1.0307009648702914	1305.5484640247942	37.5
12	616.0	1.0429815647199772	1306.7973726612463	37.5
12	620.0	1.0624794003455527	1306.2206196038726	37.5
12	624.0	1.1235534044360933	1305.654545299025	37.5
12	628.0	1.1676701430399	1304.253337032718	37.5
12	632.0	1.170179732000839	1299.8310568985466	37.5
12	636.0	1.147432767594019	1297.687609222232	37.5
12	640.0	1.0535777828548876	1298.8466396069691	37.5
12	644.0	1.0086554225615945	1294.411570705862	37.5
12	648.0	0.9905564152224839	1296.071987982188	37.5
12	652.0	0.9924795728864984	1294.7448754318834	37.5
12	656.0	0.9974136276107108	1298.1899436829551	37.5
12	660.0	1.003949443049056	1300.7229153399528	37.5
12	664.0	1.0152411684420093	1306.198981550231	37.5
12	668.0	1.0194593524559947	1307.405746259112	37.5
15	0.0	0.9547654266604864	1061.0888887239082	37.5
15	4.0	0.9429080088698732	1064.350108171914	37.5
15	8.0	0.93669358762399	1065.7582219661324	37.5
15	12.0	0.9344349243324754	1064.798861138848	37.5
15	16.0	0.9385416574946194	1063.3542328073602	37.5
15	20.0	0.9441716449100145	1063.950328394156	37.5
15	24.0	0.9501476798565923	1063.9257966834678	37.5
15	28.0	0.9528197321582292	1062.5768891721268	37.5
15	32.0	0.9660879716084175	1061.6479774499735	37.5
15	36.0	0.975492824357581	1061.7369571821223	37.5
15	40.0	0.9808074072540263	1059.5367657435422	37.5
15	44.0	0.9944530395917137	1061.9119075253873	37.5
15	48.0	1.0171386466782675	1063.6129325237482	37.5
15	52.0	1.0921162419872161	1061.5307262848896	37.5
15	56.0	1.137407495743207	1061.9238721991526	37.5
15	60.0	1.131365174810509	1062.841327299392	37.5
15	64.0	1.0769458876529459	1052.3807991222272	37.5
15	68.0	0.9974449828298866	1047.145450991293	37.5
15	72.0	0.9603794213877841	1047.2124598904666	37.5
15	76.0	0.9572971946265824	1046.937688482207	37.5
15	80.0	0.9593360967433747	1050.2886991428347	37.5
15	84.0	0.9674420031293408	1051.5243696818654	37.5
15	88.0	0.9651309501717507	1052.9406603976083	37.5
15	92.0	0.9805167310207517	1053.1477256977755	37.5
15	96.0	0.9922290962369249	1055.452594663746	37.5
15	100.0	1.0126325792944477	1052.0333268393422	37.5
15	104.0	1.0832265850512408	1051.3156815392354	37.5
15	108.0	1.1313539562416295	1050.7015674142303	37.5
15	112.0	1.1222998278026999	1051.134073464918	37.5
15	116.0	1.0764947127902345	1050.972896033404	37.5
15	120.0	1.0020646021858564	1051.9196189736515	37.5
15	124.0	0.9701031572872824	1052.2023147335692	37.5
15	128.0	0.96521174419264	1046.1351688530146	37.5
15	132.0	0.9610836230402283	1047.2326232099674	37.5
15	136.0	0.9667933395154652	1044.8311204630456	37.5
15	140.0	0.9714694396145804	1044.2006900568351	37.5
15	144.0	0.9798479595558948	1042.735492006973	37.5
15	148.0	0.9955646745319126	1044.1870067437137	37.5
15	152.0	1.0160819373309522	1044.8143152396226	37.5
15	156.0	1.0770915216104975	1045.449704166419	37.5
15	160.0	1.1169899693919239	1046.0660485085182	37.5
15	164.0	1.1138334762470852	1046.1276674185065	37.5
15	168.0	1.0710065082503346	1048.786741108842	37.5
15	172.0	0.9919283625400155	1052.779154325838	37.5
15	176.0	0.9721611456817582	1051.8762267825985	37.5
15	180.0	0.9623853977162147	1048.7110582264454	37.5
15	184.0	0.9598208505699922	1047.8607210437383	37.5
15	188.0	0.9603455508683864	1047.3848939903803	37.5
15	192.0	0.9719224157019445	1045.7322734890915	37.5
15	196.0	0.975270383139284	1044.5066306352724	37.5
15	200.0	0.9911215319754201	1046.623149469674	37.5
15	204.0	1.0149167906883132	1045.711459946294	37.5
15	208.0	1.0717513555957394	1045.235945689642	37.5
15	212.0	1.1138781070392103	1045.1003564647972	37.5
15	216.0	1.113410733313381	1045.1040927129382	37.5
15	220.0	1.0712368152505058	1048.912569206387	37.5
15	224.0	0.9897538954239932	1049.9220391786	37.5
15	232.0	0.9646340595229711	1042.3027715975643	37.5
15	236.0	0.9599362592806622	1040.839485497276	37.5
15	240.0	0.967983949145935	1039.3228549637902	37.5
15	244.0	0.9723979448382097	1038.994446398241	37.5
15	248.0	0.9814882514889696	1039.4524919807618	37.5
15	252.0	0.9916704430620324	1041.4169716007348	37.5
15	256.0	1.0149266656972613	1043.0521491646705	37.5
15	260.0	1.065267513285711	1039.2291842447794	37.5
15	264.0	1.1122599484627562	1039.0609438751185	37.5
15	268.0	1.1155188222524752	1039.3740053135234	37.5
15	272.0	1.079661448710344	1048.5165651837992	37.5
15	276.0	1.0009196217650147	1047.298394347376	37.5
15	280.0	0.9608179048884546	1050.976273852679	37.5
15	284.0	0.9574802069700895	1045.4831052312206	37.5
15	288.0	0.9573565136157539	1045.4969037232652	37.5
15	292.0	0.9645867009806525	1044.8940259222466	37.5
15	296.0	0.9736188171234627	1044.26685688477	37.5
15	300.0	0.9735031877197146	1042.0928134718995	37.5
15	304.0	0.9902721441964372	1043.9625671826032	37.5
15	308.0	1.0084496907516043	1044.138982940044	37.5
15	312.0	1.0583779502101516	1043.8672302204982	37.5
15	316.0	1.104626681041071	1042.3055094717802	37.5
15	320.0	1.1140854842209398	1042.4550853749956	37.5
15	324.0	1.095170496876071	1039.155284419646	37.5
15	328.0	1.033038977440259	1040.7315433929766	37.5
15	332.0	0.9815663358656311	1041.7062457935515	37.5
15	336.0	0.962223855088645	1043.601907432576	37.5
15	340.0	0.9596659411920995	1038.830349961292	37.5
15	344.0	0.9580867047567049	1036.6762494453403	37.5
15	348.0	0.9690355959414404	1039.6064973581374	37.5
15	352.0	0.9738381960138053	1037.160811855584	37.5
15	356.0	0.9814464525975422	1038.429699989853	37.5
15	360.0	0.9971416030089242	1038.1540535271854	37.5
15	364.0	1.0114476728997348	1037.862575725643	37.5
15	368.0	1.0717029656464152	1037.28202870699	37.5
15	372.0	1.1114770464995862	1036.6153649752644	37.5
15	376.0	1.1114449180035355	1035.6061061701816	37.5
15	380.0	1.0858238713117985	1034.7908984796595	37.5
15	384.0	1.0103920099424915	1032.724244087109	37.5
15	396.0	0.9587412535960147	1041.5415032671078	37.5
15	400.0	0.9607861126311441	1043.8513840500943	37.5
15	404.0	0.9686892756916922	1043.8947061071704	37.5
15	408.0	0.9728148680931133	1044.0331515298722	37.5
15	412.0	0.9833165221731639	1044.1121957137814	37.5
15	416.0	0.9924125516275667	1043.200553832767	37.5
15	420.0	1.0161291217903716	1043.0914217085815	37.5
15	424.0	1.067104316149882	1044.4492221674716	37.5
15	428.0	1.1006286532084666	1044.1608645086528	37.5
15	432.0	1.105051025004255	1042.8419334566393	37.5
15	436.0	1.0826854992157018	1042.9261854819854	37.5
15	440.0	1.0134984132069096	1045.025439019019	37.5
15	444.0	0.9665319852588564	1050.9326998951442	37.5
15	448.0	0.9573533858406957	1051.1381860829622	37.5
15	452.0	0.9563525167516376	1046.3972715268044	37.5
15	456.0	0.9534863258279518	1045.1519621155112	37.5
15	460.0	0.9639526806146236	1043.4317105678028	37.5
15	464.0	0.9640751198424163	1044.070211100039	37.5
15	468.0	0.9802321785460043	1042.1502401012558	37.5
15	472.0	0.991182578469882	1042.8397377696765	37.5
15	476.0	0.9919876701340298	1044.3350198128346	37.5
15	480.0	1.038924776204947	1044.109540862977	37.5
15	484.0	1.0906511665808067	1043.888917169774	37.5
15	488.0	1.1137755826430442	1044.7889873714405	37.5
15	492.0	1.099771046963883	1043.4018341530614	37.5
15	496.0	1.0449472876524926	1044.2305074219914	37.5
15	500.0	0.9920263865650779	1046.9997675970749	37.5
15	504.0	0.9630377820824773	1052.5222276589757	37.5
15	508.0	0.9551781588402634	1051.9445166326138	37.5
15	512.0	0.9570958155580597	1048.3074903135937	37.5
15	516.0	0.9588308368014191	1045.853183448147	37.5
15	520.0	0.965864315797468	1046.0683705525098	37.5
15	524.0	0.968830520206345	1047.0200997194074	37.5
15	528.0	0.9797249407054986	1046.4979711081492	37.5
15	532.0	0.9856734541691033	1047.6965692857543	37.5
15	536.0	0.9988789768939152	1047.426429574342	37.5
15	540.0	1.040666053928442	1045.9209164871509	37.5
15	544.0	1.0883216840094572	1047.1162530076963	37.5
15	548.0	1.1105056613439754	1045.1874778943447	37.5
15	552.0	1.1048079832542936	1044.3304623676008	37.5
15	556.0	1.051447518821624	1044.469866810451	37.5
15	568.0	0.9516971961504943	1054.172353178957	37.5
15	572.0	0.951112869128401	1050.3199738396947	37.5
15	576.0	0.9496756882870668	1050.8229399893114	37.5
15	580.0	0.9598122274947064	1049.2925210960295	37.5
15	584.0	0.9589446737177819	1051.342953209473	37.5
15	588.0	0.9644563291614902	1047.756090942945	37.5
15	592.0	0.9763762500606904	1048.1637600591205	37.5
15	596.0	0.9943803956654806	1047.495358238526	37.5
15	600.0	1.0080234527415286	1047.9737208350252	37.5
15	604.0	1.0577134354665845	1047.3145167271798	37.5
15	608.0	1.0970403832660458	1045.7421163123224	37.5
15	612.0	1.0980728002985318	1045.0417539522723	37.5
15	616.0	1.0788302344706004	1045.3566029037877	37.5
15	620.0	1.0073716896577483	1046.9038859727973	37.5
15	624.0	0.9651266267404951	1049.8947238647395	37.5
15	628.0	0.9550466337231053	1048.4067452848888	37.5
15	632.0	0.9510588253109175	1048.9085602549117	37.5
15	636.0	0.9522991622048442	1046.530895440584	37.5
15	640.0	0.9517262807900365	1045.1423169477257	37.5
15	644.0	0.959450892376929	1044.2341199356715	37.5
15	648.0	0.9669003671723221	1042.9530652426809	37.5
15	652.0	0.9740668493275784	1044.0375477835044	37.5
15	656.0	0.9797964135263582	1043.2581117497411	37.5
15	660.0	0.9946594943008202	1043.625848063922	37.5
15	664.0	1.0183441728396883	1042.4954221164292	37.5
[truncated: 12,437 more rows]
