# Supplementary material for: Mechanistic origins of temperature scaling in the early embryonic cell cycle
Source: Nat Commun. 2025 Aug 28;16:8045. doi: 10.1038/s41467-025-62918-0 (PMC12394406; doi:10.1038/s41467-025-62918-0)
Supplement: Supplementary file 12 — Source Data [file 41467_2025_62918_MOESM12_ESM.zip › Source_Data_NatComm/Fig4/09-20-24/Pos7_processed_spots.csv]

TRACK_ID	TIME	RATIO	POSITION_X	RADIUS
0	0.0	0.8479381688172712	1877.0673079296855	37.5
0	4.0	0.839673053334128	1880.7203347382945	37.5
0	8.0	0.8364434848017748	1882.74578182399	37.5
0	12.0	0.8331313778332459	1882.788380511236	37.5
0	16.0	0.8377418421895824	1882.438810410723	37.5
0	20.0	0.8395170475320675	1882.8973893812008	37.5
0	24.0	0.8386372101499616	1883.7473786637515	37.5
0	28.0	0.8447678332430335	1882.1062730263825	37.5
0	32.0	0.85208731676741	1883.3506204163352	37.5
0	36.0	0.8525159984382311	1884.383026183635	37.5
0	40.0	0.8705102275975285	1882.8180527716672	37.5
0	44.0	0.8770030521357021	1882.5047397664728	37.5
0	48.0	0.8863596716677098	1885.3397662827156	37.5
0	52.0	0.9399921662704313	1883.4974504733616	37.5
0	56.0	0.9879515155583227	1881.9662101563213	37.5
0	60.0	0.9828820656548083	1882.218793477202	37.5
0	64.0	0.9375603918963475	1881.6641175872765	37.5
0	68.0	0.8800812981300907	1880.7324180406747	37.5
0	72.0	0.8499622002232486	1882.8294389781076	37.5
0	76.0	0.8383091329580782	1883.9454572167128	37.5
0	80.0	0.8412056696488828	1882.995809980915	37.5
0	84.0	0.841090476871687	1883.6181490804213	37.5
0	88.0	0.8361244536376443	1884.99187565122	37.5
0	92.0	0.847568829976778	1884.841582214744	37.5
0	96.0	0.8543084114029318	1884.7125320635344	37.5
0	100.0	0.8581118824074017	1887.322563121756	37.5
0	104.0	0.8736721771646709	1888.0126935720132	37.5
0	108.0	0.8810178295093415	1887.2642938773984	37.5
0	112.0	0.9245102184010989	1881.8745458240776	37.5
0	116.0	0.973428293375623	1879.920521446952	37.5
0	120.0	0.9644494662399907	1879.8921983400533	37.5
0	124.0	0.9334340212062227	1880.48964929572	37.5
0	128.0	0.871144884965446	1882.5594479707536	37.5
0	132.0	0.855209261645159	1883.9408398690089	37.5
0	136.0	0.8477758256077779	1883.4128261541732	37.5
0	140.0	0.8491752508528814	1884.253735335096	37.5
0	144.0	0.8425367902797172	1885.509349062466	37.5
0	148.0	0.853658036314983	1885.2034479118647	37.5
0	152.0	0.8629943919195465	1886.8847891163653	37.5
0	156.0	0.8676186170173698	1886.9600230536817	37.5
0	160.0	0.8708085774585871	1884.662170372441	37.5
0	164.0	0.8834115874206941	1883.236010384855	37.5
0	168.0	0.9150195340384176	1881.113942346072	37.5
0	172.0	0.9534664911367293	1879.505152867068	37.5
0	176.0	0.9665964152378754	1879.518386185773	37.5
0	180.0	0.942685024531589	1879.5212972794252	37.5
0	184.0	0.8849968143176754	1882.3916574165012	37.5
0	188.0	0.8483367859618038	1884.387302662846	37.5
0	192.0	0.8444434762578609	1885.355843018121	37.5
0	196.0	0.8475336778264868	1886.395680718268	37.5
0	200.0	0.8543215909306784	1886.965520157067	37.5
0	204.0	0.8511574184363161	1887.4811023122088	37.5
0	208.0	0.8562375688952637	1889.14309031984	37.5
0	212.0	0.8693180167576435	1886.6026762770744	37.5
0	216.0	0.8748209263293314	1884.1257963297912	37.5
0	220.0	0.87454320592868	1882.559146909648	37.5
0	224.0	0.8809023509763065	1882.5351250801227	37.5
0	228.0	0.9087749456181409	1881.8195168726409	37.5
0	232.0	0.9577443437362433	1879.5664466305725	37.5
0	236.0	0.965069185885849	1879.4537665063017	37.5
0	240.0	0.9559756945754098	1879.6897139282848	37.5
0	244.0	0.8928517313468675	1883.2656799795031	37.5
0	248.0	0.8548286612269993	1884.49739761968	37.5
0	252.0	0.845582735237711	1887.6727653343812	37.5
0	256.0	0.8489699243026545	1888.0852540472376	37.5
0	260.0	0.8512085726892311	1889.4784290800012	37.5
0	264.0	0.8469336820460324	1887.537658593217	37.5
0	268.0	0.8614954776313516	1884.1164956182088	37.5
0	272.0	0.8578029342842955	1885.0819985574608	37.5
0	276.0	0.8671733405705336	1883.2753525633807	37.5
0	280.0	0.8664526231424415	1882.789750448334	37.5
0	284.0	0.8755924264546185	1882.5719742980912	37.5
0	288.0	0.8822916100896029	1881.672608364747	37.5
0	292.0	0.924539263176307	1881.3665890508687	37.5
0	296.0	0.9614640845693522	1880.1988721832704	37.5
0	300.0	0.971947185972958	1879.729223674366	37.5
0	304.0	0.9521803016902773	1881.72447733434	37.5
0	308.0	0.8963039831351629	1885.2763754697169	37.5
0	312.0	0.8595117840278864	1888.0936141795933	37.5
0	316.0	0.8503460553278288	1888.506516523111	37.5
0	320.0	0.839849696742588	1887.6269416883767	37.5
0	324.0	0.8531698780521134	1884.452466098724	37.5
0	328.0	0.8570535983713017	1882.6395690466288	37.5
0	332.0	0.8541087133074341	1882.538918815389	37.5
0	336.0	0.8593051667440498	1881.883020976228	37.5
0	340.0	0.8614661931030352	1882.4042077428064	37.5
0	344.0	0.8657971765396522	1882.3391270149748	37.5
0	348.0	0.8673012250404436	1881.8506240140373	37.5
0	352.0	0.8864264883015095	1882.376097384792	37.5
0	356.0	0.8990184948729759	1883.1853993238249	37.5
0	360.0	0.9340150696040664	1882.1400936096788	37.5
0	364.0	0.973929925836757	1881.0279852011895	37.5
0	368.0	0.9697830439059502	1881.5876825372343	37.5
0	372.0	0.9469051395120661	1881.486252229228	37.5
0	376.0	0.8916568986567495	1883.02871118466	37.5
0	380.0	0.8567035404108811	1884.634689078954	37.5
0	384.0	0.8519671576793777	1882.7500278890464	37.5
0	388.0	0.8472387348474867	1883.3167819749788	37.5
0	392.0	0.8458670485050257	1882.008502161157	37.5
0	396.0	0.8415576389507634	1884.6769720928337	37.5
0	400.0	0.8530793251645626	1884.0266866692305	37.5
0	404.0	0.8489064044771808	1884.6586046415448	37.5
0	408.0	0.8607622764109761	1883.8307830652595	37.5
0	412.0	0.864440027824511	1884.447097271256	37.5
0	416.0	0.8639023620747571	1885.8792854757885	37.5
0	420.0	0.872306004736519	1885.4128606519512	37.5
0	424.0	0.8832012000278943	1885.0186393906624	37.5
0	428.0	0.8983950532628172	1882.82539059674	37.5
0	432.0	0.9421838313577845	1880.7875327424472	37.5
0	436.0	0.9637923491831819	1879.981990307331	37.5
0	440.0	0.9659276489385186	1878.665688797959	37.5
0	444.0	0.944777875168298	1879.2690810455688	37.5
0	448.0	0.8826621138651545	1882.1386542081943	37.5
0	452.0	0.8506236656547479	1882.0279567142804	37.5
0	456.0	0.8465093256664735	1884.18959347346	37.5
0	460.0	0.8394705029530075	1885.3679520197625	37.5
0	464.0	0.8413621153241359	1885.4829708471848	37.5
0	468.0	0.8440054439664902	1884.769867111196	37.5
0	472.0	0.8528957590525849	1885.4932980337812	37.5
0	476.0	0.856316868735484	1885.5830105043824	37.5
0	480.0	0.8572994917861846	1885.4049178038824	37.5
0	484.0	0.8598381971728508	1885.870852706312	37.5
0	488.0	0.8647669794754465	1884.981630038624	37.5
0	492.0	0.8653655503762272	1884.2739657406069	37.5
0	496.0	0.8659396172723193	1884.390596803073	37.5
0	500.0	0.8757797876994001	1881.4686288044488	37.5
0	504.0	0.8920789484324428	1881.356540306039	37.5
0	508.0	0.9308882110268317	1879.9513709055632	37.5
0	512.0	0.964730756390607	1878.6285559261676	37.5
0	516.0	0.9752034006711928	1878.3224459697933	37.5
0	520.0	0.9560199041944082	1878.956418242576	37.5
0	524.0	0.9074797256672346	1880.545083838466	37.5
0	528.0	0.8627964566678722	1883.8043833290317	37.5
0	532.0	0.851753986538645	1884.3203295055027	37.5
0	536.0	0.8498793958197008	1886.5267091950664	37.5
0	540.0	0.8429445720560709	1886.1527093387856	37.5
0	544.0	0.8446574248515929	1885.7015251720663	37.5
0	548.0	0.8532083776816693	1883.6486662598536	37.5
0	552.0	0.850981652449486	1885.5630813938988	37.5
0	556.0	0.8464259282238885	1884.6978160014685	37.5
0	560.0	0.8616869723761269	1884.0757381842575	37.5
0	564.0	0.8623702147580773	1883.557322431938	37.5
0	568.0	0.864019466394933	1882.4190769427369	37.5
0	572.0	0.8659240070997454	1881.9797789121444	37.5
0	576.0	0.8710202334343805	1882.3280682049065	37.5
0	580.0	0.8787916623700754	1882.2303033102053	37.5
0	584.0	0.889208041085755	1881.7177432296123	37.5
0	588.0	0.9330198144462688	1879.8899436762747	37.5
0	592.0	0.9651592794586896	1880.149132685294	37.5
0	596.0	0.9696859827798907	1880.5788474917888	37.5
0	600.0	0.9598206673472439	1880.0420915408783	37.5
0	604.0	0.9133579445806396	1881.5047661753124	37.5
0	608.0	0.8670534573347587	1882.7926011970687	37.5
0	612.0	0.839968277766405	1885.7466454783696	37.5
0	616.0	0.835709254896943	1885.9308079779653	37.5
0	620.0	0.8367880210488426	1886.1338044883903	37.5
0	624.0	0.8376750992914522	1884.9001261841208	37.5
0	628.0	0.8466056040667657	1881.7596291900536	37.5
0	632.0	0.8462504697404734	1883.7059941470804	37.5
0	636.0	0.8501873861207958	1881.6539181995145	37.5
0	640.0	0.852898894164731	1883.420093522613	37.5
0	644.0	0.8558117148331739	1882.300085556548	37.5
0	648.0	0.8620461807996187	1881.754951772548	37.5
0	652.0	0.8609855288351441	1884.7751492835905	37.5
0	656.0	0.86428989332373	1884.05940355178	37.5
0	660.0	0.8752048322876728	1884.1512365970705	37.5
0	664.0	0.879114253197766	1882.9853639060404	37.5
0	668.0	0.887746964081703	1881.9072581904388	37.5
1	0.0	0.8893584427479175	1732.9983206213171	37.5
1	4.0	0.882303967023626	1736.1526216230632	37.5
1	8.0	0.8814539469069111	1737.565222774453	37.5
1	12.0	0.8804678021017293	1738.4500571360463	37.5
1	16.0	0.8813980161345715	1738.958670070415	37.5
1	20.0	0.8820818114451031	1738.9223802071572	37.5
1	24.0	0.8894025762548883	1740.7767236832728	37.5
1	28.0	0.8969961106964843	1740.4170735833509	37.5
1	32.0	0.9023922966411947	1740.422465082754	37.5
1	36.0	0.9092400457171583	1740.1658230666058	37.5
1	40.0	0.9162423365042214	1741.5671864026117	37.5
1	44.0	0.9318336711258418	1740.4624166921035	37.5
1	48.0	0.9869172933041321	1739.3356875442034	37.5
1	52.0	1.0480459649958034	1739.0551122268057	37.5
1	56.0	1.0438991677641887	1739.8332771283046	37.5
1	60.0	1.0121557367425296	1740.0397363256216	37.5
1	64.0	0.9285184165300635	1743.4270862249932	37.5
1	68.0	0.8905423320865149	1742.2285235961092	37.5
1	72.0	0.8819218891836019	1741.4481559931326	37.5
1	76.0	0.8829017615444172	1739.02855519731	37.5
1	80.0	0.884679444758527	1742.0210817885834	37.5
1	84.0	0.8938389984042323	1740.383346264244	37.5
1	88.0	0.9033960527884181	1739.0787889961764	37.5
1	92.0	0.9199133890649317	1739.4376871430438	37.5
1	96.0	0.9425045449495031	1740.6035366654344	37.5
1	100.0	1.0116906900555467	1737.79514733887	37.5
1	104.0	1.0472079165153736	1738.2678340346072	37.5
1	108.0	1.0359852107451029	1739.6716345253417	37.5
1	112.0	0.9638501535743069	1743.0862001695336	37.5
1	116.0	0.9056007250732022	1743.7074004091394	37.5
1	120.0	0.8902255529797132	1742.7752494986423	37.5
1	124.0	0.888183082673045	1740.545862116606	37.5
1	128.0	0.8882379938887204	1740.044007712707	37.5
1	132.0	0.8976043228351378	1738.1096740888038	37.5
1	136.0	0.9032181313947377	1738.0995248691852	37.5
1	140.0	0.9141784172321388	1738.8429688137885	37.5
1	144.0	0.937028972198192	1737.5321964639702	37.5
1	148.0	0.9856776918713077	1737.1528920298028	37.5
1	152.0	1.0298190533571199	1735.6290308227365	37.5
1	156.0	1.0292411785663644	1736.9618791817843	37.5
1	160.0	0.9942934717468682	1738.9917381962027	37.5
1	164.0	0.9168915883198815	1745.239095451204	37.5
1	168.0	0.8933156386062555	1745.8851589206909	37.5
1	172.0	0.8924134369254159	1739.876710565575	37.5
1	176.0	0.8958848359031009	1740.4758647129488	37.5
1	180.0	0.8990027216921236	1740.628656081861	37.5
1	184.0	0.9005394488601275	1738.24534534813	37.5
1	188.0	0.9084362918947922	1740.952561938279	37.5
1	192.0	0.9183474057352607	1741.507049459059	37.5
1	196.0	0.9418112891753596	1740.967575470931	37.5
1	200.0	1.0016683799103436	1739.5890067906907	37.5
1	204.0	1.0363849341150546	1739.0203417332275	37.5
1	208.0	1.0297727010486328	1740.317947989437	37.5
1	212.0	0.9778469965855693	1743.3169258786393	37.5
1	216.0	0.9103296176486639	1746.4675505203038	37.5
1	220.0	0.8915268503515495	1746.8977266399909	37.5
1	224.0	0.8890318623531985	1742.9218922340742	37.5
1	228.0	0.8904388899804614	1742.7911645384704	37.5
1	232.0	0.8952779349778011	1739.7692848181448	37.5
1	236.0	0.898938758756063	1742.0769327938333	37.5
1	240.0	0.9118148311511238	1741.0380266779116	37.5
1	244.0	0.9201994911708499	1741.93722501788	37.5
1	248.0	0.9480137719019763	1739.5541902916466	37.5
1	252.0	1.0045753601465082	1739.2198663729864	37.5
1	256.0	1.032610801225685	1737.8074127894693	37.5
1	260.0	1.025439632332568	1739.422855661627	37.5
1	264.0	0.9675785740968589	1740.1431700265528	37.5
1	268.0	0.9039471349098798	1746.19551956058	37.5
1	272.0	0.8902455967417287	1746.3581628154898	37.5
1	276.0	0.886665747261909	1743.1876535430322	37.5
1	280.0	0.88020264525587	1741.6687295424642	37.5
1	284.0	0.8997520009405722	1740.8958407657133	37.5
1	288.0	0.8995161677184492	1739.154770740951	37.5
1	292.0	0.910271108956049	1738.7168276684845	37.5
1	296.0	0.9190085017821223	1740.2464109746145	37.5
1	300.0	0.9436237352769217	1739.277254858406	37.5
1	304.0	0.9992634318800858	1738.9006544038016	37.5
1	308.0	1.034109659612794	1741.385060661185	37.5
1	312.0	1.0249782223700667	1741.760374570326	37.5
1	316.0	0.973690974691589	1742.328586383731	37.5
1	320.0	0.9098320020343209	1748.8170930011163	37.5
1	324.0	0.8867399934069256	1751.2303506276553	37.5
1	328.0	0.8842950799404491	1749.3634577763958	37.5
1	332.0	0.8841765902057476	1745.3467888547957	37.5
1	336.0	0.8932553482691141	1745.301311353631	37.5
1	340.0	0.8983738221606855	1744.2198160504097	37.5
1	344.0	0.905482843235687	1743.096610993677	37.5
1	348.0	0.9109369075354211	1742.0381596339498	37.5
1	352.0	0.9285602536541379	1742.2761686795625	37.5
1	356.0	0.9809130579850579	1741.179620004296	37.5
1	360.0	1.0212930807638938	1741.2105077096166	37.5
1	364.0	1.0243173987133571	1740.6567752075584	37.5
1	368.0	1.0034197731300507	1740.0701929628185	37.5
1	372.0	0.9278868533218282	1742.420706729832	37.5
1	380.0	0.8862147204717672	1748.1413417062893	37.5
1	384.0	0.8758782688838159	1747.9249440270055	37.5
1	388.0	0.8881170810805069	1744.036830404438	37.5
1	392.0	0.8909323085950569	1742.496204231361	37.5
1	396.0	0.8965141995179762	1741.7157785297518	37.5
1	400.0	0.9058510560256333	1741.957699213049	37.5
1	404.0	0.9183325411095229	1741.6944370796286	37.5
1	408.0	0.9363865021896168	1742.0287334154873	37.5
1	412.0	0.9983531744238011	1741.4650008100962	37.5
1	416.0	1.0251990007021021	1739.6640407043235	37.5
1	420.0	1.0225419533096847	1740.529651389889	37.5
1	424.0	0.9869582088907783	1736.8235107369535	37.5
1	428.0	0.9193235905174268	1739.227854705009	37.5
1	444.0	0.8887990335737979	1743.9520122700128	37.5
1	448.0	0.8891140202022949	1742.437919968592	37.5
1	452.0	0.893112021166093	1740.058247346715	37.5
1	456.0	0.903018764865598	1741.5974882376113	37.5
1	460.0	0.9134098658552348	1743.2368461715027	37.5
1	464.0	0.9240768580059421	1742.4890655404652	37.5
1	468.0	0.9775623352414919	1738.998828736733	37.5
1	472.0	1.019231367515382	1736.0193898357668	37.5
1	476.0	1.0225792319726137	1736.2308876331504	37.5
1	480.0	0.9898871421961846	1736.6173177851963	37.5
1	484.0	0.9195717284818495	1736.595483635888	37.5
1	500.0	0.8775282863532425	1742.2894069633137	37.5
1	504.0	0.8859021770970227	1738.452703244679	37.5
1	508.0	0.8893744084825103	1736.882274211325	37.5
1	512.0	0.89701970828433	1738.2239214166004	37.5
1	516.0	0.9024349095447807	1738.4934214360374	37.5
1	520.0	0.9111129152766881	1737.3683911780504	37.5
1	524.0	0.9363659552374778	1736.160303491307	37.5
1	528.0	0.9888455977073174	1737.2115970380044	37.5
1	532.0	1.0178242608778036	1736.7710814185984	37.5
1	536.0	1.0116187370611782	1736.050544157338	37.5
1	540.0	0.9659617396829536	1736.22777005477	37.5
1	544.0	0.8968472823258047	1736.5442753091318	37.5
1	548.0	0.8830402104559316	1738.8391118604536	37.5
1	564.0	0.8777715825742094	1743.0788493575988	37.5
1	568.0	0.8818304273458282	1738.636152713533	37.5
1	572.0	0.8903081089374935	1738.5264175415086	37.5
1	576.0	0.8979519780384025	1737.9108454459606	37.5
1	580.0	0.9036086816125797	1737.8801760000251	37.5
1	584.0	0.9257555138197749	1737.6408948300418	37.5
1	588.0	0.9810729645523614	1736.623092121666	37.5
1	592.0	1.011648524053884	1735.9669537371744	37.5
1	596.0	1.0068628538337823	1736.7528294121755	37.5
1	600.0	0.9619323923907551	1737.805563521135	37.5
1	604.0	0.8976464205435024	1736.0646358338847	37.5
1	608.0	0.8774721573406463	1740.041139891478	37.5
1	624.0	0.8728095483519532	1744.0808753709878	37.5
1	628.0	0.8708081001423064	1742.155631767063	37.5
1	632.0	0.8827492485113401	1738.7191971020902	37.5
1	636.0	0.8866788879843507	1738.8134025846427	37.5
1	640.0	0.8957481513962189	1737.5738365604789	37.5
1	644.0	0.9092813577259367	1737.4036553743645	37.5
1	648.0	0.9416765086584326	1738.7732740894974	37.5
1	652.0	0.9937980076712079	1737.2415288120217	37.5
1	656.0	0.995294701226456	1737.7731024907043	37.5
1	660.0	0.9859356004497202	1737.5345140024297	37.5
1	664.0	0.926870464327565	1738.050319698102	37.5
1	668.0	0.8768318543657159	1739.9321606951933	37.5
2	0.0	0.8962507581865093	1593.1094058161084	37.5
2	4.0	0.8856473394285652	1594.8415024984774	37.5
2	8.0	0.8774630798341531	1598.7408809577153	37.5
2	12.0	0.8829568412009173	1597.3703911557063	37.5
2	16.0	0.8842361478759145	1596.9140842822435	37.5
2	20.0	0.8845595382406126	1598.170788158337	37.5
2	24.0	0.8897677056928572	1597.5451987704118	37.5
2	28.0	0.8916525110060067	1596.7351647489515	37.5
2	32.0	0.9011296818738317	1596.6167811781477	37.5
2	36.0	0.9103979183832067	1596.8874882203424	37.5
2	40.0	0.9127307151706124	1596.0798830428123	37.5
2	44.0	0.9276610936041769	1597.4418872527178	37.5
2	48.0	0.9660566317888397	1598.128452698729	37.5
2	52.0	1.0448126068427857	1596.7212282064952	37.5
2	56.0	1.0491097299678396	1597.4819991149334	37.5
2	60.0	1.0136103204843772	1597.7848759113572	37.5
2	64.0	0.940096225332073	1596.2706857206265	37.5
2	68.0	0.8873776800697307	1601.7408820525268	37.5
2	72.0	0.8819137291741814	1597.4891459914406	37.5
2	76.0	0.8787061236785262	1597.2781232829898	37.5
2	80.0	0.8830707238610778	1597.3046452896658	37.5
2	84.0	0.8940165482328529	1597.2210205020087	37.5
2	88.0	0.9011386033124574	1597.127538607473	37.5
2	92.0	0.9060433321079142	1597.966082543625	37.5
2	96.0	0.9260340996626275	1597.209771084615	37.5
2	100.0	0.979125303359876	1598.5316414521703	37.5
2	104.0	1.0340080307375041	1597.467722966906	37.5
2	108.0	1.0267762277584613	1594.929982517263	37.5
2	112.0	0.977694290096426	1594.1993570223867	37.5
2	116.0	0.9131945731530586	1594.654343436767	37.5
2	120.0	0.8867495494785449	1596.463819420019	37.5
2	124.0	0.8763165402054371	1600.5085887314792	37.5
2	128.0	0.8842011068449577	1601.117107719297	37.5
2	132.0	0.8869104641120598	1601.2011175291143	37.5
2	136.0	0.8877770525934355	1598.180270535223	37.5
2	140.0	0.9049767047605782	1597.2601587444144	37.5
2	144.0	0.9174475002266975	1597.4535213959905	37.5
2	148.0	0.943206905878844	1599.364804526734	37.5
2	152.0	0.9986034369726206	1597.6344621067246	37.5
2	156.0	1.0259314631032594	1596.8033380406707	37.5
2	160.0	1.0103396064736028	1595.536820116423	37.5
2	164.0	0.9397850592251742	1591.5428273446912	37.5
2	168.0	0.8986173948227221	1591.708236874552	37.5
2	172.0	0.888419540753846	1594.20529943565	37.5
2	176.0	0.887800931626195	1596.352804525639	37.5
2	180.0	0.8886471001036635	1595.9039007488768	37.5
2	184.0	0.8918258053077069	1595.700092541137	37.5
2	188.0	0.8997519923373568	1596.368224601296	37.5
2	192.0	0.9056122732646986	1596.7154245098125	37.5
2	196.0	0.9180972456762059	1598.816753020658	37.5
2	200.0	0.9532781549909869	1599.5714598706284	37.5
2	204.0	1.0110203852597168	1597.9441283052056	37.5
2	208.0	1.0330675642652398	1595.4857861429575	37.5
2	212.0	1.0080118032005045	1594.3171871947595	37.5
2	216.0	0.9273585625292909	1589.3020613824162	37.5
2	220.0	0.8913107783931288	1587.6689764979344	37.5
2	224.0	0.886355974932582	1593.8421750409275	37.5
2	228.0	0.8844365465241781	1596.0837905552778	37.5
2	232.0	0.8880930798196518	1596.0500123647384	37.5
2	236.0	0.8980757563383432	1596.9329233687315	37.5
2	240.0	0.8995394413416139	1596.1389795472592	37.5
2	244.0	0.9132119215217465	1597.5525544248665	37.5
2	248.0	0.9233485154456854	1595.553335127878	37.5
2	252.0	0.9711888647114552	1597.559078070344	37.5
2	256.0	1.0168345447929539	1596.6478706858811	37.5
2	260.0	1.0230070046590107	1596.291028095766	37.5
2	264.0	1.0016395125038304	1593.8060584204748	37.5
2	280.0	0.8864888470955622	1597.644455182852	37.5
2	284.0	0.8837606824814549	1598.070431416775	37.5
2	288.0	0.8922571729068541	1596.9701435479994	37.5
2	292.0	0.898229750849314	1595.981575211783	37.5
2	296.0	0.9098611150720094	1593.9047851769362	37.5
2	300.0	0.9219513961213698	1595.099828672561	37.5
2	304.0	0.9671693746688004	1595.5945726235116	37.5
2	308.0	1.0140888988156995	1596.0013276665013	37.5
2	312.0	1.0232657525559963	1595.4911726877626	37.5
2	316.0	0.9998457768743246	1593.5162765695409	37.5
2	332.0	0.8809090606524409	1589.408356444256	37.5
2	336.0	0.8873166236972416	1594.1077268216354	37.5
2	340.0	0.8921030725464992	1595.2418567110915	37.5
2	344.0	0.8983568482497716	1594.5977982277511	37.5
2	348.0	0.9054833515085713	1594.799067399373	37.5
2	352.0	0.9145233782163176	1596.2969934080793	37.5
2	356.0	0.9440711758290244	1596.3324320399738	37.5
2	360.0	0.9971928404492989	1597.1762252247158	37.5
2	364.0	1.0176989724847907	1598.140984540957	37.5
2	368.0	1.0126764838647957	1597.5716081618943	37.5
2	372.0	0.9553454889300733	1595.6176107844442	37.5
2	388.0	0.8843625376036701	1593.2569612775555	37.5
2	392.0	0.8857545574976866	1592.5332278696285	37.5
2	396.0	0.8871475398632247	1591.7496313264016	37.5
2	400.0	0.8997507662081871	1590.798811813402	37.5
2	404.0	0.9103713012183565	1598.6284573759804	37.5
2	408.0	0.9234368000339384	1596.7921672250495	37.5
2	412.0	0.9632466511006884	1596.1885377711867	37.5
2	416.0	1.010040403631165	1597.8220556889528	37.5
2	420.0	1.023376799161002	1597.9170364694687	37.5
2	424.0	1.0102969151648664	1597.735346897372	37.5
2	428.0	0.936386645924017	1596.2828765277677	37.5
2	444.0	0.881853321388487	1594.4106345258858	37.5
2	448.0	0.8883416019773951	1593.128167084653	37.5
2	452.0	0.8872447485544127	1596.6159416293465	37.5
2	456.0	0.8963108400314777	1597.1124169216762	37.5
2	460.0	0.9030642164927666	1597.48128907538	37.5
2	464.0	0.9130593791284967	1596.7145940411158	37.5
2	468.0	0.9530870869248308	1596.6264537118489	37.5
2	472.0	1.0001322786371771	1596.9497474691282	37.5
2	476.0	1.012781053296587	1596.049484681167	37.5
2	480.0	1.0012131600356242	1597.0981117774506	37.5
2	484.0	0.94024287818798	1595.1430297567097	37.5
2	500.0	0.8777612557239363	1587.174028119238	37.5
2	504.0	0.8781478570561436	1590.0119537432174	37.5
2	508.0	0.8860001939060577	1592.5500259066384	37.5
2	512.0	0.8902700036500893	1591.492807740325	37.5
2	516.0	0.8981633625970247	1590.1664256294555	37.5
2	520.0	0.9072358011835844	1589.3207430214022	37.5
2	524.0	0.9194810921734332	1590.820190690718	37.5
2	528.0	0.9687499312666783	1590.4145694803203	37.5
2	532.0	1.0077607228684302	1590.8875408639774	37.5
2	536.0	1.0075393283390772	1591.1480856935095	37.5
2	540.0	0.9900263525392757	1590.8654339548343	37.5
2	544.0	0.9178186694076479	1591.3909284073654	37.5
2	556.0	0.8661593889536293	1581.327108143723	37.5
2	560.0	0.8713720045850689	1582.9414138351844	37.5
2	564.0	0.8798883687467548	1587.249561733479	37.5
2	568.0	0.8830456394498816	1590.2584218274517	37.5
2	572.0	0.885722506799939	1591.2522463846965	37.5
2	576.0	0.8917599345127695	1592.7299640863332	37.5
2	580.0	0.8993601298367303	1591.8728783644708	37.5
2	584.0	0.911981929280788	1591.292066393091	37.5
2	588.0	0.9615223154068842	1590.9019355636497	37.5
2	592.0	0.9979186181516773	1590.81744467896	37.5
2	596.0	0.9991692587829728	1590.6740592550289	37.5
2	600.0	0.9765146040375507	1590.7670292230769	37.5
2	604.0	0.9144594346956941	1590.3074128115595	37.5
2	616.0	0.8652764373906603	1581.8603795025722	37.5
2	620.0	0.8650820440894041	1581.8664914791823	37.5
2	624.0	0.8704154368904506	1584.478791183207	37.5
2	628.0	0.8691066836562215	1586.778237388538	37.5
2	632.0	0.8809659455276194	1589.4937931083316	37.5
2	636.0	0.8879927419393152	1589.4767351360051	37.5
2	640.0	0.8918590420010415	1590.088850024171	37.5
2	644.0	0.8962961397006497	1590.2322541022363	37.5
2	648.0	0.9328599905284581	1590.4602695764718	37.5
2	652.0	0.9828113519943389	1589.985204985721	37.5
2	656.0	0.9944630061572224	1590.0671975587302	37.5
2	660.0	0.9878998087328656	1591.812932629453	37.5
2	664.0	0.9388375887306543	1591.3809717590532	37.5
3	0.0	0.8859021188164704	1382.3799197511396	37.5
3	4.0	0.877139055959435	1388.1170369139609	37.5
3	8.0	0.8713239133097828	1383.264282278742	37.5
3	12.0	0.8794942622533882	1394.7521479654436	37.5
3	16.0	0.8803585419009214	1395.1014911546351	37.5
3	20.0	0.8783313750079282	1391.190886886286	37.5
3	24.0	0.8867979830910243	1392.1622211421177	37.5
3	28.0	0.8931668454733631	1384.7173965288173	37.5
3	32.0	0.8980716325946659	1382.9890890628767	37.5
3	36.0	0.9099062146725269	1390.6629182531296	37.5
3	40.0	0.9188401416985454	1384.4311290154876	37.5
3	44.0	0.9316107403376744	1386.691608063339	37.5
3	48.0	0.9884393052924456	1389.182588246772	37.5
3	52.0	1.0371737708895303	1389.306947451292	37.5
3	56.0	1.0386946642168438	1388.860161665378	37.5
3	60.0	1.0012360592066263	1390.751686204511	37.5
3	64.0	0.9313297558348227	1390.5289460123738	37.5
3	76.0	0.8771967083563025	1384.6889537597265	37.5
3	80.0	0.8789450050901858	1383.9354769496454	37.5
3	84.0	0.889082567786005	1387.4812704413534	37.5
3	88.0	0.8937795390968426	1386.721325061638	37.5
3	92.0	0.9078849556729116	1384.9826762483165	37.5
3	96.0	0.92541677086639	1386.3951455808904	37.5
3	100.0	0.993594852031056	1391.3234602549603	37.5
3	104.0	1.0290354268551158	1389.0121352027195	37.5
3	108.0	1.0221617216080081	1386.7578962583912	37.5
3	112.0	0.960107807178214	1386.6711373983346	37.5
3	116.0	0.9023404547660863	1385.5909460308485	37.5
3	120.0	0.8828853477994825	1381.2658762086855	37.5
3	124.0	0.8791657137546179	1384.6138098854042	37.5
3	136.0	0.8956605693955219	1382.7967343841035	37.5
3	140.0	0.903884192438493	1381.6598500123898	37.5
3	144.0	0.9134782188519651	1380.874374872775	37.5
3	148.0	0.9717200301663265	1382.7238160841782	37.5
3	152.0	1.012317501391148	1383.765196663708	37.5
3	156.0	1.016514091561654	1383.4396612255791	37.5
3	160.0	0.9796250615903582	1382.920047437725	37.5
3	164.0	0.9125936346412606	1378.9796701757746	37.5
3	168.0	0.8908430591080407	1378.4359372624135	37.5
3	172.0	0.8827502926340406	1378.1745476307046	37.5
3	176.0	0.8833965594755266	1377.8308639759898	37.5
3	180.0	0.8844798404133726	1377.181365350595	37.5
3	184.0	0.8948011051061256	1378.9965072827204	37.5
3	188.0	0.8980430275780367	1380.8129337461846	37.5
3	192.0	0.9153219989014785	1381.906863026932	37.5
3	196.0	0.9176161730646537	1382.128230305094	37.5
3	200.0	0.9673566555166557	1380.8681847714472	37.5
3	204.0	1.0196513552981599	1380.9467244324037	37.5
3	208.0	1.0254196094381864	1381.296578243328	37.5
3	212.0	1.0001635305335674	1379.4607884344207	37.5
3	216.0	0.9166026436827793	1377.8151013234287	37.5
3	220.0	0.8865636535954561	1377.181678163315	37.5
3	224.0	0.8792239820681051	1377.9705591683169	37.5
3	228.0	0.8807121773764228	1378.0780737432658	37.5
3	232.0	0.8860046844445258	1379.735345347155	37.5
3	236.0	0.8927715157947338	1379.4890507324326	37.5
3	240.0	0.8984757785849361	1379.653080483063	37.5
3	244.0	0.9082493189435855	1380.3876027447614	37.5
3	248.0	0.914897896360338	1380.5443860964838	37.5
3	252.0	0.9588385774477973	1380.1791043819087	37.5
3	256.0	1.012434616764931	1381.1259420995282	37.5
3	260.0	1.0289515707705899	1381.745933071889	37.5
3	264.0	1.0098110099023896	1379.5489693629904	37.5
3	268.0	0.9343727583892704	1377.6871617105564	37.5
3	272.0	0.8918771237018642	1375.8417999431642	37.5
3	276.0	0.8826409150472881	1374.7946109122463	37.5
3	280.0	0.8792297141060268	1376.1333437258336	37.5
3	284.0	0.8852618935449619	1377.4882979961494	37.5
3	288.0	0.8936641460998201	1378.2273699199268	37.5
3	292.0	0.893262723670772	1377.963482975893	37.5
3	296.0	0.9072943160798491	1376.4602688878254	37.5
3	300.0	0.9188099298928551	1377.2649885799376	37.5
3	304.0	0.9382662199004329	1378.471455986256	37.5
3	308.0	1.0007158786696282	1380.939150886889	37.5
3	312.0	1.0285668452898589	1380.5323570055325	37.5
3	316.0	1.0183655378264116	1380.270351748013	37.5
3	320.0	0.9717844456438959	1376.9689723931217	37.5
3	324.0	0.904142889788244	1374.1420136964928	37.5
3	328.0	0.8846795627945897	1374.635529834028	37.5
3	332.0	0.8829280789607167	1375.506581024962	37.5
3	336.0	0.8881155205564863	1378.3539677288388	37.5
3	340.0	0.8900159658290366	1378.7076729504488	37.5
3	344.0	0.8964971252264936	1376.9800093971653	37.5
3	348.0	0.8994868021214762	1377.5345916685533	37.5
3	352.0	0.9141637707049984	1379.4833815643728	37.5
3	356.0	0.929069911561671	1381.653878485727	37.5
3	360.0	0.9661519685596934	1381.4317913888144	37.5
3	364.0	1.014540490676571	1382.117102053195	37.5
3	368.0	1.0200118353585113	1381.650428244151	37.5
3	372.0	1.0046069386191263	1380.2646032918474	37.5
3	376.0	0.9357838059004423	1376.5431711363171	37.5
3	380.0	0.8971630295340904	1373.700070877995	37.5
3	384.0	0.8802241352782519	1374.2465157581964	37.5
3	388.0	0.8762967374484097	1373.7545126461343	37.5
3	392.0	0.8837659128820529	1375.8404017462262	37.5
3	396.0	0.8884873881975791	1375.2644536925147	37.5
3	400.0	0.897624370701942	1376.7657237846388	37.5
3	404.0	0.9063292034930414	1379.6415139648172	37.5
3	408.0	0.9173765098788595	1381.3093794368642	37.5
3	412.0	0.9307674344201246	1380.6799105966809	37.5
3	416.0	0.9765677405513127	1382.4307495118628	37.5
3	420.0	1.0123299629528417	1384.5910120234282	37.5
3	424.0	1.0212491667658523	1383.944004140769	37.5
3	428.0	1.0043557948117177	1383.78997011719	37.5
3	432.0	0.9280964250268314	1381.039309556326	37.5
3	436.0	0.8920628241364157	1378.6642053657754	37.5
3	452.0	0.8925794881766447	1381.8363421552217	37.5
3	456.0	0.8992401094937911	1380.508127687226	37.5
3	460.0	0.9013642643632873	1383.0330456669244	37.5
3	464.0	0.9093481019336251	1382.0537324595057	37.5
3	468.0	0.9204992772055602	1381.9644141824706	37.5
3	472.0	0.955820921764825	1382.722471819732	37.5
3	476.0	1.0027950789741273	1382.6617191454684	37.5
3	480.0	1.015145519774899	1381.8318634279378	37.5
3	484.0	1.0020179867324237	1380.8638822158202	37.5
3	488.0	0.9484310123176447	1379.2711456541624	37.5
3	492.0	0.8948245543577362	1376.8873213023112	37.5
3	508.0	0.879098470958779	1371.6823294886694	37.5
3	512.0	0.8918521353016742	1373.5716359885782	37.5
3	516.0	0.8903235026442006	1374.023997716541	37.5
3	520.0	0.8996139083116782	1376.6677123070542	37.5
3	524.0	0.906432010779977	1376.3286144924027	37.5
3	528.0	0.9170419649037657	1375.213644988886	37.5
3	532.0	0.956884624340845	1375.692300424452	37.5
3	536.0	1.0008852908155785	1376.067140712854	37.5
3	540.0	1.0185623871833525	1378.0727069528125	37.5
3	544.0	1.0014098762751744	1377.9004357446331	37.5
3	548.0	0.9434051315628456	1378.4915451941854	37.5
3	552.0	0.8913394344327864	1374.9588659283725	37.5
3	556.0	0.8763021237764761	1370.9964349138904	37.5
3	560.0	0.8757561745427034	1369.3175199098578	37.5
3	564.0	0.8763777032648065	1370.262144113272	37.5
3	568.0	0.8739261384562117	1369.4425462127867	37.5
3	572.0	0.8804942324435515	1371.5335577238336	37.5
3	576.0	0.8895108539822085	1372.9200655186014	37.5
3	580.0	0.8948340560880319	1372.8217808334468	37.5
3	584.0	0.9037221746721641	1373.766644376418	37.5
3	588.0	0.9168768774867005	1374.247079463358	37.5
3	592.0	0.9401665094761785	1375.565658108882	37.5
3	596.0	0.9921438277702016	1378.6394570085215	37.5
3	600.0	1.005160402914996	1378.606430478029	37.5
3	604.0	1.003552899618227	1379.747598763737	37.5
3	608.0	0.9567254927643765	1378.076479832847	37.5
3	612.0	0.8931723338438871	1376.7930015132272	37.5
3	616.0	0.8764732510734257	1375.585366338943	37.5
3	620.0	0.8720786123388925	1374.467928452823	37.5
3	624.0	0.8722736881386314	1374.4050085555707	37.5
3	628.0	0.8696118102961636	1372.2653254389857	37.5
3	632.0	0.8769085992764392	1371.6710507781995	37.5
3	636.0	0.8799794619449182	1371.585738658742	37.5
3	640.0	0.8890838244685167	1374.4718626471622	37.5
3	644.0	0.890342743452709	1373.8032421192524	37.5
3	648.0	0.9096566657133001	1378.6947800057833	37.5
3	652.0	0.9144878887950492	1377.2590069959365	37.5
3	656.0	0.9488089011373698	1378.6073121861966	37.5
3	660.0	0.9909503587722756	1377.7964669569667	37.5
3	664.0	1.0003091779560285	1379.475376322744	37.5
3	668.0	0.989324158546443	1378.783097458274	37.5
4	0.0	0.8911631123235971	1524.9083709790762	37.5
4	4.0	0.88006832308813	1526.6378359470682	37.5
4	8.0	0.8775878360614802	1529.2894797517192	37.5
4	12.0	0.8781721965257333	1529.2686345841769	37.5
4	16.0	0.8762471596181051	1528.33468117679	37.5
4	20.0	0.8821674361861642	1528.9790997858297	37.5
4	24.0	0.8864098647643851	1529.4198294051266	37.5
4	28.0	0.8925221153819164	1528.1562384744118	37.5
4	32.0	0.8960854292569432	1528.0822376106682	37.5
4	36.0	0.904290639230367	1529.512908643146	37.5
4	40.0	0.9138190654569821	1527.9344802449252	37.5
4	44.0	0.9272817631115613	1527.6849689158516	37.5
4	48.0	0.9603793480391107	1527.157148535508	37.5
4	52.0	1.0336936754390211	1524.6711321316648	37.5
4	56.0	1.0389427191652674	1525.1426227686115	37.5
4	60.0	1.006696031462098	1525.6966632222857	37.5
4	64.0	0.9380844903548198	1527.7093942419358	37.5
4	76.0	0.8686618922685638	1530.7402955321918	37.5
4	80.0	0.878996505451987	1528.3753888548747	37.5
4	84.0	0.888006627757771	1527.6783379423232	37.5
4	88.0	0.892184726820498	1528.565146741937	37.5
4	92.0	0.9068319928036497	1527.4879528405602	37.5
4	96.0	0.9142287006860644	1528.4577311809355	37.5
4	100.0	0.9678429528769645	1526.048168003099	37.5
4	104.0	1.0220316965153706	1526.0503415835285	37.5
4	108.0	1.0258099016671847	1524.895125509633	37.5
4	112.0	0.9824736431032232	1526.5317156004462	37.5
4	116.0	0.9138397830617379	1528.513256140666	37.5
4	136.0	0.886757264049457	1529.3122727706268	37.5
4	140.0	0.9025685743062989	1526.4312060960992	37.5
4	144.0	0.9088772991779852	1526.6584964845051	37.5
4	148.0	0.933545272377917	1524.9837988256038	37.5
4	152.0	0.9920239336779437	1523.4290664929024	37.5
4	156.0	1.0150624425915626	1523.8697865721454	37.5
4	160.0	1.00477001643956	1526.189334352699	37.5
4	164.0	0.9456270620612502	1526.1609983462286	37.5
4	168.0	0.8950488556147598	1527.913044677167	37.5
4	172.0	0.8862201145326359	1525.1940435172926	37.5
4	176.0	0.8871460743488768	1525.6136960118831	37.5
4	180.0	0.8848641165831446	1523.2711987445996	37.5
4	184.0	0.8924699669259598	1525.5976860762787	37.5
4	188.0	0.8974845577920578	1522.2739985194155	37.5
4	200.0	0.9487024843694364	1521.879072328882	37.5
4	204.0	1.0050417275530887	1520.6342989203636	37.5
4	208.0	1.0275533483404122	1521.144792045752	37.5
4	212.0	1.00986679975447	1522.7552663316148	37.5
4	216.0	0.9392407017012057	1526.149385310785	37.5
4	220.0	0.8907895833305135	1527.164580993844	37.5
4	224.0	0.8829440199142231	1527.734054734574	37.5
4	228.0	0.8829815664904066	1526.385942086267	37.5
4	232.0	0.8844257782019911	1524.2652334513498	37.5
4	236.0	0.8961361533811442	1523.852940830741	37.5
4	240.0	0.8967761811171955	1525.7117759483258	37.5
4	244.0	0.9066739362807219	1523.8350681169256	37.5
4	248.0	0.9171756293177712	1522.370108393477	37.5
4	252.0	0.9564273351935842	1520.2533992272895	37.5
4	256.0	1.0067748810014532	1519.1400727440505	37.5
4	260.0	1.0293836333742412	1519.9973923449977	37.5
4	264.0	1.0121948906669915	1521.3401818761756	37.5
4	268.0	0.942673319729532	1525.235707919073	37.5
4	284.0	0.8842162739283184	1524.2233512812195	37.5
4	288.0	0.8939315236811272	1523.9079487462202	37.5
4	292.0	0.8960635903778326	1524.669450076554	37.5
4	296.0	0.9069173919153771	1523.9891209258562	37.5
4	300.0	0.9143675299736206	1523.9993550315496	37.5
4	304.0	0.9456181060381991	1522.0799509407095	37.5
4	308.0	1.005423703413785	1520.1945003420044	37.5
4	312.0	1.0310577639068534	1519.2177068180808	37.5
4	316.0	1.0182692068823236	1520.879654390999	37.5
4	320.0	0.9582400243344377	1524.541783020612	37.5
4	324.0	0.8949184608253599	1528.218898681688	37.5
4	328.0	0.8830006283750822	1527.8604940686414	37.5
4	332.0	0.8801833283413095	1525.30526143693	37.5
4	336.0	0.8800380573538491	1523.1819204755186	37.5
4	340.0	0.8932629204915823	1522.997020846955	37.5
4	344.0	0.8957690504445767	1523.8562064632224	37.5
4	348.0	0.9060466176807784	1522.6707406905384	37.5
4	352.0	0.911989161157557	1523.8173632347452	37.5
4	356.0	0.9274424840337977	1520.1542222316364	37.5
4	360.0	0.9794375209594542	1520.0259446053085	37.5
4	364.0	1.0217925991997845	1520.7485328590922	37.5
4	368.0	1.0285529053043754	1519.02456115094	37.5
4	372.0	1.0010650149703793	1521.7551994029277	37.5
4	376.0	0.9172424438697369	1527.206427132628	37.5
4	380.0	0.8909335291243898	1529.8039894385065	37.5
4	388.0	0.8788938891815875	1525.9204464787272	37.5
4	392.0	0.8868163666423129	1522.8526074000413	37.5
4	396.0	0.8900794154152993	1523.4927942526351	37.5
4	400.0	0.8992849454527413	1520.3662997608926	37.5
4	404.0	0.9084453693923803	1522.737671778571	37.5
4	408.0	0.9201689330326553	1522.1823073833166	37.5
4	412.0	0.9404774304939627	1520.7447531269413	37.5
4	416.0	0.991590037110643	1520.484603678599	37.5
4	420.0	1.0238853890184467	1521.92180273429	37.5
4	424.0	1.0223641739460496	1520.8046163650097	37.5
4	428.0	0.990773917833454	1525.1389016408757	37.5
4	432.0	0.9185593775908982	1526.9155145583495	37.5
4	436.0	0.8840775968995446	1530.74238365971	37.5
4	440.0	0.8809839895007998	1532.619014170158	37.5
4	444.0	0.8817552515294783	1529.8344230918383	37.5
4	448.0	0.8861929837883817	1525.4784742680638	37.5
4	452.0	0.8940527705364746	1521.2183902067063	37.5
4	456.0	0.8967793064679481	1521.4949395790425	37.5
4	460.0	0.9045566588308408	1519.962477108982	37.5
4	464.0	0.9144427602851312	1520.16127236055	37.5
4	468.0	0.9279613853389469	1519.9528920004573	37.5
4	472.0	0.9776223767988862	1517.5485350424829	37.5
4	476.0	1.014232774678851	1517.063322324412	37.5
4	480.0	1.018838887428572	1518.4083984339936	37.5
4	484.0	0.995777663750516	1520.0970599155587	37.5
4	488.0	0.9286847206153429	1521.7842893144527	37.5
4	492.0	0.884498781786888	1526.23894609306	37.5
4	500.0	0.8852398271940705	1526.2512025841495	37.5
4	504.0	0.8737161138255753	1529.1408588711834	37.5
4	508.0	0.8776842900455866	1524.872602634657	37.5
4	512.0	0.888888405204302	1520.2418425633166	37.5
4	516.0	0.8945727721985587	1518.8020534975576	37.5
4	520.0	0.9044780710577961	1515.759476702741	37.5
4	524.0	0.9118333926647758	1515.6954240743282	37.5
4	528.0	0.9309358872965939	1515.4520722768768	37.5
4	532.0	0.9798777824660713	1512.7645694066834	37.5
4	536.0	1.0156996820550332	1514.259577769143	37.5
4	540.0	1.0155462950914975	1513.3594676264051	37.5
4	544.0	0.9941192960318753	1515.5939622790677	37.5
4	548.0	0.9226389394712036	1518.2689245770584	37.5
4	552.0	0.8882049181775237	1519.7144525817114	37.5
4	556.0	0.8713561360194001	1521.7997371670751	37.5
4	560.0	0.8738471785809723	1522.1058944270455	37.5
4	564.0	0.8853098604133672	1519.9065375113944	37.5
4	576.0	0.8915354689294408	1520.39754002879	37.5
4	580.0	0.9017253472061886	1517.9096804874175	37.5
4	584.0	0.9089912630126216	1516.480194327302	37.5
4	588.0	0.9202451405502855	1512.9173365914596	37.5
4	592.0	0.9554876322831576	1513.507061448379	37.5
4	596.0	1.005513738615508	1513.0979540830376	37.5
4	600.0	1.0097564013084233	1513.8136515921294	37.5
4	604.0	0.9950880593636952	1513.3750981855294	37.5
4	608.0	0.9406129097766377	1515.6727036417824	37.5
4	612.0	0.8888213909196412	1517.9756639499624	37.5
4	616.0	0.8737249832624316	1517.301519425131	37.5
4	620.0	0.8664752937690763	1517.5206840557464	37.5
4	624.0	0.8733673284084273	1517.905948150913	37.5
4	628.0	0.8714591477588015	1519.163460050563	37.5
4	632.0	0.8767813653334439	1520.4209261571075	37.5
4	636.0	0.8849164709622432	1519.7972992411678	37.5
4	640.0	0.8890638229617619	1519.626605035739	37.5
4	644.0	0.90029124553895	1517.8555178959616	37.5
4	648.0	0.9073206014529844	1514.1013358188716	37.5
4	652.0	0.9221901983576593	1513.0629052548095	37.5
4	656.0	0.9631105176992507	1513.9873337972297	37.5
4	660.0	1.002985592968228	1513.8521551574129	37.5
4	664.0	1.0020822325873033	1514.9003508814976	37.5
4	668.0	0.9831209555026704	1514.9957533529669	37.5
5	0.0	0.8811233184951776	1801.06942417451	37.5
5	4.0	0.872654300692327	1804.987605029263	37.5
5	8.0	0.8705837155278002	1806.981644239656	37.5
5	12.0	0.865210786521194	1805.370291614756	37.5
5	16.0	0.8730943159492403	1806.0774685176293	37.5
5	20.0	0.8732584075689965	1806.736161513821	37.5
5	24.0	0.8753371411856845	1808.072214048496	37.5
5	28.0	0.8881574471761946	1805.663373423977	37.5
5	32.0	0.8949575978491703	1806.3722464800185	37.5
5	36.0	0.9040965543199844	1805.6899203032533	37.5
5	40.0	0.908740820809741	1805.2614612460452	37.5
5	44.0	0.9245884899272939	1807.7327292954376	37.5
5	48.0	0.981713909312584	1808.5375572082	37.5
5	52.0	1.0405485220440287	1808.1943685047056	37.5
5	56.0	1.0429227864433794	1805.612370693815	37.5
5	60.0	1.0009871511030857	1804.3235742788515	37.5
5	64.0	0.9252123176954585	1804.5064661138767	37.5
5	68.0	0.8826738890423707	1807.3023560538013	37.5
5	72.0	0.8761868862429737	1806.293413695946	37.5
5	76.0	0.8804279552033507	1805.946337957335	37.5
5	80.0	0.8789213783505662	1807.0957425198517	37.5
5	84.0	0.8913274053828252	1807.004715408697	37.5
5	88.0	0.9011394676130081	1806.6895026926825	37.5
5	92.0	0.9091320684759373	1808.3423537117403	37.5
5	96.0	0.9292204651565267	1808.8041356012084	37.5
5	100.0	1.0000840469667298	1807.534050744796	37.5
5	104.0	1.030073804395403	1807.9007754903355	37.5
5	108.0	1.0220706488218207	1807.844524430158	37.5
5	112.0	0.9584263902703555	1806.168488757453	37.5
5	116.0	0.9020256143533057	1800.3354155812897	37.5
5	120.0	0.8874042964942596	1802.8551782316476	37.5
5	124.0	0.8789943016071615	1804.2966995902543	37.5
5	128.0	0.8854876059539076	1805.6895694315112	37.5
5	132.0	0.8862961893148192	1807.741825794124	37.5
5	136.0	0.8931410038689526	1807.441983542443	37.5
5	140.0	0.9057437912955487	1807.1505868348825	37.5
5	144.0	0.9240955511852418	1808.2594940971887	37.5
5	148.0	0.9700469363305202	1808.663087610057	37.5
5	152.0	1.0178653081260318	1809.251587506635	37.5
5	156.0	1.0196057199964546	1808.74903673572	37.5
5	160.0	0.9837310279560221	1806.8313348926545	37.5
5	164.0	0.9114121956682837	1814.730079017988	37.5
5	172.0	0.8845650215040937	1811.00365108575	37.5
5	176.0	0.8835718061508124	1812.3419890922703	37.5
5	180.0	0.884466023464415	1814.7014208594	37.5
5	184.0	0.8898049082526888	1816.5256809754187	37.5
5	188.0	0.8934949752732394	1816.2699938634807	37.5
5	192.0	0.906578452193087	1813.8737514011464	37.5
5	196.0	0.9188044450252921	1816.0982511912923	37.5
5	200.0	0.9744076766798279	1816.326027911549	37.5
5	204.0	1.0140251928169706	1816.5173427372397	37.5
5	208.0	1.0083593082893407	1816.310982066943	37.5
5	212.0	0.9679690120218106	1817.3060626381523	37.5
5	216.0	0.9034473436209286	1813.857104940908	37.5
5	224.0	0.8850352438605609	1812.1332392093573	37.5
5	228.0	0.884199327569225	1812.9990842042444	37.5
5	232.0	0.886157414080025	1812.828664571912	37.5
5	236.0	0.8905892084781705	1812.3419919943528	37.5
5	240.0	0.9011716121041626	1813.6567362077133	37.5
5	244.0	0.9083831283080804	1814.217953136398	37.5
5	248.0	0.9286437553655745	1814.9942261629585	37.5
5	252.0	0.9803844847523755	1816.484362086752	37.5
5	256.0	1.0093757430090986	1816.9054890070456	37.5
5	260.0	1.0006888164511765	1816.4990788059413	37.5
5	264.0	0.9573783815866747	1817.5372627534964	37.5
5	268.0	0.9014059315095447	1814.8309489154344	37.5
5	272.0	0.8833025737740351	1817.006312494432	37.5
5	276.0	0.880959271003185	1814.394298561435	37.5
5	280.0	0.8835143499849046	1811.8469268454016	37.5
5	284.0	0.88499403612391	1812.8712609179324	37.5
5	288.0	0.8933330226836917	1815.2924396439005	37.5
5	292.0	0.899370765847727	1816.320166587125	37.5
5	296.0	0.911363216265818	1814.9434783668837	37.5
5	300.0	0.9267981411770059	1814.4750007500777	37.5
5	304.0	0.9827644587099337	1815.4388820422585	37.5
5	308.0	1.0136216110816487	1814.6122111087736	37.5
5	312.0	1.0121792336806392	1814.114657717996	37.5
5	316.0	0.967608949606918	1813.1535783573115	37.5
5	320.0	0.9067653271072653	1814.1451342330847	37.5
5	324.0	0.8857408162777746	1812.7375588684868	37.5
5	328.0	0.8827983619782668	1814.8036505989892	37.5
5	332.0	0.8760600240479754	1810.594498765165	37.5
5	336.0	0.8851949745562394	1811.9408689477448	37.5
5	340.0	0.8917983908476219	1811.2814801032605	37.5
5	344.0	0.8944966439713871	1809.904688006605	37.5
5	348.0	0.9059475871011498	1810.5163132947791	37.5
5	352.0	0.9188799559920835	1809.9642928056408	37.5
5	356.0	0.9528119707610769	1812.6214120583008	37.5
5	360.0	1.0004171681208942	1813.081397882754	37.5
5	364.0	1.0150776676354913	1813.3820454891277	37.5
5	368.0	1.0021072745764186	1811.6466378630705	37.5
5	372.0	0.9306939459014347	1812.176653391539	37.5
5	380.0	0.8819798089543746	1812.6371658820344	37.5
5	384.0	0.8750927821803457	1812.576505434169	37.5
5	388.0	0.8762076135743785	1812.9263986862045	37.5
5	392.0	0.8803437731388857	1811.6954054918608	37.5
5	396.0	0.8903635211158147	1810.0862316320167	37.5
5	400.0	0.9017327322044608	1809.837928567937	37.5
5	404.0	0.9090830784222044	1812.2507341354744	37.5
5	408.0	0.9172087864953163	1811.152971895565	37.5
5	412.0	0.9654853987861532	1810.970968487585	37.5
5	416.0	1.0130832345394665	1812.219455734589	37.5
5	420.0	1.0161770114331805	1811.4563493216283	37.5
5	424.0	0.9986631805111111	1808.1419920600024	37.5
5	428.0	0.9213992215701386	1806.69174459465	37.5
5	448.0	0.8793049734446479	1810.0618013388337	37.5
5	452.0	0.8878187656429735	1808.022033251683	37.5
5	456.0	0.888434100329965	1811.2440361066708	37.5
5	460.0	0.8986393711958963	1810.523341291518	37.5
5	464.0	0.907896061345289	1812.9440512071992	37.5
5	468.0	0.9400837135384683	1814.2689056754507	37.5
5	472.0	0.9895605278169203	1815.731696228348	37.5
5	476.0	1.008851191682447	1816.462542805189	37.5
5	480.0	1.002051047472813	1815.5775012106649	37.5
5	484.0	0.9439634491693033	1813.5053525558417	37.5
5	488.0	0.8956359103893872	1812.942072643238	37.5
5	496.0	0.879911499347118	1814.811260577104	37.5
5	500.0	0.8779703535958941	1817.3271241894568	37.5
5	504.0	0.8749199724222319	1816.0997403441197	37.5
5	508.0	0.8793363932887732	1814.3807708873824	37.5
5	512.0	0.8922487843924449	1807.78568122058	37.5
5	516.0	0.8943725980941918	1809.910215787943	37.5
5	520.0	0.9020872527892875	1809.006913055944	37.5
5	524.0	0.9111055881669574	1811.4809301490768	37.5
5	528.0	0.9454351556999188	1812.8846360277355	37.5
5	532.0	0.9880372960259904	1813.2305396266963	37.5
5	536.0	0.9982820022115694	1813.067787957808	37.5
5	540.0	0.9952058684215145	1812.8142431306003	37.5
5	544.0	0.9338650643490217	1810.7631479752356	37.5
5	548.0	0.8906729614562068	1810.6034819554984	37.5
5	560.0	0.8780349657011477	1808.883629997593	37.5
5	564.0	0.8784498721969218	1807.9858831303115	37.5
5	568.0	0.8842623449993813	1808.8600519785207	37.5
5	572.0	0.8794687718233772	1811.695672207388	37.5
5	576.0	0.8868139675178424	1811.1694204241269	37.5
5	580.0	0.9029116711290984	1810.916142146864	37.5
5	584.0	0.9065922174854067	1811.1397558971016	37.5
5	588.0	0.9295646470745307	1811.7730782412743	37.5
5	592.0	0.9808133974372577	1812.446113102348	37.5
5	596.0	1.0081467074531727	1810.783499992725	37.5
5	600.0	0.9976541322949711	1810.9904471609923	37.5
5	604.0	0.95762676582937	1811.1611232628752	37.5
5	608.0	0.8937418633847252	1811.3030530121064	37.5
5	612.0	0.8698489272929983	1810.760971011259	37.5
5	616.0	0.8650324629024231	1810.546195753083	37.5
5	620.0	0.8674906704261164	1812.9467422482523	37.5
5	624.0	0.8673965335378634	1810.712145684111	37.5
5	628.0	0.8702740404793672	1811.0578892685053	37.5
5	632.0	0.8747527358546399	1813.371279303732	37.5
5	636.0	0.883281823546338	1811.4200557744505	37.5
5	640.0	0.8874255007938121	1812.314377580652	37.5
5	644.0	0.8958299094043287	1811.596059730844	37.5
5	648.0	0.9070281647405177	1811.9764137389895	37.5
5	652.0	0.9396649009431941	1811.714446348404	37.5
5	656.0	0.9811050520023383	1812.17143675759	37.5
5	660.0	1.0004755749914258	1812.051843315946	37.5
5	664.0	0.9904173346169689	1812.3822730320685	37.5
5	668.0	0.9348670193467272	1811.5604776981256	37.5
8	0.0	0.8565466292768107	945.5392450400068	37.5
8	4.0	0.8459600502630369	941.1141765520716	37.5
8	8.0	0.8518002068255656	962.1890572154024	37.5
8	12.0	0.844716633959783	944.6410894050796	37.5
8	16.0	0.8447436186074399	950.8240096812482	37.5
8	20.0	0.8442854915953937	950.8265919567056	37.5
8	24.0	0.8536024594728758	950.7089821741398	37.5
8	28.0	0.8576836863230449	944.3811175310342	37.5
8	32.0	0.8548478384483893	949.7082273980632	37.5
8	36.0	0.8656815834059087	958.4948988411928	37.5
8	40.0	0.8819316498584154	967.2038570207178	37.5
8	44.0	0.8897688567903316	968.6385239281552	37.5
8	48.0	0.9188672157140397	972.4403466452044	37.5
8	52.0	0.9835696073102902	978.0563884813732	37.5
8	56.0	1.0075930880145356	985.4004733797144	37.5
8	60.0	0.9728593471319045	985.5341632740474	37.5
8	64.0	0.9160836297259087	990.6225488576003	37.5
8	68.0	0.861129662808624	993.0895377931164	37.5
8	72.0	0.8356452212244667	993.0109549251032	37.5
8	76.0	0.8298666036657065	991.8811238759776	37.5
8	80.0	0.8411743008158252	994.4300529733612	37.5
8	84.0	0.8436538189773491	995.2202885565084	37.5
8	88.0	0.8588803880110844	994.154607914722	37.5
8	92.0	0.8693274275188132	995.0011639214396	37.5
8	96.0	0.878677353542729	995.1092623174168	37.5
8	100.0	0.9261004158708751	993.9287006847072	37.5
8	104.0	0.9821287279729851	977.2612601067852	37.5
8	108.0	0.9983346247864668	991.7452141931116	37.5
8	112.0	0.9732907870573178	1016.0171056403668	37.5
8	116.0	0.8980623835472358	1014.378256377704	37.5
8	120.0	0.8540761958241273	1011.7321055367264	37.5
8	124.0	0.8511136398742712	1012.211182088916	37.5
8	128.0	0.851550637390191	1012.264315853414	37.5
8	132.0	0.8516359686222604	1012.5610631755156	37.5
8	136.0	0.8634614494383338	1012.6427095876156	37.5
8	140.0	0.8784476086935836	1013.5027553568726	37.5
8	144.0	0.8937112458872779	1013.7834707196192	37.5
8	148.0	0.9153358573681795	1014.5369758436624	37.5
8	152.0	0.9758209068580975	1014.3433350009168	37.5
8	156.0	0.9952422649492636	1015.0768098154308	37.5
8	160.0	0.9824936887574703	1013.8222213347092	37.5
8	164.0	0.9169880685090729	1009.0215860962436	37.5
8	168.0	0.8672626891145476	1005.4493692535586	37.5
8	172.0	0.8601718326804926	1004.9072703386506	37.5
8	176.0	0.8573864235161253	1005.782447183575	37.5
8	180.0	0.8566364595310397	1006.557061728865	37.5
8	184.0	0.8670920832442329	1005.1922977966292	37.5
8	188.0	0.8614700363905909	1006.9306599861744	37.5
8	192.0	0.874713627949351	1008.922771600548	37.5
8	196.0	0.885725768304063	1009.8325530911952	37.5
8	200.0	0.9334658479412764	1012.1194070669554	37.5
8	204.0	0.9813848952560464	1011.782180724845	37.5
8	208.0	0.9906207293855199	1012.1920131081451	37.5
8	212.0	0.9768137986982217	1012.3223013238604	37.5
8	216.0	0.8988631615462337	1009.9058486036758	37.5
8	220.0	0.869111225285638	1010.4606543197232	37.5
8	224.0	0.8668044506077597	1010.4965787585728	37.5
8	228.0	0.8479250088606874	1009.7438174967548	37.5
8	232.0	0.8510413970294237	1009.5562046805812	37.5
8	236.0	0.8626155947400905	1010.5333146564708	37.5
8	240.0	0.8671977229854678	1011.6560629163434	37.5
8	244.0	0.8792069838367068	1012.1299415504548	37.5
8	248.0	0.8909136124262167	1010.7937472764804	37.5
8	252.0	0.932239911906246	1011.5036112493976	37.5
8	256.0	0.9813212866536134	1012.4337878254348	37.5
8	260.0	1.0060937783037263	1013.0409667895866	37.5
8	264.0	0.9860981297188693	1013.7702762052608	37.5
8	268.0	0.9145935805519033	1013.5144410112216	37.5
8	272.0	0.8748765523208383	1012.7021075613792	37.5
8	276.0	0.8730958073487086	1013.0440658061152	37.5
8	280.0	0.8704957649968804	1012.8162528705618	37.5
8	284.0	0.8706269306835801	1011.686355057146	37.5
8	288.0	0.8730582212180413	1012.7356609983788	37.5
8	292.0	0.877380950381937	1012.5894880142588	37.5
8	296.0	0.8887042291656103	1011.5658749636144	37.5
8	300.0	0.8998562920693889	1011.1180430987832	37.5
8	304.0	0.9206329921523776	1011.8857379839382	37.5
8	308.0	0.9761697154215707	1010.3942235020032	37.5
8	312.0	1.0046852848324908	1010.4396110782424	37.5
8	316.0	0.9886867284519495	1009.0748109195742	37.5
8	320.0	0.9386919350695675	1007.1357097512408	37.5
8	324.0	0.8819022748328782	1007.6149597395352	37.5
8	328.0	0.8630725694520107	1009.3901454225512	37.5
8	332.0	0.8582719790358057	1009.4851404466816	37.5
8	336.0	0.8701035468339354	1009.254336658233	37.5
8	340.0	0.8727636454631336	1007.9953088212496	37.5
8	344.0	0.871469546902593	1006.1997874358024	37.5
8	348.0	0.8774487675936417	1005.7894786489404	37.5
8	352.0	0.885834895445878	1006.7940773665644	37.5
8	356.0	0.9017700516215675	1007.9979790421928	37.5
8	360.0	0.9529592390015547	1010.3244194902594	37.5
8	364.0	0.9897912907171713	1010.4070423343768	37.5
8	368.0	0.9874453928725714	1009.6523044218508	37.5
8	372.0	0.98150570440401	1010.3764953990276	37.5
8	376.0	0.9075615240441169	1007.7000106189528	37.5
8	380.0	0.8793373422414552	1008.2195635786152	37.5
8	384.0	0.866968161918436	1008.6026805123616	37.5
8	388.0	0.8614000394827556	1006.37212715081	37.5
8	392.0	0.8641322714505967	1004.393667031372	37.5
8	396.0	0.8591834083945553	1003.613439586195	37.5
8	400.0	0.8744477739450767	1005.0537838190592	37.5
8	404.0	0.8817662347395168	1010.7771178260429	37.5
8	408.0	0.8906015506522255	1012.9349431610384	37.5
8	412.0	0.9070430708993277	1013.196313151722	37.5
8	416.0	0.9478597547149655	1014.5998968369936	37.5
8	420.0	0.988949702404547	1017.1104719967273	37.5
8	424.0	0.9898326884134481	1015.619989045595	37.5
8	428.0	0.9804204026944336	1013.0473473031142	37.5
8	432.0	0.9130005826657498	1013.2199944984789	37.5
8	436.0	0.8712274291240572	1011.4019753549924	37.5
8	440.0	0.8633650867334646	1011.956188556575	37.5
8	444.0	0.8606475188050081	1011.2262552859058	37.5
8	448.0	0.8621927112336129	1011.7998034345565	37.5
8	452.0	0.8644989064829913	1010.3048829918544	37.5
8	456.0	0.8744897344894136	1010.4426237122906	37.5
8	460.0	0.8710684177893553	1009.3795427328826	37.5
8	464.0	0.879598968395341	1009.54212502294	37.5
8	468.0	0.8922803725344272	1008.0795262425344	37.5
8	472.0	0.9122248208912893	1007.848363866194	37.5
8	476.0	0.9658347021866944	1009.9271476762244	37.5
8	480.0	0.9969391379018995	1010.5132534950432	37.5
8	484.0	0.9908472488691834	1010.4208444319298	37.5
8	488.0	0.9503903141525915	1010.7374603401198	37.5
8	492.0	0.8849232187778076	1011.0457008062627	37.5
8	496.0	0.8663392297751669	1012.0097775968616	37.5
8	500.0	0.8605479700229047	1011.8021743387876	37.5
8	504.0	0.8558432105549726	1011.3005044137358	37.5
8	508.0	0.8522097859417171	1009.3692868928694	37.5
8	512.0	0.8597768505289493	1007.4548728524534	37.5
8	516.0	0.8634041029737811	1006.2144539744186	37.5
8	520.0	0.8717716837396662	1007.6411654966836	37.5
8	524.0	0.8674103965412774	1006.9374961799527	37.5
8	528.0	0.8742395836370016	1006.8839580927928	37.5
8	532.0	0.8892195258464757	1005.7613296346236	37.5
8	536.0	0.9036832451546252	1006.2589461145502	37.5
8	540.0	0.968437298060124	1007.6929372128247	37.5
8	544.0	0.9898819013537153	1009.2810699690313	37.5
8	548.0	0.9877475651546922	1008.4500940961226	37.5
8	552.0	0.951265455733697	1007.4079858828096	37.5
8	556.0	0.8746489862000533	1006.2820101427766	37.5
8	560.0	0.8560453835885643	1006.9739357328424	37.5
8	564.0	0.8574741429757816	1008.3936186804436	37.5
8	568.0	0.8505517970962634	1008.9645568064936	37.5
8	572.0	0.8455893033624544	1007.0484442102706	37.5
8	576.0	0.8530265383452263	1005.6696248376988	37.5
8	580.0	0.8641774306755324	1007.3206303291796	37.5
8	584.0	0.8701785020713989	1008.3258305296632	37.5
8	588.0	0.8690623566914059	1005.7748894379772	37.5
8	592.0	0.8753225670413161	1006.3920455987088	37.5
8	596.0	0.8794404978730307	1006.4164631966106	37.5
8	600.0	0.8997649143790312	1006.319293533792	37.5
8	604.0	0.9585347355662261	1008.9997346410612	37.5
8	608.0	0.985844380185888	1009.9307248091096	37.5
8	612.0	0.9719252045089596	1009.5896201129052	37.5
8	616.0	0.9338915909949126	1010.3481845987544	37.5
8	620.0	0.8661197665167087	1009.708130405635	37.5
8	624.0	0.8501309389023604	1007.9545896330818	37.5
8	628.0	0.8456433338199288	1007.9406307198906	37.5
8	632.0	0.8409320191405513	1007.3189825145878	37.5
8	636.0	0.8361591843220136	1006.5930987224608	37.5
8	640.0	0.8475647414144244	1007.2853922952844	37.5
8	644.0	0.8533117983667822	1008.611825223024	37.5
8	648.0	0.8504649731142297	1008.042288661083	37.5
8	652.0	0.8651899123959296	1009.4541079171064	37.5
8	656.0	0.8686736525330462	1008.7555112410262	37.5
8	660.0	0.8738437208144901	1009.8007522155796	37.5
8	664.0	0.8969806872089776	1010.6877096154632	37.5
8	668.0	0.945202340772733	1011.6284693553312	37.5
10	0.0	0.8247110251142603	1878.9836697625703	37.5
10	4.0	0.8142184636174763	1882.4147792593	37.5
10	8.0	0.8136814214014318	1885.432971500836	37.5
10	12.0	0.8125130759053548	1884.7559944088705	37.5
10	16.0	0.817854003349065	1884.902802887343	37.5
10	20.0	0.8179588776125363	1885.1559722132097	37.5
10	24.0	0.8251012135792818	1884.938594163666	37.5
10	28.0	0.8269168419535377	1885.0662353627383	37.5
10	32.0	0.8330063121137267	1885.8456809181416	37.5
10	36.0	0.8443814937821277	1885.2594767107505	37.5
10	40.0	0.8455405344893472	1885.5297077927453	37.5
10	44.0	0.8578434346537342	1885.041298399054	37.5
10	48.0	0.8981064446777156	1885.5295440801103	37.5
10	52.0	0.9489486555285268	1885.1362669046384	37.5
10	56.0	0.949532788584339	1884.6151194436595	37.5
10	60.0	0.922350814824048	1885.3793489417608	37.5
10	64.0	0.8603356180164125	1885.668397336168	37.5
10	68.0	0.8207913738906571	1887.514423302806	37.5
10	72.0	0.8227410459338738	1886.1983944282929	37.5
10	76.0	0.8185731449339091	1886.0028231071983	37.5
10	80.0	0.8262537105832601	1886.18212968202	37.5
10	84.0	0.8264298597648282	1885.3947686198649	37.5
10	88.0	0.8315751193494424	1885.124669276298	37.5
10	92.0	0.8414032711167306	1885.0346046786965	37.5
10	96.0	0.8525438438485206	1886.1747653857808	37.5
10	100.0	0.8760194776157278	1886.078829904868	37.5
10	104.0	0.9258622268230672	1884.814029578123	37.5
10	108.0	0.9390580924576823	1884.5294166241024	37.5
10	112.0	0.9291484765501493	1884.6086963302196	37.5
10	116.0	0.8757388156566598	1884.518149665548	37.5
10	120.0	0.8403645444307206	1885.5008101775516	37.5
10	124.0	0.8281482484639807	1885.4265844801969	37.5
10	128.0	0.8246000490602999	1885.529200954312	37.5
10	132.0	0.826728896883024	1886.1786775483688	37.5
10	136.0	0.8274595076993481	1886.6294302642352	37.5
10	140.0	0.8296246432997162	1885.7078721960304	37.5
10	144.0	0.8410985433309557	1886.16294321948	37.5
10	148.0	0.8480446131454968	1886.5100454799328	37.5
10	152.0	0.8619244838791461	1886.9284955989835	37.5
10	156.0	0.8887081582793317	1885.6931291822	37.5
10	160.0	0.9334616962453579	1884.1840983463264	37.5
10	164.0	0.9300765447200093	1883.470061706764	37.5
10	168.0	0.9109121668377981	1882.4659255024696	37.5
10	172.0	0.8525951237823733	1884.749145673728	37.5
10	176.0	0.8342520462611357	1885.9692341166417	37.5
10	180.0	0.8252833373107111	1885.0630519618808	37.5
10	184.0	0.8286123090828186	1884.3102858772013	37.5
10	188.0	0.8234410185150636	1884.88013289219	37.5
10	192.0	0.8316834334184189	1883.429231623991	37.5
10	196.0	0.8369108152353071	1885.2513054771089	37.5
10	200.0	0.845267009880179	1885.898014020693	37.5
10	204.0	0.8543004723234325	1886.956837000984	37.5
10	208.0	0.8624263241216815	1886.3100329917224	37.5
10	212.0	0.8699031059358612	1885.4532457576347	37.5
10	216.0	0.9081675308385689	1883.3091903704635	37.5
10	220.0	0.9233842485031769	1882.4752680445297	37.5
10	224.0	0.9191397919981178	1881.6587213105493	37.5
10	228.0	0.8898869176887032	1882.3417811673587	37.5
10	232.0	0.8406936884555118	1884.3218252147744	37.5
10	236.0	0.8271506645151633	1885.281269215002	37.5
10	240.0	0.8282155130769709	1885.5178416780775	37.5
10	244.0	0.8294089426315349	1885.1060820050084	37.5
10	248.0	0.8274889849152071	1884.9275836165111	37.5
10	252.0	0.8401035697761763	1884.88016913844	37.5
10	256.0	0.8411133493592939	1887.05771567623	37.5
10	260.0	0.8519398442220694	1886.467692952185	37.5
10	264.0	0.8502871674486042	1884.9347834475689	37.5
10	268.0	0.8491290449608527	1885.0845199644737	37.5
10	272.0	0.8548176067131196	1884.518764378787	37.5
10	276.0	0.8924901636554421	1883.8890732485684	37.5
10	280.0	0.9217429937128029	1881.099756032511	37.5
10	284.0	0.9231934031636725	1881.502014168984	37.5
10	288.0	0.9052566707138178	1882.050017661808	37.5
10	292.0	0.855828910582247	1883.349701708529	37.5
10	296.0	0.8336484591038154	1885.7042511707289	37.5
10	300.0	0.8299939196033539	1885.7324157412363	37.5
10	304.0	0.8270979377257459	1887.8232397501845	37.5
10	308.0	0.8404120052683287	1886.4368986327656	37.5
10	312.0	0.8427651869938507	1887.0662332449572	37.5
10	316.0	0.8336163918178845	1887.6400706481677	37.5
10	320.0	0.8419130432921272	1886.388726099544	37.5
10	324.0	0.8359685239139981	1886.6095478442428	37.5
10	328.0	0.8453339349812783	1885.1412039016368	37.5
10	332.0	0.8396810964997252	1884.5154130378023	37.5
10	336.0	0.8504348077052617	1884.3899221166887	37.5
10	340.0	0.8863993678876458	1882.205047882644	37.5
10	344.0	0.9180971617504191	1882.1485930106996	37.5
10	348.0	0.9249025026208351	1881.5883683551767	37.5
10	352.0	0.920004918143669	1881.9567299870323	37.5
10	356.0	0.8734450370067137	1883.4093931380985	37.5
10	360.0	0.8431174721986684	1885.6694892180883	37.5
10	364.0	0.8346143393373294	1888.252909859881	37.5
10	368.0	0.83173396510602	1889.0452739759348	37.5
10	372.0	0.8367016617012444	1886.5418933776407	37.5
10	376.0	0.83295984944523	1886.3795349125155	37.5
10	380.0	0.8334355613847549	1886.1988215716872	37.5
10	384.0	0.827573190251644	1886.0838748760425	37.5
10	388.0	0.8321813126888934	1885.041859157253	37.5
10	392.0	0.8314851505188351	1884.4560502814368	37.5
10	396.0	0.8371084723095737	1884.3123461629648	37.5
10	400.0	0.8514570926870563	1884.1894839291135	37.5
10	404.0	0.8588060478780508	1883.4108237233884	37.5
10	408.0	0.8839294589032278	1882.9488214689584	37.5
10	412.0	0.9205438174265085	1882.5516204879573	37.5
10	416.0	0.9378490202550699	1882.6929449973256	37.5
10	420.0	0.9270253945675497	1883.0733422774983	37.5
10	424.0	0.8875948521450795	1884.8383912227755	37.5
10	428.0	0.8463754133293566	1885.474939218125	37.5
10	432.0	0.8304699640197711	1885.61106310608	37.5
10	436.0	0.8296871273872681	1886.465729766147	37.5
10	440.0	0.8287481882790361	1887.0778852980436	37.5
10	444.0	0.8193380950912883	1887.5352486870024	37.5
10	448.0	0.8257508776445517	1886.7267184963105	37.5
10	452.0	0.8268414007845205	1885.4673474328083	37.5
10	456.0	0.829708360213447	1884.9881389120212	37.5
10	460.0	0.8337808542424737	1884.8840854858404	37.5
10	464.0	0.8371338878026248	1885.1227706882537	37.5
10	468.0	0.8498464106441174	1883.9449648021075	37.5
10	472.0	0.8499984980376418	1885.9386485014709	37.5
10	476.0	0.8601600291298673	1884.4341460501576	37.5
10	480.0	0.8693259484647081	1884.5629462118693	37.5
10	484.0	0.9126557309226363	1882.4477229400068	37.5
10	488.0	0.9334026538747232	1881.1450537327405	37.5
10	492.0	0.9249004054466746	1881.54151301488	37.5
10	496.0	0.9018990958239146	1881.7724488549188	37.5
10	500.0	0.8547349386477668	1883.890018387958	37.5
10	504.0	0.8274791147077399	1886.0006055736465	37.5
10	508.0	0.8259203439395043	1885.7196307351755	37.5
10	512.0	0.8245584636293252	1886.5591466824944	37.5
10	516.0	0.819832173070286	1886.040723859178	37.5
10	520.0	0.8258571576385181	1886.290965207868	37.5
10	524.0	0.8273821976514386	1885.2952292862813	37.5
10	528.0	0.8323587385795652	1886.106043113376	37.5
10	532.0	0.835427322785925	1886.207484934866	37.5
10	536.0	0.8396048042490535	1885.9241290001175	37.5
10	540.0	0.8479494492356643	1886.373248715821	37.5
10	544.0	0.8393936925935556	1885.696099355897	37.5
10	548.0	0.8494493778311331	1884.2248643029832	37.5
10	552.0	0.8497587902993469	1883.02451434472	37.5
10	556.0	0.8576573687547451	1883.6188384494424	37.5
10	560.0	0.8918325383017438	1882.399995881082	37.5
10	564.0	0.9133755812787763	1881.6776025670013	37.5
10	568.0	0.9215979663693817	1882.3640244536748	37.5
10	572.0	0.9134957159032214	1882.551633564115	37.5
10	576.0	0.8766368453613639	1883.7797590394773	37.5
10	580.0	0.837918115661083	1885.8563517099265	37.5
10	584.0	0.8273658809299508	1885.4814905843068	37.5
10	588.0	0.8226275464705177	1886.055723453759	37.5
10	592.0	0.8145563812332353	1888.2551692739544	37.5
10	596.0	0.8258147396690916	1886.844512318694	37.5
10	600.0	0.8249777705166768	1887.78397895879	37.5
10	604.0	0.8337193439614036	1887.0492884572748	37.5
10	608.0	0.8271018488876246	1884.5637344650315	37.5
10	612.0	0.8288928692062164	1883.8972828150988	37.5
10	616.0	0.834704081045646	1883.587745690862	37.5
10	620.0	0.8313331324784292	1884.65160290643	37.5
10	624.0	0.8409778944017096	1883.4936881494136	37.5
10	628.0	0.8407443948934281	1883.7074034299544	37.5
10	632.0	0.835468533095473	1884.7356001638284	37.5
10	636.0	0.8446642630347438	1884.474333629364	37.5
10	640.0	0.8652288106398325	1883.7612191689448	37.5
10	644.0	0.8982054690275652	1882.6782291531624	37.5
10	648.0	0.921200231212314	1882.1242260446568	37.5
10	652.0	0.9225263777859032	1882.715529306305	37.5
10	656.0	0.9052153298634137	1882.71159029272	37.5
10	660.0	0.8564552908532388	1884.6799378101557	37.5
10	664.0	0.8289250064530519	1886.915014822852	37.5
10	668.0	0.8177077039003945	1886.2646249057452	37.5
11	0.0	0.8792056405642864	1527.1881342562442	37.5
11	4.0	0.8683250029555651	1529.2039478389638	37.5
11	8.0	0.8601160042019987	1533.218582744759	37.5
11	12.0	0.8658017385784642	1534.4481123866085	37.5
11	16.0	0.8665264265024712	1536.7835208214713	37.5
11	20.0	0.8686662857291118	1536.4000938204213	37.5
11	24.0	0.876011190945345	1535.416274120564	37.5
11	28.0	0.8816457842674388	1538.3597542515813	37.5
11	32.0	0.8848729501734682	1536.833079376385	37.5
11	36.0	0.8960692502158205	1535.0519719920603	37.5
11	40.0	0.9084176026569564	1536.125326733055	37.5
11	44.0	0.9170115097682314	1535.3812468506806	37.5
11	48.0	0.975874940281791	1536.8164943924803	37.5
11	52.0	1.0322142762232045	1536.7381682472617	37.5
11	56.0	1.025490449065921	1536.8685698531458	37.5
11	60.0	0.9796621583497427	1535.3289125187448	37.5
11	64.0	0.9146038687183228	1533.712575922054	37.5
11	68.0	0.8748551204138449	1537.553860358256	37.5
11	72.0	0.866692242255091	1535.4187515799658	37.5
11	76.0	0.8676540623518606	1537.7820203194726	37.5
11	80.0	0.8703614416106606	1535.7302367133375	37.5
11	84.0	0.8822094129114648	1535.3078003685634	37.5
11	88.0	0.891439617749588	1537.115090314057	37.5
11	92.0	0.9015520447947372	1534.839408335338	37.5
11	96.0	0.9187402503148233	1536.0252410399676	37.5
11	100.0	0.9914624643464401	1534.975870134213	37.5
11	104.0	1.0191413493260995	1536.1080035721836	37.5
11	108.0	1.00610191410685	1534.897876300418	37.5
11	112.0	0.9410538474837555	1532.761973950206	37.5
11	116.0	0.8902892484345021	1533.399504766304	37.5
11	120.0	0.8731679194660477	1535.240191755927	37.5
11	124.0	0.8723753620806284	1533.172188178022	37.5
11	128.0	0.8724028044189913	1535.059810562071	37.5
11	132.0	0.8765654146059246	1535.764587643206	37.5
11	136.0	0.8813221558619563	1536.5194870042335	37.5
11	140.0	0.8913965002501368	1537.6242778036992	37.5
11	144.0	0.9043980066761236	1536.8195705193991	37.5
11	148.0	0.9552003219911741	1536.5670534402516	37.5
11	152.0	1.0071640803055317	1533.97015578352	37.5
11	156.0	1.0037893158782483	1534.8931224055991	37.5
11	160.0	0.9666908499662404	1534.794229794864	37.5
11	168.0	0.8834946273247097	1517.6702472790191	37.5
11	172.0	0.8741931713684762	1518.5556343304272	37.5
11	176.0	0.8755440900874689	1520.7286688851516	37.5
11	180.0	0.8751793642998367	1520.633338095045	37.5
11	184.0	0.8865224282428827	1522.7230169157824	37.5
11	188.0	0.8911866681818515	1524.277508407848	37.5
11	192.0	0.895584823764174	1524.6125514511268	37.5
11	196.0	0.9081248641146001	1522.7580500559482	37.5
11	200.0	0.962856248308849	1523.0542710209631	37.5
11	204.0	1.0074559289083913	1523.917306113107	37.5
11	208.0	1.0135810705536485	1522.8802147189492	37.5
11	212.0	0.9796351150792542	1524.3046338340762	37.5
11	220.0	0.8833941777378549	1522.5004556236258	37.5
11	224.0	0.8739476747220201	1523.8740309152774	37.5
11	228.0	0.8776194764583516	1523.1546799419907	37.5
11	232.0	0.875207807858664	1524.0831178430983	37.5
11	236.0	0.8776877837108942	1526.1749150168437	37.5
11	240.0	0.8888226416523176	1525.919086698325	37.5
11	244.0	0.901392960836563	1523.4351940086988	37.5
11	248.0	0.9114339828998959	1525.5536862353806	37.5
11	252.0	0.9604149899428808	1524.4276361551974	37.5
11	256.0	1.0040028008201443	1523.272851042465	37.5
11	260.0	1.0127221934076593	1523.3254715984112	37.5
11	264.0	0.9822317187982772	1522.0363573531504	37.5
11	268.0	0.9136242243858222	1524.750361068761	37.5
11	272.0	0.8848427350206441	1525.519952525624	37.5
11	276.0	0.8697802887136635	1526.3174914262183	37.5
11	280.0	0.8729772798368489	1522.6180952036343	37.5
11	284.0	0.8749280264158389	1524.142072112826	37.5
11	288.0	0.8804782343969453	1525.3685739119271	37.5
11	292.0	0.8898119699555155	1523.8594771052626	37.5
11	296.0	0.8993168433557495	1523.2340890713544	37.5
11	300.0	0.9075401989311529	1524.515218829761	37.5
11	304.0	0.9521845434118531	1524.9283141846618	37.5
11	308.0	1.0049351352016085	1526.1892735251292	37.5
11	312.0	1.013583669074928	1525.0847187623035	37.5
11	316.0	0.9932966412077382	1524.7456182932287	37.5
11	320.0	0.9240077169578883	1525.6430361177026	37.5
11	324.0	0.8859034943184018	1525.666558766358	37.5
11	328.0	0.8730600391111741	1528.3696520567842	37.5
11	332.0	0.870420160709858	1525.5869935951905	37.5
11	336.0	0.8805517851599542	1523.6350501887557	37.5
11	340.0	0.8811379031975738	1523.6768663040298	37.5
11	344.0	0.8898080276482734	1523.0330767752455	37.5
11	348.0	0.8949820913535846	1524.098370340268	37.5
11	352.0	0.9094974354195557	1525.8848685864264	37.5
11	356.0	0.9268579493547778	1526.0036441983275	37.5
11	360.0	0.9804642303528515	1525.4487736681633	37.5
11	364.0	1.010339683447082	1524.8032190996178	37.5
11	368.0	1.0072664587462863	1522.4973945471943	37.5
11	372.0	0.9586882828415096	1522.7100082304514	37.5
11	376.0	0.8994906383824528	1526.0498019630948	37.5
11	380.0	0.8798362404452309	1528.480121248363	37.5
11	384.0	0.8706313177813537	1526.9394594837115	37.5
11	388.0	0.8723985184398727	1528.5506021800427	37.5
11	392.0	0.8767408506739338	1523.915053427846	37.5
11	396.0	0.8837226700117751	1527.4959708242486	37.5
11	400.0	0.8900837472435789	1529.869023503862	37.5
11	404.0	0.8957277311661958	1529.1981622872918	37.5
11	408.0	0.9076009608412599	1528.724681903243	37.5
11	412.0	0.9394212307152652	1531.1944548935055	37.5
11	416.0	0.989206577810246	1530.9365962139057	37.5
11	420.0	1.011780253711136	1529.9946785140178	37.5
11	424.0	0.9993596876803676	1526.500261208275	37.5
11	428.0	0.9453764017731952	1527.3714580645826	37.5
11	432.0	0.8920466340292866	1530.212232818797	37.5
11	436.0	0.8738200235754564	1533.0463018913931	37.5
11	440.0	0.8750592435724389	1534.8420897034212	37.5
11	444.0	0.871622386725631	1533.308920784676	37.5
11	448.0	0.8719932493080497	1533.1585516427497	37.5
11	452.0	0.8761001401976972	1531.3657014181356	37.5
11	456.0	0.882329358831022	1531.0067671578993	37.5
11	460.0	0.8935763316983568	1529.632082802664	37.5
11	464.0	0.9065283098600895	1530.123957360235	37.5
11	468.0	0.9265129633802314	1529.4206264333895	37.5
11	472.0	0.9789720563626175	1528.0149624580915	37.5
11	476.0	1.0061462160737253	1524.9589481382657	37.5
11	480.0	0.9996198776676062	1524.2277580778884	37.5
11	484.0	0.9551626666532684	1519.5894851081866	37.5
11	488.0	0.8981321959082535	1518.748290617377	37.5
11	492.0	0.8750300428909372	1526.0744424071108	37.5
11	496.0	0.8699869771508011	1526.783097449397	37.5
11	500.0	0.8696436598513417	1526.13271132902	37.5
11	504.0	0.867294968104469	1528.7109911084071	37.5
11	508.0	0.8706024613634483	1525.5430535552443	37.5
11	512.0	0.8804824905552117	1525.2584687511028	37.5
11	516.0	0.8891704077226917	1522.4733595655375	37.5
11	520.0	0.8952795255177493	1523.9011390120315	37.5
11	524.0	0.9033670165321238	1524.4309814006283	37.5
11	528.0	0.934136501619079	1525.390256906178	37.5
11	532.0	0.993229104405789	1523.2142196315638	37.5
11	536.0	1.0087119924785517	1521.582493151391	37.5
11	540.0	0.9984543340718366	1518.9946899334773	37.5
11	544.0	0.9401329809142124	1517.1094407287126	37.5
11	548.0	0.8908637504568234	1519.1269635077565	37.5
11	552.0	0.8747599619888033	1521.3123284215194	37.5
11	556.0	0.8619409327480332	1526.2832983616836	37.5
11	560.0	0.865512065165739	1524.473262834029	37.5
11	564.0	0.8662102981292699	1527.6187179389265	37.5
11	568.0	0.8702993442766493	1529.1733484538468	37.5
11	572.0	0.8762050684276926	1529.721609174966	37.5
11	576.0	0.8821296258052699	1527.226757428995	37.5
11	580.0	0.893061766434019	1524.781724281356	37.5
11	584.0	0.8996367984838322	1523.664922769979	37.5
11	588.0	0.9268897247832601	1524.862669729119	37.5
11	592.0	0.9796992874632803	1523.6048531168622	37.5
11	596.0	1.0025603001325267	1523.9687741825326	37.5
11	600.0	0.9929359479871197	1522.905510862534	37.5
11	604.0	0.9469196371585318	1521.1400956429695	37.5
11	608.0	0.8896447766852253	1521.9721727375795	37.5
11	612.0	0.8599687870979331	1524.4019964724291	37.5
11	616.0	0.8610320048701557	1525.720025508321	37.5
11	620.0	0.8609739953450342	1528.0463952005198	37.5
11	624.0	0.867128739492771	1525.4376445785288	37.5
11	628.0	0.8655772603060845	1529.1557816882307	37.5
11	632.0	0.8713583574014341	1530.6870415114515	37.5
11	636.0	0.8723751424259184	1530.0919542312329	37.5
11	640.0	0.8876405379475104	1528.071340619106	37.5
11	644.0	0.8859788167524684	1529.6376537505937	37.5
11	648.0	0.8993698119918356	1529.5317713057443	37.5
11	652.0	0.9453525381553805	1529.1661059736418	37.5
11	656.0	0.9890973359416633	1526.7211324925715	37.5
11	660.0	0.9881848077816959	1525.8589676025524	37.5
11	664.0	0.9767972858466852	1523.5957496060291	37.5
11	668.0	0.9055234071533291	1521.4026106783283	37.5
16	0.0	0.8880766252334318	1083.549452001855	37.5
16	4.0	0.8823556453586862	1081.9342151435258	37.5
16	8.0	0.8766391396758796	1096.2849180210949	37.5
16	12.0	0.8813514031223286	1102.486157478176	37.5
16	16.0	0.8853607502049784	1105.9631455286694	37.5
16	20.0	0.8871956660180572	1102.71708694329	37.5
16	24.0	0.8947435006312837	1104.455078191961	37.5
16	28.0	0.9020914273081695	1103.3950532996373	37.5
16	32.0	0.9145810069179319	1104.5162448428598	37.5
16	36.0	0.9246117839425638	1104.6540288390324	37.5
16	40.0	0.9333598465561491	1095.8602602972662	37.5
16	44.0	0.9410257009881364	1094.7084823024093	37.5
16	48.0	0.9680109861486562	1094.1623138160544	37.5
16	52.0	1.0550795965638096	1091.619029622272	37.5
16	56.0	1.100240792234054	1096.357444721168	37.5
16	60.0	1.0704407518538006	1098.8957514877982	37.5
16	64.0	0.9928847995076445	1100.4972997718558	37.5
16	68.0	0.9128919993321514	1102.6092774883143	37.5
16	72.0	0.8967099945258001	1102.6399676938418	37.5
16	76.0	0.8935860229441585	1103.073507450938	37.5
16	80.0	0.900981058700122	1101.844568566596	37.5
16	84.0	0.9097560965290601	1100.9614642313222	37.5
16	88.0	0.9135601510373962	1100.4223127664798	37.5
16	92.0	0.9266399077791944	1098.7553126932587	37.5
16	96.0	0.9489457604519694	1098.194398585177	37.5
16	100.0	0.9885636924373322	1094.8812255941314	37.5
16	104.0	1.0713420470251949	1083.684879120137	37.5
16	108.0	1.0826481508416257	1087.122923920891	37.5
16	112.0	1.045470714221715	1094.24958248502	37.5
16	116.0	0.9546360885576752	1094.7834892976568	37.5
16	120.0	0.9117282265610193	1093.7604648875415	37.5
16	124.0	0.898393810809095	1093.3678733845024	37.5
16	128.0	0.8966454451467205	1096.1315930988217	37.5
16	132.0	0.9056237465559532	1096.7589593427435	37.5
16	136.0	0.9145537943253798	1093.6153655140292	37.5
16	140.0	0.925753792159724	1096.7747723911918	37.5
16	144.0	0.9388115941457289	1093.2565328748674	37.5
16	148.0	0.9637691078863967	1096.3334118705031	37.5
16	152.0	1.0403813756638334	1094.4552408047848	37.5
16	156.0	1.0767122072750015	1093.3911730171874	37.5
16	160.0	1.050780808170027	1092.6101273687148	37.5
16	164.0	0.9732014963799106	1084.599376533784	37.5
16	168.0	0.9223548571189826	1085.6086732736933	37.5
16	172.0	0.9063447445238659	1086.9550609852693	37.5
16	176.0	0.8994194266352363	1086.9982320172526	37.5
16	180.0	0.9038530935952561	1089.4523918837397	37.5
16	184.0	0.9157981744511494	1086.807590095789	37.5
16	188.0	0.9184144870761656	1088.9265527351745	37.5
16	192.0	0.9300196073829327	1089.7507858164745	37.5
16	196.0	0.9393625554351873	1088.5217103534017	37.5
16	200.0	0.9774135317576629	1090.4942679182918	37.5
16	204.0	1.052640907066285	1089.7721252619751	37.5
16	208.0	1.0775829952498612	1088.7640097135704	37.5
16	212.0	1.0525300985295443	1088.0495460019245	37.5
16	216.0	0.961247195251066	1087.230345286971	37.5
16	220.0	0.9169953588316415	1086.2568331426976	37.5
16	224.0	0.910712633753867	1089.1913850058756	37.5
16	228.0	0.9064389249076427	1089.45006724704	37.5
16	232.0	0.9026470761281423	1088.2478854653266	37.5
16	236.0	0.9144659431509682	1089.0135449119696	37.5
16	240.0	0.9204507760383697	1087.0831049629478	37.5
16	244.0	0.9296556484463697	1088.4954875885337	37.5
16	248.0	0.9415032855638725	1086.9269848487022	37.5
16	252.0	0.9877343073496518	1087.137682621033	37.5
16	256.0	1.0559206311963514	1089.3380784548444	37.5
16	260.0	1.0685083308758436	1087.1714137466197	37.5
16	264.0	1.0461244457235548	1085.8358732785027	37.5
16	268.0	0.9557292793537944	1082.9402090107471	37.5
16	272.0	0.9112729307423713	1082.5855806989364	37.5
16	276.0	0.9027850793573058	1085.7543322126853	37.5
16	280.0	0.9024717067083641	1087.364700675172	37.5
16	284.0	0.9060625867810057	1084.2253343869386	37.5
16	288.0	0.9109977534293419	1086.441361013019	37.5
16	292.0	0.9219044055515049	1086.456393177241	37.5
16	296.0	0.9332315276649508	1086.4748412633917	37.5
16	300.0	0.9429954399506214	1085.4944623412468	37.5
16	304.0	0.9832691532079617	1087.330840616176	37.5
16	308.0	1.0529665053183117	1087.9010343058903	37.5
16	312.0	1.0719991484220979	1086.0005934718872	37.5
16	316.0	1.0526562310618752	1085.3263610728668	37.5
16	320.0	0.966244318116713	1080.397000961002	37.5
16	324.0	0.9119752601881818	1079.1866537514975	37.5
16	328.0	0.8997521868909464	1079.3944589624082	37.5
16	332.0	0.901917776703604	1085.241880400939	37.5
16	336.0	0.902371415819261	1084.3047103191514	37.5
16	340.0	0.9104004341678718	1084.3441006765145	37.5
16	344.0	0.9115694497516229	1086.596526315114	37.5
16	348.0	0.9243949319224739	1084.3854354403109	37.5
16	352.0	0.9380193434946041	1086.0252462059605	37.5
16	356.0	0.9529876774640152	1085.192962924174	37.5
16	360.0	1.0248563133019322	1087.647383973161	37.5
16	364.0	1.060139637731773	1087.1461197922686	37.5
16	368.0	1.0650548526055907	1086.526385422936	37.5
16	372.0	1.0123596957425498	1086.6802783986343	37.5
16	376.0	0.9313668096177329	1081.9468185357807	37.5
16	380.0	0.9082536311794003	1077.7541792359984	37.5
16	384.0	0.8976916276522324	1080.580094534637	37.5
16	388.0	0.9014116609979944	1080.3299357594356	37.5
16	392.0	0.9076877065525834	1081.4069333508758	37.5
16	396.0	0.9105984314122778	1083.3046491916298	37.5
16	400.0	0.9208704766359415	1084.6455318576925	37.5
16	404.0	0.9274264713396387	1089.8715975616706	37.5
16	408.0	0.9431269079714272	1091.456189693503	37.5
16	412.0	0.9728182728599343	1091.7413867508064	37.5
16	416.0	1.0389459481598542	1093.6568148466265	37.5
16	420.0	1.0673482775405634	1093.0152605083908	37.5
16	424.0	1.0576485704586467	1092.2333001840557	37.5
16	428.0	0.9883429760223693	1090.187919130805	37.5
16	432.0	0.9167304153867029	1086.2745639884747	37.5
16	436.0	0.9034083296753546	1082.183462239044	37.5
16	440.0	0.9037543280570393	1080.900557920114	37.5
16	444.0	0.8981637240543742	1083.6942737594547	37.5
16	448.0	0.9040361298629386	1084.8826776059334	37.5
16	452.0	0.9121054939772312	1086.217067225699	37.5
16	456.0	0.9180687622999968	1088.539767755758	37.5
16	460.0	0.922856072512398	1087.2812396784016	37.5
16	464.0	0.9353911744238644	1086.55455394595	37.5
16	468.0	0.9589115881188492	1085.8615869948903	37.5
16	472.0	1.0322057483314446	1085.4946784913657	37.5
16	476.0	1.061068113086804	1087.4951543569666	37.5
16	480.0	1.0508011461001663	1088.606515862074	37.5
16	484.0	0.9927368288467036	1088.28104377172	37.5
16	488.0	0.9224238128673421	1088.1078058278963	37.5
16	492.0	0.9003045293453014	1084.515827278544	37.5
16	496.0	0.9024781310830591	1082.2462237531902	37.5
16	500.0	0.9010499302717555	1081.310649671382	37.5
16	504.0	0.9036936343160256	1082.6509857161852	37.5
16	508.0	0.9078822092036704	1082.3697594431392	37.5
16	512.0	0.9122909559551001	1081.4531023207282	37.5
16	516.0	0.9131957861125045	1082.0192993885742	37.5
16	520.0	0.9268633528266502	1084.0783023369215	37.5
16	524.0	0.9390999064771691	1082.9866643708854	37.5
16	528.0	0.9922226665752819	1082.5720375018211	37.5
16	532.0	1.0499009864750164	1082.918180475359	37.5
16	536.0	1.0628106458849043	1083.520902832786	37.5
16	540.0	1.0423980584856105	1084.2762567256316	37.5
16	544.0	0.9501291421522213	1085.770748747794	37.5
16	548.0	0.9015895991544017	1084.0579045287766	37.5
16	552.0	0.8934055766172815	1084.7807287699477	37.5
16	556.0	0.8857665210634188	1081.4171956810171	37.5
16	560.0	0.8947632134825401	1078.1087581963925	37.5
16	564.0	0.9001664014178823	1074.089034606615	37.5
16	568.0	0.9047612433386785	1076.3344770109725	37.5
16	572.0	0.9119052040911859	1077.67844648648	37.5
16	576.0	0.9170142139065441	1081.828847823704	37.5
16	580.0	0.9279259125010103	1081.912874446827	37.5
16	584.0	0.9442515134052873	1081.7315462423292	37.5
16	588.0	0.991651756000779	1081.036203749656	37.5
16	592.0	1.0464115240809158	1082.8830967321794	37.5
16	596.0	1.0538794475450934	1084.4090878689187	37.5
16	600.0	1.0280738460692849	1084.1668062066092	37.5
16	604.0	0.94014749719103	1087.715857883051	37.5
16	608.0	0.8960202618145555	1090.664221519423	37.5
16	612.0	0.881009844977605	1090.3291636621886	37.5
16	616.0	0.884790071812592	1086.0402141068407	37.5
16	620.0	0.8855870531340733	1082.6076460061229	37.5
16	624.0	0.8912948502996756	1077.9366494203448	37.5
16	628.0	0.8935721128215994	1077.0035380542722	37.5
16	632.0	0.9024627772968657	1078.1444864556083	37.5
16	636.0	0.9102353099913036	1080.551150710182	37.5
16	640.0	0.9177277114474264	1082.0148810350215	37.5
16	644.0	0.9271713288183068	1084.2663155429516	37.5
16	648.0	0.967760316530878	1084.5375894632368	37.5
16	652.0	1.0260125555977544	1085.9438093086958	37.5
16	656.0	1.0505253034444006	1083.9001452683726	37.5
16	660.0	1.0312460652810769	1084.0786931009222	37.5
16	664.0	0.9619420316094293	1086.9463410053036	37.5
16	668.0	0.9010028379332604	1087.1067801067948	37.5
17	0.0	0.8434220824418778	1874.5422762899425	37.5
17	4.0	0.8333790870513053	1879.409983684597	37.5
17	8.0	0.8257076214903102	1882.3808883248084	37.5
17	12.0	0.8281424190605551	1882.2919446383823	37.5
17	16.0	0.832008333745402	1880.595457194779	37.5
17	20.0	0.8306861367368905	1882.1323721651345	37.5
17	24.0	0.8383138063326149	1881.4117050342784	37.5
17	28.0	0.8482500549178462	1880.8473203505505	37.5
17	32.0	0.8543455478891854	1882.8041481318064	37.5
17	36.0	0.8632013051339116	1880.9831766852808	37.5
17	40.0	0.8729300500616035	1880.8074400628295	37.5
17	44.0	0.8834813179492294	1881.3069823182475	37.5
17	48.0	0.9383927421975811	1880.6487997141376	37.5
17	52.0	0.9924402311978202	1880.1036586479595	37.5
17	56.0	0.9836572671056738	1880.7166030020933	37.5
17	60.0	0.9384431951508805	1882.4519491590013	37.5
17	64.0	0.8691684016749799	1882.387045166594	37.5
17	68.0	0.8378460713846777	1881.6977648653733	37.5
17	72.0	0.8351672837726396	1882.5725595169235	37.5
17	76.0	0.8391993678650785	1882.8455509867565	37.5
17	80.0	0.8378829196729535	1881.813644811784	37.5
17	84.0	0.8550394995505903	1880.7045593478013	37.5
17	88.0	0.8586549635378332	1882.4195408347084	37.5
17	92.0	0.8653974714864789	1882.109778625239	37.5
17	96.0	0.894262621477109	1881.2130861560784	37.5
17	100.0	0.9589181854498302	1879.339585757708	37.5
17	104.0	0.9820404239466759	1880.9836030822933	37.5
17	108.0	0.9731286447470787	1880.938072218253	37.5
17	112.0	0.902403978968274	1882.7610722852864	37.5
17	116.0	0.8486787193212093	1884.3217260717165	37.5
17	120.0	0.8401327833508503	1883.6284131170935	37.5
17	124.0	0.8397030575704337	1882.0489216426952	37.5
17	128.0	0.8428579399154061	1881.5297096982072	37.5
17	132.0	0.8457748056543256	1882.0404065827572	37.5
17	136.0	0.8620457036300073	1881.3334626850035	37.5
17	140.0	0.8682233188336207	1880.8913534740864	37.5
17	144.0	0.8771467092123074	1881.7807788443267	37.5
17	148.0	0.9337564274671487	1880.326365522392	37.5
17	152.0	0.9685007437037496	1880.0567367512776	37.5
17	156.0	0.9643810061599413	1880.0581147670907	37.5
17	160.0	0.9234190033244944	1881.672117294228	37.5
17	164.0	0.8686273772568252	1883.8432532319505	37.5
17	168.0	0.8479825759650336	1883.7471366235172	37.5
17	172.0	0.8488341599074968	1881.184043627303	37.5
17	176.0	0.8490034816047628	1880.7172390589528	37.5
17	180.0	0.8532776923167799	1880.75752428456	37.5
17	184.0	0.8623881663490984	1881.068053281287	37.5
17	188.0	0.8647338182462347	1880.7193351840108	37.5
17	192.0	0.868720744215383	1881.9590917542168	37.5
17	196.0	0.890780882381612	1879.4498048508815	37.5
17	200.0	0.9411122428236531	1879.435627979664	37.5
17	204.0	0.9667528791017457	1879.2336138477783	37.5
17	208.0	0.9699881668378996	1879.7479005090424	37.5
17	212.0	0.9141640169293492	1881.5999762470271	37.5
17	216.0	0.8624183270878178	1883.6928673555565	37.5
17	220.0	0.8482718473706609	1883.698071053676	37.5
17	224.0	0.8453396956337095	1881.783520265332	37.5
17	228.0	0.8476605573859749	1881.15274177716	37.5
17	232.0	0.8504780544434604	1881.3792733131932	37.5
17	236.0	0.8597293614708794	1880.994984116471	37.5
17	240.0	0.8660198979954631	1880.9071626993727	37.5
17	244.0	0.8731533514711437	1880.931640693084	37.5
17	248.0	0.8869016376010778	1880.343496792304	37.5
17	252.0	0.9378474970906368	1879.8546741641012	37.5
17	256.0	0.9719823347392792	1878.9062897527524	37.5
17	260.0	0.9659571376971118	1879.450639305771	37.5
17	264.0	0.9251150536107258	1880.5926303438564	37.5
17	268.0	0.8653884198471725	1884.1529514634071	37.5
17	272.0	0.836590236154504	1884.5059774993133	37.5
17	276.0	0.8411273316556764	1883.4623876207356	37.5
17	280.0	0.842746291541152	1881.7531311422383	37.5
17	284.0	0.852598883142223	1881.2262767056527	37.5
17	288.0	0.8541720345858123	1881.3635076388716	37.5
17	292.0	0.8649079149164062	1880.641343443108	37.5
17	296.0	0.8727333073779895	1880.1558655173485	37.5
17	300.0	0.8848699999766223	1880.311027772242	37.5
17	304.0	0.9311873079053697	1879.569102712349	37.5
17	308.0	0.9681216110323524	1879.307346113962	37.5
17	312.0	0.9765267755284395	1878.55042640516	37.5
17	316.0	0.9458006833394857	1879.7973016781332	37.5
17	320.0	0.8754917012070992	1881.994217092887	37.5
17	324.0	0.8493082925115713	1883.4800950892875	37.5
17	328.0	0.8399930816679002	1883.4080411644543	37.5
17	332.0	0.8390859179872109	1882.6604471866071	37.5
17	336.0	0.8523374907736936	1880.793369435306	37.5
17	340.0	0.8534820822626683	1881.505260694966	37.5
17	344.0	0.8610081460809892	1881.095232183124	37.5
17	348.0	0.8590349801581088	1881.4984359322743	37.5
17	352.0	0.8786780141675684	1880.0431285063407	37.5
17	356.0	0.8935721616632545	1880.3549177637155	37.5
17	360.0	0.9421059114428595	1879.097325032156	37.5
17	364.0	0.9727009609237337	1878.8831483379463	37.5
17	368.0	0.9650582654574158	1878.6884204390185	37.5
17	372.0	0.9271717753378431	1879.6234784576973	37.5
17	376.0	0.8600099450178407	1881.447494814019	37.5
17	380.0	0.8475043231687945	1883.5785622863448	37.5
17	384.0	0.8417137350632383	1883.093812421072	37.5
17	388.0	0.8408494143716386	1883.420482186244	37.5
17	392.0	0.840172463473853	1881.6693695979145	37.5
17	396.0	0.8534101454551298	1880.8010803700229	37.5
17	400.0	0.8599548264869415	1881.2244002893776	37.5
17	404.0	0.8640999619640696	1880.4235812375252	37.5
17	408.0	0.8757586703948094	1881.221901114722	37.5
17	412.0	0.8914853557568041	1879.9024218941345	37.5
17	416.0	0.9435820970716747	1879.2871279518629	37.5
17	420.0	0.9715010595181987	1879.3694065636005	37.5
17	424.0	0.9703265628691591	1879.143270424956	37.5
17	428.0	0.9422632391897141	1879.7917138822215	37.5
17	432.0	0.8790203587915597	1880.6555274414325	37.5
17	436.0	0.8484608782268432	1882.166366051528	37.5
17	440.0	0.8416779819823688	1882.85399536224	37.5
17	444.0	0.8356665196689442	1884.5225939038824	37.5
17	448.0	0.84142499153121	1883.6054297184196	37.5
17	452.0	0.8488509843240132	1881.424121319851	37.5
17	456.0	0.8531679859996322	1880.5508320249403	37.5
17	460.0	0.8607578850913141	1879.6753815553327	37.5
17	464.0	0.866939766384916	1880.0304189206893	37.5
17	468.0	0.8794469324811889	1879.917314756576	37.5
17	472.0	0.9010394395515694	1879.9268270420887	37.5
17	476.0	0.9593518999920952	1878.4899858030344	37.5
17	480.0	0.9788384153219241	1878.2384174729248	37.5
17	484.0	0.9604265479605791	1878.6593984414235	37.5
17	488.0	0.923728762195848	1879.605412278179	37.5
17	492.0	0.8708081547537052	1881.0345046796704	37.5
17	496.0	0.8436114976604754	1881.713317560692	37.5
17	500.0	0.8426673958835461	1882.2873887096025	37.5
17	504.0	0.8380823683908342	1883.2614378194608	37.5
17	508.0	0.8412091569724692	1883.1006079271392	37.5
17	512.0	0.8443211963283521	1881.823487828716	37.5
17	516.0	0.8493979001875532	1880.360287627548	37.5
17	520.0	0.8615936417146822	1880.8151083443809	37.5
17	524.0	0.8650377597583109	1879.9604920425768	37.5
17	528.0	0.8791450477658554	1879.5809584534527	37.5
17	532.0	0.8903383101712284	1879.0668880539852	37.5
17	536.0	0.9278472608221798	1879.7541700083	37.5
17	540.0	0.9684532367281535	1877.922385161448	37.5
17	544.0	0.9611770087969257	1878.587476554734	37.5
17	548.0	0.9528893793728077	1878.2354545702967	37.5
17	552.0	0.8814284228798686	1879.5365975788616	37.5
17	556.0	0.8484761340611207	1879.7339256532637	37.5
17	560.0	0.8385320651353372	1882.3056776380515	37.5
17	564.0	0.8398787496311345	1883.481079972432	37.5
17	568.0	0.8378585006419201	1882.6095214510576	37.5
17	572.0	0.8393871182680708	1883.9119107260528	37.5
17	576.0	0.8451861700107128	1882.8641191056704	37.5
17	580.0	0.8550734626120543	1881.203200302309	37.5
17	584.0	0.859874223284697	1880.1633641668025	37.5
17	588.0	0.8667579544196008	1880.0629523213524	37.5
17	592.0	0.8751769056699181	1879.3251044459623	37.5
17	596.0	0.8939410731163062	1880.4714155140723	37.5
17	600.0	0.9256526155751474	1880.056911860364	37.5
17	604.0	0.9620011637365452	1878.3158164241536	37.5
17	608.0	0.9594521537034796	1878.7500957070808	37.5
17	612.0	0.940371576736473	1878.058074826996	37.5
17	616.0	0.8783840973683427	1879.4420920668945	37.5
17	620.0	0.8451203059422195	1881.2767214482285	37.5
17	624.0	0.83307924568525	1881.789739046665	37.5
17	628.0	0.8329672135452406	1882.161708478029	37.5
17	632.0	0.8388249760507089	1881.063728556155	37.5
17	636.0	0.836479099534219	1883.8674543984296	37.5
17	640.0	0.8326329120045367	1883.5076324826505	37.5
17	644.0	0.8439073601834058	1883.5787531265628	37.5
17	648.0	0.8531276860329225	1882.905672622904	37.5
17	652.0	0.8555219557482788	1881.5227498237823	37.5
17	656.0	0.8748829595891235	1879.617658345683	37.5
17	660.0	0.8744570316693064	1880.253142767787	37.5
17	664.0	0.8941000136532783	1879.068857390276	37.5
17	668.0	0.9392175097855682	1878.667209266201	37.5
19	0.0	0.8644766946620488	1189.5580314132303	37.5
19	4.0	0.8595020190630311	1193.5178293636966	37.5
19	8.0	0.8505905487998976	1183.0793609452817	37.5
19	12.0	0.8546760598517027	1197.614662071158	37.5
19	16.0	0.8565825613910231	1197.2132352134272	37.5
19	20.0	0.8592086274501943	1198.407462969104	37.5
19	24.0	0.863254859258815	1198.6515945545714	37.5
19	28.0	0.8699862305366386	1192.2482073736014	37.5
19	32.0	0.875852548018365	1184.1001912356774	37.5
19	36.0	0.8828601486229294	1194.0017697382311	37.5
19	40.0	0.8890870547596402	1185.161075113806	37.5
19	44.0	0.8958837440372235	1181.8450989795358	37.5
19	48.0	0.9280866900233125	1182.9154090710606	37.5
19	52.0	1.0053047152215582	1180.9288296219463	37.5
19	56.0	1.025465295565816	1185.6687128672045	37.5
19	60.0	0.9975814045768543	1187.1092847670095	37.5
19	64.0	0.9292217362124631	1186.3451987714832	37.5
19	68.0	0.8722835092946596	1182.1242742000832	37.5
19	72.0	0.8608347299855139	1181.8868811809346	37.5
19	76.0	0.8515362681324076	1181.9695554228372	37.5
19	80.0	0.8607368470928942	1182.4739795260637	37.5
19	84.0	0.8702440642776597	1183.283054149322	37.5
19	88.0	0.8802253637187437	1182.227170247582	37.5
19	92.0	0.8917713817267456	1182.9114921738164	37.5
19	96.0	0.8990544833012234	1182.1123398343254	37.5
19	100.0	0.9326696351371492	1177.3079100878551	37.5
19	104.0	0.998191082097308	1178.1776957105235	37.5
19	108.0	1.0093232633637037	1179.5770178511848	37.5
19	112.0	0.9805466930446964	1179.8064753204771	37.5
19	116.0	0.9081465172065356	1177.8057945076837	37.5
19	120.0	0.8742619024196815	1177.1453441156664	37.5
19	124.0	0.858993229717196	1175.0293728515474	37.5
19	128.0	0.8560103499133122	1172.2900853913438	37.5
19	132.0	0.8624734517640075	1173.3872152075326	37.5
19	136.0	0.8659285699818141	1171.9455140524472	37.5
19	140.0	0.8769909070310237	1172.9040420416034	37.5
19	144.0	0.8880828725954567	1173.2002651646524	37.5
19	148.0	0.9035257036803063	1174.0541966918297	37.5
19	152.0	0.9539903762180184	1175.0142163715664	37.5
19	156.0	0.9998817742755598	1176.399794132304	37.5
19	160.0	0.9946071457274276	1176.0810119164023	37.5
19	164.0	0.9566356167318092	1169.491365570958	37.5
19	168.0	0.8884022142259735	1168.3842732759924	37.5
19	172.0	0.8650285948516244	1169.5446947520754	37.5
19	176.0	0.8627679328674622	1167.1153977886709	37.5
19	180.0	0.8591361131432281	1166.4124399436355	37.5
19	184.0	0.8663623768724352	1167.0397002068996	37.5
19	188.0	0.8736916770799565	1169.1853251715056	37.5
19	192.0	0.8838320704623107	1170.603483594735	37.5
19	196.0	0.8905061616782188	1168.9235870001446	37.5
19	200.0	0.9061960357912306	1169.1843586388463	37.5
19	204.0	0.9442796827751764	1168.367954352883	37.5
19	208.0	0.9938741770062566	1168.725474934033	37.5
19	212.0	1.004169892482025	1170.3631646449755	37.5
19	216.0	0.9694379385776223	1170.6544111948076	37.5
19	220.0	0.8978577624632436	1169.3994134593904	37.5
19	224.0	0.8737371871497895	1169.7511893750038	37.5
19	228.0	0.8662770979287022	1168.377683076342	37.5
19	232.0	0.8642767974975437	1169.4226326050843	37.5
19	236.0	0.868203058531616	1168.65692869518	37.5
19	240.0	0.8716791950464381	1169.687682731984	37.5
19	244.0	0.8761633513974523	1169.7965595818364	37.5
19	248.0	0.8880809874638226	1168.8590284037875	37.5
19	252.0	0.9004817322086208	1166.6328471951167	37.5
19	256.0	0.9307691257517444	1170.68707737911	37.5
19	260.0	0.9844749601580458	1170.600298234468	37.5
19	264.0	1.0061948224057604	1170.343665795412	37.5
19	268.0	0.9859175779678374	1169.255778491324	37.5
19	272.0	0.9263297710016475	1168.6023965474278	37.5
19	276.0	0.8751079485916647	1166.024026386212	37.5
19	280.0	0.8627941154864216	1166.8136410685413	37.5
19	284.0	0.8569432006114592	1166.621482704788	37.5
19	288.0	0.8585254793116708	1163.920341260214	37.5
19	292.0	0.8655069110959412	1163.3967529893582	37.5
19	296.0	0.8703599541672217	1164.3375472819964	37.5
19	300.0	0.8795138662652755	1166.758500854713	37.5
19	304.0	0.8889160700031957	1165.4680897510857	37.5
19	308.0	0.9043756793078161	1169.0448636118406	37.5
19	312.0	0.9166511726910685	1167.964467578935	37.5
19	316.0	0.9413811516166658	1167.1548337934598	37.5
19	320.0	0.9817401072907587	1165.319580516578	37.5
19	324.0	0.9939392012453797	1165.830658084999	37.5
19	328.0	0.9737123434922573	1165.6086378926905	37.5
19	332.0	0.9085359326286879	1164.8619897561248	37.5
19	336.0	0.8764281963474364	1164.2731303363605	37.5
19	340.0	0.8670155385489123	1163.9640104019325	37.5
19	344.0	0.8625319835534224	1165.8286543866643	37.5
19	348.0	0.866268663710455	1164.7681956299275	37.5
19	352.0	0.8746012234220475	1164.8001249765184	37.5
19	356.0	0.882010356740386	1165.9904389371902	37.5
19	360.0	0.897045229963735	1170.080324809928	37.5
19	364.0	0.9003947104288442	1170.9682720461944	37.5
19	368.0	0.908885115470003	1168.4491682725854	37.5
19	372.0	0.9213101561175393	1165.9032353617067	37.5
19	376.0	0.9647899907327472	1163.6587913632989	37.5
19	380.0	0.9932030620318772	1163.0090272058476	37.5
19	384.0	0.9838861831561387	1165.154106723614	37.5
19	388.0	0.9433073188081155	1163.2545926037965	37.5
19	392.0	0.8798653076394728	1162.3292421687863	37.5
19	396.0	0.8665405932962161	1162.411344623553	37.5
19	400.0	0.8652020570681164	1162.5944378913896	37.5
19	404.0	0.8682250255726599	1171.3313103247674	37.5
19	408.0	0.8681191552364761	1170.6814972251282	37.5
19	412.0	0.879499003836886	1171.1294829515605	37.5
19	416.0	0.8870637193760773	1173.4806290642073	37.5
19	420.0	0.8954843062127937	1175.2839264759489	37.5
19	424.0	0.9031814526308282	1172.788173414058	37.5
19	428.0	0.9038278968589785	1166.851474163027	37.5
19	432.0	0.9176613454957525	1165.6988464103397	37.5
19	436.0	0.976351663836704	1167.6131626972665	37.5
19	440.0	0.9915016954769926	1167.7982111363003	37.5
19	444.0	0.980560762965658	1169.4348948317793	37.5
19	448.0	0.9354349490342208	1167.4595400294331	37.5
19	452.0	0.8798576048226757	1168.20094308202	37.5
19	456.0	0.8644305665357479	1166.2133766835452	37.5
19	460.0	0.864242053712413	1167.2826278147545	37.5
19	464.0	0.8674431834994546	1166.534149197088	37.5
19	468.0	0.8718824418546166	1166.575624089491	37.5
19	480.0	0.894879584912333	1168.4431746566352	37.5
19	484.0	0.8956518527823937	1167.2688279311458	37.5
19	488.0	0.9006811321931286	1161.8325720106125	37.5
19	492.0	0.9077018952460715	1159.7476471247378	37.5
19	496.0	0.9512104999559563	1164.142536373051	37.5
19	500.0	0.9876064921456394	1164.856847333023	37.5
19	504.0	0.983216244862271	1165.6692354423624	37.5
19	508.0	0.9609529534456008	1164.756466454353	37.5
19	512.0	0.8938052708417804	1163.3067102398204	37.5
19	516.0	0.8652824548388436	1163.482845962946	37.5
19	520.0	0.8624474834963823	1163.5269442223253	37.5
19	524.0	0.8639402523450718	1162.6082107098914	37.5
19	528.0	0.8700946609647257	1165.19661633313	37.5
19	532.0	0.8775526202032349	1166.8589382059615	37.5
19	536.0	0.8801703621843803	1167.6934227004067	37.5
19	540.0	0.8853486946172664	1164.3981171059368	37.5
19	544.0	0.8881479795376079	1162.168928493739	37.5
19	548.0	0.8955983950804061	1162.1657507345894	37.5
19	552.0	0.8975779404044035	1159.2753109489515	37.5
19	556.0	0.9090389227528219	1161.0539252274425	37.5
19	560.0	0.9551054646145769	1161.1627930715915	37.5
19	564.0	0.9896226603683279	1161.6932990718817	37.5
19	568.0	0.9786315492741434	1163.5849156894085	37.5
19	572.0	0.948102604454222	1163.996021823734	37.5
19	576.0	0.8928762762079316	1163.0080102138618	37.5
19	580.0	0.8612286273268176	1159.8281324738591	37.5
19	584.0	0.8623320634385896	1162.3456280664095	37.5
19	588.0	0.8663910675044312	1163.1534528603356	37.5
19	592.0	0.8685419327592991	1167.4388220282228	37.5
19	596.0	0.8785410249171636	1165.3536360291432	37.5
19	600.0	0.8817002741866372	1164.509396301764	37.5
19	604.0	0.8857465580207453	1163.7490115985045	37.5
19	608.0	0.8865767562713174	1162.5298396926785	37.5
19	612.0	0.8838704699725877	1160.0365678469543	37.5
19	616.0	0.8903516766929894	1159.4419626797694	37.5
19	620.0	0.900141834492404	1160.011614037414	37.5
19	624.0	0.9419366676132199	1161.8905592901756	37.5
19	628.0	0.9786565184635981	1164.9435072856609	37.5
19	632.0	0.9804258027792102	1166.5160309013208	37.5
19	636.0	0.9644304120523203	1167.4521664872202	37.5
19	640.0	0.8959682014517479	1166.7490684550537	37.5
19	644.0	0.8654014080895525	1167.4682682004193	37.5
19	648.0	0.8624005274669376	1167.9890977234545	37.5
19	652.0	0.8564919683516458	1171.373713194111	37.5
19	656.0	0.8647625917201768	1170.9245585509923	37.5
19	660.0	0.866862966239269	1169.862521162196	37.5
19	664.0	0.87144175695234	1167.4367268977585	37.5
19	668.0	0.869878470617541	1165.6021289575078	37.5
20	0.0	0.834173354505736	887.6404573415057	37.5
20	4.0	0.8360841831512915	901.716180819786	37.5
20	8.0	0.8348625311719833	919.6088881147276	37.5
20	12.0	0.8285991151961093	937.3317117706384	37.5
20	16.0	0.8356188467300583	933.274419483286	37.5
20	20.0	0.8399180614631938	934.9356353066194	37.5
20	24.0	0.850897270773879	935.8322158557752	37.5
20	28.0	0.8548135519050795	936.059325065176	37.5
20	32.0	0.8500821044516401	938.5063238607726	37.5
20	36.0	0.8626342523562938	948.4861006722592	37.5
20	40.0	0.868823422992465	943.6937181209372	37.5
20	44.0	0.8758352986777769	943.4066688228368	37.5
20	48.0	0.9165859632392351	948.2582630421656	37.5
20	52.0	0.9832790071595542	953.5429974629308	37.5
20	56.0	0.9962741000661607	960.5213298044418	37.5
20	60.0	0.9738574985281104	961.9708759962788	37.5
20	64.0	0.8969719022364552	963.8824468791546	37.5
20	68.0	0.8404594869131793	963.12714729816	37.5
20	72.0	0.8276237951319594	963.0676356612202	37.5
20	76.0	0.8286196255132622	963.192448320181	37.5
20	80.0	0.8409061052651705	966.0399599065216	37.5
20	84.0	0.850872170229129	965.1931526265084	37.5
20	88.0	0.8594371367848661	967.343170066158	37.5
20	92.0	0.8670308134987006	967.8246103739192	37.5
20	96.0	0.886052148704898	971.807626988302	37.5
20	100.0	0.9314454377215802	986.542683065268	37.5
20	104.0	1.0056683125604051	999.6257943703184	37.5
20	108.0	1.0014331622465162	991.9701516711305	37.5
20	112.0	0.9590762838229208	995.3810495877364	37.5
20	116.0	0.900634373225986	993.367780266946	37.5
20	120.0	0.8694888053043118	993.1483502010434	37.5
20	124.0	0.852603137410568	991.687029421839	37.5
20	128.0	0.8542556855226263	991.1166473741266	37.5
20	132.0	0.8601626959264633	991.4253595368896	37.5
20	136.0	0.8603040857111518	988.8232990898956	37.5
20	140.0	0.8662733966364642	989.2465429052244	37.5
20	144.0	0.877558385750882	989.1498153688613	37.5
20	148.0	0.9198489267088992	990.466912190376	37.5
20	152.0	0.9779212952981626	990.5954758253264	37.5
20	156.0	0.9939295223609365	991.1474268436295	37.5
20	160.0	0.9773876909151498	990.3305921668154	37.5
20	164.0	0.9080837169149677	984.5759350310192	37.5
20	168.0	0.8620560241329277	983.9162926622638	37.5
20	172.0	0.8506288443919209	983.2204297856208	37.5
20	176.0	0.8596134485311386	982.9272192653528	37.5
20	180.0	0.8535323818895195	983.5772833210892	37.5
20	184.0	0.8665578576809205	984.4569222034252	37.5
20	188.0	0.8671201076480495	984.1610751994403	37.5
20	192.0	0.8780123563561079	985.9524803401436	37.5
20	196.0	0.8944301280577557	985.6392453772128	37.5
20	200.0	0.9419483460924986	986.3930984518682	37.5
20	204.0	0.988563947929052	986.3239191011828	37.5
20	208.0	0.9841980315519248	985.4848104354368	37.5
20	212.0	0.939792051258536	985.0840171342344	37.5
20	216.0	0.8673434226693776	983.9122126789244	37.5
[truncated: 11,802 more rows]
