# Supplementary material for: Mechanistic origins of temperature scaling in the early embryonic cell cycle
Source: Nat Commun. 2025 Aug 28;16:8045. doi: 10.1038/s41467-025-62918-0 (PMC12394406; doi:10.1038/s41467-025-62918-0)
Supplement: Supplementary file 12 — Source Data [file 41467_2025_62918_MOESM12_ESM.zip › Source_Data_NatComm/Fig4/09-20-24/Pos8_processed_spots.csv]

TRACK_ID	TIME	RATIO	POSITION_X	RADIUS
1	0.0	0.9203965868400356	658.9336179863484	37.5
1	4.0	0.912096526295487	637.0535527839792	37.5
1	8.0	0.90940104147303	628.2888840488889	37.5
1	12.0	0.910309414206397	621.958427840547	37.5
1	16.0	0.9123386500586944	622.3020464133607	37.5
1	20.0	0.9230720881624888	623.4111434101882	37.5
1	24.0	0.9309055475457804	621.7969993161674	37.5
1	28.0	0.935466083500265	624.1774096973058	37.5
1	32.0	0.9418824986633673	625.2259237363116	37.5
1	36.0	0.9515957949923441	626.6559167576237	37.5
1	40.0	0.9521388707640934	623.325975060394	37.5
1	44.0	0.9829110439888331	622.3183472486163	37.5
1	48.0	1.0610327320826043	625.3544067023939	37.5
1	52.0	1.0759200932232713	624.2924953103957	37.5
1	56.0	1.0474891344063846	623.4672716623511	37.5
1	60.0	1.0292000761797861	623.2596383259988	37.5
1	64.0	1.0141649780917414	625.995303613078	37.5
1	68.0	1.0000857182757643	625.518659286009	37.5
1	72.0	1.0100270163044196	626.0056085090218	37.5
1	76.0	1.0151562948900235	628.1648543985312	37.5
1	80.0	1.0229154098514461	626.8959535734886	37.5
1	84.0	1.042617287658572	627.0229351234809	37.5
1	88.0	1.0474131088810077	626.9820751547838	37.5
1	92.0	1.0526594968393383	628.181605777458	37.5
1	96.0	1.0569653680317184	629.3603717163958	37.5
1	100.0	1.0774127970897822	628.3411817132409	37.5
1	104.0	1.0849105620139357	630.1964717769716	37.5
1	108.0	1.0829475700450135	628.4428261722048	37.5
1	112.0	1.0752040261419837	631.4163726360381	37.5
1	116.0	1.0601967356770945	631.1393804962946	37.5
1	120.0	1.0514387728028902	631.726285995891	37.5
1	124.0	1.0569360276627264	630.9925472073886	37.5
1	128.0	1.0556129752047891	630.1925872925295	37.5
1	132.0	1.0553028850043715	631.4454724415726	37.5
1	136.0	1.0596538883072981	628.1853103943738	37.5
1	140.0	1.0561555721719875	623.2654437514609	37.5
1	144.0	1.0594794622847505	594.4554800635602	37.5
1	148.0	1.0749089810323413	561.8380203863439	37.5
1	152.0	1.0769893579390106	532.0435820468825	37.5
1	156.0	1.0893726022947936	518.3190120269571	37.5
1	160.0	1.0819303900163013	505.1362313745732	37.5
1	164.0	1.0660711821909494	503.8932633139536	37.5
1	168.0	1.0678824572626875	501.8075412363706	37.5
1	172.0	1.055524356655027	502.3864634035386	37.5
1	176.0	1.0613187290749	502.9830542803261	37.5
1	180.0	1.065985110884033	502.1886052451292	37.5
1	184.0	1.0635252234824526	503.6689174975714	37.5
1	188.0	1.063279150644603	503.6849194108624	37.5
1	192.0	1.063349808975639	506.9277725307533	37.5
1	196.0	1.0718694585284463	506.5243862344948	37.5
1	200.0	1.0785085167659976	505.7871539822197	37.5
1	204.0	1.0850514319023492	505.81453683730336	37.5
1	208.0	1.0853022024716703	504.33754213658375	37.5
1	212.0	1.0773921770081227	505.26132834159785	37.5
1	216.0	1.0686867598764567	505.665100350953	37.5
1	220.0	1.0626459581591114	505.2831531489841	37.5
1	224.0	1.060921815204045	504.3933667436758	37.5
1	228.0	1.0560175102646727	504.7555265135387	37.5
1	232.0	1.0626890324065246	503.1185385592596	37.5
1	236.0	1.0657269904390978	502.4580681967868	37.5
1	240.0	1.0629273505903418	502.17525849641873	37.5
1	244.0	1.0642616039657085	500.4844863731345	37.5
1	248.0	1.0696432321792164	498.184851236225	37.5
1	252.0	1.078675332785493	497.0002501353091	37.5
1	256.0	1.0819840574686024	497.2793870981477	37.5
1	260.0	1.0795863925502656	495.22015702406486	37.5
1	264.0	1.0744785899159042	497.84426107169	37.5
1	268.0	1.0658491299962245	498.1194013199308	37.5
1	272.0	1.0619090394324333	496.9464942334131	37.5
1	276.0	1.0577239088217545	498.33264067558304	37.5
1	280.0	1.0566162418827374	497.2569354211664	37.5
1	284.0	1.0573658328277602	497.2798864870057	37.5
1	288.0	1.0577750470197556	496.8638946866693	37.5
1	292.0	1.059861068691836	497.58612812598267	37.5
1	296.0	1.061199874297373	497.36811667165006	37.5
1	300.0	1.0619551100078075	497.892026136138	37.5
1	304.0	1.070131027163633	499.8963601373629	37.5
1	308.0	1.076505249656241	503.76135937888114	37.5
1	312.0	1.0716105694320865	500.2224934056987	37.5
1	316.0	1.0718368099839755	499.578379612038	37.5
1	320.0	1.0612151900907483	500.0481366373359	37.5
1	324.0	1.0555017067290275	499.5589976097409	37.5
1	328.0	1.0501043042175964	499.0293902334071	37.5
1	332.0	1.0507269009472366	499.041183035988	37.5
1	336.0	1.0519380360060515	496.9294878065054	37.5
1	340.0	1.0500770920311784	498.39992248066886	37.5
1	344.0	1.052418506822191	499.37904324760666	37.5
1	348.0	1.0538504120378989	498.724185331395	37.5
1	352.0	1.056964379307946	499.4689437303405	37.5
1	356.0	1.0626654180029538	497.7487040684748	37.5
1	360.0	1.0642656776967354	497.0178222470405	37.5
1	364.0	1.0646379798052348	495.6454620929217	37.5
1	368.0	1.0666043428556928	497.3439834314881	37.5
1	372.0	1.0521489387639207	496.817340825523	37.5
1	376.0	1.052724010210582	498.31399701338165	37.5
1	380.0	1.0482626242604187	497.32377532906696	37.5
1	384.0	1.047946291001482	496.94150294832673	37.5
1	388.0	1.0387127631445607	496.6790301754016	37.5
1	392.0	1.0461402936603708	494.7766381173136	37.5
1	396.0	1.0478528503692706	493.7162372371266	37.5
1	400.0	1.0509949894408865	493.7663106097189	37.5
1	404.0	1.0491404706137395	493.4868961721142	37.5
1	408.0	1.0502498698314318	493.5781517069391	37.5
1	412.0	1.0602400197930013	495.6663910039021	37.5
1	416.0	1.064147167647941	498.94644356866434	37.5
1	420.0	1.0565014056489717	501.7649661815474	37.5
1	424.0	1.0489397948762953	502.6417207254244	37.5
1	428.0	1.0405905182204187	502.9380168332149	37.5
1	432.0	1.0376304317677134	504.3728896102895	37.5
1	436.0	1.0421412053432497	502.8969517140733	37.5
1	440.0	1.0375076930671574	501.2188443125956	37.5
1	444.0	1.041161476797184	501.12457593939394	37.5
1	448.0	1.0395002326567007	498.35939326628574	37.5
1	452.0	1.039289719239668	498.17520839293695	37.5
1	456.0	1.0409388048536206	498.51839872623646	37.5
1	460.0	1.0475258376035093	498.1087785749728	37.5
1	464.0	1.046411251274633	497.9433088475128	37.5
1	468.0	1.051737914560426	495.9983527802314	37.5
1	472.0	1.0543412516690722	499.7744118547327	37.5
1	476.0	1.0576357733940496	498.6989744472376	37.5
1	480.0	1.0441059547532692	499.6131603297943	37.5
1	484.0	1.0428050651530758	497.04775511335146	37.5
1	488.0	1.035983256814951	496.8837930907066	37.5
1	492.0	1.0391410035328654	504.2963261511915	37.5
1	496.0	1.0344602261012326	503.118116808916	37.5
1	500.0	1.0371550500299318	502.1183069805688	37.5
1	504.0	1.0349877279582178	502.6662997225322	37.5
1	508.0	1.0337997596789945	502.2071176396507	37.5
1	512.0	1.0382646727871567	501.4868516327177	37.5
1	516.0	1.040027330040675	501.5693879532975	37.5
1	520.0	1.0414546830262126	501.4406374312127	37.5
1	524.0	1.0481631172515606	499.6431550836948	37.5
1	528.0	1.0507628125760702	499.5306138614701	37.5
1	532.0	1.0483372880090907	496.9294451700458	37.5
1	536.0	1.0459027630327455	498.9080253106257	37.5
1	540.0	1.0408779670639488	498.4849151896826	37.5
1	544.0	1.0351637813581445	500.4150349708682	37.5
1	548.0	1.0333918790054046	499.47567884954566	37.5
1	552.0	1.0264389924511157	499.8990280357424	37.5
1	556.0	1.0273912486833252	498.0006615455002	37.5
1	560.0	1.0246135896031066	497.89859527727657	37.5
1	564.0	1.0200172755506924	497.5922074573318	37.5
1	568.0	1.0264852739848112	497.2908488299356	37.5
1	572.0	1.0249417375101626	497.6582157382807	37.5
1	576.0	1.0173384022963816	498.90817000113015	37.5
1	580.0	1.0287512672562962	497.8554205769111	37.5
1	584.0	1.0334781807203233	498.1489558242183	37.5
1	588.0	1.0339739913365318	498.0380451616366	37.5
1	592.0	1.0262063336199705	497.6480947100285	37.5
1	596.0	1.0261048396123336	497.25786548071625	37.5
1	600.0	1.0166673978565217	501.7610451134663	37.5
1	604.0	1.0142150801633962	503.8785931576206	37.5
1	608.0	1.013180769161982	506.05128567850784	37.5
1	612.0	1.006261595123698	505.7073045307414	37.5
1	616.0	1.0043350990343707	505.2429786305836	37.5
1	620.0	1.0070346312697036	505.1904371130961	37.5
1	624.0	1.002704557650399	504.3643770845151	37.5
1	628.0	0.9975301884045744	504.4963339078997	37.5
1	632.0	1.0012555331928796	504.3240294778382	37.5
1	636.0	1.0030492496625318	503.3842373424749	37.5
1	640.0	1.004757332179493	504.0095811769333	37.5
1	644.0	1.0072415309213931	505.16078598426265	37.5
1	648.0	1.0061134439784685	504.4683411888439	37.5
1	652.0	0.9982717539929644	505.1084315660901	37.5
1	656.0	0.9992022635713318	505.4960523490104	37.5
1	660.0	0.9889083001993992	506.9583344239015	37.5
1	664.0	0.9844391884643183	506.6935691176429	37.5
1	668.0	0.979644917431351	504.5609028347736	37.5
4	0.0	0.9138424314148027	736.2627160589318	37.5
4	4.0	0.8994560821407468	712.7696357735795	37.5
4	8.0	0.8973607283140583	702.7429127452866	37.5
4	12.0	0.9030565294304015	701.3447044284632	37.5
4	16.0	0.9088591908984021	701.7437632724486	37.5
4	20.0	0.9158508428614264	700.6696720913387	37.5
4	24.0	0.91867873897041	703.4082124446594	37.5
4	28.0	0.9260066576729367	702.3349503916278	37.5
4	32.0	0.9370799692704712	704.4306979306184	37.5
4	36.0	0.9426120201643986	702.410761561486	37.5
4	40.0	0.9477418360004686	701.9537518556826	37.5
4	44.0	0.9638888292312494	703.6633152928738	37.5
4	48.0	1.0314669189273409	703.2710757993636	37.5
4	52.0	1.0898124875447297	703.495057358964	37.5
4	56.0	1.0717389879091033	703.0527165322937	37.5
4	60.0	1.0260618830680854	705.2061710133903	37.5
4	64.0	0.9466006231256804	708.0955980810103	37.5
4	68.0	0.9041294068726171	708.5655953289807	37.5
4	72.0	0.898115701417189	708.9780518186183	37.5
4	76.0	0.9034260456954454	711.6621331474661	37.5
4	80.0	0.9152906909730606	708.7713694997835	37.5
4	84.0	0.9231865979371355	707.7491708286406	37.5
4	88.0	0.9348854379855722	707.1326108030873	37.5
4	92.0	0.948948212142388	708.2892561190998	37.5
4	96.0	0.9710917411193049	708.4208354806916	37.5
4	100.0	1.0535277638239995	705.7275070734194	37.5
4	104.0	1.073908643266189	706.9368474692866	37.5
4	108.0	1.0591389701990408	706.6135878802435	37.5
4	112.0	0.9750129749691554	712.8308156355399	37.5
4	116.0	0.9271752256127973	714.3951964717065	37.5
4	120.0	0.9098956349188907	717.150519260052	37.5
4	124.0	0.9114930762191841	715.0798495650815	37.5
4	128.0	0.9169641532415719	717.1358646443813	37.5
4	132.0	0.9257379642971966	714.0617105299208	37.5
4	136.0	0.9333877907046308	708.3403528898175	37.5
4	140.0	0.9454802555927172	704.6944349623415	37.5
4	144.0	0.9673287220163599	680.5691380587958	37.5
4	148.0	0.973505628829856	718.172880446979	37.5
4	152.0	1.0337326211703037	686.14393228612	37.5
4	156.0	1.0755143930641453	672.9566670288189	37.5
4	160.0	1.0530626104761043	661.2820684327216	37.5
4	164.0	0.9835598612799794	659.4555055951234	37.5
4	168.0	0.9279894856542095	659.340784264038	37.5
4	172.0	0.9129992505321186	659.7747540853316	37.5
4	176.0	0.9175123042119573	659.9668930063247	37.5
4	180.0	0.9145637584003584	658.0908169886651	37.5
4	184.0	0.926316314764806	660.2607810146868	37.5
4	188.0	0.9341747893905084	661.5530618743735	37.5
4	192.0	0.938580462463813	671.8064779565549	37.5
4	196.0	0.9539547211263524	671.4557098575405	37.5
4	200.0	0.9742546749224841	674.2963936172654	37.5
4	204.0	1.0338641247243858	671.9416257606125	37.5
4	208.0	1.0708310938115861	670.8586307619297	37.5
4	212.0	1.0492960783543788	671.0006518807012	37.5
4	216.0	0.9830955169238702	669.262324986079	37.5
4	220.0	0.9306126979143678	673.4351875732935	37.5
4	224.0	0.9169543412891642	673.4852605837341	37.5
4	228.0	0.9204603376043325	674.1060085134995	37.5
4	232.0	0.9182288070636893	672.3391884707738	37.5
4	236.0	0.9250339736661897	671.5603833723742	37.5
4	240.0	0.9277380491145383	669.3934205440005	37.5
4	244.0	0.9360157971453074	669.4891619468115	37.5
4	248.0	0.9546040083463888	665.0089969252421	37.5
4	252.0	0.9745798433543872	666.2203569766612	37.5
4	256.0	1.0356095369439697	665.2664285827286	37.5
4	260.0	1.0656684577284545	663.9128007634511	37.5
4	264.0	1.0441255343971223	663.5507199211164	37.5
4	268.0	0.9767620732536529	663.4042082936872	37.5
4	272.0	0.926507870059121	664.6783646856192	37.5
4	276.0	0.9160640122400799	666.3609998775277	37.5
4	280.0	0.9155891483030826	666.1546360803312	37.5
4	284.0	0.91964853973051	666.7399612017886	37.5
4	288.0	0.9234915571547516	663.9987299358187	37.5
4	292.0	0.9313750560400192	666.4995278435715	37.5
4	296.0	0.9380301291106153	664.9302859144493	37.5
4	300.0	0.950164240401575	665.5756891969677	37.5
4	304.0	0.9723629944336449	668.6247877171403	37.5
4	308.0	1.0382978851146807	667.0506919105163	37.5
4	312.0	1.0649720536846297	669.0424494646367	37.5
4	316.0	1.0438135987071187	666.4413092593772	37.5
4	320.0	0.9852368002130897	666.1609047630764	37.5
4	324.0	0.9281088335122116	665.8835712764383	37.5
4	328.0	0.9166489959573662	669.2384317781698	37.5
4	332.0	0.913290645379455	670.5529218353039	37.5
4	336.0	0.9179923174648117	670.5421682374647	37.5
4	340.0	0.9210153091525274	668.7578904719749	37.5
4	344.0	0.9278258603930007	667.948559316205	37.5
4	348.0	0.944916856097406	668.9526429177914	37.5
4	352.0	0.949066459720439	669.4493793154522	37.5
4	356.0	0.9720518131132121	670.9353426568015	37.5
4	360.0	1.0175384760599164	671.5447789514553	37.5
4	364.0	1.0566624738910646	671.0630413090935	37.5
4	368.0	1.0473729836050083	669.1948997741953	37.5
4	372.0	1.0059484161127261	668.1394592286165	37.5
4	376.0	0.9344359223282239	669.872017466078	37.5
4	380.0	0.9234761277480402	674.0310447463321	37.5
4	384.0	0.9131660274577776	671.567686543748	37.5
4	388.0	0.9165272108280392	673.1792235784784	37.5
4	392.0	0.9191489819549067	666.9314830997325	37.5
4	396.0	0.9244675202474699	664.6312596802553	37.5
4	400.0	0.9322228023183948	665.6948860791373	37.5
4	404.0	0.9383079621843992	664.9656188601651	37.5
4	408.0	0.9512517201270962	663.2579197549303	37.5
4	412.0	0.9731593655429543	665.3260500685406	37.5
4	416.0	1.033046839550921	668.0554263109448	37.5
4	420.0	1.054108316422703	665.7096303132525	37.5
4	424.0	1.0338115335845914	664.240864940031	37.5
4	428.0	0.968892281876963	663.1272574674847	37.5
4	432.0	0.9236970631154129	665.2617862856619	37.5
4	436.0	0.9133085864279878	663.6874948820854	37.5
4	440.0	0.908026879583962	666.698264985456	37.5
4	444.0	0.915092901981599	666.4874475864054	37.5
4	448.0	0.9169569739061592	667.0467299284352	37.5
4	452.0	0.9232620194957664	665.8052878974082	37.5
4	456.0	0.9319805534707505	668.1051568701622	37.5
4	460.0	0.9403276514765726	665.4015785137415	37.5
4	464.0	0.9481343347293075	665.9364466917654	37.5
4	468.0	0.9729721336485124	668.0787942891375	37.5
4	472.0	1.0247189194745914	664.9188706151562	37.5
4	476.0	1.0485289548850365	664.6005836863359	37.5
4	480.0	1.0371889320282761	661.9853603356931	37.5
4	484.0	0.9820296357932662	662.9479512954531	37.5
4	488.0	0.9223681839197193	661.5463037732342	37.5
4	492.0	0.9153446897615186	661.6259134845585	37.5
4	496.0	0.907412232295634	681.828167457412	37.5
4	500.0	0.9135638287093826	685.0465579912333	37.5
4	504.0	0.9189592346599662	686.4290585987441	37.5
4	508.0	0.9327680463987607	684.5856115121038	37.5
4	512.0	0.9251655345756274	683.1429866650245	37.5
4	516.0	0.9481199588159858	683.836628628664	37.5
4	520.0	0.9944473796560493	683.1730798319785	37.5
4	524.0	1.0235237991060402	682.9054419422341	37.5
4	528.0	1.023410200155367	683.1024123804849	37.5
4	532.0	0.979426394874023	678.7260321958769	37.5
4	552.0	0.8953083803630392	679.0804859352365	37.5
4	556.0	0.9068907613573448	677.069014631913	37.5
4	560.0	0.9131464347591609	678.0777702244153	37.5
4	564.0	0.9198811068258796	677.0953287955596	37.5
4	568.0	0.9293612419147453	678.061375124479	37.5
4	572.0	0.9389693076777716	678.9773460477098	37.5
4	576.0	0.9582881128020887	678.7616565903691	37.5
4	580.0	1.0020650881605055	678.1897004076988	37.5
4	584.0	1.0152722771599783	678.5226777281216	37.5
4	588.0	1.0134284145406474	677.7939184548644	37.5
4	592.0	0.9457670814675697	675.2525808588499	37.5
4	612.0	0.8909945895398711	681.3970468340636	37.5
4	616.0	0.8983226122933731	683.4528372235504	37.5
4	620.0	0.9039410775223069	686.2334301539655	37.5
4	624.0	0.9118327183963936	686.4703342897367	37.5
4	628.0	0.9179706841323746	686.6582696732279	37.5
4	632.0	0.927117934138436	686.9919220341914	37.5
4	636.0	0.947285066864567	688.1883067624648	37.5
4	640.0	0.9976131696675952	688.4425718107368	37.5
4	644.0	1.0176867345541667	687.7736087226498	37.5
4	648.0	1.0087766921623718	687.506630458408	37.5
4	652.0	0.946119872836694	687.0749483152337	37.5
4	656.0	0.9496212648962044	680.0431875132853	37.5
4	660.0	0.9923794771552269	679.4546378901637	37.5
4	664.0	1.0053059366232766	680.3212955077468	37.5
4	668.0	0.9920192500819288	683.6788878527532	37.5
5	0.0	0.9634003213035119	1180.3159681861157	37.5
5	4.0	0.9563270002669785	1198.5156432316564	37.5
5	8.0	0.9485714169852478	1199.420281904916	37.5
5	12.0	0.947202846747299	1204.8184109603192	37.5
5	16.0	0.9588095371831902	1206.8601700937893	37.5
5	20.0	0.9599128019150313	1210.697232201083	37.5
5	24.0	0.9719764322090564	1213.2569918044874	37.5
5	28.0	0.9786865617844462	1210.512509885942	37.5
5	32.0	0.9874497991921791	1211.7101141831165	37.5
5	36.0	0.9905221505937896	1213.5958052860888	37.5
5	40.0	1.004475060459511	1212.1922260932497	37.5
5	44.0	1.0161983660259961	1213.0420184972747	37.5
5	48.0	1.081255730332743	1215.0948397542525	37.5
5	52.0	1.170794390202856	1214.2817468635608	37.5
5	56.0	1.1712906995828898	1214.0792329549226	37.5
5	60.0	1.1203942812947638	1211.9974563989167	37.5
5	64.0	1.0144468851353037	1210.5718351027824	37.5
5	68.0	0.9553285148535621	1210.6139569313725	37.5
5	72.0	0.9409666310975549	1213.5557588905135	37.5
5	76.0	0.9439951770385537	1213.5050945817538	37.5
5	80.0	0.9548974163587596	1214.0602779241035	37.5
5	84.0	0.967328762799579	1214.8049508785116	37.5
5	88.0	0.9793713747965888	1214.8761964397272	37.5
5	92.0	0.9940764691629254	1213.68307793527	37.5
5	96.0	1.0118899303405942	1215.826444040952	37.5
5	100.0	1.1103344432523807	1216.4228219735985	37.5
5	104.0	1.158794714523477	1213.2626717726537	37.5
5	108.0	1.1481818394338696	1213.95080434047	37.5
5	112.0	1.0648469052827298	1212.9933078494787	37.5
5	116.0	0.9783295200258275	1214.4519557765584	37.5
5	120.0	0.9592079804801007	1215.0915819222716	37.5
5	124.0	0.9590730386055895	1214.837175017145	37.5
5	128.0	0.9627202716458635	1215.6710876726995	37.5
5	132.0	0.9718257847369235	1217.7913323186112	37.5
5	136.0	0.9844390643080962	1212.5552430481464	37.5
5	140.0	0.9954380970480973	1206.0708310365176	37.5
5	144.0	1.0164125748306119	1219.8009918743708	37.5
5	148.0	1.0617563373015566	1201.6963875970844	37.5
5	152.0	1.1483279315848267	1189.8074446993312	37.5
5	156.0	1.1714963762075292	1188.1293360789027	37.5
5	160.0	1.1221220936246696	1184.4547734639018	37.5
5	164.0	1.0137727067126057	1179.2346955500186	37.5
5	168.0	0.9778623862219379	1180.7447970354156	37.5
5	172.0	0.9734652042452423	1180.8471731724046	37.5
5	176.0	0.9754096950998313	1185.9800369683194	37.5
5	180.0	0.9765202173872012	1186.1765240522184	37.5
5	184.0	0.9965310270617557	1187.8683251885382	37.5
5	188.0	0.9998214432949006	1188.0826286470226	37.5
5	192.0	1.007631677819644	1188.150460705786	37.5
5	196.0	1.0282666112569336	1188.828046232482	37.5
5	200.0	1.0895197418421276	1189.6564660054914	37.5
5	204.0	1.1580941851912785	1189.852119901463	37.5
5	208.0	1.1647141025710626	1188.8296885950308	37.5
5	212.0	1.105015283923478	1188.100425927352	37.5
5	216.0	1.0065178335462188	1185.3337725867818	37.5
5	220.0	0.9788423933828498	1186.0472566278395	37.5
5	224.0	0.9750923304344364	1188.2833156604197	37.5
5	228.0	0.9756843667117682	1190.4740624071908	37.5
5	232.0	0.981323993840284	1192.3397105526683	37.5
5	236.0	0.9898286125488498	1192.7822861036548	37.5
5	240.0	1.0016253260784258	1191.7625182368822	37.5
5	244.0	1.0143234332072313	1193.1118538362407	37.5
5	248.0	1.0387247778365445	1191.3822014165655	37.5
5	252.0	1.1078412227161563	1192.566889810501	37.5
5	256.0	1.1588810477292462	1191.64380806948	37.5
5	260.0	1.1542717318266094	1191.5382642960635	37.5
5	264.0	1.0746520157876334	1190.7774136269486	37.5
5	268.0	0.9943257155879786	1189.4920708641616	37.5
5	272.0	0.9818081873950713	1189.426306731084	37.5
5	276.0	0.9679682233312875	1188.767433799369	37.5
5	280.0	0.9730146038239951	1190.0103824236346	37.5
5	284.0	0.9812150295062021	1190.1161612582864	37.5
5	288.0	0.9938671981294022	1191.5034247925853	37.5
5	292.0	1.0016166928973	1192.668389676025	37.5
5	296.0	1.0144356552339437	1192.7530931314166	37.5
5	300.0	1.035584574476589	1194.1587413648033	37.5
5	304.0	1.1089152399332736	1194.2614303811877	37.5
5	308.0	1.1624475540347547	1192.2778973315385	37.5
5	312.0	1.152364636575215	1190.9721872963662	37.5
5	316.0	1.0802160146791748	1189.9495357369408	37.5
5	320.0	0.9968608166005912	1190.6143929585712	37.5
5	324.0	0.9766552479811981	1190.2049979225735	37.5
5	328.0	0.9668321978325294	1189.4601047186736	37.5
5	332.0	0.9785388032174752	1189.5825031077995	37.5
5	336.0	0.9802801085300009	1189.759821320126	37.5
5	340.0	0.9937441609009078	1190.6524799109525	37.5
5	344.0	1.001886890317298	1191.727918488512	37.5
5	348.0	1.0162367286411353	1193.454039905531	37.5
5	352.0	1.029908961000921	1193.8959956799108	37.5
5	356.0	1.0824838500529612	1195.3036157645256	37.5
5	360.0	1.1463412985122752	1193.64543891395	37.5
5	364.0	1.1583583920075873	1193.7764642929426	37.5
5	368.0	1.1209649809401427	1192.523782135706	37.5
5	372.0	1.0116541370033445	1191.6201285143693	37.5
5	376.0	0.978679822883385	1193.407507348741	37.5
5	380.0	0.9689156135612617	1194.6078674250816	37.5
5	384.0	0.9707238236509208	1196.394353398664	37.5
5	388.0	0.9735749886917368	1197.0562332527677	37.5
5	392.0	0.97808600090366	1194.8446503458615	37.5
5	396.0	0.9897156085668664	1195.8716255846268	37.5
5	400.0	1.0067862238189556	1195.8988167906582	37.5
5	404.0	1.0139201009913505	1195.2713373055117	37.5
5	408.0	1.0348442701272969	1198.9981123227687	37.5
5	412.0	1.1061853768848169	1199.5084178603772	37.5
5	416.0	1.1528409360144114	1197.2765606162284	37.5
5	420.0	1.148955606798077	1197.9031616752538	37.5
5	424.0	1.084692618130662	1197.362915685443	37.5
5	428.0	0.9991707405801692	1196.9930515245578	37.5
5	432.0	0.9753450044145703	1198.596315019926	37.5
5	436.0	0.9658576747377834	1199.6092475112746	37.5
5	440.0	0.966400520916531	1199.6801776984314	37.5
5	444.0	0.9710743208793483	1200.0835386222311	37.5
5	448.0	0.9787467138745317	1198.6702986475057	37.5
5	452.0	0.9890647329810388	1199.5058474119965	37.5
5	456.0	0.9974411608880058	1200.8353298232444	37.5
5	460.0	1.0144886247980855	1199.3113175726353	37.5
5	464.0	1.0284202042138653	1199.2052836014457	37.5
5	468.0	1.097329483601608	1198.526827500128	37.5
5	472.0	1.1475219434844055	1199.8473782033832	37.5
5	476.0	1.142683455308618	1199.9613750226183	37.5
5	480.0	1.0822460568254422	1199.9676729981827	37.5
5	484.0	0.9883770799707632	1200.1957571264525	37.5
5	488.0	0.9631984209985179	1201.1924257999156	37.5
5	492.0	0.9662673647306868	1208.666641309758	37.5
5	496.0	0.9605756065317573	1208.1953930293614	37.5
5	500.0	0.9656776022707755	1207.719604945428	37.5
5	504.0	0.973380274099778	1207.8981302997356	37.5
5	508.0	0.9789090349140861	1208.0476814686715	37.5
5	512.0	0.9892385776661105	1207.2945625907182	37.5
5	516.0	0.9975751020240412	1204.8267585706494	37.5
5	520.0	1.0156700471027043	1207.0183499490572	37.5
5	524.0	1.0515936845864373	1205.2912835638222	37.5
5	528.0	1.1261584206232047	1201.8490812182904	37.5
5	532.0	1.1428734156543814	1201.3642065784118	37.5
5	536.0	1.1216276754474215	1200.28476353976	37.5
5	540.0	1.0242762685251212	1200.008699868886	37.5
5	544.0	0.9737480086004341	1201.4792219015662	37.5
5	548.0	0.958040355542334	1204.3372867602625	37.5
5	552.0	0.9556953449392038	1203.1817547170735	37.5
5	556.0	0.9610601994546336	1205.316108779652	37.5
5	560.0	0.9675171209815729	1204.9535944864317	37.5
5	564.0	0.973116662471845	1203.208624683731	37.5
5	568.0	0.9805714848776265	1202.660920447602	37.5
5	572.0	0.9939850205000136	1202.887704887784	37.5
5	576.0	1.0024835002010355	1204.1622776066686	37.5
5	580.0	1.0185608188299409	1204.9506406493974	37.5
5	584.0	1.0804794854660484	1203.8429133104007	37.5
5	588.0	1.132621860626412	1203.1671665375718	37.5
5	592.0	1.1352035596538832	1201.6295499134576	37.5
5	596.0	1.0837365258170821	1201.5824709799094	37.5
5	600.0	0.9896862661506455	1197.7797129119526	37.5
5	604.0	0.9604763862541783	1200.190867537182	37.5
5	608.0	0.9602634061481744	1202.0931763976837	37.5
5	612.0	0.9585198101824153	1205.0338438501583	37.5
5	616.0	0.9558235755120799	1206.8026477926337	37.5
5	620.0	0.9640728791399452	1205.17944378482	37.5
5	624.0	0.9705558394234597	1209.636742262957	37.5
5	628.0	0.9744426498344161	1208.4874069944449	37.5
5	632.0	0.9850759433961545	1208.5697503654646	37.5
5	636.0	0.9948896014125237	1211.59967586391	37.5
5	640.0	1.0156040297949607	1211.200401322723	37.5
5	644.0	1.066040073010991	1209.659932967833	37.5
5	648.0	1.1196203025866085	1209.440006184307	37.5
5	652.0	1.1249147926299754	1206.2930052922843	37.5
5	656.0	1.0942959584766503	1205.835362430135	37.5
5	660.0	0.9961186469377182	1206.1804494256644	37.5
5	664.0	0.9567684012028491	1206.8283889004165	37.5
5	668.0	0.9483989171667084	1207.9277111318029	37.5
6	0.0	0.8666304565649207	1858.284528946975	37.5
6	4.0	0.8599902963056429	1861.3652741250216	37.5
6	8.0	0.8553130056703588	1862.048555761877	37.5
6	12.0	0.8574833357338711	1862.3929001749664	37.5
6	16.0	0.8597144055542287	1863.1530349589511	37.5
6	20.0	0.8685596577102436	1862.4941479868876	37.5
6	24.0	0.8778133099444038	1863.7450743654929	37.5
6	28.0	0.8872447592826488	1863.0466846781487	37.5
6	32.0	0.8937366905297676	1862.2366866810055	37.5
6	36.0	0.900247611079883	1862.697414482793	37.5
6	40.0	0.9109773304499852	1862.5697178468529	37.5
6	44.0	0.9359635681913198	1862.3119332047283	37.5
6	48.0	1.0130612397001189	1861.85667749602	37.5
6	52.0	1.0385042091976366	1861.4607383239213	37.5
6	56.0	1.0113188717077692	1862.149620141848	37.5
6	60.0	0.947053850613319	1863.1708009801605	37.5
6	64.0	0.8855555449527256	1863.3468283113828	37.5
6	68.0	0.8694749177405606	1862.774060698988	37.5
6	72.0	0.8692598791947771	1862.07079718669	37.5
6	76.0	0.8728798214337552	1861.5071500468985	37.5
6	80.0	0.8845199868379399	1862.335196171481	37.5
6	84.0	0.8924905084571524	1861.7273010841932	37.5
6	88.0	0.9017422357482692	1862.020177276597	37.5
6	92.0	0.9250778868553	1861.4737704118152	37.5
6	96.0	0.9965421865345866	1861.173536281182	37.5
6	100.0	1.0432637625750067	1861.2546740278708	37.5
6	104.0	1.0265419212274096	1861.3374270172287	37.5
6	108.0	0.9565747245960138	1862.4880857239157	37.5
6	112.0	0.9024447627402239	1862.8827751147703	37.5
6	116.0	0.888896059936098	1861.4702151031336	37.5
6	120.0	0.8815973610539964	1862.30628573556	37.5
6	124.0	0.8903977412269031	1861.3354322952248	37.5
6	128.0	0.8936644304046574	1861.5101231711787	37.5
6	132.0	0.9007555912186652	1861.512623160325	37.5
6	136.0	0.9098676040626663	1861.9665627355987	37.5
6	140.0	0.9321623812380467	1860.9237657072165	37.5
6	144.0	1.0002086063779498	1860.7407847401564	37.5
6	148.0	1.0377383452710187	1860.8469205337965	37.5
6	152.0	1.0257585490855674	1860.6416657347893	37.5
6	156.0	0.9560281464612643	1862.881853300789	37.5
6	160.0	0.9090617300780973	1862.404491769075	37.5
6	164.0	0.8881089419591442	1862.3267207856784	37.5
6	168.0	0.8817501095243977	1861.765229577154	37.5
6	172.0	0.8915716199563872	1861.1655904535064	37.5
6	176.0	0.8953641567506835	1860.9294736155427	37.5
6	180.0	0.900654871513178	1861.5494806662832	37.5
6	184.0	0.913354718062803	1861.0998424777756	37.5
6	188.0	0.9213259420260989	1861.250611096708	37.5
6	192.0	0.9591613306591811	1860.990544671227	37.5
6	196.0	1.0122131339236002	1860.4749271493488	37.5
6	200.0	1.022796193443984	1861.1516282161265	37.5
6	204.0	0.9931308789955079	1861.9148002709856	37.5
6	208.0	0.9241087773729774	1863.8715788067511	37.5
6	212.0	0.8910945562709643	1864.5391718147416	37.5
6	216.0	0.8861289143703147	1863.9343184609932	37.5
6	220.0	0.8848079960460473	1863.7036184022772	37.5
6	224.0	0.8872468556641261	1863.186953898657	37.5
6	228.0	0.8949344626814333	1863.0126821677288	37.5
6	232.0	0.8845600169687635	1864.118889223556	37.5
6	236.0	0.8977655512584616	1863.9524581107487	37.5
6	240.0	0.9045803786947538	1864.1199285008263	37.5
6	244.0	0.9540523081531612	1862.818640664347	37.5
6	248.0	0.9830424794504392	1863.1332712201515	37.5
6	252.0	0.9877598473261562	1863.691008876933	37.5
6	256.0	0.9422339386581142	1864.9303654177609	37.5
6	260.0	0.8848377126359384	1868.0899820325333	37.5
6	264.0	0.8708279079346655	1867.0920105027988	37.5
6	268.0	0.8616548347830829	1867.1721906264936	37.5
6	272.0	0.8662997831799749	1864.9542621873431	37.5
6	276.0	0.8733603530072377	1865.3369973088068	37.5
6	280.0	0.8800663431233413	1864.130710191124	37.5
6	284.0	0.8846496673300976	1865.021016819545	37.5
6	288.0	0.8935520174588214	1863.401043483968	37.5
6	292.0	0.9116053907398258	1863.7653565990288	37.5
6	296.0	0.9586577188180561	1863.3563851196368	37.5
6	300.0	0.9823554673192135	1862.604456077328	37.5
6	304.0	0.9847694327414461	1863.6932876605924	37.5
6	308.0	0.9380390559958008	1864.6608181855945	37.5
6	312.0	0.8827297283602046	1867.8020038355692	37.5
6	316.0	0.8669698382794748	1867.905893985178	37.5
6	320.0	0.8708932451879845	1867.0986011535397	37.5
6	324.0	0.8641786104431187	1866.766911347181	37.5
6	328.0	0.8692989677462646	1865.1515117623608	37.5
6	332.0	0.8822423716163785	1866.1549112677928	37.5
6	336.0	0.8841081444751183	1864.767944974545	37.5
6	340.0	0.8907079245581603	1865.0076268615808	37.5
6	344.0	0.909246487537099	1863.5224882201544	37.5
6	348.0	0.9486932095740438	1862.834544854106	37.5
6	352.0	0.9915356872161651	1862.5702306347343	37.5
6	356.0	0.9855860612546232	1862.7157372455408	37.5
6	360.0	0.9553189940031064	1863.5082080280376	37.5
6	364.0	0.8930458467420213	1866.402030459467	37.5
6	368.0	0.8746716498935398	1867.505247952911	37.5
6	372.0	0.8696130124336945	1865.8828725969167	37.5
6	376.0	0.8679470090497661	1864.5086973372595	37.5
6	380.0	0.8746354665765276	1864.9143377240848	37.5
6	384.0	0.8719507781314362	1864.6635094117116	37.5
6	388.0	0.8821917700704431	1863.9544169507733	37.5
6	392.0	0.8936973195253026	1863.455757628676	37.5
6	396.0	0.8982513533825055	1864.111234746324	37.5
6	400.0	0.9240234881404598	1862.174406011934	37.5
6	404.0	0.9703182210673583	1861.44135596619	37.5
6	408.0	0.9869631343336374	1861.58091878531	37.5
6	412.0	0.9774707547515303	1861.7782813801944	37.5
6	416.0	0.9257659089776098	1863.6996329157453	37.5
6	420.0	0.8832743088392135	1866.8834049444688	37.5
6	424.0	0.8744566998320806	1866.3680107740608	37.5
6	428.0	0.8705533403512543	1864.747854527764	37.5
6	432.0	0.8744357251627427	1864.160802579176	37.5
6	436.0	0.8741610133826111	1863.901586099571	37.5
6	440.0	0.8794901489677438	1862.651295367241	37.5
6	444.0	0.8858575832228879	1863.0879283671156	37.5
6	448.0	0.8967216324021331	1863.4731408476136	37.5
6	452.0	0.8990435907494359	1863.3605451052476	37.5
6	456.0	0.9172722118856292	1863.2891714513507	37.5
6	460.0	0.9742266550815142	1860.8031922217644	37.5
6	464.0	0.9894563970451596	1859.5198824978097	37.5
6	468.0	0.9810018739164187	1860.0567676235355	37.5
6	472.0	0.9314650602770864	1862.805803122363	37.5
6	476.0	0.8884374415393103	1864.4716140144892	37.5
6	480.0	0.8704476350064184	1865.53906290186	37.5
6	484.0	0.8723049277106691	1865.7173213082112	37.5
6	488.0	0.8715226812856525	1863.5099027289325	37.5
6	492.0	0.8843729855455955	1860.629099058068	37.5
6	496.0	0.8827178815013321	1861.3778594022372	37.5
6	500.0	0.8900544985661287	1859.8601284924111	37.5
6	504.0	0.8953361088682824	1860.3056694091867	37.5
6	508.0	0.8997979015358607	1859.9234027468465	37.5
6	512.0	0.9101960364603502	1860.8386194670709	37.5
6	516.0	0.9346240927445608	1859.4212080776983	37.5
6	520.0	0.9832996420505845	1858.0671452022373	37.5
6	524.0	0.9930948015730734	1858.140204514172	37.5
6	528.0	0.9831860360004646	1857.9672974080247	37.5
6	532.0	0.9251913347809708	1860.432926778598	37.5
6	536.0	0.8886051477470707	1862.7321730572328	37.5
6	540.0	0.8803405176482956	1862.1032429130837	37.5
6	544.0	0.8777119907171352	1861.82104510358	37.5
6	548.0	0.8792693044595279	1858.7607517613903	37.5
6	552.0	0.8873951741848984	1858.0362195913517	37.5
6	556.0	0.8923324537969624	1858.100807244744	37.5
6	560.0	0.8976809688762492	1857.6957419373932	37.5
6	564.0	0.9038514866605931	1856.6044818456317	37.5
6	568.0	0.9039539596660099	1856.8448760106369	37.5
6	572.0	0.9127563948456793	1856.411304592275	37.5
6	576.0	0.9354143879631706	1856.8624180096756	37.5
6	580.0	0.9807565081982369	1855.136721192189	37.5
6	584.0	1.002426667368749	1855.8284539857807	37.5
6	588.0	0.9998930349270839	1855.567678607401	37.5
6	592.0	0.947992547306811	1856.8727699013907	37.5
6	596.0	0.8997794701755469	1858.148310333877	37.5
6	600.0	0.8823061466714179	1860.732698322047	37.5
6	604.0	0.8857723535943554	1861.094567807503	37.5
6	608.0	0.8865021759427424	1860.2681940265124	37.5
6	612.0	0.882792715454432	1858.9088645373488	37.5
6	616.0	0.89235781827048	1857.4505125713624	37.5
6	620.0	0.8996673820816925	1857.25971565469	37.5
6	624.0	0.8978437674828923	1858.2124024122995	37.5
6	628.0	0.9056293645062108	1857.9021812496112	37.5
6	632.0	0.9070306017856179	1858.4703311012463	37.5
6	636.0	0.9220883214743093	1858.125779974169	37.5
6	640.0	0.9445680232455836	1857.0426744056736	37.5
6	644.0	0.99257944118886	1856.341018103319	37.5
6	648.0	1.005481146630613	1856.386326026832	37.5
6	652.0	0.9916409450191178	1856.07690323732	37.5
6	656.0	0.9402414888577724	1858.2937203453664	37.5
6	660.0	0.8948758707172165	1859.152151624076	37.5
6	664.0	0.885963289182357	1860.7472242913268	37.5
6	668.0	0.8866163219109552	1861.3363233216144	37.5
8	0.0	0.9613533764162642	907.244261206936	37.5
8	4.0	0.9485069418690917	916.4141173638918	37.5
8	8.0	0.9433700602875532	890.5448973814629	37.5
8	12.0	0.9454184188069923	889.211998515628	37.5
8	16.0	0.9432141619394644	889.7802380275713	37.5
8	20.0	0.9552441825471933	885.6833564356401	37.5
8	24.0	0.9616575575196928	886.5944228528249	37.5
8	28.0	0.9705414928375344	882.7812853085263	37.5
8	32.0	0.9801473078094279	885.0582293826255	37.5
8	36.0	0.9743695242453831	885.7331546778593	37.5
8	40.0	0.9808318812145164	883.5507083588097	37.5
8	44.0	0.9934010939763726	882.8511407915546	37.5
8	48.0	1.0124254991835917	885.7028248923842	37.5
8	52.0	1.064001705753208	885.4268440497432	37.5
8	56.0	1.1618626995741128	884.6316433386593	37.5
8	60.0	1.1609649067527494	883.1332338737571	37.5
8	64.0	1.1011117792874927	883.2462406061017	37.5
8	68.0	0.9897788855132179	881.9850164865318	37.5
8	72.0	0.9573459213838573	881.6410877081095	37.5
8	76.0	0.952528398258331	881.762953385703	37.5
8	80.0	0.9550243060353811	877.672848682348	37.5
8	84.0	0.9679575151216633	876.7392992760806	37.5
8	88.0	0.9748604759458049	879.1613183989207	37.5
8	92.0	0.9867470102585623	879.0155805242761	37.5
8	96.0	1.003922169506841	882.700677245716	37.5
8	100.0	1.0334286439554252	883.7184096008372	37.5
8	104.0	1.1093830575846055	887.418054300443	37.5
8	108.0	1.1612890016950224	886.8899097627499	37.5
8	112.0	1.1333630315745515	889.4257192674198	37.5
8	116.0	1.052223207603061	890.5234555894905	37.5
8	120.0	0.9799236845587911	889.0074780583363	37.5
8	124.0	0.9594599642483533	888.9489464714475	37.5
8	128.0	0.9631177832540992	888.8250574943366	37.5
8	132.0	0.9713600101943758	886.2446897860061	37.5
8	136.0	0.9760606280748161	887.0275881437309	37.5
8	140.0	0.9886926356002801	874.3992767927118	37.5
8	144.0	1.0035946712288935	844.0578447993335	37.5
8	148.0	1.0184173679888227	804.6958007731777	37.5
8	152.0	1.0661918120475498	772.9960301701922	37.5
8	156.0	1.1429799861419982	762.4507604491749	37.5
8	160.0	1.1437522114745802	751.6600248685564	37.5
8	164.0	1.0894252052960212	749.2711885121046	37.5
8	168.0	0.997086791054343	746.2217480488259	37.5
8	172.0	0.9672150937080626	746.9756334337773	37.5
8	176.0	0.9622903980779528	748.3000325157356	37.5
8	180.0	0.9690580406086859	745.2082500179054	37.5
8	184.0	0.9759294479745604	747.8462826452503	37.5
8	188.0	0.9831653719197377	748.9048337008849	37.5
8	192.0	0.9923004602792669	755.2939631772961	37.5
8	196.0	1.008321356045536	755.6791898383038	37.5
8	200.0	1.0272798189471435	754.301273041612	37.5
8	204.0	1.0847853703455808	757.0098095387032	37.5
8	208.0	1.142035528625086	758.80874770295	37.5
8	212.0	1.1387231548831043	757.9037184609533	37.5
8	216.0	1.0718901319166716	757.5210317748321	37.5
8	220.0	0.9908321180245296	754.3581512103124	37.5
8	224.0	0.9626662323677057	754.8718095546044	37.5
8	228.0	0.9628271842330047	754.5233738906313	37.5
8	232.0	0.9631495711865182	755.485014066754	37.5
8	236.0	0.9769124307245439	754.0495435386251	37.5
8	240.0	0.9863555619965191	755.7457612102436	37.5
8	244.0	0.992856443839266	754.6964933160868	37.5
8	248.0	1.0041895050015328	756.0413080706899	37.5
8	252.0	1.027886969574258	754.3361005985032	37.5
8	256.0	1.0991031619146356	755.3936764317501	37.5
8	260.0	1.1589739480586432	757.6647258790629	37.5
8	264.0	1.1382884691070465	756.5080988998957	37.5
8	268.0	1.0687103472968802	754.8833299200192	37.5
8	272.0	0.9845188382828651	752.5838291843181	37.5
8	276.0	0.9679019865811195	752.4666459441344	37.5
8	280.0	0.9625116368236925	751.6259295780006	37.5
8	284.0	0.9642019039115551	749.8900854884387	37.5
8	288.0	0.9732034428442562	750.942207800248	37.5
8	292.0	0.9873063929951277	751.2150117968154	37.5
8	296.0	0.9904829502272579	750.7047020369363	37.5
8	300.0	1.002959973824977	751.5348462000304	37.5
8	304.0	1.0211735097814987	748.6374016698546	37.5
8	308.0	1.0967859598802776	754.0852107299689	37.5
8	312.0	1.1474261759013695	757.4803591230644	37.5
8	316.0	1.1384647706580893	755.2325155608809	37.5
8	320.0	1.0781570184689	754.3795873569774	37.5
8	324.0	0.9883015466386272	751.7550140376508	37.5
8	328.0	0.9690578500266034	749.7009820569077	37.5
8	332.0	0.9649701924674854	752.2116031726746	37.5
8	336.0	0.9652021331106986	752.7922954988794	37.5
8	340.0	0.9745465460198351	754.5684495173921	37.5
8	344.0	0.9813107548683827	750.6520938551754	37.5
8	348.0	0.9959266503148558	753.5259156302828	37.5
8	352.0	1.0038787050976983	753.2763757993888	37.5
8	356.0	1.0214986302399982	752.5594381021955	37.5
8	360.0	1.0689948419907096	756.3906637587118	37.5
8	364.0	1.1349084665648723	756.1550914209929	37.5
8	368.0	1.1435171350274949	756.1465195168925	37.5
8	372.0	1.1052822885140852	758.1043034301373	37.5
8	376.0	1.0021773556772506	755.7515509837872	37.5
8	380.0	0.9688940349520568	757.4458885153814	37.5
8	384.0	0.9602752695705179	754.1611330065726	37.5
8	388.0	0.9575739351811248	752.5095452487184	37.5
8	392.0	0.9674396174638891	745.6118098230517	37.5
8	396.0	0.9748392135932509	746.951036595198	37.5
8	400.0	0.9862992429581563	745.1621925581958	37.5
8	404.0	0.9910547217153358	747.4305119819967	37.5
8	408.0	1.0105306301172285	746.9391609839573	37.5
8	412.0	1.0316170915406686	747.0007848556309	37.5
8	416.0	1.1065537565674637	751.4127178272397	37.5
8	420.0	1.146165063446377	752.0123511244228	37.5
8	424.0	1.1259719276972684	751.1136815915484	37.5
8	428.0	1.0557770957563584	751.5283896535747	37.5
8	432.0	0.9792695431680475	748.2840211713125	37.5
8	436.0	0.9626223606069951	748.7639302429087	37.5
8	440.0	0.9548977572819001	747.047482617249	37.5
8	444.0	0.9637161144725439	745.5824705875193	37.5
8	448.0	0.9656047287321173	746.4945699378691	37.5
8	452.0	0.9706453591871715	748.5021968894282	37.5
8	456.0	0.9820117946997734	746.1623604857623	37.5
8	460.0	0.9964794435191544	748.5810134804092	37.5
8	464.0	1.0041403896857852	746.3302667667392	37.5
8	468.0	1.030640935508243	749.5594639786767	37.5
8	472.0	1.0966190456743625	748.8157564929944	37.5
8	476.0	1.1355349278597002	749.0298408546372	37.5
8	480.0	1.1217359846716706	749.0366455262952	37.5
8	484.0	1.051614950885009	748.4666826166083	37.5
8	488.0	0.971449148093524	746.0509682875992	37.5
8	492.0	0.9621107661666459	748.5713356272284	37.5
8	496.0	0.9515363366911541	746.1188104147142	37.5
8	500.0	0.9569502500201822	744.8058479590827	37.5
8	504.0	0.9658334569811965	745.9329775844552	37.5
8	508.0	0.9664761648622439	744.1525765266477	37.5
8	512.0	0.9797026416224762	746.8683573023477	37.5
8	516.0	0.9922476365198257	747.4476560419357	37.5
8	520.0	1.0012578897217104	746.5603473209793	37.5
8	524.0	1.0172818289790078	747.2108114325085	37.5
8	528.0	1.065298685797495	747.0418075787273	37.5
8	532.0	1.1238490130391574	744.710752882776	37.5
8	536.0	1.132618466271399	746.2503285235379	37.5
8	540.0	1.0883796183543737	747.2843769371289	37.5
8	544.0	0.9952866524523918	746.2258871534804	37.5
8	548.0	0.961536559051896	742.1984896281	37.5
8	552.0	0.9499343400549005	741.5432303591203	37.5
8	556.0	0.9507813000005085	740.9478066155513	37.5
8	560.0	0.9536166220590645	741.6885594328596	37.5
8	564.0	0.96728047709407	739.9579094337403	37.5
8	568.0	0.9717895371289391	739.9956113065854	37.5
8	572.0	0.9829941733749126	741.7368757998469	37.5
8	576.0	0.9856287811020695	740.6740272484899	37.5
8	580.0	0.9973931075443093	741.0783108923797	37.5
8	584.0	1.0221226277285265	742.1589419627513	37.5
8	588.0	1.084901378505393	743.9363973582753	37.5
8	592.0	1.122914826581748	743.4714289012305	37.5
8	596.0	1.1140561456638562	743.5978485566125	37.5
8	600.0	1.0630704244048916	747.3066669447828	37.5
8	604.0	0.9778377293063003	747.7151743003907	37.5
8	608.0	0.9490690763494264	746.7610994308683	37.5
8	612.0	0.9450621363344153	748.934442199976	37.5
8	616.0	0.9457661042271848	748.0889560630848	37.5
8	620.0	0.9488162915497843	749.0916060511469	37.5
8	624.0	0.9586999486385359	747.7593034601355	37.5
8	628.0	0.9698883529323591	747.6796224267446	37.5
8	632.0	0.9716641759346817	749.6876914714354	37.5
8	636.0	0.9806900367828647	748.3056230719865	37.5
8	640.0	0.9952661327312766	749.7777184149309	37.5
8	644.0	1.0074762135518034	751.0182237407141	37.5
8	648.0	1.0687750733193846	753.4704530059034	37.5
8	652.0	1.1100617309647287	753.2621075581034	37.5
8	656.0	1.1080938258876487	755.1958185619657	37.5
8	660.0	1.0695986178212349	755.0649671158176	37.5
8	664.0	0.9758349393323165	752.2473264211026	37.5
8	668.0	0.9497385495364496	748.7477215062739	37.5
11	0.0	0.9225833056073623	450.6681394423176	37.5
11	4.0	0.9065158848131656	428.6522054079161	37.5
11	8.0	0.9005479118113251	419.27947751234433	37.5
11	12.0	0.9025406448168058	416.7530946908092	37.5
11	16.0	0.908238086785943	417.853026064956	37.5
11	20.0	0.9095113333098042	414.9447519643214	37.5
11	24.0	0.9199795645230204	413.94538494391617	37.5
11	28.0	0.9302286383694612	416.51717267969497	37.5
11	32.0	0.922718395798629	415.6188367868399	37.5
11	36.0	0.942025159072485	415.9971302928292	37.5
11	40.0	0.9493362495796855	415.3233978997109	37.5
11	44.0	0.964996026168446	414.3176658819093	37.5
11	48.0	0.9883531817587273	414.0889517930628	37.5
11	52.0	1.076628807375959	413.39460666275886	37.5
11	56.0	1.0836185364458726	412.93977619924107	37.5
11	60.0	1.0588780246418008	413.9211876077161	37.5
11	64.0	1.0219745261027535	414.705035070534	37.5
11	68.0	1.009266547123345	413.7841564299768	37.5
11	72.0	1.008969664429572	413.1706687123914	37.5
11	76.0	1.0102873927453841	414.99170208510367	37.5
11	80.0	1.0319400632961444	414.4551355087895	37.5
11	84.0	1.0308329356575257	414.0812464703494	37.5
11	88.0	1.0384637487991524	417.53510088599216	37.5
11	92.0	1.041168814781699	417.0156454135226	37.5
11	96.0	1.049189871106277	417.7561747566693	37.5
11	100.0	1.0622431187376915	416.98907429384434	37.5
11	104.0	1.0667974046664348	418.3558868023537	37.5
11	108.0	1.07461215391969	418.3768264691596	37.5
11	112.0	1.0656208497661004	420.3853152350428	37.5
11	116.0	1.0531869670684388	421.0535876687589	37.5
11	120.0	1.0516040403324083	421.4602608687311	37.5
11	124.0	1.0520091115309125	423.0331666600875	37.5
11	128.0	1.0574282691665464	421.8887248463364	37.5
11	132.0	1.0551192226992196	420.7453289597191	37.5
11	136.0	1.059196721046286	435.0576814986893	37.5
11	140.0	1.0636657372007519	434.79462179008135	37.5
11	144.0	1.078570025670431	419.134004929289	37.5
11	148.0	1.0702484456195118	382.3860967901476	37.5
11	152.0	1.0824688692444353	355.3547060887699	37.5
11	156.0	1.0902064126740003	351.7589905703856	37.5
11	160.0	1.0753299593433587	344.2582939405999	37.5
11	164.0	1.0622336361112987	340.52803506128464	37.5
11	168.0	1.0660918470278706	339.4952121326409	37.5
11	172.0	1.0662870474091468	339.45983644940526	37.5
11	176.0	1.0666777855858	339.5144700812434	37.5
11	180.0	1.065278352744753	338.4188233247966	37.5
11	184.0	1.0649715591955802	342.5545964510055	37.5
11	188.0	1.0742326950440664	341.7167623086511	37.5
11	192.0	1.0640415790940192	335.40401094735984	37.5
11	196.0	1.0656536155935346	334.392870830131	37.5
11	200.0	1.075698047184257	333.63740120831744	37.5
11	204.0	1.07172655227144	332.6261443889001	37.5
11	208.0	1.0759081796320615	332.2524604728308	37.5
11	212.0	1.0683711179223399	332.5983907215149	37.5
11	216.0	1.0640988376526057	331.49747627714817	37.5
11	220.0	1.0651446287444093	331.2613468825962	37.5
11	224.0	1.0577509492786836	330.3467063813049	37.5
11	228.0	1.063423236924536	331.0016255189437	37.5
11	232.0	1.0479061937643142	329.7692142814552	37.5
11	236.0	1.0531522626024972	329.6940382643453	37.5
11	240.0	1.062505717678839	328.0759512678753	37.5
11	244.0	1.0535314258597148	326.8532229000697	37.5
11	248.0	1.071336421406724	324.7380035029075	37.5
11	252.0	1.0641885623702005	323.9658237780697	37.5
11	256.0	1.0739129591735712	323.74680533249165	37.5
11	260.0	1.0801791437738277	324.60836630353623	37.5
11	264.0	1.0582281605799526	324.2605203323116	37.5
11	268.0	1.0583818186093312	324.752412562173	37.5
11	272.0	1.0596391193212242	324.48942760172974	37.5
11	276.0	1.0503727304016226	326.033351326537	37.5
11	280.0	1.053196440508782	325.99738062601506	37.5
11	284.0	1.0500671862157225	325.95601061435616	37.5
11	288.0	1.05608580753294	325.0095959604707	37.5
11	292.0	1.0579333113896128	324.98142256272007	37.5
11	296.0	1.0530975690757574	323.990114732678	37.5
11	300.0	1.0627352654039395	324.60207670568394	37.5
11	304.0	1.0628219406179535	327.2419953544427	37.5
11	308.0	1.0803236275718937	344.76667091956443	37.5
11	312.0	1.076807771880019	341.7868838714241	37.5
11	316.0	1.080713482066826	342.3675950559681	37.5
11	320.0	1.0651826781651175	342.3145682328925	37.5
11	324.0	1.0602041519003738	342.2676743122745	37.5
11	328.0	1.0531882815260483	342.3674534745686	37.5
11	332.0	1.061554839114189	342.4818140813601	37.5
11	336.0	1.0576884356864487	342.2269554463446	37.5
11	340.0	1.0561369063322221	343.63884239340734	37.5
11	344.0	1.059390503043932	343.1801947927943	37.5
11	348.0	1.0608253667452148	342.75832497336984	37.5
11	352.0	1.059533158434239	342.8561967399352	37.5
11	356.0	1.0709646155387704	341.61089986477214	37.5
11	360.0	1.067507756749904	340.8625533047516	37.5
11	364.0	1.0697000595260557	339.73293642129823	37.5
11	368.0	1.0686088516866614	342.213335873133	37.5
11	372.0	1.0560625419101624	342.76708379716365	37.5
11	376.0	1.048444190375969	342.6850388415957	37.5
11	380.0	1.0563348448157228	343.30362597752537	37.5
11	384.0	1.0544209579399317	341.7627182356534	37.5
11	388.0	1.0461818642997007	340.72552883597683	37.5
11	392.0	1.0473962699970165	337.414068224804	37.5
11	396.0	1.0446467497384007	334.9466920573911	37.5
11	400.0	1.0463450705092032	334.47297512337207	37.5
11	404.0	1.0497305258193916	335.3015142866297	37.5
11	408.0	1.055374433561725	333.9550367910075	37.5
11	412.0	1.0572595518459773	332.15501450496924	37.5
11	416.0	1.064259243796778	333.7342313163781	37.5
11	420.0	1.0619396881809435	334.4302137259155	37.5
11	424.0	1.0541437996701042	335.2458535247706	37.5
11	428.0	1.050688319556661	335.36892871948913	37.5
11	432.0	1.0492286672136455	336.00235765319985	37.5
11	436.0	1.0484725815530251	335.7551981380294	37.5
11	440.0	1.0423150016614007	334.42809556881	37.5
11	444.0	1.0414019290917607	334.34614869767734	37.5
11	448.0	1.038929600631407	335.05199553378543	37.5
11	452.0	1.0485391251580207	334.91267251600783	37.5
11	456.0	1.0488317952904316	335.1252723136047	37.5
11	460.0	1.0447459483557338	334.7065362979056	37.5
11	464.0	1.0514168392245118	333.9244809884181	37.5
11	468.0	1.044607614087179	332.7829618434452	37.5
11	472.0	1.0494508235616524	335.2341358096113	37.5
11	476.0	1.0603323972743421	336.3073302056073	37.5
11	480.0	1.0460180012996552	337.6254353992896	37.5
11	484.0	1.0398449438254516	336.62003484998263	37.5
11	488.0	1.0362568247312147	335.2584299016486	37.5
11	492.0	1.0339547756919787	335.4052273018043	37.5
11	496.0	1.040749279119441	336.0605117702604	37.5
11	500.0	1.037651292144466	336.32441295534846	37.5
11	504.0	1.041606062366138	335.7854418351319	37.5
11	508.0	1.0344561223101083	334.91212365199664	37.5
11	512.0	1.0298016107825225	335.04200998911034	37.5
11	516.0	1.030856350258204	335.3113506259008	37.5
11	520.0	1.0380522303229776	333.9275346039036	37.5
11	524.0	1.0423118699023481	333.07565538287554	37.5
11	528.0	1.0333815136075541	332.1987274690591	37.5
11	532.0	1.0480105612347583	333.2116878154465	37.5
11	536.0	1.04179822451737	340.0808795643713	37.5
11	540.0	1.0394050008110067	339.5676059352213	37.5
11	544.0	1.0325889083093025	339.73749140552826	37.5
11	548.0	1.0292561823339974	339.61969690894466	37.5
11	552.0	1.0251396143488354	338.6903041272906	37.5
11	556.0	1.0304970697561022	338.65832765821506	37.5
11	560.0	1.0192329541357734	338.28654558211304	37.5
11	564.0	1.0217852212610574	336.984887396449	37.5
11	568.0	1.0191457088961025	336.9163011159388	37.5
11	572.0	1.0187322110717354	332.1284730903437	37.5
11	576.0	1.0173421688312112	326.07587123856604	37.5
11	580.0	1.0184432630163995	325.1694860290924	37.5
11	584.0	1.024459283059234	324.5878453713621	37.5
11	588.0	1.021092246274816	325.2862491462161	37.5
11	592.0	1.0179496474441712	326.6441697145912	37.5
11	596.0	1.0220460570560028	327.79448070249265	37.5
11	600.0	1.0048861790591388	329.2356653462409	37.5
11	604.0	1.0089502288176446	328.9957707080368	37.5
11	608.0	1.0074034597955392	330.0656649566008	37.5
11	612.0	0.9985101456479606	328.98075685370594	37.5
11	616.0	0.9940068982257517	329.49806853084425	37.5
11	620.0	1.0019324617677268	330.5602140084013	37.5
11	624.0	0.9939215779291246	330.3425238251921	37.5
11	628.0	1.003008168266505	330.00196081776267	37.5
11	632.0	1.0004975490472323	330.2757829097475	37.5
11	636.0	0.9910571608841456	329.9936325723501	37.5
11	640.0	0.9921646542043165	329.0686313367157	37.5
11	644.0	0.9950733999710595	329.1768037891925	37.5
11	648.0	0.9881655084963763	329.9144647370193	37.5
11	652.0	0.9895189262967243	330.9902280037517	37.5
11	656.0	0.9831586290924257	332.2779111829328	37.5
11	660.0	0.9866304467121332	332.3698825756736	37.5
11	664.0	0.9795315956849868	331.3736227510776	37.5
11	668.0	0.9805253352763849	330.0397594436634	37.5
12	0.0	0.9366352094809809	1087.8289929822918	37.5
12	4.0	0.9300048412514351	1108.7952625894068	37.5
12	8.0	0.9250913921529618	1106.2120445860398	37.5
12	12.0	0.9312064880182536	1106.3823286018564	37.5
12	16.0	0.929825023264399	1107.3333687486283	37.5
12	20.0	0.9375051758622783	1112.9124721691082	37.5
12	24.0	0.9472231668118722	1111.8853724350192	37.5
12	28.0	0.959054329019315	1112.5058647182273	37.5
12	32.0	0.9623768787961257	1112.7775104308057	37.5
12	36.0	0.9638733859814931	1114.453372424254	37.5
12	40.0	0.9726290874985497	1111.6094655113286	37.5
12	44.0	0.9920822958013792	1111.932682403263	37.5
12	48.0	1.0727041070442116	1112.68582248938	37.5
12	52.0	1.0976237373866466	1111.771181040339	37.5
12	56.0	1.0746723233589837	1113.6980307931822	37.5
12	60.0	1.0443865381699602	1114.76354309908	37.5
12	64.0	1.033290822334398	1114.0480930343404	37.5
12	68.0	1.0235733397052293	1113.171690574278	37.5
12	72.0	1.0276428194084015	1112.1262537221478	37.5
12	76.0	1.0389638977220637	1111.4106366990186	37.5
12	80.0	1.0506914771835714	1113.2318033105537	37.5
12	84.0	1.065889156672125	1112.4451065365345	37.5
12	88.0	1.0691285437069078	1112.9244483296802	37.5
12	92.0	1.0807674977501842	1113.0004097028966	37.5
12	96.0	1.0895047562318647	1113.2760018225374	37.5
12	100.0	1.1027062177588327	1113.4497407065662	37.5
12	104.0	1.116190723951425	1114.3266844370708	37.5
12	108.0	1.105927181803758	1113.8487301361874	37.5
12	112.0	1.0911685854966195	1116.2809763918883	37.5
12	116.0	1.0860361871333215	1114.4439644562258	37.5
12	120.0	1.0752666971181428	1114.3848112105054	37.5
12	124.0	1.071627664365434	1115.7524999315683	37.5
12	128.0	1.0754204725252203	1114.851996403916	37.5
12	132.0	1.073929728234532	1114.4150670469835	37.5
12	136.0	1.0707831427352865	1111.3147753557362	37.5
12	140.0	1.080984268376052	1099.8305335831287	37.5
12	144.0	1.0849929562968912	1078.7938787512394	37.5
12	148.0	1.0999501479687275	1053.483487601214	37.5
12	152.0	1.1070541703162393	1041.3586724955064	37.5
12	156.0	1.113097444995814	1032.6707553714389	37.5
12	160.0	1.1019079272059975	1029.052197721771	37.5
12	164.0	1.0897311737623097	1026.8240292705943	37.5
12	168.0	1.0864978357623882	1025.994550189353	37.5
12	172.0	1.0774151681336697	1025.6106510032023	37.5
12	176.0	1.0730683026085777	1027.418111887743	37.5
12	180.0	1.0770369048911728	1029.3500015504078	37.5
12	184.0	1.076913598518189	1029.6438096379372	37.5
12	188.0	1.0743625747889525	1028.2352545783865	37.5
12	192.0	1.0844871449246234	1016.2659839986244	37.5
12	196.0	1.0924634005855303	1017.0737547435372	37.5
12	200.0	1.0955272015994546	1016.4523408997262	37.5
12	204.0	1.1054530603850015	1018.2211267344549	37.5
12	208.0	1.1049460660405113	1017.6736042104922	37.5
12	212.0	1.096123811990284	1017.8250411114795	37.5
12	216.0	1.086453386414706	1016.9068990191467	37.5
12	220.0	1.0772673441420035	1018.2531596412396	37.5
12	224.0	1.0754855692733347	1017.6439664893032	37.5
12	228.0	1.073859558714726	1017.1788282193456	37.5
12	232.0	1.0719504254522612	1016.162580925712	37.5
12	236.0	1.0718999807747476	1014.7907806218112	37.5
12	240.0	1.0739491807282906	1014.1162103061238	37.5
12	244.0	1.078172994040611	1012.8320656052374	37.5
12	248.0	1.087198525749426	1010.4795530105908	37.5
12	252.0	1.0934789846272508	1011.424346423602	37.5
12	256.0	1.100482701834551	1012.3135452258812	37.5
12	260.0	1.0945204969430462	1012.6786438949404	37.5
12	264.0	1.0815939781839197	1011.4682437512208	37.5
12	268.0	1.0743608166415801	1009.9217760274664	37.5
12	272.0	1.0787057452891773	1010.1837729075608	37.5
12	276.0	1.074537717377923	1009.8886670308316	37.5
12	280.0	1.0674241624317178	1009.8323695635138	37.5
12	284.0	1.0613436515812698	1010.182359427336	37.5
12	288.0	1.0648860350561957	1010.1465853119926	37.5
12	292.0	1.0679135222797322	1009.9858220631044	37.5
12	296.0	1.0692618868889825	1009.758602769731	37.5
12	300.0	1.0767503515775718	1009.9188821336824	37.5
12	304.0	1.0841701166097035	1013.588246756143	37.5
12	308.0	1.0848014139225106	1018.7479712432422	37.5
12	312.0	1.0834017662607187	1017.3375610902808	37.5
12	316.0	1.082097403279579	1016.7366301579405	37.5
12	320.0	1.0700892384286596	1015.992817536684	37.5
12	324.0	1.068157135913392	1015.2498255656606	37.5
12	328.0	1.0617682699975726	1014.8481275484946	37.5
12	332.0	1.0651559816976799	1015.52417848806	37.5
12	336.0	1.0610438811856617	1015.8188066461906	37.5
12	340.0	1.061128364610399	1015.8653451761712	37.5
12	344.0	1.0632291738477027	1014.7421482906616	37.5
12	348.0	1.0651385032776668	1014.1542014397976	37.5
12	352.0	1.072894561062045	1015.5079981710556	37.5
12	356.0	1.07947650764087	1015.3804385058796	37.5
12	360.0	1.0801401127815156	1016.3823506781268	37.5
12	364.0	1.0756160744581909	1017.5091268785844	37.5
12	368.0	1.0771223884479826	1018.302279799054	37.5
12	372.0	1.0660038854488247	1017.610113976262	37.5
12	376.0	1.0551631205155492	1016.3786729538152	37.5
12	380.0	1.055851229660883	1018.0694772300528	37.5
12	384.0	1.0569509384518538	1017.1995696074551	37.5
12	388.0	1.0595705198393774	1016.951530420404	37.5
12	392.0	1.060163292278571	1017.486780027686	37.5
12	396.0	1.062395413846733	1017.4328804993984	37.5
12	400.0	1.0630189333491349	1016.1840395617836	37.5
12	404.0	1.0638164260822778	1016.3698502012232	37.5
12	408.0	1.0703313378202508	1016.0879556377946	37.5
12	412.0	1.0773755048442077	1018.035602490921	37.5
12	416.0	1.078432344633345	1020.9702097569988	37.5
12	420.0	1.0771255364542853	1019.8360796717096	37.5
12	424.0	1.0638667829309505	1019.5619881228224	37.5
12	428.0	1.0605986919052706	1018.925277074593	37.5
12	432.0	1.0579937437580726	1019.6964310356896	37.5
12	436.0	1.0530314427266847	1017.7288891368668	37.5
12	440.0	1.054739667634092	1018.978922159544	37.5
12	444.0	1.0532473625787742	1018.2620059789192	37.5
12	448.0	1.0517301113021222	1018.2519432486512	37.5
12	452.0	1.0537531164226277	1018.7839483069556	37.5
12	456.0	1.0571645777578527	1017.652883917384	37.5
12	460.0	1.0560628020256682	1018.0360940100392	37.5
12	464.0	1.0661067066427197	1017.6510714790368	37.5
12	468.0	1.0726334541791358	1018.8957198285506	37.5
12	472.0	1.065786633908173	1019.7399877778593	37.5
12	476.0	1.05994999253114	1019.4952132841912	37.5
12	480.0	1.062489350616689	1015.945430018248	37.5
12	484.0	1.053697115272843	1011.6391741702732	37.5
12	488.0	1.0500289482470435	1011.8726894952864	37.5
12	492.0	1.0506460946272067	990.9985566233656	37.5
12	496.0	1.0519701373209753	991.13135512319	37.5
12	500.0	1.0505952277785662	991.7468160317648	37.5
12	504.0	1.0506873589499899	990.9221620285816	37.5
12	508.0	1.0491949238309526	991.3930269928584	37.5
12	512.0	1.0494891480091986	990.1751876330592	37.5
12	516.0	1.0520199218892836	989.8107221344133	37.5
12	520.0	1.0550092224048764	988.3023653857394	37.5
12	524.0	1.0604323012460342	990.8847634589132	37.5
12	528.0	1.0625534524490134	991.8555615886874	37.5
12	532.0	1.0612561389214523	992.5725222162752	37.5
12	536.0	1.0594586523555098	990.267448445854	37.5
12	540.0	1.0527220480801585	989.8711783524876	37.5
12	544.0	1.052321237755986	989.8687247906128	37.5
12	548.0	1.0457029394395778	990.1912075166052	37.5
12	552.0	1.0333234946959595	989.6706219388624	37.5
12	556.0	1.0478604504912072	990.4388325416196	37.5
12	560.0	1.040567069446899	989.8475558095153	37.5
12	564.0	1.0398887551715381	990.2093937007544	37.5
12	568.0	1.0441342370994702	990.794607786917	37.5
12	572.0	1.0434668221637744	989.8195171045838	37.5
12	576.0	1.0514404505375543	990.148958881106	37.5
12	580.0	1.0451221832084918	989.5523025322866	37.5
12	584.0	1.0553745539546042	990.9655441941312	37.5
12	588.0	1.0615556181382515	993.2268779235236	37.5
12	592.0	1.054262523234125	994.2878166001532	37.5
12	596.0	1.0402907343896406	991.419410236054	37.5
12	600.0	1.0400541945427604	992.7012501049428	37.5
12	604.0	1.0345043436664636	992.8364933809164	37.5
12	608.0	1.0332027900616578	993.45354543258	37.5
12	612.0	1.0267296948813136	992.4431806906526	37.5
12	616.0	1.0275141552297973	993.5162141825168	37.5
12	620.0	1.0198891897398763	992.712109562736	37.5
12	624.0	1.0262957583997934	994.4303364076789	37.5
12	628.0	1.0270484311753156	994.510591138136	37.5
12	632.0	1.0289612983384409	993.6532185211028	37.5
12	636.0	1.0240663963263188	993.0407579815468	37.5
12	640.0	1.024569242710089	994.7603988090918	37.5
12	644.0	1.0314506740086398	994.577505817946	37.5
12	648.0	1.0284107927845887	996.120665225418	37.5
12	652.0	1.0287195060611483	996.0189110197337	37.5
12	656.0	1.0236886614497662	993.1526961101656	37.5
12	660.0	1.0176708933374385	994.6595474685925	37.5
12	664.0	1.0140118827974676	993.5426810035624	37.5
12	668.0	1.0097704729358663	994.9348556762264	37.5
13	0.0	0.9240993266587363	1408.0699567693996	37.5
13	4.0	0.9232294159296672	1425.7385543232494	37.5
13	8.0	0.9153561462044862	1437.5952076288092	37.5
13	12.0	0.912921308806549	1440.386667764029	37.5
13	16.0	0.9147698598715306	1441.2032416922405	37.5
13	20.0	0.9209993471887973	1440.976710241994	37.5
13	24.0	0.9326891695636131	1441.683726116374	37.5
13	28.0	0.9415152229573388	1442.611080409391	37.5
13	32.0	0.945838860585089	1440.1317752151317	37.5
13	36.0	0.9513066687502423	1443.049984759027	37.5
13	40.0	0.96372760530317	1442.4189154586	37.5
13	44.0	0.9622149977122706	1442.064338442666	37.5
13	48.0	0.9969442812853916	1442.0895387445212	37.5
13	52.0	1.0773015303280702	1441.8112568318213	37.5
13	56.0	1.0827446523993278	1443.2379436100698	37.5
13	60.0	1.0503389200436657	1444.2283998190585	37.5
13	64.0	0.9640057782609587	1446.206106411429	37.5
13	68.0	0.9131780288261874	1443.3011970451928	37.5
13	72.0	0.9065942108127053	1442.510790365329	37.5
13	76.0	0.906710209087572	1443.1954490445237	37.5
13	80.0	0.911971918283353	1443.4818830976012	37.5
13	84.0	0.9212828492220871	1439.2199112905796	37.5
13	88.0	0.931980935738349	1442.6272793050773	37.5
13	92.0	0.9405893144916972	1442.2739050922592	37.5
13	96.0	0.9644764083978581	1442.831091499976	37.5
13	100.0	1.0132513510407177	1440.3836128931584	37.5
13	104.0	1.0774931850252627	1440.5291659052634	37.5
13	108.0	1.0699037403480207	1441.237624971595	37.5
13	112.0	1.0176548366795344	1446.1001180044332	37.5
13	116.0	0.9439564747666643	1446.6619060502148	37.5
13	120.0	0.9190668906262534	1445.6596485150394	37.5
13	124.0	0.9117352842658637	1444.512513873091	37.5
13	128.0	0.9182328329083079	1442.9589918091078	37.5
13	132.0	0.9207798001324061	1442.9493036820325	37.5
13	136.0	0.927519579445404	1441.7578755651248	37.5
13	140.0	0.9443542803333315	1431.036412601551	37.5
13	144.0	0.9559477775177412	1423.3474833022117	37.5
13	148.0	0.9804304071811671	1414.8689781148648	37.5
13	152.0	1.0392019952527631	1414.7553642021765	37.5
13	156.0	1.0771165653207246	1411.4869856028174	37.5
13	160.0	1.059510731542179	1410.8744808227916	37.5
13	164.0	0.9849030421432111	1408.4319624294685	37.5
13	168.0	0.9334262227243705	1412.299962883677	37.5
13	172.0	0.920837935077884	1409.7668634199154	37.5
13	176.0	0.9157408494253146	1407.4650520163177	37.5
13	180.0	0.9223196098539992	1407.9066308434851	37.5
13	184.0	0.9290676872322791	1410.134089001588	37.5
13	188.0	0.9337324299698841	1405.9182467240555	37.5
13	192.0	0.9425848342731106	1413.1392684484872	37.5
13	196.0	0.9630286212783717	1411.155010792463	37.5
13	200.0	0.9813466728705137	1409.8526079153592	37.5
13	204.0	1.0480984504945607	1410.4869290292258	37.5
13	208.0	1.070032221453713	1411.765627039707	37.5
13	212.0	1.046128520304494	1413.3958197411205	37.5
13	216.0	0.9739091649676187	1416.1081561093704	37.5
13	220.0	0.9290482707382722	1419.7521602741424	37.5
13	224.0	0.9177633256086903	1423.2207443842703	37.5
13	228.0	0.9215717028066376	1420.6906259077996	37.5
13	232.0	0.9206069496135612	1419.4676842776182	37.5
13	236.0	0.9296538251896673	1416.8148930400996	37.5
13	240.0	0.937208921932558	1415.6721597566727	37.5
13	244.0	0.9504368518373526	1416.175746099777	37.5
13	248.0	0.9649489008413604	1414.7820798403136	37.5
13	252.0	0.9933791984958233	1411.7363981186031	37.5
13	256.0	1.0515491638280978	1413.0346737598993	37.5
13	260.0	1.062908156126872	1414.9164212553055	37.5
13	264.0	1.0346055439193806	1417.2892432351573	37.5
13	268.0	0.960822510525341	1418.483702758358	37.5
13	272.0	0.9305052113081446	1420.8305734766705	37.5
13	276.0	0.9231470459363037	1416.260888261707	37.5
13	280.0	0.9195234001325493	1420.1242925863548	37.5
13	284.0	0.9257479450284881	1422.5800553476645	37.5
13	288.0	0.9312565932014559	1420.4377452999	37.5
13	292.0	0.9430875867370422	1418.533793354873	37.5
13	296.0	0.949427524164615	1414.9615329604585	37.5
13	300.0	0.9617062490470191	1415.4247946808289	37.5
13	304.0	0.9881109083266242	1411.4342806668558	37.5
13	308.0	1.0575302928305321	1410.7648352589497	37.5
13	312.0	1.0609922583188829	1412.805315455631	37.5
13	316.0	1.038769864854432	1412.7504407247236	37.5
13	320.0	0.9622820783823403	1416.0285435107355	37.5
13	324.0	0.9278254752903043	1415.2538081704304	37.5
13	328.0	0.9214604504651843	1414.2618865620332	37.5
13	332.0	0.9227627859352041	1416.0929586969312	37.5
13	336.0	0.9223120965857142	1417.485964590123	37.5
13	340.0	0.9272267957787907	1417.4043836217636	37.5
13	344.0	0.9355836312992942	1419.643447376957	37.5
13	348.0	0.9443316984870146	1416.939528240094	37.5
13	352.0	0.9620831404930315	1413.221559656932	37.5
13	356.0	0.9896821228801458	1413.7917875556086	37.5
13	360.0	1.0355692607666156	1413.356097945545	37.5
13	364.0	1.064694540898009	1415.4223659635695	37.5
13	368.0	1.042641958625286	1416.5690886916766	37.5
13	372.0	0.9836798941308659	1414.787323498806	37.5
13	376.0	0.9302787559743888	1419.382720685099	37.5
13	380.0	0.9136698085776755	1422.9581038066613	37.5
13	384.0	0.9151803240365745	1417.3176193457546	37.5
13	388.0	0.9202109360161616	1420.763932504313	37.5
13	392.0	0.9250153671881387	1418.3232007745198	37.5
13	396.0	0.9292913754819344	1421.5731417280788	37.5
13	400.0	0.9374594885459444	1423.025160668799	37.5
13	404.0	0.9517645021218023	1421.1895527884642	37.5
13	408.0	0.9710391203428388	1421.1477578842014	37.5
13	412.0	1.0083388792103563	1419.245264242188	37.5
13	416.0	1.045757230176999	1417.8408173087475	37.5
13	420.0	1.050671383102455	1419.377872874378	37.5
13	424.0	1.0265781270889403	1418.8544826924926	37.5
13	428.0	0.9529451352013171	1420.3062278871132	37.5
13	436.0	0.9135050180962777	1424.8668210014937	37.5
13	440.0	0.9164686574510595	1423.9631797758009	37.5
13	444.0	0.9128756026340502	1422.1205682911311	37.5
13	448.0	0.9244880891214566	1420.7593317336218	37.5
13	452.0	0.9268109825701953	1421.3729050568825	37.5
13	456.0	0.936081671794223	1421.0194660968114	37.5
13	460.0	0.9477172315854073	1419.5207260590005	37.5
13	464.0	0.9603067047056156	1419.8934216617429	37.5
13	468.0	0.9947366076099867	1422.3258602923374	37.5
13	472.0	1.0420612617460407	1423.8127104540931	37.5
13	476.0	1.0488679718489158	1424.2327372835412	37.5
13	480.0	1.0282833927615473	1422.1983959414151	37.5
13	484.0	0.9507345204558485	1419.74041565344	37.5
13	488.0	0.9170904514301154	1423.527570451392	37.5
13	496.0	0.9081889053914227	1425.493113953629	37.5
13	500.0	0.9139134073126998	1423.4786702715903	37.5
13	504.0	0.9198938746332729	1421.2243283026617	37.5
13	508.0	0.9253790072858177	1423.5562098107498	37.5
13	512.0	0.929784168852734	1422.2405997995222	37.5
13	516.0	0.9357873973241594	1420.6876073038616	37.5
13	520.0	0.9468317134608107	1419.0365625389936	37.5
13	524.0	0.9668901736917045	1420.9984288212258	37.5
13	528.0	1.008999949020998	1422.226205415161	37.5
13	532.0	1.0359709317465464	1424.7605052283393	37.5
13	536.0	1.034074272005727	1424.4954703082994	37.5
13	540.0	0.9969070889810211	1425.3128552462515	37.5
13	556.0	0.9069336161132695	1424.0389128639997	37.5
13	560.0	0.9093224258548757	1420.9783992433677	37.5
13	564.0	0.9150760100237556	1420.9834848744456	37.5
13	568.0	0.9219139614319714	1421.118950659003	37.5
13	572.0	0.9289303082373795	1417.3968510014167	37.5
13	576.0	0.9382222238603732	1417.9577879115957	37.5
13	580.0	0.9433966863133453	1416.6022279062868	37.5
13	584.0	0.9678354584906722	1419.4612133244875	37.5
13	588.0	1.0078545895982742	1419.1911754180835	37.5
13	592.0	1.0318198778123908	1421.4475262561027	37.5
13	596.0	1.0325586992128015	1422.4932579326828	37.5
13	600.0	0.9813437500861066	1423.9077008938896	37.5
13	620.0	0.9068413640619216	1428.190857422473	37.5
13	624.0	0.9103537422478168	1425.485150971536	37.5
13	628.0	0.9140835349466508	1424.4885190896246	37.5
13	632.0	0.9211104429260546	1427.4649268352805	37.5
13	636.0	0.9323617164526249	1423.762347278693	37.5
13	640.0	0.9361045155233743	1424.3281437851035	37.5
13	644.0	0.950229052682533	1426.6643556799318	37.5
13	648.0	0.9868962856710579	1428.5774128121095	37.5
13	652.0	1.0241633465195799	1429.830461994299	37.5
13	656.0	1.0294233648870121	1430.2478059178336	37.5
13	660.0	1.0073322577406754	1429.9499459540166	37.5
13	664.0	0.939025271101459	1429.6526598166945	37.5
15	0.0	0.9161113170048694	1565.9525172060812	37.5
15	4.0	0.9077369035726345	1586.264075103188	37.5
15	8.0	0.9026155918584071	1595.9001787804266	37.5
15	12.0	0.9012283574956212	1596.705793329414	37.5
15	16.0	0.9037487054856292	1599.7617611750218	37.5
15	20.0	0.9130570529655727	1600.405433507148	37.5
15	24.0	0.918671772910732	1602.105884305535	37.5
15	28.0	0.9277714981851515	1600.2643689058712	37.5
15	32.0	0.9309792329308915	1600.9848577868524	37.5
15	36.0	0.9461922911712479	1602.0487148881734	37.5
15	40.0	0.9555888738782661	1602.121418875108	37.5
15	44.0	0.9758976465458934	1601.852593679117	37.5
15	48.0	1.055443263771152	1602.2742266577293	37.5
15	52.0	1.1003341834099776	1601.4464828575306	37.5
15	56.0	1.0822001786835376	1600.6952048854862	37.5
15	60.0	1.0219982865954966	1601.4564277229283	37.5
15	64.0	0.9383352667316511	1605.3306100650166	37.5
15	68.0	0.9021001641467439	1604.5888068472718	37.5
15	72.0	0.9000422432097653	1604.2942318990747	37.5
15	76.0	0.9004410178256668	1604.1744041793836	37.5
15	80.0	0.9096325160603217	1601.9468596760587	37.5
15	84.0	0.9175004598761157	1603.1036997517951	37.5
15	88.0	0.9295347348075893	1604.4118156186598	37.5
15	92.0	0.9368445752044907	1602.4890292540538	37.5
15	96.0	0.9740491192324359	1604.4354591518877	37.5
15	100.0	1.0479936464432762	1602.0796624137454	37.5
15	104.0	1.0684018918433131	1601.5714402865588	37.5
15	108.0	1.0409999366810725	1601.385327959571	37.5
15	112.0	0.9619802176037906	1602.5781616297963	37.5
15	116.0	0.9131523457303333	1603.3428658293835	37.5
15	120.0	0.9041891078287416	1602.72744462802	37.5
15	124.0	0.9077916640003474	1602.1026485486464	37.5
15	128.0	0.9136724683021532	1602.5100606239987	37.5
15	132.0	0.918768598186299	1602.8018127306395	37.5
15	136.0	0.9281481945715955	1598.587487776918	37.5
15	140.0	0.9394305711426364	1592.3208997240538	37.5
15	144.0	0.9632992658417571	1589.8071603809492	37.5
15	148.0	1.0206644407082393	1584.50661691083	37.5
15	152.0	1.069912078734843	1583.5024835613394	37.5
15	156.0	1.0613631458042467	1577.0339176135412	37.5
15	160.0	1.001835530049047	1568.860754089659	37.5
15	164.0	0.9315867619239321	1569.091630581814	37.5
15	168.0	0.9161542586825651	1569.3232293641418	37.5
15	172.0	0.9108747114476143	1567.422004279898	37.5
15	176.0	0.9162395789882775	1570.0334968490547	37.5
15	180.0	0.9244563016733564	1571.2471405858855	37.5
15	184.0	0.9302764442565484	1571.1987559168226	37.5
15	188.0	0.9367076522050726	1573.2933263237203	37.5
15	192.0	0.949759051433079	1571.0379271473057	37.5
15	196.0	0.9756881895583037	1570.4971251106872	37.5
15	200.0	1.0432881305105504	1571.4987686693555	37.5
15	204.0	1.0703086333032013	1572.224237430966	37.5
15	208.0	1.0587687030614377	1571.4385785609486	37.5
15	212.0	0.981236964956772	1572.1314096627432	37.5
15	216.0	0.9281538243964768	1571.756565883947	37.5
15	220.0	0.9216449929263081	1573.8454528382783	37.5
15	224.0	0.912715519566209	1572.764785759009	37.5
15	228.0	0.9190777157053497	1576.7631916274845	37.5
15	232.0	0.923122384471106	1575.0593607853698	37.5
15	236.0	0.931249051037042	1574.72682485759	37.5
15	240.0	0.9443294024489325	1574.1255126356689	37.5
15	244.0	0.9566918281438332	1574.6851708048548	37.5
15	248.0	0.9973263345350927	1573.23887198499	37.5
15	252.0	1.0541722690219657	1574.602751565896	37.5
15	256.0	1.0608818393422244	1573.6686670955564	37.5
15	260.0	1.0453934347143647	1574.4219195749436	37.5
15	264.0	0.9558026307863283	1573.5840044440931	37.5
15	268.0	0.9253869431748123	1574.3354639610698	37.5
15	272.0	0.920981814323738	1575.5566757504623	37.5
15	276.0	0.9199519170229575	1574.8770245181445	37.5
15	280.0	0.9194390750313044	1575.1743492307935	37.5
15	284.0	0.9287999422410426	1574.987866995623	37.5
15	288.0	0.9301608502130186	1576.7567802233575	37.5
15	292.0	0.9433626291131118	1573.729491214841	37.5
15	296.0	0.9572181863039075	1573.4099753919038	37.5
15	300.0	1.0042685278591135	1575.2148824495548	37.5
15	304.0	1.0517694881757025	1573.7536671289336	37.5
15	308.0	1.0630335257623424	1573.1814383676256	37.5
15	312.0	1.0289498591814596	1571.7936401853096	37.5
15	316.0	0.9510819844010108	1572.5851244005005	37.5
15	320.0	0.9245701853326646	1571.9160853217263	37.5
15	324.0	0.9208721088716586	1573.7068657567418	37.5
15	328.0	0.918766324486031	1573.8651758707283	37.5
15	332.0	0.9267977063713146	1573.525973444087	37.5
15	336.0	0.9319599606502788	1573.9725661278744	37.5
15	340.0	0.9352969267073709	1572.6465886865265	37.5
15	344.0	0.9427570167126395	1573.5814977306975	37.5
15	348.0	0.9563539812170122	1573.7312889843454	37.5
15	352.0	1.0030739609255654	1574.567299271595	37.5
15	356.0	1.055411938932027	1572.7168844171197	37.5
15	360.0	1.0593883242452269	1575.2460146819976	37.5
15	364.0	1.033030338531153	1574.9699001511322	37.5
15	368.0	0.9546052187523582	1575.8277545579374	37.5
15	372.0	0.922760260931052	1575.1964557924837	37.5
15	376.0	0.9167223121497107	1579.0648479662589	37.5
15	380.0	0.9182832581217465	1576.888782435325	37.5
15	384.0	0.9177791043865328	1579.0570862989402	37.5
15	388.0	0.9241155739220248	1578.0430585118866	37.5
15	392.0	0.9347424553612701	1578.5188455484183	37.5
15	396.0	0.9409923804980367	1578.4403576393916	37.5
15	400.0	0.9541073808847099	1577.597613074865	37.5
15	404.0	0.9763547792990809	1580.0619983373592	37.5
15	408.0	1.0374584016579678	1577.4960559418469	37.5
15	412.0	1.0655313020277863	1578.209951091726	37.5
15	416.0	1.0491026407614141	1579.3647177129264	37.5
15	420.0	0.9821262497974856	1579.968148878174	37.5
15	424.0	0.9351446064046843	1578.5692840112656	37.5
15	428.0	0.9200369503082777	1578.425264770204	37.5
15	432.0	0.9153038267702394	1581.027555416492	37.5
15	436.0	0.9219974252657861	1581.0158264247395	37.5
15	440.0	0.9233803920445307	1580.8428881483424	37.5
15	444.0	0.9291062384313357	1581.2330336787172	37.5
15	448.0	0.9337494084071537	1580.4391170537865	37.5
15	452.0	0.9472279629016079	1584.5670805645218	37.5
15	456.0	0.95656115255191	1585.350202425248	37.5
15	460.0	0.9871300537305372	1585.2120415475156	37.5
15	464.0	1.04071804812905	1586.1861747143837	37.5
15	468.0	1.0518279862212356	1585.8315473873038	37.5
15	472.0	1.0430168448328232	1583.2899423662311	37.5
15	476.0	0.9643805275868653	1583.4001867685802	37.5
15	480.0	0.9237051016555071	1582.3640585486928	37.5
15	484.0	0.9200371999773451	1582.8013718980558	37.5
15	488.0	0.9113010793421412	1582.4066535128422	37.5
15	492.0	0.9177957583856129	1583.2771720891774	37.5
15	496.0	0.9232286232386502	1582.7129437745775	37.5
15	500.0	0.9236604080264731	1583.7625162062698	37.5
15	504.0	0.9342373710103071	1580.8221359152378	37.5
15	508.0	0.9430002052393722	1582.172007595379	37.5
15	512.0	0.9467341517800679	1580.6274770367313	37.5
15	516.0	0.9687879113293615	1580.1673448212605	37.5
15	520.0	1.02625919217793	1584.0373375300237	37.5
15	524.0	1.0521678062482718	1584.80542977428	37.5
15	528.0	1.0478994784170044	1583.9351058951825	37.5
15	532.0	0.9929782253521285	1582.9876301323006	37.5
15	536.0	0.9333751726398191	1581.8940379656176	37.5
15	540.0	0.9228435223616857	1581.9904840759516	37.5
15	544.0	0.9119993809919114	1581.5222361111455	37.5
15	548.0	0.9133275909448918	1582.4976573241254	37.5
15	552.0	0.9146868861267503	1583.654932560641	37.5
15	556.0	0.9213753861245062	1589.5482992080997	37.5
15	560.0	0.9256978189688889	1587.3190534414666	37.5
15	564.0	0.9356210296747639	1586.4777206082983	37.5
15	568.0	0.9414067834106116	1587.0010854723864	37.5
15	572.0	0.9514317819830972	1586.5543631901314	37.5
15	576.0	0.9873715083677511	1586.9718032091691	37.5
15	580.0	1.033072594913191	1588.900975816015	37.5
15	584.0	1.048075392145162	1588.86964927795	37.5
15	588.0	1.0320411361007542	1588.088004453031	37.5
15	592.0	0.9616635008427008	1589.859001759371	37.5
15	596.0	0.9249131898534783	1590.2615475975165	37.5
15	600.0	0.9130625373866541	1585.1283052058627	37.5
15	604.0	0.9123932807663456	1586.9433852620127	37.5
15	608.0	0.9086448696460268	1586.9497172621411	37.5
15	612.0	0.9164083983080833	1589.1401490464132	37.5
15	616.0	0.9195600755908677	1588.2827481860857	37.5
15	620.0	0.926444659651621	1588.434697484143	37.5
15	624.0	0.9336788289767183	1591.299023156251	37.5
15	628.0	0.9385903984433838	1590.0801515998064	37.5
15	632.0	0.9487701208161757	1587.3016579778646	37.5
15	636.0	0.9832962366628258	1589.9556802138454	37.5
15	640.0	1.0313265042908866	1590.005950889236	37.5
15	644.0	1.0497975026196031	1591.504063572325	37.5
15	648.0	1.0345462561772498	1590.7987379685003	37.5
15	652.0	0.9637132678384364	1590.7114820477625	37.5
15	656.0	0.9212278751913224	1590.0294711776226	37.5
15	660.0	0.9116057084757495	1592.7267035995162	37.5
15	664.0	0.9078879663804075	1588.8909853571088	37.5
15	668.0	0.9070336551004857	1591.9229083561677	37.5
16	0.0	0.9102290038831061	1645.9047734212809	37.5
16	4.0	0.9003532595768691	1664.8672543624652	37.5
16	8.0	0.8992094991325403	1674.0981735777475	37.5
16	12.0	0.8992705189187408	1676.72992943973	37.5
16	16.0	0.9007857031105775	1679.1922825312568	37.5
16	20.0	0.9113198177415214	1680.2066240987822	37.5
16	24.0	0.9208340767378302	1681.2215538947985	37.5
16	28.0	0.9249731663998922	1680.51250700361	37.5
16	32.0	0.9264873100819758	1680.5908360340295	37.5
16	36.0	0.9393362207482022	1680.47399417718	37.5
16	40.0	0.9486010695566599	1683.607298322447	37.5
16	44.0	0.9600538502487368	1681.7718285700169	37.5
16	48.0	1.0306241030170047	1681.851366632928	37.5
16	52.0	1.0907293769166047	1682.01696502957	37.5
16	56.0	1.074227458399804	1682.9700239624822	37.5
16	60.0	1.0201167050434115	1683.7177828911804	37.5
16	64.0	0.9350759408515044	1682.716727243332	37.5
16	68.0	0.9105293211775525	1679.8028780298375	37.5
16	72.0	0.9073781833045352	1678.6711728657551	37.5
16	76.0	0.9023408353635937	1680.8450762509622	37.5
16	80.0	0.9095737507131867	1681.2848031359636	37.5
16	84.0	0.917706785037561	1682.2405617655015	37.5
16	88.0	0.9285742009552105	1682.000182117331	37.5
16	92.0	0.9448683174526359	1681.713156525256	37.5
16	96.0	0.9853911977963163	1680.0115803925523	37.5
16	100.0	1.0554506383139766	1683.3874809239617	37.5
16	104.0	1.0642515498362097	1681.6735416397198	37.5
16	108.0	1.023381829357378	1682.295866793592	37.5
16	112.0	0.9400080918538755	1683.2359020521872	37.5
16	116.0	0.9134038121174098	1681.2908481673326	37.5
16	120.0	0.9014594563835062	1683.963919508437	37.5
16	124.0	0.903310673200151	1681.3881468877694	37.5
16	128.0	0.90987493096957	1683.5294311105995	37.5
16	132.0	0.9144263226213522	1681.8853244526797	37.5
16	136.0	0.9285295677951055	1678.1951276596826	37.5
16	140.0	0.9387852680288272	1670.9278386042176	37.5
16	144.0	0.9778558568844271	1666.1665598849431	37.5
16	148.0	1.0422897554084678	1660.5248839824778	37.5
16	152.0	1.0622434747717466	1662.0939130723152	37.5
16	156.0	1.0298914711838876	1655.6930310621476	37.5
16	164.0	0.9236915968834108	1648.8065727411142	37.5
16	168.0	0.9077882576149036	1644.1385924448853	37.5
16	172.0	0.9141287277491452	1646.019441911459	37.5
16	176.0	0.911020797043631	1648.4715191362327	37.5
16	180.0	0.9249089948641344	1648.826147252263	37.5
16	184.0	0.927391462935324	1649.6748466026029	37.5
16	188.0	0.9410535579864487	1651.0557924821544	37.5
16	192.0	0.9492949614016228	1650.0505401581006	37.5
16	196.0	1.0112327550658795	1655.388243378084	37.5
16	200.0	1.0513147194016257	1656.9757025448805	37.5
16	204.0	1.0458558869723922	1657.731434074609	37.5
16	208.0	0.9900307377210786	1661.4924898474774	37.5
16	212.0	0.9313301657794388	1661.516384015326	37.5
16	216.0	0.9163644818750613	1660.3257020329156	37.5
16	220.0	0.9129110759187287	1661.241595733436	37.5
16	224.0	0.9102234071025468	1661.3441463192307	37.5
16	228.0	0.9142621916243968	1662.396365701366	37.5
16	232.0	0.9250111194938966	1661.5256783626814	37.5
16	236.0	0.9334671800711632	1661.4653771262538	37.5
16	240.0	0.9445045112315166	1659.5309966084733	37.5
16	244.0	0.9761213824570598	1660.6014242871518	37.5
16	248.0	1.0288289441640708	1660.6431868907528	37.5
16	252.0	1.0467624097904649	1661.425204993229	37.5
16	256.0	1.0326417758821784	1662.838034223677	37.5
16	268.0	0.9151951556118555	1663.2443035179697	37.5
16	272.0	0.9132653680871878	1662.4936211431418	37.5
16	276.0	0.9220611811116303	1660.4162909846125	37.5
16	280.0	0.9191329204277564	1661.9541680614273	37.5
16	284.0	0.9259317871337864	1662.1485201967482	37.5
16	288.0	0.9382822155899808	1662.5513574264614	37.5
16	292.0	0.9517051494743242	1661.3964185329182	37.5
16	296.0	1.003274419524038	1660.8447987605366	37.5
16	300.0	1.0453918550518098	1662.3316068549696	37.5
16	304.0	1.0432427800966475	1662.2394465688103	37.5
16	308.0	1.0033718449299478	1656.886144642591	37.5
16	320.0	0.9148811283658107	1658.0074451613054	37.5
16	324.0	0.9207228301498382	1658.0527394378732	37.5
16	328.0	0.9200847314328386	1657.1158807592567	37.5
16	332.0	0.9289247401090499	1657.4761474586285	37.5
16	336.0	0.9294026401278849	1657.9903843492764	37.5
16	340.0	0.9460365350852298	1657.919615243408	37.5
16	344.0	0.9557879782797887	1655.5436827193903	37.5
16	348.0	1.0159481130561279	1656.5924327406942	37.5
16	352.0	1.0441963339555667	1656.7217451285162	37.5
16	356.0	1.0443043067443818	1655.6245600371244	37.5
16	360.0	0.9947683105945586	1654.5188752306462	37.5
16	372.0	0.9184086631287167	1659.959668811629	37.5
16	376.0	0.9177334442262705	1657.944505002307	37.5
16	380.0	0.9214579167644114	1654.9334700850798	37.5
16	384.0	0.9217435826063357	1653.5739521648986	37.5
16	388.0	0.9315547250479869	1656.5887478946304	37.5
16	392.0	0.9390348915276927	1655.8694346868267	37.5
16	396.0	0.9572858166797993	1654.9690898552185	37.5
16	400.0	1.011389924564861	1655.6203550938883	37.5
16	404.0	1.0393532278811195	1655.0656809109432	37.5
16	408.0	1.0389189129992915	1654.813199245458	37.5
16	412.0	0.9944498871948062	1652.6582993792026	37.5
16	424.0	0.9133185140261074	1658.614361197211	37.5
16	428.0	0.9216139459102183	1658.9848388297482	37.5
16	432.0	0.9175781406322551	1660.5124156906277	37.5
16	436.0	0.9207659702651639	1657.5964435978392	37.5
16	440.0	0.9264115099479624	1659.8177229607968	37.5
16	444.0	0.9432431017584223	1659.077608980778	37.5
16	448.0	0.9524814695936602	1658.7262582668186	37.5
16	452.0	0.9872889079010416	1663.209063385544	37.5
16	456.0	1.0296496666346082	1663.6266320734649	37.5
16	460.0	1.0429425888252848	1662.226880007124	37.5
16	464.0	1.02027765300183	1661.443973128491	37.5
16	480.0	0.9153561367625265	1660.7671511097706	37.5
16	484.0	0.9138474955604814	1665.251316140373	37.5
16	488.0	0.9160582865351009	1663.4129810075822	37.5
16	492.0	0.9237100070603717	1659.7885088665164	37.5
16	496.0	0.932124733387691	1659.874030860277	37.5
16	500.0	0.9335225740921065	1657.8884639049938	37.5
16	504.0	0.9461880168760934	1660.5065876783458	37.5
16	508.0	0.9669729214430016	1660.3093053849325	37.5
16	512.0	1.0148171145506395	1659.4277243081565	37.5
16	516.0	1.0410563712440157	1659.5115293114004	37.5
16	520.0	1.0317021824515886	1660.1796115022885	37.5
16	540.0	0.9122413832047837	1663.9858560000896	37.5
16	544.0	0.9168731802477473	1664.7854166742386	37.5
16	548.0	0.9175022143082399	1661.1514819020954	37.5
16	552.0	0.9182942442215768	1661.5868720520243	37.5
16	556.0	0.9254313286228967	1667.7178896754046	37.5
16	560.0	0.9317128018541296	1664.7278136396344	37.5
16	564.0	0.9427299211125262	1665.7024703775162	37.5
16	568.0	0.9646110547299572	1664.4501334530662	37.5
16	572.0	1.0152841077164643	1666.3338731502165	37.5
16	576.0	1.0363305444098485	1665.3281336600617	37.5
16	580.0	1.0314260695643955	1665.6852791217573	37.5
16	596.0	0.9035866756914523	1668.19071479259	37.5
16	600.0	0.9046001520930219	1667.9706201374213	37.5
16	604.0	0.9093023136080481	1668.7654103215295	37.5
16	608.0	0.9125554352279728	1670.8897134551466	37.5
16	612.0	0.9191420899698302	1668.5527251377669	37.5
16	616.0	0.9180186454784334	1667.6952550531971	37.5
16	620.0	0.9298161990772453	1666.8116811843583	37.5
16	624.0	0.9342395820166355	1668.5086750407224	37.5
16	628.0	0.9515605775895304	1668.7145351737431	37.5
16	632.0	1.0007838623241083	1667.476750418313	37.5
16	636.0	1.0288951261272774	1668.224196458007	37.5
16	640.0	1.0282257080667052	1667.7316182657787	37.5
16	656.0	0.9052895343166844	1670.5951334105948	37.5
16	660.0	0.9014990552257905	1670.0279949474248	37.5
16	664.0	0.907225520554647	1673.4008317875953	37.5
16	668.0	0.9043053498341046	1672.451025185592	37.5
19	0.0	0.8946012944879629	1754.292908829773	37.5
19	4.0	0.8917668050637796	1779.230887867617	37.5
19	8.0	0.8873680132765798	1755.022529388976	37.5
19	12.0	0.883386934129817	1756.813733075207	37.5
19	16.0	0.8834895175988394	1759.530093789624	37.5
19	20.0	0.8922364479958037	1760.5276377948153	37.5
19	24.0	0.9068842912925815	1761.0737485012394	37.5
19	28.0	0.9091288941523613	1760.9869948981277	37.5
19	32.0	0.9162838446268731	1761.1214367541156	37.5
19	36.0	0.918365659735759	1762.444815365753	37.5
19	40.0	0.9305688513800505	1761.6832752933835	37.5
19	44.0	0.9481107164789939	1762.0587617453334	37.5
19	48.0	1.0180080929207673	1762.30505346145	37.5
19	52.0	1.0670605472847878	1761.8857709638523	37.5
19	56.0	1.0449939259003687	1762.3915135495756	37.5
19	60.0	1.00189628726883	1762.1418998527442	37.5
19	64.0	0.9287947435076449	1761.1600400040077	37.5
19	68.0	0.8974985925100633	1761.048731687381	37.5
19	72.0	0.8925791816678316	1760.9038226974033	37.5
19	76.0	0.8882174580405907	1762.6017950099028	37.5
19	80.0	0.890290142676392	1762.196671168931	37.5
19	84.0	0.8975643875941124	1760.7138326020672	37.5
19	88.0	0.9140638440095192	1761.337106581124	37.5
19	92.0	0.9202706299713939	1761.736465369804	37.5
19	96.0	0.9549479738650569	1761.6584711194994	37.5
19	100.0	1.0266591148831854	1761.896406582169	37.5
19	104.0	1.043260359165203	1761.5202870272267	37.5
19	108.0	1.021997791692597	1761.3220832043116	37.5
19	112.0	0.9360517793335541	1761.6792451796616	37.5
19	116.0	0.8983755606947934	1763.7732616053015	37.5
19	120.0	0.892369285389818	1763.515077194415	37.5
19	124.0	0.8883862813000117	1763.7308645231433	37.5
19	128.0	0.8927142968386979	1763.542702141795	37.5
19	132.0	0.903268410587828	1763.2135548232118	37.5
19	136.0	0.9085356422552735	1760.2671645517246	37.5
19	140.0	0.914914112326432	1753.2441601828236	37.5
19	144.0	0.9299841944810735	1751.5742752978333	37.5
19	148.0	0.9658251404317815	1746.2288149049396	37.5
19	152.0	1.0297687981037646	1744.6788067917207	37.5
19	156.0	1.0416243034140122	1740.577308446009	37.5
19	160.0	0.9964204129144832	1730.133111015883	37.5
19	164.0	0.9258669214625127	1729.3554802878448	37.5
19	168.0	0.8990167906022811	1728.0999678232276	37.5
19	172.0	0.881666929993004	1730.1902413791956	37.5
19	176.0	0.8855857910839736	1732.110512431353	37.5
19	180.0	0.8929242094407249	1733.2566356388954	37.5
19	184.0	0.8958690233389455	1733.1228129101112	37.5
19	188.0	0.9083453227807179	1735.3681576017743	37.5
19	192.0	0.9179749176013531	1737.6936633464304	37.5
19	196.0	0.9305228821523797	1746.791699133411	37.5
19	200.0	0.9759031174697884	1746.4752896553418	37.5
19	204.0	1.0254487734568432	1744.9828848470793	37.5
19	208.0	1.0384381742706803	1743.7058843250047	37.5
19	212.0	0.987441245720005	1743.6565716759487	37.5
19	216.0	0.9154087737047836	1743.8571560158923	37.5
19	220.0	0.8900716740894776	1744.8272308297762	37.5
19	224.0	0.8924479794712734	1746.3535532372855	37.5
19	228.0	0.8916469322450972	1745.5626900812788	37.5
19	232.0	0.8944734922098623	1745.2053347610783	37.5
19	236.0	0.9079679044324331	1745.6129284493652	37.5
19	240.0	0.9184768080327851	1745.4333709158698	37.5
19	244.0	0.9232322389653572	1746.1325175626848	37.5
19	248.0	0.9390151743519413	1748.4279368644534	37.5
19	252.0	0.9952351021129027	1747.3883159961708	37.5
19	256.0	1.0365312065851375	1745.3231682676235	37.5
19	260.0	1.0380974491112946	1743.7516745800488	37.5
19	264.0	0.9689986423198369	1744.274704109892	37.5
19	268.0	0.9120696636149823	1745.5554134349015	37.5
19	272.0	0.8934451785579901	1746.884064005411	37.5
19	276.0	0.8974336237387074	1746.3740742869345	37.5
19	280.0	0.8951783600814072	1746.0304499056938	37.5
19	284.0	0.8987623591210413	1746.096538355725	37.5
19	288.0	0.9052834050411375	1745.1643140291396	37.5
19	292.0	0.9149969429861148	1746.3802368163622	37.5
19	296.0	0.9280400861287069	1746.2264797763282	37.5
19	300.0	0.9470593710262715	1747.5999191778944	37.5
19	304.0	1.0132018859342826	1746.432832345274	37.5
19	308.0	1.0499920889328687	1740.4374730140307	37.5
19	312.0	1.023933838020338	1738.9766946544632	37.5
19	316.0	0.9686808083750221	1740.00924274447	37.5
19	320.0	0.9087918395496468	1741.6147840730316	37.5
19	324.0	0.8991580090792175	1742.34870051352	37.5
19	328.0	0.8933248745971806	1742.1454132761912	37.5
19	332.0	0.9029107159826921	1743.2925274091078	37.5
19	336.0	0.9047440053370175	1741.5660154763775	37.5
19	340.0	0.9096496598652133	1741.8370267597193	37.5
19	344.0	0.9172973697461141	1742.2522191542623	37.5
19	348.0	0.9291726707544168	1744.1584821847057	37.5
19	352.0	0.9464053743929296	1744.4792696422112	37.5
19	356.0	1.0120110643065021	1742.2107719099645	37.5
19	360.0	1.0309688030521627	1741.4346202582935	37.5
19	364.0	1.0278179986629952	1739.5546227106454	37.5
19	368.0	0.9732756371791402	1740.2616411142358	37.5
19	372.0	0.9172094491616699	1741.1431499610126	37.5
19	376.0	0.8960246077676313	1743.2422213000334	37.5
19	380.0	0.8904447073467884	1742.0034239243894	37.5
19	384.0	0.8930043505471045	1741.9902087321616	37.5
19	388.0	0.8978578755366631	1741.6388573706547	37.5
19	392.0	0.9005939631783844	1742.2354788037992	37.5
19	396.0	0.9155459734887772	1742.327335331023	37.5
19	400.0	0.9243816333549488	1743.1910886434107	37.5
19	404.0	0.9375095780424295	1744.1477106910506	37.5
19	408.0	0.9850459836832399	1742.965999521953	37.5
19	412.0	1.0316212444522415	1741.3201972457364	37.5
19	416.0	1.0348974086813802	1737.5942492411098	37.5
19	420.0	1.0079440592536275	1738.8879381924528	37.5
19	424.0	0.9287951768576049	1739.9307074507212	37.5
19	428.0	0.9037720510603382	1740.8580942293154	37.5
19	432.0	0.8912315305814977	1743.165446393578	37.5
19	436.0	0.8944507789271346	1742.965051987882	37.5
19	440.0	0.893716870592786	1743.3503812513957	37.5
19	444.0	0.9013346918310252	1744.2278633037265	37.5
19	448.0	0.906698794956497	1744.1273480291193	37.5
19	452.0	0.9112418578484335	1748.3073084941282	37.5
19	456.0	0.9170116817394361	1748.003943232963	37.5
19	460.0	0.9357695385615	1748.5855959905884	37.5
19	464.0	0.9889399923631624	1746.4021215834018	37.5
19	468.0	1.0275372746629388	1744.583858700815	37.5
19	472.0	1.0317098900699793	1742.739152167376	37.5
19	476.0	0.9996510974487625	1741.6405846744249	37.5
19	480.0	0.922855483936148	1742.8586229573264	37.5
19	484.0	0.9016579223103761	1744.0856316873094	37.5
19	488.0	0.8880989248723234	1745.367899470332	37.5
19	492.0	0.8930497115110657	1744.7871905801226	37.5
19	496.0	0.8904420532130881	1744.458030522149	37.5
19	500.0	0.8995302187836266	1744.5249477416855	37.5
19	504.0	0.9061988870249629	1744.490290510581	37.5
19	508.0	0.9087078834130402	1745.4626230732376	37.5
19	512.0	0.9185695639341349	1746.239029964305	37.5
19	516.0	0.9274563388419343	1745.441984686697	37.5
19	520.0	0.9597106216604907	1746.1713792133207	37.5
19	524.0	1.01863038609092	1743.5622613003138	37.5
19	528.0	1.0256886471966125	1743.2283505127643	37.5
19	532.0	1.0152778941061849	1743.0269933155464	37.5
19	536.0	0.9483805198123944	1743.9449157022066	37.5
19	540.0	0.9013177586387078	1746.115547942323	37.5
19	544.0	0.8925917989407215	1745.1966139299518	37.5
19	548.0	0.8914695723664648	1745.559076758091	37.5
19	552.0	0.8866459664597623	1747.107404958492	37.5
19	556.0	0.8949404051777877	1748.7489934395817	37.5
19	560.0	0.8997545208604425	1747.9303255530929	37.5
19	564.0	0.9048607336435744	1748.958509012204	37.5
19	568.0	0.9137541938265382	1748.3061189522643	37.5
19	572.0	0.9256139132012863	1749.6524414285186	37.5
19	576.0	0.93094047993741	1750.6955665313342	37.5
19	580.0	0.9790461224514726	1749.7481031091925	37.5
19	584.0	1.022678405434419	1748.8504262194335	37.5
19	588.0	1.0240179989235767	1747.6691888015198	37.5
19	592.0	0.9960638351896732	1747.1906526013977	37.5
19	596.0	0.9266996463856523	1748.6236483586467	37.5
19	600.0	0.8954704782034354	1748.1659973652088	37.5
19	604.0	0.8955143509096315	1749.5467757581653	37.5
19	608.0	0.8922539288179606	1749.3783255367243	37.5
19	612.0	0.8900004080144971	1750.6522294412932	37.5
19	616.0	0.8919529137737996	1750.733604040546	37.5
19	620.0	0.8998266223731036	1751.1126902808478	37.5
19	624.0	0.9059137497133559	1751.1424966623576	37.5
19	628.0	0.9097137845905058	1751.490103815515	37.5
19	632.0	0.908741417433459	1753.163751674392	37.5
19	636.0	0.9253524164944129	1752.94531721729	37.5
19	640.0	0.9662544278976092	1753.1841878023736	37.5
19	644.0	1.0160968632790308	1751.1454418177946	37.5
19	648.0	1.0251273065710085	1749.9272667189814	37.5
19	652.0	1.0015697907866636	1749.0975380552588	37.5
19	656.0	0.931298147414101	1749.9107395906994	37.5
19	660.0	0.8920358017202498	1751.3131178687602	37.5
19	664.0	0.883431009383028	1751.323904527648	37.5
19	668.0	0.8878959299924963	1751.5272743834596	37.5
20	0.0	0.9519548868113494	1245.7846985152933	37.5
20	4.0	0.9383388698415961	1266.4707649361185	37.5
20	8.0	0.9332550068356419	1276.9147457271072	37.5
20	12.0	0.9324986499061441	1278.955524715007	37.5
20	16.0	0.9390804099731181	1279.8885080691116	37.5
20	20.0	0.9400742944995402	1283.157812417666	37.5
20	24.0	0.9474685105945855	1280.3278203095113	37.5
20	28.0	0.9575929462438931	1280.3569105251945	37.5
20	32.0	0.9629081458137396	1280.0047069645336	37.5
20	36.0	0.969310313897305	1281.78019426265	37.5
20	40.0	0.9723168824521572	1282.8654044045052	37.5
20	44.0	0.9933074655054934	1283.1781621159791	37.5
20	48.0	1.0731197297249195	1284.1709522973242	37.5
20	52.0	1.102964946727327	1283.8523078679468	37.5
20	56.0	1.0761284729603833	1283.3162078909806	37.5
20	60.0	1.0500966513983616	1280.6364818221534	37.5
20	64.0	1.0349054067131829	1278.9362586845907	37.5
20	68.0	1.0213629277702396	1280.0148145697162	37.5
20	72.0	1.0304386336392597	1281.38324239776	37.5
20	76.0	1.0398018063403556	1281.517951998512	37.5
20	80.0	1.0508618683597741	1281.397845073341	37.5
20	84.0	1.0619136063011663	1281.3847872142162	37.5
20	88.0	1.074372399569117	1281.9720023028888	37.5
20	92.0	1.081672527569726	1282.6240550725352	37.5
20	96.0	1.0910321885504046	1281.187845000415	37.5
20	100.0	1.1076095015108742	1282.614455604368	37.5
20	104.0	1.1153149860986002	1283.5707951093418	37.5
20	108.0	1.111521225122941	1281.4777059142857	37.5
20	112.0	1.102438683135297	1280.6497357975202	37.5
20	116.0	1.0847089588306338	1279.9615301854014	37.5
20	120.0	1.0774375281194744	1279.7514021795575	37.5
20	124.0	1.0784924125301796	1281.329285655199	37.5
20	128.0	1.081559278625232	1282.119395891226	37.5
20	132.0	1.07628890424601	1281.21620404175	37.5
20	136.0	1.075794443621402	1278.6910510890284	37.5
20	140.0	1.0766997547550796	1271.3274458122562	37.5
20	144.0	1.0922322138340925	1256.5466465212364	37.5
20	148.0	1.1059064005320556	1236.5985541524967	37.5
20	152.0	1.116082861669025	1247.5906504009583	37.5
20	156.0	1.11163082219798	1252.7255934046718	37.5
20	160.0	1.1015736347244791	1248.9513841752832	37.5
20	164.0	1.0928735320966378	1245.8153700921468	37.5
20	168.0	1.085306622628303	1245.274869105795	37.5
20	172.0	1.0853729967606893	1244.829204611675	37.5
20	176.0	1.081758775742951	1245.1794010113574	37.5
20	180.0	1.0852543318563366	1246.5002690628266	37.5
20	184.0	1.086611380299382	1247.8038232350973	37.5
20	188.0	1.0826965820266772	1249.576215008419	37.5
20	192.0	1.0827294257322657	1251.4574870979911	37.5
20	196.0	1.0956585814341675	1251.9647128625757	37.5
20	200.0	1.098277508080451	1251.7744065723	37.5
20	204.0	1.1071928193710097	1252.653727675491	37.5
20	208.0	1.0986040512867645	1253.932432735933	37.5
20	212.0	1.0945186354272727	1254.1997642163983	37.5
20	216.0	1.0869688683571221	1253.5318700140326	37.5
20	220.0	1.0797775829097058	1254.1237466082796	37.5
20	224.0	1.083001071735364	1252.8819455469356	37.5
20	228.0	1.0772279230433779	1253.9832986369288	37.5
20	232.0	1.0714345104239476	1254.6684220028226	37.5
20	236.0	1.0778840737267728	1255.2107913860768	37.5
20	240.0	1.0780912548415162	1256.3739672584727	37.5
20	244.0	1.0783842259854142	1256.5267610921608	37.5
20	248.0	1.0865253980195644	1255.9303243132883	37.5
20	252.0	1.0956966486966755	1257.0163994615457	37.5
20	256.0	1.0984450407690056	1257.1189655546136	37.5
20	260.0	1.1015762623922956	1257.3798729488203	37.5
20	264.0	1.0815863688143947	1257.7414252938802	37.5
20	268.0	1.0788457857982177	1256.5491853510805	37.5
20	272.0	1.072744772482987	1256.2943917387418	37.5
20	276.0	1.0769252701541847	1255.9334947827758	37.5
20	280.0	1.0702279406993738	1255.754591079329	37.5
20	284.0	1.0702842218871538	1255.491528160792	37.5
20	288.0	1.071653626383519	1255.8185471451482	37.5
20	292.0	1.0726261804599997	1257.320870252285	37.5
20	296.0	1.0822608221557148	1257.7955262207586	37.5
20	300.0	1.081998603308029	1257.421006632118	37.5
20	304.0	1.08953721614408	1256.0702680502957	37.5
20	308.0	1.094507538756216	1255.683186387659	37.5
20	312.0	1.0818967062335771	1256.5422924355314	37.5
20	316.0	1.0788528406370754	1254.9149045737422	37.5
20	320.0	1.0727141608687776	1254.9000111600988	37.5
20	324.0	1.0698210911482635	1254.685360402422	37.5
20	328.0	1.0769565064549353	1254.2483395581592	37.5
20	332.0	1.0708277895675242	1255.4596688252302	37.5
20	336.0	1.067164586553152	1255.8206333740598	37.5
20	340.0	1.0668982576919415	1255.0493998280515	37.5
20	344.0	1.071796785131104	1254.36666847799	37.5
20	348.0	1.0745839361917422	1254.9722793263495	37.5
20	352.0	1.0803248863398693	1256.0325583552085	37.5
20	356.0	1.0889199807538694	1256.382999575521	37.5
20	360.0	1.0887357220994451	1257.9985298528743	37.5
20	364.0	1.0819452149962316	1258.895368814058	37.5
20	368.0	1.0734407802274863	1258.5985692539484	37.5
20	372.0	1.0667778656327636	1257.9635830378538	37.5
20	376.0	1.0601597970084053	1258.170060991758	37.5
20	380.0	1.060551850693555	1258.7468477356565	37.5
20	384.0	1.0572789949131098	1259.627579582727	37.5
20	388.0	1.0620312266809677	1259.9603195345344	37.5
20	392.0	1.0622576312134018	1259.9638353620007	37.5
20	396.0	1.0572411152012262	1260.6212625306057	37.5
20	400.0	1.0650482315790994	1259.2934255591683	37.5
20	404.0	1.0693414424693166	1258.87046005661	37.5
20	408.0	1.076960304620086	1259.9075748138612	37.5
20	412.0	1.0839113415984838	1261.1499594100503	37.5
20	416.0	1.0752040594533452	1262.1587997075335	37.5
20	420.0	1.07790372965648	1263.7222401516158	37.5
20	424.0	1.0638756968371885	1263.2893522225586	37.5
20	428.0	1.0578394552540964	1261.7400507007108	37.5
20	432.0	1.0578586942946615	1262.2669885864252	37.5
20	436.0	1.0571035339513801	1262.5396081223842	37.5
20	440.0	1.0531078620581047	1262.5602240358298	37.5
20	444.0	1.047173278277904	1262.7730094040185	37.5
20	448.0	1.0554059891575953	1262.7736638139816	37.5
20	452.0	1.0607901485113378	1263.229092331126	37.5
20	456.0	1.059677260914893	1262.6544017746417	37.5
20	460.0	1.060884111775059	1262.2325155996448	37.5
20	464.0	1.0668168538834517	1262.3196017420137	37.5
20	468.0	1.0742982386830742	1261.9530636793045	37.5
20	472.0	1.071893714304449	1263.360707082326	37.5
20	476.0	1.0696947946530633	1263.619272920973	37.5
20	480.0	1.057407742752888	1265.2549045048495	37.5
20	484.0	1.0567292939911639	1264.2024303799446	37.5
20	488.0	1.0521565553887435	1264.6865063466669	37.5
20	492.0	1.0527613412929426	1263.3187388841714	37.5
20	496.0	1.0503724505733596	1262.9934736512307	37.5
20	500.0	1.049447895242251	1262.733144153166	37.5
20	504.0	1.053444326738101	1263.476424945285	37.5
20	508.0	1.0500403407160044	1262.0969676169725	37.5
20	512.0	1.053778543703845	1261.966942236527	37.5
20	516.0	1.0517220958504212	1262.972114870473	37.5
20	520.0	1.064280179761575	1263.1803663963433	37.5
20	524.0	1.0648355414524948	1263.8975631655178	37.5
20	528.0	1.0597041791763055	1263.9847380547346	37.5
20	532.0	1.0560510691065401	1262.4914460428574	37.5
20	536.0	1.0555609265974075	1262.12631805336	37.5
20	540.0	1.056073679413933	1261.0187469282162	37.5
20	544.0	1.050941328653478	1260.9129802222585	37.5
20	548.0	1.044422004404702	1261.1781082035882	37.5
20	552.0	1.0415715435585828	1262.7592352567715	37.5
20	556.0	1.0452407867625277	1263.3606535298063	37.5
20	560.0	1.0456959993896993	1263.1539030844283	37.5
20	564.0	1.0428975640312421	1262.991667525789	37.5
20	568.0	1.041910344000245	1263.709986685838	37.5
20	572.0	1.0437812741976702	1262.7990531299197	37.5
20	576.0	1.0501703318583449	1262.8281805353624	37.5
20	580.0	1.0519100537758872	1262.796298941156	37.5
20	584.0	1.0582593379512442	1263.6679997296835	37.5
20	588.0	1.0568946730072604	1264.6805614580426	37.5
20	592.0	1.0443233798552445	1265.0329243508202	37.5
20	596.0	1.042221669827555	1263.530994943603	37.5
20	600.0	1.0386459476706862	1262.7533809227898	37.5
20	604.0	1.0388643402780207	1264.109491252349	37.5
20	608.0	1.0401278208815066	1265.3560130125825	37.5
20	612.0	1.036368058562034	1265.2315867580048	37.5
20	616.0	1.0352370140703955	1266.2240556469744	37.5
20	620.0	1.0352821878165597	1266.5343747523932	37.5
20	624.0	1.0312494477633256	1267.7441648170093	37.5
20	628.0	1.0300894250750596	1267.801331577482	37.5
20	632.0	1.037013877029262	1268.0723433335354	37.5
20	636.0	1.0348212004363961	1266.3631373275352	37.5
20	640.0	1.036774174827864	1268.098378818548	37.5
20	644.0	1.0371761653811573	1268.0288717782107	37.5
20	648.0	1.0401818495027193	1269.7870871233897	37.5
20	652.0	1.0322598920938357	1269.934779131101	37.5
20	656.0	1.0221425891693416	1270.5686424922424	37.5
20	660.0	1.0244797457744486	1269.6154882119702	37.5
20	664.0	1.0225652494641104	1269.9044061070313	37.5
20	668.0	1.013515223406255	1269.6084904715829	37.5
21	0.0	0.9327219204505764	980.9401202607812	37.5
21	4.0	0.9232752189207217	985.8887656285146	37.5
21	8.0	0.9151902845304158	972.6982083205332	37.5
21	12.0	0.9192214098852148	971.8545754561644	37.5
21	16.0	0.9241862366670806	970.8110993475528	37.5
21	20.0	0.9292127396645697	966.5360382774012	37.5
21	24.0	0.9356298319217722	968.1251061706226	37.5
21	28.0	0.944288962569762	962.2817203722868	37.5
21	32.0	0.9513248719899585	962.7358669083033	37.5
21	36.0	0.9496761147292753	963.1347366541436	37.5
21	40.0	0.9553792352065504	960.420741200086	37.5
21	44.0	0.9870738731157831	961.4882971343892	37.5
21	48.0	1.0582065620107983	962.3243214684296	37.5
21	52.0	1.0810814490604372	962.8365876659076	37.5
21	56.0	1.0644078870394755	963.1932356093486	37.5
21	60.0	1.0444726911205293	964.2592286502156	37.5
21	64.0	1.0179315328929763	964.139082859508	37.5
21	68.0	1.0083158265664522	964.593983886347	37.5
21	72.0	1.011960298496948	964.427856699498	37.5
21	76.0	1.021823767158822	964.169639866582	37.5
21	80.0	1.0388108517315384	964.1122784678156	37.5
21	84.0	1.0487073565780776	964.6658000798636	37.5
21	88.0	1.055540158494442	964.576746877628	37.5
[truncated: 14,243 more rows]
