# Supplementary material for: Mechanistic origins of temperature scaling in the early embryonic cell cycle
Source: Nat Commun. 2025 Aug 28;16:8045. doi: 10.1038/s41467-025-62918-0 (PMC12394406; doi:10.1038/s41467-025-62918-0)
Supplement: Supplementary file 12 — Source Data [file 41467_2025_62918_MOESM12_ESM.zip › Source_Data_NatComm/Fig4/09-20-24/Pos9_processed_spots.csv]

TRACK_ID	TIME	RATIO	POSITION_X	RADIUS
1	0.0	0.9072911378667776	1283.508726725015	37.5
1	4.0	0.8984832299914527	1287.301875573425	37.5
1	8.0	0.9000514934773577	1288.20366640776	37.5
1	12.0	0.9009807278983122	1287.4210162311583	37.5
1	16.0	0.9075235904762113	1287.410040208389	37.5
1	20.0	0.9079767916850596	1289.185145796473	37.5
1	24.0	0.9082193156816215	1285.975803922237	37.5
1	28.0	0.9128661353744284	1284.7476493266065	37.5
1	32.0	0.9183096213598013	1286.8933433645077	37.5
1	36.0	0.9259019680875592	1286.429517191934	37.5
1	40.0	0.9340017714219706	1285.114561400206	37.5
1	44.0	0.9535122209142796	1285.714306472829	37.5
1	48.0	0.9810762679221302	1285.8601338944777	37.5
1	52.0	1.0463671695883336	1286.6899955082094	37.5
1	56.0	1.05249078477391	1285.027310284122	37.5
1	60.0	1.0316814813282873	1284.3864967139723	37.5
1	64.0	1.0175304518191157	1284.5807970062756	37.5
1	68.0	1.0074049724560108	1284.8657924446932	37.5
1	72.0	1.0004834047123297	1285.146391729435	37.5
1	76.0	1.0027183227971335	1283.0733083830432	37.5
1	80.0	1.012734172816643	1284.9987684043697	37.5
1	84.0	1.0245479976770022	1283.7899155313798	37.5
1	88.0	1.0427730274329061	1284.8264822837773	37.5
1	92.0	1.0430636489928116	1285.4482117840955	37.5
1	96.0	1.047195910599899	1284.920249675357	37.5
1	100.0	1.0479588715622858	1287.0698598440572	37.5
1	104.0	1.0551241670745712	1285.2041292129902	37.5
1	108.0	1.0533256011264398	1286.8160112008577	37.5
1	112.0	1.060864959895014	1285.4671636807748	37.5
1	116.0	1.063590608392188	1284.8156385492407	37.5
1	120.0	1.0575900738693282	1286.6008549524622	37.5
1	124.0	1.0565996718465358	1284.2709283379884	37.5
1	128.0	1.0537346614395677	1285.2944160476015	37.5
1	132.0	1.0522511878574603	1285.956063508352	37.5
1	136.0	1.0459932052089056	1283.0979507799238	37.5
1	140.0	1.050738405098881	1286.0801497231598	37.5
1	144.0	1.0479335101429064	1286.238649465551	37.5
1	148.0	1.0529538988498692	1282.4109415286498	37.5
1	152.0	1.055274190759926	1283.112311169281	37.5
1	156.0	1.0595918451922965	1284.3121175689223	37.5
1	160.0	1.0593291496781743	1284.8432637980357	37.5
1	164.0	1.0607330386358114	1284.6351799456331	37.5
1	168.0	1.0609001516880074	1284.5771698808103	37.5
1	172.0	1.0589691808737762	1284.550854550136	37.5
1	176.0	1.0627558631790701	1284.877054742101	37.5
1	180.0	1.0565807831451046	1283.2816302505876	37.5
1	184.0	1.0596599188181972	1285.7029165945264	37.5
1	188.0	1.060873394490992	1287.629573634592	37.5
1	192.0	1.056791716029564	1286.9702469339925	37.5
1	196.0	1.0549520759589235	1286.6267873875145	37.5
1	200.0	1.0521282957509275	1286.429839839493	37.5
1	204.0	1.0573014052769216	1288.227622577387	37.5
1	208.0	1.0601795925039201	1285.5635151648587	37.5
1	212.0	1.0665230153748677	1284.1525234963203	37.5
1	216.0	1.0575905064565931	1282.8799907677312	37.5
1	220.0	1.058941849671692	1283.4238799131217	37.5
1	224.0	1.0587709271178047	1284.0274724182757	37.5
1	228.0	1.0640955348638705	1285.6148285540253	37.5
1	232.0	1.0611301672912026	1285.2627420532187	37.5
1	236.0	1.0592180297035054	1286.4138237370807	37.5
1	240.0	1.058515146538276	1285.9741515189137	37.5
1	244.0	1.0627126741196353	1287.6403906369803	37.5
1	248.0	1.0564690244929316	1286.778171887964	37.5
1	252.0	1.0583343535133856	1286.3025860791536	37.5
1	256.0	1.056031478500604	1287.1140427054945	37.5
1	260.0	1.057625104411744	1287.8507512649298	37.5
1	264.0	1.0496966874053428	1287.181530971687	37.5
1	268.0	1.057067431568405	1287.6805018115044	37.5
1	272.0	1.0618729550113244	1287.6990743646186	37.5
1	276.0	1.0571376803484007	1287.2243491294353	37.5
1	280.0	1.0549259019645147	1287.9627271570646	37.5
1	284.0	1.0550253558700065	1286.9182390640422	37.5
1	288.0	1.0585074809705277	1289.1557733927316	37.5
1	292.0	1.0542242297571538	1289.1353617159768	37.5
1	296.0	1.0573469107634195	1288.3423751274304	37.5
1	300.0	1.0487855776868682	1289.3553457933165	37.5
1	304.0	1.0553987006858545	1288.7021499313316	37.5
1	308.0	1.05536835099963	1288.293822856344	37.5
1	312.0	1.0503994298716168	1288.339934231794	37.5
1	316.0	1.0550049413272207	1288.377440168884	37.5
1	320.0	1.061933000615768	1297.4276915891685	37.5
1	324.0	1.057043132216257	1298.6888897717654	37.5
1	328.0	1.0679960653195317	1299.0499013224735	37.5
1	332.0	1.0554832924040878	1297.3838853347395	37.5
1	336.0	1.0642753728900716	1297.5109871352388	37.5
1	340.0	1.0640129114906438	1297.0359450343433	37.5
1	344.0	1.0629351326613232	1297.2681003122034	37.5
1	348.0	1.0654918283873154	1298.8188038786627	37.5
1	352.0	1.0653812814118602	1299.3116750430531	37.5
1	356.0	1.0603386661805743	1299.1810595543714	37.5
1	360.0	1.054246514773942	1299.1236545525398	37.5
1	364.0	1.0602474278468674	1299.2425630204132	37.5
1	368.0	1.0598401795152765	1298.6320755908291	37.5
1	372.0	1.0585843694671773	1298.8255802962308	37.5
1	376.0	1.054801681483342	1298.0897057801867	37.5
1	380.0	1.053291310724113	1298.568722292221	37.5
1	384.0	1.0588238123188756	1298.6323955232908	37.5
1	388.0	1.0547010337221945	1299.1996708116292	37.5
1	392.0	1.0516009721619701	1298.5110692533074	37.5
1	396.0	1.059364274642185	1297.8604689862198	37.5
1	400.0	1.0541313761897757	1295.5334954187904	37.5
1	404.0	1.0588520460623185	1296.623296557877	37.5
1	408.0	1.0543321048928271	1296.4247994979655	37.5
1	412.0	1.055179243094251	1297.7815390194362	37.5
1	416.0	1.0491936398863504	1296.8827066000056	37.5
1	420.0	1.0509012016154697	1296.8843465143295	37.5
1	424.0	1.0483723018715412	1297.0636471593518	37.5
1	428.0	1.0371767882909513	1294.9681643885058	37.5
1	432.0	1.0492534199022343	1296.547840627394	37.5
1	436.0	1.0546670952831767	1297.3084227874826	37.5
1	440.0	1.0519891945425848	1296.450788669663	37.5
1	444.0	1.0535057967192414	1299.5660313288226	37.5
1	448.0	1.0473621921053116	1298.685899712237	37.5
1	452.0	1.0493137013460772	1299.8431398969922	37.5
1	456.0	1.0467060610265724	1300.2813384197525	37.5
1	460.0	1.0477445229588729	1299.6999697186752	37.5
1	464.0	1.0507433572917595	1299.498802745988	37.5
1	468.0	1.053262620679379	1298.9323782531396	37.5
1	472.0	1.0476261084936889	1299.1767397996236	37.5
1	476.0	1.0491049661790468	1299.8360197295374	37.5
1	480.0	1.0396943950546478	1297.8930971264945	37.5
1	484.0	1.0395609048391332	1297.6904179369294	37.5
1	488.0	1.0412206551450915	1299.1204121895464	37.5
1	492.0	1.0380705190529926	1298.3435480147657	37.5
1	496.0	1.0415560518229556	1297.9162946280926	37.5
1	500.0	1.0375851876502475	1296.684240709857	37.5
1	504.0	1.0386140248673306	1297.6915240941487	37.5
1	508.0	1.0351406804331327	1296.5661877855946	37.5
1	512.0	1.032046679842221	1296.9032211319914	37.5
1	516.0	1.0323612851519381	1297.230089448416	37.5
1	520.0	1.034286937725336	1298.6449799409572	37.5
1	524.0	1.0277475492140187	1296.6582212728104	37.5
1	528.0	1.019490747329496	1295.4485118511654	37.5
1	532.0	1.0219583233951235	1295.1288473130617	37.5
1	536.0	1.020710395208405	1296.0021119552944	37.5
1	540.0	1.0141454621826456	1291.666829546871	37.5
1	544.0	1.019134531546036	1291.135539466235	37.5
1	548.0	1.0149291364749482	1293.5994296771596	37.5
1	552.0	1.011146396465625	1293.8226888261302	37.5
1	556.0	1.0092929176152663	1292.1960889786826	37.5
1	560.0	1.0143177545014244	1295.028818624701	37.5
1	564.0	1.0081499320229879	1294.1676763297774	37.5
1	568.0	1.0061135835834978	1294.5916738570356	37.5
1	572.0	1.0030524110753007	1293.901167811254	37.5
1	576.0	1.0044834833502414	1293.7149903409052	37.5
1	580.0	1.0070331296226556	1294.93052937919	37.5
1	584.0	1.0065379582169163	1294.278945874494	37.5
1	588.0	1.0033004973437771	1295.0784677228403	37.5
1	592.0	1.0033127305192036	1294.3525007316134	37.5
1	596.0	1.0004749814677703	1294.6528357937812	37.5
1	600.0	0.9963299359623705	1296.4438078912692	37.5
1	604.0	0.9928445996532662	1293.400772616747	37.5
1	608.0	0.990677199010356	1294.99804399374	37.5
1	612.0	0.991418465344388	1296.6901585257942	37.5
1	616.0	0.991752814326673	1297.6012174984098	37.5
1	620.0	0.9859317157107589	1298.5610880112408	37.5
1	624.0	0.9859182222825369	1297.7617679795271	37.5
1	628.0	0.9844998325854941	1296.3256587738313	37.5
1	632.0	0.9853653357840627	1297.6798804488008	37.5
1	636.0	0.9828774061116677	1297.5252211048935	37.5
1	640.0	0.9851006184617477	1296.800003534673	37.5
1	644.0	0.9816418151513512	1295.9004240093166	37.5
1	648.0	0.9838179964605848	1298.9040394775866	37.5
1	652.0	0.96984281309971	1298.4891836237744	37.5
1	656.0	0.9711587009449671	1300.0312999041478	37.5
1	660.0	0.9733129535111514	1298.8440158307951	37.5
1	664.0	0.9669699612157573	1299.0231165489697	37.5
1	668.0	0.9751576616115735	1299.6311312558068	37.5
2	0.0	0.9299328380452423	1418.4544322299214	37.5
2	4.0	0.9273202102901875	1423.038451076927	37.5
2	8.0	0.9309987126051534	1424.6362066970053	37.5
2	12.0	0.9275298493741599	1424.9436812421438	37.5
2	16.0	0.9324647151906722	1424.4305714300729	37.5
2	20.0	0.9372414755501798	1426.0019354712551	37.5
2	24.0	0.9418885103562028	1424.830560600108	37.5
2	28.0	0.9536231074101184	1424.5275607684705	37.5
2	32.0	0.9628000794650898	1425.2967954595904	37.5
2	36.0	0.9652959904200147	1425.093713554356	37.5
2	40.0	0.9775888729820295	1424.7562729113067	37.5
2	44.0	1.0023276308681814	1424.6515880677598	37.5
2	48.0	1.0669895513998184	1425.0282003907282	37.5
2	52.0	1.118957643133122	1424.5092464875072	37.5
2	56.0	1.1005277583897235	1423.9029937643445	37.5
2	60.0	1.0772263110326445	1423.7093120528375	37.5
2	64.0	1.0560791090559236	1423.1552114546564	37.5
2	68.0	1.058050342967779	1423.2399609173822	37.5
2	72.0	1.0603971488750648	1423.3587684118197	37.5
2	76.0	1.0729706829302716	1423.1619048686766	37.5
2	80.0	1.079608473021675	1423.5049702762517	37.5
2	84.0	1.0922852516571466	1423.150059308467	37.5
2	88.0	1.0993187215949625	1423.459508202399	37.5
2	92.0	1.105117522659587	1423.7570092496512	37.5
2	96.0	1.1101309469624687	1423.3677049561406	37.5
2	100.0	1.1141288077334472	1424.1330868646392	37.5
2	104.0	1.1214846796183033	1423.6844018024103	37.5
2	108.0	1.1232752810369966	1424.07407951227	37.5
2	112.0	1.125676193451451	1423.7998843020514	37.5
2	116.0	1.12525404682891	1422.9021925755028	37.5
2	120.0	1.1268505671658806	1423.4337316313045	37.5
2	124.0	1.1241719190669828	1422.82748007346	37.5
2	128.0	1.1237300547846185	1422.9689926372796	37.5
2	132.0	1.1137936170421983	1423.3079189237617	37.5
2	136.0	1.124411096812295	1422.072247386569	37.5
2	140.0	1.1150004546609291	1422.3726200820406	37.5
2	144.0	1.122585498818936	1421.9954622105445	37.5
2	148.0	1.1213765187209976	1420.6062834273107	37.5
2	152.0	1.1194162905812222	1421.0099253808862	37.5
2	156.0	1.1205823520332785	1420.9849065033984	37.5
2	160.0	1.1248240042394406	1421.0801971881556	37.5
2	164.0	1.1172635705185372	1420.848467457105	37.5
2	168.0	1.1245051684197438	1420.6555364232256	37.5
2	172.0	1.1314212688573946	1420.7874901915638	37.5
2	176.0	1.1225956533147865	1420.447075075658	37.5
2	180.0	1.1254862556318577	1419.3793079306602	37.5
2	184.0	1.1272735534320844	1421.4996296970078	37.5
2	188.0	1.1312881664100898	1421.4881742585426	37.5
2	192.0	1.115650567627734	1420.789578175547	37.5
2	196.0	1.1203392488366306	1421.2432770853288	37.5
2	200.0	1.121963290656574	1421.0729157003884	37.5
2	204.0	1.125494612866945	1422.0164599592863	37.5
2	208.0	1.1262134892398041	1419.8834512053916	37.5
2	212.0	1.1290125787240781	1419.3391260956091	37.5
2	216.0	1.112944989286197	1418.565507499579	37.5
2	220.0	1.1219760818737647	1418.788562692403	37.5
2	224.0	1.1245113501101054	1419.422599429452	37.5
2	228.0	1.1189605049011164	1419.959103964318	37.5
2	232.0	1.122465086010829	1419.881301427724	37.5
2	236.0	1.1196020855964013	1420.6989189687283	37.5
2	240.0	1.1134539877890541	1420.6057037642445	37.5
2	244.0	1.119345056056047	1421.8051372136636	37.5
2	248.0	1.119297310855465	1421.126673725004	37.5
2	252.0	1.1129891826480698	1420.7217276756317	37.5
2	256.0	1.1239156157766461	1422.8357879153918	37.5
2	260.0	1.12004251450652	1423.1234266733672	37.5
2	264.0	1.1119578979846796	1422.9453342792324	37.5
2	268.0	1.1151716566183625	1423.4512393204689	37.5
2	272.0	1.1150936065712174	1423.1404275953848	37.5
2	276.0	1.114387374773299	1422.7581475104334	37.5
2	280.0	1.1242879693361594	1423.7452708636426	37.5
2	284.0	1.1143565780660427	1423.1128380900846	37.5
2	288.0	1.1154141403635802	1424.5303686118043	37.5
2	292.0	1.1193612502713446	1424.541283556929	37.5
2	296.0	1.1073294339878557	1423.9954286387674	37.5
2	300.0	1.117448821739078	1424.9499613793346	37.5
2	304.0	1.1161202090322613	1424.4120283003772	37.5
2	308.0	1.1203021359785872	1424.759455390194	37.5
2	312.0	1.1075291385851243	1424.0191910677308	37.5
2	316.0	1.1104829778824485	1423.904563456901	37.5
2	320.0	1.1045716480694503	1436.0312727817163	37.5
2	324.0	1.098914618840143	1437.448441104542	37.5
2	328.0	1.097329104275252	1438.0297173128351	37.5
2	332.0	1.1001582644913945	1437.0022811426245	37.5
2	336.0	1.0956373158361594	1436.9317151469418	37.5
2	340.0	1.0976831022718339	1437.460610718732	37.5
2	344.0	1.1037192696239158	1436.947879663497	37.5
2	348.0	1.0972614380757737	1438.2006494288296	37.5
2	352.0	1.0993042590586515	1438.1496598654107	37.5
2	356.0	1.0918958958381837	1438.2144812981965	37.5
2	360.0	1.0950967521509263	1438.1347762165483	37.5
2	364.0	1.0899494946624737	1438.1085071850405	37.5
2	368.0	1.0849295955678175	1437.6993295128657	37.5
2	372.0	1.090893473504793	1438.1462133302357	37.5
2	376.0	1.0858559637825635	1436.978594401679	37.5
2	380.0	1.0876889139482135	1437.0215753029995	37.5
2	384.0	1.0948376983794315	1437.768293100224	37.5
2	388.0	1.0907525412215955	1437.3659349326467	37.5
2	392.0	1.0935504081069098	1437.151267847659	37.5
2	396.0	1.0962597015994795	1436.8435050364496	37.5
2	400.0	1.0839960077174822	1435.4903339189127	37.5
2	404.0	1.092398424312144	1436.2310907916349	37.5
2	408.0	1.0944297476622482	1436.124091014756	37.5
2	412.0	1.0987277954970358	1436.6205750191743	37.5
2	416.0	1.092335568088835	1436.1804756810084	37.5
2	420.0	1.0910814818930938	1436.5448546900154	37.5
2	424.0	1.090507238757374	1436.385125476093	37.5
2	428.0	1.0792577557446004	1435.6925102877367	37.5
2	432.0	1.0868353082323838	1436.3127657754435	37.5
2	436.0	1.0839463731123566	1436.6419009076317	37.5
2	440.0	1.0868334376962672	1435.8610474057375	37.5
2	444.0	1.0958020736858969	1436.322308758391	37.5
2	448.0	1.0902423841440048	1436.1999691028202	37.5
2	452.0	1.0903034502508675	1436.5633280954169	37.5
2	456.0	1.0925865509485118	1436.91728458423	37.5
2	460.0	1.088454674902755	1436.5307623308584	37.5
2	464.0	1.0939658790715854	1436.1753829792513	37.5
2	468.0	1.1013850399621818	1435.775091406379	37.5
2	472.0	1.0990113912847017	1436.2848278434667	37.5
2	476.0	1.1005671496520895	1436.3753371768355	37.5
2	480.0	1.091131509253902	1435.5603724964003	37.5
2	484.0	1.0982665329436339	1436.200474845775	37.5
2	488.0	1.0972974423693045	1436.4987374032958	37.5
2	492.0	1.093156019646562	1436.1467561389732	37.5
2	496.0	1.095389904232878	1435.2629655379135	37.5
2	500.0	1.0888694600103348	1434.9102985293491	37.5
2	504.0	1.0964212078562379	1435.3116848069092	37.5
2	508.0	1.0894361240033867	1435.5859603232616	37.5
2	512.0	1.0926423389413586	1435.898834531065	37.5
2	516.0	1.0972638292329397	1436.037586026245	37.5
2	520.0	1.0954412345207738	1435.7300622859348	37.5
2	524.0	1.087280010468351	1435.5542402360763	37.5
2	528.0	1.081406217044701	1435.4501185033698	37.5
2	532.0	1.0879657608026612	1435.5799584244046	37.5
2	536.0	1.0920684269185343	1435.874382929101	37.5
2	540.0	1.0789851235039123	1435.0520193071318	37.5
2	544.0	1.0862547631429686	1435.2169181093889	37.5
2	548.0	1.0832575109576297	1435.5424428622453	37.5
2	552.0	1.0739098196463353	1435.446980942516	37.5
2	556.0	1.0765710155755615	1435.1730552362242	37.5
2	560.0	1.074361117120497	1435.2744570028185	37.5
2	564.0	1.0685359675278103	1435.3518979354192	37.5
2	568.0	1.0712228900606857	1434.9291176686447	37.5
2	572.0	1.0720095556439682	1435.1957473379086	37.5
2	576.0	1.074017077333467	1434.4998215320752	37.5
2	580.0	1.0691417050435355	1435.3031582322371	37.5
2	584.0	1.0692890294089417	1434.8469044431242	37.5
2	588.0	1.0632985688292096	1435.2402558615604	37.5
2	592.0	1.0659049559071843	1434.7183003033235	37.5
2	596.0	1.0579380990766665	1434.9729107698206	37.5
2	600.0	1.0577508215181752	1435.8997854617537	37.5
2	604.0	1.0498337790920937	1434.3650133830672	37.5
2	608.0	1.0530085966482616	1435.3276353465592	37.5
2	612.0	1.0523980137094098	1435.8473549017892	37.5
2	616.0	1.0503945263766437	1436.6476914166365	37.5
2	620.0	1.0525414503603325	1436.512703953979	37.5
2	624.0	1.0481579270307562	1436.2234134711855	37.5
2	628.0	1.0413362292219073	1435.1438861904323	37.5
2	632.0	1.0372786455725316	1435.4070273445434	37.5
2	636.0	1.0349166766170317	1435.1577045974689	37.5
2	640.0	1.0362669603208985	1435.1834366835203	37.5
2	644.0	1.035152510534042	1434.687014825427	37.5
2	648.0	1.0274820689194775	1436.0923817627347	37.5
2	652.0	1.0288292050813408	1435.3502635693003	37.5
2	656.0	1.0307559311885013	1436.202778734087	37.5
2	660.0	1.021563093741232	1435.31786078605	37.5
2	664.0	1.0174773903157757	1435.636115918168	37.5
2	668.0	1.0252712387685132	1435.9368415451747	37.5
3	0.0	0.957264913866539	1843.496440536233	37.5
3	4.0	0.9531820708527173	1845.649023088272	37.5
3	8.0	0.954400520980662	1847.169112804457	37.5
3	12.0	0.9557730445903175	1847.325206220732	37.5
3	16.0	0.9588330409050287	1846.7237244649607	37.5
3	20.0	0.9617057454641575	1847.938938119999	37.5
3	24.0	0.9707096537442348	1846.6633046984225	37.5
3	28.0	0.9743231232094366	1846.177418800366	37.5
3	32.0	0.9891037335375349	1847.1892510378816	37.5
3	36.0	0.9986469900482027	1846.816034292165	37.5
3	40.0	1.0106675442048645	1846.29024254142	37.5
3	44.0	1.027934816766736	1846.576717924772	37.5
3	48.0	1.0608328089309398	1847.0676682987732	37.5
3	52.0	1.1706762112068334	1846.9402454018864	37.5
3	56.0	1.1870908900769024	1846.472616087532	37.5
3	60.0	1.1546495260189722	1846.576945059102	37.5
3	64.0	1.0888244210254434	1846.3082530019096	37.5
3	68.0	1.0016811180929017	1846.5561084562516	37.5
3	72.0	0.9706022235186035	1846.4958554538332	37.5
3	76.0	0.9647404990179038	1846.3506671557916	37.5
3	80.0	0.9740693064684293	1846.9463972538292	37.5
3	84.0	0.9858220074018644	1846.38559456618	37.5
3	88.0	0.9915907627571773	1846.754800605249	37.5
3	92.0	1.0100522803883265	1846.98079389388	37.5
3	96.0	1.0209249181724736	1846.530465957776	37.5
3	100.0	1.040829570805875	1847.2556297418269	37.5
3	104.0	1.0966077481379068	1846.5210517058672	37.5
3	108.0	1.1861314516467378	1847.321185143401	37.5
3	112.0	1.1845540260549914	1846.8767475890247	37.5
3	116.0	1.136550147809053	1846.340038741405	37.5
3	120.0	1.0248561993380927	1846.8409390333588	37.5
3	124.0	0.9908300348750068	1846.4380397693485	37.5
3	128.0	0.9779975193334717	1846.4005541869367	37.5
3	132.0	0.9805200143224044	1846.6604967737453	37.5
3	136.0	0.9860761415096436	1845.896210978575	37.5
3	140.0	0.9970900545055363	1846.573095863853	37.5
3	144.0	1.0119079410955443	1847.0631875216984	37.5
3	148.0	1.0230201042248865	1845.683527457688	37.5
3	152.0	1.034200706883248	1846.2134353537767	37.5
3	156.0	1.0777882459336123	1846.276831235879	37.5
3	160.0	1.163767791133711	1846.3492654872132	37.5
3	164.0	1.1769464846712132	1846.0565730396	37.5
3	168.0	1.139619355041471	1845.644882209768	37.5
3	172.0	1.0332871273161965	1845.912475358849	37.5
3	176.0	0.9959073478929406	1845.4484507578525	37.5
3	180.0	0.9868269885598091	1844.8001218124136	37.5
3	184.0	0.9872607642700941	1846.1577335461816	37.5
3	188.0	0.9966941169380763	1846.654715942388	37.5
3	192.0	0.9986918308329642	1846.0362326920376	37.5
3	196.0	1.011416732054336	1846.455682131095	37.5
3	200.0	1.0210956190113383	1846.3541139197328	37.5
3	204.0	1.031256574137015	1846.7174707099507	37.5
3	208.0	1.047280931785901	1846.674134917493	37.5
3	212.0	1.1231637865444901	1846.892532537556	37.5
3	216.0	1.1751548725531533	1846.1648363954475	37.5
3	220.0	1.1655819879283273	1846.3152149598536	37.5
3	224.0	1.1041313420138699	1846.7353185554048	37.5
3	228.0	1.0124750881541014	1846.254067670845	37.5
3	232.0	0.9968992946609007	1846.2750101713063	37.5
3	236.0	0.9897536071374505	1846.762791981016	37.5
3	240.0	0.984772778193841	1846.408201977502	37.5
3	244.0	0.9897432804792148	1846.8394480004224	37.5
3	248.0	0.998302995145635	1846.137054053317	37.5
3	252.0	1.0029849120509484	1845.854206780986	37.5
3	256.0	1.0116665484477043	1846.434243509022	37.5
3	260.0	1.0289147276556043	1846.6012757004264	37.5
3	264.0	1.0308689742555504	1845.8570510399504	37.5
3	268.0	1.0490185990881669	1846.4971486198096	37.5
3	272.0	1.1179027251190456	1846.34773386924	37.5
3	276.0	1.175074639252795	1846.007920449912	37.5
3	280.0	1.1663714647052117	1846.7105218596944	37.5
3	284.0	1.1003395583982276	1845.747268635671	37.5
3	288.0	1.013803366893956	1846.804787923832	37.5
3	292.0	0.9975251772918327	1846.3508774164825	37.5
3	296.0	0.9930606753005233	1845.672583258426	37.5
3	300.0	0.9872157550323384	1846.3176373941355	37.5
3	304.0	0.9998129336815005	1845.65072688965	37.5
3	308.0	0.9971380564402712	1845.729685662584	37.5
3	312.0	1.003174066725703	1845.6355709422423	37.5
3	316.0	1.015163509640743	1845.6068942921584	37.5
3	320.0	1.0203349343594668	1845.826399998642	37.5
3	324.0	1.034478414552914	1846.154423286064	37.5
3	328.0	1.0540645411381058	1846.653866290408	37.5
3	332.0	1.130188091815362	1845.7108111153889	37.5
3	336.0	1.1746587895315301	1845.7853185791016	37.5
3	340.0	1.1608828437967347	1846.1819982295813	37.5
3	344.0	1.0723498100250262	1845.6850461339488	37.5
3	348.0	1.006684657393314	1846.585364636448	37.5
3	352.0	0.9927796104108858	1846.5152153283268	37.5
3	356.0	0.9856009647410017	1846.513232962248	37.5
3	360.0	0.9857082284907212	1846.2586405316224	37.5
3	364.0	0.990758667937887	1846.364559956865	37.5
3	368.0	0.9981396931558407	1846.113568141502	37.5
3	372.0	1.006914793341181	1846.324836132614	37.5
3	376.0	1.0108719691906212	1845.696008761814	37.5
3	380.0	1.0233155946129493	1845.7772961579312	37.5
3	384.0	1.0355319206796827	1846.2801168965168	37.5
3	388.0	1.0582156968257481	1846.4355259495555	37.5
3	392.0	1.1305320483286545	1846.1979021331429	37.5
3	396.0	1.171002480285759	1846.0578470628025	37.5
3	400.0	1.1542258344863476	1844.891960811217	37.5
3	404.0	1.086006490537877	1845.1935955889855	37.5
3	408.0	1.0053431701955693	1845.2994855347704	37.5
3	412.0	0.9899575038470287	1845.9120513779603	37.5
3	416.0	0.9873492712554943	1845.73552314164	37.5
3	420.0	0.9835955935021087	1845.955008065444	37.5
3	424.0	0.9863318352071003	1845.812451800442	37.5
3	428.0	0.9916537696616299	1845.4554307586243	37.5
3	432.0	0.9976447518874904	1845.644351449553	37.5
3	436.0	1.0056075521212229	1846.2931620604315	37.5
3	440.0	1.0152709094701577	1845.9017356528125	37.5
3	444.0	1.0184474949027194	1845.539281728611	37.5
3	448.0	1.031967813804953	1845.2704808638996	37.5
3	452.0	1.0915131827113236	1845.906178760332	37.5
3	456.0	1.1499034817406255	1846.288319261996	37.5
3	460.0	1.1611015129373536	1845.8944391995933	37.5
3	464.0	1.1302868558148897	1845.5729190564207	37.5
3	468.0	1.0285260556649745	1845.2529562805928	37.5
3	472.0	0.9932140552615821	1845.5411510154872	37.5
3	476.0	0.9759250884724208	1845.708279984549	37.5
3	480.0	0.9777528871246051	1844.790367103284	37.5
3	484.0	0.9809862583769495	1845.413789127882	37.5
3	488.0	0.9803590262918587	1845.8896212340856	37.5
3	492.0	0.9866384898468046	1845.8616617142743	37.5
3	496.0	0.9987903303215809	1845.0959850806664	37.5
3	500.0	1.0002965074090397	1844.773851480212	37.5
3	504.0	1.0095683209378317	1845.122867873487	37.5
3	508.0	1.0216759917735836	1845.5377890505968	37.5
3	512.0	1.0295899400744013	1846.0043054973785	37.5
3	516.0	1.0896913313801577	1845.878755588436	37.5
3	520.0	1.1483839765310067	1845.608815925494	37.5
3	524.0	1.1496093720615543	1845.5418330898551	37.5
3	528.0	1.1351590979684303	1845.3321112139545	37.5
3	532.0	1.0268709980472526	1845.4722905986891	37.5
3	536.0	0.98507482700187	1845.6543519796053	37.5
3	540.0	0.9764454245957914	1844.9685486497804	37.5
3	544.0	0.9784138221283819	1845.011104205587	37.5
3	548.0	0.9698592583863049	1845.3206990632648	37.5
3	552.0	0.9740563757848412	1845.6959331370367	37.5
3	556.0	0.9808938647204477	1845.2012963661855	37.5
3	560.0	0.9869917593234535	1845.4716178067208	37.5
3	564.0	0.9928473972431617	1845.4042151917956	37.5
3	568.0	0.9982680500605295	1844.9402467427683	37.5
3	572.0	1.0181242149394298	1845.049563134939	37.5
3	576.0	1.0210158307633237	1844.6117259918624	37.5
3	580.0	1.0483233461125918	1845.1685918501332	37.5
3	584.0	1.1140040287534363	1844.61457703942	37.5
3	588.0	1.1490827992967054	1845.049464596453	37.5
3	592.0	1.141682525049382	1844.790452910174	37.5
3	596.0	1.0917678026671118	1844.9254692799288	37.5
3	600.0	0.9972278020389911	1845.4393040304767	37.5
3	604.0	0.9745924620230035	1844.090716320777	37.5
3	608.0	0.9698207755397952	1844.847863602989	37.5
3	612.0	0.962930116956863	1845.3757411786464	37.5
3	616.0	0.9691219695905862	1845.3895350310172	37.5
3	620.0	0.9745566953023663	1845.307455314875	37.5
3	624.0	0.9780513645664924	1845.264843183977	37.5
3	628.0	0.9803291576742078	1844.5865031321	37.5
3	632.0	0.9849094688021175	1845.190513091057	37.5
3	636.0	0.9951097031709792	1844.9614470296492	37.5
3	640.0	1.004557544937275	1845.0073715772885	37.5
3	644.0	1.013641520442864	1844.557848451318	37.5
3	648.0	1.037518188995528	1845.8099429495023	37.5
3	652.0	1.105415495576437	1845.330745326061	37.5
3	656.0	1.1413993275158156	1846.0360669709924	37.5
3	660.0	1.1362577658280748	1845.1748602200305	37.5
3	664.0	1.0821538211155537	1845.6896893648063	37.5
3	668.0	0.9925051267736807	1845.5091828401423	37.5
4	0.0	0.9257321619993377	755.9695869959761	37.5
4	4.0	0.92136067347713	766.2560409001389	37.5
4	8.0	0.9176654902817825	767.215590453751	37.5
4	12.0	0.9195847416384385	767.2567571839863	37.5
4	16.0	0.9205877981446255	766.6502956901347	37.5
4	20.0	0.9268435819998472	767.5206789590416	37.5
4	24.0	0.936652810713348	765.8598615950426	37.5
4	28.0	0.9411592895714279	765.247800091472	37.5
4	32.0	0.9448462889606019	765.5308571036435	37.5
4	36.0	0.9504512339651737	765.945650224702	37.5
4	40.0	0.9570103784389516	764.9552583259075	37.5
4	44.0	0.977941980083216	765.0157898165062	37.5
4	48.0	1.0156819502685264	765.237434062763	37.5
4	52.0	1.086346328358868	765.447647674241	37.5
4	56.0	1.0865135693930232	764.9185084107876	37.5
4	60.0	1.0641476872875428	765.0778930617719	37.5
4	64.0	1.0378343192802317	765.4878916278071	37.5
4	68.0	1.028612936759955	766.1112935704871	37.5
4	72.0	1.025173875040367	766.1489718951325	37.5
4	76.0	1.0343347621266261	765.4975965507072	37.5
4	80.0	1.0459998960614882	766.2339426511173	37.5
4	84.0	1.0614278254169813	765.6388430601398	37.5
4	88.0	1.065887169183239	765.9574697538073	37.5
4	92.0	1.0785887808960446	766.2148507638105	37.5
4	96.0	1.0853682272973264	765.6410897383525	37.5
4	100.0	1.0869473360156492	766.6587797951462	37.5
4	104.0	1.0931476346882796	765.9467455880363	37.5
4	108.0	1.0903974944763093	766.9181820472526	37.5
4	112.0	1.1011181837209023	766.0044471084598	37.5
4	116.0	1.106578211729592	765.56718410399	37.5
4	120.0	1.0960574146167292	766.4218213294928	37.5
4	124.0	1.0969901586763415	765.8497709795691	37.5
4	128.0	1.090346066789345	765.7134423829654	37.5
4	132.0	1.0890157541611545	765.9951586769514	37.5
4	136.0	1.0929006064799065	765.2569533492563	37.5
4	140.0	1.0931509582306016	766.2338206225395	37.5
4	144.0	1.095569472179605	766.6432226666159	37.5
4	148.0	1.0940521799487575	764.7609096540986	37.5
4	152.0	1.0979045423504645	765.0058048394924	37.5
4	156.0	1.100275921207646	764.6948965066409	37.5
4	160.0	1.1001487500071232	764.4721126304083	37.5
4	164.0	1.0995955420881376	763.5854581629363	37.5
4	168.0	1.1051359234625209	761.8727958797514	37.5
4	172.0	1.1030966074884747	762.3699107665127	37.5
4	176.0	1.1003772403524568	762.4626853870852	37.5
4	180.0	1.0948231344574635	762.0781346700719	37.5
4	184.0	1.0965473422608754	763.9754800952023	37.5
4	188.0	1.1009582242853764	764.3144324724893	37.5
4	192.0	1.092146178302023	763.8195517648209	37.5
4	196.0	1.0958407213869084	764.162778932319	37.5
4	200.0	1.0971510924487136	764.9671749488132	37.5
4	204.0	1.1001529681908688	765.6778987297835	37.5
4	208.0	1.1016933699463713	765.6479796596286	37.5
4	212.0	1.1069277634150716	766.4868900327277	37.5
4	216.0	1.09520796090081	765.2942623593115	37.5
4	220.0	1.0945379817747676	765.3643070077427	37.5
4	224.0	1.0946656054000685	766.7356289686238	37.5
4	228.0	1.0959670540907402	765.0575102608904	37.5
4	232.0	1.0957136690571498	764.8100070928127	37.5
4	236.0	1.0955026067577722	765.9054016938785	37.5
4	240.0	1.0924585485532565	765.6859481493419	37.5
4	244.0	1.088389822356497	766.035260383857	37.5
4	248.0	1.0908494624534966	765.3028906235386	37.5
4	252.0	1.0875842699136742	765.1649389644385	37.5
4	256.0	1.0910096591381406	765.3088352591459	37.5
4	260.0	1.095560489724452	766.1095301476888	37.5
4	264.0	1.0865852137735599	765.5990417962238	37.5
4	268.0	1.0897324747409858	766.109907063368	37.5
4	272.0	1.095437828936745	765.7946090104049	37.5
4	276.0	1.09591103186384	765.3689103109515	37.5
4	280.0	1.097758019818134	765.9115372412039	37.5
4	284.0	1.0974722749312178	764.6250696238238	37.5
4	288.0	1.0924106162896878	765.3507157337234	37.5
4	292.0	1.0926939261868172	764.5444961459764	37.5
4	296.0	1.0877723721835606	763.9156089160052	37.5
4	300.0	1.0960353253655202	764.3210053173128	37.5
4	304.0	1.0864240638407057	763.9438178979922	37.5
4	308.0	1.0873436454519392	763.8607553402951	37.5
4	312.0	1.0854111898295504	764.6328857504826	37.5
4	316.0	1.0924252451674434	765.0445247155707	37.5
4	320.0	1.0993085344420983	768.3068900219646	37.5
4	324.0	1.0965460641895524	765.9755265143395	37.5
4	328.0	1.0999083985229727	765.8848863260952	37.5
4	332.0	1.100848764316527	764.8456785313035	37.5
4	336.0	1.0999958115503778	765.1516570530518	37.5
4	340.0	1.1021159073021525	765.6088764800064	37.5
4	344.0	1.0981187161509278	765.5757237590658	37.5
4	348.0	1.0969678654424266	765.8519369458444	37.5
4	352.0	1.0987247712648338	764.0485776704897	37.5
4	356.0	1.0922277814442014	764.1774908111806	37.5
4	360.0	1.0906906154770672	763.9871431289806	37.5
4	364.0	1.094868423316843	763.8394517827141	37.5
4	368.0	1.091854591920659	763.6583984589648	37.5
4	372.0	1.0948601094469503	763.9893656153266	37.5
4	376.0	1.0903960675821924	763.4249727809308	37.5
4	380.0	1.0891064909108408	763.1662265826179	37.5
4	384.0	1.0976834439235832	763.3139929855579	37.5
4	388.0	1.0920369667752468	763.5024697334767	37.5
4	392.0	1.0989518875464002	763.0862771351992	37.5
4	396.0	1.0946656427857266	763.4519463526151	37.5
4	400.0	1.0943908752767069	762.4337281814145	37.5
4	404.0	1.0936979789233494	762.5963151257147	37.5
4	408.0	1.0995564961547852	762.6470472353076	37.5
4	412.0	1.0940994958325128	763.082863804849	37.5
4	416.0	1.0879944660359244	762.7373922493778	37.5
4	420.0	1.0904268707901332	762.7547832296032	37.5
4	424.0	1.08336751146062	762.404859022724	37.5
4	428.0	1.0816024738575272	762.067296702802	37.5
4	432.0	1.0793536512446664	761.6460592084677	37.5
4	436.0	1.0776519806855456	762.3175660618132	37.5
4	440.0	1.087783611346087	761.6292761550826	37.5
4	444.0	1.0891761826783986	759.3796594369958	37.5
4	448.0	1.0860487796426483	759.0702027897685	37.5
4	452.0	1.0780908100774957	759.5337520267072	37.5
4	456.0	1.0836259628903693	760.9649878171816	37.5
4	460.0	1.0838491833492492	760.6505270725879	37.5
4	464.0	1.088327620469479	760.748355210979	37.5
4	468.0	1.08519608140746	761.2539781312589	37.5
4	472.0	1.0825661981102201	761.1375158614521	37.5
4	476.0	1.0793795640567672	761.1997291936999	37.5
4	480.0	1.0800535853662365	760.3578057786076	37.5
4	484.0	1.080559512325071	760.4551689366406	37.5
4	488.0	1.075211713501401	761.0901438539419	37.5
4	492.0	1.0729534742752738	761.1593747881861	37.5
4	496.0	1.0777477841438425	760.7283123310502	37.5
4	500.0	1.0743826246294779	760.2386242793494	37.5
4	504.0	1.0797775947658468	760.52948402479	37.5
4	508.0	1.0769217647756915	760.5234400232072	37.5
4	512.0	1.073173307480978	760.7119940736126	37.5
4	516.0	1.0736796506437138	760.816093225476	37.5
4	520.0	1.0703936218960826	760.9034467029229	37.5
4	524.0	1.065192274820181	760.611990242161	37.5
4	528.0	1.0619647487334256	760.6495615451882	37.5
4	532.0	1.0609337387357534	760.6632488643182	37.5
4	536.0	1.0595942956344782	760.393700999034	37.5
4	540.0	1.0589060815750102	760.2224401625349	37.5
4	544.0	1.0625271646713168	760.1268509488568	37.5
4	548.0	1.0511463862474035	760.1065133791734	37.5
4	552.0	1.0514855455055376	760.3550105351343	37.5
4	556.0	1.052716395609452	759.6216766127234	37.5
4	560.0	1.0427706362117157	760.1608091403198	37.5
4	564.0	1.0571494195830198	759.6658008846117	37.5
4	568.0	1.0475536096280411	759.9539897480304	37.5
4	572.0	1.0452394169899333	759.3844497266264	37.5
4	576.0	1.0443418783808578	759.4348938149866	37.5
4	580.0	1.0428275255900634	759.4622415347267	37.5
4	584.0	1.0406108807413215	759.0789326045672	37.5
4	588.0	1.0351221708843197	759.4297752418331	37.5
4	592.0	1.0317322732505716	759.5966250093257	37.5
4	596.0	1.0305578289834159	760.0634174094406	37.5
4	600.0	1.029637139032331	760.3558339720773	37.5
4	604.0	1.0267819333480275	759.3906544777417	37.5
4	608.0	1.0192353293138172	759.4862732093633	37.5
4	612.0	1.018038201934041	760.2278584946807	37.5
4	616.0	1.0197102541860716	761.0681818293475	37.5
4	620.0	1.0164464923471601	761.2061652784914	37.5
4	624.0	1.011576261487482	761.6500103799203	37.5
4	628.0	1.0104538427079879	760.5394261413879	37.5
4	632.0	1.013290823666999	760.7414031500803	37.5
4	636.0	1.0124851620691342	760.7577932813143	37.5
4	640.0	1.0086797108526875	759.9183805852196	37.5
4	644.0	1.0096273342017708	759.7919015826716	37.5
4	648.0	1.0002573408759878	760.0212401211232	37.5
4	652.0	0.9967030427012287	759.751765632489	37.5
4	656.0	0.9912442735123759	759.4404175595092	37.5
4	660.0	0.9892029025315672	759.0617423115535	37.5
4	664.0	0.9891915920920671	758.4231341379436	37.5
4	668.0	0.9871295669926565	758.529221871644	37.5
5	0.0	0.9398512614601419	1160.0465169052077	37.5
5	4.0	0.9365367586501426	1160.6070484655784	37.5
5	8.0	0.9335599012550688	1162.162542346068	37.5
5	12.0	0.9378555046910378	1162.3844406551325	37.5
5	16.0	0.9399340939957846	1162.50772745541	37.5
5	20.0	0.9433535101812968	1163.9522548138805	37.5
5	24.0	0.948807565151032	1162.7568984584786	37.5
5	28.0	0.9545268720696113	1162.5567449585349	37.5
5	32.0	0.965592318100322	1163.5902103602446	37.5
5	36.0	0.9733015739092231	1163.1428797615024	37.5
5	40.0	0.985921827651452	1162.3075972556687	37.5
5	44.0	1.0277820702752438	1162.5659389219163	37.5
5	48.0	1.0970092541610537	1162.8640756707607	37.5
5	52.0	1.1154642964082777	1162.6038946532292	37.5
5	56.0	1.0961349177950515	1161.97071230192	37.5
5	60.0	1.0695831788954004	1161.3187848808634	37.5
5	64.0	1.0586237127626996	1161.411018086434	37.5
5	68.0	1.063474194037326	1161.5496221578903	37.5
5	72.0	1.0688011247279594	1161.9517743937558	37.5
5	76.0	1.0759356809874039	1161.5479682720234	37.5
5	80.0	1.0912412823007867	1162.115003387989	37.5
5	84.0	1.0951810834266362	1161.6021337774616	37.5
5	88.0	1.100767387186008	1162.0124820635292	37.5
5	92.0	1.1102969887954535	1162.1880092908038	37.5
5	96.0	1.1106844636110083	1161.9625478352211	37.5
5	100.0	1.1172374009311372	1162.693745024064	37.5
5	104.0	1.1155196123629674	1161.805085090743	37.5
5	108.0	1.1279550195475336	1162.4953686016763	37.5
5	112.0	1.1253416382220094	1162.2283909621758	37.5
5	116.0	1.136534494672004	1161.5769181293824	37.5
5	120.0	1.133035795622938	1162.2153819250182	37.5
5	124.0	1.124058578608385	1161.529356316876	37.5
5	128.0	1.1265591466435574	1161.6091911584033	37.5
5	132.0	1.1234964471938413	1162.115913923692	37.5
5	136.0	1.1122883512556045	1160.9728443520798	37.5
5	140.0	1.1178177131187301	1162.07287859676	37.5
5	144.0	1.1221555872634246	1161.510772851041	37.5
5	148.0	1.1170986468206547	1158.702137640161	37.5
5	152.0	1.1228117366934585	1159.2496204351214	37.5
5	156.0	1.1183901054932714	1159.5650148425102	37.5
5	160.0	1.122208479130918	1159.660222068499	37.5
5	164.0	1.1220892517093903	1159.134112602578	37.5
5	168.0	1.1235048802248622	1158.9053314487774	37.5
5	172.0	1.1270458799750402	1159.0158328459872	37.5
5	176.0	1.1295333115745778	1159.0984339852278	37.5
5	180.0	1.116490953017847	1158.331827138992	37.5
5	184.0	1.1249034893689613	1159.805909279174	37.5
5	188.0	1.1191215477428795	1160.154556842835	37.5
5	192.0	1.1142479191058863	1159.6546077198195	37.5
5	196.0	1.1184087245033234	1159.8052175148032	37.5
5	200.0	1.1238680860728003	1159.7618370766568	37.5
5	204.0	1.1157654955440746	1160.8450746990393	37.5
5	208.0	1.1136535878941227	1157.719723144135	37.5
5	212.0	1.128516010090858	1157.7835794881478	37.5
5	216.0	1.1240920377437258	1156.99122248576	37.5
5	220.0	1.1191836560809745	1157.1096212445734	37.5
5	224.0	1.1294626588274448	1157.8362280194915	37.5
5	228.0	1.1223406707029133	1156.9780628909268	37.5
5	232.0	1.1234568144986599	1156.9660419789802	37.5
5	236.0	1.1260818275003195	1157.556392406649	37.5
5	240.0	1.1184628659048983	1157.3809256111465	37.5
5	244.0	1.1189853468609354	1157.7086988789006	37.5
5	248.0	1.1180822514168067	1157.192386248691	37.5
5	252.0	1.117058326777583	1157.2183358077875	37.5
5	256.0	1.1173929957231612	1157.6129830927532	37.5
5	260.0	1.1157302761336818	1157.8753677915258	37.5
5	264.0	1.1089129492648981	1157.497965504437	37.5
5	268.0	1.1116701590307063	1157.9307394191856	37.5
5	272.0	1.1099687324784067	1157.516386612646	37.5
5	276.0	1.1197918879019837	1156.9896147079478	37.5
5	280.0	1.1110182726333953	1157.8195420905986	37.5
5	284.0	1.1186114595793226	1156.6804931841411	37.5
5	288.0	1.1153144893586655	1158.0459595715004	37.5
5	292.0	1.1048295997244164	1158.109347969477	37.5
5	296.0	1.1104418642021312	1157.3980761118655	37.5
5	300.0	1.1045202861671652	1158.1683971140535	37.5
5	304.0	1.111844449316393	1157.5165837382451	37.5
5	308.0	1.1117344304061818	1157.1879045923854	37.5
5	312.0	1.1108537319344913	1156.4912859951278	37.5
5	316.0	1.1072462736034685	1154.6880331574753	37.5
5	320.0	1.1156181780487184	1143.5294958632187	37.5
5	324.0	1.1164384528961324	1140.6139040214546	37.5
5	328.0	1.1095443624203034	1140.6102957143912	37.5
5	332.0	1.1198098385399815	1139.977492028586	37.5
5	336.0	1.1117324543600275	1140.1104664238392	37.5
5	340.0	1.11821934532357	1140.0873691058807	37.5
5	344.0	1.1201269528631164	1140.3915963267566	37.5
5	348.0	1.119990270890478	1141.317833289212	37.5
5	352.0	1.1201635567733292	1140.7311425671442	37.5
5	356.0	1.112596724716545	1140.7606483066454	37.5
5	360.0	1.1056227491044113	1140.5345210129426	37.5
5	364.0	1.098856875442925	1140.8140518004127	37.5
5	368.0	1.1083490707267416	1140.1287612841277	37.5
5	372.0	1.1095246016166542	1140.631919553731	37.5
5	376.0	1.111787048994798	1140.0339908652925	37.5
5	380.0	1.108219182059886	1139.8032887919992	37.5
5	384.0	1.109970687123703	1140.423827210802	37.5
5	388.0	1.1064730025716465	1140.309644480761	37.5
5	392.0	1.1138537434387066	1140.330803771992	37.5
5	396.0	1.1191892583348042	1140.2435062425968	37.5
5	400.0	1.111601381968261	1138.8381516819404	37.5
5	404.0	1.1185145177522167	1139.193307750233	37.5
5	408.0	1.113722022863232	1139.583153189399	37.5
5	412.0	1.1137663895876568	1140.1183199044335	37.5
5	416.0	1.1124583017348246	1139.6968093058274	37.5
5	420.0	1.107404040604669	1140.0942394643505	37.5
5	424.0	1.1042206420235778	1139.872743722005	37.5
5	428.0	1.0961679959630073	1139.195649708	37.5
5	432.0	1.099305798183806	1139.3551347186904	37.5
5	436.0	1.1042533330056654	1139.6532169663178	37.5
5	440.0	1.1017913718619807	1138.780720080439	37.5
5	444.0	1.1020959960884342	1138.707922784576	37.5
5	448.0	1.0984679356642968	1138.5337694051996	37.5
5	452.0	1.0981437538341252	1139.1368128950428	37.5
5	456.0	1.102132927147766	1139.2141696686726	37.5
5	460.0	1.1039022509411072	1138.7468048788862	37.5
5	464.0	1.1139349650289865	1138.4004373346042	37.5
5	468.0	1.110940835172009	1139.3312243445157	37.5
5	472.0	1.1095327283191467	1140.2138833244203	37.5
5	476.0	1.1118994347745648	1140.4893095444145	37.5
5	480.0	1.1049235342193877	1139.5243351600077	37.5
5	484.0	1.1099144843107012	1140.13561481164	37.5
5	488.0	1.0999004513525352	1139.999637718542	37.5
5	492.0	1.096589356211978	1140.743118786394	37.5
5	496.0	1.0952038804462485	1140.245425387855	37.5
5	500.0	1.0942381463149748	1139.6846632393251	37.5
5	504.0	1.0997995298657564	1140.1040391331865	37.5
5	508.0	1.09666152352265	1139.8734016277256	37.5
5	512.0	1.0967512564723163	1140.4574117872814	37.5
5	516.0	1.0877847827209655	1141.278679259101	37.5
5	520.0	1.0904158306791936	1141.182951952375	37.5
5	524.0	1.0943240003085446	1140.9503517293688	37.5
5	528.0	1.0946604641334472	1140.6188313589696	37.5
5	532.0	1.0917105299282384	1141.1548227406272	37.5
5	536.0	1.0894457193700482	1141.3092520389962	37.5
5	540.0	1.0877729328487062	1140.577665448429	37.5
5	544.0	1.0882429981259243	1140.1977671176417	37.5
5	548.0	1.080529870397835	1140.5737899277344	37.5
5	552.0	1.081093503514613	1140.9030971779812	37.5
5	556.0	1.0746984155036927	1140.0572042710028	37.5
5	560.0	1.0698364926014234	1140.569155296167	37.5
5	564.0	1.0767603456358374	1140.4245085509008	37.5
5	568.0	1.0699361253899384	1140.059242676832	37.5
5	572.0	1.0610761478118316	1139.8880165490602	37.5
5	576.0	1.0675962830619894	1138.9769053748553	37.5
5	580.0	1.0700913884209573	1139.7583439887487	37.5
5	584.0	1.0697334420492932	1139.4144539400318	37.5
5	588.0	1.0578122067389315	1139.7053586612749	37.5
5	592.0	1.0633745787739786	1139.367810403858	37.5
5	596.0	1.0644942342901427	1139.1081910067858	37.5
5	600.0	1.0594412998099227	1138.3142527725795	37.5
5	604.0	1.0599520490184924	1137.058677484708	37.5
5	608.0	1.0493021345373794	1137.6411732643842	37.5
5	612.0	1.0473649544877401	1137.6390570506665	37.5
5	616.0	1.0484218672657837	1137.5358486968976	37.5
5	620.0	1.0430617482936642	1137.2560715782151	37.5
5	624.0	1.0481168978367525	1137.1262311417684	37.5
5	628.0	1.04014395482328	1136.4006342319906	37.5
5	632.0	1.041100224295442	1136.7996047206807	37.5
5	636.0	1.038032920590068	1136.7763666517594	37.5
5	640.0	1.0370703340007978	1136.616866436003	37.5
5	644.0	1.0270865278509633	1136.4252667084252	37.5
5	648.0	1.0318174285421988	1137.1975712331075	37.5
5	652.0	1.024259310754598	1136.575257744405	37.5
5	656.0	1.0216204369401196	1136.9658719487736	37.5
5	660.0	1.0270296199267466	1136.3732688615669	37.5
5	664.0	1.0224722282165057	1136.5727271718683	37.5
5	668.0	1.0203019219566536	1136.8236919821504	37.5
6	0.0	0.9238456394816389	1230.175852861289	37.5
6	4.0	0.9168682059683743	1228.310902047302	37.5
6	8.0	0.9198075327475411	1231.1769648953566	37.5
6	12.0	0.9240120933739003	1231.940994570558	37.5
6	16.0	0.9204477659659474	1231.8517655610492	37.5
6	20.0	0.9290384914061015	1233.6097184023292	37.5
6	24.0	0.9325543906522807	1232.7644255919158	37.5
6	28.0	0.9446743951116956	1233.1007813127062	37.5
6	32.0	0.9509520153449164	1233.7317946626763	37.5
6	36.0	0.9574743634720985	1232.884085728033	37.5
6	40.0	0.9683845152159369	1232.6319114492533	37.5
6	44.0	0.9908548083564694	1233.0303662850815	37.5
6	48.0	1.0323125055632767	1233.235945018362	37.5
6	52.0	1.0954716464639576	1232.5708748666311	37.5
6	56.0	1.0992365396940866	1232.2729808326176	37.5
6	60.0	1.0741982240243173	1231.574365199001	37.5
6	64.0	1.051715816512399	1231.245474785889	37.5
6	68.0	1.0410360672079104	1231.164168650336	37.5
6	72.0	1.0433708838331905	1230.9530191912645	37.5
6	76.0	1.050776130498738	1230.8598928362458	37.5
6	80.0	1.0604176147131985	1231.0461697988987	37.5
6	84.0	1.0698486038045791	1230.6518767977093	37.5
6	88.0	1.082855434726678	1231.0342663185445	37.5
6	92.0	1.0868849816125425	1231.2396525623528	37.5
6	96.0	1.0970834506979106	1231.298129407539	37.5
6	100.0	1.0971508925199123	1231.7837122748072	37.5
6	104.0	1.108177035088493	1231.7871328077224	37.5
6	108.0	1.1037416969661051	1231.6660965122037	37.5
6	112.0	1.1124942736983754	1231.9909651557186	37.5
6	116.0	1.1153023401721713	1231.11637151758	37.5
6	120.0	1.112896438285241	1231.5968656617442	37.5
6	124.0	1.1077220781106167	1231.243179561407	37.5
6	128.0	1.1086462756634334	1231.0402318721892	37.5
6	132.0	1.1088065569681675	1232.0792451959287	37.5
6	136.0	1.102676696687146	1231.099236266041	37.5
6	140.0	1.0996560356252594	1231.4456702652174	37.5
6	144.0	1.107977763281458	1231.886369539208	37.5
6	148.0	1.0919984897017831	1229.8249408472718	37.5
6	152.0	1.1097277261644352	1230.392312160166	37.5
6	156.0	1.108474579020372	1230.5184425361354	37.5
6	160.0	1.110847426277133	1230.2847909338032	37.5
6	164.0	1.1034776945741542	1229.967083080135	37.5
6	168.0	1.1040341239546894	1229.4157546547185	37.5
6	172.0	1.115946130514432	1230.333318533421	37.5
6	176.0	1.10917690300279	1229.462813458991	37.5
6	180.0	1.107807010664414	1228.8824264220953	37.5
6	184.0	1.1099535210371017	1230.566495888931	37.5
6	188.0	1.1165607227346606	1230.9903599945085	37.5
6	192.0	1.1099873451713216	1230.3999665207257	37.5
6	196.0	1.1136023529714967	1231.2236109348607	37.5
6	200.0	1.1061575224770779	1230.7242166804615	37.5
6	204.0	1.1065459095324652	1231.0875046341173	37.5
6	208.0	1.1040444888501877	1226.926754146999	37.5
6	212.0	1.121299408941827	1227.730412850966	37.5
6	216.0	1.109513363654953	1227.0618401138706	37.5
6	220.0	1.1179799302688023	1227.1415731011798	37.5
6	224.0	1.1175409039684154	1227.4717365053118	37.5
6	228.0	1.1192122135368001	1227.385763490004	37.5
6	232.0	1.11259136271597	1227.2691201789532	37.5
6	236.0	1.1129537890530141	1227.4934745489609	37.5
6	240.0	1.1142325403042466	1227.3471987416888	37.5
6	244.0	1.113699165781985	1228.7241526161126	37.5
6	248.0	1.1180671904905775	1228.323435461395	37.5
6	252.0	1.1144827032061557	1227.9107393073357	37.5
6	256.0	1.115115401951603	1228.1230126848727	37.5
6	260.0	1.1143602167626954	1228.4217821635357	37.5
6	264.0	1.1085696406994603	1227.9044761976788	37.5
6	268.0	1.108353491588217	1228.7189934307926	37.5
6	272.0	1.1129033453761878	1228.199580934237	37.5
6	276.0	1.112298201693697	1227.8673729604425	37.5
6	280.0	1.1063738681016835	1228.87991538011	37.5
6	284.0	1.1135756690977294	1228.559268523781	37.5
6	288.0	1.1084399898731818	1230.2019739997993	37.5
6	292.0	1.1069496325181245	1230.3134990622289	37.5
6	296.0	1.1061690588912378	1229.5692662705335	37.5
6	300.0	1.1117792701559885	1230.756013778642	37.5
6	304.0	1.1004546649319316	1229.937291091882	37.5
6	308.0	1.114864519205295	1230.925432812399	37.5
6	312.0	1.1075812018373223	1230.4947571581752	37.5
6	316.0	1.1110246555919325	1229.467905895995	37.5
6	320.0	1.093178941629645	1226.4275222961985	37.5
6	324.0	1.0911609677914653	1226.772083394439	37.5
6	328.0	1.0994868314739332	1227.3386566468005	37.5
6	332.0	1.0843137968765537	1225.9213390117982	37.5
6	336.0	1.0914914320335807	1226.0996321259777	37.5
6	340.0	1.0836083388310989	1226.5777780057724	37.5
6	344.0	1.0901633849772765	1225.8829525141105	37.5
6	348.0	1.0981676010822745	1227.9724830654789	37.5
6	352.0	1.0981613488010031	1227.92706525389	37.5
6	356.0	1.0887004786342003	1227.7369752118173	37.5
6	360.0	1.0887814470829935	1228.0250343424111	37.5
6	364.0	1.0883039219217372	1228.0470882035277	37.5
6	368.0	1.0962143360724812	1227.7643909374456	37.5
6	372.0	1.0909194068302008	1227.655072635503	37.5
6	376.0	1.081916699120492	1226.5977045578263	37.5
6	380.0	1.0774018660529572	1226.872636495209	37.5
6	384.0	1.0945311185791489	1227.582430799951	37.5
6	388.0	1.0988255532354438	1227.8153630311858	37.5
6	392.0	1.0957233162089033	1227.281035133519	37.5
6	396.0	1.0899301128585415	1226.6740989727405	37.5
6	400.0	1.0793532699686483	1223.6026503695052	37.5
6	404.0	1.0845791949687849	1225.262188075034	37.5
6	408.0	1.077327587135542	1225.7247585672762	37.5
6	412.0	1.0813741723686163	1226.9418495487275	37.5
6	416.0	1.0772162601591857	1226.336488333893	37.5
6	420.0	1.0765116697570292	1226.6997296654038	37.5
6	424.0	1.073047205272643	1226.566743986631	37.5
6	428.0	1.0808810639182926	1225.590659369065	37.5
6	432.0	1.077282529752202	1226.8647096162313	37.5
6	436.0	1.0767559445560804	1226.9661317566677	37.5
6	440.0	1.0753264830343314	1226.497204985926	37.5
6	444.0	1.0847513851436554	1227.5462014887485	37.5
6	448.0	1.0710057738512546	1227.0542581779575	37.5
6	452.0	1.0794984832726535	1227.7516154813711	37.5
6	456.0	1.0805268618645134	1227.8556183315943	37.5
6	460.0	1.0837832839909791	1227.2553585700753	37.5
6	464.0	1.0904707089905121	1227.3944186891824	37.5
6	468.0	1.0870955722684417	1227.1660584569042	37.5
6	472.0	1.087026369147099	1227.5489119133752	37.5
6	476.0	1.0838543659416042	1227.7263926598782	37.5
6	480.0	1.071778044446321	1226.834026919434	37.5
6	484.0	1.0872651904926982	1227.3236715334745	37.5
6	488.0	1.082015289309989	1227.7369974382202	37.5
6	492.0	1.074910549428416	1228.0440956481605	37.5
6	496.0	1.083828827338889	1227.2069443716448	37.5
6	500.0	1.0675116482168505	1226.603714705384	37.5
6	504.0	1.0810991356067428	1227.588112395542	37.5
6	508.0	1.0766125263662647	1228.0329530454048	37.5
6	512.0	1.075585039774935	1228.8363895349994	37.5
6	516.0	1.07644886174932	1229.5186530314434	37.5
6	520.0	1.0763574697574898	1228.9872410495602	37.5
6	524.0	1.0732176183033701	1228.8964887596442	37.5
6	528.0	1.0700513899270054	1228.5712249259966	37.5
6	532.0	1.0758614310898655	1228.7788169654789	37.5
6	536.0	1.0697145324616344	1229.2106502502247	37.5
6	540.0	1.0731192272279364	1228.6863987676402	37.5
6	544.0	1.0788895469309667	1228.8264114371289	37.5
6	548.0	1.0708666612431375	1229.3637906449176	37.5
6	552.0	1.0697198802085988	1229.384677451887	37.5
6	556.0	1.0661881207559223	1228.8693036357572	37.5
6	560.0	1.0626788623266592	1228.9212369039683	37.5
6	564.0	1.0668576703366257	1228.9396545552404	37.5
6	568.0	1.0573049751840997	1228.161772069761	37.5
6	572.0	1.0544483764975545	1228.1464551901631	37.5
6	576.0	1.0607130944098353	1227.2312635460548	37.5
6	580.0	1.0578095687334192	1228.3283676587405	37.5
6	584.0	1.0479994254551985	1227.124733150462	37.5
6	588.0	1.0503405371644858	1228.0029738983228	37.5
6	592.0	1.0364921235084648	1227.1205145840495	37.5
6	596.0	1.0389469889465246	1227.058171245652	37.5
6	600.0	1.0481083039226102	1227.752805324295	37.5
6	604.0	1.0389899955793167	1225.019411094528	37.5
6	608.0	1.0334302826175814	1226.72856608232	37.5
6	612.0	1.0381838682152358	1227.1572757753231	37.5
6	616.0	1.040070173111383	1227.5081004861293	37.5
6	620.0	1.034410571213337	1227.437286342972	37.5
6	624.0	1.0294939192918457	1226.6856184192227	37.5
6	628.0	1.0280952828715364	1225.5063197008724	37.5
6	632.0	1.0216711404195555	1226.4448955454332	37.5
6	636.0	1.0242134607023747	1226.3130707615517	37.5
6	640.0	1.0296267815090694	1226.5893786811446	37.5
6	644.0	1.0166078102028413	1225.6502803536189	37.5
6	648.0	1.0269331694526165	1228.592182968315	37.5
6	652.0	1.0166467588475956	1227.9934887097877	37.5
6	656.0	1.014520571995079	1229.827517966179	37.5
6	660.0	1.0115335714237095	1228.5390633790546	37.5
6	664.0	1.0134694305968548	1229.6921538517165	37.5
6	668.0	1.0214990091270881	1230.2593633026415	37.5
8	0.0	0.9224204628432531	1346.250594873777	37.5
8	4.0	0.9222738321301024	1353.0594292023004	37.5
8	8.0	0.9128098007551285	1352.4549215907882	37.5
8	12.0	0.9174296931960687	1353.2615993118045	37.5
8	16.0	0.9172792125968311	1352.611935396064	37.5
8	20.0	0.9240187014433464	1353.830534577529	37.5
8	24.0	0.9217529425540095	1352.1529547386742	37.5
8	28.0	0.9284991947139207	1351.493145774157	37.5
8	32.0	0.943993506611428	1353.0362408654555	37.5
8	36.0	0.9429892357341716	1351.9126773940873	37.5
8	40.0	0.9534998440793434	1351.886161709952	37.5
8	44.0	0.9746648040682728	1351.9021959306965	37.5
8	48.0	1.0323365690043969	1352.1584321998484	37.5
8	52.0	1.0764713800891397	1351.3995224385378	37.5
8	56.0	1.0740234799674988	1350.8006243389964	37.5
8	60.0	1.0582900131508588	1351.702863355496	37.5
8	64.0	1.0404935276464757	1350.8988789056673	37.5
8	68.0	1.0326676228015106	1350.5037607814315	37.5
8	72.0	1.0371671022512574	1350.7307308738905	37.5
8	76.0	1.031677922184624	1350.9326657290255	37.5
8	80.0	1.045909757585785	1351.1902176404328	37.5
8	84.0	1.0608137622875369	1351.4682980152666	37.5
8	88.0	1.0697684963986935	1351.7999065411475	37.5
8	92.0	1.077444313959403	1352.2519835010785	37.5
8	96.0	1.0908245701657708	1351.5924816807606	37.5
8	100.0	1.0869021116473299	1351.8437224387762	37.5
8	104.0	1.088164799369451	1351.6989393686786	37.5
8	108.0	1.0968281647369575	1351.7169631930328	37.5
8	112.0	1.100440583609326	1351.6300204987297	37.5
8	116.0	1.1078409002001222	1350.7190749720755	37.5
8	120.0	1.0969595904902643	1351.0736923485242	37.5
8	124.0	1.0947247347405984	1350.5911431720149	37.5
8	128.0	1.081218973292895	1349.8447677254258	37.5
8	132.0	1.0935290652180587	1351.010075397055	37.5
8	136.0	1.0934011116549787	1349.442070224292	37.5
8	140.0	1.0787888461229391	1349.936781972848	37.5
8	144.0	1.0944741956111403	1349.9361632972652	37.5
8	148.0	1.0915134022193853	1349.160926798681	37.5
8	152.0	1.1054693984849628	1350.0190841723263	37.5
8	156.0	1.1045152021395812	1350.319438145947	37.5
8	160.0	1.1049986260947593	1350.077393481657	37.5
8	164.0	1.0971601831072675	1350.1510218005567	37.5
8	168.0	1.1027300089274252	1350.8139977834232	37.5
8	172.0	1.1128802107068199	1351.7806849690417	37.5
8	176.0	1.1118758097658443	1351.0639166707078	37.5
8	180.0	1.1055246974323734	1350.6358593441917	37.5
8	184.0	1.1035886760838374	1351.7355130647602	37.5
8	188.0	1.108347736704273	1351.5840003034557	37.5
8	192.0	1.1020320537278996	1351.2745032595349	37.5
8	196.0	1.1010585039011076	1351.6133328385397	37.5
8	200.0	1.1067073044115363	1350.8649977212915	37.5
8	204.0	1.0990685092329466	1351.5330357838338	37.5
8	208.0	1.0979149252061011	1348.43810906762	37.5
8	212.0	1.1242362353281712	1348.8468273567778	37.5
8	216.0	1.109125279484149	1348.1871113519055	37.5
8	220.0	1.1103067814327738	1348.4492756148438	37.5
8	224.0	1.1153781770683875	1348.9539497526232	37.5
8	228.0	1.1162520783212113	1350.005693523647	37.5
8	232.0	1.1045609138576653	1349.5020910191884	37.5
8	236.0	1.1092004459201976	1349.9778642587728	37.5
8	240.0	1.10431101567533	1349.7091584483492	37.5
8	244.0	1.113444483349349	1351.6951001937607	37.5
8	248.0	1.1140081045937582	1351.4677763574348	37.5
8	252.0	1.1089375736263394	1350.808036850383	37.5
8	256.0	1.108731581831767	1351.5898614817895	37.5
8	260.0	1.1098675614786875	1351.9895867704752	37.5
8	264.0	1.1024123902588006	1351.3348890223397	37.5
8	268.0	1.1039582527102652	1352.222192261309	37.5
8	272.0	1.1103814786172839	1351.816437200111	37.5
8	276.0	1.1094840941044288	1351.2854737673592	37.5
8	280.0	1.108161921484815	1352.3568879303136	37.5
8	284.0	1.1042043197494589	1351.995774063016	37.5
8	288.0	1.1075644410194112	1353.931903675141	37.5
8	292.0	1.1079893102882254	1354.0609684632673	37.5
8	296.0	1.1151365228815469	1353.6018709681855	37.5
8	300.0	1.1087864510578291	1355.1599531391978	37.5
8	304.0	1.1085065570580326	1354.1104121805795	37.5
8	308.0	1.112280827222517	1354.8877182327292	37.5
8	312.0	1.106563593430718	1354.2704596208337	37.5
8	316.0	1.1096191314831538	1354.2788209111077	37.5
8	320.0	1.106850468217334	1356.6470634600078	37.5
8	324.0	1.1047247099152953	1357.42180152233	37.5
8	328.0	1.1088502041469848	1358.510730389714	37.5
8	332.0	1.1037030396362402	1357.5112835031089	37.5
8	336.0	1.1051622796507479	1357.4515801132834	37.5
8	340.0	1.1089311911900033	1358.3157409729513	37.5
8	344.0	1.1103881680957974	1357.0712970193194	37.5
8	348.0	1.1117603954821906	1358.1838536526996	37.5
8	352.0	1.1080177110363654	1358.0228288934168	37.5
8	356.0	1.1050246618422597	1358.3413774489766	37.5
8	360.0	1.1056860910034727	1357.9871104294457	37.5
8	364.0	1.107883728764365	1358.3165162403743	37.5
8	368.0	1.1055622245649983	1358.1440781214558	37.5
8	372.0	1.1029801507106776	1357.908167642919	37.5
8	376.0	1.1073160880399593	1356.8302785300789	37.5
8	380.0	1.09874065199425	1356.7032367607378	37.5
8	384.0	1.1078584860092264	1358.1895990635314	37.5
8	388.0	1.1065901857820863	1357.5267263538078	37.5
8	392.0	1.1058806392924345	1358.282555149	37.5
8	396.0	1.1042536233278661	1357.262903078632	37.5
8	400.0	1.1114641249269277	1356.3314902179125	37.5
8	404.0	1.0999690445263792	1356.9681597665156	37.5
8	408.0	1.1023786601367496	1357.0806694242938	37.5
8	412.0	1.1022635048436347	1356.9006375552228	37.5
8	416.0	1.0975247404110355	1356.8997184481743	37.5
8	420.0	1.0998845416169698	1357.1456459570215	37.5
8	424.0	1.098425515952061	1357.567412105372	37.5
8	428.0	1.0931714130514278	1357.0238423486971	37.5
8	432.0	1.097269437825632	1358.2861626641852	37.5
8	436.0	1.1007801208568775	1358.1500772589277	37.5
8	440.0	1.1020471787199624	1357.1759423047747	37.5
8	444.0	1.0760021041722816	1362.6212003176474	37.5
8	448.0	1.0774046624179812	1362.557000360762	37.5
8	452.0	1.0733597619143285	1362.9158012710382	37.5
8	456.0	1.0772695064486844	1363.3755653913747	37.5
8	460.0	1.078670555955242	1362.9737026958355	37.5
8	464.0	1.0755512409025811	1362.1441866994776	37.5
8	468.0	1.0756735039224108	1361.9952230339904	37.5
8	472.0	1.0806583031338113	1362.4135352255787	37.5
8	476.0	1.078346293585943	1362.2561599853111	37.5
8	480.0	1.07108372072138	1361.7008643073425	37.5
8	484.0	1.0672120650916412	1362.4892600688447	37.5
8	488.0	1.067379642311224	1362.976251772548	37.5
8	492.0	1.0696178339397486	1362.8569637886355	37.5
8	496.0	1.0768272430035695	1361.782638023942	37.5
8	500.0	1.0724497435572946	1361.4482678554705	37.5
8	504.0	1.0701245455483042	1362.04329733683	37.5
8	508.0	1.0722621719091783	1362.275766241139	37.5
8	512.0	1.0682734589322003	1362.74398615789	37.5
8	516.0	1.0709328749215792	1362.392763809279	37.5
8	520.0	1.0696505278127701	1361.933593242603	37.5
8	524.0	1.0658143535656168	1361.4951177334035	37.5
8	528.0	1.0450907320361713	1360.867866233055	37.5
8	532.0	1.0519153605932454	1361.193707562707	37.5
8	536.0	1.0554569207514184	1361.4472118038998	37.5
8	540.0	1.0459157615909858	1360.232051261835	37.5
8	544.0	1.0501721259368888	1361.3025642189382	37.5
8	548.0	1.053699196996748	1361.8948530568357	37.5
8	552.0	1.0564710920904514	1361.6288894798902	37.5
8	556.0	1.052889218426989	1361.7681329890222	37.5
8	560.0	1.0525676259988315	1361.4611344801738	37.5
8	564.0	1.048723153686396	1362.1702379444498	37.5
8	568.0	1.0424393883467031	1361.1261962170795	37.5
8	572.0	1.0456380225029531	1362.0013372736266	37.5
8	576.0	1.0369390519367907	1361.2511832088596	37.5
8	580.0	1.04759556576211	1362.1980879917735	37.5
8	584.0	1.0478939870831627	1361.5735110367712	37.5
8	588.0	1.038753632279677	1362.2039405891655	37.5
8	592.0	1.0338918275687579	1361.2958562756432	37.5
8	596.0	1.0264117101275374	1361.38838770099	37.5
8	600.0	1.0282557826742795	1362.5570681682473	37.5
8	604.0	1.0125279346103069	1360.8525117045683	37.5
8	608.0	1.0211952018893882	1362.4009784036489	37.5
8	612.0	1.0230796982400434	1362.5820691495965	37.5
8	616.0	1.024899110705634	1363.0003000055667	37.5
8	620.0	1.0253028836392017	1363.7280747817197	37.5
8	624.0	1.0255137720772634	1363.7446418116392	37.5
8	628.0	1.012013369254789	1362.4652912297097	37.5
8	632.0	1.0169896102734688	1363.4523939697915	37.5
8	636.0	1.018535264622983	1362.884512085981	37.5
8	640.0	1.0170644291723752	1363.351114748994	37.5
8	644.0	1.0111114158704924	1362.058586632131	37.5
8	648.0	1.0074128750509486	1363.793891905062	37.5
8	652.0	1.0074837368889682	1362.8279132780197	37.5
8	656.0	1.002692530764806	1364.2510723599196	37.5
8	660.0	0.9998020758323696	1362.5326468086453	37.5
8	664.0	1.0008995566184207	1363.8011967662087	37.5
8	668.0	0.997868658882041	1364.1273429867572	37.5
11	0.0	0.93349947983033	1699.9905677445308	37.5
11	4.0	0.9317338790942772	1702.4060852184589	37.5
11	8.0	0.930680923488216	1702.322225119296	37.5
11	12.0	0.9277484170766517	1702.981921032317	37.5
11	16.0	0.9307731931807824	1701.7003837392306	37.5
11	20.0	0.9357084752555753	1701.4781381575715	37.5
11	24.0	0.9433010111381848	1699.3848463227282	37.5
11	28.0	0.9524737431702913	1699.1742467791005	37.5
11	32.0	0.954748623895264	1700.4696645544786	37.5
11	36.0	0.9615352589612478	1699.767117760236	37.5
11	40.0	0.9738363355919489	1699.404552028726	37.5
11	44.0	0.9990190790441863	1699.5047993860635	37.5
11	48.0	1.05486756986736	1700.020624532238	37.5
11	52.0	1.123636200360196	1700.004270243084	37.5
11	56.0	1.1102260468737175	1699.1999206686403	37.5
11	60.0	1.0857422423256715	1700.42831904048	37.5
11	64.0	1.065188339064626	1699.91569983073	37.5
11	68.0	1.064161032023982	1699.3054820051964	37.5
11	72.0	1.0641513695347475	1699.7557135952875	37.5
11	76.0	1.0707398395182275	1699.3935302665775	37.5
11	80.0	1.0895398620294148	1700.2345989196183	37.5
11	84.0	1.0982537812858315	1699.6741439212967	37.5
11	88.0	1.1074465171179442	1700.184149853742	37.5
11	92.0	1.1103045255213748	1700.6671608429974	37.5
11	96.0	1.1186629546205982	1700.274034060369	37.5
11	100.0	1.117934664070291	1701.1997483498342	37.5
11	104.0	1.1266962126606619	1700.4060145674084	37.5
11	108.0	1.1333675072204994	1701.0217152424177	37.5
11	112.0	1.1361231034514678	1700.216410028439	37.5
11	116.0	1.1336430627060983	1699.7668688521642	37.5
11	120.0	1.134973472728058	1700.6517203439432	37.5
11	124.0	1.1343172374781625	1699.4751082414305	37.5
11	128.0	1.1317348625985622	1699.8569749157175	37.5
11	132.0	1.1283258287327593	1700.575033714999	37.5
11	136.0	1.1261957634428912	1699.2346549226684	37.5
11	140.0	1.1243350341026486	1701.3087005693033	37.5
11	144.0	1.130307340223005	1702.3715212324216	37.5
11	148.0	1.1340110749538668	1700.3086705793587	37.5
11	152.0	1.135828001323696	1701.1595341481357	37.5
11	156.0	1.1444430201280678	1701.7703785947958	37.5
11	160.0	1.1385228720492904	1701.8254423822225	37.5
11	164.0	1.1357153308590895	1701.2399957606387	37.5
11	168.0	1.1350571186406628	1700.7873862292547	37.5
11	172.0	1.1361247219116986	1701.3048752598386	37.5
11	176.0	1.1373149752698972	1701.0846286425854	37.5
11	180.0	1.1379422348133634	1700.2030455023632	37.5
11	184.0	1.143290052992571	1702.3999084522193	37.5
11	188.0	1.141853669542442	1702.7649562193258	37.5
11	192.0	1.1354661504952546	1701.7752344366058	37.5
11	196.0	1.1401479904069027	1702.2512249997396	37.5
11	200.0	1.1444303526115394	1701.8697043239806	37.5
11	204.0	1.1430939621486966	1701.9627462072897	37.5
11	208.0	1.139770692299304	1701.7563344481557	37.5
11	212.0	1.150841730325216	1702.0135393268029	37.5
11	216.0	1.1344858417018364	1701.105661063408	37.5
11	220.0	1.134386695373824	1701.3116232094765	37.5
11	224.0	1.1407634216225195	1701.8067626734512	37.5
11	228.0	1.1357393865559737	1699.6153227049433	37.5
11	232.0	1.13616171770354	1699.2720645617826	37.5
11	236.0	1.1344702793001487	1700.5086294522694	37.5
11	240.0	1.1303516698081257	1699.9017538051062	37.5
11	244.0	1.139686487247043	1700.3996616577283	37.5
11	248.0	1.1358832562612258	1699.7361853876012	37.5
11	252.0	1.1347862870926029	1699.5214616052367	37.5
11	256.0	1.1375616530088826	1700.1494755504698	37.5
11	260.0	1.134121533914202	1700.336574465155	37.5
11	264.0	1.130572265346406	1698.7912318997437	37.5
11	268.0	1.1356450767978332	1699.57522748078	37.5
11	272.0	1.1377754047053377	1699.2231565128598	37.5
11	276.0	1.1278334523156048	1698.4751115994018	37.5
11	280.0	1.1332119915452767	1699.5297765900214	37.5
11	284.0	1.1291432484831776	1698.1773283971074	37.5
11	288.0	1.1343504937947229	1699.3707951808724	37.5
11	292.0	1.12812162647216	1699.1636995233664	37.5
11	296.0	1.1273740604786742	1698.3095896458274	37.5
11	300.0	1.1348793236057306	1699.0747164498696	37.5
11	304.0	1.1278584202590038	1698.055206717701	37.5
11	308.0	1.1294104328456591	1699.0373952997138	37.5
11	312.0	1.1273710739935292	1698.1956854262855	37.5
11	316.0	1.1251440592074036	1697.2992538996796	37.5
11	320.0	1.1248235704421337	1711.037471948321	37.5
11	324.0	1.1188490557287494	1712.242186353136	37.5
11	328.0	1.1169647068171085	1712.579298227869	37.5
11	332.0	1.117054178894614	1711.5560001466451	37.5
11	336.0	1.1164234881591604	1711.396265953196	37.5
11	340.0	1.1192258813162805	1711.7729078567602	37.5
11	344.0	1.1159578885475288	1711.6381915332154	37.5
11	348.0	1.1174634943991897	1712.7229767533192	37.5
11	352.0	1.1165958275674364	1712.714288677157	37.5
11	356.0	1.1199217532068977	1712.4385741582798	37.5
11	360.0	1.1160681355362803	1712.413432148691	37.5
11	364.0	1.1135708223290073	1712.3482473685244	37.5
11	368.0	1.1131944321772447	1711.7919553125669	37.5
11	372.0	1.1171870124156047	1712.260037183103	37.5
11	376.0	1.1193285518157003	1711.66046786488	37.5
11	380.0	1.1176829218541957	1711.719292848256	37.5
11	384.0	1.1072632194112642	1711.8279476653413	37.5
11	388.0	1.114320126885651	1711.7000475577456	37.5
11	392.0	1.1179950915218357	1710.9086545649268	37.5
11	396.0	1.1237427515864684	1710.9234151727874	37.5
11	400.0	1.1074415157378774	1708.9904100296028	37.5
11	404.0	1.1118638265043248	1709.2474430706998	37.5
11	408.0	1.1070569198105351	1709.5715577774372	37.5
11	412.0	1.1130153611384301	1710.3103804626724	37.5
11	416.0	1.1124940019652976	1709.50109731434	37.5
11	420.0	1.1110288744332357	1709.6856568765977	37.5
11	424.0	1.1100243025307004	1709.5761353553514	37.5
11	428.0	1.1076382978542798	1708.9142191931685	37.5
11	432.0	1.1049033842448548	1709.481851976157	37.5
11	436.0	1.1164931163827556	1710.003340763104	37.5
11	440.0	1.1110208817400031	1709.3728124343008	37.5
11	444.0	1.1029155851411963	1709.584566247807	37.5
11	448.0	1.1032352960143494	1709.394518858154	37.5
11	452.0	1.113668059344882	1710.0428801011165	37.5
11	456.0	1.1079688374994603	1710.507487515201	37.5
11	460.0	1.0992219885995518	1709.9182951255373	37.5
11	464.0	1.1029363105171528	1709.6410431844238	37.5
11	468.0	1.1081023516424697	1709.2052110083669	37.5
11	472.0	1.1058819961187647	1709.4609641186073	37.5
11	476.0	1.1064331163610375	1709.7318415785517	37.5
11	480.0	1.1080387932382159	1708.743423690948	37.5
11	484.0	1.1034549198100332	1709.1159027277145	37.5
11	488.0	1.104297122655774	1709.8039586309017	37.5
11	492.0	1.0991928902999972	1708.820163576337	37.5
11	496.0	1.1026132682123089	1708.2652065906386	37.5
11	500.0	1.0979937833378213	1707.5512291303455	37.5
11	504.0	1.1027167754102098	1708.4485521231338	37.5
11	508.0	1.0980338454535188	1708.3514215410237	37.5
11	512.0	1.1005975716859906	1708.967570049788	37.5
11	516.0	1.0952093321930676	1708.86400640489	37.5
11	520.0	1.0963342675515069	1708.6989736531762	37.5
11	524.0	1.099386409062148	1708.222740678579	37.5
11	528.0	1.094154454134161	1708.0160858132035	37.5
11	532.0	1.08891336873309	1708.1860898135683	37.5
11	536.0	1.087812081448991	1708.4089877364286	37.5
11	540.0	1.0817800005335092	1707.451446600763	37.5
11	544.0	1.0925348276454125	1707.72720335369	37.5
11	548.0	1.078794728516183	1708.2077875065456	37.5
11	552.0	1.0866176592709027	1708.312358562754	37.5
11	556.0	1.0786035373392235	1707.8281804492096	37.5
11	560.0	1.0821604561439035	1708.3445667760084	37.5
11	564.0	1.0777967285667616	1707.976628599793	37.5
11	568.0	1.0763094641896995	1707.6645448314534	37.5
11	572.0	1.0707710791393847	1707.477864899478	37.5
11	576.0	1.0704145887366527	1706.984347453846	37.5
11	580.0	1.0772472143337295	1707.7792960180727	37.5
11	584.0	1.0718413121877455	1707.1110784471628	37.5
11	588.0	1.070464549946477	1707.9874893499068	37.5
11	592.0	1.066463960273215	1707.2894871286303	37.5
11	596.0	1.0646344982510574	1707.7345124997478	37.5
11	600.0	1.0664555346344118	1709.303517648638	37.5
11	604.0	1.0606301509814104	1707.1341697955552	37.5
11	608.0	1.0513299850074747	1708.5208814913683	37.5
11	612.0	1.054926781348447	1709.5063630851469	37.5
11	616.0	1.0584870557970814	1710.2161428784018	37.5
11	620.0	1.0521056757574379	1710.1342601804283	37.5
11	624.0	1.049760146910418	1709.859563580357	37.5
11	628.0	1.046003530761546	1708.7757363743349	37.5
11	632.0	1.0462682767069844	1709.4766495757362	37.5
11	636.0	1.0414237035601277	1709.4905440852733	37.5
11	640.0	1.0321195056108978	1709.306783158036	37.5
11	644.0	1.0435921023633281	1708.8651801365231	37.5
11	648.0	1.0410545474413482	1710.4364922670918	37.5
11	652.0	1.0323571227547186	1710.0055147403689	37.5
11	656.0	1.0332581144015174	1710.4888664069294	37.5
11	660.0	1.0292578108684374	1709.455607406993	37.5
11	664.0	1.0253670469996294	1709.8375203336443	37.5
11	668.0	1.0312876137725062	1709.4301040500652	37.5
12	0.0	0.9243124374028256	973.4511708524192	37.5
12	4.0	0.9194514899901355	977.4278897366602	37.5
12	8.0	0.9219555567510387	978.0016238061708	37.5
12	12.0	0.9200059816406494	977.9810427355618	37.5
12	16.0	0.929327156151835	977.4245441029544	37.5
12	20.0	0.9311428216599967	979.1033867567542	37.5
12	24.0	0.9386163630023596	978.1271608555968	37.5
12	28.0	0.945750724177911	977.9364596478916	37.5
12	32.0	0.9535934123679786	978.4499335639192	37.5
12	36.0	0.9604361706851852	977.1931500413012	37.5
12	40.0	0.9781253587465968	976.3666673649856	37.5
12	44.0	0.9993651822899542	976.5192381387576	37.5
12	48.0	1.067353470243386	976.8455904373792	37.5
12	52.0	1.1075806198147866	976.4050940820576	37.5
12	56.0	1.097409248787245	975.8421796256316	37.5
12	60.0	1.0722032661950007	974.8965168277358	37.5
12	64.0	1.0570810457105824	974.7112492143784	37.5
12	68.0	1.0407876534606642	974.8707441776564	37.5
12	72.0	1.0454481506724072	975.0385087650552	37.5
12	76.0	1.0522966838187444	975.1983579846616	37.5
12	80.0	1.069812939159168	975.644602105354	37.5
12	84.0	1.0863197179497452	975.0898433037428	37.5
12	88.0	1.0811295012256432	975.610914687456	37.5
12	92.0	1.097794021294811	975.736028723409	37.5
12	96.0	1.09608901800192	975.4118829041092	37.5
12	100.0	1.1059367164609872	975.8854415365278	37.5
12	104.0	1.1032728314050009	975.5440508690592	37.5
12	108.0	1.109138421000199	975.6173277779112	37.5
12	112.0	1.121514298032194	975.7572598695152	37.5
12	116.0	1.120479929288008	975.4194443954668	37.5
12	120.0	1.1184587150811083	976.2601271547156	37.5
12	124.0	1.109737814649579	976.0663776218056	37.5
12	128.0	1.1064910100170855	975.9151742959176	37.5
12	132.0	1.1042543062402905	976.6051701916476	37.5
12	136.0	1.1076892130264395	975.8957062968166	37.5
12	140.0	1.1058020945139881	976.176407785554	37.5
12	144.0	1.1077014690317977	975.8676727964385	37.5
12	148.0	1.1014272752595173	972.0215374342242	37.5
12	152.0	1.1100586958552825	972.2733388205932	37.5
12	156.0	1.1091777502742113	972.125443607411	37.5
12	160.0	1.1056509704798656	972.3442759343616	37.5
12	164.0	1.110354752897343	971.808254262743	37.5
12	168.0	1.114245376942666	972.2304715811028	37.5
12	172.0	1.1121982800556545	972.5144818371492	37.5
12	176.0	1.1102981811840316	972.8189480781906	37.5
12	180.0	1.0969817133508686	971.7938130157636	37.5
12	184.0	1.1038472068061835	973.5556119702804	37.5
12	188.0	1.1034834726107026	973.1509626959868	37.5
12	192.0	1.0915835547555959	972.7056750184696	37.5
12	196.0	1.0991303479845866	972.7793614008788	37.5
12	200.0	1.103514615869589	972.6221777642412	37.5
12	204.0	1.0980844836091346	972.969059294202	37.5
12	208.0	1.1004450120495786	972.7142126572916	37.5
12	212.0	1.1154397480794955	970.4057557867072	37.5
12	216.0	1.1028251561003786	969.2998369550317	37.5
12	220.0	1.1094301839517142	969.01147252836	37.5
12	224.0	1.1119168221742508	969.8928542720184	37.5
12	228.0	1.1091483138625764	969.5715447526896	37.5
12	232.0	1.105084058755196	969.1849678466508	37.5
12	236.0	1.1060675765882062	969.7153578171974	37.5
12	240.0	1.1003415753794188	969.1197157427991	37.5
12	244.0	1.1027652887746282	968.7909893423767	37.5
12	248.0	1.104027403094068	968.6428796496187	37.5
12	252.0	1.1005715080266614	968.2651781976044	37.5
12	256.0	1.1023358243785009	968.7892838018572	37.5
12	260.0	1.0993695932009675	968.7722086297116	37.5
12	264.0	1.0959193428989722	967.404977779488	37.5
12	268.0	1.09882915643815	967.9285106825782	37.5
12	272.0	1.111994598283645	967.2904910595068	37.5
12	276.0	1.1051753334771315	966.6907077316392	37.5
12	280.0	1.1135961028733536	967.6540228735902	37.5
12	284.0	1.1142148700123669	966.5964996218546	37.5
12	288.0	1.1093930717791423	967.1729559002318	37.5
12	292.0	1.1030766593236245	966.7666199332008	37.5
12	296.0	1.103785638658243	966.0336256586792	37.5
12	300.0	1.0980998531514181	966.5555974771912	37.5
12	304.0	1.0951823438430803	965.7018654399184	37.5
12	308.0	1.1008113995586237	964.4386607598898	37.5
12	312.0	1.1004323438570267	963.9466559348776	37.5
12	316.0	1.1054269487505342	964.4295748141548	37.5
12	320.0	1.1005785394803704	974.5494311220835	37.5
12	324.0	1.0918490808561208	975.90011075059	37.5
12	328.0	1.1062464342239604	976.2459038401	37.5
12	332.0	1.101853508098276	975.2218175365144	37.5
12	336.0	1.105692626910814	975.4467353329376	37.5
12	340.0	1.1073878534150383	975.6237435019224	37.5
12	344.0	1.105818038351837	975.5717194676814	37.5
12	348.0	1.104316298639241	976.419537907416	37.5
12	352.0	1.0990652120945748	977.5598039312432	37.5
12	356.0	1.093388609086322	977.8741934975442	37.5
12	360.0	1.0893029194780248	977.6905168438212	37.5
12	364.0	1.0952220172872833	977.6534091784632	37.5
12	368.0	1.0918472299551416	977.5080015542268	37.5
12	372.0	1.095734264241816	977.9249121049986	37.5
12	376.0	1.08595737647447	977.3554483981344	37.5
12	380.0	1.0933959046636366	977.3594112371457	37.5
12	384.0	1.0899829566362949	977.7443739866864	37.5
12	388.0	1.0964718635991695	977.8854932804638	37.5
12	392.0	1.0993976229503157	977.7233968942604	37.5
12	396.0	1.1063477618740567	977.5615189143062	37.5
12	400.0	1.1044763030333915	976.3303533405326	37.5
12	404.0	1.1058307365806872	977.2619971864688	37.5
12	408.0	1.0938908891638002	977.246104134898	37.5
12	412.0	1.1005983031748545	977.6461385703	37.5
12	416.0	1.0888385940089969	977.3543212035177	37.5
12	420.0	1.086519846038159	977.7173870116852	37.5
12	424.0	1.0854057482341313	977.4996120095992	37.5
12	428.0	1.0858726529746596	977.2120462776304	37.5
12	432.0	1.0824184747483458	977.2502917161702	37.5
12	436.0	1.0836726551809168	977.7810326192056	37.5
12	440.0	1.0868671521885807	977.2416507930104	37.5
12	444.0	1.0846540419704405	979.8914757202748	37.5
12	448.0	1.0861783387349517	979.9102539050303	37.5
12	452.0	1.0886484588651555	980.3378335957544	37.5
12	456.0	1.0886764245662806	980.7442344411236	37.5
12	460.0	1.0879245802328426	980.3797226092208	37.5
12	464.0	1.0927663862690868	979.9905700764627	37.5
12	468.0	1.0858779275639832	980.6276416258378	37.5
12	472.0	1.0894138418344275	980.5925297191008	37.5
12	476.0	1.0834315370606742	981.1127249956012	37.5
12	480.0	1.0783519525360852	980.53380646329	37.5
12	484.0	1.0862412555630978	980.8866081520308	37.5
12	488.0	1.083519075948186	981.519364250764	37.5
12	492.0	1.0798444137051615	982.1924997023405	37.5
12	496.0	1.0812809174592435	981.6766133458652	37.5
12	500.0	1.0776349992981522	981.5054509092182	37.5
12	504.0	1.0703808534402732	981.8026534809552	37.5
12	508.0	1.080330834008084	981.878877842382	37.5
12	512.0	1.0778717732970222	982.0720129659376	37.5
12	516.0	1.0858544880871315	982.589803791148	37.5
12	520.0	1.0799439784863514	982.3864082279732	37.5
12	524.0	1.0756168125770715	982.0034294887485	37.5
12	528.0	1.077915014483297	982.2406761612812	37.5
12	532.0	1.073835151729618	982.4017116042062	37.5
12	536.0	1.0676047374052051	982.3625253017492	37.5
12	540.0	1.0718413309434796	981.656213422316	37.5
12	544.0	1.0678350322293544	981.40120679694	37.5
12	548.0	1.0596177905438793	981.7976055850378	37.5
12	552.0	1.0628512026163142	982.1174613415463	37.5
12	556.0	1.057014022940393	981.924583729476	37.5
12	560.0	1.0576323478627612	982.3876599169874	37.5
12	564.0	1.0572512111416572	982.0862412836966	37.5
12	568.0	1.0574870186659915	981.9224363780496	37.5
12	572.0	1.0569165872080306	981.7494341499728	37.5
12	576.0	1.052744795417653	981.1677848079968	37.5
12	580.0	1.054106694622428	981.2996234721624	37.5
12	584.0	1.0557029946618635	981.007607918099	37.5
12	588.0	1.0544279299990098	981.52848290221	37.5
12	592.0	1.0415472016377585	981.2930854810396	37.5
12	596.0	1.0518035863151534	981.070810418963	37.5
12	600.0	1.0504768603430519	980.4993211484458	37.5
12	604.0	1.0467800872677708	979.3437796298186	37.5
12	608.0	1.0368462646168934	979.607664701353	37.5
12	612.0	1.0365256595506842	979.8253707028892	37.5
12	616.0	1.031556421085426	979.1674988580512	37.5
12	620.0	1.0369064901233829	978.878070595774	37.5
12	624.0	1.0343507660562454	978.8936140623856	37.5
12	628.0	1.0274883200949727	978.3630548616964	37.5
12	632.0	1.0245090045072922	978.5064520714088	37.5
12	636.0	1.0206044936597778	978.3798055304684	37.5
12	640.0	1.031378557952152	977.8247394830574	37.5
12	644.0	1.0238303900507524	977.4363461053028	37.5
12	648.0	1.0220456056725318	978.0750076546392	37.5
12	652.0	1.0162889874642556	977.7251485141562	37.5
12	656.0	1.0182778978463312	977.5630161782652	37.5
12	660.0	1.0102027637804043	976.9827033754692	37.5
12	664.0	1.0145115166700653	977.0710846980444	37.5
12	668.0	1.0158214684254099	977.3135566648295	37.5
13	0.0	0.9171790311214344	1561.6713378180089	37.5
13	4.0	0.8999084969000283	1562.194192941975	37.5
13	8.0	0.9030577584839466	1562.2096825734511	37.5
13	12.0	0.9024796019788441	1562.6988227464076	37.5
13	16.0	0.9114814968100258	1561.8700866716097	37.5
13	20.0	0.9114095482998732	1562.1694127241851	37.5
13	24.0	0.912516185187212	1560.1477923386497	37.5
13	28.0	0.9166547894572518	1559.240872317722	37.5
13	32.0	0.9247143206176706	1561.1467297836805	37.5
13	36.0	0.9287408619872868	1560.911258515659	37.5
13	40.0	0.9397970612370281	1560.3609966502136	37.5
13	44.0	0.9527800504350694	1561.0257740197296	37.5
13	48.0	0.9717793190518146	1561.2760302822855	37.5
13	52.0	0.9876084926161165	1561.2470086263745	37.5
13	56.0	1.0108311643085068	1560.294748765917	37.5
13	60.0	1.0639333481895434	1560.185599297488	37.5
13	64.0	1.061717273256383	1559.8511951870707	37.5
13	68.0	1.0461407149259905	1559.2825282112512	37.5
13	72.0	0.9850107956753474	1559.6752349359538	37.5
13	76.0	0.9427328321338516	1558.9305749821388	37.5
13	80.0	0.9427557000749627	1559.5994606058157	37.5
13	84.0	0.9407233271387364	1558.9807387481287	37.5
13	88.0	0.9427612982934538	1559.742538034198	37.5
13	92.0	0.9548037447128006	1559.9602450503478	37.5
13	96.0	0.9550483452823264	1559.6122817232178	37.5
13	100.0	0.9620259023758417	1560.982922156527	37.5
13	104.0	0.9706917645822155	1560.019011148377	37.5
13	108.0	0.9788275911202903	1561.2132311128607	37.5
13	112.0	0.986619893363334	1560.7528869824243	37.5
13	116.0	1.0037646094213972	1560.469182476647	37.5
13	120.0	1.0593238530337274	1561.6058558330285	37.5
13	124.0	1.0758181204322987	1560.438191249806	37.5
13	128.0	1.0642579297494006	1560.8223222390088	37.5
13	132.0	1.0042633887287462	1561.6053134354963	37.5
13	136.0	0.9614588492138808	1559.6972313431509	37.5
13	140.0	0.9537997376978188	1561.6757221419286	37.5
13	144.0	0.9459313536576371	1562.1790147254133	37.5
13	148.0	0.9512328316278944	1559.3436366848591	37.5
13	152.0	0.9516319999212636	1560.47171983385	37.5
13	156.0	0.9510738212034234	1560.9501208059005	37.5
13	160.0	0.9643721368821834	1561.2620582911943	37.5
13	164.0	0.9642957141800919	1560.99510217562	37.5
13	168.0	0.9738159129321045	1560.5881130682983	37.5
13	172.0	0.9839210602546432	1561.1150738092867	37.5
13	176.0	0.9892179079564989	1560.7018078127824	37.5
13	180.0	1.004320311470909	1559.373373601909	37.5
13	184.0	1.0555925508489277	1562.3596416315472	37.5
13	188.0	1.073115284100342	1563.379006438921	37.5
13	192.0	1.0559659172397002	1562.4283797408775	37.5
13	196.0	0.9966435975451243	1562.90895329455	37.5
13	200.0	0.961833658642792	1562.126509116398	37.5
13	204.0	0.9531372109282404	1562.655306356733	37.5
13	208.0	0.9449614342942086	1562.651376348687	37.5
13	212.0	0.9496728651961492	1563.0423367530495	37.5
13	216.0	0.9451448036040404	1561.6508964406144	37.5
13	220.0	0.9499622884625795	1562.080938833996	37.5
13	224.0	0.9585381986007858	1562.6391688858002	37.5
13	228.0	0.9582799728320601	1560.6135833727756	37.5
13	232.0	0.9655987130736619	1560.2433083978724	37.5
13	236.0	0.9689851328430866	1561.2575031318186	37.5
13	240.0	0.9721831683216879	1560.3421676074336	37.5
13	244.0	0.9833440948780923	1561.127662328086	37.5
13	248.0	1.0054667396593602	1560.3754201730603	37.5
13	252.0	1.046575826035381	1560.0751659622422	37.5
13	256.0	1.0588991320498704	1560.7277393786364	37.5
13	260.0	1.0470704378251496	1560.646941745505	37.5
13	264.0	0.9774339351378933	1559.2132538079472	37.5
13	268.0	0.9562936931187114	1560.0809632302237	37.5
13	272.0	0.9484858147206804	1559.8764513593355	37.5
13	276.0	0.9442811435598776	1559.1962841622624	37.5
13	280.0	0.9439106207760336	1559.931476010791	37.5
13	284.0	0.9517182705379374	1558.6624604806054	37.5
13	288.0	0.944630346850915	1560.8256837029228	37.5
13	292.0	0.9533013595805672	1560.4083354611994	37.5
13	296.0	0.961584730401651	1559.6377375463285	37.5
13	300.0	0.9590348079141645	1560.7119998508142	37.5
13	304.0	0.9708912111896326	1559.5024683649046	37.5
13	308.0	0.9781051981118273	1560.0745371150924	37.5
13	312.0	0.9822761622351925	1559.3650468633966	37.5
13	316.0	0.9953194749861781	1558.6863112740675	37.5
13	320.0	1.0316635469472502	1574.4328650719588	37.5
13	324.0	1.063510899933246	1575.3916347805405	37.5
13	328.0	1.0761340028203872	1575.7414063820747	37.5
13	332.0	1.0505888407991077	1574.362860411903	37.5
13	336.0	0.9849128303855973	1574.348883612692	37.5
13	340.0	0.961463463109288	1574.7415672460893	37.5
13	344.0	0.9484978819154368	1574.286414791174	37.5
13	348.0	0.9501459480528726	1575.6577606467897	37.5
13	352.0	0.9479316679990366	1575.680568823387	37.5
13	356.0	0.947285071964915	1575.5264308448595	37.5
13	360.0	0.9525013061736384	1575.4160989334118	37.5
13	364.0	0.9514364512314594	1575.4210576639064	37.5
13	368.0	0.9556624583207711	1574.833216556996	37.5
13	372.0	0.9581379638267246	1575.158199903781	37.5
13	376.0	0.9638448243968433	1574.311552467226	37.5
13	380.0	0.9699658078487501	1574.5071252670784	37.5
13	384.0	0.9762699730427142	1574.7765985091903	37.5
13	388.0	0.9773324142782843	1574.3520662430722	37.5
13	392.0	0.9933194591848962	1573.8731787800575	37.5
13	396.0	1.048760162723589	1573.5864321188146	37.5
13	400.0	1.0615812225912833	1571.836975977633	37.5
13	404.0	1.057350122482748	1572.2201479266791	37.5
13	408.0	1.0323585896884224	1572.3576396034648	37.5
13	412.0	0.9690132690966748	1573.2420240677006	37.5
13	416.0	0.9513762413274349	1572.7489707341056	37.5
13	420.0	0.9414098774718016	1572.653114682082	37.5
13	424.0	0.9472304917706927	1572.5457625799086	37.5
13	428.0	0.9466196632593389	1571.5933771171	37.5
13	432.0	0.9468037321739702	1572.2751293833214	37.5
13	436.0	0.9502949833010335	1572.713390437831	37.5
13	440.0	0.951212897731879	1572.0445080048248	37.5
13	444.0	0.9514160600004823	1571.5663986034144	37.5
13	448.0	0.963132644777859	1571.3755926776269	37.5
13	452.0	0.963203376167619	1571.9331236296357	37.5
13	456.0	0.9663662424165609	1572.270136259837	37.5
13	460.0	0.9706976531438755	1571.8762986489126	37.5
13	464.0	0.9719167171100516	1571.223755277802	37.5
13	468.0	0.9852003616012908	1570.6291088780004	37.5
13	472.0	1.013825984238339	1571.0316195791154	37.5
13	476.0	1.051953255801765	1571.2950130026195	37.5
13	480.0	1.063699208966927	1570.031646984538	37.5
13	484.0	1.0491278350836488	1570.6223923863215	37.5
13	488.0	1.005135787800158	1571.4884244317925	37.5
13	492.0	0.953289764797284	1570.5032537682014	37.5
13	496.0	0.9453018782119431	1569.6122190390006	37.5
13	500.0	0.9370653358083223	1569.1927273804756	37.5
13	504.0	0.936339921160393	1569.662952971413	37.5
13	508.0	0.937928704254638	1569.8585330779144	37.5
13	512.0	0.9395681861866095	1570.639975109495	37.5
13	516.0	0.9428979762127144	1570.4105066890638	37.5
13	520.0	0.9432201727970879	1570.1010490432811	37.5
13	524.0	0.9490036929232762	1569.6082007936775	37.5
13	528.0	0.9538006797396769	1569.5347217829085	37.5
13	532.0	0.9608773713999318	1569.5181766989133	37.5
13	536.0	0.9563918666567301	1569.8446919024336	37.5
13	540.0	0.9595098609225636	1568.9979031388252	37.5
13	544.0	0.9703995005735554	1569.0522515288314	37.5
13	548.0	0.9696254941201499	1569.6623740924183	37.5
13	552.0	0.9774591046003971	1569.7631080012038	37.5
13	556.0	1.0133666567072424	1569.0770511064222	37.5
13	560.0	1.0463071692399892	1569.1110708290555	37.5
13	564.0	1.0552773025109532	1568.907106107477	37.5
13	568.0	1.0405610116317932	1568.496830888773	37.5
13	572.0	0.9899271824914402	1568.5487961938825	37.5
13	576.0	0.9501657178008914	1568.075445410644	37.5
13	580.0	0.9395791581068413	1568.8724254895135	37.5
13	584.0	0.932699674536136	1568.5558546828818	37.5
13	588.0	0.9307412298178771	1569.1933003030508	37.5
13	592.0	0.9212042062991732	1568.7313442852328	37.5
13	596.0	0.9306206662287883	1568.8861282602468	37.5
13	600.0	0.9292162149158966	1570.353781106797	37.5
13	604.0	0.9305005188436005	1567.8932383239471	37.5
13	608.0	0.9358995966287116	1569.049394404696	37.5
13	612.0	0.9390099691606025	1570.1726576602782	37.5
13	616.0	0.9403383126636126	1571.388390778347	37.5
13	620.0	0.9403547554569972	1571.271220681179	37.5
13	624.0	0.9457103659471667	1571.050278334084	37.5
13	628.0	0.9431643713839989	1569.9394456550474	37.5
13	632.0	0.9564995471207672	1570.6099040079157	37.5
13	636.0	0.9600650646314681	1570.4463173680967	37.5
13	640.0	0.9785697009242681	1570.4255168726438	37.5
13	644.0	1.012368061723071	1569.635392166722	37.5
13	648.0	1.0387925900281214	1571.7309866087314	37.5
13	652.0	1.0337494500954165	1570.9136133107984	37.5
13	656.0	1.0170978891134674	1571.6587794462275	37.5
13	660.0	0.9529040068052114	1570.8092711160737	37.5
13	664.0	0.9329920345242378	1570.9979650815058	37.5
13	668.0	0.9208161482076059	1571.1718330724236	37.5
14	0.0	0.9148500656389431	1127.1782987618333	37.5
14	4.0	0.9078942651052222	1136.0939702083642	37.5
14	8.0	0.9100878489209209	1137.5610751227125	37.5
14	12.0	0.9085294326046784	1138.60991626751	37.5
14	16.0	0.9118940060966697	1138.7803799011083	37.5
14	20.0	0.9230759553774741	1140.1807031024705	37.5
14	24.0	0.9185507336018272	1139.1557456886028	37.5
14	28.0	0.9270504568407373	1139.194883427939	37.5
14	32.0	0.9326626354506958	1140.5301499932727	37.5
14	36.0	0.9371291607968526	1139.6873833451434	37.5
14	40.0	0.9475122847273534	1139.9009048502865	37.5
14	44.0	0.9599966660790282	1139.6443212218528	37.5
14	48.0	0.9785901143066514	1139.7596213653712	37.5
14	52.0	0.9873910130936361	1138.7433968826272	37.5
14	56.0	1.005102343165209	1138.621236383171	37.5
14	60.0	1.0229974792846914	1139.7418718043227	37.5
14	64.0	1.084749139031589	1139.132444408315	37.5
14	68.0	1.070328643489915	1146.184884819135	37.5
14	72.0	1.0302049297561617	1144.5585814824174	37.5
14	76.0	0.9650977704521303	1144.9132854000543	37.5
14	80.0	0.9339549045005154	1145.4857669871517	37.5
14	84.0	0.9267700097318756	1146.6893539321954	37.5
14	88.0	0.9373417260551504	1147.5530363063035	37.5
14	92.0	0.9439397096180694	1147.914161397905	37.5
14	96.0	0.9479132154303987	1147.933673683953	37.5
14	100.0	0.9555466882869954	1147.993301012199	37.5
14	104.0	0.9583945446355293	1147.4924518351618	37.5
14	108.0	0.9688388765522639	1147.8815276535297	37.5
14	112.0	0.9798872503934964	1147.58758715873	37.5
14	116.0	0.9869410552665647	1147.035184531221	37.5
14	120.0	1.0212479956473903	1147.18078714015	37.5
14	124.0	1.0636965866816253	1146.7500642298546	37.5
14	128.0	1.063834513416085	1146.2249364261218	37.5
14	132.0	1.0524732205999028	1148.0095726764102	37.5
14	136.0	0.9772102699003777	1145.7652946319715	37.5
14	140.0	0.9417630492143162	1146.490851896566	37.5
14	144.0	0.9403807651865529	1150.174831392127	37.5
14	148.0	0.9405816427610834	1153.1281365585298	37.5
14	152.0	0.9438631315492789	1153.613646077145	37.5
14	156.0	0.9528753058416582	1153.7511535066217	37.5
14	160.0	0.9562704443076508	1153.6064729340042	37.5
14	164.0	0.95904486668035	1152.347985342422	37.5
14	168.0	0.9652088015997063	1151.383356612921	37.5
14	172.0	0.9759617226965073	1153.3362548416358	37.5
14	176.0	0.9780445962744613	1151.3327794778788	37.5
14	180.0	0.9872170610943268	1149.989349521198	37.5
14	184.0	1.0471109166895638	1153.274190634865	37.5
14	188.0	1.0743307890646296	1153.469114056313	37.5
14	192.0	1.0654338915735015	1153.4003139995575	37.5
14	196.0	1.0274800048536608	1155.2984585077131	37.5
14	200.0	0.9646378271804755	1154.847705358845	37.5
14	204.0	0.9503907586019222	1153.7318822112395	37.5
14	208.0	0.9436552599957055	1154.5810361115448	37.5
14	212.0	0.951549510609207	1155.0023128364774	37.5
14	216.0	0.9469788185573437	1154.3534860801683	37.5
14	220.0	0.9473689908687319	1154.5897273900212	37.5
14	224.0	0.9567648271198735	1154.3578638092645	37.5
14	228.0	0.97114504325469	1156.4813309483734	37.5
14	232.0	0.970519053741067	1156.4217272585895	37.5
14	236.0	0.9768266050191138	1156.8688167239598	37.5
14	240.0	0.9815527375487033	1156.668581427635	37.5
14	244.0	0.9838727172866764	1158.332594121501	37.5
14	248.0	1.0377051613526629	1158.0104738691282	37.5
14	252.0	1.0674080801901096	1157.3686187001003	37.5
14	256.0	1.0696894310034937	1157.26264867736	37.5
14	260.0	1.0402266501376864	1157.6589984835368	37.5
14	264.0	0.9637890939904763	1156.9020488807669	37.5
14	268.0	0.9433556226485648	1158.1185715706106	37.5
14	272.0	0.9418453559211534	1158.1579243046374	37.5
14	276.0	0.9473537176704826	1157.8120536371027	37.5
14	280.0	0.9493445321480192	1158.5849079174834	37.5
14	284.0	0.954178331424325	1159.173557175188	37.5
14	288.0	0.95485115821018	1160.763877538215	37.5
14	292.0	0.9535954782066418	1160.2211439012276	37.5
14	296.0	0.9612630797831446	1159.4385238350137	37.5
14	300.0	0.9633479303296298	1161.309938954637	37.5
14	304.0	0.9660388257818878	1160.0933147926603	37.5
14	308.0	0.9764195305272121	1161.4691289743669	37.5
14	312.0	0.9828540239951538	1161.2787900116375	37.5
14	316.0	1.0340374082676307	1162.500635296641	37.5
14	320.0	1.0760089776054942	1177.8090852864686	37.5
14	324.0	1.0835559580888527	1179.228973244642	37.5
14	328.0	1.0581217188346534	1179.5065184566388	37.5
14	332.0	0.9905178823904738	1178.7123430223428	37.5
14	336.0	0.9582087090564556	1178.8560285959466	37.5
14	340.0	0.9526601199257565	1178.9160907655487	37.5
14	344.0	0.9490072875399671	1177.362400093999	37.5
14	348.0	0.9494828596893523	1179.6317019655114	37.5
14	352.0	0.957450778393383	1179.4665096410336	37.5
14	356.0	0.9515904265278702	1179.6504124288856	37.5
14	360.0	0.9567485787070037	1179.3745735641603	37.5
14	364.0	0.9625743999820456	1179.642117919257	37.5
14	368.0	0.9682880022802008	1179.383312176584	37.5
14	372.0	0.9710517334151855	1179.4320982085237	37.5
14	376.0	0.9835720383660909	1178.371267524086	37.5
14	380.0	0.9850212154915798	1178.6000865994563	37.5
14	384.0	1.0099151323642597	1179.6457483866377	37.5
14	388.0	1.0540621474687033	1178.8591554381635	37.5
14	392.0	1.0803862189844637	1179.2907451829967	37.5
14	396.0	1.0790776290599733	1178.2808861706674	37.5
14	400.0	1.0396361775714174	1177.2942775581323	37.5
14	404.0	0.9702252618260473	1177.504197804331	37.5
14	408.0	0.9566713808451005	1178.3634517275564	37.5
14	412.0	0.9510285995689894	1179.1031707017544	37.5
14	416.0	0.9459484479291973	1178.819220152073	37.5
14	420.0	0.945365743621309	1179.3644287097634	37.5
14	424.0	0.9453558659453215	1179.542802992947	37.5
14	428.0	0.9492028457716574	1179.2643166808425	37.5
14	432.0	0.9507822947182516	1179.6198716214526	37.5
14	436.0	0.9576576261558958	1179.6396672916785	37.5
14	440.0	0.9612456751301387	1178.5284647863737	37.5
14	444.0	0.9680434365656793	1176.5666133937211	37.5
14	448.0	0.9712951667749321	1175.9833722908138	37.5
14	452.0	0.9786451527492591	1176.4201125061013	37.5
14	456.0	0.9981842942788559	1175.8375187448853	37.5
14	460.0	1.0417762234426915	1175.5823068549216	37.5
14	464.0	1.0750674442151507	1174.4357906622226	37.5
14	468.0	1.0703976436092915	1173.2743440625547	37.5
14	472.0	1.0520727652823152	1174.4932098226948	37.5
14	476.0	0.9794628023006181	1173.8449380155412	37.5
14	480.0	0.9495664150078936	1173.5990819729889	37.5
14	484.0	0.9379165107989073	1173.9898173201314	37.5
14	488.0	0.9380727765177679	1174.3726600377247	37.5
14	492.0	0.9351357888294618	1174.3327500113032	37.5
14	496.0	0.9386358627040683	1172.7598682682656	37.5
14	500.0	0.9414071115220203	1172.614977433795	37.5
14	504.0	0.9440072485110522	1173.6053338093186	37.5
14	508.0	0.9471755558508392	1173.8055102643443	37.5
14	512.0	0.9546016291008718	1174.2149504884758	37.5
14	516.0	0.9531485383844007	1174.4335671289832	37.5
14	520.0	0.9595730949841992	1173.1275720000788	37.5
14	524.0	0.9597826608151693	1172.8266640796744	37.5
14	528.0	0.9640970896481468	1172.763834984215	37.5
14	532.0	0.9687131102330999	1172.6327682987735	37.5
14	536.0	0.9814254412589654	1173.4665632389786	37.5
14	540.0	1.0125477974890338	1172.4460117200656	37.5
14	544.0	1.0625593856901592	1173.359846654421	37.5
14	548.0	1.066454515105326	1173.9707253302072	37.5
14	552.0	1.0539595348875044	1173.2869566964011	37.5
14	556.0	1.0060645399470065	1173.276132918272	37.5
14	560.0	0.951573493553301	1172.659846266883	37.5
14	564.0	0.9400660351295329	1173.6142569215451	37.5
14	568.0	0.9310036705748964	1172.3081485193684	37.5
14	572.0	0.9267421399834636	1173.8008842657675	37.5
14	576.0	0.9299998271110536	1172.2531402471973	37.5
14	580.0	0.9318806597076728	1173.540086143524	37.5
14	584.0	0.9364972525729904	1172.8597677226735	37.5
14	588.0	0.9343822155642538	1173.158973347378	37.5
14	592.0	0.9438359301704192	1172.068939049103	37.5
14	596.0	0.9392313175006004	1171.8550898169144	37.5
14	600.0	0.9488267235224129	1173.2256682660138	37.5
14	604.0	0.951877479272828	1171.357803576513	37.5
14	608.0	0.954467601355485	1172.91847291207	37.5
14	612.0	0.9543481580024815	1172.637709910986	37.5
14	616.0	0.9693465409816961	1173.127793042947	37.5
14	620.0	0.9898550213974083	1174.63616074368	37.5
14	624.0	1.036865025100627	1174.4491203203606	37.5
14	628.0	1.0565472367212938	1173.1695416763737	37.5
14	632.0	1.0551126930911743	1173.927445744841	37.5
14	636.0	1.0437259598115256	1173.1016727666429	37.5
14	640.0	0.9813371842633134	1173.839355754131	37.5
14	644.0	0.9354887159309693	1172.7077763922157	37.5
14	648.0	0.930990807536345	1174.485058956695	37.5
14	652.0	0.9225335254159595	1173.8940184110872	37.5
14	656.0	0.9210692752323849	1175.301130290146	37.5
14	660.0	0.9212184394721796	1174.751262495833	37.5
14	664.0	0.9241921714881115	1175.8306327011785	37.5
14	668.0	0.93002740937642	1175.7607093318502	37.5
15	0.0	0.916079655845487	750.3539010630376	37.5
15	4.0	0.9097479866252497	761.0186131728649	37.5
15	8.0	0.9154508792236944	762.4301280584205	37.5
15	12.0	0.9165912926306582	763.2265936676666	37.5
15	16.0	0.9205568200813794	762.3121373759076	37.5
15	20.0	0.9272580037498236	763.5544865071028	37.5
15	24.0	0.9322304585014962	762.9411074477808	37.5
15	28.0	0.9363598662383523	763.2202428176321	37.5
15	32.0	0.9479929360734205	763.5947349089878	37.5
15	36.0	0.9554553566773328	763.107119624322	37.5
15	40.0	0.9674958901317684	762.9112924400754	37.5
15	44.0	0.9938775354003746	762.8499327889562	37.5
15	48.0	1.077470855081143	763.2437318014787	37.5
15	52.0	1.097819806889688	762.3823801860314	37.5
15	56.0	1.0781690405476534	762.372513507181	37.5
15	60.0	1.0596764916246906	763.6253500266151	37.5
15	64.0	1.0477120228553047	763.1564805487938	37.5
15	68.0	1.0417905485925372	763.7098845997991	37.5
15	72.0	1.053515807591742	763.4143936852859	37.5
15	76.0	1.0582904354265805	763.9016959561719	37.5
15	80.0	1.0688032404358263	763.7007424388069	37.5
15	84.0	1.0802959715179266	763.7164132297061	37.5
15	88.0	1.080817281621714	764.0596529939241	37.5
15	92.0	1.0947953743003962	764.2176582427511	37.5
15	96.0	1.0976003171723572	764.2560192693973	37.5
15	100.0	1.106153764278026	764.2020088366974	37.5
15	104.0	1.1057301614621557	764.4415953752824	37.5
15	108.0	1.109137793595935	764.2656104128986	37.5
15	112.0	1.1129739856843288	764.315886199648	37.5
15	116.0	1.1139045542868087	763.8144044349383	37.5
15	120.0	1.115305511335983	763.6685028065585	37.5
15	124.0	1.1106135554231278	764.0008258836534	37.5
15	128.0	1.104100525352901	763.3587506744981	37.5
15	132.0	1.1062948971016626	764.0059157776169	37.5
15	136.0	1.1025215812371965	763.4313708449193	37.5
15	140.0	1.1044924254782185	763.5239413616308	37.5
15	144.0	1.1085345864722658	764.2489506557778	37.5
15	148.0	1.1094288152716136	763.5367650654586	37.5
15	152.0	1.1104827363053398	763.9737473396312	37.5
15	156.0	1.1147578154076492	763.6626117408376	37.5
15	160.0	1.116008366771993	763.6559974776602	37.5
15	164.0	1.1146737196289318	762.6856758769935	37.5
15	168.0	1.1214588724344625	762.057272831718	37.5
15	172.0	1.1152378874392255	762.9171416404471	37.5
15	176.0	1.119780169446166	762.1563942571127	37.5
15	180.0	1.113695361164884	762.171884321457	37.5
15	184.0	1.1139168483832766	763.4247003170136	37.5
15	188.0	1.110598235280975	763.0483074769135	37.5
15	192.0	1.1016861278854537	762.8904790775945	37.5
15	196.0	1.1181193033268984	763.5522907597216	37.5
15	200.0	1.1134634010769928	764.0721109852913	37.5
15	204.0	1.1099485998607186	764.1215367849123	37.5
15	208.0	1.1099825351960904	765.1458813365829	37.5
15	212.0	1.121743145514161	767.8589001961409	37.5
15	216.0	1.1156087049176497	767.4994801007834	37.5
15	220.0	1.1146932791541682	767.2692602874965	37.5
15	224.0	1.1119425502624394	767.2935601732636	37.5
15	228.0	1.1120959101047387	766.5812620422564	37.5
15	232.0	1.1087878841891765	766.6895802191076	37.5
15	236.0	1.1069986123221824	766.3892953565767	37.5
15	240.0	1.1070596009111382	766.2594500574867	37.5
15	244.0	1.1007455683312182	766.8483923207212	37.5
15	248.0	1.1036436108133498	766.4961971804594	37.5
15	252.0	1.103606999587452	766.3342552767057	37.5
15	256.0	1.1053542642952474	766.7469438544092	37.5
15	260.0	1.1027895525346538	766.7401931117557	37.5
15	264.0	1.097649631160286	766.135984166073	37.5
15	268.0	1.1067259604297004	766.660363145974	37.5
15	272.0	1.1184813161735176	766.0358994439013	37.5
15	276.0	1.113364181962746	765.6338780954421	37.5
15	280.0	1.114143330383386	765.7827494226698	37.5
15	284.0	1.1100366612067267	764.9496470194214	37.5
15	288.0	1.1060962394758904	764.9177883043458	37.5
15	292.0	1.0976684893705009	763.7345637092985	37.5
15	296.0	1.0949707484379558	762.9258469743347	37.5
15	300.0	1.1035310368952522	763.9049392682961	37.5
15	304.0	1.0993708855172766	762.7323765840199	37.5
15	308.0	1.1061410289696167	763.519522421416	37.5
15	312.0	1.0966922526561194	763.3461437821966	37.5
15	316.0	1.099085075627567	764.9563102749515	37.5
15	320.0	1.1032036360502457	760.6829093759839	37.5
15	324.0	1.105396733174559	758.7595350057063	37.5
15	328.0	1.1026571637499338	759.2913093982414	37.5
15	332.0	1.1032169206891038	758.34277569816	37.5
15	336.0	1.1087267467028354	758.3253462602943	37.5
15	340.0	1.105310273658242	758.8140922977514	37.5
15	344.0	1.104206879807838	758.1719632997102	37.5
15	348.0	1.1062976948234085	758.9121039981862	37.5
15	352.0	1.0981423501714165	758.5480870434599	37.5
15	356.0	1.0960050017792209	758.4431081029289	37.5
15	360.0	1.095154815977267	758.3668102515069	37.5
15	364.0	1.0956177274711545	758.3417312038644	37.5
15	368.0	1.0918881390290682	758.2057247684475	37.5
15	372.0	1.0942440759297634	758.412691573158	37.5
15	376.0	1.0987256441926025	757.5396213308444	37.5
15	380.0	1.0922069693569645	757.3979976356918	37.5
15	384.0	1.0998831887024232	758.0714002526809	37.5
15	388.0	1.0955370462060563	757.7453734384901	37.5
15	392.0	1.0983445123141686	758.0808111317251	37.5
15	396.0	1.1088217579025972	757.7298342158373	37.5
15	400.0	1.0952484269400131	756.8684824437091	37.5
15	404.0	1.0944230572956741	757.129660692589	37.5
15	408.0	1.0925722913022635	757.2952460741694	37.5
15	412.0	1.0893371530949154	757.3438412291448	37.5
15	416.0	1.090890258682757	757.0542661069265	37.5
15	420.0	1.090210222238201	757.1788031314277	37.5
15	424.0	1.083681090279543	756.9931718557967	37.5
15	428.0	1.0926372666852024	756.8077986573647	37.5
15	432.0	1.0870018285535996	756.8347077960084	37.5
15	436.0	1.0898317176468943	757.3411696412286	37.5
15	440.0	1.0958343030670152	756.352031058433	37.5
15	444.0	1.0958027123006766	754.9763821085227	37.5
15	448.0	1.0945139776504773	754.9466568408682	37.5
15	452.0	1.089447750379383	755.1439808578394	37.5
15	456.0	1.087331056105789	756.0962809798541	37.5
15	460.0	1.091804144214139	756.2093241124169	37.5
15	464.0	1.0923875467374513	755.5255134315707	37.5
15	468.0	1.0925207987287697	755.5985715198682	37.5
15	472.0	1.0911004916202733	756.1333410728131	37.5
15	476.0	1.0879013550503873	755.9937909595681	37.5
15	480.0	1.0881715641379754	755.1811595663763	37.5
15	484.0	1.0891324896125056	755.7492806885829	37.5
15	488.0	1.0862682931321868	755.9638619303615	37.5
15	492.0	1.0849782578447955	755.3727019544474	37.5
15	496.0	1.0909491337301866	754.2864939229382	37.5
15	500.0	1.0875713676484138	754.1225056998104	37.5
15	504.0	1.0893146524064028	754.3023341248228	37.5
15	508.0	1.0850564589969285	754.5975195680124	37.5
15	512.0	1.0849526568537151	754.7232666591711	37.5
15	516.0	1.0848048151351963	754.7490354896084	37.5
15	520.0	1.0806608176711396	754.2324583835606	37.5
15	524.0	1.0825263102996465	754.2584240209263	37.5
15	528.0	1.072002219181667	754.2545236647863	37.5
15	532.0	1.070723681527049	754.2786314861186	37.5
15	536.0	1.0685915616963635	754.2993542345504	37.5
15	540.0	1.0698115220739621	753.703922409864	37.5
15	544.0	1.075488297877601	753.9779548083878	37.5
15	548.0	1.061238089307792	753.9835552724917	37.5
15	552.0	1.062353088264033	753.9000683348441	37.5
15	556.0	1.0631063800173053	753.6744988921663	37.5
15	560.0	1.0614519582143305	753.6923553877496	37.5
15	564.0	1.0640943994755796	753.710257416539	37.5
15	568.0	1.0609187524133727	753.1962837172606	37.5
15	572.0	1.0556197110849914	753.4981979890912	37.5
15	576.0	1.0537121852845421	753.2941257889339	37.5
15	580.0	1.0491718836682211	753.7707669285948	37.5
15	584.0	1.0551587573910681	753.6079398201349	37.5
15	588.0	1.0450102902940068	753.8965554242911	37.5
15	592.0	1.045873746017403	753.429776131071	37.5
15	596.0	1.0425556011444903	753.6425089935747	37.5
15	600.0	1.043310817840806	754.6195127055398	37.5
[truncated: 31,240 more rows]
