# Supplementary material for: Mechanistic origins of temperature scaling in the early embryonic cell cycle
Source: Nat Commun. 2025 Aug 28;16:8045. doi: 10.1038/s41467-025-62918-0 (PMC12394406; doi:10.1038/s41467-025-62918-0)
Supplement: Supplementary file 12 — Source Data [file 41467_2025_62918_MOESM12_ESM.zip › Source_Data_NatComm/Fig4/09-20-24/Pos10_processed_spots.csv]

TRACK_ID	TIME	RATIO	POSITION_X	RADIUS
0	0.0	0.9186135623234579	1137.3187211105767	37.5
0	4.0	0.9143415668336948	1135.609820904556	37.5
0	8.0	0.9148034224917708	1130.1484076308604	37.5
0	12.0	0.9193893645695455	1130.9448741941428	37.5
0	16.0	0.9277474666557298	1136.1561994806373	37.5
0	20.0	0.927883616748299	1138.0206141809638	37.5
0	24.0	0.9382899622837305	1140.461195639761	37.5
0	28.0	0.9477160956061249	1152.600589869245	37.5
0	32.0	0.9510389889071891	1155.10979034447	37.5
0	36.0	0.9617848787878455	1157.689514550141	37.5
0	40.0	0.9789740472771902	1157.726612194291	37.5
0	44.0	1.03572058720827	1155.2407493432484	37.5
0	48.0	1.1061925953452731	1155.8752188462408	37.5
0	52.0	1.101824768907237	1154.432075628581	37.5
0	56.0	1.0751189149082967	1153.8772527984202	37.5
0	60.0	1.0534130484393294	1155.1960051721298	37.5
0	64.0	1.0548697354724754	1154.700356898879	37.5
0	68.0	1.05161754359186	1154.8814006184607	37.5
0	72.0	1.0664629118365507	1154.4715642258595	37.5
0	76.0	1.0876651183421797	1154.451773415137	37.5
0	80.0	1.0940345461624899	1154.1654216379725	37.5
0	84.0	1.1002256306110956	1153.7090940079895	37.5
0	88.0	1.10820680803917	1152.7883575985977	37.5
0	92.0	1.1131761519482686	1153.5819313036889	37.5
0	96.0	1.1183897815346833	1154.026105315621	37.5
0	100.0	1.1173443547642206	1154.031286354163	37.5
0	104.0	1.1159180233858412	1153.8931847559768	37.5
0	108.0	1.1259317585786326	1153.0753277908473	37.5
0	112.0	1.1271528221781577	1153.4312378729403	37.5
0	116.0	1.1321547340425326	1152.1123707437123	37.5
0	120.0	1.1295462795335014	1148.0605601582663	37.5
0	124.0	1.1260855955110807	1141.5568902847986	37.5
0	128.0	1.133912387304519	1142.195473735981	37.5
0	132.0	1.1353717796630232	1142.7137591519966	37.5
0	136.0	1.1278154411499115	1141.486985556201	37.5
0	140.0	1.1304514419373761	1141.9937512124995	37.5
0	144.0	1.1319082070087536	1141.5233525952058	37.5
0	148.0	1.1262098287237658	1141.0771722275208	37.5
0	152.0	1.1280180519770429	1140.8907674378804	37.5
0	156.0	1.132791910116252	1140.3318234646083	37.5
0	160.0	1.1340281651581747	1140.050492713401	37.5
0	164.0	1.1345903519692069	1139.9424675168052	37.5
0	168.0	1.1330649380495756	1139.8392729739132	37.5
0	172.0	1.133831559014375	1140.0498706642477	37.5
0	176.0	1.1370125267850972	1139.4875216514306	37.5
0	180.0	1.1372063471307399	1139.0036517771111	37.5
0	184.0	1.1304973997606644	1138.4232277739886	37.5
0	188.0	1.13308832046307	1139.314210601758	37.5
0	192.0	1.1342406583933942	1139.390231770334	37.5
0	196.0	1.1281790121408077	1139.2793349030576	37.5
0	200.0	1.1353428171322264	1140.0369521847947	37.5
0	204.0	1.132870487311662	1138.9405642720512	37.5
0	208.0	1.1371141537061094	1139.1973041285314	37.5
0	212.0	1.1317512357655652	1138.5390696451625	37.5
0	216.0	1.1351131221696318	1138.153442837998	37.5
0	220.0	1.1330226334157614	1138.3656980592134	37.5
0	224.0	1.1428308679322883	1138.7621942340347	37.5
0	228.0	1.141389032958586	1137.5747252245162	37.5
0	232.0	1.134389705329126	1138.4194204055425	37.5
0	236.0	1.1396839744214167	1138.30132976246	37.5
0	240.0	1.1368810746522486	1138.1249521643672	37.5
0	244.0	1.1306379634986976	1138.1113653054215	37.5
0	248.0	1.1322328562398174	1137.917671073135	37.5
0	252.0	1.1353554514133832	1133.9295621336055	37.5
0	256.0	1.1362376209862795	1132.3098600134035	37.5
0	260.0	1.1308124285370038	1127.7443570006146	37.5
0	264.0	1.1364716564252424	1117.167411249555	37.5
0	268.0	1.1373920907443138	1117.755721070292	37.5
0	272.0	1.137156544740283	1118.2716854064786	37.5
0	276.0	1.1386896051893165	1119.5355422018754	37.5
0	280.0	1.1291418610722286	1118.1872219258855	37.5
0	284.0	1.1355127195934496	1117.389349705814	37.5
0	288.0	1.1396661737922913	1118.747258967298	37.5
0	292.0	1.1350301299526144	1118.1796535044748	37.5
0	296.0	1.133883669685112	1118.1213083801915	37.5
0	300.0	1.13494837068147	1115.6587062279636	37.5
0	304.0	1.1291952875962057	1111.5814121811352	37.5
0	308.0	1.13283202465159	1110.352144391001	37.5
0	312.0	1.13515238680541	1110.1253719141266	37.5
0	316.0	1.128652789997686	1110.4200625719457	37.5
0	320.0	1.1327995329086193	1112.066733909451	37.5
0	324.0	1.1282980790055237	1112.3335940104116	37.5
0	328.0	1.136372954336877	1111.6269707154058	37.5
0	332.0	1.1285812525175831	1111.5583248663918	37.5
0	336.0	1.1292697051871703	1111.8325574497824	37.5
0	340.0	1.1348011324649678	1113.2031119629612	37.5
0	344.0	1.1390626175889393	1112.9407135501742	37.5
0	348.0	1.146125701236245	1111.6777259810108	37.5
0	352.0	1.138225396211457	1111.512573491735	37.5
0	356.0	1.1327732285468288	1111.7279377481525	37.5
0	360.0	1.1321616943434656	1112.5174536932282	37.5
0	364.0	1.1322347375195012	1112.248830747951	37.5
0	368.0	1.136994782891736	1112.7532775847133	37.5
0	372.0	1.1330735952652768	1112.0081724414997	37.5
0	376.0	1.1324888281753158	1112.3142623183376	37.5
0	380.0	1.1271783779390783	1113.1478772012529	37.5
0	384.0	1.1321554476330948	1112.8437446698947	37.5
0	388.0	1.1326343676511237	1111.4099671709491	37.5
0	392.0	1.1341855069571198	1110.883992960437	37.5
0	396.0	1.1323276761840735	1111.4862403336067	37.5
0	400.0	1.1316483527702867	1112.2587956788448	37.5
0	404.0	1.1385258875158466	1112.441537276148	37.5
0	408.0	1.1332942298806732	1113.4800341605433	37.5
0	412.0	1.1275500431537993	1112.6035835278851	37.5
0	416.0	1.1353530332866317	1113.8530182828788	37.5
0	420.0	1.1318009664951332	1112.7810015648856	37.5
0	424.0	1.1338413534871015	1113.6783331181005	37.5
0	428.0	1.1354624410612586	1113.5191195200389	37.5
0	432.0	1.1254731826431286	1112.1742772577431	37.5
0	436.0	1.1257199389224668	1114.020652590253	37.5
0	440.0	1.1279576325763925	1113.368023138219	37.5
0	444.0	1.1190357030503888	1113.9156308122565	37.5
0	448.0	1.1245483231143962	1111.0430115595796	37.5
0	452.0	1.1233464557025339	1112.2183685558718	37.5
0	456.0	1.1249714972137537	1111.172912348823	37.5
0	460.0	1.1184709639472517	1111.2737017542008	37.5
0	464.0	1.1197299281145388	1111.6388222463906	37.5
0	468.0	1.1179025842772623	1109.3671938566406	37.5
0	472.0	1.1158722109743853	1109.171978517723	37.5
0	476.0	1.1137090166015076	1105.904572733863	37.5
0	480.0	1.1087512731588736	1104.4404765925306	37.5
0	484.0	1.1131893327879692	1111.537300847454	37.5
0	488.0	1.1106196632799896	1111.1599934744186	37.5
0	492.0	1.1125186970219807	1111.697712268027	37.5
0	496.0	1.1139373534236456	1111.1076613397563	37.5
0	500.0	1.1035049939270996	1116.7504663764105	37.5
0	504.0	1.1032117776699952	1115.0280156051078	37.5
0	508.0	1.1034139220936634	1114.2281792077767	37.5
0	512.0	1.0976504599236108	1108.3221852657034	37.5
0	516.0	1.1001547581890592	1107.9233432708645	37.5
0	520.0	1.090975406550105	1107.8232386190564	37.5
0	524.0	1.0892499546304142	1106.879651328204	37.5
0	528.0	1.0881004248591397	1106.0159663182094	37.5
0	532.0	1.0899183508658656	1106.367727375746	37.5
0	536.0	1.084038611730889	1098.841782518499	37.5
0	540.0	1.0835292035598056	1097.904183617488	37.5
0	544.0	1.083213642355751	1098.2123747523626	37.5
0	548.0	1.0770254961299144	1096.8356847074624	37.5
0	552.0	1.0753025154208873	1096.7600393665552	37.5
0	556.0	1.0723036876651852	1099.3727007134985	37.5
0	560.0	1.0747283609217675	1096.2845257422562	37.5
0	564.0	1.0676969335664201	1095.4848158010884	37.5
0	568.0	1.0687834852675957	1095.4703508558714	37.5
0	572.0	1.064097418921532	1094.8297089290973	37.5
0	576.0	1.0650150698770138	1092.3856108949458	37.5
0	580.0	1.0653121608156646	1095.2330362395508	37.5
0	584.0	1.0540605819776512	1096.097373112644	37.5
0	588.0	1.0542394449955907	1093.5084127298585	37.5
0	592.0	1.0579852534858578	1094.8194882442897	37.5
0	596.0	1.0559488972518998	1095.6304590546897	37.5
0	600.0	1.0546716969339034	1096.1323544530294	37.5
0	604.0	1.052737544770457	1095.4129375248742	37.5
0	608.0	1.0466163033217537	1094.7023730792157	37.5
0	612.0	1.041099884179863	1095.039313175021	37.5
0	616.0	1.0437206935249306	1095.5810621879912	37.5
0	620.0	1.0401963823310998	1096.204427154383	37.5
0	624.0	1.0401842077583447	1094.5938494264503	37.5
0	628.0	1.037124562207566	1094.403570136557	37.5
0	632.0	1.0343078756841677	1091.5666949428607	37.5
0	636.0	1.0326469093564339	1094.628098417067	37.5
0	640.0	1.0287367251206152	1092.6796289815773	37.5
0	644.0	1.0299847119100054	1092.7782381612271	37.5
0	648.0	1.0239609662251803	1092.3130530138558	37.5
0	652.0	1.0209736881277391	1089.5542914377295	37.5
0	656.0	1.0195696236580791	1091.1810556234798	37.5
0	660.0	1.015647681662049	1092.9135646612012	37.5
0	664.0	1.0197265052988393	1091.19006734123	37.5
0	668.0	1.0143064893855864	1094.1298964647656	37.5
1	0.0	0.9078499170315577	796.1261689955102	37.5
1	4.0	0.9071333631639847	792.1397779094957	37.5
1	8.0	0.9079858199660613	784.8577681094539	37.5
1	12.0	0.912446452439438	790.7707285197064	37.5
1	16.0	0.9195250074519583	801.3678480030397	37.5
1	20.0	0.9292157361872366	799.0622647712873	37.5
1	24.0	0.9410521781228961	811.7104833057502	37.5
1	28.0	0.9498972325562312	818.6740881455261	37.5
1	32.0	0.9576994621021278	829.8474677274655	37.5
1	36.0	0.970717246786125	816.4561531660958	37.5
1	40.0	0.9790468847131939	819.256488652858	37.5
1	44.0	0.9965071778141239	818.1775450088882	37.5
1	48.0	1.0566239746440609	816.2728032063119	37.5
1	52.0	1.1178117421502611	820.4669405784776	37.5
1	56.0	1.1077146026660993	821.2153561746499	37.5
1	60.0	1.083743514234227	821.3780564618421	37.5
1	64.0	1.0615798432692147	821.0143844852739	37.5
1	68.0	1.0536802603838897	821.1028960877095	37.5
1	72.0	1.0627460329486298	821.4832284532248	37.5
1	76.0	1.0755140172536186	820.9371654544094	37.5
1	80.0	1.0824081158996341	821.9086774285322	37.5
1	84.0	1.096838444599138	819.627401344129	37.5
1	88.0	1.1041202631919538	819.7479419757209	37.5
1	92.0	1.112330450599351	822.2877760574678	37.5
1	96.0	1.1229400795104567	819.8362205466973	37.5
1	100.0	1.1216425570221635	819.4795556269552	37.5
1	104.0	1.1274842580910114	819.4170737550519	37.5
1	108.0	1.1307479141570078	821.0142679970846	37.5
1	112.0	1.1378147374220609	819.4023850579131	37.5
1	116.0	1.13514017831359	816.3943543063757	37.5
1	120.0	1.1363674527415266	813.3412738296055	37.5
1	124.0	1.1369821270522449	810.0078820456201	37.5
1	128.0	1.1383209701384724	812.184672041061	37.5
1	132.0	1.1416745262471484	813.149381993844	37.5
1	136.0	1.1369250086015168	811.6458455598379	37.5
1	140.0	1.1374307935665586	810.9250088245761	37.5
1	144.0	1.1455960309526163	810.5772898898412	37.5
1	148.0	1.1429208215255497	811.1731148525091	37.5
1	152.0	1.142265449631467	810.7528189685837	37.5
1	156.0	1.1381578744780947	810.0523965409382	37.5
1	160.0	1.139877986350652	808.4847823822184	37.5
1	164.0	1.1439912706556539	810.3818540848364	37.5
1	168.0	1.1461819530641126	808.6454744892523	37.5
1	172.0	1.1468394963766644	810.2986090420405	37.5
1	176.0	1.1453768189777889	808.3100726359016	37.5
1	180.0	1.147480644834596	808.1221853836834	37.5
1	184.0	1.142252336626012	807.6341162058106	37.5
1	188.0	1.1437649968665178	806.465426422766	37.5
1	192.0	1.1384593527705245	808.0828328026472	37.5
1	196.0	1.1455141321351836	809.4791411236146	37.5
1	200.0	1.1357806247970343	806.5801787772931	37.5
1	204.0	1.1380633923186547	806.5681506137197	37.5
1	208.0	1.1468033552669123	807.4629608997922	37.5
1	212.0	1.1442998039363865	807.105989704519	37.5
1	216.0	1.1416676976258477	806.8504719268047	37.5
1	220.0	1.1509255743037796	805.778707046721	37.5
1	224.0	1.1486550711452346	805.164241025309	37.5
1	228.0	1.144612605889671	806.3712514529201	37.5
1	232.0	1.1420442568142621	806.8386496174926	37.5
1	236.0	1.1463192363349175	806.7859469776412	37.5
1	240.0	1.150219060064043	805.3472150300558	37.5
1	244.0	1.141633859289566	806.4876388520416	37.5
1	248.0	1.1491277857955788	804.8978714286952	37.5
1	252.0	1.143893182502988	803.9839655887232	37.5
1	256.0	1.1529298988328691	802.3546125986725	37.5
1	260.0	1.1378783201331821	797.2403143819264	37.5
1	264.0	1.1475566407896531	784.8872908586574	37.5
1	268.0	1.1436970451232207	786.682650857499	37.5
1	272.0	1.1410544556769187	786.2930068784192	37.5
1	276.0	1.1411972328017999	784.7116519622915	37.5
1	280.0	1.1424677143972395	785.0673905867682	37.5
1	284.0	1.142724999620465	784.807932736676	37.5
1	288.0	1.1452384221416338	784.675687780088	37.5
1	292.0	1.138719725762573	783.361056473484	37.5
1	296.0	1.1485033460060716	784.9157749966835	37.5
1	300.0	1.1436453812314085	779.6330905498157	37.5
1	304.0	1.1355529658760648	777.4658698703106	37.5
1	308.0	1.1445864306129667	778.2800617996239	37.5
1	312.0	1.1413494499701278	776.2485002189364	37.5
1	316.0	1.140502364154011	777.094376534478	37.5
1	320.0	1.1403174587448546	777.3908754914997	37.5
1	324.0	1.139006019438612	777.9812001664753	37.5
1	328.0	1.143237947868227	776.9791269967158	37.5
1	332.0	1.1407205577579829	778.5499411528776	37.5
1	336.0	1.147228549247316	780.3074629530548	37.5
1	340.0	1.141931827522457	782.6852347503766	37.5
1	344.0	1.1452029752586768	782.2453178679347	37.5
1	348.0	1.1486538970675122	781.3533986988886	37.5
1	352.0	1.145155254234478	787.9920815564592	37.5
1	356.0	1.1454768429604532	787.9978657610844	37.5
1	360.0	1.1466438458609334	787.7094534770824	37.5
1	364.0	1.1445894825908798	787.2872511072964	37.5
1	368.0	1.1399064535184797	787.5085107116823	37.5
1	372.0	1.1401329916784968	787.1621308435009	37.5
1	376.0	1.1417111520079684	787.7136033244839	37.5
1	380.0	1.1435296180649506	788.0728802505499	37.5
1	384.0	1.1451425314201804	788.4011853845985	37.5
1	388.0	1.1452604663747032	787.476453845742	37.5
1	392.0	1.1405053820018916	787.9298400630965	37.5
1	396.0	1.1376166339607174	786.630701244339	37.5
1	400.0	1.142365539661228	788.0817518274132	37.5
1	404.0	1.142683798755993	786.8998742400534	37.5
1	408.0	1.1439693677428546	788.3606127614896	37.5
1	412.0	1.1353328438247992	786.6299264477063	37.5
1	416.0	1.1408819015255494	787.406689660505	37.5
1	420.0	1.145244674056634	787.3520508690424	37.5
1	424.0	1.134511835138732	787.8379480264117	37.5
1	428.0	1.13743524451542	788.2553781448822	37.5
1	432.0	1.1312339556365845	787.4983180571065	37.5
1	436.0	1.131067337186341	787.959339457272	37.5
1	440.0	1.1240021130593927	787.7404278354053	37.5
1	444.0	1.1341569351573582	788.4152978643607	37.5
1	448.0	1.1237791962054926	787.8059767910913	37.5
1	452.0	1.1235112060925396	787.8001939835262	37.5
1	456.0	1.1238173172359358	787.1176467562926	37.5
1	460.0	1.1198260710729753	785.8819054451108	37.5
1	464.0	1.122610130180961	786.5455299390251	37.5
1	468.0	1.1151373383836698	784.3944411975741	37.5
1	472.0	1.1140996832062477	784.628587922905	37.5
1	476.0	1.1162469243325086	785.6985691760055	37.5
1	480.0	1.115632808650142	785.5647498796232	37.5
1	484.0	1.1156578520964444	793.8191985476516	37.5
1	488.0	1.1052837029032274	793.8244703293014	37.5
1	492.0	1.1092111781790452	794.847624145117	37.5
1	496.0	1.1085088272696038	793.362988207065	37.5
1	500.0	1.104313667207753	790.6829170809314	37.5
1	504.0	1.0961054171041298	788.519151056804	37.5
1	508.0	1.10240988488573	788.1894195100542	37.5
1	512.0	1.0987872913283412	786.3655206763561	37.5
1	516.0	1.0939333325162284	785.7400879077444	37.5
1	520.0	1.099959515964325	786.3833674826778	37.5
1	524.0	1.088644095635586	787.7970792066395	37.5
1	528.0	1.0884066704966346	787.0250856687376	37.5
1	532.0	1.08361326935216	787.3535071291374	37.5
1	536.0	1.082336999275577	786.9571392923934	37.5
1	540.0	1.0835346191755462	784.9508320091973	37.5
1	544.0	1.0815069449806631	787.4139868666624	37.5
1	548.0	1.0731705040754413	787.5255793300712	37.5
1	552.0	1.0720533279401283	787.1467771947774	37.5
1	556.0	1.07827720824134	787.0653909023827	37.5
1	560.0	1.074611459541936	787.2609029548836	37.5
1	564.0	1.0747503867807306	787.2091120684328	37.5
1	568.0	1.072521816165241	781.9825889660232	37.5
1	572.0	1.0672194756877147	785.3517278650652	37.5
1	576.0	1.0654156671662403	781.6665061780399	37.5
1	580.0	1.0680109517922451	781.7842733803791	37.5
1	584.0	1.0616177148766808	783.1177259981956	37.5
1	588.0	1.061261307447447	782.7435858609646	37.5
1	592.0	1.0550484168848628	782.7957888266369	37.5
1	596.0	1.060071548930839	783.8538446933836	37.5
1	600.0	1.055841947996156	784.3205823802942	37.5
1	604.0	1.053968243232008	782.1747929620179	37.5
1	608.0	1.0509419918269436	783.1647587194951	37.5
1	612.0	1.0439676042014525	784.3520068673707	37.5
1	616.0	1.0507002417465099	783.5954782429246	37.5
1	620.0	1.0512084979222156	784.4295380332903	37.5
1	624.0	1.0423170751273612	783.7509602219402	37.5
1	628.0	1.0449133482376314	782.0235731967499	37.5
1	632.0	1.0379416399247554	781.7692660602816	37.5
1	636.0	1.0351676080838752	781.3059240643131	37.5
1	640.0	1.0393184027654816	779.6476618543554	37.5
1	644.0	1.036500747553197	781.3555003174417	37.5
1	648.0	1.033515362168691	777.6846810831029	37.5
1	652.0	1.0273347794339447	777.4571097400991	37.5
1	656.0	1.0269561050959914	778.499916908615	37.5
1	660.0	1.0235629179264478	777.4406914945869	37.5
1	664.0	1.026168295497059	779.2987589309961	37.5
1	668.0	1.0162609970173753	778.8227752939121	37.5
2	0.0	0.9428675830184999	884.3515575562575	37.5
2	4.0	0.9457816570962526	878.8626169885223	37.5
2	8.0	0.9463675906011375	871.2064476929472	37.5
2	12.0	0.9487063668363257	877.3895084435026	37.5
2	16.0	0.9551772934417996	886.1348378022433	37.5
2	20.0	0.9612242123228297	884.6084220985995	37.5
2	24.0	0.9737238524385585	895.6890427731613	37.5
2	28.0	0.9894741750871188	901.4996124685068	37.5
2	32.0	0.9994783346489156	902.16060315995	37.5
2	36.0	1.0104180945680794	892.1074427457588	37.5
2	40.0	1.0259249119216383	895.1819447081023	37.5
2	44.0	1.0611398944475392	891.1662468009823	37.5
2	48.0	1.1780687611950078	891.4250894075684	37.5
2	52.0	1.1927179123717175	895.8892671656353	37.5
2	56.0	1.1494411312161552	896.9332258676728	37.5
2	60.0	1.1363506305372377	897.8765745577952	37.5
2	64.0	1.121561341609698	895.9100920280256	37.5
2	68.0	1.1255199053904938	895.5120785374239	37.5
2	72.0	1.1377221938314912	895.8831563529293	37.5
2	76.0	1.162632045799565	894.7840530266129	37.5
2	80.0	1.1726477550196224	895.677710094008	37.5
2	84.0	1.1768398612145325	894.4863835144437	37.5
2	88.0	1.1910875577156994	895.2324954822496	37.5
2	92.0	1.1994903727672648	895.158795547051	37.5
2	96.0	1.2026563022307883	894.9571887430861	37.5
2	100.0	1.2075394109528228	895.037875044107	37.5
2	104.0	1.2125507885146876	893.6391446301568	37.5
2	108.0	1.217496978140512	893.5454976647549	37.5
2	112.0	1.2167291824436919	894.2203395796445	37.5
2	116.0	1.2154341344421629	893.26178672344	37.5
2	120.0	1.2163402588108627	887.9221213964527	37.5
2	124.0	1.2197094258419372	884.8952983286446	37.5
2	128.0	1.2221676005713094	885.5697772246825	37.5
2	132.0	1.2240802880625468	886.6164234699692	37.5
2	136.0	1.2279823521637419	886.5712573104582	37.5
2	140.0	1.2184520856692436	886.7364499829339	37.5
2	144.0	1.2232527339933341	885.9983800166823	37.5
2	148.0	1.2197027973055652	885.7062091766609	37.5
2	152.0	1.225013399459717	885.6767156471233	37.5
2	156.0	1.2319101546817033	883.3962325209053	37.5
2	160.0	1.2292690252251555	883.5118399304454	37.5
2	164.0	1.2275002331329776	884.1223176248905	37.5
2	168.0	1.2297618035444753	882.9710836399174	37.5
2	172.0	1.2254215216608912	882.5570754947681	37.5
2	176.0	1.224421848365563	882.7133067587865	37.5
2	180.0	1.2259240287464044	881.7253591655954	37.5
2	184.0	1.2341340373406948	882.2492220446753	37.5
2	188.0	1.2262611988321277	881.9211333673564	37.5
2	192.0	1.2240500860438488	881.9698169389701	37.5
2	196.0	1.228219379062419	881.4420603210954	37.5
2	200.0	1.2272391372867317	880.8748913687965	37.5
2	204.0	1.229655561562255	882.0351357175463	37.5
2	208.0	1.2312785451254475	881.743129178522	37.5
2	212.0	1.2251062117065956	880.9873142070542	37.5
2	216.0	1.2284736618965773	880.5332305658073	37.5
2	220.0	1.2317345118623402	879.7474087290027	37.5
2	224.0	1.236050932960018	879.5606517558381	37.5
2	228.0	1.235105418197345	880.2754018376576	37.5
2	232.0	1.2262469308122805	881.1371988404992	37.5
2	236.0	1.2329252570243183	880.4839942517463	37.5
2	240.0	1.2305980233475782	880.6106995193425	37.5
2	244.0	1.2272000791220137	879.8028870115679	37.5
2	248.0	1.2320274165212743	879.5467998464693	37.5
2	252.0	1.2275679182327135	878.2324375137406	37.5
2	256.0	1.2230930464125485	878.1101688595058	37.5
2	260.0	1.2216844007587095	870.9169973776919	37.5
2	264.0	1.2307737181327172	859.3080453177703	37.5
2	268.0	1.2308668402057252	857.9856077982456	37.5
2	272.0	1.2293370011783782	860.5917762332172	37.5
2	276.0	1.233136054814003	858.8263867885163	37.5
2	280.0	1.2353967147794664	859.6806989324594	37.5
2	284.0	1.227397792501551	858.5034204402392	37.5
2	288.0	1.2320748542797006	857.2319942950645	37.5
2	292.0	1.2357128370055241	857.2130046912089	37.5
2	296.0	1.2326788370788977	857.1389435248757	37.5
2	300.0	1.2314433322479976	854.2266649000684	37.5
2	304.0	1.2293213911455712	852.7140562915196	37.5
2	308.0	1.2261778775674168	853.0148037247849	37.5
2	312.0	1.2311032049726889	851.7205038170542	37.5
2	316.0	1.2332069300546207	852.5101344622318	37.5
2	320.0	1.2310444610973057	851.5607383422182	37.5
2	324.0	1.2344148247145965	853.7354850488061	37.5
2	328.0	1.2334252183511303	851.494593695751	37.5
2	332.0	1.2287201857735492	853.0838195313873	37.5
2	336.0	1.2338990593929413	856.4082360437692	37.5
2	340.0	1.2332621077975907	856.1239610549956	37.5
2	344.0	1.2371426853723813	854.9834077394509	37.5
2	348.0	1.2351347321134218	855.0049983429019	37.5
2	352.0	1.230793071554415	862.2564131305852	37.5
2	356.0	1.232086915869915	861.8271030290074	37.5
2	360.0	1.2354582939842154	862.2474335741405	37.5
2	364.0	1.236643353005014	860.5752459677534	37.5
2	368.0	1.2322239923801843	860.6409896749566	37.5
2	372.0	1.2321275595888965	861.3128107486203	37.5
2	376.0	1.2376666316721152	861.7019365120229	37.5
2	380.0	1.2351691445870019	860.6694659133361	37.5
2	384.0	1.2323074270627679	861.4808395620993	37.5
2	388.0	1.2352616908297394	861.4031220269964	37.5
2	392.0	1.2327862105259066	861.4739224958228	37.5
2	396.0	1.2266936842051281	860.7060706385876	37.5
2	400.0	1.2340329161996781	861.6156227603921	37.5
2	404.0	1.2311073634020833	861.0154791254769	37.5
2	408.0	1.2330962682327453	861.1433621365828	37.5
2	412.0	1.2276918049990384	860.6485560355364	37.5
2	416.0	1.2341416092565216	862.130126337977	37.5
2	420.0	1.2319773454198824	860.6733758876663	37.5
2	424.0	1.2283701546829415	860.4434251263503	37.5
2	428.0	1.2258662684628459	861.5655514985403	37.5
2	432.0	1.221681048545238	860.3377601686446	37.5
2	436.0	1.223396741527444	860.1371691006404	37.5
2	440.0	1.221712126674303	861.2270562467429	37.5
2	444.0	1.2198857163545396	861.7269657649434	37.5
2	448.0	1.215850980159994	861.7618560539694	37.5
2	452.0	1.2114387470269736	860.3063954266469	37.5
2	456.0	1.2131226004107305	859.8920479154315	37.5
2	460.0	1.2099873848978582	859.7180459885268	37.5
2	464.0	1.2082313390501573	859.6214057818415	37.5
2	468.0	1.2048648702446279	858.6189005162735	37.5
2	472.0	1.1971082566754976	857.3651758085908	37.5
2	476.0	1.2043155780460815	856.3836741931448	37.5
2	480.0	1.1975980175165333	854.6543090393535	37.5
2	484.0	1.194246610089682	862.505767767588	37.5
2	488.0	1.1927325347850966	862.386668938385	37.5
2	492.0	1.1890598439591895	863.1113273475935	37.5
2	496.0	1.1882603907531273	864.2787681050362	37.5
2	500.0	1.1776461992359384	861.6381041924824	37.5
2	504.0	1.1766861953749517	858.9782287171979	37.5
2	508.0	1.1809551692278817	859.81840955758	37.5
2	512.0	1.1719129018076517	855.6367729215077	37.5
2	516.0	1.171027060279327	856.2024867381426	37.5
2	520.0	1.1686038395778506	855.1811394480789	37.5
2	524.0	1.1673039271932253	855.7104281991815	37.5
2	528.0	1.1564304406455297	855.9201708549025	37.5
2	532.0	1.1629161685022433	854.7272354759413	37.5
2	536.0	1.1561793845550041	854.276505025382	37.5
2	540.0	1.1589231531988962	852.1860006480931	37.5
2	544.0	1.1501163531358236	854.5847099341702	37.5
2	548.0	1.1467105790743657	854.793989997451	37.5
2	552.0	1.1464295078273659	854.7335760227928	37.5
2	556.0	1.1435478645413573	853.3341489312608	37.5
2	560.0	1.1372227842907299	852.5740414755192	37.5
2	564.0	1.1446770966639885	853.3128828346612	37.5
2	568.0	1.1405187479107584	851.6605692537189	37.5
2	572.0	1.1364218672712003	850.671739506863	37.5
2	576.0	1.1366173494911833	848.393770217436	37.5
2	580.0	1.1323498252520943	850.1744593070151	37.5
2	584.0	1.1257279395943565	849.1420614279638	37.5
2	588.0	1.1266318008543432	850.8075449518477	37.5
2	592.0	1.126083864868382	849.7180223557142	37.5
2	596.0	1.1203689135243093	850.908160193203	37.5
2	600.0	1.1202038591147956	849.8832882667297	37.5
2	604.0	1.1205995354113012	849.0292834987092	37.5
2	608.0	1.1173977272742217	848.9668612630063	37.5
2	612.0	1.1130715182850504	848.6194559456778	37.5
2	616.0	1.1081573432470688	848.6225305691187	37.5
2	620.0	1.107487017301383	849.8137560091735	37.5
2	624.0	1.1112380774246398	850.8329685027009	37.5
2	628.0	1.101054318779621	847.1153907019894	37.5
2	632.0	1.1016287026262452	846.5117140809448	37.5
2	636.0	1.0987462269324342	845.3954815159069	37.5
2	640.0	1.0975636060097422	846.8340673688342	37.5
2	644.0	1.0947928810634286	846.5370678536831	37.5
2	648.0	1.088475396534	848.3243695776032	37.5
2	652.0	1.0855802266211994	846.9734027804352	37.5
2	656.0	1.0850509417725651	847.4060552861545	37.5
2	660.0	1.084217619974035	848.7739870968976	37.5
2	664.0	1.0768523421230969	849.7732449485414	37.5
2	668.0	1.0778586675810335	848.4408968727078	37.5
3	0.0	0.8932109757163471	1630.1558946980915	37.5
3	4.0	0.891428149549565	1572.885351430457	37.5
3	12.0	0.8918606559428134	1582.105124066905	37.5
3	16.0	0.9014094752309143	1574.8532767654544	37.5
3	20.0	0.9107987323483564	1573.3134177300124	37.5
3	24.0	0.919249371630147	1568.8232798208903	37.5
3	28.0	0.9270661323702659	1583.5934742615177	37.5
3	32.0	0.9365335837956636	1583.4632781167904	37.5
3	36.0	0.9432515922491083	1584.3426241101797	37.5
3	40.0	0.9711933723814594	1582.745339733035	37.5
3	44.0	1.0521712092607451	1581.5997920275488	37.5
3	48.0	1.078833162396615	1582.9780792410995	37.5
3	52.0	1.0560467884401987	1582.8259903933465	37.5
3	56.0	1.0382851401331386	1582.2826342464664	37.5
3	60.0	1.0390726071715464	1582.5960232397383	37.5
3	64.0	1.037744301677722	1582.5383042878	37.5
3	68.0	1.042316857058223	1582.323383787883	37.5
3	72.0	1.056724336639064	1582.357890426231	37.5
3	76.0	1.070821926402647	1583.009504071831	37.5
3	80.0	1.0792585188027692	1581.3416823154105	37.5
3	84.0	1.0774037673992944	1582.4677638275937	37.5
3	88.0	1.0807057563201181	1581.7055817488474	37.5
3	92.0	1.0902334532602282	1582.7353596940989	37.5
3	96.0	1.0979732683040953	1583.4094586165215	37.5
3	100.0	1.1028146133666015	1583.4410818259591	37.5
3	104.0	1.0952445499905468	1582.626913986683	37.5
3	108.0	1.0958405112088712	1582.5451510679486	37.5
3	112.0	1.1038619662301956	1582.376401903067	37.5
3	116.0	1.1154983602362156	1581.2760050441996	37.5
3	120.0	1.1053658074781205	1582.6012232892615	37.5
3	124.0	1.0989363248808204	1583.4238825669606	37.5
3	128.0	1.1043694078399926	1582.7351972184815	37.5
3	132.0	1.1053279086690884	1583.0479850989857	37.5
3	136.0	1.105246706140006	1582.932033243169	37.5
3	140.0	1.1088161580928992	1582.1370948375145	37.5
3	144.0	1.1028495982848143	1581.4737744497947	37.5
3	148.0	1.110442233224086	1582.2172806734095	37.5
3	152.0	1.1111412049079807	1581.3788553353531	37.5
3	156.0	1.1109920050665245	1582.4819079995614	37.5
3	160.0	1.1066694506685535	1581.7809262871615	37.5
3	164.0	1.1134159170637492	1581.2275695996896	37.5
3	168.0	1.1138064296312968	1581.3846875345128	37.5
3	172.0	1.1107123530734855	1580.7936867690285	37.5
3	176.0	1.1075481981837934	1581.7133362427553	37.5
3	180.0	1.1172731497603736	1579.696895760419	37.5
3	184.0	1.109917587469949	1580.747749060362	37.5
3	188.0	1.1095159599623567	1581.1545696904473	37.5
3	192.0	1.1109949497827658	1580.8535791311267	37.5
3	196.0	1.1149133626941508	1580.9715263419048	37.5
3	200.0	1.1124310538457551	1580.5910974357644	37.5
3	204.0	1.1048467614988249	1580.1906551154311	37.5
3	208.0	1.1134349821827376	1581.210064676015	37.5
3	212.0	1.1133791160661466	1579.9169832542816	37.5
3	216.0	1.1163375546791952	1578.839968948029	37.5
3	220.0	1.1169983916806339	1578.3382667133178	37.5
3	224.0	1.111565795465166	1579.7670259207478	37.5
3	228.0	1.1114423482401024	1579.6308627857966	37.5
3	232.0	1.1114586935003858	1579.2143869906226	37.5
3	236.0	1.1155445504438108	1578.5853681941542	37.5
3	240.0	1.118554312200438	1577.8945272597311	37.5
3	244.0	1.1116508774105385	1579.0453670003792	37.5
3	248.0	1.1108393670984027	1579.0378644643222	37.5
3	252.0	1.1185725488925928	1577.8214564057862	37.5
3	256.0	1.1176300384025248	1577.4177009866191	37.5
3	260.0	1.10778118062865	1574.7921053883172	37.5
3	264.0	1.1167750180271179	1573.255509995617	37.5
3	268.0	1.1114913187573385	1573.72396076349	37.5
3	272.0	1.1149463666628634	1573.0059403582288	37.5
3	276.0	1.115355192202068	1573.9714479604197	37.5
3	280.0	1.111035447180431	1573.6505086017107	37.5
3	284.0	1.1170420070900997	1573.3833586209016	37.5
3	288.0	1.1094599778518832	1572.9707696378011	37.5
3	292.0	1.1164103321332253	1574.0148046682284	37.5
3	296.0	1.1191054697532172	1572.079292047825	37.5
3	300.0	1.1242292091627522	1572.472114719728	37.5
3	304.0	1.1165286918763855	1575.180140156767	37.5
3	308.0	1.1207811344313034	1574.1825293789202	37.5
3	312.0	1.116311321890506	1574.212978950104	37.5
3	316.0	1.1220698763004908	1573.875159020413	37.5
3	320.0	1.1220831000315146	1573.9069132259322	37.5
3	324.0	1.1198500192817629	1573.2061120638357	37.5
3	328.0	1.118816724315725	1572.8004709457985	37.5
3	332.0	1.1206830699045198	1574.3612127522815	37.5
3	336.0	1.1200519319581081	1571.3766333592084	37.5
3	340.0	1.1156500907169407	1571.6343525466343	37.5
3	344.0	1.1175492643884504	1573.0283223765443	37.5
3	348.0	1.1265235402035576	1571.3990197248029	37.5
3	352.0	1.1236186803443724	1574.524927926766	37.5
3	356.0	1.1212075943885857	1574.0530527619055	37.5
3	360.0	1.1198732539381924	1573.9184782826894	37.5
3	364.0	1.1206338758249665	1573.0667256284282	37.5
3	368.0	1.130016837858401	1572.6553888687822	37.5
3	372.0	1.123293827459713	1573.9156888152088	37.5
3	376.0	1.1189671110227295	1573.803563334965	37.5
3	380.0	1.1270472507941367	1572.3020216794455	37.5
3	384.0	1.1230952739447813	1573.5395309477935	37.5
3	388.0	1.1231643210240663	1572.7719173370403	37.5
3	392.0	1.1235124588319132	1573.0229190880843	37.5
3	396.0	1.1184700797866531	1573.796015395321	37.5
3	400.0	1.1241143862257326	1573.4618900564883	37.5
3	404.0	1.118086384316719	1573.5331596733552	37.5
3	408.0	1.1232712276615127	1571.52947446769	37.5
3	412.0	1.1190651843431605	1572.09332143468	37.5
3	416.0	1.1201298431798303	1573.312729990361	37.5
3	420.0	1.1199528097024751	1571.5581581007723	37.5
3	424.0	1.1228596130190196	1572.4303582470636	37.5
3	428.0	1.1203873190769984	1572.0787802866482	37.5
3	432.0	1.1162114505414904	1571.9351932621598	37.5
3	436.0	1.1153705978543136	1572.951441234165	37.5
3	440.0	1.1136236172485305	1571.8439627999371	37.5
3	444.0	1.1138275664173225	1572.388520636597	37.5
3	448.0	1.110271061312429	1572.2054113744207	37.5
3	452.0	1.1045062563454966	1572.6227897040524	37.5
3	456.0	1.1089393574063204	1572.377898271773	37.5
3	460.0	1.1055085979051051	1572.9113324196544	37.5
3	464.0	1.105628916102481	1571.7918914833758	37.5
3	468.0	1.0936372065300461	1572.8513157005757	37.5
3	472.0	1.1031466945494746	1572.7887790415596	37.5
3	476.0	1.0888341279724445	1573.106910078917	37.5
3	480.0	1.087146742562778	1573.0462291772908	37.5
3	484.0	1.0896934254537272	1573.2985448215877	37.5
3	488.0	1.0811094113358866	1573.9708674937426	37.5
3	492.0	1.086583282277386	1573.3533343224094	37.5
3	496.0	1.082654040566139	1573.0636550601969	37.5
3	500.0	1.081089643409305	1572.2139682635052	37.5
3	504.0	1.0735893982376923	1573.2868096266122	37.5
3	508.0	1.0765465102008058	1572.8292656288645	37.5
3	512.0	1.0746134084129122	1574.185725146038	37.5
3	516.0	1.0703077622984316	1573.9355956626137	37.5
3	520.0	1.0697343466305806	1574.2528334561014	37.5
3	524.0	1.0696137608073384	1572.8278430197022	37.5
3	528.0	1.0664835265356019	1573.214211041873	37.5
3	532.0	1.0587644361501398	1573.1027234885862	37.5
3	536.0	1.0631258981144533	1575.1753254618434	37.5
3	540.0	1.0617978267353234	1574.7586919083217	37.5
3	544.0	1.0584700776996787	1575.2187635390876	37.5
3	548.0	1.052708524325725	1575.8360501212862	37.5
3	552.0	1.0530700326839013	1576.0313561602131	37.5
3	556.0	1.0504502464843593	1575.071694457695	37.5
3	560.0	1.052643910428779	1575.2392350176422	37.5
3	564.0	1.0496016512566784	1574.9123239800458	37.5
3	568.0	1.0499911233144728	1574.7217802344978	37.5
3	572.0	1.047708852466137	1574.9897204470506	37.5
3	576.0	1.044919541215049	1574.9196120710062	37.5
3	580.0	1.0473235181933411	1574.0211820592629	37.5
3	584.0	1.0385635538762286	1575.0302501669023	37.5
3	588.0	1.0391595671200404	1574.9744954820655	37.5
3	592.0	1.0402626207666046	1573.872310468226	37.5
3	596.0	1.0407290905461386	1574.2991870842989	37.5
3	600.0	1.0321324862602843	1574.6710426677455	37.5
3	604.0	1.0405273021938142	1573.9083866475946	37.5
3	608.0	1.0304516653192208	1575.8188735341027	37.5
3	612.0	1.0256999526735275	1575.340778146456	37.5
3	616.0	1.0296789492652951	1575.0150211388325	37.5
3	620.0	1.0267495854014212	1575.4251483272772	37.5
3	624.0	1.0249477179061546	1574.6364277897146	37.5
3	628.0	1.0233841271443795	1574.4940088416108	37.5
3	632.0	1.0142294714651203	1574.4327858621846	37.5
3	636.0	1.0197297193288637	1575.3330058517602	37.5
3	640.0	1.0155077041857998	1574.3425089765756	37.5
3	644.0	1.0160517959929252	1573.9208714763	37.5
3	648.0	1.0120654563089693	1571.9309198687376	37.5
3	652.0	1.0138846147804548	1573.0613994180796	37.5
3	656.0	1.0144262093641725	1573.424370371341	37.5
3	660.0	1.0098029216347726	1572.6222341904515	37.5
3	664.0	1.0125835111182493	1572.7490087138708	37.5
3	668.0	1.0066987613895124	1572.6672606527216	37.5
4	0.0	0.895739350128535	1839.58531453373	37.5
4	4.0	0.897975020203709	1842.6844500412733	37.5
4	8.0	0.9019468588403905	1843.812806691173	37.5
4	12.0	0.9038462361633184	1843.7806880646256	37.5
4	16.0	0.9067808946779733	1843.61642546931	37.5
4	20.0	0.9131847167608955	1844.756083888545	37.5
4	24.0	0.9274624923504627	1843.7813839026044	37.5
4	28.0	0.9333690027968254	1844.1011500936256	37.5
4	32.0	0.9344677598901252	1845.3849798522083	37.5
4	36.0	0.9408134955160727	1845.3388841967544	37.5
4	40.0	0.9559891009589647	1844.6813943294017	37.5
4	44.0	1.016025998272485	1844.1223183097115	37.5
4	48.0	1.082503989124212	1843.7504832256363	37.5
4	52.0	1.0671064525642056	1844.3990369587964	37.5
4	56.0	1.0364005723361636	1844.5378584534508	37.5
4	60.0	1.0307376808490285	1844.5850165282468	37.5
4	64.0	1.040204789658224	1844.066869950059	37.5
4	68.0	1.0384646979790235	1844.1727304924368	37.5
4	72.0	1.0448204745240899	1844.4268766586729	37.5
4	76.0	1.054637974992688	1844.8703087215583	37.5
4	80.0	1.0634743267894715	1844.266457224369	37.5
4	84.0	1.074301928113768	1844.8071025686377	37.5
4	88.0	1.0899873313102582	1843.9833497226475	37.5
4	92.0	1.0823259327400807	1845.1457724730665	37.5
4	96.0	1.0879606100134103	1844.8842514108696	37.5
4	100.0	1.0930829662969894	1844.7653603069691	37.5
4	104.0	1.1048441129718904	1844.2110478266843	37.5
4	108.0	1.0986871614411746	1844.4235584527712	37.5
4	112.0	1.0991147637308927	1844.754850463935	37.5
4	116.0	1.0987957222344318	1844.7735946734688	37.5
4	120.0	1.1119493831120897	1843.895676673817	37.5
4	124.0	1.1106237004548598	1844.0046177236077	37.5
4	128.0	1.1069548938843154	1844.1836058794968	37.5
4	132.0	1.1023400558461283	1844.3392320978385	37.5
4	136.0	1.1034086901820717	1843.8281879751569	37.5
4	140.0	1.1043163836719334	1844.2599645838252	37.5
4	144.0	1.1101250601887478	1844.1100758361424	37.5
4	148.0	1.1097126849674215	1843.8067958597385	37.5
4	152.0	1.1010039352923797	1844.593492541589	37.5
4	156.0	1.1085150158292087	1844.218392276901	37.5
4	160.0	1.103179624786905	1844.347009948854	37.5
4	164.0	1.1096993596563378	1844.4214664380129	37.5
4	168.0	1.114585702315139	1843.7517534832105	37.5
4	172.0	1.107285542718542	1844.7504902743603	37.5
4	176.0	1.110108606562162	1843.941715064611	37.5
4	180.0	1.1174259181701947	1843.1165318214964	37.5
4	184.0	1.1148271978426232	1844.1045165164944	37.5
4	188.0	1.1011469445921027	1844.2853760801447	37.5
4	192.0	1.1091366075899334	1844.2071392110524	37.5
4	196.0	1.1123186993239078	1843.8184109308052	37.5
4	200.0	1.1141482064169062	1843.5888288491471	37.5
4	204.0	1.1107329980859695	1844.201786146003	37.5
4	208.0	1.113669737620131	1843.2356299714777	37.5
4	212.0	1.1161028444209817	1844.1213078674975	37.5
4	216.0	1.117006427897318	1843.7638352641277	37.5
4	220.0	1.1210948556518496	1843.660174698162	37.5
4	224.0	1.1200444138370944	1843.0859092468384	37.5
4	228.0	1.1173210144283416	1843.62805370298	37.5
4	232.0	1.117542413697712	1844.06765015638	37.5
4	236.0	1.118197237304793	1844.133988441902	37.5
4	240.0	1.117952514217457	1844.24867492542	37.5
4	244.0	1.1177660596763024	1843.4433998998768	37.5
4	248.0	1.110734039443114	1843.8701405394995	37.5
4	252.0	1.1215731644129279	1843.6177926269531	37.5
4	256.0	1.1207374577984972	1843.300646006537	37.5
4	260.0	1.1082524381015204	1844.393182956798	37.5
4	264.0	1.118058310873626	1844.167754371734	37.5
4	268.0	1.1123363704579945	1843.9781053176991	37.5
4	272.0	1.1068263298536098	1844.5052194012828	37.5
4	276.0	1.1174324326641862	1843.980040212629	37.5
4	280.0	1.1198242312278335	1844.0545250232028	37.5
4	284.0	1.1197140980770788	1843.5900813711537	37.5
4	288.0	1.1158967327265161	1843.7111289233335	37.5
4	292.0	1.1205301794897933	1844.0592735699213	37.5
4	296.0	1.118152021217164	1843.7263080328423	37.5
4	300.0	1.116872225040052	1843.18935689866	37.5
4	304.0	1.1205658313687177	1844.148124515906	37.5
4	308.0	1.1161748590039393	1843.816308819749	37.5
4	312.0	1.1230243834396607	1843.62048107032	37.5
4	316.0	1.108164010039763	1844.285430987411	37.5
4	320.0	1.1165849383175663	1842.8149919148168	37.5
4	324.0	1.1181937272791587	1843.2046848755672	37.5
4	328.0	1.1108499703239008	1844.449718877707	37.5
4	332.0	1.1149530432532098	1843.8362076469523	37.5
4	336.0	1.109226030352531	1844.444836858053	37.5
4	340.0	1.1240190663719014	1844.025993325556	37.5
4	344.0	1.1210238337901153	1844.2149962258056	37.5
4	348.0	1.1174354065980083	1843.975359331649	37.5
4	352.0	1.1152180330949981	1843.9169593338263	37.5
4	356.0	1.1080701781135307	1844.74822836602	37.5
4	360.0	1.105904309843306	1844.6187902069344	37.5
4	364.0	1.1104601345789915	1844.8007624517245	37.5
4	368.0	1.117726409183628	1844.187533187001	37.5
4	372.0	1.1202776398542151	1843.8726738950688	37.5
4	376.0	1.1161733019137094	1844.224778913511	37.5
4	380.0	1.108461932862633	1844.5628047897824	37.5
4	384.0	1.114316027630176	1843.9493165705424	37.5
4	388.0	1.109998853419646	1844.3541274839763	37.5
4	392.0	1.1058336196458325	1844.335760224821	37.5
4	396.0	1.110407445200249	1844.014664584466	37.5
4	400.0	1.1169222896738416	1843.2707206142384	37.5
4	404.0	1.1183548683087237	1843.4758862123265	37.5
4	408.0	1.1071250675525641	1844.4887858049956	37.5
4	412.0	1.1042114109354315	1844.2651981516085	37.5
4	416.0	1.120277250510449	1844.03792296306	37.5
4	420.0	1.1176164117506093	1844.0032900382903	37.5
4	424.0	1.1103342789854869	1843.9502376968628	37.5
4	428.0	1.1192767107516126	1843.534621289564	37.5
4	432.0	1.1197014776522531	1843.8234217365944	37.5
4	436.0	1.1183113614285538	1844.1880799238688	37.5
4	440.0	1.1132177328274147	1844.2304186591596	37.5
4	444.0	1.1077145595874012	1844.1282164225963	37.5
4	448.0	1.0983485459139835	1844.4755392623197	37.5
4	452.0	1.1052079291796164	1844.102397353216	37.5
4	456.0	1.1111255730803389	1844.223124145956	37.5
4	460.0	1.1094985587985713	1843.0784467655344	37.5
4	464.0	1.0943689274872794	1844.3323737939215	37.5
4	468.0	1.1070929098623383	1843.778883325512	37.5
4	472.0	1.098284973595069	1843.4458034261957	37.5
4	476.0	1.0961503726429287	1844.0692096464124	37.5
4	480.0	1.0943357284399093	1843.887700983282	37.5
4	484.0	1.0946504874468888	1843.845311840372	37.5
4	488.0	1.0936719448560823	1843.8385424157125	37.5
4	492.0	1.0847065274376608	1843.1389843972088	37.5
4	496.0	1.0838247002284178	1844.244612758338	37.5
4	500.0	1.0756351389074974	1844.4403549271683	37.5
4	504.0	1.0798006944474876	1844.1175071208384	37.5
4	508.0	1.0772629479914557	1844.244438416274	37.5
4	512.0	1.0776150612985766	1842.9080618961864	37.5
4	516.0	1.073083672142599	1843.7793906576549	37.5
4	520.0	1.073205988870717	1843.562894704182	37.5
4	524.0	1.061231807437092	1844.8613757237251	37.5
4	528.0	1.0666888436827997	1843.5701311262155	37.5
4	532.0	1.0686325467212157	1843.5533565590683	37.5
4	536.0	1.0610020252779657	1843.6695455304848	37.5
4	540.0	1.0520194134358718	1844.559366984936	37.5
4	544.0	1.0616258985265135	1843.623921632074	37.5
4	548.0	1.0444915430864037	1844.4004738505023	37.5
4	552.0	1.0537649870177783	1844.0252587998768	37.5
4	556.0	1.0508758604180783	1843.627766281416	37.5
4	560.0	1.0537995675675804	1844.1586943994569	37.5
4	564.0	1.0477650580220768	1843.10792191678	37.5
4	568.0	1.0456654181976452	1843.4623722076856	37.5
4	572.0	1.0363495570943333	1844.3658920081805	37.5
4	576.0	1.0379243994252267	1844.1785544081051	37.5
4	580.0	1.0417518933463903	1844.0682013633489	37.5
4	584.0	1.0354243502416314	1843.4438547065215	37.5
4	588.0	1.0321619667807012	1843.2316721164912	37.5
4	592.0	1.034547990515218	1843.7160401994024	37.5
4	596.0	1.0326933907376739	1843.771075963909	37.5
4	600.0	1.027942167883581	1844.009551734126	37.5
4	604.0	1.032958886414463	1844.1840009045843	37.5
4	608.0	1.0209812192731644	1844.3269561665395	37.5
4	612.0	1.0224865555525415	1843.630463822535	37.5
4	616.0	1.014842065265854	1844.0388617015435	37.5
4	620.0	1.0153967658219298	1843.7677154897165	37.5
4	624.0	1.0121236390977981	1844.2629376191528	37.5
4	628.0	1.0209412096935355	1843.79569951174	37.5
4	632.0	1.0046494330388536	1844.4110638965549	37.5
4	636.0	1.012359849231659	1842.9963231016532	37.5
4	640.0	1.0063085354536407	1843.9920477887276	37.5
4	644.0	1.0115078894589595	1843.3744988635265	37.5
4	648.0	1.0030385350653934	1843.9241813768303	37.5
4	652.0	1.0058279904439842	1842.6052750823176	37.5
4	656.0	0.9931223306538332	1844.433053038955	37.5
4	660.0	1.0027296481522776	1844.0132454519128	37.5
4	664.0	0.9911338480904167	1844.3030772930583	37.5
4	668.0	0.9971658700257634	1843.0676048094977	37.5
5	0.0	0.9140735663252267	1285.555330599185	37.5
5	4.0	0.9159020010709356	1284.5959475919328	37.5
5	8.0	0.9145904895343013	1276.8055935270615	37.5
5	12.0	0.9202356441186025	1276.4446436623316	37.5
5	16.0	0.9224240952389314	1285.1578554979037	37.5
5	20.0	0.9288305908096759	1285.675769176517	37.5
5	24.0	0.9365176937592167	1292.0842414440212	37.5
5	28.0	0.945947754596405	1297.3658232549908	37.5
5	32.0	0.9467563337074787	1303.059205558198	37.5
5	36.0	0.9590075806641061	1306.1712626034362	37.5
5	40.0	0.9708309700102019	1304.4021099401791	37.5
5	44.0	0.9925625614560092	1304.20535791459	37.5
5	48.0	1.0546520925476919	1304.447972041881	37.5
5	52.0	1.1095337004257761	1302.2502445254918	37.5
5	56.0	1.0862848096087214	1302.661716092579	37.5
5	60.0	1.0586487394808626	1301.179882851171	37.5
5	64.0	1.0479544832699015	1301.4581228476611	37.5
5	68.0	1.0447260666276226	1301.3583215353158	37.5
5	72.0	1.0549799250491922	1302.7447497078867	37.5
5	76.0	1.0640806385367374	1303.0545579961426	37.5
5	80.0	1.0743010445697403	1302.799589202422	37.5
5	84.0	1.0826937171829512	1303.342407412459	37.5
5	88.0	1.0871928283122934	1303.198232073922	37.5
5	92.0	1.0953920701623776	1302.4448751466352	37.5
5	96.0	1.1013565051644596	1304.701437474361	37.5
5	100.0	1.103898833651864	1303.30921431287	37.5
5	104.0	1.106735314246509	1303.839631106428	37.5
5	108.0	1.1147895870752234	1302.4422309936815	37.5
5	112.0	1.1153373103911606	1303.02532344743	37.5
5	116.0	1.1166567017528422	1302.416249251474	37.5
5	120.0	1.1174368229221647	1294.89711913292	37.5
5	124.0	1.1202267927308398	1287.7976669905397	37.5
5	128.0	1.1191594107950589	1288.4416215838123	37.5
5	132.0	1.1232678105120604	1288.702283547248	37.5
5	136.0	1.1207468364510076	1289.0569775469785	37.5
5	140.0	1.119869971851044	1288.6289863395325	37.5
5	144.0	1.1183618820092796	1288.248322586457	37.5
5	148.0	1.1253260908077591	1288.519097421702	37.5
5	152.0	1.117849064741063	1288.6273801746702	37.5
5	156.0	1.114897787871559	1289.814066961878	37.5
5	160.0	1.1191244675347596	1287.807859047572	37.5
5	164.0	1.1234991857231023	1288.1710096015863	37.5
5	168.0	1.1165976395881783	1287.8258981702052	37.5
5	172.0	1.1221465730330484	1287.01192732223	37.5
5	176.0	1.1279399742444418	1286.5121566316902	37.5
5	180.0	1.1196122534162434	1286.1344093778089	37.5
5	184.0	1.1260091242717705	1285.4068328568364	37.5
5	188.0	1.118368061842477	1285.6452692601936	37.5
5	192.0	1.1219715021762326	1286.7754769131354	37.5
5	196.0	1.1217725817059907	1287.0493290279535	37.5
5	200.0	1.123637694420501	1286.078674250307	37.5
5	204.0	1.116275306515868	1285.2489449951645	37.5
5	208.0	1.1266155532597002	1284.5133670524654	37.5
5	212.0	1.1223318516256884	1284.584898955285	37.5
5	216.0	1.1264803369809333	1284.5306156259858	37.5
5	220.0	1.1221110013942304	1284.7785555071864	37.5
5	224.0	1.1180891700523643	1284.5030361628772	37.5
5	228.0	1.120972785738831	1284.806392434446	37.5
5	232.0	1.1218015507391175	1285.5154762067675	37.5
5	236.0	1.132227873652286	1283.9662156059496	37.5
5	240.0	1.1162245204764092	1284.6334692297232	37.5
5	244.0	1.1182479727626182	1284.5932449438917	37.5
5	248.0	1.125398953061804	1283.8247524207843	37.5
5	252.0	1.1189961232516061	1285.8031487510823	37.5
5	256.0	1.1198408600766048	1284.7188979701662	37.5
5	260.0	1.118960067552323	1284.6575275058756	37.5
5	264.0	1.1213803702584166	1277.9617441808166	37.5
5	268.0	1.1176379678107828	1278.8191170877074	37.5
5	272.0	1.1255169667715643	1278.950075784326	37.5
5	276.0	1.124033302896257	1279.3634382453115	37.5
5	280.0	1.127686583647193	1278.112417176209	37.5
5	284.0	1.1244030199879922	1278.370318314078	37.5
5	288.0	1.124172962263385	1278.4388237771518	37.5
5	292.0	1.1214961978795286	1278.3338244246986	37.5
5	296.0	1.1293221048301512	1279.1348535930922	37.5
5	300.0	1.1280431612487933	1281.0437651584557	37.5
5	304.0	1.124456653174938	1280.4373855143342	37.5
5	308.0	1.1281835499909154	1280.3589962204512	37.5
5	312.0	1.127817757768998	1280.2811952054476	37.5
5	316.0	1.1298378804239968	1280.4279752549403	37.5
5	320.0	1.128182636490381	1282.5163463459296	37.5
5	324.0	1.1192056115634186	1282.2706504108037	37.5
5	328.0	1.126168311622756	1281.2854178253233	37.5
5	332.0	1.1207758688084388	1281.519861623095	37.5
5	336.0	1.1240920243993255	1282.7187676308613	37.5
5	340.0	1.122643347664471	1283.9764333956712	37.5
5	344.0	1.1265046263150789	1283.0983264025924	37.5
5	348.0	1.127798265060368	1284.006665368719	37.5
5	352.0	1.1285290920801307	1291.229199175	37.5
5	356.0	1.122812998707069	1291.6778791913832	37.5
5	360.0	1.1281367398285955	1291.6387411734731	37.5
5	364.0	1.1271717960780205	1289.8420989375547	37.5
5	368.0	1.1271439874366986	1290.2069985395854	37.5
5	372.0	1.1271802221706884	1289.9171761502469	37.5
5	376.0	1.1236254496443066	1290.6790230209149	37.5
5	380.0	1.1291677238267566	1290.447847560875	37.5
5	384.0	1.123817603746652	1290.53508249898	37.5
5	388.0	1.1310752623082883	1289.30868971532	37.5
5	392.0	1.1208258500295802	1290.3013057083374	37.5
5	396.0	1.1283123947241847	1287.675174036831	37.5
5	400.0	1.1274661731364541	1288.943411101945	37.5
5	404.0	1.1270992623665523	1289.6629864856293	37.5
5	408.0	1.1274218974101207	1289.4478327733464	37.5
5	412.0	1.1219086774261962	1289.6460993741978	37.5
5	416.0	1.125953501997275	1290.2902886283457	37.5
5	420.0	1.121710172141689	1287.239337296082	37.5
5	424.0	1.128267073397264	1282.8954916098137	37.5
5	428.0	1.1262313930851207	1282.102623195019	37.5
5	432.0	1.1211295906576262	1283.6574829338076	37.5
5	436.0	1.1171301823009425	1285.518020407251	37.5
5	440.0	1.1191809219554305	1285.252151331517	37.5
5	444.0	1.1142336612390356	1285.2741250049337	37.5
5	448.0	1.1099315425823917	1283.388941752355	37.5
5	452.0	1.1085028956602867	1281.5399315048282	37.5
5	456.0	1.10793482834234	1282.5142340666457	37.5
5	460.0	1.1007417834000466	1282.9070911430238	37.5
5	464.0	1.1090525418829338	1282.8093412395851	37.5
5	468.0	1.1043468875312406	1282.3321880331123	37.5
5	472.0	1.0994486088114794	1281.5883027326984	37.5
5	476.0	1.1028249318788474	1273.581309997098	37.5
5	480.0	1.1008443725708819	1268.1614070442013	37.5
5	484.0	1.0916061536831132	1272.8737826854813	37.5
5	488.0	1.0920697777982449	1272.284210729903	37.5
5	492.0	1.0974196097018336	1272.209117975203	37.5
5	496.0	1.0923115382030761	1267.7605181371032	37.5
5	500.0	1.090122434727818	1270.6900265547092	37.5
5	504.0	1.0802777027048873	1270.292329233568	37.5
5	508.0	1.084331761800026	1270.2815083111552	37.5
5	512.0	1.079230115448995	1271.70242174744	37.5
5	516.0	1.0838404310582141	1270.2772977799118	37.5
5	520.0	1.0791314991007983	1268.683073498373	37.5
5	524.0	1.076425340316413	1271.9905754894187	37.5
5	528.0	1.0772110022001715	1271.449853158789	37.5
5	532.0	1.073546533933055	1270.9551020204392	37.5
5	536.0	1.0711365042244407	1280.4546946220407	37.5
5	540.0	1.0734950526766802	1280.5058039536978	37.5
5	544.0	1.0639520424694444	1280.0153839992051	37.5
5	548.0	1.0644908174015035	1277.4625819007397	37.5
5	552.0	1.061862228619222	1274.9625549612233	37.5
5	556.0	1.0653440593755683	1278.115836955573	37.5
5	560.0	1.064420736015123	1275.8700002811	37.5
5	564.0	1.0609098469875842	1276.8865778896693	37.5
5	568.0	1.060118278174642	1277.8473566894547	37.5
5	572.0	1.0534801370837499	1277.6642094572858	37.5
5	576.0	1.056536139223584	1276.9210167669744	37.5
5	580.0	1.0550917545914613	1275.8650589528029	37.5
5	584.0	1.0427168150015844	1277.443807639961	37.5
5	588.0	1.0441171320093239	1278.6838304558823	37.5
5	592.0	1.0472555945471018	1278.5432385691656	37.5
5	596.0	1.038816044933174	1277.3694556158537	37.5
5	600.0	1.0436993642888992	1278.2131480032444	37.5
5	604.0	1.047553255320259	1276.1507945404994	37.5
5	608.0	1.0419510977651765	1277.9710908573538	37.5
5	612.0	1.0383044742403282	1277.108433075871	37.5
5	616.0	1.0362121901976087	1277.0554466352771	37.5
5	620.0	1.0397663623945488	1278.523162316233	37.5
5	624.0	1.0346595915329826	1277.5229744018611	37.5
5	628.0	1.026852333683353	1277.4163265409193	37.5
5	632.0	1.0216221323523094	1274.048296117178	37.5
5	636.0	1.0211214900663725	1276.450086704001	37.5
5	640.0	1.0224888229149345	1275.8897974541314	37.5
5	644.0	1.0222193558834234	1275.8431947088577	37.5
5	648.0	1.014689107742849	1273.1927393753929	37.5
5	652.0	1.0209430385710254	1275.0692334251164	37.5
5	656.0	1.0111265563878953	1273.2095323013957	37.5
5	660.0	1.0103700787663814	1273.4248997489167	37.5
5	664.0	1.0077714566649931	1273.522151225185	37.5
5	668.0	1.0022665867718386	1274.447731361096	37.5
8	0.0	0.9234544465861637	1216.0848841347213	37.5
8	4.0	0.9236494503896915	1216.491108346022	37.5
8	8.0	0.923033376840571	1204.769728834326	37.5
8	12.0	0.9315270702320153	1209.0893290250783	37.5
8	16.0	0.9319275226863197	1217.0002418909482	37.5
8	20.0	0.9452987356097814	1217.0210348482474	37.5
8	24.0	0.9519165980180901	1225.432508841668	37.5
8	28.0	0.9588840456907429	1231.9615393736772	37.5
8	32.0	0.9732736575351855	1237.070510137559	37.5
8	36.0	0.9843939357094695	1239.3379888351371	37.5
8	40.0	1.0019319739907437	1237.455778990208	37.5
8	44.0	1.0815486190294585	1236.312956132596	37.5
8	48.0	1.1320573418870394	1237.100500467789	37.5
8	52.0	1.1181368684163866	1236.2246011484872	37.5
8	56.0	1.0922470210630912	1235.9571773094744	37.5
8	60.0	1.0763231761262997	1236.928305107372	37.5
8	64.0	1.0784671587486157	1236.3540423484494	37.5
8	68.0	1.0848765290151192	1236.452716376066	37.5
8	72.0	1.1005160271878938	1236.6029578223852	37.5
8	76.0	1.1129818145368326	1237.0557931803842	37.5
8	80.0	1.1253741939226805	1234.9855615252595	37.5
8	84.0	1.13371758568027	1236.2820374301937	37.5
8	88.0	1.1356131205862567	1235.4058956519998	37.5
8	92.0	1.1429710975820428	1236.1121858467593	37.5
8	96.0	1.1460711525911205	1236.6342364836544	37.5
8	100.0	1.1475312341653774	1236.543655798536	37.5
8	104.0	1.1474300308549024	1236.5081323676936	37.5
8	108.0	1.1546016785666278	1236.0956133130385	37.5
8	112.0	1.1610213238669451	1235.1868403523629	37.5
8	116.0	1.1608599270672453	1233.9448192854693	37.5
8	120.0	1.1587531412074061	1227.714610347683	37.5
8	124.0	1.1597601067968724	1222.8162511023331	37.5
8	128.0	1.161481668472118	1223.426023434321	37.5
8	132.0	1.1590527928181644	1223.8045746788343	37.5
8	136.0	1.1581018572177084	1222.6839947708245	37.5
8	140.0	1.1584390726917597	1223.159051103861	37.5
8	144.0	1.1573388239417144	1222.4409276852507	37.5
8	148.0	1.1620170981317581	1222.1955492334853	37.5
8	152.0	1.1625446488524203	1222.384596020238	37.5
8	156.0	1.1653246950868899	1222.2982785624977	37.5
8	160.0	1.1656026015050067	1221.3165737718384	37.5
8	164.0	1.1653986738691438	1221.8452688000011	37.5
8	168.0	1.1648290070550176	1221.943853043166	37.5
8	172.0	1.169656854522089	1221.3003955013849	37.5
8	176.0	1.1659664128178233	1221.5438503827347	37.5
8	180.0	1.1636628405509033	1220.9348962136692	37.5
8	184.0	1.1609069066687634	1218.857946844914	37.5
8	188.0	1.159605579408905	1220.9261431374755	37.5
8	192.0	1.1640914373328313	1220.586443183342	37.5
8	196.0	1.1678114020401436	1220.723928908838	37.5
8	200.0	1.1627677774017933	1220.7733579931842	37.5
8	204.0	1.1651579966572125	1220.8810844950167	37.5
8	208.0	1.163511584337693	1219.6471029986265	37.5
8	212.0	1.1672435409199116	1219.830146388249	37.5
8	216.0	1.1739434735350067	1219.9631915513037	37.5
8	220.0	1.1685112445165664	1218.5521578563544	37.5
8	224.0	1.1657283354190737	1218.5199879538588	37.5
8	228.0	1.166272040053655	1219.239660383792	37.5
8	232.0	1.1662946574038155	1219.4142575040803	37.5
8	236.0	1.1695692579239987	1218.944447340968	37.5
8	240.0	1.1730023540923435	1219.759638247011	37.5
8	244.0	1.1690930151487404	1219.9195687176984	37.5
8	248.0	1.1750621717513938	1219.3873370458316	37.5
8	252.0	1.1639955303936875	1214.5930571399842	37.5
8	256.0	1.1670675696776593	1212.313539928923	37.5
8	260.0	1.1669146010069609	1207.7308187859378	37.5
8	264.0	1.1663201440479638	1198.3971187060222	37.5
8	268.0	1.1699350692956867	1197.3779280189349	37.5
8	272.0	1.164319944675371	1198.137781107237	37.5
8	276.0	1.170626382514536	1199.577036438301	37.5
8	280.0	1.1720724692326123	1198.8595490239609	37.5
8	284.0	1.168812590464236	1198.5330609840266	37.5
8	288.0	1.1659975296153684	1197.4306761858006	37.5
8	292.0	1.1646862654873664	1198.323199838983	37.5
8	296.0	1.1652591824332696	1198.6748275996702	37.5
8	300.0	1.1700502478805646	1197.0019658755482	37.5
8	304.0	1.163631147386666	1193.7658364356969	37.5
8	308.0	1.1656284961720071	1194.846635814516	37.5
8	312.0	1.1667940094351228	1193.675024678467	37.5
8	316.0	1.1682518279006666	1193.6049673230718	37.5
8	320.0	1.1677952905094613	1195.3757258853066	37.5
8	324.0	1.1678278447277648	1195.2136144823398	37.5
8	328.0	1.1691222771493064	1194.561098298644	37.5
8	332.0	1.1633559924745898	1192.9906329954915	37.5
8	336.0	1.168763846090859	1195.1656775906115	37.5
8	340.0	1.1626041967039304	1195.0051557172187	37.5
8	344.0	1.1712889536988131	1193.979952570931	37.5
8	348.0	1.1731694272261217	1193.1557061856636	37.5
8	352.0	1.1693773277189645	1193.4495895838793	37.5
8	356.0	1.1655907949389874	1193.994317672268	37.5
8	360.0	1.1754492729482648	1193.7721456796296	37.5
8	364.0	1.167643927322873	1194.203697664952	37.5
8	368.0	1.1718773835934078	1193.4805618930511	37.5
8	372.0	1.1680148675887003	1194.607977733214	37.5
8	376.0	1.1677215861777779	1194.4250456726388	37.5
8	380.0	1.16444560552097	1194.6150056105878	37.5
8	384.0	1.1650034871009396	1194.8323018326168	37.5
8	388.0	1.1665647842614428	1194.6181031665903	37.5
8	392.0	1.1675722440930416	1193.5524168716206	37.5
8	396.0	1.1639817953760618	1194.3270680159342	37.5
8	400.0	1.168554900042797	1194.6123052773669	37.5
8	404.0	1.1693912740582202	1196.031804920097	37.5
8	408.0	1.1703219182572864	1194.9329039886456	37.5
8	412.0	1.1682052475547915	1194.4814410402005	37.5
8	416.0	1.1703226191401686	1196.2994005209712	37.5
8	420.0	1.1647185759487246	1195.3344399357816	37.5
8	424.0	1.166313871765415	1195.0704472423872	37.5
8	428.0	1.1648198941247445	1193.858156257245	37.5
8	432.0	1.1605996248541306	1194.6571423300304	37.5
8	436.0	1.16235136131222	1195.3652526518108	37.5
8	440.0	1.1582724192788394	1194.5155914794725	37.5
8	444.0	1.1594577282400103	1194.3271183813345	37.5
8	448.0	1.1471679156418864	1194.1189735858177	37.5
8	452.0	1.1544896048600284	1194.7986959296943	37.5
8	456.0	1.1556038470050534	1194.9954670266586	37.5
8	460.0	1.1567233177115885	1195.6791192435446	37.5
8	464.0	1.1557228798596222	1195.3608753093156	37.5
8	468.0	1.148084197883955	1194.1028132481667	37.5
8	472.0	1.1478387278961937	1194.8406891213044	37.5
8	476.0	1.142304711011143	1196.8128024640096	37.5
8	480.0	1.1412733960322492	1197.8543353199086	37.5
8	484.0	1.1415976311471292	1202.382687538535	37.5
8	488.0	1.1330697815618334	1202.640736925233	37.5
8	492.0	1.1349531164909634	1202.5368166082435	37.5
8	496.0	1.1370838586266694	1198.6800674407332	37.5
8	500.0	1.1365771426526141	1194.8494804563495	37.5
8	504.0	1.1280021059500092	1194.5427027276507	37.5
8	508.0	1.122883642647657	1193.537265257221	37.5
8	512.0	1.1284193749125995	1186.1410996173188	37.5
8	516.0	1.1198653565070096	1187.228430426486	37.5
8	520.0	1.1149622787235778	1185.870396312319	37.5
8	524.0	1.114118047398316	1184.1622798259016	37.5
8	528.0	1.1123576992608173	1184.4715826976417	37.5
8	532.0	1.1107867499111512	1184.3035914702202	37.5
8	536.0	1.1130412866947488	1178.60325412346	37.5
8	540.0	1.1044727271653576	1176.467055810599	37.5
8	544.0	1.1105878152609023	1177.197455406102	37.5
8	548.0	1.0975022728289903	1176.4341297706198	37.5
8	552.0	1.0936134579402699	1176.017585689606	37.5
8	556.0	1.0984168014026525	1176.2573355843117	37.5
8	560.0	1.0973686821912443	1174.922026528291	37.5
8	564.0	1.0971750556019382	1173.1474883341264	37.5
8	568.0	1.0874217716675112	1172.8448477856489	37.5
8	572.0	1.0895061851064543	1172.36418620763	37.5
8	576.0	1.092683003722577	1171.6712376516498	37.5
8	580.0	1.0859745634790474	1171.8603728820822	37.5
8	584.0	1.079504738134679	1171.7624860476797	37.5
8	588.0	1.0847571135810712	1172.335777313299	37.5
8	592.0	1.0761913634280138	1172.3580258697152	37.5
8	596.0	1.0767663353806798	1171.026808774748	37.5
8	600.0	1.075059365393522	1172.774642197848	37.5
8	604.0	1.0813071444953481	1172.5630001513728	37.5
8	608.0	1.0679536968147216	1171.3240248267348	37.5
8	612.0	1.068655506906307	1172.900134179304	37.5
8	616.0	1.0684249942462487	1174.575067522736	37.5
8	620.0	1.0634210130294963	1172.616979538311	37.5
8	624.0	1.0670707433284656	1172.8651044341473	37.5
8	628.0	1.0624538057271735	1171.1489014049853	37.5
8	632.0	1.0563256057475368	1171.384514660611	37.5
8	636.0	1.0537970232464793	1172.8739776573368	37.5
8	640.0	1.0586665951546557	1171.3768397607157	37.5
8	644.0	1.0550074467812183	1171.6433209054214	37.5
8	648.0	1.0448796573738577	1169.503982410676	37.5
8	652.0	1.0449444413817677	1169.0477007876495	37.5
8	656.0	1.0437919330293661	1169.8341994971493	37.5
8	660.0	1.0375943830746759	1170.445853964893	37.5
8	664.0	1.0432119514317104	1169.912189517083	37.5
8	668.0	1.042366471494745	1171.483747709276	37.5
9	0.0	0.923987506846122	1486.2594046573363	37.5
9	4.0	0.9166311280098073	1490.446077131487	37.5
9	8.0	0.9271218586011949	1487.06982247952	37.5
9	12.0	0.9183797288755191	1489.0326845308127	37.5
9	16.0	0.9241746909760358	1490.2969936838008	37.5
9	20.0	0.9344443912830921	1490.7227492068157	37.5
9	24.0	0.9372604259855791	1498.7087485251338	37.5
9	28.0	0.9401273676277436	1509.1323319007045	37.5
9	32.0	0.948226928767961	1508.5809104923414	37.5
9	36.0	0.9639346451983596	1507.886882363943	37.5
9	40.0	0.966928477004931	1508.367239466702	37.5
9	44.0	1.0027045830842423	1509.032460469621	37.5
9	48.0	1.0808154932896028	1507.5137655254266	37.5
9	52.0	1.1116299286106035	1506.9175419446983	37.5
9	56.0	1.0760825247877073	1505.6944414236182	37.5
9	60.0	1.057284544628336	1508.3039587126982	37.5
9	64.0	1.0471071617617895	1507.2079450488256	37.5
9	68.0	1.0473566490941986	1506.219722727511	37.5
9	72.0	1.0636068612971907	1506.1738399040337	37.5
9	76.0	1.0719723507175916	1505.2614135769838	37.5
9	80.0	1.0795942398428422	1506.8117861476592	37.5
9	84.0	1.0872345459907247	1506.104561264483	37.5
9	88.0	1.0984720764447542	1506.4121524237512	37.5
9	92.0	1.1127874087361147	1507.6216457460853	37.5
9	96.0	1.1099365411822915	1508.0119905073811	37.5
9	100.0	1.1142837119994105	1507.7582317161218	37.5
9	104.0	1.1127425860974742	1507.8492965913958	37.5
9	108.0	1.1196666833694597	1507.195592489861	37.5
9	112.0	1.1168114456746727	1507.531975690038	37.5
9	116.0	1.124500889895652	1505.5683590396734	37.5
9	120.0	1.1205371191225102	1507.2456294915255	37.5
9	124.0	1.1146006979336942	1506.3203200553123	37.5
9	128.0	1.1164695566078098	1507.0279137873474	37.5
9	132.0	1.1216424239396101	1507.1925746119591	37.5
9	136.0	1.1231289473048984	1507.8982602599228	37.5
9	140.0	1.1248373853878089	1507.2236030493175	37.5
9	144.0	1.1239745677940076	1505.5256938595264	37.5
9	148.0	1.1235807079459903	1506.430651659574	37.5
9	152.0	1.1225835865557903	1505.4356580660735	37.5
9	156.0	1.1249843538157602	1507.091686244796	37.5
9	160.0	1.1183114338108595	1507.1285560249653	37.5
9	164.0	1.1260033492425023	1505.5883277560697	37.5
9	168.0	1.1272950631692413	1507.455903388838	37.5
9	172.0	1.125690726299796	1505.820676812287	37.5
9	176.0	1.1244278587186187	1504.6723033681396	37.5
9	180.0	1.127355253977446	1503.7276146324891	37.5
9	184.0	1.121002368759897	1505.843829950702	37.5
9	188.0	1.1250170446853691	1505.10378852092	37.5
9	192.0	1.1203380535205962	1505.3266178857891	37.5
9	196.0	1.122871667863311	1505.5748004948657	37.5
9	200.0	1.1262085557355246	1506.310966021941	37.5
9	204.0	1.124908854109083	1504.8024322970064	37.5
9	208.0	1.1242802552607354	1505.9026515067778	37.5
9	212.0	1.122146845194513	1505.1658867388169	37.5
9	216.0	1.1288869803421262	1504.8909713734604	37.5
9	220.0	1.132139847051766	1503.197251375279	37.5
9	224.0	1.1247293617082832	1504.3078221913638	37.5
9	228.0	1.1317385466653398	1505.146801077243	37.5
9	232.0	1.1232758978593835	1502.9977311542712	37.5
9	236.0	1.1278352286151876	1504.818052260545	37.5
9	240.0	1.1218062020583337	1503.9930313387747	37.5
9	244.0	1.1228832588229796	1503.5808770958613	37.5
9	248.0	1.1244157206938739	1503.6103070845656	37.5
9	252.0	1.1226387372436224	1503.1706284439742	37.5
9	256.0	1.1274181878377239	1502.4124921157918	37.5
9	260.0	1.1247537536189367	1500.176183658703	37.5
9	264.0	1.127284662636293	1497.694350055838	37.5
9	268.0	1.1282132126464082	1499.225559136965	37.5
9	272.0	1.126965796635067	1500.7177662819267	37.5
9	276.0	1.1328558873397734	1500.4312753998397	37.5
9	280.0	1.1230605276291277	1500.41890527204	37.5
9	284.0	1.130243295625768	1499.3641280000645	37.5
9	288.0	1.1252410440934082	1500.0284142172925	37.5
9	292.0	1.1303283034852607	1500.6187927645108	37.5
9	296.0	1.1300421884221912	1499.3019982761402	37.5
9	300.0	1.1331526613721006	1499.5643343320585	37.5
9	304.0	1.1260275618411866	1496.0724869538192	37.5
9	308.0	1.1331946961787847	1495.502056804342	37.5
9	312.0	1.1373576187313492	1495.094187729259	37.5
9	316.0	1.1312502157773328	1496.362437478708	37.5
9	320.0	1.132542892175593	1497.5729385098955	37.5
9	324.0	1.1315067256569027	1497.2126803917315	37.5
9	328.0	1.1275596550653004	1495.159570250693	37.5
9	332.0	1.1293083608756609	1496.3824890774206	37.5
9	336.0	1.1323470906780846	1498.8902121923145	37.5
9	340.0	1.1286222729697737	1497.509279881011	37.5
9	344.0	1.1318657490788904	1496.9236648433346	37.5
9	348.0	1.1371686020916139	1497.414495602576	37.5
9	352.0	1.1287559237665568	1499.6411602524818	37.5
9	356.0	1.1278555697834076	1499.9810792390838	37.5
9	360.0	1.134518212967149	1498.63655433646	37.5
9	364.0	1.130179988746561	1498.3126305992837	37.5
9	368.0	1.1315960435888115	1498.6170842729996	37.5
9	372.0	1.1369980831937625	1496.431798258413	37.5
9	376.0	1.1257992319024626	1497.368445731062	37.5
9	380.0	1.1326964840228149	1499.306940473237	37.5
9	384.0	1.1315398004619557	1499.2520393952327	37.5
9	388.0	1.130429497623347	1497.798389300826	37.5
9	392.0	1.1304844096319009	1497.2141265073108	37.5
9	396.0	1.1293321742502367	1499.2092973204583	37.5
9	400.0	1.1334203621897754	1498.331649852148	37.5
9	404.0	1.1294149970392477	1498.9841153907323	37.5
9	408.0	1.1292500233241987	1499.071906006139	37.5
9	412.0	1.1287031565169678	1497.984908716464	37.5
9	416.0	1.1306118407018886	1498.1908969233996	37.5
9	420.0	1.1293390102398242	1498.4485518458223	37.5
9	424.0	1.1300299858605318	1498.223855258188	37.5
9	428.0	1.1306130866325725	1498.147829443745	37.5
9	432.0	1.125912478877676	1497.005616887831	37.5
9	436.0	1.1258923181075338	1498.5418486517112	37.5
9	440.0	1.1246762474525087	1498.2829342176346	37.5
9	444.0	1.1232890649685634	1497.7915365367974	37.5
9	448.0	1.1222336230066943	1496.9739850292815	37.5
9	452.0	1.1167000611815878	1497.0751110327262	37.5
9	456.0	1.1188762344113221	1495.218925036216	37.5
9	460.0	1.1232499382271486	1495.0361667297714	37.5
9	464.0	1.1186130096691502	1495.8476616241765	37.5
9	468.0	1.1148720380469201	1495.853417498935	37.5
9	472.0	1.1171800178496454	1495.753400347461	37.5
9	476.0	1.1140556523071836	1494.376457120136	37.5
9	480.0	1.103183182912731	1494.3796755066426	37.5
9	484.0	1.1106388245921577	1495.4059426609003	37.5
9	488.0	1.105188217407128	1496.4910804775625	37.5
9	492.0	1.1014563502452388	1497.372069492951	37.5
9	496.0	1.1015510877645978	1492.767050267937	37.5
9	500.0	1.09346440114523	1493.2327279434896	37.5
9	504.0	1.093047520018922	1493.0646019284138	37.5
9	508.0	1.0928744823532854	1491.7571822580965	37.5
9	512.0	1.0967350587843034	1488.282445862293	37.5
9	516.0	1.0900156800189205	1487.856865869643	37.5
9	520.0	1.085389520736868	1487.8303806876424	37.5
9	524.0	1.0787861588089709	1487.9211568235933	37.5
9	528.0	1.0767392931414737	1486.7617629777008	37.5
9	532.0	1.0748752970631077	1487.8617908551864	37.5
9	536.0	1.0801546085426643	1482.1448616861524	37.5
9	540.0	1.0841997453911625	1480.9273241535948	37.5
9	544.0	1.0727331189148674	1482.0150525737567	37.5
9	548.0	1.0685432453723474	1482.2114482995185	37.5
9	552.0	1.068539862821976	1481.4570869469178	37.5
9	556.0	1.067985322255315	1482.497257532892	37.5
9	560.0	1.0689882687127865	1479.86635782836	37.5
9	564.0	1.0612536645811703	1481.4548258186594	37.5
9	568.0	1.062279996495346	1479.950265399652	37.5
9	572.0	1.0556874818816264	1478.68461300696	37.5
9	576.0	1.0552697423347723	1480.1905611941368	37.5
9	580.0	1.0526014062044107	1478.4211052060998	37.5
9	584.0	1.0529113211407388	1479.9423100063525	37.5
9	588.0	1.05358052409486	1478.8511085275704	37.5
9	592.0	1.0469395217266395	1479.922532041952	37.5
9	596.0	1.0461070089794011	1479.3186326287685	37.5
9	600.0	1.0436258605536468	1479.3688333702055	37.5
9	604.0	1.0438620033484705	1479.2867127846605	37.5
9	608.0	1.036920865941929	1480.0500758945816	37.5
9	612.0	1.0369462794989786	1480.8460885285765	37.5
9	616.0	1.0377668766221955	1480.502545622677	37.5
9	620.0	1.032799612230288	1480.606573845592	37.5
9	624.0	1.0338988838781658	1479.8179084035642	37.5
9	628.0	1.0326289148179228	1478.2505022129794	37.5
9	632.0	1.0268391794915694	1478.00183454882	37.5
9	636.0	1.026919375887127	1478.8209585813368	37.5
9	640.0	1.0209062431167535	1479.256927739752	37.5
9	644.0	1.0185787519688083	1477.9444194688508	37.5
9	648.0	1.0138623544784062	1477.8345669759774	37.5
9	652.0	1.017449719060968	1477.8614738962374	37.5
9	656.0	1.015018775230807	1476.470169974534	37.5
9	660.0	1.0072446837540554	1477.270473608565	37.5
9	664.0	1.0090448947972013	1478.0450535420073	37.5
9	668.0	1.0080261047913899	1477.9102964551057	37.5
12	0.0	0.9018902193381442	1631.2190299959605	37.5
12	4.0	0.9059534262595096	1636.8727125305318	37.5
12	8.0	0.9046457559493601	1645.2154105417746	37.5
12	12.0	0.9038992325491316	1643.2099751065243	37.5
12	16.0	0.9162557184076969	1640.1794805428135	37.5
12	20.0	0.9194855030294632	1640.1885154458769	37.5
12	24.0	0.9296579329032398	1638.894837942952	37.5
12	28.0	0.9361966946167628	1642.035230751795	37.5
12	32.0	0.9473273039095517	1636.3564928829844	37.5
12	36.0	0.9563762433772709	1639.13866390843	37.5
12	40.0	0.9720256304519049	1639.3011726293732	37.5
12	44.0	1.024613686046815	1641.545780916333	37.5
12	48.0	1.0934169155724498	1640.652297055644	37.5
12	52.0	1.0774214616110955	1639.0508483262754	37.5
12	56.0	1.0611749846717728	1637.4440043940788	37.5
12	60.0	1.0515348082067268	1637.2485197698095	37.5
12	64.0	1.0417403241452756	1639.1696887957326	37.5
12	68.0	1.052191896773102	1640.2985866588645	37.5
12	72.0	1.0531455663096627	1642.3638641443847	37.5
12	76.0	1.0716533377274138	1641.2416628641522	37.5
12	80.0	1.074384848241099	1641.9159212270972	37.5
12	84.0	1.089906564769011	1640.9312224024889	37.5
12	88.0	1.0894690727654934	1641.308291770281	37.5
12	92.0	1.0921703824835909	1641.516836335038	37.5
12	96.0	1.1016489224156778	1640.7486377265463	37.5
12	100.0	1.1046367364943293	1641.4686286820754	37.5
12	104.0	1.1072138613733773	1640.3088816285135	37.5
12	108.0	1.1121701898414336	1640.556087809772	37.5
12	112.0	1.113431460073795	1639.7018133779584	37.5
12	116.0	1.1157861759930892	1642.1625735192836	37.5
12	120.0	1.115149868588472	1641.184489032658	37.5
12	124.0	1.1120985120338482	1638.853119025092	37.5
12	128.0	1.1093036671461414	1641.1123294357776	37.5
12	132.0	1.1149729268843716	1640.7885884097989	37.5
12	136.0	1.112358480375132	1640.0269149796754	37.5
12	140.0	1.1090628121304482	1640.7058571441014	37.5
12	144.0	1.1151514493247205	1640.156790752967	37.5
12	148.0	1.1198967624148204	1641.3609705061135	37.5
12	152.0	1.116729363009967	1640.334671351129	37.5
12	156.0	1.1168656861226163	1639.995236435044	37.5
12	160.0	1.113777573560959	1640.3676942078391	37.5
12	164.0	1.116780813196702	1640.7762665957946	37.5
12	168.0	1.1159930075720137	1639.9424913119983	37.5
12	172.0	1.1211383186240016	1638.9047536562298	37.5
12	176.0	1.1141849984692516	1638.952738063496	37.5
12	180.0	1.1228141442770276	1638.046175870546	37.5
12	184.0	1.1163680466142367	1638.1868223943045	37.5
12	188.0	1.1078727430306772	1639.5681477183696	37.5
12	192.0	1.107733565173413	1640.395396476972	37.5
12	196.0	1.1176689409126588	1639.7977280691002	37.5
12	200.0	1.1184577156660749	1639.3918638525283	37.5
12	204.0	1.1083397111095987	1639.0064626693124	37.5
12	208.0	1.1175954779035175	1638.9576975594916	37.5
12	212.0	1.1222118718351914	1637.3283119755267	37.5
12	216.0	1.1172335172303165	1637.3418202586463	37.5
12	220.0	1.1187079618983724	1636.3596970867493	37.5
12	224.0	1.124212248815227	1638.0294145385208	37.5
12	228.0	1.1169125169508805	1638.6149857328926	37.5
12	232.0	1.114038775411134	1639.1435166017875	37.5
12	236.0	1.1254445475081667	1637.3173594259688	37.5
12	240.0	1.1259965022417462	1637.5506040692508	37.5
12	244.0	1.1163041181998314	1638.1096998781518	37.5
12	248.0	1.1103274725249574	1638.5430812471727	37.5
12	252.0	1.1164166299741065	1637.107727823692	37.5
12	256.0	1.116362591827401	1637.6002618605942	37.5
12	260.0	1.110584553451676	1638.8509743087418	37.5
12	264.0	1.1162123228634961	1638.2171192413264	37.5
12	268.0	1.1134005696922988	1639.8093171499945	37.5
12	272.0	1.1134506085336606	1639.1015202400465	37.5
12	276.0	1.115972976586945	1639.8369018381875	37.5
12	280.0	1.1135172858533058	1638.7211762288862	37.5
12	284.0	1.1119104689891008	1639.0660102830093	37.5
12	288.0	1.1106807588722127	1639.0629964699665	37.5
12	292.0	1.1174229142297496	1638.5507933497909	37.5
12	296.0	1.1194792639773028	1637.7084358178015	37.5
12	300.0	1.1219563698563215	1638.633694588418	37.5
12	304.0	1.1236523130380975	1638.7547147676416	37.5
12	308.0	1.1202189593403165	1638.7962069491327	37.5
12	312.0	1.1302721988218603	1637.9436119205216	37.5
12	316.0	1.1278376824616991	1638.2118180797054	37.5
12	320.0	1.1249664381453608	1639.313570983041	37.5
12	324.0	1.1113064863633781	1638.702127926534	37.5
12	328.0	1.1186691236995139	1639.231300567744	37.5
12	332.0	1.1170851460243927	1638.8055579515194	37.5
12	336.0	1.1189992580886783	1638.606911491668	37.5
12	340.0	1.123717205772268	1638.4292559726948	37.5
12	344.0	1.1184774230918926	1638.7002766501998	37.5
12	348.0	1.122919245499717	1638.713830257808	37.5
12	352.0	1.1213024917673686	1639.246891960423	37.5
12	356.0	1.1168129686445647	1640.1418815753616	37.5
12	360.0	1.1220255486520991	1638.1369352946354	37.5
12	364.0	1.1269065702267649	1638.096718427831	37.5
12	368.0	1.1265527612201518	1637.30913291877	37.5
12	372.0	1.124387450745897	1637.0721295475278	37.5
12	376.0	1.1249146153346057	1637.2491772182889	37.5
12	380.0	1.1249993811889818	1636.7508515551128	37.5
12	384.0	1.124520580948261	1636.6592808301782	37.5
12	388.0	1.1207961186342683	1637.596392231784	37.5
12	392.0	1.120776807500577	1637.854767173142	37.5
12	396.0	1.1222806725819052	1636.836751125452	37.5
12	400.0	1.1273076776749502	1637.2828507036445	37.5
12	404.0	1.124898991969413	1637.9121862668335	37.5
12	408.0	1.1214264890921668	1637.3002211180778	37.5
12	412.0	1.1216386133403393	1637.8074983877038	37.5
12	416.0	1.1216932564373594	1636.9314753395574	37.5
12	420.0	1.1190837263367035	1636.7608602623354	37.5
12	424.0	1.1147555862766267	1636.7758424194717	37.5
12	428.0	1.1100336392876935	1636.1030350933252	37.5
12	432.0	1.1118541574996756	1635.367215972684	37.5
12	436.0	1.1117375066785689	1636.38398761104	37.5
12	440.0	1.117702037072024	1635.3959514265714	37.5
12	444.0	1.1162770752999414	1635.7836489706262	37.5
12	448.0	1.1103456137611012	1637.0884245908917	37.5
12	452.0	1.1091975836598422	1637.0809971511485	37.5
12	456.0	1.1093974038801828	1637.7014784652038	37.5
12	460.0	1.1089065077135805	1637.2608081531464	37.5
12	464.0	1.1058123341826112	1637.3935224551778	37.5
12	468.0	1.099936305800875	1637.6134874904133	37.5
12	472.0	1.1004108986343015	1637.5263480321412	37.5
12	476.0	1.0932530662875526	1638.543113328465	37.5
12	480.0	1.0946253068850966	1638.2455699686943	37.5
12	484.0	1.0892258839958309	1638.4753832931451	37.5
12	488.0	1.088900923122126	1638.4361267468828	37.5
12	492.0	1.087816156013864	1640.0154725848247	37.5
12	496.0	1.0872358280339713	1638.720489972925	37.5
12	500.0	1.0793961236331824	1639.6174361123744	37.5
12	504.0	1.0806204817820475	1639.316139563921	37.5
12	508.0	1.0799286371693517	1638.6644108192563	37.5
12	512.0	1.0750434081873916	1637.0273554468229	37.5
12	516.0	1.0774146161862743	1636.2175417678818	37.5
12	520.0	1.0692837251310423	1636.0515484896307	37.5
12	524.0	1.0732162960528888	1634.514850421342	37.5
12	528.0	1.071837767028544	1635.1217820046118	37.5
12	532.0	1.063178218980436	1634.7824949284689	37.5
12	536.0	1.0699977102253821	1636.7835494164244	37.5
12	540.0	1.0736010378485608	1638.102480491853	37.5
12	544.0	1.067501872150243	1635.0234297942134	37.5
12	548.0	1.0586878344165231	1636.890486601668	37.5
12	552.0	1.0497188387678027	1639.0144405270412	37.5
12	556.0	1.0580480836519515	1638.8837887430416	37.5
12	560.0	1.052249235081162	1639.3182182746043	37.5
12	564.0	1.056163857209765	1637.2194270613315	37.5
12	568.0	1.0536341081944387	1636.9687552197029	37.5
12	572.0	1.0499631540945062	1636.1794290630764	37.5
12	576.0	1.0537554122761286	1636.6257520169045	37.5
12	580.0	1.0475015748029923	1636.7639694101645	37.5
12	584.0	1.043958239224294	1635.7938131733847	37.5
12	588.0	1.0446197856476336	1637.957490223361	37.5
12	592.0	1.04085573193753	1637.1923581302206	37.5
12	596.0	1.036664210808053	1638.212950939126	37.5
12	600.0	1.0371854444911681	1637.6564438182193	37.5
12	604.0	1.0422325574351945	1637.7247840361808	37.5
12	608.0	1.0305021269396146	1638.6728823641135	37.5
12	612.0	1.0321795490477828	1637.746377961738	37.5
12	616.0	1.029288665109852	1637.811927568893	37.5
12	620.0	1.027055253272248	1638.1319264195524	37.5
12	624.0	1.030585537110749	1638.0626641086417	37.5
12	628.0	1.0302960316068857	1636.4874035935316	37.5
12	632.0	1.023569672642061	1636.920576377679	37.5
12	636.0	1.021617744705451	1637.455011878901	37.5
12	640.0	1.021182229670465	1638.2220682123702	37.5
12	644.0	1.018609065385685	1639.1682080182766	37.5
12	648.0	1.0174738855798786	1638.427512111493	37.5
12	652.0	1.0067020767199555	1636.839641725339	37.5
12	656.0	1.0138032859805908	1636.9063034147584	37.5
12	660.0	1.0072359429188043	1636.0714345184103	37.5
12	664.0	1.0092745519750648	1636.941965772519	37.5
12	668.0	1.0059413733537768	1636.9172082343268	37.5
14	0.0	0.9302403485457569	549.7981678463545	37.5
14	4.0	0.9391726148152162	550.9169651979917	37.5
14	8.0	0.9378665512530059	548.8506443543655	37.5
14	12.0	0.9394069321844947	547.2117722640718	37.5
14	16.0	0.9481290414965438	547.1923738468982	37.5
14	20.0	0.9531833279156889	550.4905266591844	37.5
14	24.0	0.967112304109399	562.9863077175522	37.5
14	28.0	0.9821413592397183	563.4217581728578	37.5
14	32.0	0.989766303042467	581.939984708105	37.5
14	36.0	1.0004401485241503	580.2817054093908	37.5
14	40.0	0.9706213603724019	597.9561411568804	37.5
14	44.0	1.039729739353739	597.3145518085988	37.5
14	48.0	1.0828280278040237	597.8861380091354	37.5
14	52.0	1.0758542816031882	598.7352787035367	37.5
14	56.0	1.0555328762878289	599.6201031582546	37.5
14	60.0	1.0476280299343093	601.8361700361605	37.5
14	64.0	1.0465748622676232	600.0182566186429	37.5
14	68.0	1.0473877708051362	600.9779556116684	37.5
14	72.0	1.0575826436346611	601.0008667863096	37.5
14	76.0	1.0700278789329987	599.099911034283	37.5
14	80.0	1.0795451197857278	599.4853518304503	37.5
14	84.0	1.085422787585353	599.4141155960036	37.5
14	88.0	1.0901370874426282	598.131572370426	37.5
14	92.0	1.0969350601062475	599.7633408734405	37.5
14	96.0	1.103175683720546	597.1645008050214	37.5
14	100.0	1.105046322447712	597.2520147604487	37.5
14	104.0	1.104893169704832	596.6044641128584	37.5
14	108.0	1.1089597002152294	596.3777317489264	37.5
14	112.0	1.1164519269989526	595.9854447330886	37.5
14	116.0	1.114106056027589	595.0180140788013	37.5
14	120.0	1.115885624138603	592.2815249663819	37.5
14	124.0	1.1178422089713864	586.4573011588402	37.5
14	128.0	1.1234720273477907	587.9231081664502	37.5
14	132.0	1.1173877348967658	589.2334559376725	37.5
14	136.0	1.1176905855532422	588.8689713754843	37.5
14	140.0	1.1158489195955532	589.1324877049866	37.5
14	144.0	1.1199500730679894	587.8403674408273	37.5
14	148.0	1.1262784376672297	587.8228422698068	37.5
14	152.0	1.120164360624518	589.2395228156956	37.5
14	156.0	1.123870484569138	587.5843406033367	37.5
14	160.0	1.1194176073602133	586.8890021316863	37.5
14	164.0	1.1260336729062232	586.8619913912697	37.5
14	168.0	1.1285668041932755	586.2907558353562	37.5
14	172.0	1.1273514730815475	585.5386844408321	37.5
14	176.0	1.1272103122135737	586.1986035211726	37.5
14	180.0	1.1402198419638356	584.824429802483	37.5
14	184.0	1.1382812525226327	584.2486600882073	37.5
14	188.0	1.1289652668417731	585.2448780673128	37.5
14	192.0	1.1218854666843388	584.6971442838678	37.5
14	196.0	1.1264188479082697	584.3923551481423	37.5
14	200.0	1.1246440867277139	584.6491931771865	37.5
14	204.0	1.122450728473431	583.6315034132509	37.5
14	208.0	1.1269973761967156	583.3958095974057	37.5
14	212.0	1.1320469022837398	584.8205867427029	37.5
14	216.0	1.128420840137481	583.6003990356894	37.5
14	220.0	1.1307643125092617	582.9458460961725	37.5
14	224.0	1.1361049472124978	583.3724094290967	37.5
14	228.0	1.137558601656054	583.0843887359705	37.5
14	232.0	1.124931635902163	584.2955944377777	37.5
14	236.0	1.1310968485720954	583.6463904197192	37.5
14	240.0	1.1374231841773166	582.1965562412809	37.5
14	244.0	1.133469387471532	582.9741871550966	37.5
14	248.0	1.1422603265037579	582.3856481945897	37.5
14	252.0	1.1308438117585509	580.9368436318214	37.5
14	256.0	1.1337632322914921	579.761779670403	37.5
14	260.0	1.1313485836254396	574.165494685325	37.5
14	264.0	1.1280661238124434	562.2811365505636	37.5
14	268.0	1.130627322850089	563.3704038827269	37.5
14	272.0	1.1283295494420689	561.3145551938217	37.5
14	276.0	1.1311654170418248	562.2066715691508	37.5
14	280.0	1.1352762212422225	560.730651394753	37.5
14	284.0	1.135535370489063	559.643623181158	37.5
14	288.0	1.134611434133729	561.7462888691051	37.5
14	292.0	1.125889215343554	560.2601576727126	37.5
14	296.0	1.1365546066834924	559.4202243137935	37.5
14	300.0	1.147499661032357	559.862755810982	37.5
14	304.0	1.1342768733810185	560.3508238982869	37.5
14	308.0	1.137758897537535	559.2368748453953	37.5
14	312.0	1.1381258956202986	558.4664443033516	37.5
14	316.0	1.1354584811224406	560.7227276110731	37.5
14	320.0	1.136546604489685	560.5629976552873	37.5
14	324.0	1.136438245691682	559.1325733040691	37.5
14	328.0	1.138298557359547	557.1061722790276	37.5
14	332.0	1.140605689928196	559.5619642225946	37.5
14	336.0	1.1385449706547068	564.2282994224396	37.5
14	340.0	1.1372326380212336	572.6380897934953	37.5
14	344.0	1.1398461226739791	571.7822576861977	37.5
14	348.0	1.1417575753962161	570.7334866397822	37.5
14	352.0	1.135759749305685	575.0336762058763	37.5
14	356.0	1.1406446927624911	575.8917293281138	37.5
14	360.0	1.1406418156407225	574.5907157009635	37.5
14	364.0	1.1382180625143288	574.4453503495159	37.5
14	368.0	1.1402406416782116	575.7519558906015	37.5
14	372.0	1.1348489645444286	575.0305972767296	37.5
14	376.0	1.137360219113919	575.0616953237968	37.5
14	380.0	1.1355816600727642	575.4094583258118	37.5
14	384.0	1.1298513230270464	574.9345069457664	37.5
14	388.0	1.1355228918572993	574.3820301891997	37.5
14	392.0	1.1325296677429593	575.7906403302179	37.5
14	396.0	1.1277988703789452	575.4837124776651	37.5
14	400.0	1.134346158230266	575.3034416381415	37.5
14	404.0	1.1314391663617256	575.16232383203	37.5
14	408.0	1.1348172956193812	574.5788354575681	37.5
14	412.0	1.1334763489676938	573.6273401985885	37.5
14	416.0	1.1285467362025798	573.2454828175196	37.5
14	420.0	1.1353593280282324	570.7916959864166	37.5
14	424.0	1.1227659447266272	569.6857517932546	37.5
14	428.0	1.1310633439701492	568.8404230066477	37.5
14	432.0	1.1198571942843025	569.2670272815803	37.5
14	436.0	1.1231966946173695	569.9629746265306	37.5
14	440.0	1.1198265718576632	571.116492198812	37.5
14	444.0	1.1144189489119123	570.2764676460271	37.5
14	448.0	1.1168589805887934	569.3255762463681	37.5
14	452.0	1.11678423025582	567.8421725441599	37.5
14	456.0	1.1134806741075771	567.0649667361756	37.5
14	460.0	1.1109158798841323	566.5324557915701	37.5
14	464.0	1.1114826038140295	568.8121426610861	37.5
14	468.0	1.1042288304258538	567.8719519286532	37.5
14	472.0	1.1087306842042617	566.4681549433751	37.5
14	476.0	1.1051402335043077	567.6376266149404	37.5
14	480.0	1.1046019620890108	569.6333023840647	37.5
14	484.0	1.0972788127130386	578.2576293376321	37.5
14	488.0	1.0935639690720844	578.8505841261198	37.5
14	492.0	1.0983814094586495	578.9530915239816	37.5
14	496.0	1.1004730264446592	580.3041871801396	37.5
14	500.0	1.0889623455667843	571.787300683797	37.5
14	504.0	1.089777491200267	571.9272290217083	37.5
14	508.0	1.0949890246558698	572.5799657312838	37.5
14	512.0	1.0895005801150361	568.8572830322016	37.5
14	516.0	1.0809478863764073	570.7199078036289	37.5
14	520.0	1.0832237516269714	571.9585411687535	37.5
14	524.0	1.0784720920424047	569.8491215351833	37.5
14	528.0	1.0794471640249599	569.1340176127032	37.5
14	532.0	1.0719991794913426	568.5939735645803	37.5
14	536.0	1.0816519987649185	567.2932619166085	37.5
14	540.0	1.0771360406522037	568.4993898684156	37.5
14	544.0	1.0815741371954821	567.3159598342911	37.5
14	548.0	1.0692771951225737	569.1214604775543	37.5
14	552.0	1.0738681165358588	569.5952809653771	37.5
14	556.0	1.0665220499325712	564.2267553988322	37.5
14	560.0	1.0667144504787414	561.9305580746193	37.5
14	564.0	1.0658696448901412	563.2322942844943	37.5
14	568.0	1.0632036350804501	562.3045352803664	37.5
14	572.0	1.0614140466359108	562.3329579517821	37.5
14	576.0	1.0591631742050176	562.0303014603727	37.5
14	580.0	1.0599891671526775	559.582510955244	37.5
14	584.0	1.0589723913146112	560.8830754356248	37.5
14	588.0	1.0548304704454412	561.700438034977	37.5
14	592.0	1.0600028287088352	561.9400236255141	37.5
14	596.0	1.0522833491678545	562.84480503677	37.5
14	600.0	1.050693980812582	561.4636745980845	37.5
14	604.0	1.046130029187499	561.9520344955383	37.5
14	608.0	1.0497854542943923	564.1933682601832	37.5
14	612.0	1.0482929313844023	563.1122702608299	37.5
14	616.0	1.0446848440441308	563.6841801135236	37.5
14	620.0	1.0415928495414646	565.8211070652757	37.5
14	624.0	1.0468416332462334	567.2568086660548	37.5
14	628.0	1.0469456424888661	565.879363017856	37.5
14	632.0	1.0443692465816727	561.1841572428355	37.5
14	636.0	1.0321887115374082	560.5012811052102	37.5
14	640.0	1.0364499734481238	559.2903065904222	37.5
14	644.0	1.0365734922486296	559.7382373854746	37.5
14	648.0	1.0315308541115704	557.8918117797439	37.5
14	652.0	1.0274116943932525	557.420986953276	37.5
14	656.0	1.0285126420432054	557.8794303637764	37.5
14	660.0	1.0305892496760247	557.9896848918067	37.5
14	664.0	1.0253063578369428	558.5190304342266	37.5
14	668.0	1.0276119036282183	560.0325818684286	37.5
15	0.0	0.937517129691155	982.0520027415076	37.5
15	4.0	0.9417999590997062	979.1811959087814	37.5
15	8.0	0.9462927893892045	972.9837254685876	37.5
15	12.0	0.9491238735772957	977.1132944991184	37.5
15	16.0	0.9617483656265724	983.6826578513532	37.5
15	20.0	0.9657921379193174	983.7030627318136	37.5
15	24.0	0.974515238648832	988.0248474815884	37.5
15	28.0	0.9867283131416786	992.9365967857098	37.5
15	32.0	1.0053050672470911	990.8265259042086	37.5
15	36.0	1.0184784802166875	982.6770994966324	37.5
15	40.0	1.0314522713901257	983.797216647174	37.5
15	44.0	1.111688775051813	981.6363213124564	37.5
15	48.0	1.190636477320397	983.6281871380038	37.5
15	52.0	1.1728950188713891	985.6014447952616	37.5
15	56.0	1.138119427277626	985.0988513546208	37.5
15	60.0	1.1289768714930872	986.0047604656957	37.5
15	64.0	1.126000870748363	985.3804318545336	37.5
15	68.0	1.1295387992245722	985.186291494398	37.5
15	72.0	1.1529685948700565	986.1700720861198	37.5
15	76.0	1.1636049329083358	985.5607824626107	37.5
15	80.0	1.1753318552317262	986.1777889282938	37.5
15	84.0	1.1928573042952118	984.7181307270076	37.5
15	88.0	1.1948114208505312	984.4475080426176	37.5
15	92.0	1.20154576927594	984.6808109904958	37.5
15	96.0	1.204246295502744	985.3034317795734	37.5
15	100.0	1.206685809857948	984.5605644275804	37.5
15	104.0	1.217110248084981	984.2121302795298	37.5
15	108.0	1.2155211688030898	984.9515829991908	37.5
15	112.0	1.2183400009888368	983.8570019711927	37.5
15	116.0	1.220218108306682	982.2608932952762	37.5
15	120.0	1.2180730846636372	979.0536454707026	37.5
15	124.0	1.2240744980188658	976.4178756854742	37.5
15	128.0	1.217922601379824	976.3647437268054	37.5
15	132.0	1.2215284491301759	977.5338587035386	37.5
15	136.0	1.2149054877130998	978.7225525383892	37.5
15	140.0	1.2236490864847533	977.1536591028	37.5
15	144.0	1.2213900749982407	976.4739921677576	37.5
15	148.0	1.2232297354807042	976.5114550168786	37.5
15	152.0	1.2246965813185826	975.7727470309668	37.5
15	156.0	1.2264801583253466	975.8608736738254	37.5
15	160.0	1.221511659441405	976.1636118314688	37.5
15	164.0	1.2267346154247496	975.5102160089892	37.5
15	168.0	1.2317581577138867	972.883352651646	37.5
15	172.0	1.23364243005202	974.0304964661788	37.5
15	176.0	1.2257675533125931	973.765085716749	37.5
15	180.0	1.2266331666023074	973.4753729300642	37.5
15	184.0	1.2310295676504246	971.9542783755834	37.5
15	188.0	1.2304482480772876	972.5204042611524	37.5
15	192.0	1.230368636294418	973.0193189303402	37.5
15	196.0	1.2308125309811453	973.312066068306	37.5
15	200.0	1.2312651919625437	972.5417445640234	37.5
15	204.0	1.2276572376191912	972.8057888480754	37.5
15	208.0	1.2294910452342922	971.698308869079	37.5
15	212.0	1.230611999617451	971.2189989450924	37.5
15	216.0	1.229281591060215	971.8092705423612	37.5
15	220.0	1.2299908417467615	970.641317410753	37.5
15	224.0	1.231398170426755	971.085803767697	37.5
15	228.0	1.2315811052673706	971.6642774953614	37.5
15	232.0	1.2281881462517805	970.6571505080652	37.5
15	236.0	1.230165778327523	971.1458931807484	37.5
15	240.0	1.236073467766729	970.9336367042832	37.5
15	244.0	1.2273021138366575	971.624973364894	37.5
15	248.0	1.2322474618178385	969.7562856044	37.5
15	252.0	1.2330297042635745	969.7270745595108	37.5
15	256.0	1.2366844039468405	968.8364756782432	37.5
15	260.0	1.2276540411264443	962.872220769696	37.5
15	264.0	1.231426500501033	953.2204963932314	37.5
15	268.0	1.2288876699291313	952.1421783943156	37.5
15	272.0	1.228122232155159	953.5551681624272	37.5
15	276.0	1.2345190652293616	951.7796028582252	37.5
15	280.0	1.232924601309498	952.2156777949132	37.5
15	284.0	1.2315826170812572	950.8486136928484	37.5
15	288.0	1.2287252604611456	951.739517183678	37.5
15	292.0	1.2332046421620837	951.3522568857276	37.5
15	296.0	1.2331851978556947	951.686355887132	37.5
15	300.0	1.2392473769805126	948.734608973458	37.5
15	304.0	1.2273764225337793	944.8215203315286	37.5
15	308.0	1.232781571774916	946.4878684345632	37.5
15	312.0	1.2381700988727444	946.0356623805924	37.5
15	316.0	1.2287058694979922	945.0253650190772	37.5
15	320.0	1.2325600869264413	946.79129323453	37.5
15	324.0	1.2296590028839502	946.7851664136302	37.5
15	328.0	1.2372713074263966	945.7157872097042	37.5
15	332.0	1.22833118281435	947.1729832214812	37.5
15	336.0	1.230976770126183	949.3760084058848	37.5
15	340.0	1.2308471358369262	950.229413807881	37.5
15	344.0	1.2347452887897057	949.2984472471032	37.5
15	348.0	1.2330545517049236	949.9283908071776	37.5
15	352.0	1.235651313096586	956.1178829832106	37.5
15	356.0	1.223721413772332	954.3534484585954	37.5
15	360.0	1.2345130739040255	955.3786159183902	37.5
15	364.0	1.2285621777365654	955.2291574289956	37.5
15	368.0	1.232572523653488	955.536762440144	37.5
15	372.0	1.2359615551840084	955.6074468821108	37.5
15	376.0	1.2365658444491974	954.8613828192128	37.5
15	380.0	1.2341483373145232	955.4762811221652	37.5
15	384.0	1.2300750149840354	954.5844779698306	37.5
15	388.0	1.228515590230112	955.330416154008	37.5
15	392.0	1.2350824946234813	954.3119655625025	37.5
15	396.0	1.2385090885560939	953.9121592098504	37.5
15	400.0	1.233734488664668	956.2029085270776	37.5
15	404.0	1.2342621443865311	956.0284271773368	37.5
15	408.0	1.2296181284691368	956.1487003411182	37.5
15	412.0	1.2357723927071158	955.0120196118704	37.5
15	416.0	1.2259988978209582	956.273322914472	37.5
15	420.0	1.2284821395985421	956.0015615145072	37.5
15	424.0	1.2297890851000919	955.6877183616604	37.5
15	428.0	1.2256023732192451	955.8889197433264	37.5
15	432.0	1.2267144312440137	956.1456001584038	37.5
15	436.0	1.2228270219936854	957.0082754751486	37.5
15	440.0	1.2192525460516432	956.2645509278746	37.5
15	444.0	1.2202506942711762	955.7058101462342	37.5
15	448.0	1.216998802365381	954.731174678889	37.5
15	452.0	1.2129846850398527	955.774551753614	37.5
15	456.0	1.20844409579193	954.0917739751862	37.5
15	460.0	1.2113717132723776	955.3131327939992	37.5
15	464.0	1.2134932218342491	954.027100830446	37.5
15	468.0	1.2107834875353785	954.4728086844892	37.5
15	472.0	1.2035229277542627	951.8542235124578	37.5
15	476.0	1.2003708467465473	950.488162786742	37.5
15	480.0	1.1964085988322173	948.7327634121884	37.5
15	484.0	1.1986603532024502	955.8211062026916	37.5
15	488.0	1.192710705646694	954.9106835510536	37.5
15	492.0	1.197957281201437	955.330024849804	37.5
15	496.0	1.190454464737024	957.3200693390248	37.5
15	500.0	1.1893600958173098	955.4796094669924	37.5
15	504.0	1.1798572635307125	953.2804373045576	37.5
15	508.0	1.1792612207445674	952.0506546036772	37.5
15	512.0	1.1722773325068376	949.0388015572717	37.5
15	516.0	1.1730267728826027	950.2847038672612	37.5
15	520.0	1.1668633265853003	949.93738893046	37.5
15	524.0	1.169409233062773	949.2018846388892	37.5
15	528.0	1.161336581432	949.25764364588	37.5
15	532.0	1.1638388125125807	948.6076150389782	37.5
15	536.0	1.154312178565378	947.6723298718664	37.5
15	540.0	1.1541009943242115	946.1935588867808	37.5
15	544.0	1.1539224560765524	946.093215141486	37.5
15	548.0	1.1494091021714208	945.4144332612336	37.5
15	552.0	1.1440540018886642	946.2870134178596	37.5
15	556.0	1.14718870682275	944.2171104038234	37.5
15	560.0	1.1496867498515737	944.3314665509712	37.5
15	564.0	1.1439006704290267	944.2051803735412	37.5
15	568.0	1.1412980305965077	942.468903835815	37.5
15	572.0	1.1397028643325604	942.3930443217128	37.5
15	576.0	1.1381134989104877	940.290292396946	37.5
15	580.0	1.1393492995576597	941.0816338503678	37.5
15	584.0	1.12997702523235	940.8897591980856	37.5
15	588.0	1.1293736728651882	940.0995624789638	37.5
15	592.0	1.127487892227162	940.4149901333932	37.5
15	596.0	1.1218437643477	939.475812950806	37.5
15	600.0	1.1222197917857726	940.6422460177027	37.5
15	604.0	1.1231950487907338	940.3802308141964	37.5
15	608.0	1.1216324764948071	938.7006240917748	37.5
15	612.0	1.1120153962373043	939.4486221093584	37.5
15	616.0	1.1136216443693727	940.3250994039856	37.5
15	620.0	1.1106109166116342	940.144934038196	37.5
15	624.0	1.1108757655825734	942.0300027580512	37.5
15	628.0	1.111407011063085	938.9908582184514	37.5
15	632.0	1.100126675965033	939.2702137173438	37.5
15	636.0	1.1002799042521938	938.050094334246	37.5
15	640.0	1.0975233210016835	937.4656339730316	37.5
15	644.0	1.0953622214829508	938.5553453007468	37.5
15	648.0	1.086584078226739	938.6203528947476	37.5
15	652.0	1.0869550331797646	939.0731368900452	37.5
15	656.0	1.0867906458647496	938.8696916458396	37.5
15	660.0	1.0865868492428308	939.9651957477544	37.5
15	664.0	1.084916532161956	940.0944541116902	37.5
15	668.0	1.0843251716697004	939.9575415450644	37.5
17	0.0	0.9558493277782811	1189.5068694449444	37.5
17	4.0	0.9593687949585394	1197.6774971613863	37.5
17	8.0	0.9596286832475759	1197.5805163209843	37.5
17	12.0	0.9570811461586602	1192.488790476711	37.5
17	16.0	0.9655544542613358	1198.2525700175745	37.5
17	20.0	0.9691869208007955	1196.0193323229032	37.5
17	24.0	0.9864638258491456	1208.4646944534218	37.5
17	28.0	0.9944075665129115	1204.422285407279	37.5
17	32.0	1.005222463777015	1207.176091739989	37.5
17	36.0	1.0160429017555548	1208.8502223486782	37.5
17	40.0	1.0311812991335647	1207.153450867931	37.5
17	44.0	1.0570339034788871	1204.343042381818	37.5
17	48.0	1.1548220455632705	1207.2307587594455	37.5
17	52.0	1.2050831358019758	1204.0113191841174	37.5
17	56.0	1.1829490951436152	1206.2255168572744	37.5
17	60.0	1.1505007154161115	1207.361169824845	37.5
17	64.0	1.1307283717701608	1203.4268306798376	37.5
17	68.0	1.1318430908469694	1203.546623743547	37.5
17	72.0	1.1495999310190002	1207.886401442929	37.5
17	76.0	1.1665700417666087	1208.3034748181965	37.5
17	80.0	1.180413550769459	1204.620276260134	37.5
17	84.0	1.1926074616222715	1206.7631902895175	37.5
17	88.0	1.2005428782080112	1208.9206898728	37.5
17	92.0	1.2060798937997959	1204.5590462437522	37.5
17	96.0	1.2194644339504936	1207.4790414906115	37.5
17	100.0	1.2171071020444697	1207.3503836712391	37.5
17	104.0	1.2249206489253612	1205.1189284871757	37.5
17	108.0	1.223004128976296	1205.0132501662515	37.5
17	112.0	1.2239231541812645	1203.4325415017477	37.5
17	116.0	1.2324183650142455	1206.3619257792257	37.5
17	120.0	1.23148099075572	1203.272997102025	37.5
17	124.0	1.22729623758283	1200.5004971301005	37.5
17	128.0	1.2312088093478613	1199.6495820178595	37.5
17	132.0	1.2367202023869723	1198.8205214417344	37.5
17	136.0	1.2342486225100429	1202.886145894034	37.5
17	140.0	1.2380332896136574	1201.2826079376432	37.5
17	144.0	1.2360396939046212	1196.7837338024838	37.5
17	148.0	1.236869417360018	1199.0927237423364	37.5
17	152.0	1.2417699791484913	1200.0990202663254	37.5
17	156.0	1.240832162673321	1198.0816278001585	37.5
17	160.0	1.2358748049959085	1197.17614671247	37.5
17	164.0	1.2417433009823307	1197.9824602719232	37.5
17	168.0	1.2395564305866305	1195.5882910540497	37.5
17	172.0	1.2400507457230716	1197.839274613215	37.5
17	176.0	1.243047226688609	1195.9351894377205	37.5
17	180.0	1.2475491431778736	1199.1498848710185	37.5
17	184.0	1.239748410510534	1197.822649223295	37.5
17	188.0	1.2433695875191715	1197.6673890511431	37.5
17	192.0	1.2386352891201091	1196.894908265692	37.5
17	196.0	1.23835484069429	1196.3369124650335	37.5
17	200.0	1.2463506848839485	1197.9225695407404	37.5
17	204.0	1.2410369266033088	1195.530760456649	37.5
17	208.0	1.2420724368751521	1192.8787708596549	37.5
17	212.0	1.2415186465371575	1198.1607859551775	37.5
17	216.0	1.245477781113646	1193.5359494983527	37.5
17	220.0	1.2468274733054792	1195.37765997815	37.5
17	224.0	1.2409571203450889	1199.3747277615955	37.5
17	228.0	1.2432750588877968	1195.285312215227	37.5
17	232.0	1.2424027164888487	1196.1166964969927	37.5
17	236.0	1.2401941254520499	1193.695783037197	37.5
17	240.0	1.239997776227036	1196.387465097241	37.5
17	244.0	1.2424557413697859	1195.698702911778	37.5
17	248.0	1.2482103275509722	1195.7666358204967	37.5
17	252.0	1.2470697677503835	1196.071215688019	37.5
17	256.0	1.243716433895817	1195.184084381062	37.5
17	260.0	1.2351568314526986	1194.377351480857	37.5
17	264.0	1.2428086050797054	1187.7199020996047	37.5
17	268.0	1.239503628915921	1190.4201217868565	37.5
17	272.0	1.2411287180266923	1187.7250861245714	37.5
17	276.0	1.249613211609215	1189.6664296571637	37.5
17	280.0	1.2412457913175188	1186.9495436911689	37.5
17	284.0	1.2428932774007286	1189.5236562930158	37.5
17	288.0	1.2435215581678989	1188.3981119676166	37.5
17	292.0	1.2407527826927014	1188.1828551505844	37.5
17	296.0	1.240737872355908	1188.4544912597876	37.5
17	300.0	1.2462613613209006	1190.5595391904335	37.5
17	304.0	1.2409234892267291	1189.569963312147	37.5
17	308.0	1.2458101602099971	1189.1129240880798	37.5
17	312.0	1.2456395896141195	1196.196279685037	37.5
17	316.0	1.2458780173894959	1192.0161194434909	37.5
17	320.0	1.2489309980346341	1192.286187934974	37.5
17	324.0	1.2406856815624803	1194.3950993348012	37.5
17	328.0	1.246296547334001	1194.9871015334118	37.5
17	332.0	1.2462101799899044	1194.0402887084272	37.5
17	336.0	1.2441658854431419	1195.8344231025935	37.5
17	340.0	1.244230470051496	1195.37536660414	37.5
17	344.0	1.2444055567956434	1191.4938646272908	37.5
17	348.0	1.2494066838517672	1197.427509160172	37.5
17	352.0	1.2447352582545443	1202.3322543652862	37.5
17	356.0	1.2415526460377406	1200.972010801576	37.5
17	360.0	1.242808900453733	1203.1200803885731	37.5
17	364.0	1.2398479688398563	1201.3885911584168	37.5
17	368.0	1.2411036769882284	1202.6962541081057	37.5
17	372.0	1.2418939911367215	1202.139110263786	37.5
17	376.0	1.2429973686572195	1203.405252136725	37.5
17	380.0	1.2418875038943513	1199.836147247227	37.5
17	384.0	1.2407923103190037	1202.5608100813429	37.5
17	388.0	1.2463596307573515	1201.1177323393003	37.5
17	392.0	1.243132926939754	1204.065059464476	37.5
17	396.0	1.2429728394796404	1204.702644295218	37.5
17	400.0	1.245681749562127	1201.5672559439151	37.5
17	404.0	1.2410729886647929	1204.93534336337	37.5
17	408.0	1.244630304387325	1201.5719183332444	37.5
17	412.0	1.2365450963534508	1199.7729922791998	37.5
17	416.0	1.2478874540242142	1202.3910216919824	37.5
17	420.0	1.2424945649768406	1199.8864186334645	37.5
17	424.0	1.241780432085872	1199.241027287223	37.5
17	428.0	1.2393122598783843	1199.266528586259	37.5
17	432.0	1.2315708362669797	1198.354190460898	37.5
17	436.0	1.2351303630727377	1200.6496392908489	37.5
17	440.0	1.2304540470796743	1202.0125391144911	37.5
17	444.0	1.2293240744658247	1199.8103475506464	37.5
17	448.0	1.225633927604136	1200.779960497453	37.5
17	452.0	1.2233304680905857	1197.648631996514	37.5
17	456.0	1.2265014685544846	1197.6224334177512	37.5
17	460.0	1.2236349632007142	1197.1352466935912	37.5
17	464.0	1.2163758938981664	1200.1107226155916	37.5
17	468.0	1.2180422652333973	1195.0453972089665	37.5
17	472.0	1.2172776676193966	1196.894187070397	37.5
17	476.0	1.2128054476144308	1188.3368023600176	37.5
17	480.0	1.2048658589205221	1187.3136476707784	37.5
17	484.0	1.2065381871740906	1187.497840736607	37.5
17	488.0	1.19949455541595	1185.767113076639	37.5
17	492.0	1.201012602085857	1186.4823034330184	37.5
17	496.0	1.2036185017027734	1182.8404514454585	37.5
17	500.0	1.1989267081271306	1188.4809721939544	37.5
17	504.0	1.1883903452548124	1186.6728261160176	37.5
17	508.0	1.1883128742691058	1184.5217498630489	37.5
17	512.0	1.1851258658985944	1186.5666712066577	37.5
17	516.0	1.1785961939330656	1188.7964547281904	37.5
17	520.0	1.179289818712739	1184.550585551929	37.5
17	524.0	1.1826504520791656	1188.9893898925052	37.5
17	528.0	1.1705237220745122	1188.8588865789357	37.5
17	532.0	1.1718382450366862	1184.6816420274852	37.5
17	536.0	1.1707377188488528	1191.4756167335483	37.5
17	540.0	1.1743303598775077	1187.7458733312133	37.5
17	544.0	1.1604470413074397	1191.1557026922771	37.5
17	548.0	1.1646178675932242	1187.701535728588	37.5
17	552.0	1.1562816365813815	1185.395852740204	37.5
17	556.0	1.1597580266578558	1185.5203087513244	37.5
17	560.0	1.1512913417357011	1190.2937342097075	37.5
17	564.0	1.1483351964666892	1187.8938425566764	37.5
17	568.0	1.155549903971849	1185.22550789787	37.5
17	572.0	1.1488943563389225	1186.6087525276996	37.5
17	576.0	1.144515339995103	1184.9056846706794	37.5
17	580.0	1.1428399061558627	1186.622337772396	37.5
17	584.0	1.1399581053087195	1185.5627517501905	37.5
17	588.0	1.1439497818277407	1184.9501233825763	37.5
17	592.0	1.135347206331813	1185.0539438326275	37.5
17	596.0	1.1310326755799505	1184.3627234204955	37.5
17	600.0	1.131392712932736	1185.422751741538	37.5
17	604.0	1.1330402770541772	1184.328584485886	37.5
[truncated: 16,798 more rows]
