# Supplementary material for: Mechanistic origins of temperature scaling in the early embryonic cell cycle
Source: Nat Commun. 2025 Aug 28;16:8045. doi: 10.1038/s41467-025-62918-0 (PMC12394406; doi:10.1038/s41467-025-62918-0)
Supplement: Supplementary file 12 — Source Data [file 41467_2025_62918_MOESM12_ESM.zip › Source_Data_NatComm/Fig4/09-20-24/Pos11_processed_spots.csv]

TRACK_ID	TIME	RATIO	POSITION_X	RADIUS
1	0.0	1.0102573501331231	1629.9896988704566	37.5
1	4.0	1.0177763226717822	1641.4244395342182	37.5
1	8.0	1.0225555029664501	1644.4644016672653	37.5
1	12.0	1.023377182452912	1645.8903038234575	37.5
1	16.0	1.030949949345814	1647.0640369359132	37.5
1	20.0	1.037703158731579	1650.5433125713516	37.5
1	24.0	1.0451292397620184	1652.0739033220389	37.5
1	28.0	1.0643364404479954	1652.5248779443705	37.5
1	32.0	1.0979818064953757	1653.927929998072	37.5
1	36.0	1.2049449494507607	1658.3362880755074	37.5
1	40.0	1.2065653762492954	1660.2908817981734	37.5
1	44.0	1.1636110935759865	1636.4725749714526	37.5
1	48.0	1.0483554819598664	1637.587656072846	37.5
1	52.0	1.0061072111668727	1650.028589345974	37.5
1	56.0	1.0010222029243911	1655.3287625706516	37.5
1	60.0	1.0090128645469367	1651.9869095206689	37.5
1	64.0	1.0194639155319867	1654.24346080713	37.5
1	68.0	1.0216275144344547	1656.2046364252865	37.5
1	72.0	1.037988426703196	1657.227168083262	37.5
1	76.0	1.050727350533663	1660.1960489500473	37.5
1	80.0	1.0619878140557557	1661.3609078519928	37.5
1	84.0	1.0735852726741781	1665.149864892052	37.5
1	88.0	1.1644545131105775	1665.2048127854025	37.5
1	92.0	1.22218996906685	1667.52791112419	37.5
1	96.0	1.1942719627738494	1700.1900860963565	37.5
1	100.0	1.0937391739748745	1702.9217877541546	37.5
1	104.0	1.020360021938504	1701.9926167854364	37.5
1	108.0	1.0056861440395797	1702.2449553440704	37.5
1	112.0	1.0098211187332742	1703.1041434009517	37.5
1	116.0	1.01074630292744	1703.0822140749997	37.5
1	120.0	1.02673008243612	1703.9508613061885	37.5
1	124.0	1.0330982251749556	1704.059709745282	37.5
1	128.0	1.0417804355922466	1698.185987579172	37.5
1	132.0	1.054918681053262	1699.4454072247672	37.5
1	136.0	1.0631816961037175	1699.3130483967263	37.5
1	140.0	1.0861352781689682	1701.8212465147851	37.5
1	144.0	1.174180471084107	1701.377548410352	37.5
1	148.0	1.2140313332488175	1701.703758614708	37.5
1	152.0	1.1818140967319044	1701.6678577340351	37.5
1	156.0	1.0653384093918823	1702.3327136957655	37.5
1	160.0	1.0167412082120753	1700.8214726571048	37.5
1	164.0	1.0040665657530203	1701.147225254642	37.5
1	168.0	1.0024357117256153	1701.4760914792837	37.5
1	172.0	1.0077721110058853	1702.019445735445	37.5
1	176.0	1.0200276660304861	1702.7440236437524	37.5
1	180.0	1.0305385203136033	1702.1865736143889	37.5
1	184.0	1.0395950801273648	1702.7393948836186	37.5
1	188.0	1.045518196844741	1701.9309035230813	37.5
1	192.0	1.0527208544184166	1701.1478234584913	37.5
1	196.0	1.062803148746919	1700.9789109523176	37.5
1	200.0	1.076852776700795	1702.554267733844	37.5
1	204.0	1.1465165584299446	1702.2786108549187	37.5
1	208.0	1.2030439305372216	1701.7433921175857	37.5
1	212.0	1.1959487875152053	1703.34967789047	37.5
1	216.0	1.112838450100893	1704.8173428901976	37.5
1	220.0	1.0312065469822111	1704.2250641443031	37.5
1	224.0	1.008058263410792	1702.177886951092	37.5
1	228.0	1.003280127507284	1702.8808848688682	37.5
1	232.0	1.0054847745195172	1704.5735668353211	37.5
1	236.0	1.0153362577720082	1704.03295583597	37.5
1	240.0	1.026737008021581	1704.8516725847712	37.5
1	244.0	1.0364535631718206	1712.2196126282367	37.5
1	248.0	1.0392772354489985	1710.1879497870657	37.5
1	252.0	1.0516436047623192	1711.6321808642422	37.5
1	256.0	1.057244917825763	1712.0136880486257	37.5
1	260.0	1.066712374941078	1711.487554693058	37.5
1	264.0	1.083626864411285	1712.4402722880716	37.5
1	268.0	1.136937656692893	1711.503312836731	37.5
1	272.0	1.2074738017991564	1712.865252761263	37.5
1	276.0	1.2072523962707424	1712.067874528282	37.5
1	280.0	1.1367509560461557	1713.2375526721648	37.5
1	284.0	1.038227131453243	1717.4473454475497	37.5
1	288.0	1.0165011206635235	1716.3240671508756	37.5
1	292.0	1.012956613123453	1707.980246072465	37.5
1	296.0	1.0116594765866551	1706.2308101296223	37.5
1	300.0	1.0174079697546943	1713.071411776475	37.5
1	304.0	1.02332687240757	1711.7461732280894	37.5
1	308.0	1.0327480268388656	1714.5840294280652	37.5
1	312.0	1.0489194882942863	1713.660327147716	37.5
1	316.0	1.0496241104335093	1714.163437678848	37.5
1	320.0	1.0571354612382264	1712.9564480926017	37.5
1	324.0	1.0631664528042695	1712.3373438490628	37.5
1	328.0	1.0710435167745056	1714.5925941965932	37.5
1	332.0	1.0947662696620926	1713.7933697959486	37.5
1	336.0	1.1711637622848028	1712.46614514022	37.5
1	340.0	1.2184664951747577	1711.4848729718506	37.5
1	344.0	1.182643033942332	1712.844298159779	37.5
1	348.0	1.0747061338157864	1717.661705729104	37.5
1	352.0	1.0260542278357025	1722.769712468434	37.5
1	356.0	0.9986341054596258	1724.266814292586	37.5
1	360.0	1.0122054370926825	1717.7755073725368	37.5
1	364.0	1.015217779800866	1711.456312941558	37.5
1	368.0	1.0188866321378542	1709.4701117777047	37.5
1	372.0	1.0299213830817262	1708.9414952493878	37.5
1	376.0	1.0252665215712324	1713.2124035784843	37.5
1	380.0	1.034374664656011	1713.0580948133615	37.5
1	384.0	1.0412717505279045	1715.1248800873032	37.5
1	388.0	1.0464199996320451	1714.6215963565771	37.5
1	392.0	1.0606874062772738	1715.2289062716975	37.5
1	396.0	1.0681765682115028	1713.7132009157328	37.5
1	400.0	1.076637670306231	1713.908252622015	37.5
1	404.0	1.158053177290389	1713.2652849685703	37.5
1	408.0	1.2047769965663868	1712.6300276038078	37.5
1	412.0	1.1935120627337614	1712.9345204923698	37.5
1	416.0	1.1052162669259609	1714.141195436382	37.5
1	420.0	1.026860486803577	1720.2547032755438	37.5
1	424.0	1.0018184754812673	1723.5524996728432	37.5
1	428.0	0.9945991476202019	1723.107248071892	37.5
1	432.0	1.0031714541948071	1720.8797398029324	37.5
1	436.0	1.011615439904094	1713.9437348912477	37.5
1	440.0	1.0133216307190391	1712.060721982178	37.5
1	444.0	1.0215321000269564	1709.640231803549	37.5
1	448.0	1.0253536731829762	1710.0407678709523	37.5
1	452.0	1.0323072327217264	1709.8248461719595	37.5
1	456.0	1.0395215179918944	1712.4648152296118	37.5
1	460.0	1.0520667769445404	1715.2946136132907	37.5
1	464.0	1.0569729514545902	1715.5700233078246	37.5
1	468.0	1.0631284660253522	1713.745979000901	37.5
1	472.0	1.0674136903274143	1716.6154203088108	37.5
1	476.0	1.0991692305354783	1716.0955429836515	37.5
1	480.0	1.1890028776272248	1709.8912024496387	37.5
1	484.0	1.1952557058726576	1711.0172519122573	37.5
1	488.0	1.1594688185580588	1710.8548324709277	37.5
1	492.0	1.0383825544632124	1713.8294502870417	37.5
1	496.0	1.0067683713865319	1715.1328984383335	37.5
1	500.0	1.0001345903891008	1716.2772419544042	37.5
1	504.0	0.9975571846391762	1717.1045450727831	37.5
1	508.0	1.0014178809619176	1717.7094030190206	37.5
1	512.0	1.0051878708469206	1717.1851448942757	37.5
1	516.0	1.016277014438143	1714.3599601216629	37.5
1	520.0	1.019404229423084	1711.436513368087	37.5
1	524.0	1.0344462695668533	1712.8652383246183	37.5
1	528.0	1.0325856709859336	1712.9020750566056	37.5
1	532.0	1.0288196389193989	1671.2169651164386	37.5
1	536.0	1.0375312177244749	1678.4647888931718	37.5
1	540.0	1.0383942314608843	1684.3015035452984	37.5
1	544.0	1.0439458081581239	1682.7225357576351	37.5
1	548.0	1.0455862647694083	1688.5550609268998	37.5
1	552.0	1.05483906472263	1689.8156866122745	37.5
1	556.0	1.088121162802412	1691.253122077832	37.5
1	560.0	1.1698559502043506	1691.1563801928542	37.5
1	564.0	1.1912897897367674	1693.810811539071	37.5
1	568.0	1.1703752204781097	1695.38093986008	37.5
1	572.0	1.0538944346402968	1699.4764474873878	37.5
1	576.0	0.9962397001095376	1703.9229470704745	37.5
1	580.0	0.9861574096624408	1704.1106885108404	37.5
1	592.0	0.9974938342779258	1712.408739812816	37.5
1	596.0	1.0007763193307935	1709.9441086436334	37.5
1	600.0	1.0176748369762882	1706.9143037889612	37.5
1	604.0	1.0160247595311924	1705.0344859152733	37.5
1	608.0	1.0271054489806697	1707.429556852505	37.5
1	612.0	1.0355419430197337	1707.7398542980304	37.5
1	616.0	1.042675068529149	1709.4604460669038	37.5
1	620.0	1.0460705789539622	1709.382584018897	37.5
1	624.0	1.0597323829100629	1707.6617471217753	37.5
1	628.0	1.0728817618254378	1710.2447916697492	37.5
1	632.0	1.0821994375617745	1708.8988074981453	37.5
1	636.0	1.1522291925838812	1711.1299654838158	37.5
1	640.0	1.2100784022689264	1713.0178229420428	37.5
1	644.0	1.213415696173046	1716.3293310001195	37.5
1	648.0	1.184263229108805	1719.671064683979	37.5
1	652.0	1.104231577965114	1712.809503796282	37.5
1	656.0	1.0129135955662931	1719.40274652044	37.5
8	0.0	0.9342219187968546	402.0430437091687	37.5
8	4.0	0.9351547554934143	398.0864409421614	37.5
8	8.0	0.9318379422558039	391.1733432458989	37.5
8	12.0	0.9339247562941908	380.0853708682938	37.5
8	16.0	0.9450774537742999	374.02076697872366	37.5
8	20.0	0.9539816356904081	376.2930316621776	37.5
8	24.0	0.9654228405123457	377.2680418695195	37.5
8	28.0	0.9735077770742424	377.3558779098162	37.5
8	32.0	0.9869293841095164	376.98723586567513	37.5
8	36.0	1.000180685710929	378.7287972433381	37.5
8	40.0	1.013368230077212	376.7531592366112	37.5
8	44.0	1.035778150552104	384.7401832070821	37.5
8	48.0	1.1369774465106286	384.03333883838286	37.5
8	52.0	1.1844892225657169	384.06101127274417	37.5
8	56.0	1.1412074181905405	382.9833659693408	37.5
8	60.0	1.1163017964398436	380.0357823275928	37.5
8	64.0	1.0995377993298125	380.2296240140869	37.5
8	68.0	1.0980044718347377	376.6231793837048	37.5
8	72.0	1.1047281615119622	375.0731802500509	37.5
8	76.0	1.1284267793289822	363.62616723727456	37.5
8	80.0	1.145387108009527	360.3219374272504	37.5
8	84.0	1.1630015011209567	364.99178910224646	37.5
8	88.0	1.1715827348224035	367.1246158242772	37.5
8	92.0	1.1789707379515824	366.5864305970644	37.5
8	96.0	1.1796276834870711	371.863042557826	37.5
8	100.0	1.1849250684073025	372.94089499275873	37.5
8	104.0	1.193683422881494	371.5146705800702	37.5
8	108.0	1.2014640883788006	371.18554994592944	37.5
8	112.0	1.1984176516005685	372.26506298908447	37.5
8	116.0	1.2010579648021902	372.1920532742696	37.5
8	120.0	1.2105683477005338	371.3234451595303	37.5
8	124.0	1.2079138449336024	371.905097257796	37.5
8	128.0	1.2030658175431281	371.6060221462387	37.5
8	132.0	1.2078928660421526	372.2460734606878	37.5
8	136.0	1.2049418179955484	372.8378128752936	37.5
8	140.0	1.2055930667401382	373.8128482241254	37.5
8	144.0	1.2108489093084716	371.2731800495579	37.5
8	148.0	1.2109643475556322	371.26075980199647	37.5
8	152.0	1.2088218796382684	371.6557523343108	37.5
8	156.0	1.2140685917335174	371.04112167426575	37.5
8	160.0	1.2145762501321602	371.5885867997357	37.5
8	164.0	1.217768111541229	371.7874435009045	37.5
8	168.0	1.215390774559816	369.3699929727389	37.5
8	172.0	1.2196922615824801	368.3343515339516	37.5
8	176.0	1.2197963582733302	369.7334131297201	37.5
8	180.0	1.2296218335376983	371.1801805417186	37.5
8	184.0	1.2212342000686627	373.970798535024	37.5
8	188.0	1.2283037291751193	372.7917956650329	37.5
8	192.0	1.2266632291754611	372.8767090342132	37.5
8	196.0	1.2245442507657767	373.8959312670007	37.5
8	200.0	1.2301195038156099	372.8026167926824	37.5
8	204.0	1.2248441130567378	372.47965329963296	37.5
8	208.0	1.2250601425842922	371.2379269208336	37.5
8	212.0	1.2205230195080856	371.2752938148445	37.5
8	216.0	1.2302125001477051	372.80521833563296	37.5
8	220.0	1.2307608684904436	373.4824991197671	37.5
8	224.0	1.2215971968347004	372.5990984562676	37.5
8	228.0	1.2295574283026713	370.9050811854497	37.5
8	232.0	1.2260586038964758	374.87208639298194	37.5
8	236.0	1.22825573798145	375.748157370805	37.5
8	240.0	1.221839922520286	375.4592696751489	37.5
8	244.0	1.2256299989992343	376.0774624828048	37.5
8	248.0	1.2280561752936399	375.2797623046208	37.5
8	252.0	1.2226823002866234	376.7647469794283	37.5
8	256.0	1.2275459487162177	373.13083326918473	37.5
8	260.0	1.2287861780066276	374.3798034756445	37.5
8	264.0	1.2307433185170176	374.3908250695803	37.5
8	268.0	1.236715890216124	374.6574689248885	37.5
8	272.0	1.23377930525509	375.4707526876804	37.5
8	276.0	1.231829539744026	374.0731581025028	37.5
8	280.0	1.2402074318269465	373.5697585012228	37.5
8	284.0	1.236525711818876	373.3142009793008	37.5
8	288.0	1.2364606216238498	374.1256435380963	37.5
8	292.0	1.2362871103125364	375.1183644984233	37.5
8	296.0	1.242164761509404	373.8672252002832	37.5
8	300.0	1.2383360174732008	373.6511005724552	37.5
8	304.0	1.2392158141850893	374.1324062780171	37.5
8	308.0	1.2436859418260096	372.5544666914674	37.5
8	312.0	1.2430593405426489	373.5355466260022	37.5
8	316.0	1.2368948602123795	373.081390255716	37.5
8	320.0	1.2415918189795052	373.63343826238633	37.5
8	324.0	1.2407968111925836	374.218908774774	37.5
8	328.0	1.2459532850794828	373.1370319829906	37.5
8	332.0	1.244472685416153	374.9173042014061	37.5
8	336.0	1.2473707328836512	372.8079565733486	37.5
8	340.0	1.2435420668856796	372.6975705833108	37.5
8	344.0	1.2383279881640166	372.38404409975846	37.5
8	348.0	1.2421127580432234	372.82310617019806	37.5
8	352.0	1.2320585661151724	371.4834098556888	37.5
8	356.0	1.2319503728036183	371.9206957719175	37.5
8	360.0	1.2329583343043615	371.6647236582248	37.5
8	364.0	1.2392648315960262	371.5651453707634	37.5
8	368.0	1.2329378496550445	371.1747505627958	37.5
8	372.0	1.2377833932149325	370.64300938218014	37.5
8	376.0	1.2254645057962172	370.2310785343008	37.5
8	380.0	1.2217391103912545	371.6649309402894	37.5
8	384.0	1.2227805242805643	370.3052944121391	37.5
8	388.0	1.217207729821473	371.3203717677497	37.5
8	392.0	1.219329765115007	370.4660353019887	37.5
8	396.0	1.2160091800295412	369.1210193023737	37.5
8	400.0	1.2083429839979123	370.7452641767287	37.5
8	404.0	1.2127555454367347	369.5772181953287	37.5
8	408.0	1.209144424015421	369.6759604535338	37.5
8	412.0	1.2077928475614927	367.8782231430793	37.5
8	416.0	1.203295523983347	366.8306906704841	37.5
8	420.0	1.2006409431781842	366.1740601499886	37.5
8	424.0	1.1995281897253676	367.92560306263965	37.5
8	428.0	1.1958194424764563	366.4405875020325	37.5
8	432.0	1.190762558765764	368.6072674131364	37.5
8	436.0	1.1923262825384549	370.3021591228579	37.5
8	440.0	1.1859120018291767	372.0208951976423	37.5
8	444.0	1.1855923249102778	370.8083459423589	37.5
8	448.0	1.1878972037801994	370.3024917687548	37.5
8	452.0	1.1835979412335822	369.7838875427598	37.5
8	456.0	1.1806306352220841	368.9191784194933	37.5
8	460.0	1.1785265881273588	370.8239891791346	37.5
8	464.0	1.1710432356721172	369.9998053378647	37.5
8	468.0	1.170573309144851	368.65454167712073	37.5
8	472.0	1.163152387274804	370.2899013695259	37.5
8	476.0	1.1702936335160024	369.08410923355626	37.5
8	480.0	1.1698339299970615	369.3739252169276	37.5
8	484.0	1.1635710434568793	368.6778732423982	37.5
8	488.0	1.1564890936516932	367.4777842544314	37.5
8	492.0	1.1588011260261684	369.41824994315255	37.5
8	496.0	1.1621731777117539	367.2174528236158	37.5
8	500.0	1.1523041184815472	368.5718490974281	37.5
8	504.0	1.1487700988329483	368.2726137276441	37.5
8	508.0	1.147718709442829	368.2189458300017	37.5
8	512.0	1.148594734306862	368.0244201635432	37.5
8	516.0	1.1441026132774825	367.48145818667433	37.5
8	520.0	1.1382735672789126	364.766804738685	37.5
8	524.0	1.1490960589888322	367.58456709430345	37.5
8	528.0	1.139023710165587	367.6299083743121	37.5
8	532.0	1.1521451561497953	411.7859115455275	37.5
8	536.0	1.1521205938096581	347.4005503721864	37.5
8	540.0	1.1433518216180116	348.0269086754128	37.5
8	544.0	1.1479718607016296	343.23410628724	37.5
8	548.0	1.1459621098032913	342.8585969418785	37.5
8	552.0	1.1367685495048858	335.7507532125384	37.5
8	556.0	1.1336955277024587	332.2786492744037	37.5
8	560.0	1.1380735442174736	334.3834678827203	37.5
8	564.0	1.1303840927928601	324.90059749394607	37.5
8	568.0	1.1323276026254827	327.39942070015815	37.5
8	572.0	1.1248726820992487	327.14754754609726	37.5
8	576.0	1.119517172089377	325.32134097871153	37.5
8	580.0	1.1229509260033295	324.5424370124565	37.5
8	584.0	1.128541344482816	322.6955910069781	37.5
8	588.0	1.1244310645201305	323.45326505296043	37.5
8	592.0	1.1235947484960054	319.9880758374992	37.5
8	596.0	1.1183945345668045	321.3217059576681	37.5
8	600.0	1.1127390716078185	321.5671342889719	37.5
8	604.0	1.1150860651100023	321.1797449085963	37.5
8	608.0	1.11341206069629	324.9255350630345	37.5
8	612.0	1.1090310140830684	323.1107470647084	37.5
8	616.0	1.1053363657413138	322.62303008139975	37.5
8	620.0	1.1034103238526232	325.4503588816006	37.5
8	624.0	1.0983760972418073	323.05145606905893	37.5
8	628.0	1.0886223525050034	319.44736900997526	37.5
8	632.0	1.086568614056847	313.8677374262396	37.5
8	636.0	1.0942514716373488	322.66097546371657	37.5
8	640.0	1.0852552440136454	311.7794922199725	37.5
8	644.0	1.0838338753680188	313.9283435872709	37.5
8	648.0	1.0877910056878493	312.5515741006612	37.5
8	652.0	1.08371118664819	312.81563119892047	37.5
8	656.0	1.0841315722912803	307.5695537178415	37.5
8	660.0	1.078506804370015	309.4359676344892	37.5
8	664.0	1.0770364797404985	298.6702462805706	37.5
8	668.0	1.0777855884273804	303.4316511659913	37.5
10	4.0	1.0177839463661686	1879.4710092829869	37.5
10	8.0	1.0247435590203595	1882.4454371099416	37.5
10	12.0	1.030190712709989	1882.7527859299369	37.5
10	16.0	1.0467654678918918	1881.3650446406837	37.5
10	20.0	1.0537054149117466	1878.1987541666235	37.5
10	24.0	1.066482985825674	1876.732416858368	37.5
10	28.0	1.081638615767881	1877.495144244044	37.5
10	32.0	1.1285582251128219	1879.0655141716388	37.5
10	36.0	1.244409030348071	1877.387278226964	37.5
10	40.0	1.2314564598800541	1876.983038083384	37.5
10	44.0	1.1901229713954902	1880.1665220112643	37.5
10	48.0	1.0851744854646	1882.2069084185816	37.5
10	52.0	1.011884393209234	1884.866809397205	37.5
10	56.0	1.0052583301428484	1886.6754918516392	37.5
10	60.0	1.010548392872483	1887.0108280809256	37.5
10	64.0	1.0174171430124725	1886.280515834872	37.5
10	68.0	1.0284749073807624	1885.1846161368655	37.5
10	72.0	1.0404121626179759	1886.791848621766	37.5
10	76.0	1.0455444060307884	1884.7681201956689	37.5
10	80.0	1.0662619247824605	1883.3930731520893	37.5
10	84.0	1.0868846530956122	1883.520392635973	37.5
10	88.0	1.162924488649519	1882.3253844373312	37.5
10	92.0	1.2456972287019272	1881.223061602013	37.5
10	96.0	1.2107802256999058	1882.806108523323	37.5
10	100.0	1.119144593832293	1882.2495827692487	37.5
10	104.0	1.0282128668127457	1884.632867907833	37.5
10	108.0	1.0167408636853534	1886.0445159049684	37.5
10	112.0	1.0100372046041202	1885.6923294438925	37.5
10	116.0	1.0140989715828024	1885.2820981917791	37.5
10	120.0	1.0292225538246094	1885.1731653858892	37.5
10	124.0	1.0408228139654934	1884.425388118984	37.5
10	128.0	1.0587035389514279	1882.7507096218155	37.5
10	132.0	1.0607199759081722	1884.0534143472687	37.5
10	136.0	1.0777599690134911	1881.809434401496	37.5
10	140.0	1.1064610849870555	1883.9847452003817	37.5
10	144.0	1.2016174518676133	1881.329311253546	37.5
10	148.0	1.236863400201782	1881.3751481390748	37.5
10	152.0	1.2007907290295843	1881.2323002844455	37.5
10	156.0	1.067640995103787	1885.4244788831377	37.5
10	160.0	1.0211279271058413	1885.278434845997	37.5
10	164.0	1.0128753131804518	1884.7943490241332	37.5
10	168.0	1.0116626061562566	1884.6757331997185	37.5
10	172.0	1.0224626622714137	1883.5657993807056	37.5
10	176.0	1.026913371795856	1884.748631186694	37.5
10	180.0	1.0450536259269914	1882.9415681511475	37.5
10	184.0	1.0488790671279695	1884.0623095750907	37.5
10	188.0	1.0582919156401112	1882.81998479331	37.5
10	192.0	1.0633245562567948	1882.75935706594	37.5
10	196.0	1.0739207504985488	1882.889862121925	37.5
10	200.0	1.0933379702243442	1882.574766137791	37.5
10	204.0	1.1846227563895706	1880.6519225912757	37.5
10	208.0	1.2257676146422778	1879.5737270734455	37.5
10	212.0	1.2066302542010205	1880.3521678538168	37.5
10	216.0	1.069920130014341	1885.60235455021	37.5
10	220.0	1.0204110442456689	1886.265063077003	37.5
10	224.0	1.014128427436083	1886.67583498072	37.5
10	228.0	1.0136255041400586	1885.5379634389408	37.5
10	232.0	1.0132286868261202	1884.5472982929307	37.5
10	236.0	1.0217030995918173	1884.3078493412104	37.5
10	240.0	1.0423250735353982	1883.5562571259293	37.5
10	244.0	1.0494750994744315	1883.4970601351004	37.5
10	248.0	1.0445641086343063	1884.5478445381004	37.5
10	252.0	1.0613256093041714	1882.1325622150423	37.5
10	256.0	1.0773701727413125	1881.0457456300185	37.5
10	260.0	1.0880024466587597	1880.1621069666344	37.5
10	264.0	1.110390763946692	1881.084208234044	37.5
10	268.0	1.197994928949049	1879.4019304919148	37.5
10	272.0	1.2261850505827991	1878.6770312413933	37.5
10	276.0	1.1958359634357194	1880.417311172983	37.5
10	280.0	1.0640510921659871	1882.939268122488	37.5
10	284.0	1.0305978002465879	1884.2274048041695	37.5
10	288.0	1.0180633326101656	1885.8013461828427	37.5
10	292.0	1.0140064442009848	1886.1842603985235	37.5
10	296.0	1.0158940660502784	1885.4304039623787	37.5
10	300.0	1.0296324956958327	1883.7968318725548	37.5
10	304.0	1.0364919592862745	1881.835853496497	37.5
10	308.0	1.0407190892774898	1882.3309785324368	37.5
10	312.0	1.0599716483348358	1881.33806906234	37.5
10	316.0	1.0684956153775307	1879.9735203344765	37.5
10	320.0	1.069725583037291	1881.5851443720933	37.5
10	324.0	1.08296693516098	1880.8180991694132	37.5
10	328.0	1.1051698856363732	1880.986919418844	37.5
10	332.0	1.1755958329058964	1879.5824307874052	37.5
10	336.0	1.227222890463688	1878.109580196492	37.5
10	340.0	1.2030334909920517	1879.237605040311	37.5
10	344.0	1.0922121599119416	1879.7925054597845	37.5
10	348.0	1.0334679517901832	1880.9119274675536	37.5
10	352.0	1.0139094970517908	1884.58193210232	37.5
10	356.0	1.0126251249183416	1885.697079961007	37.5
10	360.0	1.0199534682163358	1885.440635599604	37.5
10	364.0	1.022119322373645	1885.481087943936	37.5
10	368.0	1.0263870842707243	1884.742471648315	37.5
10	372.0	1.0359050762934303	1884.7572527127488	37.5
10	376.0	1.0520984066125405	1883.2433081177064	37.5
10	380.0	1.0559141970855572	1882.973419603878	37.5
10	384.0	1.064107724243368	1883.343299615555	37.5
10	388.0	1.0724559231759976	1880.705138568528	37.5
10	392.0	1.094310016743874	1881.2376330683824	37.5
10	396.0	1.1354539125250596	1880.339549832888	37.5
10	400.0	1.207932421359306	1878.601884798404	37.5
10	404.0	1.212085284966884	1878.96299541454	37.5
10	408.0	1.1544395690043612	1879.962438889169	37.5
10	412.0	1.0496384452672733	1882.6894670405609	37.5
10	416.0	1.0254622342567594	1883.3166003778367	37.5
10	420.0	1.0120454923878237	1884.522208377286	37.5
10	424.0	1.0113741105627503	1884.1000015751915	37.5
10	428.0	1.0192401372757296	1883.2669610391224	37.5
10	432.0	1.0253193226022193	1883.0923385915132	37.5
10	436.0	1.0324215631308349	1882.6893243270035	37.5
10	440.0	1.0303339174678867	1883.627645013516	37.5
10	444.0	1.042856433428552	1883.2017791982116	37.5
10	448.0	1.0462567223443577	1883.1861884287043	37.5
10	452.0	1.0547836028143618	1883.8589345892733	37.5
10	456.0	1.0633527019676035	1882.9348429445877	37.5
10	460.0	1.0724529813498724	1880.592926646649	37.5
10	464.0	1.0898311661377373	1880.6510710816967	37.5
10	468.0	1.1609733743086452	1878.6914909648065	37.5
10	472.0	1.215140628327014	1878.373116992925	37.5
10	476.0	1.1992660463444698	1880.248560570596	37.5
10	480.0	1.0814412262045285	1882.001539062674	37.5
10	484.0	1.0274954328607975	1883.5079220403943	37.5
10	488.0	1.008493182610998	1885.0024307499225	37.5
10	492.0	1.007856319696988	1883.419395251862	37.5
10	496.0	1.0029810443541427	1884.7495731676977	37.5
10	500.0	1.0118347749503824	1882.5330310049096	37.5
10	504.0	1.0226470830678835	1882.306682743508	37.5
10	508.0	1.0302517597435936	1883.466926990118	37.5
10	512.0	1.033799462878689	1883.236237503771	37.5
10	516.0	1.0388897997611901	1882.5334140252191	37.5
10	520.0	1.0439778735349776	1882.968637148262	37.5
10	524.0	1.0557139722241466	1882.8409945996489	37.5
10	528.0	1.0571088606797947	1883.7658244678796	37.5
10	532.0	1.1214899665378881	1881.0511205421944	37.5
10	536.0	1.123437079532323	1880.683503358516	37.5
10	540.0	1.1095033864052353	1882.3495845925277	37.5
10	544.0	1.1123889871716022	1885.138905557157	37.5
10	548.0	1.101446837623302	1885.9575003076432	37.5
10	552.0	1.1078481907821374	1885.206993713244	37.5
10	556.0	1.1154763829782708	1888.785128251861	37.5
10	560.0	1.1143728254271905	1887.6103031378848	37.5
10	564.0	1.1112895419941138	1889.654962748851	37.5
10	568.0	1.1084800687026013	1887.905457330693	37.5
10	572.0	1.1063929432945296	1886.4120251869756	37.5
10	576.0	1.103192992705371	1889.168282619322	37.5
10	580.0	1.0999619568873347	1889.2079552860523	37.5
10	584.0	1.1019687951416055	1889.9310318497376	37.5
10	588.0	1.1006438431277799	1889.928581508452	37.5
10	592.0	1.1018760478835097	1889.6295047886056	37.5
10	596.0	1.0850701056208427	1890.9025551086752	37.5
10	600.0	1.0867121671683722	1890.9861020608096	37.5
10	604.0	1.0947749802884328	1889.7225839217729	37.5
10	608.0	1.0894367041181405	1890.88313981386	37.5
10	612.0	1.0963834924896232	1889.731988563104	37.5
10	616.0	1.0787968817718463	1892.7237171353136	37.5
10	620.0	1.0797294457313877	1891.9468805612692	37.5
10	624.0	1.0752322916328687	1891.874764117062	37.5
10	628.0	1.082990807675595	1892.4230467263012	37.5
10	632.0	1.0720640056461552	1890.263263856716	37.5
10	636.0	1.077154316515912	1890.5956004156224	37.5
10	640.0	1.0780784003209642	1889.3055880347724	37.5
10	644.0	1.0690945421537437	1889.8354515797453	37.5
10	648.0	1.0745938774074983	1889.5314974919404	37.5
10	652.0	1.067794179276041	1889.5780615823808	37.5
10	656.0	1.0723387427802251	1888.4402802239476	37.5
10	660.0	1.0697451492497658	1889.5388422665587	37.5
10	664.0	1.0644753646339808	1890.1946861299416	37.5
10	668.0	1.0683951540568337	1891.11091442411	37.5
19	0.0	0.9800136008568485	254.47181368123807	37.5
19	4.0	0.9775103296997926	253.57971600632564	37.5
19	8.0	0.9752742094218807	258.0639142263737	37.5
19	12.0	0.9777288371752797	254.6929581331938	37.5
19	16.0	0.9901482707589664	254.2806252625988	37.5
19	20.0	1.000645128458853	256.6310596861544	37.5
19	24.0	1.007239632367456	254.88591762777855	37.5
19	28.0	1.0211725654254569	255.5708036372417	37.5
19	32.0	1.0261178873879235	255.03016574369403	37.5
19	36.0	1.037896028797946	256.5281956914396	37.5
19	40.0	1.0515427436355755	256.29435588712914	37.5
19	44.0	1.0672123915227043	255.98105476273372	37.5
19	48.0	1.1384894558844547	256.83845780396183	37.5
19	52.0	1.2229211648015033	256.770771215065	37.5
19	56.0	1.1992164408997477	255.85362310035413	37.5
19	60.0	1.1408390966310595	256.1017328941736	37.5
19	64.0	1.0257928078374976	251.2188679460395	37.5
19	68.0	0.9910339164193038	249.3019405789604	37.5
19	72.0	0.9809390340771433	252.042119040861	37.5
19	76.0	0.9929511341051815	250.8752960489672	37.5
19	80.0	0.9966644144815837	256.2002131815314	37.5
19	84.0	1.0118293371001612	254.025121402458	37.5
19	88.0	1.0227793367975826	255.38514828897152	37.5
19	92.0	1.027567229634384	252.75675681676557	37.5
19	96.0	1.0417236641873804	254.3408516941804	37.5
19	100.0	1.050234656997727	254.39582096337568	37.5
19	104.0	1.0636382567315124	254.9308223816664	37.5
19	108.0	1.0692041647235533	255.86952932611723	37.5
19	112.0	1.0940910121832683	256.50110869206827	37.5
19	116.0	1.186874996940525	258.02202754754586	37.5
19	120.0	1.2220581826506527	257.6575187859123	37.5
19	124.0	1.196272647344374	256.2660333603108	37.5
19	128.0	1.0959027226074756	254.46721134090976	37.5
19	132.0	1.0164051633930715	251.3468350899742	37.5
19	136.0	0.9942253845729165	250.45162553240627	37.5
19	140.0	0.9915956654680986	249.8270295907797	37.5
19	144.0	0.9950089148571548	251.5426003839084	37.5
19	148.0	0.9946482613839647	249.59071245246216	37.5
19	152.0	1.0150608908920173	252.20657177341604	37.5
19	156.0	1.0194694919110203	252.34015533156068	37.5
19	160.0	1.0272856583208987	251.5618233477499	37.5
19	164.0	1.031470965946857	251.4793265058243	37.5
19	168.0	1.0374144749283474	251.1679182765144	37.5
19	172.0	1.0429499480101059	251.8258890320193	37.5
19	176.0	1.0487731740641217	251.68138341078443	37.5
19	180.0	1.0555369168840891	252.5855257502651	37.5
19	184.0	1.061492131600303	251.7835805495318	37.5
19	188.0	1.0699672268241631	249.69658571083943	37.5
19	192.0	1.0860352598830623	253.8681910779573	37.5
19	196.0	1.1544811752444866	255.3358514805324	37.5
19	200.0	1.2153263489477215	256.5588950529668	37.5
19	204.0	1.2086339334986462	255.27507457562905	37.5
19	208.0	1.1678511669405498	253.5953252315768	37.5
19	212.0	1.0398133855209977	250.9745457990029	37.5
19	216.0	1.0036414818579076	250.72751714273093	37.5
19	220.0	0.9943464393630608	250.3584040762181	37.5
19	224.0	0.9904536194560447	248.7865981458417	37.5
19	228.0	0.9863022328753496	249.54080779146048	37.5
19	232.0	0.9926972190387692	251.5773042349496	37.5
19	236.0	1.0022138385128752	253.5718801157848	37.5
19	240.0	1.00932963780785	253.64378527659872	37.5
19	244.0	1.011735231539128	252.6684190453782	37.5
19	248.0	1.022823905173912	254.5646869078221	37.5
19	252.0	1.0255743498501564	252.46870575581147	37.5
19	256.0	1.0344464515703637	252.01769187938228	37.5
19	260.0	1.0390875805064712	254.08353409852555	37.5
19	264.0	1.0426889540589128	253.07877488630112	37.5
19	268.0	1.0455866048524964	253.32582297248916	37.5
19	272.0	1.051236872172781	254.20722206910048	37.5
19	276.0	1.0565107871153194	253.8388432023778	37.5
19	280.0	1.0700894266023433	254.1876407924626	37.5
19	284.0	1.0700781502915462	256.76071073201297	37.5
19	288.0	1.0813451933107787	258.87197202645984	37.5
19	292.0	1.15289726440031	256.65263047540486	37.5
19	296.0	1.2207867671711905	256.3767964217226	37.5
19	300.0	1.2176313825390375	253.7399094977508	37.5
19	304.0	1.1793326509275872	251.62636984032773	37.5
19	308.0	1.0510732409305956	249.44512797006243	37.5
19	312.0	1.0078735002794486	248.98214495907345	37.5
19	316.0	0.9942609926272644	247.8892300092577	37.5
19	320.0	0.9890368665037256	246.8646799026819	37.5
19	324.0	0.991782706924312	246.33834901453767	37.5
19	328.0	0.9944939243828592	246.06506624005291	37.5
19	332.0	0.9992871498321463	246.8831435920524	37.5
19	336.0	1.0039710177063679	248.84515937404277	37.5
19	340.0	1.0146457245358267	251.5962399831821	37.5
19	344.0	1.0182859871402956	252.12422877931724	37.5
19	348.0	1.0261092030037522	252.17776645133355	37.5
19	352.0	1.0278398700835931	251.65744773317888	37.5
19	356.0	1.0326109847006235	251.6610211152797	37.5
19	360.0	1.039004201997463	252.08244597749623	37.5
19	364.0	1.044955280687408	251.79570035052288	37.5
19	368.0	1.0480054181853289	254.46327455175592	37.5
19	372.0	1.0499608093591248	253.4975383080509	37.5
19	376.0	1.0461833819837427	254.7072822252098	37.5
19	380.0	1.0510413531524248	254.0844188079472	37.5
19	384.0	1.0637506467406195	255.7286127520445	37.5
19	388.0	1.0684670305446298	257.5537216782753	37.5
19	392.0	1.0864586539843384	254.898710577906	37.5
19	396.0	1.148431740260082	253.147957980128	37.5
19	400.0	1.2090216769208486	251.61130309776829	37.5
19	404.0	1.2074064288126927	252.111144913115	37.5
19	408.0	1.1802934371759781	251.17582145047757	37.5
19	412.0	1.070484918403748	250.2086472522745	37.5
19	416.0	1.002213939171894	251.71537580673876	37.5
19	420.0	0.9853475234066432	249.2565353589346	37.5
19	424.0	0.9785634910737955	250.4380558475967	37.5
19	428.0	0.9738076723774448	250.6033067621569	37.5
19	432.0	0.9798627240044822	250.70881322598933	37.5
19	436.0	0.9830903984790488	251.67363876194077	37.5
19	440.0	0.9861811938955769	248.71540179989412	37.5
19	444.0	0.9962870280301974	249.49256709699307	37.5
19	448.0	0.9998538046333437	251.22888614674352	37.5
19	452.0	1.0088688723936459	255.93722119709517	37.5
19	456.0	1.0114272909949302	257.079283604868	37.5
19	460.0	1.0164573104513102	256.1639358227187	37.5
19	464.0	1.0194858053463633	254.14291983668613	37.5
19	468.0	1.0234533082682251	255.45960811590848	37.5
19	472.0	1.022020617596275	254.50111528102892	37.5
19	476.0	1.030537801439653	255.61078266914453	37.5
19	480.0	1.0363752824772887	254.89324146629824	37.5
19	484.0	1.0341854908961392	255.347486613326	37.5
19	488.0	1.0285059076408651	255.1118497735791	37.5
19	492.0	1.037266934944914	257.5435781930414	37.5
19	496.0	1.0438247868974595	258.4898333784398	37.5
19	500.0	1.0398411565017298	259.48224301552926	37.5
19	504.0	1.053045108426613	258.0708103496378	37.5
19	508.0	1.06150001776126	256.9444812673367	37.5
19	512.0	1.0734452390249085	255.50360769862377	37.5
19	516.0	1.1365474344593776	252.81079715455888	37.5
19	520.0	1.2007692183883294	252.00078457369776	37.5
19	524.0	1.2125191879967832	252.11745858727164	37.5
19	528.0	1.1833030139958507	250.95259209149117	37.5
19	532.0	1.0935302648917693	246.9649384055409	37.5
19	536.0	1.0866934006762008	245.6135653000954	37.5
19	540.0	1.0783089082664117	244.80365510608223	37.5
19	544.0	1.0847517578784802	242.70173036313767	37.5
19	548.0	1.0753224115872344	235.29726982469987	37.5
19	552.0	1.045136976738418	248.53028014625124	37.5
19	556.0	1.0718283282376844	227.76311555963963	37.5
19	560.0	1.06769338171109	228.25159493784324	37.5
19	564.0	1.0681118359283803	226.0320508019107	37.5
19	568.0	1.068221362799934	225.22907682852923	37.5
19	572.0	1.0635246450575673	226.29254368509515	37.5
19	576.0	1.0664903191762685	230.23331032559432	37.5
19	580.0	1.055626083922565	231.1536779271821	37.5
19	584.0	1.0446795443473806	235.75446260271693	37.5
19	588.0	1.0513741973197326	235.2592933307062	37.5
19	592.0	1.0455753196212496	229.37061698345312	37.5
19	596.0	1.0436607428698315	228.148333969568	37.5
19	600.0	1.0495440843748411	229.2291048541631	37.5
19	604.0	1.0510623834140462	228.56365625382568	37.5
19	608.0	1.0480618786586624	226.56064231865128	37.5
19	612.0	1.0424072416247216	233.8055344834252	37.5
19	616.0	1.038380065895819	236.8248405594374	37.5
19	620.0	1.025865998377383	247.63952867817417	37.5
19	624.0	1.0289460245179654	245.56347430096247	37.5
19	628.0	1.0211199997054823	247.3685932831632	37.5
19	632.0	1.0126176435533951	257.6195116932355	37.5
19	636.0	1.0193001485743782	247.90720055362385	37.5
19	640.0	1.0291193742974694	226.4764911956324	37.5
19	644.0	1.0266398267627874	214.20988287681695	37.5
19	648.0	1.0233379123446347	219.1895285343297	37.5
19	652.0	1.024187996020311	212.72317405478208	37.5
19	660.0	1.0140126694815077	222.88880549863492	37.5
19	664.0	1.0170228514049038	216.96406986460863	37.5
19	668.0	1.0122037697155564	227.29147228618524	37.5
20	0.0	1.0026771936272176	1710.4879002054145	37.5
20	4.0	1.0004133734522378	1714.7185681518636	37.5
20	8.0	1.0075852338852804	1718.470951972989	37.5
20	12.0	1.0119003747908113	1724.630988782712	37.5
20	16.0	1.015831021329777	1758.903342630182	37.5
20	20.0	1.0259136037465246	1795.62896405395	37.5
20	24.0	1.0369667216356042	1796.498776129398	37.5
20	28.0	1.0435335256471394	1797.5633178681271	37.5
20	32.0	1.0647205061886633	1794.2261180761664	37.5
20	36.0	1.0915309997297877	1801.5996012793769	37.5
20	40.0	1.1812630169794498	1799.7388952258125	37.5
20	44.0	1.2068147018211082	1796.4689902191196	37.5
20	48.0	1.1550505030534366	1794.2267843181885	37.5
20	52.0	1.034080777999016	1787.5418510756442	37.5
20	56.0	0.992406428321227	1789.6736842473329	37.5
20	60.0	0.9933898830096364	1791.3574015635088	37.5
20	64.0	0.9954230559625994	1785.895259945032	37.5
20	68.0	1.0057085117684845	1786.8917701451985	37.5
20	72.0	1.0166769061509067	1785.7776930898674	37.5
20	76.0	1.02535212108817	1790.6468397681222	37.5
20	80.0	1.0371368473974942	1789.9799767051672	37.5
20	84.0	1.04854438892127	1790.881209700843	37.5
20	88.0	1.0581181100431971	1791.396214455995	37.5
20	92.0	1.08215887067218	1791.6061251444455	37.5
20	96.0	1.1658426388409704	1786.992974295181	37.5
20	100.0	1.2005047149290453	1787.5493666579289	37.5
20	104.0	1.1741230492475057	1787.8337581474948	37.5
20	108.0	1.0723688600227568	1788.4065188618918	37.5
20	112.0	1.0170944495770526	1788.8068143666	37.5
20	116.0	1.002553082543266	1789.301859947166	37.5
20	120.0	1.0031391925696584	1787.0769544978343	37.5
20	124.0	1.0126615905480072	1787.5696911862838	37.5
20	128.0	1.0247018660527263	1787.293608228514	37.5
20	132.0	1.0304824869074596	1788.2060669546995	37.5
20	136.0	1.039002275700333	1788.619100452952	37.5
20	140.0	1.0437788826814245	1787.8684193563886	37.5
20	144.0	1.0576459551471578	1789.7879598416596	37.5
20	148.0	1.0707973129791273	1789.676873420998	37.5
20	152.0	1.0793118211850032	1789.35075252665	37.5
20	156.0	1.1602211741477622	1789.2132784808618	37.5
20	160.0	1.193297695461111	1787.709572012649	37.5
20	164.0	1.1727920484835386	1787.6035609681112	37.5
20	168.0	1.062927501936209	1789.2179169317428	37.5
20	172.0	1.0210827687863273	1789.0019204329992	37.5
20	176.0	1.0079010358470952	1790.7669064726103	37.5
20	180.0	1.0051836054451921	1790.481990676131	37.5
20	184.0	1.0030458950523047	1790.7508482005665	37.5
20	188.0	1.0130943747618897	1789.4332131791846	37.5
20	192.0	1.0220386134958526	1789.485118940648	37.5
20	196.0	1.0299528516250858	1791.4742713863636	37.5
20	200.0	1.039238091417928	1790.3412145633165	37.5
20	204.0	1.0444701295180112	1789.558527472362	37.5
20	208.0	1.0480513728818401	1788.1669537411483	37.5
20	212.0	1.0599079724023692	1790.4232871326883	37.5
20	216.0	1.0691687081905223	1789.3790088547685	37.5
20	220.0	1.0826755821924292	1789.3331876445816	37.5
20	224.0	1.1639582960673935	1788.451781840679	37.5
20	228.0	1.1877500627124271	1787.470550122842	37.5
20	232.0	1.1652386510962836	1788.056483714382	37.5
20	236.0	1.0534845908625632	1787.521945401627	37.5
20	240.0	1.014491634818866	1789.1004964060044	37.5
20	244.0	1.004044751702298	1795.3557699086423	37.5
20	248.0	1.0055809251716272	1798.0914065693323	37.5
20	252.0	1.0069961133693988	1797.5162436179453	37.5
20	256.0	1.0085901651937519	1795.8358072773492	37.5
20	260.0	1.0197358624381256	1795.863446543514	37.5
20	264.0	1.026970829787702	1795.9718231882382	37.5
20	268.0	1.0385645965445636	1796.0266963493852	37.5
20	272.0	1.0397741800150955	1798.1095147288254	37.5
20	276.0	1.051128499464993	1796.6033991081863	37.5
20	280.0	1.0613068608045262	1796.1136237993976	37.5
20	284.0	1.062740648114137	1797.289023951129	37.5
20	288.0	1.0730705857119733	1795.5934713187578	37.5
20	292.0	1.1065542324790196	1794.250833921504	37.5
20	296.0	1.1788117988691014	1794.387306355395	37.5
20	300.0	1.1864580797241322	1795.9300253106712	37.5
20	304.0	1.1342226340892196	1795.5933557738203	37.5
20	308.0	1.0360091955037607	1797.7725941699143	37.5
20	312.0	1.013765246919687	1796.9974250242835	37.5
20	316.0	0.9985945535743987	1797.2571785033526	37.5
20	320.0	1.0016141297734302	1795.557291763011	37.5
20	324.0	1.0083996229223522	1797.1846228158286	37.5
20	328.0	1.010355407962418	1797.7500015083872	37.5
20	332.0	1.0173421617103597	1799.5963806472369	37.5
20	336.0	1.024968568829104	1798.3907066340948	37.5
20	340.0	1.0322719757077	1796.4427383425557	37.5
20	344.0	1.0403789682687203	1795.1203758600714	37.5
20	348.0	1.0402604450902209	1796.0141928475252	37.5
20	352.0	1.0478239273816379	1796.633469121561	37.5
20	356.0	1.051255415379232	1796.7238248551396	37.5
20	360.0	1.0687360741669818	1793.3492580016336	37.5
20	364.0	1.0985532767165478	1793.3046991321146	37.5
20	368.0	1.1686167722154663	1794.129454565655	37.5
20	372.0	1.1851282742063076	1795.958245568707	37.5
20	376.0	1.1493311918441897	1796.0546528552031	37.5
20	380.0	1.0359733679150616	1794.1846421543294	37.5
20	384.0	1.0071844829194079	1794.9229626415606	37.5
20	388.0	0.9972647740693177	1799.3031034810049	37.5
20	392.0	0.9994988694556306	1796.7582812325734	37.5
20	396.0	1.003316464609907	1796.5089563248794	37.5
20	400.0	1.0067997439804688	1795.270760965536	37.5
20	404.0	1.0173747996634235	1794.675892697473	37.5
20	408.0	1.0168820831649161	1796.5939853374214	37.5
20	412.0	1.0228407612511718	1796.2215080085907	37.5
20	416.0	1.029557476705405	1794.9284256778842	37.5
20	420.0	1.029249008471452	1796.1890316744016	37.5
20	424.0	1.0332399005251303	1795.712897094546	37.5
20	428.0	1.0412603226746815	1796.074683166968	37.5
20	432.0	1.0502596303873342	1792.9033945476094	37.5
20	436.0	1.0645014944661837	1793.2152418824523	37.5
20	440.0	1.0650270468249377	1792.8109038536163	37.5
20	444.0	1.1334450021618558	1793.865878204134	37.5
20	448.0	1.1707070780085755	1796.08920436136	37.5
20	452.0	1.1599143554627755	1795.8428962778369	37.5
20	456.0	1.062232097106344	1796.4149741810525	37.5
20	460.0	1.007257535558779	1797.7686673476803	37.5
20	464.0	0.98862498822624	1795.1831077931988	37.5
20	468.0	0.9856270363948637	1794.9388945484618	37.5
20	472.0	0.981812076305246	1794.5083837948634	37.5
20	476.0	0.9935465720062329	1794.074751189576	37.5
20	480.0	0.9956215994640197	1792.8759581326128	37.5
20	484.0	1.0031694220836507	1790.3526977098709	37.5
20	488.0	1.0121002642545402	1789.920340201154	37.5
20	492.0	1.009259897625292	1792.745721565566	37.5
20	496.0	1.0156930221462803	1793.6982174265354	37.5
20	500.0	1.0212500894805305	1793.324479126053	37.5
20	504.0	1.0195809726550136	1793.5155354808448	37.5
20	508.0	1.0263204752728425	1794.722429430651	37.5
20	512.0	1.0323090680145042	1792.1412305096703	37.5
20	516.0	1.039513210262641	1790.6067190060887	37.5
20	520.0	1.0464658613034206	1791.156062404894	37.5
20	524.0	1.098407630838014	1792.0491964552575	37.5
20	528.0	1.1552809483735613	1793.8997516122088	37.5
20	532.0	1.0321309912076955	1792.7922016019031	37.5
20	536.0	1.0383585110014442	1795.2954707778272	37.5
20	540.0	1.0449244565924332	1794.5923413288797	37.5
20	544.0	1.0507476863215617	1796.7470797492329	37.5
20	548.0	1.062050838704344	1798.3973918368804	37.5
20	552.0	1.1099889868359198	1804.682776088581	37.5
20	556.0	1.1834880634508198	1806.354680736916	37.5
20	560.0	1.2022726890613267	1808.7142295128235	37.5
20	564.0	1.1717233656141715	1808.4332725901145	37.5
20	568.0	1.0368094051782089	1803.0852923549687	37.5
20	572.0	0.9919489626105206	1798.3967219024996	37.5
20	576.0	0.9797772004632682	1794.838244909041	37.5
20	580.0	0.9784285866544918	1795.0633378345597	37.5
20	584.0	0.9891585222142155	1798.623565804205	37.5
20	588.0	0.9941650818507723	1797.0485489244604	37.5
20	592.0	1.0083154070840807	1804.8480417268436	37.5
20	596.0	1.009464614976181	1801.8114250921417	37.5
20	600.0	1.020584923782576	1806.354424084487	37.5
20	604.0	1.0242344505989607	1807.0504967442555	37.5
20	608.0	1.0300128863832123	1803.002944361608	37.5
20	612.0	1.0360297289646743	1800.269944650705	37.5
20	616.0	1.0521292151059776	1804.6408511499867	37.5
20	620.0	1.061057794168154	1798.4568165493663	37.5
20	624.0	1.0667906035997263	1800.9969857486378	37.5
20	628.0	1.0833750713370134	1804.700661996264	37.5
20	632.0	1.1634607827918542	1805.9155328670956	37.5
20	636.0	1.2053181919255134	1809.2192291819235	37.5
20	640.0	1.2027087144105082	1810.3444671286445	37.5
20	644.0	1.1392879450047615	1811.759588603963	37.5
20	648.0	1.0328346576579315	1817.224888318156	37.5
20	652.0	0.9991315231359714	1799.606819325091	37.5
24	0.0	0.9407991876829622	1878.5856840387528	37.5
24	4.0	0.9445437666431908	1882.0869162284712	37.5
24	8.0	0.9519934967837207	1882.663069334353	37.5
24	12.0	0.9604159734798081	1883.072059895072	37.5
24	16.0	0.9726539734282715	1882.150879383286	37.5
24	20.0	0.9826567763375751	1883.30381243394	37.5
24	24.0	0.999665201351704	1884.177540660569	37.5
24	28.0	1.039996756535614	1882.6169075625312	37.5
24	32.0	1.1405816302550926	1880.673694083715	37.5
24	36.0	1.138822927117707	1882.177270018348	37.5
24	40.0	1.1096532431429982	1883.905992684534	37.5
24	44.0	1.0936947814414195	1883.875803500778	37.5
24	48.0	1.095784819830282	1882.853596735273	37.5
24	52.0	1.1005225133244878	1881.7729737505435	37.5
24	56.0	1.1242072651192858	1880.84332385696	37.5
24	60.0	1.1422397078070627	1880.6985253974392	37.5
24	64.0	1.1440574187807595	1879.5202407963104	37.5
24	68.0	1.155154759912237	1879.354746140112	37.5
24	72.0	1.1631672497528052	1878.57481301944	37.5
24	76.0	1.1621674684166867	1878.8119218119948	37.5
24	80.0	1.1675172677859775	1878.6502597711603	37.5
24	84.0	1.1745311804163643	1878.7197897748724	37.5
24	88.0	1.1789982633364966	1879.9732359940444	37.5
24	92.0	1.1917366964507796	1879.9329453710436	37.5
24	96.0	1.1847878786387604	1878.84144967851	37.5
24	100.0	1.1828782495616679	1879.4983670985032	37.5
24	104.0	1.1853354318169604	1878.620670461496	37.5
24	108.0	1.1842249662558413	1877.965450558489	37.5
24	112.0	1.1860442640069115	1876.7646089505367	37.5
24	116.0	1.1808282851251897	1877.323751671456	37.5
24	120.0	1.1826873303488334	1876.583511849046	37.5
24	124.0	1.1879980845896343	1875.7969066906692	37.5
24	128.0	1.1918907801132361	1877.100015002086	37.5
24	132.0	1.185880033869248	1877.081963720246	37.5
24	136.0	1.1896714617811157	1876.0156587142264	37.5
24	140.0	1.1946466256137538	1876.4534614105264	37.5
24	144.0	1.1974801082213042	1876.8840745076752	37.5
24	148.0	1.1983610482641616	1877.9695284378329	37.5
24	152.0	1.197888415181777	1877.3699405820344	37.5
24	156.0	1.2070067848008292	1878.5174939351564	37.5
24	160.0	1.2033836702748497	1877.684948573554	37.5
24	164.0	1.1924762591193847	1878.5979361787167	37.5
24	168.0	1.1911933810921544	1877.3331678486384	37.5
24	172.0	1.1892704334902202	1876.0479421796647	37.5
24	176.0	1.2006409604574102	1875.605619823656	37.5
24	180.0	1.1932617878114522	1876.1698486604837	37.5
24	184.0	1.1934061509999931	1876.1399639826045	37.5
24	188.0	1.2069761074835754	1876.731695104804	37.5
24	192.0	1.2028316715584804	1876.369187423168	37.5
24	196.0	1.1951513493771917	1876.261874058874	37.5
24	200.0	1.1967167627484725	1877.20505453263	37.5
24	204.0	1.201810154501822	1876.165196920865	37.5
24	208.0	1.2011156847400473	1876.7772931532988	37.5
24	212.0	1.2071618972871798	1876.8356955835743	37.5
24	216.0	1.2089684227810291	1877.791296115393	37.5
24	220.0	1.205911917841175	1877.0009549204367	37.5
24	224.0	1.2104155486663897	1877.468148900046	37.5
24	228.0	1.2079432639402343	1877.1674343147065	37.5
24	232.0	1.2050595356449052	1877.0747558773387	37.5
24	236.0	1.207337984337335	1875.9394151735912	37.5
24	240.0	1.2094477663987655	1875.5695038263973	37.5
24	244.0	1.2121596394289063	1876.4571453347608	37.5
24	248.0	1.205147610649378	1877.2070334922432	37.5
24	252.0	1.214918640011148	1876.9241448416517	37.5
24	256.0	1.2116541891971095	1877.101597446224	37.5
24	260.0	1.213619444453815	1876.57782622768	37.5
24	264.0	1.221278395092977	1876.810474982712	37.5
24	268.0	1.21418713149574	1877.782870161836	37.5
24	272.0	1.2100944349181253	1878.7970635611985	37.5
24	276.0	1.208873961463345	1878.896723975752	37.5
24	280.0	1.2176561683938703	1877.0040920562665	37.5
24	284.0	1.2207806815794011	1877.1953923012784	37.5
24	288.0	1.2211026077573321	1878.0801820478275	37.5
24	292.0	1.224341290875537	1876.946001991732	37.5
24	296.0	1.2220328344100286	1877.85440132351	37.5
24	300.0	1.216902879672155	1877.3603385670392	37.5
24	304.0	1.2220479847602408	1876.8586097671011	37.5
24	308.0	1.2210325177395924	1876.8718487805404	37.5
24	312.0	1.2219277647915567	1876.659386900277	37.5
24	316.0	1.2199893396070434	1876.4575389440904	37.5
24	320.0	1.2257680370966186	1875.7680279681035	37.5
24	324.0	1.2267559155293648	1876.8653125859385	37.5
24	328.0	1.2242727574762882	1876.7312725798529	37.5
24	332.0	1.222215532090699	1876.7714488060944	37.5
24	336.0	1.220727075348973	1877.36978711347	37.5
24	340.0	1.2283230491353203	1877.2463751401508	37.5
24	344.0	1.2240390288268288	1877.1741637052075	37.5
24	348.0	1.224103220738883	1877.3444612222936	37.5
24	352.0	1.224768072918737	1876.9981693176828	37.5
24	356.0	1.2185476379467273	1876.7954223063764	37.5
24	360.0	1.2217650686532222	1877.1481333567003	37.5
24	364.0	1.221327006507389	1877.2185677960535	37.5
24	368.0	1.2167965934893308	1879.1447368403533	37.5
24	372.0	1.2245857379113667	1878.521016105352	37.5
24	376.0	1.2169128813875578	1877.7491776527104	37.5
24	380.0	1.2113046043161215	1876.383434148696	37.5
24	384.0	1.2077574209893844	1876.835998989614	37.5
24	388.0	1.2063188046648385	1876.972702318835	37.5
24	392.0	1.2103725190727537	1876.916108230687	37.5
24	396.0	1.206326801510497	1876.574567712056	37.5
24	400.0	1.2064432530249076	1876.2260343438304	37.5
24	404.0	1.2049359890693918	1877.9285272504387	37.5
24	408.0	1.1980999885273675	1877.5615352048776	37.5
24	412.0	1.2018301044020259	1878.0791524331316	37.5
24	416.0	1.2024880892175087	1878.255253657132	37.5
24	420.0	1.1982894687470138	1877.6284605245803	37.5
24	424.0	1.1983865927927577	1876.7372719268135	37.5
24	428.0	1.188203012247132	1877.8891829906213	37.5
24	432.0	1.18830783606505	1877.6970450868268	37.5
24	436.0	1.195576621559492	1877.6004482941007	37.5
24	440.0	1.1859193308470535	1877.1270926858824	37.5
24	444.0	1.1748516811895897	1879.486710269504	37.5
24	448.0	1.170524297637132	1879.4963153568176	37.5
24	452.0	1.1649477561131696	1879.803276241888	37.5
24	456.0	1.1701265737172597	1878.7461006352864	37.5
24	460.0	1.1696538105711562	1878.3684894715825	37.5
24	464.0	1.169536537582246	1877.4986631219124	37.5
24	468.0	1.1627976686256862	1876.620572819197	37.5
24	472.0	1.1562615690072884	1877.6089938318528	37.5
24	476.0	1.1677468121747725	1877.642551943491	37.5
24	480.0	1.1536517473647783	1878.610888428825	37.5
24	484.0	1.153794315673995	1878.838089176026	37.5
24	488.0	1.1496795342768673	1878.6784142158745	37.5
24	492.0	1.1540472745283097	1878.3614591766457	37.5
24	496.0	1.1548342565404497	1877.55617934235	37.5
24	500.0	1.1472528087984624	1877.4594544242168	37.5
24	504.0	1.1421550058119643	1878.9986186436088	37.5
24	508.0	1.1500923968610925	1878.076789134226	37.5
24	512.0	1.1494456864969913	1877.9610986717585	37.5
24	516.0	1.1396924347725603	1878.715254341578	37.5
24	520.0	1.1413774027144878	1879.2503132873155	37.5
24	524.0	1.1390299791587208	1878.6448930127883	37.5
24	528.0	1.136123099521382	1879.6019915917136	37.5
24	532.0	1.1524764716203606	1880.6267749589413	37.5
24	536.0	1.1422225005899282	1881.3296953470128	37.5
24	540.0	1.1396168485261517	1881.2333344290212	37.5
24	544.0	1.1398966080463324	1882.802421385796	37.5
24	548.0	1.138949476503728	1881.7950950202471	37.5
24	552.0	1.143451260424131	1881.8262518793329	37.5
24	556.0	1.1453999455630162	1887.7613167950333	37.5
24	560.0	1.1386674497286953	1889.204938785824	37.5
24	564.0	1.1363277259451021	1888.4851559875813	37.5
24	568.0	1.1469925531849026	1886.685517225666	37.5
24	572.0	1.144330817645427	1886.6848716792335	37.5
24	576.0	1.1431988655579033	1886.1614700716427	37.5
24	580.0	1.1357424350627676	1886.958912762689	37.5
24	584.0	1.1333278466024295	1888.4843795313875	37.5
24	588.0	1.1282497092502675	1887.516109493191	37.5
24	592.0	1.1280670662361099	1888.1344553174072	37.5
24	596.0	1.1243676043069866	1888.1291294067455	37.5
24	600.0	1.122175502844634	1887.6964669696997	37.5
24	604.0	1.1245796451152552	1888.0123816643795	37.5
24	608.0	1.122861053628857	1888.1526086364763	37.5
24	612.0	1.1184372148222739	1888.5427614349264	37.5
24	616.0	1.1185546288082062	1889.5568860529008	37.5
24	620.0	1.1219601836780864	1889.8102948227488	37.5
24	624.0	1.1113393028959186	1890.245910206168	37.5
24	628.0	1.1086880244794628	1890.771434390118	37.5
24	632.0	1.1070393032229946	1891.552036408401	37.5
24	636.0	1.1026560703095316	1890.3052778342835	37.5
24	640.0	1.1062243088793304	1890.0535454945532	37.5
24	644.0	1.1123218445700411	1888.643574980875	37.5
24	648.0	1.1126969668091067	1887.9202102849144	37.5
24	652.0	1.1174616615314086	1885.4186043731183	37.5
24	656.0	1.1128261310155296	1884.8515304484577	37.5
24	660.0	1.117023825960549	1885.7904249488356	37.5
24	664.0	1.1098570733807147	1887.2051367645856	37.5
24	668.0	1.1161287123658856	1887.072242199572	37.5
27	0.0	0.916992863636244	414.9448567930583	37.5
27	4.0	0.916359057998954	423.6413193088599	37.5
27	8.0	0.9117802376704978	408.4148292178824	37.5
27	12.0	0.9094826829505256	398.0553127069993	37.5
27	16.0	0.9215236907958284	392.99845943954193	37.5
27	20.0	0.9274193960130264	403.6634872535631	37.5
27	24.0	0.9359147107977114	403.80253160828806	37.5
27	28.0	0.9457208597695239	404.21734382944777	37.5
27	32.0	0.9612356094260086	403.0553170632445	37.5
27	36.0	0.9766989579006831	407.5562620348169	37.5
27	40.0	0.984955319620537	404.98174329719416	37.5
27	44.0	1.0001329181042289	415.9520659981166	37.5
27	48.0	1.0684116051944328	417.1522084570633	37.5
27	52.0	1.147256018510162	422.6163358812581	37.5
27	56.0	1.1231770829345236	422.1666919519598	37.5
27	60.0	1.0930665984595527	426.4856637072661	37.5
27	64.0	1.0801855508100187	423.863746155399	37.5
27	68.0	1.0720577077897342	417.8413205189484	37.5
27	72.0	1.0875655120436156	412.9368820413771	37.5
27	76.0	1.093152498017028	407.0984791917456	37.5
27	80.0	1.1011187656176797	406.785879317264	37.5
27	84.0	1.115530678986708	406.4821557929427	37.5
27	88.0	1.122889028764031	406.61407376610015	37.5
27	92.0	1.1383652535469018	404.7431922727274	37.5
27	96.0	1.1364805991097582	398.7313119563659	37.5
27	100.0	1.147317399004896	399.6702086083154	37.5
27	104.0	1.153170469334955	399.19336541915857	37.5
27	108.0	1.150089202668845	398.45886012484937	37.5
27	112.0	1.1618031522859615	398.7126421620805	37.5
27	116.0	1.1573307500925174	398.0487827723429	37.5
27	120.0	1.1561455002987555	397.71218238004406	37.5
27	124.0	1.163507804013141	397.1649510756588	37.5
27	128.0	1.162734127852272	396.9640461011491	37.5
27	132.0	1.163301616737838	397.1493936332896	37.5
27	136.0	1.163901075285572	396.1787267825129	37.5
27	140.0	1.1622282686341874	395.91166934018565	37.5
27	144.0	1.1582995587995535	398.75533354646615	37.5
27	148.0	1.1582443806360385	398.77060302042025	37.5
27	152.0	1.1619707010559686	399.6164753800129	37.5
27	156.0	1.1681201345764933	399.3450863408044	37.5
27	160.0	1.1623285481051515	398.34714890946174	37.5
27	164.0	1.1699867988061012	399.00113022990325	37.5
27	168.0	1.163711921567125	398.00446011400106	37.5
27	172.0	1.175789503330254	396.7550348092929	37.5
27	176.0	1.1755278360062091	398.32035794868193	37.5
27	180.0	1.1692627655716572	396.9623115672202	37.5
27	184.0	1.1706543641945304	386.4410952837629	37.5
27	188.0	1.174674914759932	386.4949633192168	37.5
27	192.0	1.1754738130146183	386.7288416706078	37.5
27	196.0	1.1733034345992355	386.205246170684	37.5
27	200.0	1.179927340567236	384.96771989798174	37.5
27	204.0	1.17584882334088	385.3972825658629	37.5
27	208.0	1.1650647149970443	384.2571144503903	37.5
27	212.0	1.1749983264136288	385.3883953577294	37.5
27	216.0	1.1771367769246317	384.5435004121155	37.5
27	220.0	1.179967712689158	385.99012317788026	37.5
27	224.0	1.1728093386187077	391.62280449174045	37.5
27	228.0	1.175181461607544	390.1258650684613	37.5
27	232.0	1.169103292737417	385.95359802031766	37.5
27	236.0	1.179988528361568	386.6538678796047	37.5
27	240.0	1.1809212361705201	387.3681108694427	37.5
27	244.0	1.1785956136999545	387.3671796858482	37.5
27	248.0	1.1814745429768487	386.27369771347855	37.5
27	252.0	1.1784855695258507	386.55194394940105	37.5
27	256.0	1.179101181987504	387.0740939803552	37.5
27	260.0	1.1828243288526865	385.58282120427305	37.5
27	264.0	1.1781876041564625	385.958333625271	37.5
27	268.0	1.1833194711638093	386.8733517646118	37.5
27	272.0	1.1759457375871831	385.5776073166976	37.5
27	276.0	1.186287228827036	386.5221636989347	37.5
27	280.0	1.1921939894603624	385.354002652504	37.5
27	284.0	1.1828187833478971	385.8389805535127	37.5
27	288.0	1.182910837314465	386.03376352318566	37.5
27	292.0	1.1904645688107025	384.9420304049914	37.5
27	296.0	1.183588094845148	385.2438520644688	37.5
27	300.0	1.1824494338755875	386.3106367179045	37.5
27	304.0	1.1836332687134834	385.66234166845305	37.5
27	308.0	1.1910695526713238	386.64269373792695	37.5
27	312.0	1.195549748420218	385.8604290251001	37.5
27	316.0	1.1872783930922184	386.6772383726184	37.5
27	320.0	1.1878498619275903	385.2081284943303	37.5
27	324.0	1.1873333737649776	387.0939824492352	37.5
27	328.0	1.1868381120013312	386.9153037046729	37.5
27	332.0	1.1882695881604974	386.6681160899098	37.5
27	336.0	1.1857290484004006	385.5062121573321	37.5
27	340.0	1.185479659091444	386.08340552790713	37.5
27	344.0	1.1756289400217497	386.3117122726366	37.5
27	348.0	1.1762560761289198	385.8521651299292	37.5
27	352.0	1.1802191125177117	386.06403152932046	37.5
27	356.0	1.1740688103089416	385.6383693999768	37.5
27	360.0	1.1788896949637893	385.9335971907443	37.5
27	364.0	1.175350447929792	384.74721317185015	37.5
27	368.0	1.172236873435844	385.1395782460106	37.5
27	372.0	1.1693230768145173	386.0791301081511	37.5
27	376.0	1.1617630139538302	385.9559726888623	37.5
27	380.0	1.1603291083417886	385.4885480073413	37.5
27	384.0	1.159410931388939	386.37498911099095	37.5
27	388.0	1.161259079678789	385.5985466795241	37.5
27	392.0	1.1613155221990525	384.6554461603416	37.5
27	396.0	1.1580649385833468	387.7487586805602	37.5
27	400.0	1.1488199522664992	383.61057640444335	37.5
27	404.0	1.1497042503591823	384.17532655588417	37.5
27	408.0	1.138843014229888	384.5054614504904	37.5
27	412.0	1.1473914730502195	383.9375730476991	37.5
27	416.0	1.1408698909487505	382.3519215297144	37.5
27	420.0	1.1310965337792092	381.14912919661566	37.5
27	424.0	1.1343802993883438	381.406579111742	37.5
27	428.0	1.131902138187954	381.251597144746	37.5
27	432.0	1.1319299406772596	380.8752390881288	37.5
27	436.0	1.1333732786476125	382.0646512783665	37.5
27	440.0	1.1329075153354704	383.37696996947017	37.5
27	444.0	1.1295599301980195	383.4975841109519	37.5
27	448.0	1.13160119709807	384.907847041088	37.5
27	452.0	1.1246463727480973	385.131246424961	37.5
27	456.0	1.1241915868138515	384.1908772292896	37.5
27	460.0	1.1181282972331956	384.0397356275713	37.5
27	464.0	1.1153253409133328	384.05102142874745	37.5
27	468.0	1.1111540622424756	384.10645381608975	37.5
27	472.0	1.1095921999435296	383.8774310212825	37.5
27	476.0	1.1100428395838071	385.0394428165708	37.5
27	480.0	1.1014633112796424	383.2048777573003	37.5
27	484.0	1.1059686093263332	384.0300414461386	37.5
27	488.0	1.1007104922054762	383.2992689237242	37.5
27	492.0	1.0972025385023074	383.52640568057393	37.5
27	496.0	1.0988143870271971	382.8469425238623	37.5
27	500.0	1.0959597693980858	384.5906358603298	37.5
27	504.0	1.0958965272839836	384.3621879898152	37.5
27	508.0	1.0949362617116154	384.2383576264769	37.5
27	512.0	1.0907093677944473	383.371349640638	37.5
27	516.0	1.0901478775850075	381.77581226005645	37.5
27	520.0	1.0826419732569763	380.5801613899717	37.5
27	524.0	1.0891470269984134	377.9545195245958	37.5
27	528.0	1.0797978336297795	375.6849814641217	37.5
27	532.0	1.112656736311995	351.8205301143199	37.5
27	536.0	1.1065460515120793	347.5968450784573	37.5
27	540.0	1.107652550462566	346.1228458921379	37.5
27	544.0	1.1089361701857972	341.4144225566943	37.5
27	548.0	1.1077121093782396	336.0471641361265	37.5
27	552.0	1.1040829623015629	328.5094227573107	37.5
27	556.0	1.098859884346646	326.8992722872344	37.5
27	560.0	1.0971637702767885	325.8719577502438	37.5
27	564.0	1.097328373785901	315.40405859818867	37.5
27	568.0	1.0943883823315368	318.83700654268904	37.5
27	572.0	1.0984872052431256	318.39827325874126	37.5
27	576.0	1.0925254694143862	316.6409172335837	37.5
27	580.0	1.0923031853845013	317.4914531856215	37.5
27	584.0	1.0868988246178266	318.7071010565491	37.5
27	588.0	1.0791679360684021	317.2261974854186	37.5
27	592.0	1.0794725921903001	318.724642444405	37.5
27	596.0	1.0760205918991117	318.2172900849486	37.5
27	600.0	1.0794414446682357	319.1585972547628	37.5
27	604.0	1.0657223184379567	319.3985245827779	37.5
27	608.0	1.0708599602744338	312.98803033567486	37.5
27	612.0	1.0672909026360065	318.7362008288476	37.5
27	616.0	1.0634960803938702	320.2522815744698	37.5
27	620.0	1.0665150622835498	313.2349462367271	37.5
27	624.0	1.0621900482966518	315.75132743686305	37.5
27	628.0	1.0573659798193575	318.11346263502827	37.5
27	632.0	1.059445121274426	313.6726446241012	37.5
27	636.0	1.0630248338701254	313.404543593541	37.5
27	640.0	1.0567111976428407	317.89546437149136	37.5
27	644.0	1.050216486705749	312.7211227030496	37.5
27	648.0	1.054957356160573	293.9551774974464	37.5
27	664.0	1.0409796478550664	322.9321641117094	37.5
27	668.0	1.0387776379431852	316.25027376295293	37.5
31	0.0	0.9693994878264258	140.57178967717675	37.5
31	4.0	0.9736151283666262	144.65444300988096	37.5
31	8.0	0.9696825630419715	146.3500179669644	37.5
31	12.0	0.9730070590040121	145.6672042737112	37.5
31	16.0	0.9833130892700903	145.5253451236373	37.5
31	20.0	0.9908707951122	146.37746615703944	37.5
31	24.0	0.995233225565838	147.12516997423546	37.5
31	28.0	1.0057854664522758	147.06553661085562	37.5
31	32.0	1.0136197397867959	146.1099974869238	37.5
31	36.0	1.0280699903362978	147.13975366319886	37.5
31	40.0	1.0448167759749125	148.20048733529666	37.5
31	44.0	1.0605808521770828	148.5824196083232	37.5
31	48.0	1.1194922405588623	147.5021899046977	37.5
31	52.0	1.216364390191522	147.6349977845572	37.5
31	56.0	1.1946982870787313	146.925180245049	37.5
31	60.0	1.1456006530609906	147.6902828141632	37.5
31	64.0	1.017725973600193	146.30001815477237	37.5
31	68.0	0.9822721797982349	148.56736189649288	37.5
31	72.0	0.9730521861242755	146.6496021561015	37.5
31	76.0	0.9846527405870995	148.53196609524474	37.5
31	80.0	0.9938998180645646	148.367702238517	37.5
31	84.0	1.0016173982302592	145.62651743096364	37.5
31	88.0	1.0144766053160863	147.2877441596877	37.5
31	92.0	1.0229663477696578	146.34835981434605	37.5
31	96.0	1.0390338886413597	147.4087197536778	37.5
31	100.0	1.0446300775221544	147.78152464296542	37.5
31	104.0	1.0617003056175631	148.53101889598798	37.5
31	108.0	1.0779642947306762	148.7649239365385	37.5
31	112.0	1.1399720840616259	149.56843127589903	37.5
31	116.0	1.2209943046996903	148.11303766281043	37.5
31	120.0	1.211324706761357	147.70484094087536	37.5
31	124.0	1.159620413722551	146.57101558033312	37.5
31	128.0	1.0408821382520013	146.25579083985917	37.5
31	132.0	0.9908327239502308	146.19716690346488	37.5
31	136.0	0.9788063193953285	146.94243065773793	37.5
31	140.0	0.9773576849663451	143.79464050222057	37.5
31	144.0	0.9893988432841772	147.21178891845662	37.5
31	148.0	0.9989650711157041	147.84139240744972	37.5
31	152.0	1.0021389532909635	147.08215174918212	37.5
31	156.0	1.0153666829186432	146.30450609933618	37.5
31	160.0	1.0139018945757408	144.065017517714	37.5
31	164.0	1.024992157042834	144.57004080113214	37.5
31	168.0	1.0308700639393178	145.89683923186968	37.5
31	172.0	1.038179790294487	145.65284120168528	37.5
31	176.0	1.0468948551351223	145.7845319363512	37.5
31	180.0	1.0476487197263031	145.78302232378925	37.5
31	184.0	1.0598072735570443	144.5943711199722	37.5
31	188.0	1.0826285291223128	145.0769342178701	37.5
31	192.0	1.1777484863432652	147.94180447194393	37.5
31	196.0	1.2271422539739552	148.8749780797177	37.5
31	200.0	1.2131775098124913	147.38141422716697	37.5
31	204.0	1.1628523344133692	147.0382695150284	37.5
31	208.0	1.0249108271409797	143.85890581072934	37.5
31	212.0	0.9810326761856576	142.0983823975138	37.5
31	216.0	0.9680175532504856	143.66227211919227	37.5
31	220.0	0.9683229581380214	142.57741524970962	37.5
31	224.0	0.9715802891954902	142.4137081059181	37.5
31	228.0	0.9784862977664038	145.79625166624447	37.5
31	232.0	0.9834582328207444	142.4155303905945	37.5
31	236.0	1.004074101951283	144.6455733209797	37.5
31	240.0	1.0035691838557417	144.42006097176565	37.5
31	244.0	1.0155987404898255	145.29470584253556	37.5
31	248.0	1.0173133857744014	144.6859050362048	37.5
31	252.0	1.0245257724421557	143.18211618611193	37.5
31	256.0	1.029887430424571	146.84982836875284	37.5
31	260.0	1.0330962477147954	143.61602009846203	37.5
31	264.0	1.0456259253617726	145.6406143088938	37.5
31	268.0	1.0530510702613196	145.44839341696627	37.5
31	272.0	1.0577426659753943	144.6645359757903	37.5
31	276.0	1.070431307499922	144.5591130997854	37.5
31	280.0	1.0840583327454065	144.44078250394534	37.5
31	284.0	1.1573678268630898	146.97022593758544	37.5
31	288.0	1.2264809191332249	149.56257703274352	37.5
31	292.0	1.221078347641941	149.37653202559025	37.5
31	296.0	1.1978050471515567	147.3336363030275	37.5
31	300.0	1.0630656306065223	143.79354984745916	37.5
31	304.0	0.9919070307624203	142.66909657671678	37.5
31	308.0	0.9762800202446729	142.88522712625067	37.5
31	312.0	0.9763946736816965	144.1601457820768	37.5
31	316.0	0.973755852171473	141.62644780657624	37.5
31	320.0	0.9709597576120478	142.12963925899217	37.5
31	324.0	0.9775677121641467	142.01490015617952	37.5
31	328.0	0.9797800592764396	142.22142674044724	37.5
31	332.0	0.9838930015039954	143.20581791631585	37.5
31	336.0	0.9949826136524926	143.31666886398705	37.5
31	340.0	1.0121625374886363	144.2362348749244	37.5
31	344.0	1.0172480441825424	145.6542237381734	37.5
31	348.0	1.0224976912900219	147.01779755572093	37.5
31	352.0	1.0297680083382874	146.032548064253	37.5
31	356.0	1.0327434392908608	145.2236230049466	37.5
31	360.0	1.0375185879381204	145.17590383006072	37.5
31	364.0	1.0518608075624922	145.91650132420918	37.5
31	368.0	1.0549834186196612	145.0922489570239	37.5
31	372.0	1.0596733235053863	144.77754078533115	37.5
31	376.0	1.0706328199092414	144.80895513735868	37.5
31	380.0	1.082845454234407	145.89978909777727	37.5
31	384.0	1.182992452238917	149.49417517196417	37.5
31	388.0	1.2218723890680243	149.59001357190294	37.5
31	392.0	1.2222991173927875	148.72456573011863	37.5
31	396.0	1.185474972245816	148.54898263970944	37.5
31	400.0	1.0765150172450297	145.35817703540087	37.5
31	404.0	0.9885199811092885	141.1579482253921	37.5
31	408.0	0.968065707680605	140.93885444076722	37.5
31	412.0	0.9655981280630205	144.01719469306386	37.5
31	416.0	0.973602498729451	143.16659889243925	37.5
31	420.0	0.9670988598172918	144.87739566377732	37.5
31	424.0	0.9695075771327646	143.93334558492674	37.5
31	428.0	0.967502920304395	145.71745318061542	37.5
31	432.0	0.9806148151837958	142.27519420720367	37.5
31	436.0	0.98878509513038	142.28451463736434	37.5
31	440.0	0.9844164001426562	143.76353358937192	37.5
31	444.0	0.9913594768735288	142.22966018138018	37.5
31	448.0	0.9927821291086029	141.40119555534895	37.5
31	452.0	1.004747252176217	143.2340057781575	37.5
31	456.0	1.0129733554710625	143.42504477793838	37.5
31	460.0	1.016805906332865	144.8807766786911	37.5
31	464.0	1.034975901211957	145.11057892156902	37.5
31	468.0	1.0269235675830801	143.20536959448063	37.5
31	472.0	1.0299292253439851	143.52063195113965	37.5
31	476.0	1.0463071242623334	145.11931998768418	37.5
31	480.0	1.0466911396617262	143.7614897576684	37.5
31	484.0	1.0612204429397303	145.2237567228639	37.5
31	488.0	1.0629698152373206	145.86791647491944	37.5
31	492.0	1.1134419151507773	148.1244927979337	37.5
31	496.0	1.1936771982624685	149.55585544421746	37.5
31	500.0	1.2165447825244997	149.68146792355407	37.5
31	504.0	1.2107911690552178	150.38588682566106	37.5
31	508.0	1.1827126124351781	147.66093884477115	37.5
31	512.0	1.051632278501121	146.0597952660591	37.5
31	516.0	0.9955513413127619	141.97391968528623	37.5
31	520.0	0.9734550394424951	139.72814337376107	37.5
31	524.0	0.971367740126975	140.89122563723072	37.5
31	528.0	0.9613566729003733	139.88524822602088	37.5
31	532.0	0.9587136113129053	140.82599966036514	37.5
31	536.0	0.9504411318329873	138.00181191988784	37.5
31	540.0	0.9524028201457257	137.63144573706867	37.5
31	544.0	0.9653057546539324	139.4147630179906	37.5
31	552.0	0.977998599505178	141.06708444892865	37.5
31	556.0	0.9466671492690815	132.82353299362578	37.5
31	560.0	0.948180950158539	132.1930370974434	37.5
31	564.0	0.9641126784946995	143.9637463031823	37.5
31	568.0	0.9817632509049761	149.15757458133558	37.5
31	572.0	0.9844382086535582	145.0699678027226	37.5
31	576.0	0.9866833838485659	143.64228020091176	37.5
31	580.0	0.996828967510695	141.86303950448766	37.5
31	584.0	1.0022921272195386	142.99751917200467	37.5
31	588.0	1.0111039594672246	140.53897541576967	37.5
31	592.0	1.0206673258969303	140.08293982641908	37.5
31	596.0	1.0265599820191662	136.82629492161408	37.5
31	600.0	1.0344819963386278	136.82920959963366	37.5
31	604.0	1.040161712139864	136.2118792541946	37.5
31	608.0	1.0536086511598073	138.1503364117967	37.5
31	612.0	1.0728512034925362	139.78893609405552	37.5
31	616.0	1.1643358017248857	143.09824580873052	37.5
31	620.0	1.209181917428078	144.0011615228507	37.5
31	624.0	1.222351118382138	145.19465759327608	37.5
31	628.0	1.198369334800775	145.09386910482576	37.5
31	632.0	1.163523953064278	144.09590491052873	37.5
31	636.0	1.1410111611525342	145.9662029964785	37.5
31	640.0	1.0344077526408788	140.97341378516876	37.5
31	644.0	0.9662002985843953	135.22162094389222	37.5
31	648.0	0.9405102841283989	131.500939065185	37.5
32	0.0	0.9830051266600277	144.36530986840611	37.5
32	4.0	0.9734424706139105	144.87516961073806	37.5
32	8.0	0.9816037016279682	151.58471655721868	37.5
32	12.0	0.9870096888281985	149.9981940712383	37.5
32	16.0	0.9887989161516646	147.88999625143683	37.5
32	20.0	0.995145732270772	148.31431797415354	37.5
32	24.0	0.9972001074921069	146.597703825773	37.5
32	28.0	1.0061383391643943	147.02524997529372	37.5
32	32.0	1.0247834603118857	147.91484639790875	37.5
32	36.0	1.0382880730872286	149.6090557775602	37.5
32	40.0	1.0438123662464023	148.08103119855556	37.5
32	44.0	1.0475485954201254	146.53941652621268	37.5
32	48.0	1.0745441975285004	145.24266640464174	37.5
32	52.0	1.1958862786577988	148.02950102880408	37.5
32	56.0	1.2198892446521452	149.8744793397384	37.5
32	60.0	1.170242589165436	149.87637352149355	37.5
32	64.0	1.0402373914489815	145.82822192757118	37.5
32	68.0	0.9891709343912367	145.74105381100307	37.5
32	72.0	0.9771127457656998	144.0893285018556	37.5
32	76.0	0.9740181324603976	144.2685999532576	37.5
32	80.0	0.9857007866450791	143.75377301266556	37.5
32	84.0	1.0026243063676084	144.5253201599895	37.5
32	88.0	1.0078842580239717	143.64437446063724	37.5
32	92.0	1.0221410292871862	145.1583343535275	37.5
32	96.0	1.0332857919549319	145.414526525213	37.5
32	100.0	1.042301151412678	146.1305994687435	37.5
32	104.0	1.058286339439738	144.6091787512362	37.5
32	108.0	1.0714320023629584	145.684222357115	37.5
32	112.0	1.1449161495450497	147.36674856218906	37.5
32	116.0	1.223100721499157	147.75200263847563	37.5
32	120.0	1.215398731006522	147.45985238888403	37.5
32	124.0	1.157864205195218	147.16115454759355	37.5
32	128.0	1.018530993617457	143.71640292312716	37.5
32	132.0	0.9938336289683758	144.66801474787366	37.5
32	136.0	0.9865266419908132	145.0668733906138	37.5
32	140.0	0.9801693282650299	143.49091813433685	37.5
32	144.0	0.985985822575656	143.8530978212635	37.5
32	148.0	0.9943043786644032	143.61192085155085	37.5
32	152.0	1.0060610391052838	144.06341170676808	37.5
32	156.0	1.0128539217556036	144.0864913490668	37.5
32	160.0	1.023899055614477	143.82835471769857	37.5
32	164.0	1.0371743400402063	144.77154453270873	37.5
32	168.0	1.0347567604185919	144.42590558157107	37.5
32	172.0	1.051262931679098	144.40673060339742	37.5
32	176.0	1.0512444293827778	143.72853570677617	37.5
32	180.0	1.0585652406691464	144.1393956761765	37.5
32	184.0	1.0852866164320556	145.98055943768725	37.5
32	188.0	1.1916593779836668	148.3894727191439	37.5
32	192.0	1.2337059536726143	148.27595771802743	37.5
32	196.0	1.209412150731326	148.08496563939164	37.5
32	200.0	1.1271199699661967	145.68997429157884	37.5
32	204.0	1.0033762738045398	143.02771652989406	37.5
32	208.0	0.9835290892937095	143.2189747256804	37.5
32	212.0	0.9776168536148733	143.877570650581	37.5
32	216.0	0.9775789458116556	141.87661585595308	37.5
32	220.0	0.9805238413052985	143.08358668589344	37.5
32	224.0	0.9906429735092782	142.84837214537737	37.5
32	228.0	0.996833843229119	143.9538092044653	37.5
32	232.0	1.001771523002161	143.9746979927824	37.5
32	236.0	1.0235598680377183	145.06815698206864	37.5
32	240.0	1.0301799740435131	145.10008492317655	37.5
32	244.0	1.0341418637699695	145.34164530816494	37.5
32	248.0	1.0405836003913156	145.9169164207371	37.5
32	252.0	1.0409120820849564	145.80289031339282	37.5
32	256.0	1.0495602196380414	145.41261390549468	37.5
32	260.0	1.0490977838555033	144.02966354314185	37.5
32	264.0	1.0667907345278071	146.00229138139434	37.5
32	268.0	1.076562336474206	145.5513279156543	37.5
32	272.0	1.141118311680416	146.43303063077562	37.5
32	276.0	1.228222029188295	148.81174457263072	37.5
32	280.0	1.2368851240690832	148.80693720231898	37.5
32	284.0	1.182439663613189	146.6601918642724	37.5
32	288.0	1.0613127454299476	145.0628158163877	37.5
32	292.0	0.9968223078672794	141.79699661974632	37.5
32	296.0	0.9842422515750064	144.53866091577908	37.5
32	300.0	0.9704701352839379	140.54930974096115	37.5
32	304.0	0.9809254041637008	142.54713937823792	37.5
32	308.0	0.9860271463120847	142.6012238107421	37.5
32	312.0	0.9960436582416516	143.61036326655096	37.5
32	316.0	1.0046264777949774	144.32399663486012	37.5
32	320.0	1.0161288376521664	144.56579701909814	37.5
32	324.0	1.0239904798955237	145.544923776728	37.5
32	328.0	1.0266811788564507	142.84821085038018	37.5
32	332.0	1.0295866910559333	144.6559681297293	37.5
32	336.0	1.032837132238614	143.6904959358945	37.5
32	340.0	1.035532565518918	143.24503194235453	37.5
32	344.0	1.042290851219943	143.71224509096515	37.5
32	348.0	1.0477714169567365	143.7749877728277	37.5
32	352.0	1.068017778563484	144.3755544509449	37.5
32	356.0	1.0680113201675576	145.5991537732875	37.5
32	360.0	1.0895641718332132	145.74963066540667	37.5
32	364.0	1.168865080688825	146.8500897463335	37.5
32	368.0	1.2349603339984863	148.29478250470905	37.5
32	372.0	1.2397241706045061	150.06307586980887	37.5
32	376.0	1.1916231923562304	149.1021304149189	37.5
32	380.0	1.061000556152205	146.3410245577822	37.5
32	384.0	0.9921967634457245	143.48899543118006	37.5
32	388.0	0.977646736050392	143.72873447110888	37.5
32	392.0	0.9754619184605765	142.20346508602307	37.5
32	396.0	0.975996004881457	142.40545360106623	37.5
32	400.0	0.9783643279080873	142.17557531901468	37.5
32	404.0	0.9835675457701554	142.89332426377848	37.5
32	408.0	0.9874070455368876	143.14232933636652	37.5
32	412.0	0.9978406718137833	144.20299617524424	37.5
32	416.0	1.0023322070173815	143.31947807033882	37.5
32	420.0	1.0099015440583103	143.29604898047776	37.5
32	424.0	1.0158735425515577	143.7386969958538	37.5
32	428.0	1.0262419808924133	144.89347988965494	37.5
32	432.0	1.025400149241101	144.2654337565393	37.5
32	436.0	1.0392075243418923	145.01707866949857	37.5
32	440.0	1.04290582693511	145.84052821733422	37.5
32	444.0	1.0410751988652962	145.25146709760082	37.5
32	448.0	1.0516240095718754	145.40490884326235	37.5
32	452.0	1.0580468609412004	145.0400578421504	37.5
32	456.0	1.0666595171117002	144.32952149173695	37.5
32	460.0	1.065831602278337	144.03816778562486	37.5
32	464.0	1.1066918407721316	145.23523588453898	37.5
32	468.0	1.2042015402456703	149.63099210465444	37.5
32	472.0	1.2397390510967814	150.53556101747668	37.5
32	476.0	1.2248873799239854	150.19111119924162	37.5
32	480.0	1.14069756949639	146.9969151476717	37.5
32	484.0	1.0091637328887115	144.1885600913396	37.5
32	488.0	0.9813257196132031	142.97650219700887	37.5
32	492.0	0.976259106210823	142.22073282944558	37.5
32	496.0	0.9726326103324101	142.08335240918328	37.5
32	500.0	0.9721249383883497	142.49527389312365	37.5
32	504.0	0.9674312436815293	140.43682736545662	37.5
32	508.0	0.9742607262624191	140.57750543628293	37.5
32	512.0	0.9899970243565049	142.47897226970943	37.5
32	516.0	0.9915512005267152	143.611577223108	37.5
32	520.0	0.995609805634735	142.20129734725836	37.5
32	524.0	1.0195407423414138	143.32455375710626	37.5
32	528.0	1.0102336094779476	143.24637963044933	37.5
32	532.0	1.023612320573149	141.79272482949852	37.5
32	536.0	1.0103982556754851	141.35834245616542	37.5
32	540.0	1.012563237083589	140.59669480174833	37.5
32	544.0	1.0220763243817963	140.49183820682978	37.5
32	548.0	1.0182208383194398	138.5062708811481	37.5
32	552.0	1.037167941410064	140.03148929066325	37.5
32	556.0	1.026632122604488	135.3023974916113	37.5
32	560.0	1.0149081457116909	130.8705576227815	37.5
32	564.0	1.0322129862460376	146.88141751722307	37.5
32	568.0	1.0690128695425192	150.00229793481117	37.5
32	572.0	1.123606640192825	150.18160688190284	37.5
32	576.0	1.2071677601566022	151.2226620336933	37.5
32	580.0	1.2318884957914753	150.44731668505776	37.5
32	584.0	1.2152014174394572	148.4890472918858	37.5
32	588.0	1.1648153236966101	146.36540244935006	37.5
32	592.0	1.0169605453417896	140.30721091292767	37.5
32	596.0	0.9734460560475506	134.42860999069654	37.5
32	600.0	0.9573872634972808	135.6772243110446	37.5
32	604.0	0.9547978697026631	135.31034069260065	37.5
32	608.0	0.9556177581400137	135.4721709218763	37.5
32	612.0	0.9597431899869354	136.47979074299465	37.5
36	0.0	0.9286054675728574	281.5775792024817	37.5
36	4.0	0.9267672027034548	285.3158316552778	37.5
36	8.0	0.9258199263357494	278.7182057463593	37.5
36	12.0	0.9337043666897995	273.99424672302297	37.5
36	16.0	0.9421496938263323	267.4106837950894	37.5
36	20.0	0.9569819039429279	265.4955143169133	37.5
36	24.0	0.9638911525435008	266.5106707024781	37.5
36	28.0	0.9734202746390048	265.8995297706573	37.5
36	32.0	0.9889177086535887	266.2938818826433	37.5
36	36.0	1.0029661808113024	266.523063464144	37.5
36	40.0	1.0196260723222026	264.50811115437364	37.5
36	44.0	1.043655686313329	267.32204640629203	37.5
36	48.0	1.1505832065869759	266.83066321973115	37.5
36	52.0	1.202349663057396	268.4244556175165	37.5
36	56.0	1.1664321545205882	269.3520397142714	37.5
36	60.0	1.1298610237695408	267.9027469827014	37.5
36	64.0	1.1184290508733428	264.6609569338971	37.5
36	68.0	1.1175345803756138	261.5935616878255	37.5
36	72.0	1.1231417870964737	263.8881958197415	37.5
36	76.0	1.1454712861890428	264.0522036562355	37.5
36	80.0	1.1648841844178008	265.3992137253952	37.5
36	84.0	1.1657299924951048	263.86944763131	37.5
36	88.0	1.1880522340321449	264.3292424588186	37.5
36	92.0	1.1872880093427776	264.00063613693106	37.5
36	96.0	1.1909846060419997	264.20305871926536	37.5
36	100.0	1.2085497670509597	264.3105623014386	37.5
36	104.0	1.209948423972902	265.1681190080876	37.5
36	108.0	1.2062199430730256	264.0645942056784	37.5
36	112.0	1.2180761652316443	266.33263167038655	37.5
36	116.0	1.2199606881828604	267.64343859760777	37.5
36	120.0	1.2219759771973149	268.18012864022165	37.5
36	124.0	1.2227094882595004	265.9379619612026	37.5
36	128.0	1.2156233604241597	262.74311278819914	37.5
36	132.0	1.2093135829284531	261.1053501461966	37.5
36	136.0	1.2192831007770146	262.0543508350584	37.5
36	140.0	1.2159621095092497	264.5841501169172	37.5
36	144.0	1.2118112076623029	263.6619607667801	37.5
36	148.0	1.2177125404776588	263.1424281900124	37.5
36	152.0	1.216475690245627	261.9396134163185	37.5
36	156.0	1.222867701447866	262.91642988909865	37.5
36	160.0	1.2247596900565618	261.8112412356483	37.5
36	164.0	1.2194920611169533	261.31798724877467	37.5
36	168.0	1.2228541599432539	263.59086651834406	37.5
36	172.0	1.2296461170818929	261.875590210043	37.5
36	176.0	1.23285331001868	261.27803125386447	37.5
36	180.0	1.2286718692104759	263.52697507121263	37.5
36	184.0	1.229816693778116	265.370916927172	37.5
36	188.0	1.236042015317886	267.2549564263178	37.5
36	192.0	1.2363775574122025	267.5227205187683	37.5
36	196.0	1.2398321315428216	266.2311205738035	37.5
36	200.0	1.2441763415124587	264.1715143617706	37.5
36	204.0	1.2348642511620183	260.9366348948639	37.5
36	208.0	1.2306524534817629	261.08764724582096	37.5
36	212.0	1.2316165154925223	260.3668935388921	37.5
36	216.0	1.2310298017670567	259.4175431178916	37.5
36	220.0	1.2280321228923663	258.5925063809527	37.5
36	224.0	1.235853560380858	260.5450131912484	37.5
36	228.0	1.2358602233549199	259.85445331922193	37.5
36	232.0	1.2260668712308636	261.0010804998064	37.5
36	236.0	1.240907873654874	262.9701431638866	37.5
36	240.0	1.2379931234075163	262.8161157761105	37.5
36	244.0	1.2360053112738298	263.06195351072535	37.5
36	248.0	1.2383092116810883	261.617911028488	37.5
36	252.0	1.2364598653828138	262.3104425471066	37.5
36	256.0	1.2376327316883038	263.2994619352187	37.5
36	260.0	1.2397026214520592	261.32138997414546	37.5
36	264.0	1.2399196494854818	265.0928059611744	37.5
36	268.0	1.2416612324093472	264.11217720887726	37.5
36	272.0	1.250166570945898	265.21828481654086	37.5
36	276.0	1.2446317651144019	267.420180624898	37.5
36	280.0	1.2501074774151966	267.62219353537813	37.5
36	284.0	1.2516232176971218	264.39776704110943	37.5
36	288.0	1.249357329331883	262.47465901925455	37.5
36	292.0	1.2506241796808337	260.34749055088616	37.5
36	296.0	1.2535168265192176	259.8161415215149	37.5
36	300.0	1.2519021151702978	259.2956807941132	37.5
36	304.0	1.2516737009783598	259.49537335295014	37.5
36	308.0	1.247785397780386	259.0365597814642	37.5
36	312.0	1.252823315602506	258.73951845312695	37.5
36	316.0	1.2474191977960167	260.1788978170308	37.5
36	320.0	1.244758357941193	259.8042663624285	37.5
36	324.0	1.2466534680791481	260.27325291821785	37.5
36	328.0	1.2431304358300481	261.251335296308	37.5
36	332.0	1.2472072347931034	259.2101983469456	37.5
36	336.0	1.2399660449917866	261.07596120090807	37.5
36	340.0	1.2410330394298847	260.9278185763528	37.5
36	344.0	1.23792831811433	262.1455303230888	37.5
36	348.0	1.2332755003751652	261.6757132677444	37.5
36	352.0	1.237655399829338	262.1342602514965	37.5
36	356.0	1.234915039016623	261.6621504865675	37.5
36	360.0	1.2308846021863573	263.73878921068894	37.5
36	364.0	1.231018987732629	266.05900562977155	37.5
36	368.0	1.2256193701308222	267.02584319298336	37.5
36	372.0	1.2293761082937815	265.460333107229	37.5
36	376.0	1.2123802956323315	263.28621830809044	37.5
36	380.0	1.2263517960810495	260.1375870858167	37.5
36	384.0	1.2148144715723364	258.9507723061228	37.5
36	388.0	1.2102989490951113	256.9568941316966	37.5
36	392.0	1.2104442079683047	258.68967736985826	37.5
36	396.0	1.209974915768492	260.1374372912292	37.5
36	400.0	1.198110637082568	257.72601042834737	37.5
36	404.0	1.199234261263986	261.3844099911823	37.5
36	408.0	1.1994251725026024	260.1124799357703	37.5
36	412.0	1.1995201747547142	260.5209147271644	37.5
36	416.0	1.1988699118960702	260.49730436679533	37.5
36	420.0	1.1917936689033852	259.82744074302593	37.5
36	424.0	1.188463417098816	260.6173291504016	37.5
36	428.0	1.1848432792769952	259.2826883541408	37.5
36	432.0	1.1860350308345065	260.2490939302564	37.5
36	436.0	1.1887691820247284	260.2892825126386	37.5
36	440.0	1.18300980817574	260.585669944999	37.5
36	444.0	1.1791534746399346	259.95089551237066	37.5
36	448.0	1.185134120311231	261.5517861581582	37.5
36	452.0	1.1802564224016483	263.23448240130654	37.5
36	456.0	1.1824957071532305	263.7006476731211	37.5
36	460.0	1.1724744833932155	263.53729894897555	37.5
36	464.0	1.171230063452729	264.4359457008296	37.5
36	468.0	1.1703640248840075	266.5495962200554	37.5
36	472.0	1.1687634904804753	266.95875284547026	37.5
36	476.0	1.1758727510683642	264.2963147800656	37.5
36	480.0	1.167197114521235	265.0508603219293	37.5
36	484.0	1.1627712059465076	260.22784408915584	37.5
36	488.0	1.1580763776260563	259.19488514405475	37.5
36	492.0	1.1577447708793405	258.6780463974996	37.5
36	496.0	1.1608529853258513	258.79692848445444	37.5
36	500.0	1.1483844045879912	258.2758087886465	37.5
36	504.0	1.1511060696611746	258.4922655334892	37.5
36	508.0	1.1539648218943463	260.8116767253684	37.5
36	512.0	1.15307240640338	260.7798138550335	37.5
36	516.0	1.147019920956905	259.45703344508433	37.5
36	520.0	1.1445678333713243	258.1859226571295	37.5
36	524.0	1.154527830555644	259.8588844740998	37.5
36	528.0	1.1425819759050664	258.7369485749591	37.5
36	532.0	1.1459814810569955	307.54090219880675	37.5
36	536.0	1.1437784654935959	252.63527235443647	37.5
36	540.0	1.1466086557340416	250.36910746844077	37.5
36	544.0	1.1457359058774113	249.0420800322218	37.5
36	548.0	1.1444000771551033	245.5962357272858	37.5
36	552.0	1.1056598477469703	253.65524785070448	37.5
36	556.0	1.1335984487790578	241.55348286626457	37.5
36	560.0	1.1339700965618111	247.50227395184857	37.5
36	564.0	1.1341565336084887	238.7925482715316	37.5
36	568.0	1.126146823303431	243.08498072122015	37.5
36	572.0	1.1290768504547	237.9591580814243	37.5
36	576.0	1.1205357258059203	238.99251373530456	37.5
36	580.0	1.1203254424964322	237.53969723983445	37.5
36	584.0	1.1237933871773806	237.08264239929932	37.5
36	588.0	1.1269181717417116	236.23778322132495	37.5
36	592.0	1.1253779608911239	230.2943956750295	37.5
36	596.0	1.1157939593294186	230.0762179097372	37.5
36	600.0	1.1160708947118838	229.8452859856988	37.5
36	604.0	1.1167747512461021	229.0898219051196	37.5
36	608.0	1.1214071043791545	229.3222148735624	37.5
36	612.0	1.1157526919515237	229.73914940705885	37.5
36	616.0	1.1103700346586949	232.1982366251066	37.5
36	620.0	1.1162013931931458	231.03752466672967	37.5
36	624.0	1.1128098553641113	231.80403322199413	37.5
36	628.0	1.1126874691160282	230.530383733745	37.5
36	632.0	1.1044948892218391	230.7024672777444	37.5
36	636.0	1.1102339285284337	233.3986048806128	37.5
36	640.0	1.1093192981542361	226.4575233166552	37.5
36	644.0	1.113854727803774	228.85158576012515	37.5
36	648.0	1.1084844525770088	225.83720711007985	37.5
36	652.0	1.1028195310008704	223.23598663652675	37.5
36	656.0	1.1094953412383048	228.2127119396717	37.5
36	660.0	1.1015734499564205	222.42393506226648	37.5
41	0.0	0.8945037896756958	522.2643168186042	37.5
41	4.0	0.8898043268156388	520.0647887303647	37.5
41	8.0	0.9029734599096887	501.722733486813	37.5
41	12.0	0.8936511422797193	495.87406653396624	37.5
41	16.0	0.8993613291822021	490.6820324363119	37.5
41	20.0	0.9118275719251968	503.0367656272331	37.5
41	24.0	0.9075319829258589	497.4664317113652	37.5
41	28.0	0.9119769880066372	496.2328502880093	37.5
41	32.0	0.9298968545192724	496.97897718030094	37.5
41	36.0	0.9453384349016476	502.84033879945775	37.5
41	40.0	0.9485744456873961	500.903593162726	37.5
41	44.0	0.9541641675731984	501.44632432077975	37.5
41	48.0	0.9722706234973326	494.2328878264719	37.5
41	52.0	1.0347767491400723	478.77498425987824	37.5
41	56.0	1.0802441113696555	477.6816385284632	37.5
41	60.0	1.0762876505116414	476.5657651530415	37.5
41	64.0	1.044677561941849	475.2239089452768	37.5
41	68.0	1.0351731290923192	476.42026562151807	37.5
41	72.0	1.0285849849536743	480.0712201843842	37.5
41	76.0	1.021927829005646	490.2511420913454	37.5
41	80.0	1.0384055229875508	490.8118529042085	37.5
41	84.0	1.0520236880656104	487.5636286181536	37.5
41	88.0	1.0637588686559802	488.1133356183681	37.5
41	92.0	1.0730330095652505	486.398312393787	37.5
41	96.0	1.0780119002004147	482.9989150697335	37.5
41	100.0	1.0844783295915503	479.8843679744903	37.5
41	104.0	1.0969835134120594	481.039156247883	37.5
41	108.0	1.0950854929988743	481.3693493267397	37.5
41	112.0	1.094321420114766	478.315661204086	37.5
41	116.0	1.0989017434889532	479.19144208259513	37.5
41	120.0	1.1073833801446706	479.1102283344379	37.5
41	124.0	1.1136731309797065	480.0860051234542	37.5
41	128.0	1.1050245434149581	479.2461942458229	37.5
41	132.0	1.104865240812175	479.6738401322681	37.5
41	136.0	1.1074536903529968	477.8795841231874	37.5
41	140.0	1.11054096026952	481.1280397542217	37.5
41	144.0	1.1050674101785425	483.537119175352	37.5
41	148.0	1.116682906134547	483.4201951224026	37.5
41	152.0	1.1112651013535992	481.5465979523705	37.5
41	156.0	1.1150803639189748	481.8599642929487	37.5
41	160.0	1.1093537098305224	482.2443705723536	37.5
41	164.0	1.1185230193821538	481.7817450841263	37.5
41	168.0	1.1158237024080004	481.6089388344935	37.5
41	172.0	1.1164990186910329	481.6752441783747	37.5
41	176.0	1.1111808687317015	479.6793816631586	37.5
41	180.0	1.1161570540415073	479.4046684333807	37.5
41	184.0	1.1195338197841254	468.3114640251505	37.5
41	188.0	1.1292543914030218	466.15781422981513	37.5
41	192.0	1.124385403491419	467.01463771293606	37.5
41	196.0	1.123190221403801	466.1933973344505	37.5
41	200.0	1.1244535297483875	466.971355803805	37.5
41	204.0	1.1238557303228471	466.3632914679719	37.5
41	208.0	1.1251860995210297	466.5100318350868	37.5
41	212.0	1.1206323600519137	465.3291940449119	37.5
41	216.0	1.1180964291217625	467.2193652364151	37.5
41	220.0	1.1239730975847637	465.3951423598904	37.5
41	224.0	1.1225128456375089	472.90543889124535	37.5
41	228.0	1.1183732810756686	473.6370319823223	37.5
41	232.0	1.1238898551258183	465.8080937479932	37.5
41	236.0	1.1242120484113458	466.3853382974789	37.5
41	240.0	1.1286019324879464	468.56905854394057	37.5
41	244.0	1.1237045126473362	467.1884654603268	37.5
41	248.0	1.1282588232776924	467.9796170943158	37.5
41	252.0	1.1286038557523035	466.6488957065805	37.5
41	256.0	1.1254295200630537	467.6019341113763	37.5
41	260.0	1.1286797077941901	467.32518057294	37.5
41	264.0	1.1267578857203995	467.2857333956274	37.5
41	268.0	1.1316781436309686	467.22446316396577	37.5
41	272.0	1.1343073031158857	466.4616682266371	37.5
41	276.0	1.1313178399970425	466.8570056084112	37.5
41	280.0	1.1349974981288273	466.3510839246245	37.5
41	284.0	1.1342046811627864	465.9675305546317	37.5
41	288.0	1.1298410948510744	467.0365361589749	37.5
41	292.0	1.1378047397388866	465.8715619748546	37.5
41	296.0	1.1324053259678273	465.7260172254603	37.5
41	300.0	1.1328899168130913	466.904285658953	37.5
41	304.0	1.1364195334384595	466.1678000278699	37.5
41	308.0	1.1371859983758754	466.696455881751	37.5
41	312.0	1.13803671859056	465.9584591045263	37.5
41	316.0	1.1364372204255784	466.5595633473273	37.5
41	320.0	1.1360075933889044	466.1641111822045	37.5
41	324.0	1.13762126738015	466.0123022370796	37.5
41	328.0	1.1329494820795292	466.8792365093241	37.5
41	332.0	1.1305109948877685	465.8323570705508	37.5
41	336.0	1.1348987199066312	465.628729484834	37.5
41	340.0	1.1282854474574455	464.9228104089119	37.5
41	344.0	1.1268197328339864	465.6426286928155	37.5
41	348.0	1.1261600751036158	466.1043493010326	37.5
41	352.0	1.127498508252386	465.3902004276757	37.5
41	356.0	1.1251572046715779	465.99993770136695	37.5
41	360.0	1.1179018856791576	466.6369198107936	37.5
41	364.0	1.1218373271210318	464.4812374298564	37.5
41	368.0	1.121451895736127	464.6279340329509	37.5
41	372.0	1.119932074605499	466.3155934364803	37.5
41	376.0	1.1132892516793218	465.6550938847965	37.5
41	380.0	1.1113923498141212	465.67400428328506	37.5
41	384.0	1.107336052045284	464.9335519120807	37.5
41	388.0	1.1042869417048362	464.813463964862	37.5
41	392.0	1.1101052635834245	465.48147793901103	37.5
41	396.0	1.1088805310188146	464.2658239420232	37.5
41	400.0	1.1010382084491057	461.96823270406304	37.5
41	404.0	1.0985014451111519	461.8178313047137	37.5
41	408.0	1.097830445824471	461.7195188787777	37.5
41	412.0	1.0953567113648197	461.62493267217695	37.5
41	416.0	1.0924279880028216	462.4934715740029	37.5
41	420.0	1.0924522053077657	462.1594403531117	37.5
41	424.0	1.0993118433346498	463.563477941741	37.5
41	428.0	1.0864124092495147	463.3405316239962	37.5
41	432.0	1.0852959157119855	462.43382961914807	37.5
41	436.0	1.0866519594883293	464.3772323365644	37.5
41	440.0	1.0783066545039053	464.306354270388	37.5
41	444.0	1.0799468354811146	464.284208919694	37.5
41	448.0	1.0805474691766086	464.9437435166388	37.5
41	452.0	1.0709455925886882	465.309135646077	37.5
41	456.0	1.0747836683304035	464.8876348404352	37.5
41	460.0	1.0701497315720567	464.5386951959233	37.5
41	464.0	1.0675455692148372	466.14166612420223	37.5
41	468.0	1.0697259308304392	464.2891083626857	37.5
41	472.0	1.0644959380599506	464.7963977745579	37.5
41	476.0	1.0600811326556354	465.6695079285897	37.5
41	480.0	1.0572875194850955	464.0389424148653	37.5
41	484.0	1.05462729966492	464.84513609406935	37.5
41	488.0	1.053435057017355	464.7280901365325	37.5
41	492.0	1.0453836960382206	464.7470981489927	37.5
41	496.0	1.0513090863704169	465.4205458904684	37.5
41	500.0	1.0457226149584695	464.25009119595785	37.5
41	504.0	1.0405479252813654	463.5120435129541	37.5
41	508.0	1.0442711027335796	462.0708692934778	37.5
41	512.0	1.0444953060130964	461.5250704607373	37.5
41	516.0	1.0378005616502324	459.088908385691	37.5
41	520.0	1.0370657010774464	458.4176409343687	37.5
41	524.0	1.0345601010066021	456.20939879691446	37.5
41	528.0	1.0346657381997373	454.956085258296	37.5
41	532.0	1.0840420094320498	482.1146153009996	37.5
41	536.0	1.0735737784108406	472.1357008953103	37.5
41	540.0	1.0685063913020387	465.3378018670172	37.5
41	544.0	1.0697916023769314	464.2878257698528	37.5
41	548.0	1.0572111105439073	446.5482434616866	37.5
41	552.0	1.0539443775885702	441.6351565873524	37.5
41	556.0	1.0444033968339579	440.5530849726252	37.5
41	560.0	1.0462027497906683	439.99649427456376	37.5
41	564.0	1.0425491553090778	423.8148635020824	37.5
41	568.0	1.0469265532686394	430.2455724559457	37.5
41	572.0	1.0436825554514106	434.9253718949346	37.5
41	576.0	1.0442077261770508	433.307454087496	37.5
41	580.0	1.0371532255670055	426.9004445845879	37.5
41	584.0	1.0384484255355289	428.0257740098562	37.5
41	588.0	1.0318541944148274	430.03213737346607	37.5
41	592.0	1.0326716703428958	427.7854279262908	37.5
41	596.0	1.0289570499642777	429.31886214054833	37.5
41	600.0	1.025967170641533	428.5293401220655	37.5
41	604.0	1.0229585361304863	428.5456814056272	37.5
41	608.0	1.0202371343368206	424.8452025582387	37.5
41	612.0	1.0218114770593938	440.7785140021092	37.5
41	616.0	1.0207963031590859	432.3789840109468	37.5
41	620.0	1.0168754277346324	434.26595666303433	37.5
41	624.0	1.0209219696054088	434.4998966593033	37.5
41	628.0	1.0100452344550788	412.2708860799448	37.5
41	632.0	1.0109418931753682	421.81180361910793	37.5
41	636.0	1.013464322372347	411.86187841702673	37.5
41	640.0	1.0096054093036988	403.7516277528728	37.5
41	644.0	1.013443042828769	400.0936479299651	37.5
41	648.0	1.0381309570568218	349.78816690569727	37.5
41	652.0	1.0350161905509447	343.9721903758722	37.5
41	656.0	1.0298264915206503	335.86090196541625	37.5
41	660.0	1.0338210339165086	332.60968590804777	37.5
41	664.0	1.0252862260932765	325.2855511222609	37.5
41	668.0	1.0326736106670023	348.3554416460673	37.5
42	0.0	0.9709535572360073	1785.4215823350776	37.5
42	4.0	0.9710089696848705	1789.265619091192	37.5
42	8.0	0.973003294020659	1788.5520933104615	37.5
42	12.0	0.9862303373465418	1794.0083530357845	37.5
42	16.0	0.9925103652794502	1800.278946364492	37.5
42	20.0	1.0017571986717637	1789.5078729000684	37.5
42	24.0	1.016105573345966	1790.028607288539	37.5
42	28.0	1.039158956666724	1789.467669384606	37.5
42	32.0	1.107183613739028	1789.4591491529072	37.5
42	36.0	1.1944690167897818	1791.924300383754	37.5
42	40.0	1.1653486398088562	1791.5960570786976	37.5
42	44.0	1.1385900638913156	1794.164181756778	37.5
42	48.0	1.1191190882217275	1793.711128253589	37.5
42	52.0	1.116739551771553	1816.6372419037411	37.5
42	56.0	1.1291025818110918	1809.4395653986724	37.5
42	60.0	1.146251878677289	1808.982352324048	37.5
42	64.0	1.1603340909566133	1807.1703592980436	37.5
42	68.0	1.1706241394275219	1806.1124084674568	37.5
42	72.0	1.1845156522818217	1807.5209245997385	37.5
42	76.0	1.1926728638605453	1817.4147162053468	37.5
42	80.0	1.196884332391275	1818.2691819107956	37.5
42	84.0	1.2036748604218654	1823.018735031666	37.5
42	88.0	1.2102705790139063	1822.8829669650004	37.5
42	92.0	1.218749906399488	1826.0656146615545	37.5
42	96.0	1.2129991963870574	1864.953354350988	37.5
42	100.0	1.2192918665134678	1865.7727376455928	37.5
42	104.0	1.2070436413214618	1865.4408655181655	37.5
42	108.0	1.2159384182387671	1864.0434108368177	37.5
42	112.0	1.2085232307868274	1864.315314740748	37.5
42	116.0	1.2139651281135035	1863.9662464503028	37.5
42	120.0	1.2153047637125558	1863.9475028912727	37.5
42	124.0	1.2230611709343324	1863.7639665844936	37.5
42	128.0	1.218853536885952	1858.370341995045	37.5
42	132.0	1.2210142647440272	1859.0584487066185	37.5
42	136.0	1.2236800820490674	1857.2001632944457	37.5
42	140.0	1.223058590877962	1866.789635514869	37.5
42	144.0	1.2209845480913384	1868.9486364837849	37.5
42	148.0	1.2314411561609961	1869.5398776572551	37.5
42	152.0	1.2155543984256394	1870.1490122545224	37.5
42	156.0	1.2291807893948146	1869.7318465919373	37.5
42	160.0	1.223644710531733	1866.846991889544	37.5
42	164.0	1.2257732606256895	1867.3376354022485	37.5
42	168.0	1.2281406077080135	1866.9450267153384	37.5
42	172.0	1.2298279816665971	1868.2234265272707	37.5
42	176.0	1.2310351083485744	1867.9991321349123	37.5
42	180.0	1.2299858376051698	1868.1286274060196	37.5
42	184.0	1.2285690328041778	1869.864197958657	37.5
42	188.0	1.2261902507235745	1870.1013451542176	37.5
42	192.0	1.2308221112073559	1869.255315096263	37.5
42	196.0	1.232314519650927	1869.704852874199	37.5
42	200.0	1.2278589581410944	1870.7037358767727	37.5
42	204.0	1.230092989911285	1871.1998301522683	37.5
42	208.0	1.2315858665842452	1871.379324774664	37.5
42	212.0	1.2378033338682404	1872.344203765268	37.5
42	216.0	1.2389883757307052	1872.181038482977	37.5
42	220.0	1.2334435565856963	1872.940524411027	37.5
42	224.0	1.230421063146253	1868.416705250304	37.5
42	228.0	1.2369554957138285	1867.318207311752	37.5
42	232.0	1.233428849286198	1866.8999025343808	37.5
42	236.0	1.2343849790029506	1867.8438113353984	37.5
42	240.0	1.2374970189156662	1867.788528463804	37.5
42	244.0	1.2435090635616288	1865.855244163695	37.5
42	248.0	1.2438485611858696	1869.0857490578296	37.5
42	252.0	1.2397748927682184	1877.163630261232	37.5
42	256.0	1.2376413588364532	1877.4355492437787	37.5
42	260.0	1.236299704852389	1877.36831583938	37.5
42	264.0	1.2379211885308494	1877.1361562296927	37.5
42	268.0	1.243244857936814	1877.579404146755	37.5
42	272.0	1.2381259714592927	1879.1916389693477	37.5
42	276.0	1.2377274095028183	1879.076533427671	37.5
42	280.0	1.2433930944646723	1877.9025283348728	37.5
42	284.0	1.2470050472883307	1877.3966287656888	37.5
42	288.0	1.244700323489414	1878.4356298226476	37.5
42	292.0	1.241776860565735	1878.5571286826064	37.5
42	296.0	1.244113954826984	1877.9654052677172	37.5
42	300.0	1.2442102072836618	1876.914350500307	37.5
42	304.0	1.2416460844032629	1876.4821977346128	37.5
42	308.0	1.246634007324602	1877.038913144102	37.5
42	312.0	1.2481669436230618	1876.5835522667944	37.5
42	316.0	1.2449327324615787	1877.414556032932	37.5
42	320.0	1.248670092723246	1876.4327738327531	37.5
42	324.0	1.2473613448601277	1876.46271413361	37.5
42	328.0	1.2538000245176615	1876.605506172124	37.5
42	332.0	1.2489168915374798	1877.204456686776	37.5
42	336.0	1.2519476936512117	1878.2528545940831	37.5
42	340.0	1.2502353060420688	1878.6654107332529	37.5
42	344.0	1.253583307554075	1878.4120114773336	37.5
42	348.0	1.2502999323067514	1878.134876842197	37.5
42	352.0	1.2525255879734287	1877.3950235228556	37.5
42	356.0	1.2503049373625734	1876.8647411531408	37.5
42	360.0	1.2526057958716659	1877.5862623568275	37.5
42	364.0	1.245234127740155	1878.2233885004132	37.5
42	368.0	1.2465418717152705	1878.1070715846824	37.5
42	372.0	1.2461431276695896	1878.29472282398	37.5
42	376.0	1.2393722238568539	1877.8616947867545	37.5
42	380.0	1.2450837432733377	1877.2776598358128	37.5
42	384.0	1.238129189489156	1876.7375935816185	37.5
42	388.0	1.2404080152042236	1876.6228867261657	37.5
42	392.0	1.2402577188748716	1876.414660013316	37.5
42	396.0	1.2387861312353718	1876.8759480877072	37.5
42	400.0	1.2380325213383496	1877.3326819252084	37.5
42	404.0	1.2296162074273327	1877.6885686012824	37.5
42	408.0	1.2246702536707994	1878.562232764834	37.5
42	412.0	1.2207163479257461	1878.27228165249	37.5
42	416.0	1.2230586967612487	1878.0473071722424	37.5
42	420.0	1.2165456312653655	1877.405645658114	37.5
42	424.0	1.217208649384631	1877.3686148647391	37.5
42	428.0	1.216731164763374	1877.3274898430336	37.5
42	432.0	1.2120565759504849	1876.6065584523967	37.5
42	436.0	1.2144092518452887	1877.5518333128912	37.5
42	440.0	1.2085669509618293	1877.8074710319013	37.5
42	444.0	1.1930205699795002	1878.6769809273335	37.5
42	448.0	1.1909289425780465	1879.249173495168	37.5
42	452.0	1.2007868413356921	1878.1987821027624	37.5
42	456.0	1.1998382659236568	1877.7310135603295	37.5
42	460.0	1.197044632604438	1878.1150038527128	37.5
42	464.0	1.1950225892927322	1877.592990907014	37.5
42	468.0	1.1949210148325757	1877.216215780227	37.5
42	472.0	1.1923099129368184	1877.9648431909595	37.5
42	476.0	1.1826082053021405	1878.815761534158	37.5
42	480.0	1.181440108344916	1876.493062612404	37.5
42	484.0	1.1816553170791324	1876.7257693117588	37.5
42	488.0	1.1808293397287726	1876.854689056072	37.5
42	492.0	1.177313020360443	1876.433636909203	37.5
42	496.0	1.1775398828038954	1875.9638135052649	37.5
42	500.0	1.1713100700755872	1875.911527501549	37.5
42	504.0	1.1739400418196284	1875.9588134701603	37.5
42	508.0	1.1666776272122077	1876.7758320940677	37.5
42	512.0	1.1676691082478263	1876.3944645298109	37.5
42	516.0	1.1626469631646124	1878.79901301168	37.5
42	520.0	1.1584914586548694	1879.0118559959508	37.5
42	524.0	1.170617460572621	1879.1508246128228	37.5
42	528.0	1.1677343954401112	1878.037111353997	37.5
42	532.0	1.0910174865747355	1884.4938271835665	37.5
42	536.0	1.1036279498335937	1884.6543277326716	37.5
42	540.0	1.1657642841740985	1883.9028854387147	37.5
42	544.0	1.2338963218529364	1880.782560513144	37.5
42	548.0	1.2441470390551723	1881.393475026643	37.5
42	552.0	1.1846561073203041	1881.389215464886	37.5
42	556.0	1.0778512201372208	1889.6730416371445	37.5
42	560.0	1.050524994123802	1889.4321383410297	37.5
42	564.0	1.0378585360364818	1890.125072686582	37.5
42	568.0	1.0470332360901518	1890.0556004894888	37.5
42	576.0	1.0631305308748422	1889.0874247052184	37.5
42	580.0	1.0623680766449173	1890.6367278905689	37.5
42	584.0	1.0758600597667178	1890.0630190035824	37.5
42	588.0	1.0756750884498394	1890.0832432918587	37.5
42	592.0	1.090201936559466	1890.0512845045148	37.5
42	596.0	1.092255127734544	1890.0166503847595	37.5
42	600.0	1.0958627364299824	1891.3271680410217	37.5
42	604.0	1.1177966353072328	1889.3276732441009	37.5
42	608.0	1.1321404317385213	1889.503999770901	37.5
42	612.0	1.1478545535020788	1888.7241071453532	37.5
42	616.0	1.2196810511235032	1887.5173565425068	37.5
42	620.0	1.2740900397815937	1888.65506177024	37.5
42	624.0	1.2725451482299786	1889.5702292252604	37.5
42	628.0	1.1788436084713587	1891.705538292472	37.5
42	632.0	1.0705648912483026	1894.2753385532144	37.5
46	8.0	0.8685330056293235	361.9314028593212	37.5
46	12.0	0.8695269584130297	362.4281437731265	37.5
46	24.0	0.898856734799333	361.459206688242	37.5
46	28.0	0.8973230292649882	358.72696281475635	37.5
46	32.0	0.9085874376189951	356.41599216771283	37.5
46	36.0	0.9205736736015662	364.8267732933679	37.5
46	56.0	0.9859066598983506	371.0847471803823	37.5
46	60.0	1.055154826914165	374.161140853636	37.5
46	64.0	1.0635821813749964	374.0076750775163	37.5
46	68.0	1.0425302036982755	373.7371460526836	37.5
46	72.0	1.0275783965391132	373.7803268003904	37.5
46	76.0	1.0226862116615016	368.0749923544023	37.5
46	80.0	1.0188861978463752	367.9217158171559	37.5
46	84.0	1.0343063761420668	369.1910994761634	37.5
46	88.0	1.0420649689717483	369.3891688811761	37.5
46	92.0	1.0536536001648635	370.77053418275176	37.5
46	96.0	1.0477351865303786	368.7895411053224	37.5
46	100.0	1.055377918599037	367.8787505483776	37.5
46	104.0	1.0690797990882326	368.5953216942506	37.5
46	108.0	1.0757621406546538	369.215999663833	37.5
46	112.0	1.076496044038282	367.4753289098235	37.5
46	116.0	1.0772984129636736	367.9694549076488	37.5
46	120.0	1.0781400611322496	369.0922017575261	37.5
46	124.0	1.0855445424801609	367.8164101251973	37.5
46	128.0	1.0842931012291255	366.66872988867823	37.5
46	132.0	1.0808574739295829	365.79643303387286	37.5
46	136.0	1.0848088415721704	367.46634813622217	37.5
46	140.0	1.08189383332766	367.5393318983898	37.5
46	144.0	1.087002377879566	371.021341028396	37.5
[truncated: 4,286 more rows]
