# Supplementary material for: Mechanistic origins of temperature scaling in the early embryonic cell cycle
Source: Nat Commun. 2025 Aug 28;16:8045. doi: 10.1038/s41467-025-62918-0 (PMC12394406; doi:10.1038/s41467-025-62918-0)
Supplement: Supplementary file 12 — Source Data [file 41467_2025_62918_MOESM12_ESM.zip › Source_Data_NatComm/Fig4/09-20-24/Pos12_processed_spots.csv]

TRACK_ID	TIME	RATIO	POSITION_X	RADIUS
56	0.0	0.8681390232737367	1605.2975441206038	37.5
56	4.0	0.8889330785681574	1617.9486294130247	37.5
56	8.0	0.9002813863226931	1635.092109817772	37.5
56	12.0	0.9016043305793031	1636.9448737434425	37.5
56	16.0	0.9117426555545434	1637.5089690562093	37.5
56	20.0	0.9219123518988436	1633.411227353531	37.5
56	24.0	0.9234069282392501	1625.985707385855	37.5
56	28.0	0.9293392786772122	1627.5836981688867	37.5
56	32.0	0.945644236730499	1627.8437706452794	37.5
56	36.0	1.0013458074686454	1626.4518047787576	37.5
56	40.0	1.0837415518751103	1628.276899638811	37.5
56	44.0	1.0723282665609428	1629.0409073933552	37.5
56	48.0	1.0112744459903222	1629.956200687824	37.5
56	52.0	0.8997696891419403	1632.3982038424754	37.5
56	56.0	0.8838685551983427	1630.9563713334703	37.5
56	60.0	0.878372128595957	1631.1201078235886	37.5
56	64.0	0.8838739160980295	1630.5967440817155	37.5
56	68.0	0.8971154313485799	1629.382200554434	37.5
56	72.0	0.899125918437385	1630.299865334791	37.5
56	76.0	0.9086771878098489	1628.571456858362	37.5
56	80.0	0.9206564086532597	1628.418994845431	37.5
56	84.0	0.9266409666680905	1627.9127456977803	37.5
56	88.0	0.9350374523036683	1627.8079368009292	37.5
56	92.0	0.95100408861069	1627.5942666752558	37.5
56	96.0	0.9616976816157452	1627.5091054983352	37.5
56	100.0	1.06325571376526	1626.447069876049	37.5
56	104.0	1.0868514716339903	1625.436296557033	37.5
56	108.0	1.0561299410711376	1626.7981460352116	37.5
56	112.0	0.9414176308191959	1630.89115692847	37.5
56	116.0	0.8949510286321303	1632.6363542806969	37.5
56	120.0	0.885085137397489	1631.6839078030507	37.5
56	124.0	0.8830296505363139	1630.225350276627	37.5
56	128.0	0.8921925496433822	1627.774389656543	37.5
56	132.0	0.8976769606325756	1627.9077972482946	37.5
56	136.0	0.9093539394054151	1628.4430489878264	37.5
56	140.0	0.9116575641044509	1627.9637701988845	37.5
56	144.0	0.9150045859712889	1627.5655806149157	37.5
56	148.0	0.9240219958021109	1626.8527166331407	37.5
56	152.0	0.9299850412777935	1627.5973936401265	37.5
56	156.0	0.9311490476695965	1627.901203374309	37.5
56	160.0	0.9356842276236559	1628.562003269965	37.5
56	164.0	0.9444536579675377	1628.4403595845397	37.5
56	168.0	0.9511363460013027	1627.6407439709803	37.5
56	172.0	0.96232163189025	1627.6842711261663	37.5
56	176.0	1.0263461621063072	1625.662844909371	37.5
56	180.0	1.0830071868879134	1624.7148054075817	37.5
56	184.0	1.0735572654398726	1624.6481140608194	37.5
56	188.0	0.9767198722387883	1627.867561691099	37.5
56	192.0	0.9091122969364297	1631.0203973802998	37.5
56	196.0	0.8924691754877986	1632.2654351628369	37.5
56	200.0	0.8791017348188207	1633.6825084100576	37.5
56	204.0	0.8869631383137963	1632.237712887788	37.5
56	208.0	0.8879678686751227	1631.1729984075023	37.5
56	212.0	0.9034196347434988	1629.0967404635758	37.5
56	216.0	0.9118329506243352	1628.7266408178325	37.5
56	220.0	0.9178782744087549	1626.6961470980314	37.5
56	224.0	0.9181358407290257	1623.548369390821	37.5
56	228.0	0.9206500385893731	1622.4985969050224	37.5
56	232.0	0.9250224568052822	1622.560465393758	37.5
56	236.0	0.9285496949613808	1619.3958926393725	37.5
56	240.0	0.9342454855069445	1613.9723179254518	37.5
56	244.0	0.9340730871844338	1613.9802419197451	37.5
56	248.0	0.9436425914903234	1614.8883168772322	37.5
56	252.0	0.9455519670438577	1615.3402512894122	37.5
56	256.0	0.9545762182263071	1613.8235014505544	37.5
56	260.0	0.9688430778004409	1613.1569195097466	37.5
56	264.0	1.0064719045708959	1613.0897678390195	37.5
56	268.0	1.0819737776200329	1613.125392652124	37.5
56	272.0	1.0770517644269217	1613.5258323971452	37.5
56	276.0	1.0038199217553916	1615.102318712802	37.5
56	280.0	0.9051357017805435	1620.0257052130596	37.5
56	284.0	0.8930760257949211	1630.9816519477736	37.5
56	288.0	0.8899992786109442	1632.0256100946967	37.5
56	292.0	0.8856248596882178	1631.8352052587534	37.5
56	296.0	0.8913988705544809	1630.8074830342832	37.5
56	300.0	0.9030284541080603	1628.5130559782308	37.5
56	304.0	0.9013252058110999	1628.4806276946097	37.5
56	308.0	0.9107607704990038	1628.988889593728	37.5
56	312.0	0.9104667625990837	1630.299353137765	37.5
56	316.0	0.9180942855142755	1628.5124492033135	37.5
56	320.0	0.9293299841007672	1627.192111235457	37.5
56	324.0	0.929616606655897	1626.7233105109528	37.5
56	328.0	0.9314980705353009	1625.150108845875	37.5
56	332.0	0.9358634392976318	1624.7733179912575	37.5
56	336.0	0.9400090003745916	1623.6785635304757	37.5
56	340.0	0.9479384011819413	1622.928262317965	37.5
56	344.0	0.9531466348698818	1623.636196589051	37.5
56	348.0	0.948893955588284	1624.2722585120505	37.5
56	352.0	0.9589410018454216	1624.145449897107	37.5
56	356.0	0.956089733124971	1624.317644677618	37.5
56	360.0	0.9725446286336993	1621.6168551373046	37.5
56	364.0	0.990065916575776	1622.9762521269472	37.5
56	368.0	1.0708109702969622	1621.5618226492084	37.5
56	372.0	1.0841409028637936	1621.1500982125183	37.5
56	376.0	1.0254496897516168	1622.8715214415663	37.5
56	380.0	0.9189877634222978	1625.422576176305	37.5
56	384.0	0.889705674052073	1627.5903559151104	37.5
56	388.0	0.8869335360983561	1629.0811237148164	37.5
56	392.0	0.8848339836491315	1628.2433774268536	37.5
56	396.0	0.89109828271112	1628.9251926988616	37.5
56	400.0	0.8937295639314501	1627.3499113632513	37.5
56	404.0	0.9024932714716891	1625.195190784842	37.5
56	408.0	0.9110743175247472	1624.4676653205963	37.5
56	412.0	0.9121281599464264	1624.5779449724812	37.5
56	416.0	0.9206533306257357	1622.9929143851596	37.5
56	420.0	0.9256059891055377	1624.1633418487927	37.5
56	424.0	0.9274304850759518	1624.4770436241113	37.5
56	428.0	0.9245474547952834	1625.9042545254952	37.5
56	432.0	0.9240286447631765	1626.3107488275753	37.5
56	436.0	0.9342948223743457	1626.7811121649142	37.5
56	440.0	0.9385911533145495	1626.6985544093968	37.5
56	444.0	0.9432359769838562	1625.161263460987	37.5
56	448.0	0.9438826419263499	1625.274846018979	37.5
56	452.0	0.9495096287644808	1626.649396410235	37.5
56	456.0	0.9544873115038478	1624.9338358663338	37.5
56	460.0	0.9554993514461906	1624.824547086002	37.5
56	464.0	0.962845078307462	1625.670485456583	37.5
56	468.0	0.9886699982587834	1624.652157982434	37.5
56	472.0	1.0701059764688625	1622.9475863593916	37.5
56	476.0	1.0871109634713831	1623.3090547231018	37.5
56	480.0	1.0412302203008774	1624.2635165359914	37.5
56	484.0	0.9221321094135546	1627.2996864252302	37.5
56	488.0	0.89916130998982	1629.8216201234238	37.5
56	492.0	0.8905023320307022	1630.5487298029916	37.5
56	496.0	0.8847400551863642	1632.007320895996	37.5
56	500.0	0.8876093530127473	1632.6387769136202	37.5
56	504.0	0.8936891436827431	1630.792143115146	37.5
56	508.0	0.898553306808032	1628.6065544380297	37.5
56	512.0	0.9070369871609311	1628.0503843890588	37.5
56	516.0	0.9091903102261119	1627.2395660385682	37.5
56	520.0	0.9179524570017211	1628.5276997654453	37.5
56	524.0	0.9171809851887842	1624.512541877317	37.5
56	528.0	0.9177281773988685	1625.2154159416598	37.5
56	532.0	0.9262242918433188	1625.4186117876284	37.5
56	536.0	0.9344149386369623	1625.593477410999	37.5
56	540.0	0.9339288266238508	1625.1948538220556	37.5
56	544.0	0.9373905907037271	1626.2082373944318	37.5
56	548.0	0.9366375099006788	1625.7315812481186	37.5
56	552.0	0.9403219690804916	1625.993283167526	37.5
56	556.0	0.9487533898310343	1626.7415234475577	37.5
56	560.0	0.9482851485729346	1624.6504739676736	37.5
56	564.0	0.9551870980244505	1624.6699823502092	37.5
56	568.0	0.9636743161105106	1622.8413539217545	37.5
56	572.0	0.9790498388267183	1622.715290080347	37.5
56	576.0	1.0288475832377422	1622.008976300568	37.5
56	580.0	1.0871351588783522	1621.203018581791	37.5
56	584.0	1.0698189316703524	1620.6605147390765	37.5
56	588.0	0.9873237168059354	1622.7743453588726	37.5
56	592.0	0.9063996716689066	1625.297911939402	37.5
56	596.0	0.8928192646661847	1628.253602197129	37.5
56	600.0	0.8910215640963742	1628.8163962543465	37.5
56	604.0	0.890332916859795	1628.053229751167	37.5
56	608.0	0.890968942590062	1627.2387117082155	37.5
56	612.0	0.8934459682394749	1625.5391330593595	37.5
56	616.0	0.9003828007804681	1626.8459397534484	37.5
56	620.0	0.9038008114252206	1626.2916015582132	37.5
56	624.0	0.9189642522409749	1625.4313314000008	37.5
56	628.0	0.9228166496949601	1625.8141110409586	37.5
56	632.0	0.9205412771101822	1624.92498216819	37.5
56	636.0	0.9265371506685793	1625.2421095137884	37.5
56	640.0	0.9307390293359331	1625.3246184071422	37.5
56	644.0	0.9333433873663983	1625.826160276627	37.5
56	648.0	0.9336387241907116	1625.7089194677658	37.5
56	652.0	0.9355695342451625	1626.0964600065731	37.5
56	656.0	0.9411758929774354	1624.5600120507763	37.5
56	660.0	0.9496094467729723	1622.5611995975105	37.5
56	664.0	0.9498400378778904	1623.9559572858957	37.5
56	668.0	0.9531282449309267	1625.0738869873371	37.5
57	0.0	0.9100046909263333	1848.137864091193	37.5
57	4.0	0.9126207368940621	1853.4011975094904	37.5
57	8.0	0.9169745902261595	1854.1283152785008	37.5
57	12.0	0.9226908610164016	1856.425682256093	37.5
57	16.0	0.9293503278852092	1853.018659340854	37.5
57	20.0	0.9377104038947072	1854.1527450664412	37.5
57	24.0	0.9437546953846574	1854.985973537031	37.5
57	28.0	0.9526963383079832	1854.4439902799752	37.5
57	32.0	0.9675774190047364	1853.7072031436023	37.5
57	36.0	1.0143346200428787	1855.6872661131235	37.5
57	40.0	1.088873015288546	1854.4962517448876	37.5
57	44.0	1.0786192042204374	1855.4129327835817	37.5
57	48.0	1.0029340298552647	1855.1337454504924	37.5
57	52.0	0.9208350233074206	1854.6481443245889	37.5
57	56.0	0.8965918187344797	1854.322066225132	37.5
57	60.0	0.9005065249252235	1853.2740521637984	37.5
57	64.0	0.9043057085206143	1854.3687770741967	37.5
57	68.0	0.9130669790782165	1854.227399664104	37.5
57	72.0	0.9215206229272745	1853.436870240624	37.5
57	76.0	0.9302291656531314	1854.8152554094927	37.5
57	80.0	0.9348180701384853	1853.120111938753	37.5
57	84.0	0.9429490259003203	1854.437753476132	37.5
57	88.0	0.9529832300772889	1854.015622984132	37.5
57	92.0	0.9676822735927134	1856.177137528235	37.5
57	96.0	0.9948654831911936	1855.469870340304	37.5
57	100.0	1.0802656036744387	1856.2419047586088	37.5
57	104.0	1.0851100053296996	1855.287732920489	37.5
57	108.0	1.0418214663099727	1855.2839348259429	37.5
57	112.0	0.934038595051459	1855.3272451681717	37.5
57	116.0	0.9084597661465196	1855.5765178546576	37.5
57	120.0	0.9026537180695979	1853.523050806244	37.5
57	124.0	0.9048057227001268	1854.2501569899268	37.5
57	128.0	0.9132841827067993	1855.3099188534009	37.5
57	132.0	0.9214657332553857	1854.7635900356377	37.5
57	136.0	0.9278716018845856	1853.474208982076	37.5
57	140.0	0.9297822862905951	1854.2898823750224	37.5
57	144.0	0.9395613314633262	1853.5457982974883	37.5
57	148.0	0.9405763970992369	1853.567094766227	37.5
57	152.0	0.949665714369291	1854.428730065816	37.5
57	156.0	0.9554141629236521	1855.8649620490423	37.5
57	160.0	0.9581424798937551	1855.855998736844	37.5
57	164.0	0.9689551674553517	1855.953977600251	37.5
57	168.0	0.9852696804009078	1855.3218451938667	37.5
57	172.0	1.0633569422619407	1854.1232291033937	37.5
57	176.0	1.088323866086026	1855.7043941024929	37.5
57	180.0	1.0614601897250457	1853.8682727929745	37.5
57	184.0	0.9496706015469988	1856.7218915894853	37.5
57	188.0	0.913580048872727	1854.992724910609	37.5
57	192.0	0.9043593079131198	1853.425647668781	37.5
57	196.0	0.9037974550052562	1854.6197704677472	37.5
57	200.0	0.9056060654044731	1853.4703275713205	37.5
57	204.0	0.9148042199947158	1854.077135033509	37.5
57	208.0	0.9230669563167986	1853.9675704715169	37.5
57	212.0	0.9228430609767861	1855.0185972516372	37.5
57	216.0	0.9341346431523103	1854.893658893821	37.5
57	220.0	0.9396737671570636	1854.818903983169	37.5
57	224.0	0.9434484727605095	1855.346923098383	37.5
57	228.0	0.9398979636884233	1854.443458951457	37.5
57	232.0	0.9422506566376078	1855.61172037988	37.5
57	236.0	0.9485509915650857	1853.8935522326683	37.5
57	240.0	0.9584917059407259	1854.64426356726	37.5
57	244.0	0.9520780001679139	1854.220075406808	37.5
57	248.0	0.9692016655230746	1854.9022458725992	37.5
57	252.0	0.9834226988578618	1854.1135116475064	37.5
57	256.0	1.0590084712211376	1855.5588237767772	37.5
57	260.0	1.0916283702930247	1853.611923540902	37.5
57	264.0	1.0594828583226632	1852.6665025414648	37.5
57	268.0	0.9426033825719631	1855.269050445419	37.5
57	272.0	0.9113353324765062	1856.6504156033716	37.5
57	276.0	0.9026511823966434	1856.3736953362545	37.5
57	280.0	0.9014131282128949	1854.415151496721	37.5
57	284.0	0.9017176297383203	1853.9586399672776	37.5
57	288.0	0.9112802748951216	1854.233336889809	37.5
57	292.0	0.9147651725195473	1856.288313511526	37.5
57	296.0	0.920569340371194	1856.879889814429	37.5
57	300.0	0.9294795598999722	1853.7318332357504	37.5
57	304.0	0.9307949166506672	1854.0119082637327	37.5
57	308.0	0.9372009413563299	1854.2138998407045	37.5
57	312.0	0.9409887313699229	1854.6198286178656	37.5
57	316.0	0.9432089934402641	1855.204865992143	37.5
57	320.0	0.9441039842506512	1853.8229317390333	37.5
57	324.0	0.9492534373528175	1854.6320455397904	37.5
57	328.0	0.9530305361286957	1855.0779062958256	37.5
57	332.0	0.9573513272633841	1855.5103124032485	37.5
57	336.0	0.9591687299700159	1852.8530898003305	37.5
57	340.0	0.9642063282737092	1855.1520712120312	37.5
57	344.0	0.9758001785325485	1853.8411673667904	37.5
57	348.0	1.047618291092097	1854.814713137811	37.5
57	352.0	1.0889298802856984	1853.841806114036	37.5
57	356.0	1.0718291768756212	1854.252128307432	37.5
57	360.0	0.9639245919887226	1853.4925314298423	37.5
57	364.0	0.9090331726341876	1852.5135610130123	37.5
57	368.0	0.8998253079827769	1853.0609672884875	37.5
57	372.0	0.8963950298126774	1853.6165233470756	37.5
57	376.0	0.9006567199933818	1853.6634474594405	37.5
57	380.0	0.9066471130781142	1854.1463642186736	37.5
57	384.0	0.9089027524800655	1853.1413612799925	37.5
57	388.0	0.9172770834731829	1853.7487244463675	37.5
57	392.0	0.9175365829517806	1853.2814844554748	37.5
57	396.0	0.9292020723071303	1853.063202800423	37.5
57	400.0	0.9347006424442514	1856.2343788080657	37.5
57	404.0	0.9374324971475153	1854.8931504026928	37.5
57	408.0	0.942695756003942	1854.6367284203695	37.5
57	412.0	0.9429371246000897	1855.0341984242173	37.5
57	416.0	0.9398958410012376	1853.6728119073675	37.5
57	420.0	0.948265255585771	1855.5438320958272	37.5
57	424.0	0.9457215437509168	1854.1151246555123	37.5
57	428.0	0.9573250967632051	1854.635395269372	37.5
57	432.0	0.9533164252340248	1852.7636912051744	37.5
57	436.0	0.9621408027081612	1855.0494657674376	37.5
57	440.0	0.9684953221810387	1854.107078234458	37.5
57	444.0	1.0214323707710933	1854.238686177235	37.5
57	448.0	1.0815445665175194	1854.119987206203	37.5
57	452.0	1.0769177021311975	1855.061605160849	37.5
57	456.0	1.0004976157273133	1855.560181963521	37.5
57	460.0	0.9216929410964488	1854.0257117772696	37.5
57	464.0	0.9049143014677423	1854.4268232947172	37.5
57	468.0	0.8987770591363653	1853.631595352602	37.5
57	472.0	0.8982239204976848	1853.092224221188	37.5
57	476.0	0.9029190610288441	1854.4139635635893	37.5
57	480.0	0.9073863819495321	1853.3693412075104	37.5
57	484.0	0.9096478742188453	1853.14054386162	37.5
57	488.0	0.9183087095725165	1854.936359518704	37.5
57	492.0	0.9274012524228056	1853.55742059449	37.5
57	496.0	0.9284428250446802	1853.973653203053	37.5
57	500.0	0.9295734653014317	1854.5466274238092	37.5
57	504.0	0.9379531289070344	1855.0205248551897	37.5
57	508.0	0.9452262103900696	1853.0850396240407	37.5
57	512.0	0.9395191147906807	1853.180199435758	37.5
57	516.0	0.9454994149308067	1854.7872702378456	37.5
57	520.0	0.9475718725907006	1853.831713869191	37.5
57	524.0	0.9499787760980288	1853.753216058332	37.5
57	528.0	0.9548858684659225	1854.0077475933829	37.5
57	532.0	0.9574529064242737	1854.1523912557025	37.5
57	536.0	0.9713678738151464	1854.3716553023169	37.5
57	540.0	0.9888064754598681	1854.0582596746208	37.5
57	544.0	1.0667807899871868	1854.1249004224528	37.5
57	548.0	1.0875998517437124	1853.5055050775056	37.5
57	552.0	1.0617459900982484	1853.6697532324504	37.5
57	556.0	0.9468953262771541	1853.3676858251456	37.5
57	560.0	0.9142942271113376	1850.194500696184	37.5
57	564.0	0.9048850758481631	1854.3561042412296	37.5
57	568.0	0.9008937808318619	1853.9875867277972	37.5
57	572.0	0.902502977536871	1853.8860213294995	37.5
57	576.0	0.9016529554528484	1857.1114423258712	37.5
57	580.0	0.9130030663019918	1855.0970072006853	37.5
57	584.0	0.9178629975653201	1853.7528778762692	37.5
57	588.0	0.9212078685897035	1856.1302219740255	37.5
57	592.0	0.9251185167924099	1855.0188695594088	37.5
57	596.0	0.9349397286228909	1853.6108044505	37.5
57	600.0	0.9400046663203504	1853.4291145396232	37.5
57	604.0	0.9400736224503866	1854.3631504698556	37.5
57	608.0	0.9424852862898359	1854.862333574791	37.5
57	612.0	0.9431127880554097	1852.979963571703	37.5
57	616.0	0.9451716930757678	1854.726741582909	37.5
57	620.0	0.9588858160715218	1854.186178542948	37.5
57	624.0	0.9572092650650154	1854.0444635469569	37.5
57	628.0	0.9588773286093137	1853.4648586742612	37.5
57	632.0	0.9650768641544467	1853.149712254184	37.5
57	636.0	0.972891036721909	1854.798889383163	37.5
57	640.0	0.9965098240842132	1855.426138840026	37.5
57	644.0	1.0684187731452193	1854.5181711311957	37.5
57	648.0	1.0855091682010203	1853.5667383945308	37.5
57	652.0	1.0585013812392166	1853.0610696403455	37.5
57	656.0	0.9495991035754271	1854.065448404573	37.5
57	660.0	0.9122215443873763	1855.357059717768	37.5
57	664.0	0.900167209229523	1851.9801761624235	37.5
57	668.0	0.9017609023392088	1853.6015768724217	37.5
59	0.0	0.8149098283713114	1200.2306011863504	37.5
59	4.0	0.8077004589276114	1208.6852254718326	37.5
59	8.0	0.8097509239436367	1191.5975124746876	37.5
59	12.0	0.8239230414446904	1190.019127719565	37.5
59	16.0	0.8339083558006691	1188.0911758924733	37.5
59	20.0	0.8453105062748868	1192.503812035719	37.5
59	24.0	0.8575078403152718	1196.733314878718	37.5
59	28.0	0.8704170911288216	1194.7714422592817	37.5
59	32.0	0.881958409782535	1196.7951095674784	37.5
59	36.0	0.8947460250059314	1198.253271198956	37.5
59	40.0	0.9190200875227488	1197.4362617826696	37.5
59	44.0	0.9384712312568502	1198.7295132521306	37.5
59	48.0	1.0322764475876924	1197.2492369432414	37.5
59	52.0	1.051397645679042	1196.2787788116034	37.5
59	56.0	1.0162056913650779	1194.9183451495956	37.5
59	60.0	0.9892351427771087	1197.1031068488649	37.5
59	64.0	0.9687938449161888	1198.2162723572972	37.5
59	68.0	0.9707449672635238	1198.9511100494258	37.5
59	72.0	0.9820135683109135	1197.7230454305752	37.5
59	76.0	0.9976913294376446	1197.0209092395864	37.5
59	80.0	1.0128906901925814	1197.0485984297122	37.5
59	84.0	1.0236636964445045	1196.874418139212	37.5
59	88.0	1.035378207946644	1196.921106479784	37.5
59	92.0	1.0462002482206882	1196.4466969681582	37.5
59	96.0	1.0509736232099591	1196.9248276996923	37.5
59	100.0	1.0609301934840047	1196.3890904624027	37.5
59	104.0	1.0733217906953192	1196.882049607303	37.5
59	108.0	1.078852500708484	1195.2904757568406	37.5
59	112.0	1.081359151213072	1198.692867074406	37.5
59	116.0	1.0798697500230976	1197.2213634590832	37.5
59	120.0	1.0783460120112662	1195.9613819439066	37.5
59	124.0	1.07496423573308	1195.3950057356374	37.5
59	128.0	1.0728712868607404	1194.2088511587092	37.5
59	132.0	1.0750617524640638	1194.515468936269	37.5
59	136.0	1.0719701483433113	1195.8055438257388	37.5
59	140.0	1.0748983613744234	1194.920817602594	37.5
59	144.0	1.0812229283038202	1197.2594975969896	37.5
59	148.0	1.0816928850174223	1196.2570936582197	37.5
59	152.0	1.0876132399204304	1197.0350185120897	37.5
59	156.0	1.0858511471368761	1196.8047854161323	37.5
59	160.0	1.0884684298409775	1196.5608046520133	37.5
59	164.0	1.092336769446883	1196.241528312822	37.5
59	168.0	1.0902772989758538	1196.0124485179865	37.5
59	172.0	1.0972745814734621	1196.3801283638625	37.5
59	176.0	1.1005630710066325	1195.1825705067736	37.5
59	180.0	1.0999645282546358	1196.1060920065934	37.5
59	184.0	1.0974563119397793	1195.3158161616495	37.5
59	188.0	1.109621286126839	1197.0047767475771	37.5
59	192.0	1.108162736051048	1197.356246156142	37.5
59	196.0	1.1018920364684868	1196.1692305277895	37.5
59	200.0	1.1107800812641897	1196.0032171617547	37.5
59	204.0	1.110783993659317	1196.8233695740714	37.5
59	208.0	1.104936989648274	1197.276059932203	37.5
59	212.0	1.104424939269515	1196.8033933622903	37.5
59	216.0	1.1086295716276666	1194.9321760741666	37.5
59	220.0	1.1097624631178002	1193.5357470119864	37.5
59	224.0	1.103808494704124	1192.5778733751913	37.5
59	228.0	1.1098701768443655	1190.8187948632158	37.5
59	232.0	1.1065152717305564	1191.333791723416	37.5
59	236.0	1.1112257999307318	1189.58217142789	37.5
59	240.0	1.108360272566614	1193.2222671584489	37.5
59	244.0	1.1113408752638017	1191.9319918322	37.5
59	248.0	1.114330764510537	1192.5070663076249	37.5
59	252.0	1.1158193022343266	1194.223627677815	37.5
59	256.0	1.1166429542257978	1194.857894049037	37.5
59	260.0	1.117812185519063	1193.4750543049431	37.5
59	264.0	1.1145836503147846	1193.9617273660926	37.5
59	268.0	1.120385595207874	1192.6423817873404	37.5
59	272.0	1.121942858600865	1193.236129710544	37.5
59	276.0	1.1273827060998285	1192.3940539553491	37.5
59	280.0	1.1280876099157116	1193.76111131347	37.5
59	284.0	1.1289268175279936	1192.629795772026	37.5
59	288.0	1.1273845584425546	1193.1315174673312	37.5
59	292.0	1.1295271345844853	1194.1801989594603	37.5
59	296.0	1.1285856918433095	1194.3701975209192	37.5
59	300.0	1.1373920306106393	1194.8766681401626	37.5
59	304.0	1.1391197295012103	1196.0143602428698	37.5
59	308.0	1.1366254560170475	1194.8624720114951	37.5
59	312.0	1.1374117537083774	1194.8901101309436	37.5
59	316.0	1.1330649566595516	1196.314490803506	37.5
59	320.0	1.1322389064500094	1194.5803989706314	37.5
59	324.0	1.1339439482407039	1192.7185259518965	37.5
59	328.0	1.1311100523730842	1192.6122215920964	37.5
59	332.0	1.1341064708185211	1191.8833446738904	37.5
59	336.0	1.1299005848030272	1191.9239500053534	37.5
59	340.0	1.131267252821969	1191.9083371570405	37.5
59	344.0	1.1312080583005626	1191.8047556157617	37.5
59	348.0	1.1365739255560705	1191.725504224953	37.5
59	352.0	1.132289559092439	1191.1032729428098	37.5
59	356.0	1.131542223445729	1191.3450887071851	37.5
59	360.0	1.1302636555445043	1192.4660050644077	37.5
59	364.0	1.1285591809885358	1190.858795730298	37.5
59	368.0	1.1302020783342182	1190.9256853180584	37.5
59	372.0	1.1259736652825665	1190.8650793668724	37.5
59	376.0	1.128440308187143	1191.1314353580683	37.5
59	380.0	1.1321667482754507	1190.2996982941047	37.5
59	384.0	1.1281304133242467	1189.56911959713	37.5
59	388.0	1.124285428116663	1189.972902538072	37.5
59	392.0	1.1238897067283162	1193.6422114311622	37.5
59	396.0	1.1178695618943344	1191.5569307558037	37.5
59	400.0	1.1256560970525165	1191.4992651916575	37.5
59	404.0	1.1210085146467734	1192.8446620886095	37.5
59	408.0	1.1160334057834553	1193.37191116266	37.5
59	412.0	1.11583868486669	1191.4755512214329	37.5
59	416.0	1.1152343412728187	1193.869766260323	37.5
59	420.0	1.1151808175295674	1191.5316017476134	37.5
59	424.0	1.1098468628651015	1195.5536913861276	37.5
59	428.0	1.106298240847984	1193.8022820751592	37.5
59	432.0	1.098991557729612	1195.414959722615	37.5
59	436.0	1.1005450492747477	1192.300946089359	37.5
59	440.0	1.093023630956052	1193.135889284424	37.5
59	444.0	1.0899567909674261	1191.9507519607164	37.5
59	448.0	1.081967143259774	1193.5643547839325	37.5
59	452.0	1.080148134592718	1195.2030916757556	37.5
59	456.0	1.0702550303679814	1191.548496288895	37.5
59	460.0	1.0699871356028192	1193.0370535892005	37.5
59	464.0	1.0558026309900639	1191.4139667125023	37.5
59	468.0	1.053322092234644	1192.8412776678904	37.5
59	472.0	1.0491168825504897	1194.463848130301	37.5
59	476.0	1.0433618335888888	1194.5732507086082	37.5
59	480.0	1.029198451324124	1195.3821475293262	37.5
59	484.0	1.0202683128632646	1194.7183825208604	37.5
59	488.0	1.0139466022900507	1195.9248248227043	37.5
59	492.0	1.0095484820976464	1195.6372580653635	37.5
59	496.0	1.0015214800898526	1192.792182295541	37.5
59	500.0	0.9985795532971034	1194.2743805847206	37.5
59	504.0	0.9886133012367144	1197.713170669466	37.5
59	508.0	0.9910161869061611	1194.415000357407	37.5
59	512.0	0.9825594803830244	1197.672558349564	37.5
59	516.0	0.9856319080659351	1194.475588533178	37.5
59	520.0	0.9863206059424117	1194.6119572076325	37.5
59	524.0	0.9769926285774021	1189.4253195388353	37.5
59	528.0	0.9825761444605434	1192.4246867920242	37.5
59	532.0	0.9808050772803678	1188.7542025489984	37.5
59	536.0	0.9828008114833727	1188.7163214893842	37.5
59	540.0	0.9853897923221858	1194.058090981653	37.5
59	544.0	0.9863295131766308	1192.7367062356818	37.5
59	548.0	0.9851908418117287	1199.2582463685037	37.5
59	552.0	0.9819978920410108	1196.0691283166375	37.5
59	556.0	0.9866990036279196	1194.0971850370006	37.5
59	560.0	0.9833089552971951	1192.879401592006	37.5
59	564.0	0.9856033678248667	1193.61117867672	37.5
59	568.0	0.9837386807796435	1191.5897306035877	37.5
59	572.0	0.9851003543517698	1193.027714216749	37.5
59	576.0	0.9847060896770772	1196.8621608583958	37.5
59	580.0	0.9881305998477395	1191.2771678091865	37.5
59	584.0	0.9893995900135962	1193.9635489466154	37.5
59	588.0	0.9903373338995101	1193.8442642353891	37.5
59	592.0	0.9866632003934078	1191.533291999559	37.5
59	596.0	0.9903152440343592	1192.3627679742715	37.5
59	600.0	0.9886206803337904	1191.2276957414358	37.5
59	604.0	0.9942368161976958	1191.7238132085731	37.5
59	608.0	0.9906289111373869	1190.4047530066227	37.5
59	612.0	0.9900684770551025	1190.6269189089785	37.5
59	616.0	0.9909490709428198	1194.0242370317858	37.5
59	620.0	0.9901499699358866	1195.584033630534	37.5
59	624.0	0.9961163673954754	1193.691536123153	37.5
59	628.0	0.9933624607151357	1193.8100484598583	37.5
59	632.0	0.9987655001815781	1193.6269338703971	37.5
59	636.0	0.9967014514676348	1191.893172999792	37.5
59	640.0	0.9925914744386455	1191.371783507781	37.5
59	644.0	0.9971907981589438	1195.0264607355573	37.5
59	648.0	0.9969859322720842	1193.7194974818449	37.5
59	652.0	1.004799130492693	1192.3952103753277	37.5
59	656.0	1.0006748724673407	1194.4441165989606	37.5
59	660.0	1.0023380857659552	1194.1745108030625	37.5
59	664.0	1.0125588414663476	1193.766796509825	37.5
59	668.0	1.0069738898366571	1198.8860278356085	37.5
60	0.0	0.9361603432911572	976.8060665810466	37.5
60	4.0	0.9278749868643567	999.0629469542018	37.5
60	8.0	0.9298652625438795	1000.4105963161096	37.5
60	12.0	0.9410205822446076	999.9661935873528	37.5
60	16.0	0.9514670806886868	994.447410277093	37.5
60	20.0	0.9586198194961507	1007.5971906254512	37.5
60	24.0	0.9666866721345773	1003.1994250300264	37.5
60	28.0	0.9787390673190584	1005.305207683274	37.5
60	32.0	0.9917600990455718	1007.4480399773496	37.5
60	36.0	1.0349906926544588	1009.5015214747908	37.5
60	40.0	1.1428079637427322	1008.2635257783628	37.5
60	44.0	1.1410402043337449	1006.0748466372804	37.5
60	48.0	1.0703562323748963	1005.5249986616642	37.5
60	52.0	0.9518733493845928	1006.5455508558048	37.5
60	56.0	0.9158787499997036	1002.2543612429804	37.5
60	60.0	0.9094566083752808	1001.4272395049568	37.5
60	64.0	0.9076702238417109	1005.344111758077	37.5
60	68.0	0.9209693578125208	1006.801222193222	37.5
60	72.0	0.9329988617824309	1004.5909473697252	37.5
60	76.0	0.9455558521717444	1008.1050255379592	37.5
60	80.0	0.9469552483751477	1001.0931909305796	37.5
60	84.0	0.9525760966984086	1004.4704280215312	37.5
60	88.0	0.9659335772536312	1004.3978844435862	37.5
60	92.0	0.9713243688704511	1002.1586448535	37.5
60	96.0	0.980315350246215	1006.41211710757	37.5
60	100.0	0.9996878876211812	1003.9582622965096	37.5
60	104.0	1.0406267845113075	1010.537376616699	37.5
60	108.0	1.136707625837945	1005.356380351821	37.5
60	112.0	1.1389310797531678	998.8535738499944	37.5
60	116.0	1.0841610281387384	1001.5205715453736	37.5
60	120.0	0.9486290806887215	1000.6708798093129	37.5
60	124.0	0.9223033661602991	1003.2576348971102	37.5
60	128.0	0.9105254346957836	996.1079846276584	37.5
60	132.0	0.9106814737695564	1000.4449917454568	37.5
60	136.0	0.9172881790712655	999.9977213840048	37.5
60	140.0	0.9241346178201201	999.723909985021	37.5
60	144.0	0.9321706193443633	996.5123611472236	37.5
60	148.0	0.9386742361422702	999.6540899207096	37.5
60	152.0	0.9487625911292854	998.7358202653314	37.5
60	156.0	0.9500936778673884	1001.815154739508	37.5
60	160.0	0.958768838520301	1002.6190945863548	37.5
60	164.0	0.9654307948899069	997.3451993866	37.5
60	168.0	0.9686932238064809	1002.1960811832588	37.5
60	172.0	0.9709619919214574	1002.399242493914	37.5
60	176.0	0.977174265988458	1005.3274093453326	37.5
60	180.0	0.9827555749410959	1001.7166018046628	37.5
60	184.0	0.9862492051248392	1003.186851256131	37.5
60	188.0	0.9994974321559718	1007.1078440537568	37.5
60	192.0	1.02008760005692	1007.3942569502664	37.5
60	196.0	1.0883112119258143	1002.9545100272248	37.5
60	200.0	1.1505909378420864	997.5162544654984	37.5
60	204.0	1.126428989358264	998.2639839085112	37.5
60	208.0	1.0228610593110408	999.4400604267374	37.5
60	212.0	0.9360189593686878	1006.0516966188304	37.5
60	216.0	0.92085942323164	1004.595450729148	37.5
60	220.0	0.9132518028326105	1001.7058421615563	37.5
60	224.0	0.9072518740533076	1000.5984129354198	37.5
60	228.0	0.9136071921986346	994.9582914315916	37.5
60	232.0	0.9192133693343747	998.1945468396476	37.5
60	236.0	0.9272674757283239	993.8928429920172	37.5
60	240.0	0.932681210585203	996.991981726219	37.5
60	244.0	0.9399213001864514	998.609858791348	37.5
60	248.0	0.9491071690389963	1001.7246285578864	37.5
60	252.0	0.943941000724962	997.4466691498176	37.5
60	256.0	0.9518632225076884	998.7907914886518	37.5
60	260.0	0.9595597837376816	1001.4959890182364	37.5
60	264.0	0.9654749402446455	999.5662157564	37.5
60	268.0	0.962218263404264	1000.398672900035	37.5
60	272.0	0.9697159832204136	999.2194547998452	37.5
60	276.0	0.9748132470358457	1003.7836826089604	37.5
60	280.0	0.980400356830358	1002.4772909882872	37.5
60	284.0	0.978476546971129	1001.578883272043	37.5
60	288.0	0.987001145862748	999.305639039594	37.5
60	292.0	0.9948051917502507	1002.2815554499816	37.5
60	296.0	1.0115753101813958	1002.0692767546656	37.5
60	300.0	1.0550358044202603	998.9718251769982	37.5
60	304.0	1.1446687888952953	1000.6453630054056	37.5
60	308.0	1.143435851499472	997.7435582656508	37.5
60	312.0	1.0734178578081828	1000.1951569699416	37.5
60	316.0	0.9427904571310232	1000.1384385895656	37.5
60	320.0	0.9194818567085743	1004.2175253557198	37.5
60	324.0	0.9069077011681381	1004.3967339774644	37.5
60	328.0	0.9029372606497801	1003.5018525142552	37.5
60	332.0	0.904240513751984	995.6712363773436	37.5
60	336.0	0.9151887199863304	1002.219452242514	37.5
60	340.0	0.9164342768227175	994.0045044223132	37.5
60	344.0	0.9215917861528619	996.2893306021726	37.5
60	348.0	0.9359645440998056	994.7920172898988	37.5
60	352.0	0.9384844652564694	995.9795378454646	37.5
60	356.0	0.946721311175831	994.7691713619108	37.5
60	360.0	0.9515612309165438	999.8238509357332	37.5
60	364.0	0.9513215641311604	997.7471617237436	37.5
60	368.0	0.9575937715599475	1000.3595470052524	37.5
60	372.0	0.9560939954379066	1000.7443036677788	37.5
60	376.0	0.9647703006515479	995.555225076812	37.5
60	380.0	0.9659234602218474	998.7777362880008	37.5
60	384.0	0.973056117191074	1003.9712625143052	37.5
60	388.0	0.9688271099990363	1003.1394777909898	37.5
60	392.0	0.9784125606095683	1003.4528101281604	37.5
60	396.0	0.9765577885724668	1000.5500035092534	37.5
60	400.0	0.9860331532511061	1002.8510832710282	37.5
60	404.0	0.9926381156989785	1000.4125630746278	37.5
60	408.0	0.9973503128674813	1000.9893508394572	37.5
60	412.0	1.0085732917149137	997.057288572082	37.5
60	416.0	1.0292738577006801	999.9646340012912	37.5
60	420.0	1.1260461697838309	996.734215374426	37.5
60	424.0	1.1463750396729973	995.6827252979996	37.5
60	428.0	1.1043454577065899	1000.3074575555823	37.5
60	432.0	0.9565890293951812	999.1252768723368	37.5
60	436.0	0.9247356328154315	1000.68025888527	37.5
60	440.0	0.9101690311612657	1006.0290542864284	37.5
60	444.0	0.9105635550704801	1005.269191467546	37.5
60	448.0	0.9039369272668025	1008.1741037311727	37.5
60	452.0	0.906805575267264	1004.106720092298	37.5
60	456.0	0.9147459799579283	1003.3864064391336	37.5
60	460.0	0.9198554697629607	1007.6334247947484	37.5
60	464.0	0.9288755333863276	1011.452840637832	37.5
60	468.0	0.9403842882374864	1001.489867014043	37.5
60	472.0	0.9443833200211207	999.05829055646	37.5
60	476.0	0.951193679094282	1007.1055674492536	37.5
60	480.0	0.9507160997538211	1000.933668050606	37.5
60	484.0	0.9507274039209186	1011.1768868923956	37.5
60	488.0	0.9539549497480152	1008.066897735404	37.5
60	492.0	0.9616173302326145	1005.9359599941108	37.5
60	496.0	0.9609428084086098	1013.613715759328	37.5
60	500.0	0.9625110793449633	1008.0892474975358	37.5
60	504.0	0.9697291361521868	1010.5352120020002	37.5
60	508.0	0.9698881406787562	1005.8526075255828	37.5
60	512.0	0.9687371434260003	1011.5315369514694	37.5
60	516.0	0.9800251281202661	1010.8070053135486	37.5
60	520.0	0.9830235016742124	1010.750383439282	37.5
60	524.0	0.9851689173579425	1012.68490289635	37.5
60	528.0	0.9923115111953125	1010.0040691055484	37.5
60	532.0	1.0142966905224253	1008.6607739829273	37.5
60	536.0	1.0915600950509792	1001.116061431771	37.5
60	540.0	1.1360199468823402	1004.0756570280532	37.5
60	544.0	1.1189064374796884	1009.0350616044052	37.5
60	548.0	0.990280691427575	1012.3028327796592	37.5
60	552.0	0.9288294486493799	1011.819153802572	37.5
60	556.0	0.9140120321191962	1012.9188220419192	37.5
60	560.0	0.902960428487928	1014.9186035463111	37.5
60	564.0	0.9058036360249228	1011.3946879659716	37.5
60	568.0	0.9027547229695189	1015.9773380904307	37.5
60	572.0	0.9087626929464715	1002.317387782252	37.5
60	576.0	0.908375820043749	1011.3277141165936	37.5
60	580.0	0.9188308766805486	990.6105085390412	37.5
60	584.0	0.9297577784776975	1009.39563453532	37.5
60	588.0	0.9341792312084021	1004.4599123624756	37.5
60	592.0	0.9378700119776398	1010.8369884378068	37.5
60	596.0	0.9437992934045039	1007.7261581930763	37.5
60	600.0	0.9484424007253918	999.7306981598242	37.5
60	604.0	0.953342097751428	1009.6083522058098	37.5
60	608.0	0.9545487655357878	1014.2383878153216	37.5
60	612.0	0.9561086863813716	1009.0554190720652	37.5
60	616.0	0.9574828762360027	1011.6859598843528	37.5
60	620.0	0.9637651245839086	1008.3329273104076	37.5
60	624.0	0.9700847532446994	1007.0858822652568	37.5
60	628.0	0.9705102843445605	1011.6496381489212	37.5
60	632.0	0.9734926080355633	1007.4667442851658	37.5
60	636.0	0.9758608228702054	1010.5075504424944	37.5
60	640.0	0.9775622010167417	1004.8940044641536	37.5
60	644.0	0.9818889153344141	1007.742235871386	37.5
60	648.0	0.9927053410085128	1009.213972171694	37.5
60	652.0	1.0014302120148866	1005.8274794939966	37.5
60	656.0	1.0657544615580377	1011.1691267121624	37.5
60	660.0	1.122614068118723	1005.7697567709084	37.5
60	664.0	1.1153407635034087	1005.4889087721727	37.5
60	668.0	1.0371708701376408	1014.1812359312748	37.5
61	0.0	0.8923364880253505	541.7651063075997	37.5
61	4.0	0.8869640706281966	533.6522808743883	37.5
61	8.0	0.9026717565257714	583.8527328040662	37.5
61	12.0	0.903988776332178	576.3673156287266	37.5
61	16.0	0.9095692068142415	577.8607205484738	37.5
61	20.0	0.9201311557781582	613.8322093840003	37.5
61	24.0	0.926833281786955	615.4049340971977	37.5
61	28.0	0.9413303345866385	618.6777137640561	37.5
61	32.0	0.9478272980848408	621.0342081206376	37.5
61	36.0	0.9646640931411405	621.1517084664944	37.5
61	40.0	1.0594441471624845	621.3971271812909	37.5
61	44.0	1.1030114296774909	624.8340251010933	37.5
61	48.0	1.0713025398524376	623.4685152419803	37.5
61	52.0	0.9637969106577805	622.4672189356121	37.5
61	56.0	0.8871305598481556	618.3132850423489	37.5
61	60.0	0.8777387052997352	620.3728770065429	37.5
61	64.0	0.8749462578484762	621.4500854054435	37.5
61	68.0	0.8824366740463253	622.964005750689	37.5
61	72.0	0.8964725469106305	623.238100693377	37.5
61	76.0	0.9024269105852635	621.6756729027948	37.5
61	80.0	0.90717298230895	622.3519832119854	37.5
61	84.0	0.9209035696116554	623.2238975967424	37.5
61	88.0	0.9243840172969922	623.4736431222676	37.5
61	92.0	0.923644781729052	621.5358204196226	37.5
61	96.0	0.9382126152046995	622.8299751388103	37.5
61	100.0	0.9443531780996741	623.0248505186055	37.5
61	104.0	0.953613969617168	622.8916608107154	37.5
61	108.0	0.9704240755982975	623.6146907898009	37.5
61	112.0	1.0294548938110346	621.601612380473	37.5
61	116.0	1.0889774309204077	622.7405350615871	37.5
61	120.0	1.081374186625058	622.9630843314868	37.5
61	124.0	1.0072136954541535	626.4335259445961	37.5
61	128.0	0.9072651325207933	628.1364058327977	37.5
61	132.0	0.888481350799474	624.7922813876987	37.5
61	136.0	0.8803007536547968	617.5278073005722	37.5
61	140.0	0.8782086993311855	618.7242157807765	37.5
61	144.0	0.8844132015504965	619.0774378071567	37.5
61	148.0	0.8888879083305389	620.3676865410698	37.5
61	152.0	0.8997148491158614	620.784711521708	37.5
61	156.0	0.909491707458217	623.1883172932204	37.5
61	160.0	0.9127203257705266	623.6421729506984	37.5
61	164.0	0.9136892430389878	622.350498004561	37.5
61	168.0	0.9210783395996154	621.4283980637786	37.5
61	172.0	0.9298396604228119	622.5318033856715	37.5
61	176.0	0.9295470116409608	623.8174767180705	37.5
61	180.0	0.9352846111212507	621.4674574538934	37.5
61	184.0	0.9386531519826269	623.6887712554835	37.5
61	188.0	0.9379718728079419	622.6967446703328	37.5
61	192.0	0.9448398300586606	620.6685723778173	37.5
61	196.0	0.9518670893526001	621.4509123521234	37.5
61	200.0	0.9560589595689688	622.2264930308467	37.5
61	204.0	0.9647093360397263	623.749699771459	37.5
61	208.0	0.9707881186681027	622.6328360452909	37.5
61	212.0	1.0223516145857594	622.9925174312526	37.5
61	216.0	1.0919451675584813	621.8742151921974	37.5
61	220.0	1.0849412048555085	621.5436952563249	37.5
61	224.0	1.0312334156108747	616.0424828419987	37.5
61	228.0	0.9167377719576908	617.7952119622321	37.5
61	232.0	0.8853370811215463	623.9071310142381	37.5
61	236.0	0.88209065926495	626.3360179588103	37.5
61	240.0	0.8774989363356501	625.9831373737333	37.5
61	244.0	0.8796449822879481	621.8533006533597	37.5
61	248.0	0.8816382553957272	615.1674225505654	37.5
61	252.0	0.8886945449117819	613.8454288862638	37.5
61	256.0	0.89793933859182	614.1303480814935	37.5
61	260.0	0.9057831899400997	616.7607696538897	37.5
61	264.0	0.9074336671096749	614.8344145857372	37.5
61	268.0	0.9125131181582986	616.1111336212958	37.5
61	272.0	0.9181765813186702	617.2044280537076	37.5
61	276.0	0.9204450692561804	616.4512488730383	37.5
61	280.0	0.9239991850320465	618.1129422672924	37.5
61	284.0	0.9263566365534583	618.4349541066483	37.5
61	288.0	0.9271527771773946	618.4305756060959	37.5
61	292.0	0.9299289298235093	618.3405704173795	37.5
61	296.0	0.9390218090795746	618.9297151410636	37.5
61	300.0	0.9368885245569913	619.1761895086427	37.5
61	304.0	0.9474807523547273	618.3757552222294	37.5
61	308.0	0.9485245863254215	617.8837511094896	37.5
61	312.0	0.9506206357840764	617.3935442839536	37.5
61	316.0	0.9522274895822471	620.1280096635594	37.5
61	320.0	0.9596525097421053	617.1283813416317	37.5
61	324.0	0.960923799144857	617.530710384333	37.5
61	328.0	0.9651335921417252	617.7861523727057	37.5
61	332.0	0.9796860780985126	616.3163629519745	37.5
61	336.0	1.0075599242858102	616.9768977546811	37.5
61	340.0	1.0839292507588674	617.961095394985	37.5
61	344.0	1.0792003106058592	615.7277435736296	37.5
61	348.0	1.0297738288046383	616.6267533728984	37.5
61	352.0	0.915385747847195	615.5036673864764	37.5
61	356.0	0.888106360067159	621.0642023506764	37.5
61	360.0	0.8900077821764711	619.9893229483514	37.5
61	364.0	0.8852627921605193	624.765590045649	37.5
61	368.0	0.8811834942719448	622.9352019290839	37.5
61	372.0	0.8808962561408105	624.3973354632324	37.5
61	376.0	0.8927658137116201	626.7748556628219	37.5
61	380.0	0.8997828499972339	623.1470617400381	37.5
61	384.0	0.9060321981869096	617.4982710468782	37.5
61	388.0	0.9103257001934257	619.3941524167851	37.5
61	392.0	0.9174011611016839	616.0512522510459	37.5
61	396.0	0.9158061582871939	618.4166591269994	37.5
61	400.0	0.9189856125136631	614.2166615841915	37.5
61	404.0	0.9264517067960302	614.9026769240694	37.5
61	408.0	0.9217905298407015	609.9970528259242	37.5
61	412.0	0.9306356377117773	614.7021042450035	37.5
61	416.0	0.927399698990945	616.1138355456075	37.5
61	420.0	0.9325371324455678	616.6836277135351	37.5
61	424.0	0.9390093578243867	619.0944271122711	37.5
61	428.0	0.9370972856753416	617.0588130991209	37.5
61	432.0	0.9366051191483074	618.0297923713646	37.5
61	436.0	0.9407672047729898	620.2433789245443	37.5
61	440.0	0.943259376294702	617.343443742829	37.5
61	444.0	0.9435281865756978	617.8370979048827	37.5
61	448.0	0.9518074652429633	617.2320232436969	37.5
61	452.0	0.9531396244662794	619.4838287943662	37.5
61	456.0	0.9613006752128337	618.7424304538723	37.5
61	460.0	0.9605887530259156	616.8700901608762	37.5
61	464.0	0.9705990497314101	618.7321837107133	37.5
61	468.0	0.9766858702976302	618.6340774414762	37.5
61	472.0	0.9943592351955325	616.2189510734372	37.5
61	476.0	1.0744035120533033	617.198357973315	37.5
61	480.0	1.0960891605979186	617.5612917715998	37.5
61	484.0	1.0624780628674855	617.0743342147373	37.5
61	488.0	0.9404450446000848	616.3104627100186	37.5
61	492.0	0.9002691887472728	615.9196939592185	37.5
61	496.0	0.8884877515250561	620.0702755401952	37.5
61	500.0	0.8874098300324371	622.3942065185558	37.5
61	504.0	0.8818590692635786	624.1229619230907	37.5
61	508.0	0.8885844506653602	621.0793032611765	37.5
61	512.0	0.889410297842751	626.4837589793083	37.5
61	516.0	0.8917901203238576	626.7882153853835	37.5
61	520.0	0.8983041741947568	625.6485185898447	37.5
61	524.0	0.9033211426326987	622.2408460384571	37.5
61	528.0	0.9084649752223038	619.6736295622026	37.5
61	532.0	0.91714909022181	618.7321091947267	37.5
61	536.0	0.9229955270222886	618.922924649269	37.5
61	540.0	0.9235133833127216	617.587696421544	37.5
61	544.0	0.9308528215453759	619.1999652886702	37.5
61	548.0	0.9329074066903643	617.3571576174995	37.5
61	552.0	0.9369826097506514	618.3815644123032	37.5
61	556.0	0.933730829268826	613.1838774545361	37.5
61	560.0	0.9360829741904965	615.4487213103364	37.5
61	564.0	0.9336985366262257	611.093933315656	37.5
61	568.0	0.9412911568945863	610.9722582456795	37.5
61	572.0	0.9419890473850732	614.8992084719181	37.5
61	576.0	0.9428996700946091	617.9689921752649	37.5
61	580.0	0.9502734971746079	618.1879998441314	37.5
61	584.0	0.9509353860276327	616.7627008995778	37.5
61	588.0	0.9514006965755271	618.4139293718373	37.5
61	592.0	0.9529920467783745	618.0509571113133	37.5
61	596.0	0.9567034095906983	617.2209794758347	37.5
61	600.0	0.9628744334086992	620.5463266099114	37.5
61	604.0	0.9668378336960011	618.8867967006589	37.5
61	608.0	0.9714989477983357	619.3310632972599	37.5
61	612.0	0.983611334332807	617.9761503678525	37.5
61	616.0	1.0525433312044208	618.7781462529498	37.5
61	620.0	1.0914252763388328	618.2829397336972	37.5
61	624.0	1.0677598390592273	618.2332876691529	37.5
61	628.0	0.9699412516162305	620.0780386485399	37.5
61	632.0	0.9076696508985554	616.9590787412376	37.5
61	636.0	0.8921279675046033	613.4927429453038	37.5
61	640.0	0.8876338183774131	620.2615715159691	37.5
61	644.0	0.8853816296027787	620.9672478436247	37.5
61	648.0	0.8848726328304858	622.0612253394945	37.5
61	652.0	0.8876009480406952	622.0289561417234	37.5
61	656.0	0.8904313112449534	618.8462136764576	37.5
61	660.0	0.8921458317898404	620.7989773149616	37.5
61	664.0	0.8999093817979141	623.0100778492256	37.5
61	668.0	0.9030038003648	624.4263266081966	37.5
62	0.0	0.8852247151225272	743.9640647247635	37.5
62	4.0	0.8892495979232979	743.9776269686671	37.5
62	8.0	0.8939013618376501	752.3453795638151	37.5
62	12.0	0.8982238044151029	753.6603448940832	37.5
62	16.0	0.9103221844804459	756.3177276900545	37.5
62	20.0	0.9202256612468231	759.4898880959109	37.5
62	24.0	0.9239891679975809	756.9262542311822	37.5
62	28.0	0.9330200992976375	758.8249917870558	37.5
62	32.0	0.9488669157490166	759.3599802813586	37.5
62	36.0	0.9727093993354258	757.9843772554399	37.5
62	40.0	1.076501270703864	758.3519404046666	37.5
62	44.0	1.0834533155424408	761.6290989285641	37.5
62	48.0	1.034220591057069	764.9168701967353	37.5
62	52.0	0.9116142403026873	769.140206691383	37.5
62	56.0	0.8776399410299395	769.2177708522806	37.5
62	60.0	0.8680319089673367	765.4841582311942	37.5
62	64.0	0.8764055762690174	764.6174657567532	37.5
62	68.0	0.883278906544762	764.9024849616487	37.5
62	72.0	0.8951435360940403	763.6002333441368	37.5
62	76.0	0.900066300773623	763.6101977014043	37.5
62	80.0	0.9055663402643017	765.3662544490194	37.5
62	84.0	0.9174795616190562	765.0279001522537	37.5
62	88.0	0.923346823014396	765.2253500578367	37.5
62	92.0	0.9331363899755378	765.7902322215936	37.5
62	96.0	0.9386576038396948	764.4201448793681	37.5
62	100.0	0.9507901646504316	762.9764881312691	37.5
62	104.0	0.9608550765050237	761.515028909618	37.5
62	108.0	1.0403621265642509	761.8995316889932	37.5
62	112.0	1.0857123369412252	763.3128811764481	37.5
62	116.0	1.0611495784502245	766.7814969358607	37.5
62	120.0	0.9674949433502722	769.7345820107972	37.5
62	124.0	0.9015988973834554	771.1167359321963	37.5
62	128.0	0.8864883636055538	770.8318017279123	37.5
62	132.0	0.8784056147902212	771.2254533555154	37.5
62	136.0	0.8788985132463729	768.7599136735441	37.5
62	140.0	0.8871750749753329	769.4222781772104	37.5
62	144.0	0.895066492019132	765.3887965541501	37.5
62	148.0	0.893994853997573	765.8444112058469	37.5
62	152.0	0.8998547277736648	764.022859357348	37.5
62	156.0	0.9101536242590158	763.2867422990321	37.5
62	160.0	0.90765097317383	764.8146694496102	37.5
62	164.0	0.9154531665062894	764.5681873270194	37.5
62	168.0	0.9266903946871096	764.1406568696375	37.5
62	172.0	0.9259376989176614	763.3495445188892	37.5
62	176.0	0.9320860540228381	763.5351834538792	37.5
62	180.0	0.9369465962191773	763.6169554196347	37.5
62	184.0	0.9410342217580683	763.4441401381498	37.5
62	188.0	0.9434670986236426	762.5743572187174	37.5
62	192.0	0.9571572765222314	760.6174840145263	37.5
62	196.0	0.9595588600569772	759.8015130320734	37.5
62	200.0	0.9780289836854735	762.0585880787004	37.5
62	204.0	1.0528425283625436	762.8497283700569	37.5
62	208.0	1.086057611653185	764.6976080647066	37.5
62	212.0	1.0552113708388493	764.4404085627009	37.5
62	216.0	0.9501837300213227	767.1477811779699	37.5
62	220.0	0.8955792438711457	768.3954773909261	37.5
62	224.0	0.8835478906059981	768.6551848123016	37.5
62	228.0	0.8779372889133812	768.5574219612196	37.5
62	232.0	0.8825602567203125	767.7426914434134	37.5
62	236.0	0.8838248752476964	764.4430090602086	37.5
62	240.0	0.8928822094827413	763.5483675031109	37.5
62	244.0	0.8905870880678386	763.3745716198586	37.5
62	248.0	0.8981908561903555	764.4799218435046	37.5
62	252.0	0.9024135919207042	765.0345432170075	37.5
62	256.0	0.9054547768007647	764.9731044581386	37.5
62	260.0	0.9121736434036414	761.8712735502645	37.5
62	264.0	0.9105773543517562	760.5876817192511	37.5
62	268.0	0.9154720252680016	761.8069666224482	37.5
62	272.0	0.9227869218702761	760.9191732289277	37.5
62	276.0	0.9269010804078747	760.734190166482	37.5
62	280.0	0.9296075072875751	758.9529979982102	37.5
62	284.0	0.9308656746544887	760.0324207581423	37.5
62	288.0	0.9382193042323276	760.0081904461167	37.5
62	292.0	0.9396527714799179	760.8957427645304	37.5
62	296.0	0.9449073287070638	757.3416971934986	37.5
62	300.0	0.9492946470676309	757.6670671867491	37.5
62	304.0	0.9574899970103508	756.5998068142713	37.5
62	308.0	0.9624031109619722	759.6916221377793	37.5
62	312.0	0.9607632765769143	761.8879461630852	37.5
62	316.0	0.9778124540736463	762.1598482287558	37.5
62	320.0	1.0641930595372693	760.2270430599895	37.5
62	324.0	1.08606788715482	761.5637631188214	37.5
62	328.0	1.0566884009141346	762.0812590917778	37.5
62	332.0	0.9323917680783635	763.1782415114149	37.5
62	336.0	0.8914442065541159	765.4386040115702	37.5
62	340.0	0.8906548328158662	766.6134763916626	37.5
62	344.0	0.8810142067852436	766.9305846161633	37.5
62	348.0	0.8799141888601648	766.0309157024715	37.5
62	352.0	0.8821561061732764	769.5816933083715	37.5
62	356.0	0.8909914736652121	769.5963412211798	37.5
62	360.0	0.8948496928162581	767.2906165423703	37.5
62	364.0	0.9033555828948315	762.092587697822	37.5
62	368.0	0.9069551833467104	763.7532060245939	37.5
62	372.0	0.9098217186646902	764.7586278978084	37.5
62	376.0	0.9151547303272306	762.4394985095139	37.5
62	380.0	0.9226085609943059	763.2068033647923	37.5
62	384.0	0.9167401209848368	762.2812188763672	37.5
62	388.0	0.9247786140822563	762.3567981514783	37.5
62	392.0	0.9249830572220669	761.0066391005118	37.5
62	396.0	0.9268075480349236	762.594155022987	37.5
62	400.0	0.9336366306334116	764.1186780638272	37.5
62	404.0	0.9334982778350184	763.5285800083723	37.5
62	408.0	0.9370997251917095	761.5983312841464	37.5
62	412.0	0.9392240388899614	758.7156722063423	37.5
62	416.0	0.9402444757910042	756.8460281170052	37.5
62	420.0	0.9479617895403434	754.8886335819809	37.5
62	424.0	0.947550797173858	754.9202816700034	37.5
62	428.0	0.9514923871688822	756.1035455465225	37.5
62	432.0	0.9468073449145131	760.5396460077849	37.5
62	436.0	0.9587608600094619	761.7767771775555	37.5
62	440.0	0.9640020206735351	760.5694890607634	37.5
62	444.0	0.9816804984690248	761.0393594159793	37.5
62	448.0	1.0602583993313555	761.0575138449974	37.5
62	452.0	1.083809930378016	759.9953143841035	37.5
62	456.0	1.0552852749251027	760.1779553727757	37.5
62	460.0	0.9355426931518113	760.9204500039075	37.5
62	464.0	0.8946099588915474	762.8885760503059	37.5
62	468.0	0.8887527824001571	762.2330621736785	37.5
62	472.0	0.8813250084617433	761.146160485721	37.5
62	476.0	0.8817620055314024	763.4480319271416	37.5
62	480.0	0.8834992496014503	761.1437053187052	37.5
62	484.0	0.8918902413905224	763.21754188781	37.5
62	488.0	0.8958592228048005	762.1258978019437	37.5
62	492.0	0.9008167405101414	764.8483771391667	37.5
62	496.0	0.9065917347031128	766.2562977125167	37.5
62	500.0	0.9172557720736187	763.7122510500438	37.5
62	504.0	0.9212946237178267	762.6953448076955	37.5
62	508.0	0.9197528313642673	760.4106828295393	37.5
62	512.0	0.918458628306491	759.1492009630421	37.5
62	516.0	0.9268181706882715	760.2029961597265	37.5
62	520.0	0.929068099926483	759.2401100811021	37.5
62	524.0	0.9297499809665665	757.2165674243146	37.5
62	528.0	0.9305046716766325	758.3998904695669	37.5
62	532.0	0.9320950738077549	757.4667995329893	37.5
62	536.0	0.940452092953384	758.9709788614779	37.5
62	540.0	0.9423778513779743	756.7463471465147	37.5
62	544.0	0.9478121826777361	756.8498110749305	37.5
62	548.0	0.9517916732405218	753.943797481105	37.5
62	552.0	0.9517041753563181	756.4906253544342	37.5
62	556.0	0.9549076797578836	761.4017064501014	37.5
62	560.0	0.9512311515818396	763.6972841737871	37.5
62	564.0	0.953363711319886	764.1170579672701	37.5
62	568.0	0.9605348875124947	763.4441048791567	37.5
62	572.0	0.9622128485393517	762.1714199502862	37.5
62	576.0	0.9896909512418024	760.2266824556277	37.5
62	580.0	1.0746339103921219	760.6636925203526	37.5
62	584.0	1.0732472060172826	761.0522140063117	37.5
62	588.0	1.0509698231482916	758.9312039511746	37.5
62	592.0	0.930405368733662	761.9799383271745	37.5
62	596.0	0.8986408520493512	760.7941623197742	37.5
62	600.0	0.8891547677298277	761.4655396773644	37.5
62	604.0	0.8886123849942525	760.701397768351	37.5
62	608.0	0.8837702517798888	760.1039960133238	37.5
62	612.0	0.8845189075333862	761.4079680605671	37.5
62	616.0	0.8871594961584505	761.5930973850212	37.5
62	620.0	0.8924662089369777	759.6874242569919	37.5
62	624.0	0.8977049244031309	760.2374984146184	37.5
62	628.0	0.9024425043593812	760.3563563054305	37.5
62	632.0	0.9143824668147941	762.421132376825	37.5
62	636.0	0.9180238437332654	763.4862504359558	37.5
62	640.0	0.9182819511635993	764.1141386272368	37.5
62	644.0	0.9180469350091305	761.8241759302981	37.5
62	648.0	0.9220696587521632	759.4404324521424	37.5
62	652.0	0.9306057496263241	757.6740345858461	37.5
62	656.0	0.9299958898332515	756.7966895931877	37.5
62	660.0	0.9321907761055168	757.1598289502546	37.5
62	664.0	0.9363968116543262	756.743776585737	37.5
62	668.0	0.938064965876759	758.0976968812466	37.5
63	0.0	0.8876163718893598	452.6736805638486	37.5
63	4.0	0.883311588835976	440.327684091052	37.5
63	8.0	0.8814467231157014	444.6279786989548	37.5
63	12.0	0.8924645387139726	445.7352615165791	37.5
63	16.0	0.9010319798561145	457.766364015922	37.5
63	20.0	0.9052657238887684	473.90980133608247	37.5
63	24.0	0.9130629016733329	471.794844364568	37.5
63	28.0	0.9236824101380648	474.70184045230144	37.5
63	32.0	0.9265416667994366	475.6847103580719	37.5
63	36.0	0.9385194827087879	478.19999044112353	37.5
63	40.0	0.9853988051180405	479.107514961955	37.5
63	44.0	1.0821786601583354	477.5010552832872	37.5
63	48.0	1.0670824903266927	477.64971432454666	37.5
63	52.0	0.9900825974143853	477.4371198204896	37.5
63	56.0	0.8871223503372297	477.8273521304013	37.5
63	60.0	0.8643978393261935	476.5218670085408	37.5
63	64.0	0.860722122456873	478.72767069235874	37.5
63	68.0	0.8679647605684498	481.155343955627	37.5
63	72.0	0.8791100125987485	479.2076704890054	37.5
63	76.0	0.883976646688809	478.6377273161363	37.5
63	80.0	0.8883938065782147	479.9294363568969	37.5
63	84.0	0.90278617739544	478.8012957350171	37.5
63	88.0	0.9046660282388336	477.69813439584544	37.5
63	92.0	0.9074920926390772	479.2143475475299	37.5
63	96.0	0.912535405285237	479.381050938162	37.5
63	100.0	0.9193269564060418	479.434148968854	37.5
63	104.0	0.9253939745729239	479.81422324543945	37.5
63	108.0	0.9263759695502493	478.0585896290068	37.5
63	112.0	0.9329646732946607	479.54485187684793	37.5
63	116.0	0.9418272550283082	478.16887858114006	37.5
63	120.0	0.9489271352017409	478.07422360699	37.5
63	124.0	0.96349987838469	480.7507216469226	37.5
63	128.0	1.0185001192905183	481.1474331504402	37.5
63	132.0	1.0679079324256238	481.2812268982182	37.5
63	136.0	1.0444718688198367	479.1559760134753	37.5
63	140.0	0.9488845177776549	478.6834424016515	37.5
63	144.0	0.880194551958599	480.5778114276032	37.5
63	148.0	0.8671005049813911	478.3838827548283	37.5
63	152.0	0.866941034746672	479.1512796794698	37.5
63	156.0	0.8608019890747943	478.81933908691207	37.5
63	160.0	0.8705400297020717	478.3271126600309	37.5
63	164.0	0.8736066599572636	479.4396080887004	37.5
63	168.0	0.879913801762449	476.89847585874304	37.5
63	172.0	0.8899473731723894	479.57287557263714	37.5
63	176.0	0.8991198707360387	477.5197911788644	37.5
63	180.0	0.8982628167500054	479.3709811482731	37.5
63	184.0	0.9004389007201455	479.4956749433487	37.5
63	188.0	0.9047045363767363	476.5530254605128	37.5
63	192.0	0.9123168415908944	479.0718921403972	37.5
63	196.0	0.9146443717556182	479.3182177539495	37.5
63	200.0	0.9156853376232084	478.30572291071815	37.5
63	204.0	0.9237672769144899	478.6977282581298	37.5
63	208.0	0.9278844578420375	477.07170894276686	37.5
63	212.0	0.9263980255190152	478.47943482544224	37.5
63	216.0	0.9316759991272737	478.396737293156	37.5
63	220.0	0.9363842676328915	478.6199131490277	37.5
63	224.0	0.9382757461727774	467.4021026183141	37.5
63	228.0	0.9406494229450574	467.8766887418317	37.5
63	232.0	0.9464351393001518	469.1418470876138	37.5
63	236.0	0.9544899212868739	473.036471372892	37.5
63	240.0	0.9721571144632057	476.365791767481	37.5
63	244.0	1.0584875462556436	475.9289268508873	37.5
63	248.0	1.0674138852244208	475.3679715730767	37.5
63	252.0	1.03334997696084	473.34772984011073	37.5
63	256.0	0.9190887794665217	473.30852996238417	37.5
63	260.0	0.8761661012276006	471.7595543977627	37.5
63	264.0	0.8664039485694643	472.2503491674081	37.5
63	268.0	0.8598396205486951	473.0816836448467	37.5
63	272.0	0.8582147223902606	470.75405404387857	37.5
63	276.0	0.862167944993442	470.5655313856302	37.5
63	280.0	0.8670996369558234	470.2142815486192	37.5
63	284.0	0.8703031722817973	472.2991036954383	37.5
63	288.0	0.8761533222033611	470.4865132249728	37.5
63	292.0	0.8848466130001571	471.6212249130353	37.5
63	296.0	0.8948431942883699	471.7758623109659	37.5
63	300.0	0.9011815513861524	469.4553559646402	37.5
63	304.0	0.9014742346647022	471.01368478940793	37.5
63	308.0	0.9072799808325465	470.3080767921373	37.5
63	312.0	0.908930945542972	469.0179418682365	37.5
63	316.0	0.9118802583234862	471.3672091096093	37.5
63	320.0	0.9133359453659728	470.4976359369775	37.5
63	324.0	0.9136232960320372	470.5710160137129	37.5
63	328.0	0.9158350694867134	472.6975358392313	37.5
63	332.0	0.9153576454841488	471.8407157501885	37.5
63	336.0	0.9222746560684503	470.5827741687892	37.5
63	340.0	0.9308580690353042	469.56092972748826	37.5
63	344.0	0.9233823325089309	469.85007368746176	37.5
63	348.0	0.9293108588276572	468.9286003731036	37.5
63	352.0	0.9303822856182734	469.7495161447332	37.5
63	356.0	0.9370099824656871	467.78157980445445	37.5
63	360.0	0.9362020405400069	465.18383244352606	37.5
63	364.0	0.9366979353733638	469.0132351034366	37.5
63	368.0	0.945148241130035	471.18963101273806	37.5
63	372.0	0.9493247311135172	470.1070504952211	37.5
63	376.0	0.9553110317362918	468.9326182491912	37.5
63	380.0	0.9609979256775726	471.55821197558106	37.5
63	384.0	0.9603054543217577	475.5839640476004	37.5
63	388.0	1.034879998820174	475.30941484317634	37.5
63	392.0	1.0794658296313413	474.7879136808944	37.5
63	396.0	1.0570566711137674	475.34294208912974	37.5
63	400.0	0.9640191932728682	475.7114295229138	37.5
63	404.0	0.8858059879500549	471.6241925572624	37.5
63	408.0	0.8715918582362313	468.4359266169003	37.5
63	412.0	0.865678941346476	468.1654943586173	37.5
63	416.0	0.8632445266000234	468.98376127569793	37.5
63	420.0	0.8635974033677979	468.4392464995186	37.5
63	424.0	0.8679096798740774	467.1553504739063	37.5
63	428.0	0.8696174824297733	465.9877175859156	37.5
63	432.0	0.8725755354922149	468.67465294516273	37.5
63	436.0	0.8792417572132422	466.8847736454448	37.5
63	440.0	0.8855607868423584	467.4975821434333	37.5
63	444.0	0.8939842214346524	466.743783458653	37.5
63	448.0	0.895727297270983	467.23144724288727	37.5
63	452.0	0.9058451239581917	470.32035698186826	37.5
63	456.0	0.9026260608068231	469.165570101617	37.5
63	460.0	0.9060872783731863	469.3473477387878	37.5
63	464.0	0.9141375601552256	469.32813699524974	37.5
63	468.0	0.9136326666951755	469.8625706042079	37.5
63	472.0	0.9171512163489419	470.3284479651599	37.5
63	476.0	0.9187542655852309	471.04464509086114	37.5
63	480.0	0.9220549324966694	470.0367206949437	37.5
63	484.0	0.9196288158154988	470.3903069600551	37.5
63	488.0	0.9263661043526723	471.4984927132296	37.5
63	492.0	0.9250560124200797	469.6986293683914	37.5
63	496.0	0.9260271080577401	467.9790891885733	37.5
63	500.0	0.9305944395172817	468.9342570031642	37.5
63	504.0	0.9326600993898597	469.4639635938216	37.5
63	508.0	0.9358344484172553	473.05439148221785	37.5
63	512.0	0.9391430232028186	470.8869026923098	37.5
63	516.0	0.9357656725052388	469.7688082641914	37.5
63	520.0	0.9455627360482685	470.0321866373845	37.5
63	524.0	0.9476059209101765	472.1721128399473	37.5
63	528.0	0.944049576522296	474.2308251979293	37.5
63	532.0	0.9516429444589453	474.4384548837861	37.5
63	536.0	0.9548344879100132	476.19074385732125	37.5
63	540.0	0.9653139177492156	475.0951920380117	37.5
63	544.0	1.0003680809276245	472.88305715942766	37.5
63	548.0	1.0737271019323091	472.6582130335195	37.5
63	552.0	1.0737208207460103	472.6112221318556	37.5
63	556.0	1.0304035551959179	471.2819203270244	37.5
63	560.0	0.9044125611896404	475.0025991177801	37.5
63	564.0	0.8834425056990248	478.52384703952015	37.5
63	568.0	0.8775419448625892	474.8160458536145	37.5
63	572.0	0.8764197169659436	469.6620790467175	37.5
63	576.0	0.8689101898853339	466.1443129939301	37.5
63	580.0	0.8715176952119098	463.6990918121715	37.5
63	584.0	0.8729448722871579	464.3573617110203	37.5
63	588.0	0.873951241205453	463.3380618177691	37.5
63	592.0	0.8792192779455681	466.3753139343471	37.5
63	596.0	0.887340392429059	466.2150866981926	37.5
63	600.0	0.8880533636096851	463.35458286474176	37.5
63	604.0	0.8945381464424919	465.3558254928261	37.5
63	608.0	0.9024036336923563	465.8670892222418	37.5
63	612.0	0.9080424300702936	465.3977282524673	37.5
63	616.0	0.9118370789870816	467.3075132107261	37.5
63	620.0	0.9121559570986691	466.2247613290936	37.5
63	624.0	0.9170586188389354	465.5291308061495	37.5
63	628.0	0.9170255965519782	465.18242747697394	37.5
63	632.0	0.92192646341292	465.0296412625223	37.5
63	636.0	0.9193056413441749	464.14703887610347	37.5
63	640.0	0.9207277459343757	464.0368052049816	37.5
63	644.0	0.9209882514488067	462.67631957589646	37.5
63	648.0	0.9240339934707023	464.23798095414617	37.5
63	652.0	0.9300003423189588	471.7664132348592	37.5
63	656.0	0.9293661395093251	471.4887354841071	37.5
63	660.0	0.9290584486602572	471.3963718920905	37.5
63	664.0	0.9365130125958245	468.1152963429821	37.5
63	668.0	0.9366660074400023	469.0764210953224	37.5
64	0.0	0.8703148225019419	291.81333795344483	37.5
64	4.0	0.8791438135904699	324.24432338233686	37.5
64	8.0	0.8594044128176614	337.3883321466996	37.5
64	12.0	0.8761725193361312	339.84101598347667	37.5
64	16.0	0.8861069219737542	350.99640684431387	37.5
64	20.0	0.8959563149645379	364.9580911589435	37.5
64	24.0	0.8973619713078037	366.458967537337	37.5
64	28.0	0.9069281115310124	369.9383014206995	37.5
64	32.0	0.9154139945284104	369.91090081682944	37.5
64	36.0	0.9232287747477146	372.3769825624815	37.5
64	40.0	0.968105549905797	372.1511019534232	37.5
64	44.0	1.0533705175308299	372.3030768054055	37.5
64	48.0	1.0560228346221927	374.0618079891767	37.5
64	52.0	0.9967829782911515	373.7918239274048	37.5
64	56.0	0.8820890245976282	373.1587951214978	37.5
64	60.0	0.8503813684901623	372.33858113277626	37.5
64	64.0	0.8471123266650605	374.3019825429587	37.5
64	68.0	0.8558452006651333	372.96707323315167	37.5
64	72.0	0.8614556089467172	371.1183829028069	37.5
64	76.0	0.8718147996910993	370.2324562823011	37.5
64	80.0	0.8738666646166129	369.1448101987333	37.5
64	84.0	0.8863822077736032	371.330596298217	37.5
64	88.0	0.8917175312891752	370.9196046572065	37.5
64	92.0	0.8997893954557603	370.8117891996017	37.5
64	96.0	0.9063065559618027	370.8579280634083	37.5
64	100.0	0.9082853250771513	371.4224779021609	37.5
64	104.0	0.9184008284373255	370.9609371511351	37.5
64	108.0	0.9216075551379568	371.4455340294014	37.5
64	112.0	0.9320058170235729	371.3568451848652	37.5
64	116.0	0.9387819604071959	370.33709023009175	37.5
64	120.0	1.0033808435683134	371.4740675889826	37.5
64	124.0	1.0627275976735042	371.7039642222576	37.5
64	128.0	1.0479939852725435	372.843561321202	37.5
64	132.0	0.9893317419182678	372.04142356706905	37.5
64	136.0	0.8830422976545651	370.757807356298	37.5
64	140.0	0.8613186707950775	370.03841354208856	37.5
64	144.0	0.8508319509774409	370.7899221570384	37.5
64	148.0	0.8523529478268531	370.2299426958686	37.5
64	152.0	0.856035447612152	371.3423621510186	37.5
64	156.0	0.8581579371371667	371.72551000474687	37.5
64	160.0	0.874367445994611	371.7170097215492	37.5
64	164.0	0.8760332557889301	371.497295252303	37.5
64	168.0	0.8838980064891333	370.2618308240711	37.5
64	172.0	0.8910924608063013	371.8313363885735	37.5
64	176.0	0.8930264099640293	370.6039335084411	37.5
64	180.0	0.8980707289143649	371.1902183932927	37.5
64	184.0	0.90063899883041	370.9011141664384	37.5
64	188.0	0.8994049599679452	371.0369895223238	37.5
64	192.0	0.9057948661311667	371.6909439428316	37.5
64	196.0	0.9071252936192735	372.6981710846243	37.5
64	200.0	0.9105076843789949	370.90104401569926	37.5
64	204.0	0.9148301757007662	371.4597344194133	37.5
64	208.0	0.9133314311570777	372.5090047694802	37.5
64	212.0	0.921124204595101	371.64027995284215	37.5
64	216.0	0.9225988207222626	371.6793087963629	37.5
64	220.0	0.9248757218946575	369.6175559598643	37.5
64	224.0	0.9370910259623513	371.5256908657127	37.5
64	228.0	0.94711319559766	372.7153040031896	37.5
64	232.0	0.948055408896834	372.5778666648375	37.5
64	236.0	1.0208718739106035	373.14139868051234	37.5
64	240.0	1.0707314421749867	373.4877189429955	37.5
64	244.0	1.0502079652776266	373.8238543394743	37.5
64	248.0	0.9876366828569026	372.7695223600966	37.5
64	252.0	0.8860917549660098	373.09228119316174	37.5
64	256.0	0.8670118813002905	377.51047010627576	37.5
64	260.0	0.862975073341019	376.9629076150799	37.5
64	264.0	0.857016105701849	379.4812736519294	37.5
64	268.0	0.8502567259350016	375.6742203426123	37.5
64	272.0	0.8575969296558544	374.8048625499877	37.5
64	276.0	0.8554273424615104	373.1045061789404	37.5
64	280.0	0.8605571132753304	374.0139783916519	37.5
64	284.0	0.8673781026293178	373.5243305657999	37.5
64	288.0	0.8742310876582176	372.97881937087146	37.5
64	292.0	0.8781120646789464	373.2175878683562	37.5
64	296.0	0.8899560628411975	371.7397855712583	37.5
64	300.0	0.8882787668238536	372.0170051334919	37.5
64	304.0	0.8925610424436624	372.2682888405001	37.5
64	308.0	0.8994576508439663	371.760555582202	37.5
64	312.0	0.8985634684796525	371.2792188076476	37.5
64	316.0	0.9032567194392457	371.8240886609885	37.5
64	320.0	0.9017377629936009	371.36781489853337	37.5
64	324.0	0.9065304346601161	372.7790526132018	37.5
64	328.0	0.9095904754982848	374.1890986835703	37.5
64	332.0	0.9138472066036513	372.9751512392326	37.5
64	336.0	0.9131429172693033	372.23621433734274	37.5
64	340.0	0.9223138718882326	373.4550228958694	37.5
64	344.0	0.9151181803691091	372.228342248452	37.5
64	348.0	0.9210579099875925	371.7409986329555	37.5
64	352.0	0.9187924398194878	371.4413360900717	37.5
64	356.0	0.9266679077701495	373.43094498635793	37.5
64	360.0	0.9254369904369443	371.9952490493046	37.5
64	364.0	0.9301804459921313	373.7751101801754	37.5
64	368.0	0.9345110012644902	373.7212522234696	37.5
64	372.0	0.9362965737314065	373.12790698139065	37.5
64	376.0	0.9395031963810625	372.0745559436469	37.5
64	380.0	0.9445755830819914	371.6992312002452	37.5
64	384.0	0.947844298151172	371.5277039502623	37.5
64	388.0	0.9686444059761786	373.2572511029706	37.5
64	392.0	1.0421621225381419	377.3189989627965	37.5
64	396.0	1.0789334307694838	378.18227124629885	37.5
64	400.0	1.062550220218485	379.804014343	37.5
64	404.0	0.9651392115644585	379.6694011508495	37.5
64	408.0	0.8833832444282463	378.4239107354225	37.5
64	412.0	0.8693495569255439	380.4661023500017	37.5
64	416.0	0.868670656029175	379.4365243773611	37.5
64	420.0	0.8642188667675688	378.2762438455842	37.5
64	424.0	0.8647601716588206	378.34411039341296	37.5
64	428.0	0.8630323328802135	377.2801458161789	37.5
64	432.0	0.8619986961962222	378.6820580638907	37.5
64	436.0	0.8671952677361999	376.72563768678697	37.5
64	440.0	0.8680737238002444	377.05806472812776	37.5
64	444.0	0.8736731807166757	375.7825110363424	37.5
64	448.0	0.8764900024000253	378.3143933067376	37.5
64	452.0	0.8806433848741515	379.9690762166959	37.5
64	456.0	0.8895446913905295	380.1112839246504	37.5
64	460.0	0.8980255799411122	383.1216278455069	37.5
64	464.0	0.9043419220647797	380.6939754429491	37.5
64	468.0	0.9060973717743399	379.9404290555997	37.5
64	472.0	0.9065436000868897	379.6355091138877	37.5
64	476.0	0.9039018555792708	377.640415318871	37.5
64	480.0	0.907084910683016	377.95953235151103	37.5
64	484.0	0.9087033512708187	376.7853788107923	37.5
64	488.0	0.9162083197110964	378.6922551224003	37.5
64	492.0	0.9108478272692447	376.9281670717408	37.5
64	496.0	0.9151125182742236	379.0835660738584	37.5
64	500.0	0.9174709954112722	377.8869199046336	37.5
64	504.0	0.9303948345954326	378.8049998556616	37.5
64	508.0	0.9225818866779453	376.7146755022395	37.5
64	512.0	0.9247233394932125	376.9782604492917	37.5
64	516.0	0.9220591720004113	377.93717785740296	37.5
64	520.0	0.9203290961258345	378.29813249308745	37.5
64	524.0	0.926587924072892	376.9168257063748	37.5
64	528.0	0.927471998889604	374.8660912067297	37.5
64	532.0	0.9339133582601229	374.1681745299175	37.5
64	536.0	0.9344794272835019	371.5182120649138	37.5
64	540.0	0.9356663164511497	372.47561458260185	37.5
64	544.0	0.940455736524686	371.9224657174778	37.5
64	548.0	0.9414505996173738	372.0327706926876	37.5
64	552.0	0.9562357806863561	372.95152297937744	37.5
64	556.0	0.969942499408852	373.37909641358976	37.5
64	560.0	1.0564652872490856	379.6929820366384	37.5
64	564.0	1.0769479095356358	379.3180202522663	37.5
64	568.0	1.057281630585736	378.7589795437888	37.5
64	572.0	0.9500955790676691	376.9653718523912	37.5
64	576.0	0.8837092936494457	377.3434793006131	37.5
64	580.0	0.8740595078518252	376.0860150828936	37.5
64	584.0	0.8623997953766208	373.5562100261462	37.5
64	588.0	0.863037971725899	374.1226602622789	37.5
64	592.0	0.8568880705470101	373.3425371244805	37.5
64	596.0	0.8574985693368522	374.9690157057801	37.5
64	600.0	0.8611023805720626	372.3468795419497	37.5
64	604.0	0.8641279805373993	371.5674036394249	37.5
64	608.0	0.8675219469681255	373.6400722701208	37.5
64	612.0	0.8731420840159022	373.5668566277498	37.5
64	616.0	0.874969641051362	371.70252345502377	37.5
64	620.0	0.8772301541951434	374.5786140241482	37.5
64	624.0	0.8836278901942579	373.2845841379789	37.5
64	628.0	0.8888869183321737	373.8991025938096	37.5
64	632.0	0.8940192123821454	374.4125005012805	37.5
64	636.0	0.8992917931595972	374.559274643236	37.5
64	640.0	0.8990646295725959	374.0154402372872	37.5
64	644.0	0.9014240691811664	373.0398802619134	37.5
64	648.0	0.9056297892958806	374.33290724361456	37.5
64	652.0	0.9077021782762767	374.4407188508371	37.5
64	656.0	0.9132591043565442	376.27072469909456	37.5
64	660.0	0.9076828362046149	373.3277151162057	37.5
64	664.0	0.9072042854612317	374.6768893215521	37.5
64	668.0	0.9164402459269945	374.03958152971376	37.5
65	0.0	0.8952146189957797	1355.3936069044903	37.5
65	4.0	0.8968089956758915	1363.9181520501866	37.5
65	8.0	0.901493816386836	1372.5312473412375	37.5
65	12.0	0.9107686117594911	1373.572088284391	37.5
65	16.0	0.9240295479713092	1374.601640920666	37.5
65	20.0	0.9302682139222503	1370.8295563682498	37.5
65	24.0	0.9379370605290155	1372.755620463895	37.5
65	28.0	0.9453127695255501	1373.0684635932455	37.5
65	32.0	0.9672419063514031	1374.0930358551827	37.5
65	36.0	1.0011315207015077	1374.66806688761	37.5
65	40.0	1.1012924498469774	1375.0942914604382	37.5
65	44.0	1.0988641898083316	1373.1763965237026	37.5
65	48.0	1.0437522416506844	1374.1093885667517	37.5
65	52.0	0.9298345061134283	1374.589547830752	37.5
65	56.0	0.8934546729540991	1379.007127121405	37.5
65	60.0	0.8861654114757683	1380.6582893387836	37.5
65	64.0	0.8911684720947406	1379.9083288366762	37.5
65	68.0	0.9008387652246009	1378.055203195953	37.5
65	72.0	0.9091880531844954	1376.232611113311	37.5
65	76.0	0.9235467792114661	1376.2802778804412	37.5
65	80.0	0.9248546255182803	1375.1923956870476	37.5
65	84.0	0.9396933386944193	1375.0878539112173	37.5
65	88.0	0.9464655520340763	1374.6267437904578	37.5
65	92.0	0.9536177595356158	1375.1336892741535	37.5
65	96.0	0.9691941160885681	1375.3299635908245	37.5
65	100.0	0.9974743683717164	1375.707680611799	37.5
65	104.0	1.0946909670684515	1375.5799491843898	37.5
65	108.0	1.0955831297288476	1376.3738985089506	37.5
65	112.0	1.051600734019261	1374.1652983833692	37.5
65	116.0	0.9416783738452281	1370.1219362329914	37.5
65	120.0	0.911064577508949	1373.8283482432475	37.5
65	124.0	0.9000511495345764	1376.144853609503	37.5
65	128.0	0.8959372116701988	1377.6834582163056	37.5
65	132.0	0.9013814224117997	1377.4181091394223	37.5
65	136.0	0.9117779653366757	1374.691554326496	37.5
65	140.0	0.9168990457744088	1376.1361660815924	37.5
65	144.0	0.91799501828272	1376.97868511235	37.5
65	148.0	0.9264650053739901	1376.6427743318047	37.5
65	152.0	0.9352748489634113	1376.7262344643937	37.5
65	156.0	0.9418765487672568	1376.629440390338	37.5
65	160.0	0.9442167888512326	1374.912129471928	37.5
65	164.0	0.9492319974215738	1374.528562718119	37.5
65	168.0	0.9548414671247324	1375.2898416421183	37.5
65	172.0	0.9626247177788662	1374.8398352911354	37.5
65	176.0	0.9734138450336384	1375.6738954170198	37.5
65	180.0	0.977978538893572	1375.8769295573147	37.5
65	184.0	1.0335085450277797	1376.466344828285	37.5
65	188.0	1.104613811594472	1373.9696390807287	37.5
65	192.0	1.096959279167267	1373.7885905960227	37.5
65	196.0	1.0143774313075198	1373.0306863708204	37.5
65	200.0	0.92510796713628	1373.6890308736088	37.5
65	204.0	0.9092712301880337	1376.2993638523549	37.5
65	208.0	0.9066112486273418	1374.3407916484364	37.5
65	212.0	0.9037531019841458	1372.4628063661569	37.5
65	216.0	0.9102829545895302	1376.448131148381	37.5
65	220.0	0.9179769815323239	1378.650979935151	37.5
65	224.0	0.9192730440661827	1372.31581174206	37.5
65	228.0	0.9269213406053215	1372.3635495068163	37.5
65	232.0	0.9325205092619232	1372.6740041961657	37.5
65	236.0	0.9332049081373417	1368.7131191967485	37.5
65	240.0	0.9437972489850329	1367.6897596290185	37.5
65	244.0	0.9388816243685302	1368.361102270936	37.5
65	248.0	0.9459611262510621	1364.7480168602128	37.5
65	252.0	0.949431568029004	1366.96900601698	37.5
65	256.0	0.94950367894013	1364.9657681405788	37.5
65	260.0	0.9610186657987603	1366.0564215090333	37.5
65	264.0	0.9635172714671788	1365.510740865678	37.5
65	268.0	0.9718693688034072	1366.3407501866398	37.5
65	272.0	0.9795180295209596	1365.6366111250957	37.5
65	276.0	0.9960667944637995	1366.159473285379	37.5
65	280.0	1.078300156764898	1363.7874698884748	37.5
65	284.0	1.1017080140265636	1365.0377128432183	37.5
65	288.0	1.0773999148968512	1365.55754296485	37.5
65	292.0	0.9504912330012251	1365.6368212775485	37.5
65	296.0	0.9162773249442339	1367.196694330965	37.5
65	300.0	0.9082413936669803	1369.1220536702176	37.5
65	304.0	0.9048221521393514	1368.3433210083913	37.5
65	308.0	0.905083739876542	1368.5265203546885	37.5
65	312.0	0.9179644217990397	1367.4164259743332	37.5
65	316.0	0.9200521301659049	1367.1304611356254	37.5
65	320.0	0.9234108732218368	1369.3862981136672	37.5
65	324.0	0.9218691014802048	1369.992259394448	37.5
65	328.0	0.9313108986682543	1369.2040546662777	37.5
65	332.0	0.9379384291267239	1367.04639910358	37.5
65	336.0	0.9349417125971407	1368.010506323866	37.5
65	340.0	0.9419228863079917	1366.5101482409143	37.5
65	344.0	0.9456638606217752	1368.600302730795	37.5
65	348.0	0.9497989540173409	1368.3472870239716	37.5
65	352.0	0.9504018289535933	1365.9785720596794	37.5
65	356.0	0.9581797990207293	1365.4770727324344	37.5
65	360.0	0.9662495540354168	1365.7327597731392	37.5
65	364.0	0.9660641647953605	1364.8541003278508	37.5
65	368.0	0.9641614922458184	1366.0320117798008	37.5
65	372.0	0.9730235173993643	1365.1170646634291	37.5
65	376.0	0.9776209092782933	1366.5156521678796	37.5
65	380.0	0.9920808248787663	1364.7822033260493	37.5
65	384.0	1.0635469142151373	1365.647402130237	37.5
65	388.0	1.1032836471108132	1364.4023631378109	37.5
65	392.0	1.0793895928246575	1363.268212581762	37.5
65	396.0	0.9671745214348546	1363.961815521304	37.5
65	400.0	0.9155041113115262	1365.3965874518806	37.5
65	404.0	0.9076729523537097	1364.0738350056338	37.5
65	408.0	0.9011495320665053	1364.307165104773	37.5
65	412.0	0.9017458517913123	1363.7314958145423	37.5
65	416.0	0.9065041324908355	1365.0437392424535	37.5
65	420.0	0.9116381672749962	1364.480886276672	37.5
65	424.0	0.9239498204261926	1361.9560749700872	37.5
65	428.0	0.9306726355653148	1364.4002442258654	37.5
65	432.0	0.9308484852988387	1362.2297487629803	37.5
65	436.0	0.9330142579099406	1366.9317059605496	37.5
65	440.0	0.9390843872936011	1368.452872723194	37.5
65	444.0	0.9441506588800823	1367.6382138622184	37.5
65	448.0	0.9406022900920767	1367.4321211056088	37.5
65	452.0	0.9519865108874691	1367.8572596982156	37.5
65	456.0	0.9540160027336406	1368.2422001468983	37.5
65	460.0	0.9573858532311884	1368.0389206477105	37.5
65	464.0	0.9560288239962438	1364.5361210350586	37.5
65	468.0	0.9606893748171941	1364.2157563279532	37.5
65	472.0	0.9683937548320325	1366.18269249868	37.5
65	476.0	0.9707518136455324	1363.4512857072534	37.5
65	480.0	0.9740139713836202	1362.5496441133143	37.5
65	484.0	0.9820306343881486	1364.191084430054	37.5
65	488.0	1.004182180173756	1365.8375090855825	37.5
65	492.0	1.0776707603429814	1365.3880737759914	37.5
65	496.0	1.097269701589204	1364.8399241234515	37.5
65	500.0	1.0684690975489155	1365.7868699961543	37.5
65	504.0	0.9411592211051851	1362.9723145852447	37.5
65	508.0	0.9122438748518585	1362.5061033348447	37.5
65	512.0	0.9021046831721556	1364.9646486245688	37.5
65	516.0	0.9000035593999274	1361.777934668143	37.5
65	520.0	0.9024325809785981	1361.064880498822	37.5
65	524.0	0.9031441631713201	1358.005496228454	37.5
65	528.0	0.9130365531080088	1360.7342386583612	37.5
65	532.0	0.9212698242304174	1361.3875072754834	37.5
65	536.0	0.9281730117352631	1361.6902327835596	37.5
65	540.0	0.9304740766270299	1359.1995849408786	37.5
65	544.0	0.93461619346343	1358.8178673195905	37.5
65	548.0	0.938661100676134	1361.2754845216182	37.5
65	552.0	0.9465999595638641	1362.8866344523703	37.5
65	556.0	0.9460213096625721	1363.8648127091424	37.5
65	560.0	0.9441056827666021	1362.3252928475772	37.5
65	564.0	0.9541233760903245	1363.9166840309388	37.5
65	568.0	0.95935610322458	1364.8434829261332	37.5
65	572.0	0.9578597237209329	1361.4777843008285	37.5
65	576.0	0.957715694743568	1364.16285997587	37.5
65	580.0	0.9669478552290841	1363.6208729251791	37.5
65	584.0	0.968483104942468	1361.6451365788714	37.5
65	588.0	0.9739713812721185	1361.6368102847216	37.5
65	592.0	0.9827525067923503	1361.7775948556562	37.5
65	596.0	1.0237601443133737	1363.297166841152	37.5
65	600.0	1.087287924614862	1363.8311184150189	37.5
65	604.0	1.091307209274892	1362.385195660088	37.5
65	608.0	1.0448323504896582	1362.124652056831	37.5
65	612.0	0.933521794228344	1362.5833001130288	37.5
65	616.0	0.9080904648200124	1364.5137461054646	37.5
65	620.0	0.9027937795191304	1365.6491757262656	37.5
65	624.0	0.9026543287846797	1362.0690774753368	37.5
65	628.0	0.9023092212975016	1358.7164476132812	37.5
65	632.0	0.9059388350549449	1358.2311657035837	37.5
65	636.0	0.9119892988042693	1359.6039457044008	37.5
65	640.0	0.9173697002852528	1363.431485109548	37.5
65	644.0	0.9239819612630937	1364.4811744455603	37.5
65	648.0	0.9305758832565336	1362.2792015357604	37.5
65	652.0	0.9325990540059546	1360.3438437711914	37.5
65	656.0	0.9401120842771725	1361.6634116601008	37.5
65	660.0	0.9429592607129255	1361.0261450088124	37.5
65	664.0	0.9437083792949953	1362.7375828734785	37.5
65	668.0	0.9563075252910108	1366.5875514467389	37.5
67	0.0	0.8938957757365978	1502.9933929350427	37.5
67	4.0	0.8997966812839248	1530.7310612449558	37.5
67	8.0	0.9023516196177676	1553.021273086072	37.5
67	12.0	0.9150024159853177	1554.6891096676952	37.5
67	16.0	0.9196306740534607	1557.075182538731	37.5
67	20.0	0.9324942286528038	1561.9318536019114	37.5
67	24.0	0.932607506799701	1564.0536385596463	37.5
67	28.0	0.9393949786822732	1565.0670856303575	37.5
67	32.0	0.9438796203917255	1565.9075887282188	37.5
67	36.0	0.9621899834218258	1565.7300127345206	37.5
67	40.0	1.0332347594213975	1566.162478204777	37.5
67	44.0	1.091314653831918	1564.6736531358213	37.5
67	48.0	1.057682978082381	1566.6515510646027	37.5
67	52.0	0.9542820538745347	1567.0299516638256	37.5
67	56.0	0.8986219542411686	1566.4927018429923	37.5
67	60.0	0.8844285354339837	1567.4574318342109	37.5
67	64.0	0.8847216396789838	1568.3764563111122	37.5
67	68.0	0.8939789695628146	1566.8899362511147	37.5
67	72.0	0.9011419354025865	1565.967049405927	37.5
67	76.0	0.8991692776344257	1564.59837264827	37.5
67	80.0	0.9098006526728936	1565.319287320909	37.5
67	84.0	0.9168175829687986	1564.9831888744743	37.5
67	88.0	0.9261597143975181	1565.062776210495	37.5
67	92.0	0.9321811629997576	1564.8761302262403	37.5
67	96.0	0.9389029787169006	1566.010673862376	37.5
67	100.0	0.9491775889737275	1564.855358250671	37.5
67	104.0	0.9680270921324677	1562.6358646072902	37.5
67	108.0	0.9981652416805386	1565.038396348804	37.5
67	112.0	1.07583861107585	1564.685305239345	37.5
67	116.0	1.064234995031728	1564.2339353655825	37.5
67	120.0	0.9930951277484806	1563.964307244698	37.5
67	124.0	0.9046184690460064	1568.6640841145347	37.5
67	128.0	0.8921050052609101	1564.9665205996748	37.5
67	132.0	0.8896665893144565	1564.1205092529185	37.5
67	136.0	0.8876379261088275	1565.9234015911495	37.5
67	140.0	0.8903348680112434	1565.0769892761127	37.5
67	144.0	0.8965912897285073	1564.9297966939082	37.5
67	148.0	0.909071104330857	1562.797529338264	37.5
67	152.0	0.9130725853363936	1564.3461073562823	37.5
67	156.0	0.9190628966842672	1563.9957486414771	37.5
67	160.0	0.923115258616737	1565.2767077635044	37.5
67	164.0	0.9293664517724913	1563.9542144986976	37.5
67	168.0	0.9402842271205378	1564.104769327343	37.5
67	172.0	0.9377214182330846	1565.0227383927493	37.5
67	176.0	0.9453026429809138	1561.5400853703302	37.5
67	180.0	0.9539161574549293	1561.966942095368	37.5
67	184.0	0.9630623869098585	1563.1941537728917	37.5
67	188.0	0.977829189924335	1562.639666722201	37.5
67	192.0	1.0464517372566027	1563.1188464663232	37.5
67	196.0	1.0835792769573482	1563.0512875771617	37.5
67	200.0	1.0590095567252147	1564.21045035756	37.5
67	204.0	0.9502153583134152	1564.9652205584612	37.5
67	208.0	0.9022993045440031	1565.5225674191768	37.5
67	212.0	0.8911966679333206	1566.7867477208424	37.5
67	216.0	0.8901803166666158	1566.5977471265564	37.5
67	220.0	0.8867511793586179	1566.8079301395694	37.5
67	224.0	0.8962055817897117	1561.212656325504	37.5
67	228.0	0.9049566776658491	1560.2774348842431	37.5
67	232.0	0.9072355167366705	1561.018430070856	37.5
67	236.0	0.90668866948337	1556.6726561601404	37.5
67	240.0	0.9221314136462933	1552.3416542480784	37.5
67	244.0	0.924373444684594	1548.2524922685914	37.5
67	248.0	0.9235705800065096	1550.062836997908	37.5
67	252.0	0.9292720718596287	1548.2195315200904	37.5
67	256.0	0.934727040939462	1548.6442832908165	37.5
67	260.0	0.9437829021223224	1547.4120545957444	37.5
67	264.0	0.9482559941735137	1548.0002573282854	37.5
67	268.0	0.955550558484326	1546.057457209285	37.5
67	272.0	0.9529391577913967	1545.3656074844105	37.5
67	276.0	0.9625045305876735	1546.3255801891853	37.5
67	280.0	0.9717786126785316	1548.4420357353908	37.5
67	284.0	1.0431574443343803	1550.8081224017212	37.5
67	288.0	1.0963845053067787	1551.215615159468	37.5
67	292.0	1.0731337352378483	1552.813798555617	37.5
67	296.0	0.9672640455639842	1556.0404414462685	37.5
67	300.0	0.9072499848936859	1558.429794096776	37.5
67	304.0	0.8994144968826799	1555.3261941921196	37.5
67	308.0	0.8931114976489851	1556.0361272850023	37.5
67	312.0	0.8945222654454248	1557.9651503439384	37.5
67	316.0	0.8965598623299582	1557.116922210791	37.5
67	320.0	0.9078781038692816	1555.8099211934605	37.5
67	324.0	0.9178313787015651	1552.7973573851743	37.5
67	328.0	0.9185987212793468	1550.7909735630813	37.5
67	332.0	0.9223917361558224	1552.8031322366826	37.5
67	336.0	0.9269892211480132	1551.5017712572146	37.5
67	340.0	0.9327622740594111	1549.472025183157	37.5
67	344.0	0.9321038841605637	1550.0446250145344	37.5
67	348.0	0.9360816415437264	1550.8654721088965	37.5
67	352.0	0.9394747364965456	1552.7844703551775	37.5
67	356.0	0.9472038436930534	1552.3648858958204	37.5
67	360.0	0.9469997143397255	1553.6777136618302	37.5
67	364.0	0.9438235249527392	1551.0804773549205	37.5
67	368.0	0.9508361111204244	1550.422793241025	37.5
67	372.0	0.9614520345890568	1548.318516213017	37.5
67	376.0	0.964996653774691	1552.2574311299895	37.5
67	380.0	0.9670593009315336	1553.568768612924	37.5
67	384.0	0.9831904723599423	1551.787562406471	37.5
67	388.0	1.05632979449278	1551.8147699947217	37.5
67	392.0	1.0901905757850063	1550.2634530694372	37.5
67	396.0	1.0688360046776313	1550.760842421385	37.5
67	400.0	0.9490697349689237	1553.622571198437	37.5
67	404.0	0.9039328307249196	1556.858811887493	37.5
67	408.0	0.8952849126985862	1557.0532542976468	37.5
67	412.0	0.8915607128373139	1555.3302985580967	37.5
67	416.0	0.8908492829537952	1552.673306537162	37.5
67	420.0	0.8965091804295284	1552.9351313076595	37.5
67	424.0	0.9013796691682249	1553.6453609209238	37.5
67	428.0	0.9077284361260888	1553.56110181557	37.5
67	432.0	0.9091824371027754	1554.2030682926902	37.5
67	436.0	0.9182371016994196	1553.988147854269	37.5
67	440.0	0.9197986913845908	1553.5975010125965	37.5
67	444.0	0.9317510715930245	1553.526893662823	37.5
67	448.0	0.92865461126588	1556.461264255678	37.5
67	452.0	0.9349425604286673	1555.572134885202	37.5
67	456.0	0.9415236472016851	1554.9302292908098	37.5
67	460.0	0.944466903775436	1555.5542124919807	37.5
67	464.0	0.9458964267601776	1553.8250625448295	37.5
67	468.0	0.9488944921851803	1554.3868334551237	37.5
67	472.0	0.9541519204883615	1552.0107828215412	37.5
67	476.0	0.9538190800785581	1553.9274520003812	37.5
67	480.0	0.9613279893985374	1552.8282497453386	37.5
67	484.0	0.9711918324175302	1555.0026437152767	37.5
67	488.0	0.9776788050833677	1554.944416439275	37.5
67	492.0	1.031608366215664	1555.3599039881929	37.5
67	496.0	1.085557098740164	1554.101031773526	37.5
67	500.0	1.0788183600345576	1553.526528289676	37.5
67	504.0	0.9868224632319411	1557.6735521988678	37.5
67	508.0	0.9097289031916473	1558.8634180986353	37.5
67	512.0	0.8896162064875044	1561.77867603638	37.5
67	516.0	0.8811502736170121	1562.4506677948025	37.5
67	520.0	0.8850108956147043	1562.270851255385	37.5
67	524.0	0.8888763299700051	1558.442989211415	37.5
67	528.0	0.8977740336703736	1555.4272777818712	37.5
67	532.0	0.9039220862968379	1555.5065176196076	37.5
67	536.0	0.9097260683606507	1554.281506644594	37.5
67	540.0	0.9160308217559526	1554.428834156921	37.5
67	544.0	0.9220088550887383	1553.945554257527	37.5
67	548.0	0.9263284719513271	1553.8669537009905	37.5
67	552.0	0.9335319656459874	1552.580775306839	37.5
67	556.0	0.9291223559975141	1554.1638688639237	37.5
67	560.0	0.93177835384114	1553.0663022576646	37.5
67	564.0	0.9383483851980297	1553.4287827270766	37.5
67	568.0	0.943343969221809	1553.4265954029809	37.5
67	572.0	0.9495967491549367	1552.2895153447569	37.5
67	576.0	0.9470768873075485	1552.523863321577	37.5
67	580.0	0.9573006426501859	1552.565570004296	37.5
67	584.0	0.9564301188253973	1549.3716463663866	37.5
67	588.0	0.9641206751355477	1551.642799243454	37.5
67	592.0	0.9649770073099752	1553.3786677075668	37.5
67	596.0	0.9948532085276683	1552.1855069636024	37.5
67	600.0	1.0681924906223346	1551.759895948825	37.5
67	604.0	1.083955087483403	1550.982351090018	37.5
67	608.0	1.0522447650187055	1550.6385235232904	37.5
67	612.0	0.9282554304000226	1553.8389727724923	37.5
67	616.0	0.8986027159723513	1554.8779868851798	37.5
67	620.0	0.8943643742292606	1555.3006114006516	37.5
67	624.0	0.8882542074655845	1556.523675101386	37.5
67	628.0	0.8935877750699589	1558.514318594442	37.5
67	632.0	0.8923930023933179	1558.631235774338	37.5
67	636.0	0.9013763400463777	1557.8915262292876	37.5
67	640.0	0.904873251859826	1555.3452019119804	37.5
67	644.0	0.911297065583642	1555.3905375317877	37.5
67	648.0	0.9190167041413955	1554.8562940410554	37.5
67	652.0	0.9215981754739458	1556.0049359028562	37.5
67	656.0	0.9276683979708681	1555.9041758143608	37.5
67	660.0	0.9285416124160418	1553.146119948362	37.5
67	664.0	0.9302399250827884	1554.1623065224092	37.5
67	668.0	0.9345802741022105	1553.7465695344438	37.5
69	0.0	0.8782550184310081	655.0848425032904	37.5
69	4.0	0.8791215877498566	662.4817883232325	37.5
69	8.0	0.8934185106958671	645.0509233394821	37.5
69	12.0	0.899636915917746	647.1450597266128	37.5
69	16.0	0.9032645298922964	649.4828511145045	37.5
69	20.0	0.9170341224953663	661.6867520544965	37.5
69	24.0	0.9176259452138726	663.0030882922498	37.5
69	28.0	0.9266544811390622	664.206739656315	37.5
69	32.0	0.9373902594546194	663.8201180854306	37.5
69	36.0	0.9472468850669229	664.5835063661542	37.5
69	40.0	0.98339560536615	665.9116201006367	37.5
69	44.0	1.077719043879648	667.6920580425846	37.5
69	48.0	1.0732093513290089	667.5599560198102	37.5
69	52.0	1.0058971693856023	665.98720258453	37.5
69	56.0	0.8976382753524512	660.8557425747462	37.5
69	60.0	0.8702689216888663	660.006914452118	37.5
69	64.0	0.8701119935889432	661.6394613819416	37.5
69	68.0	0.8709310896503002	661.4355681293448	37.5
69	72.0	0.8848075946305153	663.5411319511736	37.5
69	76.0	0.8936179616731951	663.3405741716557	37.5
69	80.0	0.8982379618248951	662.0437815987414	37.5
69	84.0	0.903198650882549	663.6715146217409	37.5
69	88.0	0.9151176968894871	663.9609544857391	37.5
69	92.0	0.9210870040764411	665.5730050798534	37.5
69	96.0	0.9259632817803634	665.0367572715189	37.5
69	100.0	0.9289310304821546	663.478979705427	37.5
69	104.0	0.9376990747906215	663.5212085956575	37.5
69	108.0	0.9486015167559034	662.7355711477043	37.5
69	112.0	0.9543659215597011	664.3232850168712	37.5
69	116.0	0.9823820436403722	665.3467519107531	37.5
69	120.0	1.0645378911632366	669.5821818094281	37.5
69	124.0	1.0704857118237863	669.0396436940105	37.5
69	128.0	1.023083137740948	667.1793060767714	37.5
69	132.0	0.9061601531072876	662.0897721040878	37.5
69	136.0	0.8758525299642805	657.894863750818	37.5
69	140.0	0.8643923883384816	660.1583497337922	37.5
69	144.0	0.8658926020843075	660.1960800253216	37.5
69	148.0	0.8724290130995194	666.4568808217307	37.5
69	152.0	0.8829942258537771	664.2068634130976	37.5
69	156.0	0.8866009515950313	663.4076288049439	37.5
69	160.0	0.8948547499707046	664.6032843504569	37.5
69	164.0	0.9033174046665965	662.8716887136155	37.5
69	168.0	0.9101601417531613	664.221399453976	37.5
69	172.0	0.9119171012805983	663.926924218203	37.5
69	176.0	0.9159682027247161	662.5349233313814	37.5
69	180.0	0.9220192159400431	662.9541072327951	37.5
69	184.0	0.9241419406584868	664.9214595164113	37.5
69	188.0	0.9273005188490219	663.9231280257312	37.5
69	192.0	0.932992244046556	662.9521071353075	37.5
69	196.0	0.930632946990188	662.4230059610409	37.5
69	200.0	0.9385532359772047	665.6843878181496	37.5
69	204.0	0.9439866806412419	662.8174387246694	37.5
69	208.0	0.9494771192270123	662.0364188420879	37.5
69	212.0	0.9486104334116625	663.9263190062596	37.5
69	216.0	0.9654978614648193	669.1332903645065	37.5
69	220.0	0.9904376384218141	669.4723692145246	37.5
69	224.0	1.0775605153282177	667.4834880396626	37.5
69	228.0	1.0710072356094775	666.6861075219621	37.5
69	232.0	1.0312373728469968	665.4630072026414	37.5
69	236.0	0.9108252988832943	661.334456920503	37.5
69	240.0	0.8873086927085073	660.9296542450129	37.5
69	244.0	0.872634936709836	657.1383452501129	37.5
69	248.0	0.8701991101611174	658.6843327706196	37.5
69	252.0	0.8725668489137047	655.7629845179597	37.5
69	256.0	0.8675083915192083	657.43512634839	37.5
69	260.0	0.8804419085228086	657.8587142346206	37.5
69	264.0	0.8857204733100763	659.1572369686309	37.5
69	268.0	0.8899439612075616	658.4859887071194	37.5
69	272.0	0.8988557259256942	661.6074854481706	37.5
69	276.0	0.8988328935202197	661.631897137587	37.5
69	280.0	0.9056059164533177	659.8390897128642	37.5
69	284.0	0.9086018889821655	662.1015588992594	37.5
69	288.0	0.9131302462373493	661.9365380793836	37.5
69	292.0	0.918645865159148	663.4224870449074	37.5
69	296.0	0.924951048894447	662.9975702289374	37.5
69	300.0	0.9238762091029621	663.8560882769456	37.5
69	304.0	0.9297851667242283	661.4845953760488	37.5
69	308.0	0.9315675407023882	663.2839274582457	37.5
69	312.0	0.9322779815327635	661.7160741898136	37.5
69	316.0	0.9370241955175312	662.0013151958466	37.5
69	320.0	0.9322996116901048	659.9742553556215	37.5
69	324.0	0.9391135786819927	660.9911829364365	37.5
69	328.0	0.9388103288980207	661.4206052308499	37.5
69	332.0	0.9433261219979342	664.6645553544274	37.5
69	336.0	0.9467770574163848	667.4237262181991	37.5
69	340.0	0.9558464853748769	666.8547086783706	37.5
69	344.0	0.961507151356277	667.6099393676906	37.5
69	348.0	0.9763928987716443	668.6211099935724	37.5
69	352.0	1.0575577648055257	666.9195801625298	37.5
69	356.0	1.078227575875418	666.5132310756846	37.5
69	360.0	1.0549158460710433	666.1347973931138	37.5
69	364.0	0.9256805355400738	667.8471400642128	37.5
69	368.0	0.8876066256371379	662.5291249569786	37.5
69	372.0	0.8785056577875968	658.1458015870745	37.5
69	376.0	0.8722976712304681	659.4801548713215	37.5
69	380.0	0.8708018672055675	658.050570927942	37.5
69	384.0	0.8742614648677139	660.3795652332159	37.5
69	388.0	0.8731435739851889	657.9708344356231	37.5
69	392.0	0.8763131555663644	657.0054241221764	37.5
69	396.0	0.883019611887999	660.3253507413457	37.5
69	400.0	0.8914962354273281	661.14924176426	37.5
69	404.0	0.896948877496312	659.8022483074101	37.5
69	408.0	0.9011997828257954	661.4532492393263	37.5
69	412.0	0.90930257722353	665.2453942602401	37.5
69	416.0	0.914738649174694	666.4299537272825	37.5
69	420.0	0.9180513528724272	666.0870727396668	37.5
69	424.0	0.9193382100933519	666.7948683771157	37.5
69	428.0	0.9252640759981082	666.0408090864121	37.5
69	432.0	0.9143691132575237	667.284484197623	37.5
69	436.0	0.9260054267517634	668.2780467877195	37.5
69	440.0	0.923347711498167	667.2173651109124	37.5
69	444.0	0.930496436490415	663.2984158211277	37.5
69	448.0	0.9311090173784984	661.820580292907	37.5
69	452.0	0.9276451151680938	660.8346599148576	37.5
69	456.0	0.9315473196665234	662.287990250073	37.5
69	460.0	0.936402501035199	666.3460890784127	37.5
69	464.0	0.9359998305443051	668.2324635302746	37.5
69	468.0	0.9388346541251205	667.4631691936901	37.5
69	472.0	0.9411333290428365	668.6609409886283	37.5
69	476.0	0.9449293755336922	669.0649779776696	37.5
69	480.0	0.9515722827221479	669.8310650142314	37.5
69	484.0	0.9578860506629109	670.9244814404159	37.5
69	488.0	0.9688860404175588	667.1932188359586	37.5
69	492.0	1.0326524908420778	666.2997740745402	37.5
69	496.0	1.0761949173713437	668.0576695075523	37.5
69	500.0	1.057590271601406	666.2020840828387	37.5
69	504.0	0.9681813823216147	665.0218316228234	37.5
69	508.0	0.8980276722930933	665.0075224648737	37.5
69	512.0	0.8874467614087796	661.2153974590482	37.5
69	516.0	0.8786944163520607	663.4137109873009	37.5
69	520.0	0.8729340310780308	661.5896916304828	37.5
69	524.0	0.8712991108991224	659.2437201821682	37.5
69	528.0	0.8718160429281393	661.1680354826085	37.5
69	532.0	0.8817203759126285	660.6747304360583	37.5
69	536.0	0.8825801559053372	662.0771145231855	37.5
69	540.0	0.893139801932415	662.71712570228	37.5
69	544.0	0.8978025150094855	660.92843151134	37.5
69	548.0	0.9036438394967913	663.1678645257837	37.5
69	552.0	0.9077046436943581	665.0420798608778	37.5
69	556.0	0.9078106263963343	663.7794584965719	37.5
69	560.0	0.9087846543599482	662.6020765747548	37.5
69	564.0	0.9128015750586722	662.9446496526859	37.5
69	568.0	0.9106854711443794	662.4686708456586	37.5
69	572.0	0.9203760834255537	662.9748560039972	37.5
69	576.0	0.922379331611582	662.735019759344	37.5
69	580.0	0.9230408164580675	662.6976587259119	37.5
69	584.0	0.9290422753963966	662.1923039297607	37.5
69	588.0	0.9290024046437125	660.8274726211266	37.5
69	592.0	0.9234328748711701	666.9512065730466	37.5
69	596.0	0.9290885203930107	667.4935948791541	37.5
69	600.0	0.9300199915077174	667.277317719031	37.5
69	604.0	0.9362056206723693	669.2320539275636	37.5
69	608.0	0.9407812690958378	668.2647912229048	37.5
69	612.0	0.9350672125185706	668.3194729677799	37.5
69	616.0	0.9437379431523659	669.0862227557059	37.5
69	620.0	0.9444181831871535	671.3588839322977	37.5
69	624.0	0.9556761673351165	671.8598989427325	37.5
69	628.0	0.971168974153266	669.0021734805149	37.5
69	632.0	1.0353773550827283	664.9903004190338	37.5
69	636.0	1.0669708017205157	665.1964325510928	37.5
69	640.0	1.0488561319933778	666.3744833925514	37.5
69	644.0	0.957187957873639	668.135571637145	37.5
69	648.0	0.8950113418810526	668.1990722309318	37.5
69	652.0	0.8799247896505284	662.7369497415648	37.5
69	656.0	0.874614971112394	662.131038992455	37.5
69	660.0	0.8668979852856333	659.6836817278539	37.5
69	664.0	0.8721862788390937	660.079304462094	37.5
69	668.0	0.8749390322131225	660.161874357121	37.5
70	0.0	0.8692100223127961	1122.2049131464066	37.5
70	4.0	0.8729573580046622	1134.6241157724485	37.5
70	8.0	0.8740058194985826	1128.906319334903	37.5
70	12.0	0.8834660739905958	1129.992482785707	37.5
70	16.0	0.8850505280711525	1129.190747309091	37.5
70	20.0	0.8947623518087549	1141.7897494875294	37.5
70	24.0	0.9039343070608905	1142.1563128157404	37.5
70	28.0	0.9085960947493887	1141.5535327516427	37.5
70	32.0	0.9151763483081619	1142.7402095522957	37.5
70	36.0	0.9230248271796676	1142.9893468382013	37.5
70	40.0	0.9464038765897566	1145.3905728546852	37.5
70	44.0	0.9506899101936171	1142.9756233096784	37.5
70	48.0	0.946232852493954	1143.256659729352	37.5
70	52.0	0.9293246388831559	1145.1666437738277	37.5
70	56.0	0.9173092142850043	1144.733206620992	37.5
70	60.0	0.9152172092417048	1143.5905802454745	37.5
70	64.0	0.9196148375166001	1145.7892517965745	37.5
70	68.0	0.9228707664647564	1144.3867484829798	37.5
70	72.0	0.9235630354573998	1142.9759478088658	37.5
70	76.0	0.9270456654680425	1143.0807361246225	37.5
70	80.0	0.929685794731489	1141.4794411583678	37.5
70	84.0	0.9344986904489015	1141.9525263330802	37.5
70	88.0	0.9388794364530505	1142.936663567917	37.5
70	92.0	0.938266281909283	1143.471729999464	37.5
70	96.0	0.947525848082641	1143.0190408887368	37.5
70	100.0	0.9603217167160939	1144.0356934274068	37.5
70	104.0	0.9645678207581742	1142.489121928295	37.5
70	108.0	0.9772263421042001	1144.937197908042	37.5
70	112.0	0.9689468157495575	1144.419975907466	37.5
70	116.0	0.9598638337762098	1141.455401413802	37.5
70	120.0	0.9461587253897766	1141.8862282415148	37.5
70	124.0	0.9453926679377708	1142.1836558386872	37.5
70	128.0	0.9403917618028343	1142.560803776608	37.5
70	132.0	0.9343486290735681	1140.5885186045657	37.5
70	136.0	0.9390689454356861	1140.1772922510809	37.5
70	140.0	0.9409323861938291	1141.483858240447	37.5
70	144.0	0.9434882081545198	1140.8245106520062	37.5
70	148.0	0.9414654490352983	1139.91899572541	37.5
70	152.0	0.9447532956201349	1141.680871992074	37.5
70	156.0	0.9518000877395155	1141.8699874576664	37.5
70	160.0	0.9466470590786559	1143.2406732029567	37.5
70	164.0	0.9494266426617802	1140.2777750535454	37.5
70	168.0	0.9477678018287532	1141.2590268818428	37.5
70	172.0	0.9536532810125459	1141.867131048331	37.5
70	176.0	0.9544501212353896	1141.035671712564	37.5
70	180.0	0.9560800195794185	1139.69383014255	37.5
70	184.0	0.95231151920896	1142.9103581794964	37.5
70	188.0	0.9607585253032712	1140.434444126778	37.5
70	192.0	0.9637937101072785	1141.4659459577956	37.5
70	196.0	0.9647236575403049	1141.8018195697923	37.5
70	200.0	0.9661165797880342	1141.9121357906297	37.5
70	204.0	0.9620868074185377	1139.0705219594108	37.5
70	208.0	0.9474552291478222	1139.6912133768826	37.5
70	212.0	0.944436520105546	1141.056052543444	37.5
70	216.0	0.9400914472680747	1140.952671813463	37.5
70	220.0	0.9399347123275645	1140.2104892364805	37.5
70	224.0	0.9306318186178698	1135.2296727532084	37.5
70	228.0	0.9290826995383218	1134.4545513932603	37.5
70	232.0	0.9298093053528219	1134.6413633353775	37.5
70	236.0	0.9280565064890776	1130.7795666510988	37.5
70	240.0	0.93197703502937	1129.030302056775	37.5
70	244.0	0.9310534444007242	1129.098938412719	37.5
70	248.0	0.9314032556208334	1129.9176255079424	37.5
70	252.0	0.9329717118639338	1128.811066902468	37.5
70	256.0	0.9286234394589713	1129.4087653579954	37.5
70	260.0	0.9393508527412207	1129.381802401269	37.5
70	264.0	0.9361601214239907	1129.6572210760833	37.5
70	268.0	0.9377391128283425	1131.0438839095657	37.5
70	272.0	0.9369119774538217	1131.5870618392862	37.5
70	276.0	0.9362356899807763	1129.8708845954968	37.5
70	280.0	0.9362482980026052	1131.5247276999462	37.5
70	284.0	0.9403665233960128	1134.2728229364338	37.5
70	288.0	0.9446158790310719	1131.6758743431535	37.5
70	292.0	0.942912400329631	1131.1412707328066	37.5
70	296.0	0.9439935338298029	1132.5276929869146	37.5
70	300.0	0.9483323212781528	1133.580731224587	37.5
70	304.0	0.9477460378987624	1133.3143805270097	37.5
70	308.0	0.9462051388462647	1130.795712362941	37.5
70	312.0	0.9392755438327284	1130.782805038372	37.5
70	316.0	0.9296604711843189	1131.3073240854667	37.5
70	320.0	0.9317016570210587	1131.0480860670468	37.5
70	324.0	0.9286093059009971	1130.0938427095596	37.5
70	328.0	0.9226591427181825	1128.7874184739562	37.5
70	332.0	0.9226322633948763	1129.1159370026455	37.5
70	336.0	0.9263980421221185	1130.1689161824138	37.5
70	340.0	0.9280596500008774	1130.60730610465	37.5
70	344.0	0.9259526616171313	1129.1377122346437	37.5
70	348.0	0.9301359969083475	1129.8305885414322	37.5
70	352.0	0.9247286936765408	1129.328098765845	37.5
70	356.0	0.9293015958193689	1129.2465531462924	37.5
70	360.0	0.9352478407727506	1128.0866409826851	37.5
70	364.0	0.9295194362310948	1126.9070023740817	37.5
70	368.0	0.9283579330473712	1127.6273426086889	37.5
70	372.0	0.9310598685901602	1125.9575125305116	37.5
70	376.0	0.9322855809205444	1127.1399869992913	37.5
70	380.0	0.9323741201416159	1125.9485681709234	37.5
70	384.0	0.9387084232074673	1128.7376603418804	37.5
70	388.0	0.9386142229031266	1126.700821150182	37.5
70	392.0	0.938321207197686	1127.3275693875446	37.5
70	396.0	0.9386937015304159	1127.1358090616177	37.5
70	400.0	0.9442331852085135	1126.9477895948146	37.5
70	404.0	0.9420533091165532	1126.4737140277225	37.5
70	408.0	0.9450802218680218	1126.5122925484118	37.5
70	412.0	0.9422655047628677	1127.966495398732	37.5
70	416.0	0.9401474609629934	1129.5849971336036	37.5
70	420.0	0.9441323450315238	1131.469210671112	37.5
70	424.0	0.9451207951254259	1128.5516440199858	37.5
70	428.0	0.9378833653013944	1125.065718200335	37.5
70	432.0	0.9322492309433816	1128.137584602487	37.5
70	436.0	0.9298024901124599	1128.7984425316793	37.5
70	440.0	0.9321599649014398	1129.3555851864762	37.5
70	444.0	0.9294805140642064	1131.3744395844649	37.5
70	448.0	0.9303154109312747	1130.6840860131122	37.5
70	452.0	0.9317733130130937	1132.1561478579893	37.5
70	456.0	0.9261068708272432	1130.9929102121337	37.5
70	460.0	0.9288821102821476	1129.803496013934	37.5
70	464.0	0.9304441153647779	1131.8691666425086	37.5
70	468.0	0.9269275484183218	1130.1380753199685	37.5
70	472.0	0.9313579007249565	1130.1091963326255	37.5
70	476.0	0.9350896807960117	1130.9579402594047	37.5
70	480.0	0.9261038043953846	1131.5416487165005	37.5
70	484.0	0.9315474831379531	1130.368871654287	37.5
70	488.0	0.9306195743938311	1129.8986601377692	37.5
70	492.0	0.9338220211406709	1132.2228732971644	37.5
70	496.0	0.9286539831266207	1131.0035740852877	37.5
70	500.0	0.9372729074449109	1131.216224218086	37.5
70	504.0	0.9308765736799084	1132.6769207245898	37.5
70	508.0	0.9308997688884767	1131.7597542078684	37.5
70	512.0	0.9254855462668106	1131.657880477136	37.5
70	516.0	0.9220812243099848	1129.8438035680217	37.5
70	520.0	0.9281012414048712	1130.3517763709792	37.5
70	524.0	0.9310752442353879	1131.6646814037863	37.5
70	528.0	0.9348428438546983	1130.6811037323969	37.5
70	532.0	0.9324257835644876	1131.6880669240236	37.5
70	536.0	0.9356244064379842	1131.8001110127907	37.5
70	540.0	0.9357819314556953	1130.3977604727972	37.5
70	544.0	0.9420177502734028	1126.6851290366133	37.5
70	548.0	0.9313562889916507	1124.8802107803417	37.5
70	552.0	0.9331237687378015	1126.6848726919968	37.5
70	556.0	0.9299473184169346	1129.5486828977837	37.5
70	560.0	0.928728587196783	1127.018586850152	37.5
70	564.0	0.9256236198959634	1128.420276751927	37.5
70	568.0	0.9296240855980482	1127.9436105975171	37.5
70	572.0	0.9288642972173057	1128.2522668308495	37.5
70	576.0	0.9172692645722055	1128.2836393383825	37.5
70	580.0	0.9275882257508217	1130.087338237298	37.5
70	584.0	0.9267299271091913	1129.2687718142115	37.5
70	588.0	0.9280658034096994	1129.2188808476485	37.5
70	592.0	0.9291424367051885	1130.2525611341744	37.5
70	596.0	0.933142043986727	1128.9086700657251	37.5
70	600.0	0.9271141547253456	1129.6547256867443	37.5
[truncated: 15,617 more rows]
