# Supplementary material for: Mechanistic origins of temperature scaling in the early embryonic cell cycle
Source: Nat Commun. 2025 Aug 28;16:8045. doi: 10.1038/s41467-025-62918-0 (PMC12394406; doi:10.1038/s41467-025-62918-0)
Supplement: Supplementary file 12 — Source Data [file 41467_2025_62918_MOESM12_ESM.zip › Source_Data_NatComm/Fig4/09-20-24/09-20-24_all_features_combined_renumbered.csv]

TRACK_ID	TIME	RATIO	TYPE	CYCLE	POSITION	STD_X	MEAN_RADIUS	STD_RADIUS	MEAN_X	MEAN_TEMPERATURE	CYCLE_STR	POSITION_STR
0.0	336.0	1.0729035480297555	PEAK	2.0	0	1.7671379574759043	37.5	0.0	1874.4288238826707	16.123786831568186	2.0	0
0.0	640.0	1.0585603955025924	PEAK	3.0	0	1.7671379574759043	37.5	0.0	1874.4288238826707	16.123786831568186	3.0	0
2.0	324.0	0.8762827815268917	PEAK	2.0	0	2.020182542917312	37.5	0.0	1879.180313709418	16.126839437518214	2.0	0
2.0	644.0	0.8573371569645599	PEAK	3.0	0	2.020182542917312	37.5	0.0	1879.180313709418	16.126839437518214	3.0	0
4.0	428.0	0.9530177869738468	PEAK	2.0	0	15.588013614210876	37.5	0.0	1803.64474206094	16.078311429701593	2.0	0
8.0	556.0	0.972245401926258	PEAK	2.0	0	4.943451770749007	37.5	0.0	1446.3523834350055	15.848768103374384	2.0	0
13.0	304.0	0.9010478985225046	PEAK	2.0	0	2.5350824589788186	37.5	0.0	1878.7138958791152	16.126539786272836	2.0	0
13.0	604.0	0.8973096116967234	PEAK	3.0	0	2.5350824589788186	37.5	0.0	1878.7138958791152	16.126539786272836	3.0	0
14.0	428.0	0.8908342670933913	PEAK	2.0	0	32.81432244790384	37.5	0.0	1745.3221604990497	16.04084194834131	2.0	0
18.0	460.0	1.0080557049175385	PEAK	2.0	0	7.278946412424295	37.5	0.0	1652.8534028912568	15.981435174895982	2.0	0
19.0	496.0	0.9087383319077724	PEAK	2.0	0	5.021313711815863	37.5	0.0	1573.7600884817116	15.930621486773369	2.0	0
22.0	436.0	0.9779039894989588	PEAK	2.0	0	9.427901406312207	37.5	0.0	1671.234940013891	15.993244437177331	2.0	0
38.0	460.0	0.9044856402843054	PEAK	2.0	0	4.041179121510979	37.5	0.0	1648.3575236070055	15.978546786547454	2.0	0
42.0	416.0	0.9251996158681184	PEAK	2.0	0	3.660096631020506	37.5	0.0	1723.2124720492343	16.02663752636501	2.0	0
49.0	436.0	1.007390681793005	PEAK	2.0	0	7.614199574111306	37.5	0.0	1719.3577750068157	16.024161067074076	2.0	0
51.0	472.0	0.9398576581757808	PEAK	2.0	0	11.617713296278051	37.5	0.0	1653.750356742907	15.982011425033155	2.0	0
52.0	364.0	0.9243159896111968	PEAK	2.0	0	1.7769337288096956	37.5	0.0	1877.009226975104	16.125444617677523	2.0	0
53.0	304.0	1.0675676594732186	PEAK	2.0	0	2.749338283385776	37.5	0.0	1875.23538077547	16.124305005963958	2.0	0
53.0	596.0	1.0544175646225724	PEAK	3.0	0	2.749338283385776	37.5	0.0	1875.23538077547	16.124305005963958	3.0	0
54.0	420.0	1.0521999578143386	PEAK	2.0	0	4.060975145941179	37.5	0.0	1717.5497857755456	16.022999520088558	2.0	0
56.0	496.0	1.0933974843674676	PEAK	2.0	0	5.177829789046768	37.5	0.0	1615.2045942128382	15.957247608138225	2.0	0
57.0	496.0	0.9307740017364212	PEAK	2.0	0	8.773950617866824	37.5	0.0	1584.154181462833	15.93729919655204	2.0	0
61.0	400.0	1.0759977363749182	PEAK	2.0	0	3.5422911707196074	37.5	0.0	1717.1901841807496	16.022768493187957	2.0	0
63.0	456.0	1.050410473219073	PEAK	2.0	0	2.1614026091330145	37.5	0.0	1876.126281546168	16.124877367284867	2.0	0
66.0	512.0	0.982031488750227	PEAK	2.0	0	9.2585838636918	37.5	0.0	1510.4604277947226	15.88995446908132	2.0	0
72.0	400.0	1.0639062654886184	PEAK	2.0	0	2.8315542046860003	37.5	0.0	1718.6015899176114	16.02367525416343	2.0	0
83.0	488.0	1.07391401006852	PEAK	2.0	0	5.935540619169862	37.5	0.0	1559.7003198681325	15.92158875495855	2.0	0
85.0	292.0	1.016409573535817	PEAK	2.0	0	2.6513530247545964	37.5	0.0	1875.895618931172	16.124729177538775	2.0	0
85.0	572.0	1.02103417624589	PEAK	3.0	0	2.6513530247545964	37.5	0.0	1875.895618931172	16.124729177538775	3.0	0
88.0	468.0	0.9897748231751186	PEAK	2.0	0	8.054348756895894	37.5	0.0	1653.963992091184	15.982148675571212	2.0	0
89.0	356.0	0.8687124496260916	PEAK	2.0	0	1.3058282659642355	37.5	0.0	1879.2027237948128	16.126853834930923	2.0	0
91.0	472.0	1.0776365992973254	PEAK	2.0	0	7.801154717830944	37.5	0.0	1553.9527508619838	15.917896215568568	2.0	0
96.0	536.0	0.9731052853110024	PEAK	2.0	0	9.936468196867557	37.5	0.0	1506.7038098156063	15.887541020918077	2.0	0
100.0	408.0	0.989317537083106	PEAK	2.0	0	1.6724595014293162	37.5	0.0	1876.9080553644635	16.12537961973543	2.0	0
102.0	392.0	0.96382540188632	PEAK	2.0	0	11.312281545615294	37.5	0.0	1798.8124908705772	16.075206938421257	2.0	0
104.0	452.0	0.903993207798046	PEAK	2.0	0	31.426024419381896	37.5	0.0	1610.7818701525357	15.95440621853747	2.0	0
105.0	352.0	0.9506958406176296	PEAK	2.0	0	2.236825736721825	37.5	0.0	1876.202873100808	16.12492657371147	2.0	0
106.0	344.0	0.9563581188834378	PEAK	2.0	0	2.5230728764901724	37.5	0.0	1876.989239663908	16.125431776781863	2.0	0
108.0	484.0	1.03105709807146	PEAK	2.0	0	3.746830123443142	37.5	0.0	1646.7167418268627	15.97749266238695	2.0	0
110.0	440.0	1.0160224106370728	PEAK	2.0	0	6.080037430162363	37.5	0.0	1722.4510062740935	16.02614832086512	2.0	0
114.0	440.0	0.989190749593564	PEAK	2.0	0	15.552171751723936	37.5	0.0	1727.5722052007814	16.02943844730649	2.0	0
117.0	380.0	1.0688540868820329	PEAK	2.0	0	3.0408556896829544	37.5	0.0	1792.1420303403115	16.07092148517468	2.0	0
122.0	452.0	0.985125925503612	PEAK	2.0	0	8.303644466403492	37.5	0.0	1593.5103481151891	15.943310088090032	2.0	0
124.0	328.0	0.987298706366426	PEAK	2.0	0	2.611457501941488	37.5	0.0	1874.719415319957	16.123973522728818	2.0	0
124.0	644.0	0.9848315357729502	PEAK	3.0	0	2.611457501941488	37.5	0.0	1874.719415319957	16.123973522728818	3.0	0
129.0	408.0	1.085051100388405	PEAK	2.0	0	3.5191692042040668	37.5	0.0	1640.3220673635292	15.973384388555576	2.0	0
134.0	424.0	1.0542153008250146	PEAK	2.0	0	4.415388086586088	37.5	0.0	1641.771185206714	15.97431537776353	2.0	0
135.0	332.0	0.8975410419829474	PEAK	2.0	0	2.2866091115152454	37.5	0.0	1879.1008107841008	16.12678836067459	2.0	0
135.0	628.0	0.8814220758604522	PEAK	3.0	0	2.2866091115152454	37.5	0.0	1879.1008107841008	16.12678836067459	3.0	0
0.0	64.0	0.9168825615449184	TROUGH	2.0	0	1.7671379574759043	37.5	0.0	1874.4288238826707	16.123786831568186	2.0	0
0.0	412.0	0.8835436007967828	TROUGH	3.0	0	1.7671379574759043	37.5	0.0	1874.4288238826707	16.123786831568186	3.0	0
2.0	60.0	0.7577983232311437	TROUGH	2.0	0	2.020182542917312	37.5	0.0	1879.180313709418	16.126839437518214	2.0	0
2.0	388.0	0.7280961508342997	TROUGH	3.0	0	2.020182542917312	37.5	0.0	1879.180313709418	16.126839437518214	3.0	0
4.0	80.0	0.7943547743714597	TROUGH	2.0	0	15.588013614210876	37.5	0.0	1803.64474206094	16.078311429701593	2.0	0
4.0	500.0	0.7846083409600615	TROUGH	3.0	0	15.588013614210876	37.5	0.0	1803.64474206094	16.078311429701593	3.0	0
8.0	36.0	0.8445165782816871	TROUGH	2.0	0	4.943451770749007	37.5	0.0	1446.3523834350055	15.848768103374384	2.0	0
8.0	640.0	0.7840500454154108	TROUGH	3.0	0	4.943451770749007	37.5	0.0	1446.3523834350055	15.848768103374384	3.0	0
13.0	40.0	0.776261391074622	TROUGH	2.0	0	2.5350824589788186	37.5	0.0	1878.7138958791152	16.126539786272836	2.0	0
13.0	372.0	0.7505247550548637	TROUGH	3.0	0	2.5350824589788186	37.5	0.0	1878.7138958791152	16.126539786272836	3.0	0
13.0	668.0	0.7337403678558571	TROUGH	4.0	0	2.5350824589788186	37.5	0.0	1878.7138958791152	16.126539786272836	4.0	0
14.0	32.0	0.7641373171609613	TROUGH	2.0	0	32.81432244790384	37.5	0.0	1745.3221604990497	16.04084194834131	2.0	0
14.0	476.0	0.7443514815963326	TROUGH	3.0	0	32.81432244790384	37.5	0.0	1745.3221604990497	16.04084194834131	3.0	0
18.0	36.0	0.8448629347070858	TROUGH	2.0	0	7.278946412424295	37.5	0.0	1652.8534028912568	15.981435174895982	2.0	0
18.0	528.0	0.827755264819561	TROUGH	3.0	0	7.278946412424295	37.5	0.0	1652.8534028912568	15.981435174895982	3.0	0
19.0	36.0	0.7727136665986339	TROUGH	2.0	0	5.021313711815863	37.5	0.0	1573.7600884817116	15.930621486773369	2.0	0
19.0	552.0	0.7507459128886371	TROUGH	3.0	0	5.021313711815863	37.5	0.0	1573.7600884817116	15.930621486773369	3.0	0
22.0	28.0	0.8200023096702661	TROUGH	2.0	0	9.427901406312207	37.5	0.0	1671.234940013891	15.993244437177331	2.0	0
22.0	492.0	0.8118945882284809	TROUGH	3.0	0	9.427901406312207	37.5	0.0	1671.234940013891	15.993244437177331	3.0	0
38.0	56.0	0.7592741897347086	TROUGH	2.0	0	4.041179121510979	37.5	0.0	1648.3575236070055	15.978546786547454	2.0	0
38.0	516.0	0.7568199678628743	TROUGH	3.0	0	4.041179121510979	37.5	0.0	1648.3575236070055	15.978546786547454	3.0	0
42.0	32.0	0.7722932113711614	TROUGH	2.0	0	3.660096631020506	37.5	0.0	1723.2124720492343	16.02663752636501	2.0	0
42.0	488.0	0.7572575636971717	TROUGH	3.0	0	3.660096631020506	37.5	0.0	1723.2124720492343	16.02663752636501	3.0	0
49.0	32.0	0.8353236245395025	TROUGH	2.0	0	7.614199574111306	37.5	0.0	1719.3577750068157	16.024161067074076	2.0	0
49.0	484.0	0.8306093173102208	TROUGH	3.0	0	7.614199574111306	37.5	0.0	1719.3577750068157	16.024161067074076	3.0	0
51.0	24.0	0.7968040620425164	TROUGH	2.0	0	11.617713296278051	37.5	0.0	1653.750356742907	15.982011425033155	2.0	0
51.0	528.0	0.7789429675506252	TROUGH	3.0	0	11.617713296278051	37.5	0.0	1653.750356742907	15.982011425033155	3.0	0
52.0	32.0	0.7787058393203744	TROUGH	2.0	0	1.7769337288096956	37.5	0.0	1877.009226975104	16.125444617677523	2.0	0
52.0	436.0	0.7651357618869018	TROUGH	3.0	0	1.7769337288096956	37.5	0.0	1877.009226975104	16.125444617677523	3.0	0
53.0	40.0	0.8957040645400348	TROUGH	2.0	0	2.749338283385776	37.5	0.0	1875.23538077547	16.124305005963958	2.0	0
53.0	348.0	0.8784540489703246	TROUGH	3.0	0	2.749338283385776	37.5	0.0	1875.23538077547	16.124305005963958	3.0	0
53.0	656.0	0.8485342143648372	TROUGH	4.0	0	2.749338283385776	37.5	0.0	1875.23538077547	16.124305005963958	4.0	0
54.0	64.0	0.8784559955790786	TROUGH	2.0	0	4.060975145941179	37.5	0.0	1717.5497857755456	16.022999520088558	2.0	0
54.0	496.0	0.8692845335591386	TROUGH	3.0	0	4.060975145941179	37.5	0.0	1717.5497857755456	16.022999520088558	3.0	0
56.0	56.0	0.920466241279586	TROUGH	2.0	0	5.177829789046768	37.5	0.0	1615.2045942128382	15.957247608138225	2.0	0
56.0	580.0	0.8923573322125095	TROUGH	3.0	0	5.177829789046768	37.5	0.0	1615.2045942128382	15.957247608138225	3.0	0
57.0	76.0	0.7828327614186916	TROUGH	2.0	0	8.773950617866824	37.5	0.0	1584.154181462833	15.93729919655204	2.0	0
57.0	564.0	0.7640845364332192	TROUGH	3.0	0	8.773950617866824	37.5	0.0	1584.154181462833	15.93729919655204	3.0	0
61.0	64.0	0.9007434418940664	TROUGH	2.0	0	3.5422911707196074	37.5	0.0	1717.1901841807496	16.022768493187957	2.0	0
61.0	476.0	0.8902222643520505	TROUGH	3.0	0	3.5422911707196074	37.5	0.0	1717.1901841807496	16.022768493187957	3.0	0
63.0	72.0	0.8669543976910506	TROUGH	2.0	0	2.1614026091330145	37.5	0.0	1876.126281546168	16.124877367284867	2.0	0
63.0	528.0	0.8571922412890259	TROUGH	3.0	0	2.1614026091330145	37.5	0.0	1876.126281546168	16.124877367284867	3.0	0
66.0	76.0	0.812410335692335	TROUGH	2.0	0	9.2585838636918	37.5	0.0	1510.4604277947226	15.88995446908132	2.0	0
66.0	580.0	0.7853533507232456	TROUGH	3.0	0	9.2585838636918	37.5	0.0	1510.4604277947226	15.88995446908132	3.0	0
72.0	60.0	0.8878095961239362	TROUGH	2.0	0	2.8315542046860003	37.5	0.0	1718.6015899176114	16.02367525416343	2.0	0
72.0	460.0	0.8835089169967367	TROUGH	3.0	0	2.8315542046860003	37.5	0.0	1718.6015899176114	16.02367525416343	3.0	0
83.0	76.0	0.8913413772918476	TROUGH	2.0	0	5.935540619169862	37.5	0.0	1559.7003198681325	15.92158875495855	2.0	0
83.0	580.0	0.8720065472318765	TROUGH	3.0	0	5.935540619169862	37.5	0.0	1559.7003198681325	15.92158875495855	3.0	0
85.0	44.0	0.8649546059228149	TROUGH	2.0	0	2.6513530247545964	37.5	0.0	1875.895618931172	16.124729177538775	2.0	0
85.0	372.0	0.8377652952958166	TROUGH	3.0	0	2.6513530247545964	37.5	0.0	1875.895618931172	16.124729177538775	3.0	0
85.0	644.0	0.8305596341861622	TROUGH	4.0	0	2.6513530247545964	37.5	0.0	1875.895618931172	16.124729177538775	4.0	0
88.0	60.0	0.828613096202049	TROUGH	2.0	0	8.054348756895894	37.5	0.0	1653.963992091184	15.982148675571212	2.0	0
88.0	560.0	0.8115479048906976	TROUGH	3.0	0	8.054348756895894	37.5	0.0	1653.963992091184	15.982148675571212	3.0	0
89.0	80.0	0.732837709791497	TROUGH	2.0	0	1.3058282659642355	37.5	0.0	1879.2027237948128	16.126853834930923	2.0	0
89.0	468.0	0.7272686366282203	TROUGH	3.0	0	1.3058282659642355	37.5	0.0	1879.2027237948128	16.126853834930923	3.0	0
91.0	96.0	0.894365685701585	TROUGH	2.0	0	7.801154717830944	37.5	0.0	1553.9527508619838	15.917896215568568	2.0	0
91.0	564.0	0.8752569026682587	TROUGH	3.0	0	7.801154717830944	37.5	0.0	1553.9527508619838	15.917896215568568	3.0	0
96.0	92.0	0.8225164035935649	TROUGH	2.0	0	9.936468196867557	37.5	0.0	1506.7038098156063	15.887541020918077	2.0	0
96.0	632.0	0.7797584573344329	TROUGH	3.0	0	9.936468196867557	37.5	0.0	1506.7038098156063	15.887541020918077	3.0	0
100.0	68.0	0.8200801049651634	TROUGH	2.0	0	1.6724595014293162	37.5	0.0	1876.9080553644635	16.12537961973543	2.0	0
100.0	504.0	0.8101703251416025	TROUGH	3.0	0	1.6724595014293162	37.5	0.0	1876.9080553644635	16.12537961973543	3.0	0
102.0	76.0	0.8143558812416256	TROUGH	2.0	0	11.312281545615294	37.5	0.0	1798.8124908705772	16.075206938421257	2.0	0
102.0	472.0	0.8079485078477252	TROUGH	3.0	0	11.312281545615294	37.5	0.0	1798.8124908705772	16.075206938421257	3.0	0
104.0	80.0	0.7529637727903475	TROUGH	2.0	0	31.426024419381896	37.5	0.0	1610.7818701525357	15.95440621853747	2.0	0
104.0	552.0	0.7374712704555773	TROUGH	3.0	0	31.426024419381896	37.5	0.0	1610.7818701525357	15.95440621853747	3.0	0
105.0	76.0	0.7963249450165253	TROUGH	2.0	0	2.236825736721825	37.5	0.0	1876.202873100808	16.12492657371147	2.0	0
105.0	436.0	0.7875272900061943	TROUGH	3.0	0	2.236825736721825	37.5	0.0	1876.202873100808	16.12492657371147	3.0	0
106.0	76.0	0.8116588237566261	TROUGH	2.0	0	2.5230728764901724	37.5	0.0	1876.989239663908	16.125431776781863	2.0	0
106.0	400.0	0.7942920340847773	TROUGH	3.0	0	2.5230728764901724	37.5	0.0	1876.989239663908	16.125431776781863	3.0	0
108.0	88.0	0.8686990759217037	TROUGH	2.0	0	3.746830123443142	37.5	0.0	1646.7167418268627	15.97749266238695	2.0	0
108.0	576.0	0.8440532774392114	TROUGH	3.0	0	3.746830123443142	37.5	0.0	1646.7167418268627	15.97749266238695	3.0	0
110.0	80.0	0.8462559631543911	TROUGH	2.0	0	6.080037430162363	37.5	0.0	1722.4510062740935	16.02614832086512	2.0	0
110.0	516.0	0.834927337852087	TROUGH	3.0	0	6.080037430162363	37.5	0.0	1722.4510062740935	16.02614832086512	3.0	0
114.0	64.0	0.8212804826294535	TROUGH	2.0	0	15.552171751723936	37.5	0.0	1727.5722052007814	16.02943844730649	2.0	0
114.0	524.0	0.8065364230779505	TROUGH	3.0	0	15.552171751723936	37.5	0.0	1727.5722052007814	16.02943844730649	3.0	0
117.0	60.0	0.8955979472688219	TROUGH	2.0	0	3.0408556896829544	37.5	0.0	1792.1420303403115	16.07092148517468	2.0	0
117.0	476.0	0.8831356191184729	TROUGH	3.0	0	3.0408556896829544	37.5	0.0	1792.1420303403115	16.07092148517468	3.0	0
122.0	68.0	0.8204025841243742	TROUGH	2.0	0	8.303644466403492	37.5	0.0	1593.5103481151891	15.943310088090032	2.0	0
122.0	520.0	0.805655668561201	TROUGH	3.0	0	8.303644466403492	37.5	0.0	1593.5103481151891	15.943310088090032	3.0	0
124.0	60.0	0.8597861670264944	TROUGH	2.0	0	2.611457501941488	37.5	0.0	1874.719415319957	16.123973522728818	2.0	0
124.0	396.0	0.816657058216252	TROUGH	3.0	0	2.611457501941488	37.5	0.0	1874.719415319957	16.123973522728818	3.0	0
129.0	80.0	0.8980107478794567	TROUGH	2.0	0	3.5191692042040668	37.5	0.0	1640.3220673635292	15.973384388555576	2.0	0
129.0	492.0	0.8867961527844782	TROUGH	3.0	0	3.5191692042040668	37.5	0.0	1640.3220673635292	15.973384388555576	3.0	0
134.0	68.0	0.8868116418314322	TROUGH	2.0	0	4.415388086586088	37.5	0.0	1641.771185206714	15.97431537776353	2.0	0
134.0	488.0	0.8745339897183888	TROUGH	3.0	0	4.415388086586088	37.5	0.0	1641.771185206714	15.97431537776353	3.0	0
135.0	72.0	0.7699711432460231	TROUGH	2.0	0	2.2866091115152454	37.5	0.0	1879.1008107841008	16.12678836067459	2.0	0
135.0	392.0	0.7384870852223934	TROUGH	3.0	0	2.2866091115152454	37.5	0.0	1879.1008107841008	16.12678836067459	3.0	0
33.0	196.0	0.9051262101297568	PEAK	2.0	1	5.478633334269331	37.5	0.0	2543.8797173549738	16.553877151695172	2.0	1
33.0	388.0	0.8952022471257984	PEAK	3.0	1	5.478633334269331	37.5	0.0	2543.8797173549738	16.553877151695172	3.0	1
33.0	552.0	0.8876185532674177	PEAK	4.0	1	5.478633334269331	37.5	0.0	2543.8797173549738	16.553877151695172	4.0	1
35.0	228.0	0.8641877841573734	PEAK	2.0	1	6.385890923579416	37.5	0.0	2450.4276027316428	16.49383861819435	2.0	1
35.0	448.0	0.8573047436819612	PEAK	3.0	1	6.385890923579416	37.5	0.0	2450.4276027316428	16.49383861819435	3.0	1
35.0	628.0	0.845332175705609	PEAK	4.0	1	6.385890923579416	37.5	0.0	2450.4276027316428	16.49383861819435	4.0	1
38.0	148.0	0.8925016145856618	PEAK	2.0	1	20.130544005906955	37.5	0.0	2979.272587282704	16.83359633742507	2.0	1
38.0	316.0	0.9160163050623766	PEAK	3.0	1	20.130544005906955	37.5	0.0	2979.272587282704	16.83359633742507	3.0	1
38.0	452.0	0.9072123583178404	PEAK	4.0	1	20.130544005906955	37.5	0.0	2979.272587282704	16.83359633742507	4.0	1
38.0	584.0	0.8897899813311779	PEAK	5.0	1	20.130544005906955	37.5	0.0	2979.272587282704	16.83359633742507	5.0	1
39.0	188.0	0.908691712399516	PEAK	2.0	1	11.108893464203122	37.5	0.0	2658.966797192757	16.627815120099662	2.0	1
39.0	368.0	0.905559855785204	PEAK	3.0	1	11.108893464203122	37.5	0.0	2658.966797192757	16.627815120099662	3.0	1
39.0	520.0	0.8897876734300059	PEAK	4.0	1	11.108893464203122	37.5	0.0	2658.966797192757	16.627815120099662	4.0	1
39.0	656.0	0.8699515877654854	PEAK	5.0	1	11.108893464203122	37.5	0.0	2658.966797192757	16.627815120099662	5.0	1
40.0	180.0	0.9167490068034272	PEAK	2.0	1	8.904701765500226	37.5	0.0	2718.5452314446525	16.666091427010176	2.0	1
40.0	356.0	0.9224853101653137	PEAK	3.0	1	8.904701765500226	37.5	0.0	2718.5452314446525	16.666091427010176	3.0	1
40.0	504.0	0.9028377728518724	PEAK	4.0	1	8.904701765500226	37.5	0.0	2718.5452314446525	16.666091427010176	4.0	1
40.0	644.0	0.8801613542537471	PEAK	5.0	1	8.904701765500226	37.5	0.0	2718.5452314446525	16.666091427010176	5.0	1
41.0	184.0	0.928280898694884	PEAK	2.0	1	16.661621854838348	37.5	0.0	2905.8447837508	16.786422470252447	2.0	1
41.0	364.0	0.9316553625847632	PEAK	3.0	1	16.661621854838348	37.5	0.0	2905.8447837508	16.786422470252447	3.0	1
41.0	516.0	0.9155448457751024	PEAK	4.0	1	16.661621854838348	37.5	0.0	2905.8447837508	16.786422470252447	4.0	1
41.0	660.0	0.8961416381762108	PEAK	5.0	1	16.661621854838348	37.5	0.0	2905.8447837508	16.786422470252447	5.0	1
42.0	216.0	0.8897129220025574	PEAK	2.0	1	2.058666022587412	37.5	0.0	3752.604291633616	17.330425131787408	2.0	1
42.0	396.0	0.8826473560982164	PEAK	3.0	1	2.058666022587412	37.5	0.0	3752.604291633616	17.330425131787408	3.0	1
42.0	536.0	0.8776663613142252	PEAK	4.0	1	2.058666022587412	37.5	0.0	3752.604291633616	17.330425131787408	4.0	1
42.0	660.0	0.8727688001545343	PEAK	5.0	1	2.058666022587412	37.5	0.0	3752.604291633616	17.330425131787408	5.0	1
43.0	172.0	0.9148227865602752	PEAK	2.0	1	33.20322470955357	37.5	0.0	3030.4028093958755	16.866445070336244	2.0	1
43.0	340.0	0.929212193644504	PEAK	3.0	1	33.20322470955357	37.5	0.0	3030.4028093958755	16.866445070336244	3.0	1
43.0	476.0	0.92041750322256	PEAK	4.0	1	33.20322470955357	37.5	0.0	3030.4028093958755	16.866445070336244	4.0	1
43.0	604.0	0.9000882015489504	PEAK	5.0	1	33.20322470955357	37.5	0.0	3030.4028093958755	16.866445070336244	5.0	1
44.0	212.0	0.9114391337827258	PEAK	2.0	1	8.687533522191705	37.5	0.0	2295.9011702303424	16.394562743786523	2.0	1
44.0	412.0	0.9009961755033518	PEAK	3.0	1	8.687533522191705	37.5	0.0	2295.9011702303424	16.394562743786523	3.0	1
44.0	576.0	0.8972871711923975	PEAK	4.0	1	8.687533522191705	37.5	0.0	2295.9011702303424	16.394562743786523	4.0	1
45.0	192.0	0.902030846020336	PEAK	2.0	1	15.433515574218708	37.5	0.0	2815.6917767764003	16.728503456314144	2.0	1
45.0	372.0	0.888080677144086	PEAK	3.0	1	15.433515574218708	37.5	0.0	2815.6917767764003	16.728503456314144	3.0	1
45.0	520.0	0.8763986147785336	PEAK	4.0	1	15.433515574218708	37.5	0.0	2815.6917767764003	16.728503456314144	4.0	1
45.0	652.0	0.8564415491036188	PEAK	5.0	1	15.433515574218708	37.5	0.0	2815.6917767764003	16.728503456314144	5.0	1
46.0	192.0	0.8984187574908111	PEAK	2.0	1	2.468019395529485	37.5	0.0	2117.0211217590904	16.279640830825457	2.0	1
46.0	380.0	0.8904744834603957	PEAK	3.0	1	2.468019395529485	37.5	0.0	2117.0211217590904	16.279640830825457	3.0	1
46.0	536.0	0.8862077187403707	PEAK	4.0	1	2.468019395529485	37.5	0.0	2117.0211217590904	16.279640830825457	4.0	1
47.0	248.0	0.9034652071639364	PEAK	2.0	1	9.168841989392936	37.5	0.0	2784.2648163078707	16.70831313074983	2.0	1
47.0	512.0	0.9048848264551737	PEAK	3.0	1	9.168841989392936	37.5	0.0	2784.2648163078707	16.70831313074983	3.0	1
48.0	144.0	0.9198807552509348	PEAK	2.0	1	18.83981175561493	37.5	0.0	3116.7228976855404	16.921901616541344	2.0	1
48.0	296.0	0.9241207593257524	PEAK	3.0	1	18.83981175561493	37.5	0.0	3116.7228976855404	16.921901616541344	3.0	1
48.0	428.0	0.9155088476719112	PEAK	4.0	1	18.83981175561493	37.5	0.0	3116.7228976855404	16.921901616541344	4.0	1
48.0	548.0	0.9037340420040288	PEAK	5.0	1	18.83981175561493	37.5	0.0	3116.7228976855404	16.921901616541344	5.0	1
48.0	664.0	0.8915548407233378	PEAK	6.0	1	18.83981175561493	37.5	0.0	3116.7228976855404	16.921901616541344	6.0	1
49.0	196.0	0.9175220374029976	PEAK	2.0	1	1.603107959950823	37.5	0.0	2116.6406575025776	16.27939640065817	2.0	1
49.0	408.0	0.913554937110038	PEAK	3.0	1	1.603107959950823	37.5	0.0	2116.6406575025776	16.27939640065817	3.0	1
49.0	588.0	0.8994424707602626	PEAK	4.0	1	1.603107959950823	37.5	0.0	2116.6406575025776	16.27939640065817	4.0	1
50.0	204.0	0.9301817657225254	PEAK	2.0	1	1.8788092047190048	37.5	0.0	2320.4992578924894	16.41036584376037	2.0	1
50.0	400.0	0.9240661059667468	PEAK	3.0	1	1.8788092047190048	37.5	0.0	2320.4992578924894	16.41036584376037	3.0	1
50.0	568.0	0.9115100715463612	PEAK	4.0	1	1.8788092047190048	37.5	0.0	2320.4992578924894	16.41036584376037	4.0	1
51.0	184.0	0.9193123917779472	PEAK	2.0	1	8.289498700381046	37.5	0.0	2607.853716579325	16.5949773997858	2.0	1
51.0	372.0	0.9228991748672348	PEAK	3.0	1	8.289498700381046	37.5	0.0	2607.853716579325	16.5949773997858	3.0	1
51.0	524.0	0.907440212561914	PEAK	4.0	1	8.289498700381046	37.5	0.0	2607.853716579325	16.5949773997858	4.0	1
51.0	664.0	0.8833119328465998	PEAK	5.0	1	8.289498700381046	37.5	0.0	2607.853716579325	16.5949773997858	5.0	1
52.0	304.0	0.8652664624614965	PEAK	2.0	1	8.730768987547938	37.5	0.0	2381.832981118327	16.449769840250624	2.0	1
52.0	596.0	0.858488460180215	PEAK	3.0	1	8.730768987547938	37.5	0.0	2381.832981118327	16.449769840250624	3.0	1
57.0	208.0	0.9458800513366749	PEAK	2.0	1	2.0537975367673607	37.5	0.0	2218.6319156910417	16.34492092726969	2.0	1
57.0	420.0	0.9408425777887984	PEAK	3.0	1	2.0537975367673607	37.5	0.0	2218.6319156910417	16.34492092726969	3.0	1
57.0	604.0	0.9202143855857696	PEAK	4.0	1	2.0537975367673607	37.5	0.0	2218.6319156910417	16.34492092726969	4.0	1
58.0	156.0	0.9463439687080616	PEAK	2.0	1	19.62178574666317	37.5	0.0	3005.167674778302	16.850232698029405	2.0	1
58.0	312.0	0.9621107637309264	PEAK	3.0	1	19.62178574666317	37.5	0.0	3005.167674778302	16.850232698029405	3.0	1
58.0	448.0	0.9518937467434156	PEAK	4.0	1	19.62178574666317	37.5	0.0	3005.167674778302	16.850232698029405	4.0	1
58.0	572.0	0.931179534892373	PEAK	5.0	1	19.62178574666317	37.5	0.0	3005.167674778302	16.850232698029405	5.0	1
61.0	204.0	0.972510690427981	PEAK	2.0	1	6.813993582755246	37.5	0.0	2633.754910974641	16.6116176837824	2.0	1
61.0	392.0	0.9548873958597912	PEAK	3.0	1	6.813993582755246	37.5	0.0	2633.754910974641	16.6116176837824	3.0	1
61.0	556.0	0.9463944015412428	PEAK	4.0	1	6.813993582755246	37.5	0.0	2633.754910974641	16.6116176837824	4.0	1
62.0	212.0	0.9424776274738488	PEAK	2.0	1	2.724903232938416	37.5	0.0	2323.434985336693	16.412251908845345	2.0	1
62.0	412.0	0.9432630228851182	PEAK	3.0	1	2.724903232938416	37.5	0.0	2323.434985336693	16.412251908845345	3.0	1
62.0	584.0	0.932296244572016	PEAK	4.0	1	2.724903232938416	37.5	0.0	2323.434985336693	16.412251908845345	4.0	1
63.0	212.0	0.9414298387271608	PEAK	2.0	1	1.897638391774916	37.5	0.0	2116.8812138475027	16.27955094665461	2.0	1
63.0	420.0	0.9315445622267016	PEAK	3.0	1	1.897638391774916	37.5	0.0	2116.8812138475027	16.27955094665461	3.0	1
63.0	592.0	0.9220899937849496	PEAK	4.0	1	1.897638391774916	37.5	0.0	2116.8812138475027	16.27955094665461	4.0	1
65.0	160.0	0.946098073204698	PEAK	2.0	1	21.2529608466003	37.5	0.0	3097.1559082018075	16.909330757568657	2.0	1
65.0	324.0	0.9510570457200614	PEAK	3.0	1	21.2529608466003	37.5	0.0	3097.1559082018075	16.909330757568657	3.0	1
65.0	468.0	0.9424465926370054	PEAK	4.0	1	21.2529608466003	37.5	0.0	3097.1559082018075	16.909330757568657	4.0	1
65.0	592.0	0.9300487282349168	PEAK	5.0	1	21.2529608466003	37.5	0.0	3097.1559082018075	16.909330757568657	5.0	1
66.0	196.0	0.9383669100154024	PEAK	2.0	1	6.096168224366517	37.5	0.0	2735.1751015557875	16.676775326650176	2.0	1
66.0	384.0	0.928661621676438	PEAK	3.0	1	6.096168224366517	37.5	0.0	2735.1751015557875	16.676775326650176	3.0	1
66.0	544.0	0.918652649018572	PEAK	4.0	1	6.096168224366517	37.5	0.0	2735.1751015557875	16.676775326650176	4.0	1
68.0	292.0	0.9030876698649803	PEAK	2.0	1	4.025151681650935	37.5	0.0	2397.3062472544902	16.45971067691363	2.0	1
68.0	588.0	0.8982916393703823	PEAK	3.0	1	4.025151681650935	37.5	0.0	2397.3062472544902	16.45971067691363	3.0	1
71.0	212.0	0.9575997544999658	PEAK	2.0	1	5.094968656609229	37.5	0.0	2522.847861096391	16.540365185575894	2.0	1
71.0	412.0	0.9486491670896172	PEAK	3.0	1	5.094968656609229	37.5	0.0	2522.847861096391	16.540365185575894	3.0	1
71.0	576.0	0.9395807270639596	PEAK	4.0	1	5.094968656609229	37.5	0.0	2522.847861096391	16.540365185575894	4.0	1
72.0	148.0	0.9361124237059552	PEAK	2.0	1	11.951883207465228	37.5	0.0	3187.176995342935	16.96716501929604	2.0	1
72.0	300.0	0.9587305961095234	PEAK	3.0	1	11.951883207465228	37.5	0.0	3187.176995342935	16.96716501929604	3.0	1
72.0	432.0	0.9489172222753788	PEAK	4.0	1	11.951883207465228	37.5	0.0	3187.176995342935	16.96716501929604	4.0	1
72.0	552.0	0.9393715705267144	PEAK	5.0	1	11.951883207465228	37.5	0.0	3187.176995342935	16.96716501929604	5.0	1
74.0	192.0	0.983070676680617	PEAK	2.0	1	8.304105298742694	37.5	0.0	2588.859899542454	16.582774776816027	2.0	1
74.0	376.0	0.9798177221663964	PEAK	3.0	1	8.304105298742694	37.5	0.0	2588.859899542454	16.582774776816027	3.0	1
74.0	528.0	0.9584493247430652	PEAK	4.0	1	8.304105298742694	37.5	0.0	2588.859899542454	16.582774776816027	4.0	1
74.0	668.0	0.9351922545367208	PEAK	5.0	1	8.304105298742694	37.5	0.0	2588.859899542454	16.582774776816027	5.0	1
75.0	216.0	0.955667474085904	PEAK	2.0	1	2.901746849440596	37.5	0.0	2117.5093578652736	16.27995449927411	2.0	1
75.0	428.0	0.9558394726624676	PEAK	3.0	1	2.901746849440596	37.5	0.0	2117.5093578652736	16.27995449927411	3.0	1
75.0	612.0	0.9335574859225564	PEAK	4.0	1	2.901746849440596	37.5	0.0	2117.5093578652736	16.27995449927411	4.0	1
81.0	136.0	0.9681899547590744	PEAK	2.0	1	7.73572532639994	37.5	0.0	3161.206746443941	16.950480371069172	2.0	1
81.0	284.0	0.9827691831111596	PEAK	3.0	1	7.73572532639994	37.5	0.0	3161.206746443941	16.950480371069172	3.0	1
81.0	412.0	0.971903827290959	PEAK	4.0	1	7.73572532639994	37.5	0.0	3161.206746443941	16.950480371069172	4.0	1
81.0	528.0	0.9580772731462024	PEAK	5.0	1	7.73572532639994	37.5	0.0	3161.206746443941	16.950480371069172	5.0	1
81.0	644.0	0.9389419602021992	PEAK	6.0	1	7.73572532639994	37.5	0.0	3161.206746443941	16.950480371069172	6.0	1
83.0	244.0	0.9436686194405248	PEAK	2.0	1	2.647382204279864	37.5	0.0	2403.6073327051363	16.463758824261017	2.0	1
83.0	512.0	0.9490637140273146	PEAK	3.0	1	2.647382204279864	37.5	0.0	2403.6073327051363	16.463758824261017	3.0	1
84.0	144.0	0.9744439320027812	PEAK	2.0	1	6.594181070207785	37.5	0.0	3229.480672667724	16.994343117496484	2.0	1
84.0	304.0	0.9854770524501962	PEAK	3.0	1	6.594181070207785	37.5	0.0	3229.480672667724	16.994343117496484	3.0	1
84.0	444.0	0.9833287225547032	PEAK	4.0	1	6.594181070207785	37.5	0.0	3229.480672667724	16.994343117496484	4.0	1
84.0	572.0	0.9663072241934904	PEAK	5.0	1	6.594181070207785	37.5	0.0	3229.480672667724	16.994343117496484	5.0	1
85.0	204.0	0.9903433628949924	PEAK	2.0	1	2.4810988527720084	37.5	0.0	2323.972037282824	16.412596939146578	2.0	1
85.0	396.0	0.9795910709550414	PEAK	3.0	1	2.4810988527720084	37.5	0.0	2323.972037282824	16.412596939146578	3.0	1
85.0	560.0	0.974243522467114	PEAK	4.0	1	2.4810988527720084	37.5	0.0	2323.972037282824	16.412596939146578	4.0	1
87.0	172.0	0.9984121725908838	PEAK	2.0	1	9.858737651760048	37.5	0.0	2948.8771516058537	16.814068717418696	2.0	1
87.0	352.0	1.001109148329934	PEAK	3.0	1	9.858737651760048	37.5	0.0	2948.8771516058537	16.814068717418696	3.0	1
87.0	500.0	0.9830814599782784	PEAK	4.0	1	9.858737651760048	37.5	0.0	2948.8771516058537	16.814068717418696	4.0	1
87.0	636.0	0.9608253549967234	PEAK	5.0	1	9.858737651760048	37.5	0.0	2948.8771516058537	16.814068717418696	5.0	1
88.0	188.0	1.004323421618314	PEAK	2.0	1	6.887136399767075	37.5	0.0	2672.4018153664674	16.63644647950718	2.0	1
88.0	372.0	0.9932526148205376	PEAK	3.0	1	6.887136399767075	37.5	0.0	2672.4018153664674	16.63644647950718	3.0	1
88.0	528.0	0.9787936049416952	PEAK	4.0	1	6.887136399767075	37.5	0.0	2672.4018153664674	16.63644647950718	4.0	1
88.0	668.0	0.95799275633548	PEAK	5.0	1	6.887136399767075	37.5	0.0	2672.4018153664674	16.63644647950718	5.0	1
89.0	204.0	0.977625819251682	PEAK	2.0	1	1.425207773066811	37.5	0.0	2117.578971650112	16.279999222815892	2.0	1
89.0	392.0	0.969112357333354	PEAK	3.0	1	1.425207773066811	37.5	0.0	2117.578971650112	16.279999222815892	3.0	1
89.0	556.0	0.9521240472847337	PEAK	4.0	1	1.425207773066811	37.5	0.0	2117.578971650112	16.279999222815892	4.0	1
90.0	196.0	0.98647908297329	PEAK	2.0	1	6.7466823216685965	37.5	0.0	2552.326678752692	16.559303922152974	2.0	1
90.0	380.0	0.9861884937605804	PEAK	3.0	1	6.7466823216685965	37.5	0.0	2552.326678752692	16.559303922152974	3.0	1
90.0	536.0	0.9696747765020344	PEAK	4.0	1	6.7466823216685965	37.5	0.0	2552.326678752692	16.559303922152974	4.0	1
91.0	192.0	1.0207002072675322	PEAK	2.0	1	7.239117793139601	37.5	0.0	2633.2393366153897	16.61128645180798	2.0	1
91.0	392.0	1.0200477685109477	PEAK	3.0	1	7.239117793139601	37.5	0.0	2633.2393366153897	16.61128645180798	3.0	1
91.0	556.0	1.002077283400462	PEAK	4.0	1	7.239117793139601	37.5	0.0	2633.2393366153897	16.61128645180798	4.0	1
92.0	168.0	1.0061312764720565	PEAK	2.0	1	7.8633106912999855	37.5	0.0	3018.086747107879	16.858532586801157	2.0	1
92.0	340.0	1.0086295890500565	PEAK	3.0	1	7.8633106912999855	37.5	0.0	3018.086747107879	16.858532586801157	3.0	1
92.0	484.0	1.0005036146095367	PEAK	4.0	1	7.8633106912999855	37.5	0.0	3018.086747107879	16.858532586801157	4.0	1
92.0	616.0	0.983950151437054	PEAK	5.0	1	7.8633106912999855	37.5	0.0	3018.086747107879	16.858532586801157	5.0	1
93.0	148.0	0.9852124910923428	PEAK	2.0	1	6.489684660700604	37.5	0.0	3302.6954766841463	17.04138014262335	2.0	1
93.0	296.0	0.9896617959575792	PEAK	3.0	1	6.489684660700604	37.5	0.0	3302.6954766841463	17.04138014262335	3.0	1
93.0	428.0	0.9799654374501204	PEAK	4.0	1	6.489684660700604	37.5	0.0	3302.6954766841463	17.04138014262335	4.0	1
93.0	548.0	0.9618767675061308	PEAK	5.0	1	6.489684660700604	37.5	0.0	3302.6954766841463	17.04138014262335	5.0	1
93.0	664.0	0.9527608720615884	PEAK	6.0	1	6.489684660700604	37.5	0.0	3302.6954766841463	17.04138014262335	6.0	1
94.0	180.0	1.021093220139857	PEAK	2.0	1	7.827249956064479	37.5	0.0	2921.496631818482	16.796478037302467	2.0	1
94.0	364.0	1.0175455302127192	PEAK	3.0	1	7.827249956064479	37.5	0.0	2921.496631818482	16.796478037302467	3.0	1
94.0	512.0	1.0009092799096209	PEAK	4.0	1	7.827249956064479	37.5	0.0	2921.496631818482	16.796478037302467	4.0	1
94.0	644.0	0.9779745894237668	PEAK	5.0	1	7.827249956064479	37.5	0.0	2921.496631818482	16.796478037302467	5.0	1
97.0	200.0	1.015524622622877	PEAK	2.0	1	2.3629542412199567	37.5	0.0	2219.582455959051	16.345531604127615	2.0	1
97.0	396.0	1.0092214792603815	PEAK	3.0	1	2.3629542412199567	37.5	0.0	2219.582455959051	16.345531604127615	3.0	1
97.0	572.0	0.987301033093752	PEAK	4.0	1	2.3629542412199567	37.5	0.0	2219.582455959051	16.345531604127615	4.0	1
100.0	196.0	0.997943535668226	PEAK	2.0	1	1.7138943599931311	37.5	0.0	2117.531347594424	16.279968626627948	2.0	1
100.0	384.0	0.9929310728292002	PEAK	3.0	1	1.7138943599931311	37.5	0.0	2117.531347594424	16.279968626627948	3.0	1
100.0	544.0	0.9789720077592454	PEAK	4.0	1	1.7138943599931311	37.5	0.0	2117.531347594424	16.279968626627948	4.0	1
104.0	236.0	1.03249488243927	PEAK	2.0	1	3.4127996838571684	37.5	0.0	2117.7019151219447	16.280078208142037	2.0	1
104.0	456.0	1.0148687252675428	PEAK	3.0	1	3.4127996838571684	37.5	0.0	2117.7019151219447	16.280078208142037	3.0	1
104.0	640.0	0.982458050143072	PEAK	4.0	1	3.4127996838571684	37.5	0.0	2117.7019151219447	16.280078208142037	4.0	1
106.0	156.0	1.0253773350746904	PEAK	2.0	1	9.414849043425992	37.5	0.0	3267.0538041791906	17.018482065278185	2.0	1
106.0	312.0	1.0168823914303158	PEAK	3.0	1	9.414849043425992	37.5	0.0	3267.0538041791906	17.018482065278185	3.0	1
106.0	440.0	1.0089795316821468	PEAK	4.0	1	9.414849043425992	37.5	0.0	3267.0538041791906	17.018482065278185	4.0	1
106.0	564.0	0.9962080164345184	PEAK	5.0	1	9.414849043425992	37.5	0.0	3267.0538041791906	17.018482065278185	5.0	1
107.0	200.0	1.0254615767989823	PEAK	2.0	1	9.48050917138896	37.5	0.0	2594.5348341357394	16.586420652054564	2.0	1
107.0	388.0	1.0216447678883176	PEAK	3.0	1	9.48050917138896	37.5	0.0	2594.5348341357394	16.586420652054564	3.0	1
107.0	556.0	1.0025424949683606	PEAK	4.0	1	9.48050917138896	37.5	0.0	2594.5348341357394	16.586420652054564	4.0	1
108.0	172.0	0.9902411721082636	PEAK	2.0	1	7.924205651507574	37.5	0.0	2982.485907399168	16.835660742583144	2.0	1
108.0	336.0	0.9967265449283064	PEAK	3.0	1	7.924205651507574	37.5	0.0	2982.485907399168	16.835660742583144	3.0	1
108.0	480.0	0.9876703729566813	PEAK	4.0	1	7.924205651507574	37.5	0.0	2982.485907399168	16.835660742583144	4.0	1
108.0	612.0	0.9626287058495984	PEAK	5.0	1	7.924205651507574	37.5	0.0	2982.485907399168	16.835660742583144	5.0	1
110.0	192.0	1.027960923498295	PEAK	2.0	1	4.172165595214761	37.5	0.0	2222.047078543943	16.347115006774267	2.0	1
110.0	384.0	1.0267844721691324	PEAK	3.0	1	4.172165595214761	37.5	0.0	2222.047078543943	16.347115006774267	3.0	1
110.0	552.0	1.016558551311688	PEAK	4.0	1	4.172165595214761	37.5	0.0	2222.047078543943	16.347115006774267	4.0	1
119.0	144.0	1.0341751005825812	PEAK	2.0	1	8.37297812797329	37.5	0.0	3239.2640577636225	17.000628476540516	2.0	1
119.0	300.0	1.045733521613359	PEAK	3.0	1	8.37297812797329	37.5	0.0	3239.2640577636225	17.000628476540516	3.0	1
119.0	436.0	1.032933234255458	PEAK	4.0	1	8.37297812797329	37.5	0.0	3239.2640577636225	17.000628476540516	4.0	1
119.0	560.0	1.0311574221385431	PEAK	5.0	1	8.37297812797329	37.5	0.0	3239.2640577636225	17.000628476540516	5.0	1
120.0	204.0	1.055136451700584	PEAK	2.0	1	3.4910935437549977	37.5	0.0	2329.323832025113	16.416035212418613	2.0	1
120.0	420.0	1.0350644406850529	PEAK	3.0	1	3.4910935437549977	37.5	0.0	2329.323832025113	16.416035212418613	3.0	1
120.0	612.0	1.0225581183319372	PEAK	4.0	1	3.4910935437549977	37.5	0.0	2329.323832025113	16.416035212418613	4.0	1
121.0	224.0	1.0348827441820907	PEAK	2.0	1	2.0871705795625	37.5	0.0	2117.03108807979	16.279647233711913	2.0	1
121.0	416.0	1.0191633139519194	PEAK	3.0	1	2.0871705795625	37.5	0.0	2117.03108807979	16.279647233711913	3.0	1
121.0	588.0	1.0102615010933502	PEAK	4.0	1	2.0871705795625	37.5	0.0	2117.03108807979	16.279647233711913	4.0	1
124.0	184.0	1.0639673272922243	PEAK	2.0	1	11.725556211912664	37.5	0.0	2514.1286585363946	16.53476351313532	2.0	1
124.0	360.0	1.0539854149784276	PEAK	3.0	1	11.725556211912664	37.5	0.0	2514.1286585363946	16.53476351313532	3.0	1
124.0	512.0	1.028695356289103	PEAK	4.0	1	11.725556211912664	37.5	0.0	2514.1286585363946	16.53476351313532	4.0	1
124.0	652.0	1.0098194755497707	PEAK	5.0	1	11.725556211912664	37.5	0.0	2514.1286585363946	16.53476351313532	5.0	1
126.0	200.0	1.0354116924514742	PEAK	2.0	1	8.748653612667614	37.5	0.0	2920.610782482893	16.79590892128807	2.0	1
126.0	392.0	1.0213686155859087	PEAK	3.0	1	8.748653612667614	37.5	0.0	2920.610782482893	16.79590892128807	3.0	1
126.0	560.0	1.0120528045245831	PEAK	4.0	1	8.748653612667614	37.5	0.0	2920.610782482893	16.79590892128807	4.0	1
129.0	180.0	1.0615986887818796	PEAK	2.0	1	10.221878033623476	37.5	0.0	3091.887311316229	16.905945934957717	2.0	1
129.0	344.0	1.0613470080559058	PEAK	3.0	1	10.221878033623476	37.5	0.0	3091.887311316229	16.905945934957717	3.0	1
129.0	480.0	1.0548469717271478	PEAK	4.0	1	10.221878033623476	37.5	0.0	3091.887311316229	16.905945934957717	4.0	1
129.0	608.0	1.0435558515008754	PEAK	5.0	1	10.221878033623476	37.5	0.0	3091.887311316229	16.905945934957717	5.0	1
130.0	216.0	1.0472251992775303	PEAK	2.0	1	1.806528903625369	37.5	0.0	2117.2842067929555	16.279809850431732	2.0	1
130.0	404.0	1.0384347626049233	PEAK	3.0	1	1.806528903625369	37.5	0.0	2117.2842067929555	16.279809850431732	3.0	1
130.0	572.0	1.036818975757195	PEAK	4.0	1	1.806528903625369	37.5	0.0	2117.2842067929555	16.279809850431732	4.0	1
131.0	192.0	1.0867489607157772	PEAK	2.0	1	14.315384721518054	37.5	0.0	2586.5797343013783	16.581309879229007	2.0	1
131.0	384.0	1.0694398053620775	PEAK	3.0	1	14.315384721518054	37.5	0.0	2586.5797343013783	16.581309879229007	3.0	1
131.0	552.0	1.0567928639948525	PEAK	4.0	1	14.315384721518054	37.5	0.0	2586.5797343013783	16.581309879229007	4.0	1
133.0	144.0	1.0402820062498894	PEAK	2.0	1	7.488683650405893	37.5	0.0	3313.780760995337	17.04850190991739	2.0	1
133.0	296.0	1.0427783828632586	PEAK	3.0	1	7.488683650405893	37.5	0.0	3313.780760995337	17.04850190991739	3.0	1
133.0	428.0	1.0370995727593892	PEAK	4.0	1	7.488683650405893	37.5	0.0	3313.780760995337	17.04850190991739	4.0	1
133.0	552.0	1.024312018576787	PEAK	5.0	1	7.488683650405893	37.5	0.0	3313.780760995337	17.04850190991739	5.0	1
136.0	212.0	1.071957557139569	PEAK	2.0	1	2.0917577821140045	37.5	0.0	2222.6531403071467	16.34750437259676	2.0	1
136.0	416.0	1.0440722846174069	PEAK	3.0	1	2.0917577821140045	37.5	0.0	2222.6531403071467	16.34750437259676	3.0	1
136.0	588.0	1.0358043817785223	PEAK	4.0	1	2.0917577821140045	37.5	0.0	2222.6531403071467	16.34750437259676	4.0	1
137.0	152.0	1.0460174639813586	PEAK	2.0	1	9.884462260555154	37.5	0.0	3275.931160277343	17.02418534383583	2.0	1
137.0	320.0	1.0568733207773853	PEAK	3.0	1	9.884462260555154	37.5	0.0	3275.931160277343	17.02418534383583	3.0	1
137.0	464.0	1.051964364501515	PEAK	4.0	1	9.884462260555154	37.5	0.0	3275.931160277343	17.02418534383583	4.0	1
137.0	592.0	1.0458571326643298	PEAK	5.0	1	9.884462260555154	37.5	0.0	3275.931160277343	17.02418534383583	5.0	1
138.0	192.0	1.0649082291912055	PEAK	2.0	1	16.47736377847705	37.5	0.0	2802.6870115079105	16.720148513909795	2.0	1
138.0	376.0	1.0560047248729985	PEAK	3.0	1	16.47736377847705	37.5	0.0	2802.6870115079105	16.720148513909795	3.0	1
138.0	528.0	1.032190936147067	PEAK	4.0	1	16.47736377847705	37.5	0.0	2802.6870115079105	16.720148513909795	4.0	1
138.0	668.0	1.0110241958223272	PEAK	5.0	1	16.47736377847705	37.5	0.0	2802.6870115079105	16.720148513909795	5.0	1
140.0	180.0	1.0886139339562777	PEAK	2.0	1	14.445490552106737	37.5	0.0	2622.7444706710894	16.604544000199226	2.0	1
140.0	360.0	1.0900029962090527	PEAK	3.0	1	14.445490552106737	37.5	0.0	2622.7444706710894	16.604544000199226	3.0	1
140.0	508.0	1.0709835895405315	PEAK	4.0	1	14.445490552106737	37.5	0.0	2622.7444706710894	16.604544000199226	4.0	1
140.0	652.0	1.0356310230560115	PEAK	5.0	1	14.445490552106737	37.5	0.0	2622.7444706710894	16.604544000199226	5.0	1
143.0	212.0	1.0647734147452312	PEAK	2.0	1	1.9668016431244288	37.5	0.0	2118.0375944987672	16.280293866156754	2.0	1
143.0	404.0	1.0604766893649635	PEAK	3.0	1	1.9668016431244288	37.5	0.0	2118.0375944987672	16.280293866156754	3.0	1
143.0	576.0	1.0539931877905384	PEAK	4.0	1	1.9668016431244288	37.5	0.0	2118.0375944987672	16.280293866156754	4.0	1
144.0	208.0	1.081589794430215	PEAK	2.0	1	4.047815358441723	37.5	0.0	2323.531931636272	16.412314192226287	2.0	1
144.0	404.0	1.07091332757458	PEAK	3.0	1	4.047815358441723	37.5	0.0	2323.531931636272	16.412314192226287	3.0	1
144.0	572.0	1.0600179009314616	PEAK	4.0	1	4.047815358441723	37.5	0.0	2323.531931636272	16.412314192226287	4.0	1
145.0	148.0	1.082141161675526	PEAK	2.0	1	10.283897262182313	37.5	0.0	3234.780400854465	16.997747940485965	2.0	1
145.0	308.0	1.0910718345508574	PEAK	3.0	1	10.283897262182313	37.5	0.0	3234.780400854465	16.997747940485965	3.0	1
145.0	448.0	1.086647079796534	PEAK	4.0	1	10.283897262182313	37.5	0.0	3234.780400854465	16.997747940485965	4.0	1
145.0	576.0	1.0794720864549108	PEAK	5.0	1	10.283897262182313	37.5	0.0	3234.780400854465	16.997747940485965	5.0	1
147.0	184.0	1.0567344687550475	PEAK	2.0	1	12.644600774535627	37.5	0.0	3113.732050705123	16.919980139779117	2.0	1
147.0	364.0	1.043342334492448	PEAK	3.0	1	12.644600774535627	37.5	0.0	3113.732050705123	16.919980139779117	3.0	1
147.0	508.0	1.0298682067325182	PEAK	4.0	1	12.644600774535627	37.5	0.0	3113.732050705123	16.919980139779117	4.0	1
147.0	640.0	1.0088271881221131	PEAK	5.0	1	12.644600774535627	37.5	0.0	3113.732050705123	16.919980139779117	5.0	1
150.0	220.0	1.0867353643511617	PEAK	2.0	1	2.8359874616070924	37.5	0.0	2221.2908826603966	16.346629186928773	2.0	1
150.0	416.0	1.0818104265964452	PEAK	3.0	1	2.8359874616070924	37.5	0.0	2221.2908826603966	16.346629186928773	3.0	1
150.0	592.0	1.0686875309083002	PEAK	4.0	1	2.8359874616070924	37.5	0.0	2221.2908826603966	16.346629186928773	4.0	1
152.0	204.0	1.0796738348218455	PEAK	2.0	1	4.457450996081861	37.5	0.0	2328.380974368458	16.41542947127264	2.0	1
152.0	404.0	1.0704963476195537	PEAK	3.0	1	4.457450996081861	37.5	0.0	2328.380974368458	16.41542947127264	3.0	1
152.0	572.0	1.0737567387972509	PEAK	4.0	1	4.457450996081861	37.5	0.0	2328.380974368458	16.41542947127264	4.0	1
153.0	176.0	1.0998876795953656	PEAK	2.0	1	12.349093595353631	37.5	0.0	3021.903858425347	16.86098489905363	2.0	1
153.0	352.0	1.0934782790482958	PEAK	3.0	1	12.349093595353631	37.5	0.0	3021.903858425347	16.86098489905363	3.0	1
153.0	508.0	1.085011615830612	PEAK	4.0	1	12.349093595353631	37.5	0.0	3021.903858425347	16.86098489905363	4.0	1
153.0	656.0	1.0519100182596963	PEAK	5.0	1	12.349093595353631	37.5	0.0	3021.903858425347	16.86098489905363	5.0	1
154.0	224.0	1.0875286376728728	PEAK	2.0	1	2.452290926792079	37.5	0.0	2118.7852519656026	16.28077420047611	2.0	1
154.0	452.0	1.0716326883650082	PEAK	3.0	1	2.452290926792079	37.5	0.0	2118.7852519656026	16.28077420047611	3.0	1
154.0	664.0	1.0533560525498948	PEAK	4.0	1	2.452290926792079	37.5	0.0	2118.7852519656026	16.28077420047611	4.0	1
155.0	148.0	1.081443109881978	PEAK	2.0	1	11.525792302201753	37.5	0.0	3294.4071629420114	17.036055295729533	2.0	1
155.0	308.0	1.0988616002208773	PEAK	3.0	1	11.525792302201753	37.5	0.0	3294.4071629420114	17.036055295729533	3.0	1
155.0	448.0	1.0886764764881942	PEAK	4.0	1	11.525792302201753	37.5	0.0	3294.4071629420114	17.036055295729533	4.0	1
155.0	580.0	1.0738634011438792	PEAK	5.0	1	11.525792302201753	37.5	0.0	3294.4071629420114	17.036055295729533	5.0	1
156.0	204.0	1.1053073858374214	PEAK	2.0	1	4.401582739817177	37.5	0.0	2223.5289594289543	16.348067044676434	2.0	1
156.0	400.0	1.1022927126400672	PEAK	3.0	1	4.401582739817177	37.5	0.0	2223.5289594289543	16.348067044676434	3.0	1
156.0	572.0	1.0869264831368213	PEAK	4.0	1	4.401582739817177	37.5	0.0	2223.5289594289543	16.348067044676434	4.0	1
158.0	164.0	1.1054023975020415	PEAK	2.0	1	12.881393633260638	37.5	0.0	3073.773385420751	16.894308600146296	2.0	1
158.0	332.0	1.1074464982497871	PEAK	3.0	1	12.881393633260638	37.5	0.0	3073.773385420751	16.894308600146296	3.0	1
158.0	476.0	1.0899125133623748	PEAK	4.0	1	12.881393633260638	37.5	0.0	3073.773385420751	16.894308600146296	4.0	1
158.0	604.0	1.0683973406024805	PEAK	5.0	1	12.881393633260638	37.5	0.0	3073.773385420751	16.894308600146296	5.0	1
162.0	232.0	1.0942391522347086	PEAK	2.0	1	2.144235628600472	37.5	0.0	2119.874023397253	16.281473684274175	2.0	1
162.0	440.0	1.0742251512260506	PEAK	3.0	1	2.144235628600472	37.5	0.0	2119.874023397253	16.281473684274175	3.0	1
162.0	624.0	1.0633828739731794	PEAK	4.0	1	2.144235628600472	37.5	0.0	2119.874023397253	16.281473684274175	4.0	1
163.0	196.0	1.1020862549055674	PEAK	2.0	1	2.880714719806955	37.5	0.0	2337.769172854381	16.421460941738356	2.0	1
163.0	396.0	1.092984651206716	PEAK	3.0	1	2.880714719806955	37.5	0.0	2337.769172854381	16.421460941738356	3.0	1
163.0	564.0	1.0824295341823995	PEAK	4.0	1	2.880714719806955	37.5	0.0	2337.769172854381	16.421460941738356	4.0	1
165.0	184.0	1.0857949900124324	PEAK	2.0	1	14.950991585428945	37.5	0.0	3023.6497476988216	16.862106549773433	2.0	1
165.0	368.0	1.0674748493478623	PEAK	3.0	1	14.950991585428945	37.5	0.0	3023.6497476988216	16.862106549773433	3.0	1
165.0	520.0	1.0499056472683854	PEAK	4.0	1	14.950991585428945	37.5	0.0	3023.6497476988216	16.862106549773433	4.0	1
165.0	656.0	1.0290612860122232	PEAK	5.0	1	14.950991585428945	37.5	0.0	3023.6497476988216	16.862106549773433	5.0	1
167.0	192.0	1.1267513509316884	PEAK	2.0	1	13.229897782626434	37.5	0.0	2533.7507893004017	16.547369797754783	2.0	1
167.0	384.0	1.1198542274286338	PEAK	3.0	1	13.229897782626434	37.5	0.0	2533.7507893004017	16.547369797754783	3.0	1
167.0	552.0	1.1016389396442805	PEAK	4.0	1	13.229897782626434	37.5	0.0	2533.7507893004017	16.547369797754783	4.0	1
171.0	200.0	1.1177228419489276	PEAK	2.0	1	13.86348001584109	37.5	0.0	2487.358178862534	16.517564754742207	2.0	1
171.0	388.0	1.1145018675102152	PEAK	3.0	1	13.86348001584109	37.5	0.0	2487.358178862534	16.517564754742207	3.0	1
171.0	548.0	1.0979216342576206	PEAK	4.0	1	13.86348001584109	37.5	0.0	2487.358178862534	16.517564754742207	4.0	1
172.0	240.0	1.1102019818358584	PEAK	2.0	1	2.022337806433276	37.5	0.0	2119.470575914503	16.281214488478483	2.0	1
172.0	448.0	1.0983316899193365	PEAK	3.0	1	2.022337806433276	37.5	0.0	2119.470575914503	16.281214488478483	3.0	1
172.0	624.0	1.0853561186069007	PEAK	4.0	1	2.022337806433276	37.5	0.0	2119.470575914503	16.281214488478483	4.0	1
173.0	152.0	1.1066663295379446	PEAK	2.0	1	18.356663484379386	37.5	0.0	3297.304486922212	17.037916688417642	2.0	1
173.0	316.0	1.114528518572364	PEAK	3.0	1	18.356663484379386	37.5	0.0	3297.304486922212	17.037916688417642	3.0	1
173.0	464.0	1.1067969921046106	PEAK	4.0	1	18.356663484379386	37.5	0.0	3297.304486922212	17.037916688417642	4.0	1
173.0	612.0	1.0741919759347522	PEAK	5.0	1	18.356663484379386	37.5	0.0	3297.304486922212	17.037916688417642	5.0	1
174.0	212.0	1.1131166157649577	PEAK	2.0	1	2.735754572392523	37.5	0.0	2338.478391078481	16.42191658067471	2.0	1
174.0	428.0	1.1100189112398002	PEAK	3.0	1	2.735754572392523	37.5	0.0	2338.478391078481	16.42191658067471	3.0	1
174.0	616.0	1.0936093737916566	PEAK	4.0	1	2.735754572392523	37.5	0.0	2338.478391078481	16.42191658067471	4.0	1
179.0	200.0	1.1392992799597454	PEAK	2.0	1	14.5157710055664	37.5	0.0	2554.132194023247	16.560463879736538	2.0	1
179.0	388.0	1.1355871118248957	PEAK	3.0	1	14.5157710055664	37.5	0.0	2554.132194023247	16.560463879736538	3.0	1
179.0	556.0	1.1195929402135365	PEAK	4.0	1	14.5157710055664	37.5	0.0	2554.132194023247	16.560463879736538	4.0	1
180.0	160.0	1.12619903906164	PEAK	2.0	1	16.037948913051423	37.5	0.0	3336.380110384936	17.063020915730082	2.0	1
180.0	320.0	1.1252792525556925	PEAK	3.0	1	16.037948913051423	37.5	0.0	3336.380110384936	17.063020915730082	3.0	1
180.0	460.0	1.1173597165589433	PEAK	4.0	1	16.037948913051423	37.5	0.0	3336.380110384936	17.063020915730082	4.0	1
180.0	584.0	1.101620032004572	PEAK	5.0	1	16.037948913051423	37.5	0.0	3336.380110384936	17.063020915730082	5.0	1
181.0	232.0	1.127829396284751	PEAK	2.0	1	2.32641135696518	37.5	0.0	2119.1912649503392	16.28103504448466	2.0	1
181.0	428.0	1.1112854305257298	PEAK	3.0	1	2.32641135696518	37.5	0.0	2119.1912649503392	16.28103504448466	3.0	1
181.0	600.0	1.0980459898917996	PEAK	4.0	1	2.32641135696518	37.5	0.0	2119.1912649503392	16.28103504448466	4.0	1
184.0	256.0	1.1082733230178006	PEAK	2.0	1	2.230514589392276	37.5	0.0	2329.017755309113	16.41583857270381	2.0	1
184.0	504.0	1.113758240582734	PEAK	3.0	1	2.230514589392276	37.5	0.0	2329.017755309113	16.41583857270381	3.0	1
185.0	228.0	1.1142106049863334	PEAK	2.0	1	2.36132947418946	37.5	0.0	2328.816260064935	16.41570912160453	2.0	1
185.0	448.0	1.1097742725336563	PEAK	3.0	1	2.36132947418946	37.5	0.0	2328.816260064935	16.41570912160453	3.0	1
185.0	636.0	1.0901486225154384	PEAK	4.0	1	2.36132947418946	37.5	0.0	2328.816260064935	16.41570912160453	4.0	1
188.0	188.0	1.139127109027512	PEAK	2.0	1	15.90530389847047	37.5	0.0	3052.854681529845	16.880869329034986	2.0	1
188.0	384.0	1.128401756741898	PEAK	3.0	1	15.90530389847047	37.5	0.0	3052.854681529845	16.880869329034986	3.0	1
188.0	548.0	1.1177038121460612	PEAK	4.0	1	15.90530389847047	37.5	0.0	3052.854681529845	16.880869329034986	4.0	1
195.0	208.0	1.1448055810149067	PEAK	2.0	1	2.4225544387297555	37.5	0.0	2119.5795702508112	16.281284512149302	2.0	1
195.0	424.0	1.1433114266420996	PEAK	3.0	1	2.4225544387297555	37.5	0.0	2119.5795702508112	16.281284512149302	3.0	1
195.0	624.0	1.1261486613908462	PEAK	4.0	1	2.4225544387297555	37.5	0.0	2119.5795702508112	16.281284512149302	4.0	1
203.0	240.0	1.0905501396853734	PEAK	2.0	1	2.658004800249174	37.5	0.0	2401.4780889441977	16.462390886538177	2.0	1
203.0	480.0	1.08454676044548	PEAK	3.0	1	2.658004800249174	37.5	0.0	2401.4780889441977	16.462390886538177	3.0	1
204.0	264.0	1.149163648781781	PEAK	2.0	1	2.49588307835034	37.5	0.0	2119.9768404919923	16.281539739361442	2.0	1
204.0	488.0	1.141557155492875	PEAK	3.0	1	2.49588307835034	37.5	0.0	2119.9768404919923	16.281539739361442	3.0	1
205.0	224.0	1.1504351971484523	PEAK	2.0	1	2.335629409527884	37.5	0.0	2326.6153988041424	16.414295173048423	2.0	1
205.0	432.0	1.1346705898971363	PEAK	3.0	1	2.335629409527884	37.5	0.0	2326.6153988041424	16.414295173048423	3.0	1
205.0	608.0	1.1194634697714725	PEAK	4.0	1	2.335629409527884	37.5	0.0	2326.6153988041424	16.414295173048423	4.0	1
240.0	180.0	1.1202070539143407	PEAK	2.0	1	15.3910770542808	37.5	0.0	2988.986849719983	16.83983728845253	2.0	1
240.0	372.0	1.1259905594263526	PEAK	3.0	1	15.3910770542808	37.5	0.0	2988.986849719983	16.83983728845253	3.0	1
240.0	548.0	1.118820016478964	PEAK	4.0	1	15.3910770542808	37.5	0.0	2988.986849719983	16.83983728845253	4.0	1
33.0	40.0	0.7282131712413926	TROUGH	2.0	1	5.478633334269331	37.5	0.0	2543.8797173549738	16.553877151695172	2.0	1
33.0	260.0	0.7526077104885115	TROUGH	3.0	1	5.478633334269331	37.5	0.0	2543.8797173549738	16.553877151695172	3.0	1
33.0	444.0	0.7440464975716077	TROUGH	4.0	1	5.478633334269331	37.5	0.0	2543.8797173549738	16.553877151695172	4.0	1
33.0	604.0	0.7201448766759895	TROUGH	5.0	1	5.478633334269331	37.5	0.0	2543.8797173549738	16.553877151695172	5.0	1
35.0	20.0	0.7324128057000922	TROUGH	2.0	1	6.385890923579416	37.5	0.0	2450.4276027316428	16.49383861819435	2.0	1
35.0	300.0	0.7184197471325404	TROUGH	3.0	1	6.385890923579416	37.5	0.0	2450.4276027316428	16.49383861819435	3.0	1
35.0	500.0	0.7125901296843269	TROUGH	4.0	1	6.385890923579416	37.5	0.0	2450.4276027316428	16.49383861819435	4.0	1
38.0	28.0	0.7464049204322066	TROUGH	2.0	1	20.130544005906955	37.5	0.0	2979.272587282704	16.83359633742507	2.0	1
38.0	180.0	0.7537099576389831	TROUGH	3.0	1	20.130544005906955	37.5	0.0	2979.272587282704	16.83359633742507	3.0	1
38.0	364.0	0.7535758584468023	TROUGH	4.0	1	20.130544005906955	37.5	0.0	2979.272587282704	16.83359633742507	4.0	1
38.0	500.0	0.744001908472127	TROUGH	5.0	1	20.130544005906955	37.5	0.0	2979.272587282704	16.83359633742507	5.0	1
38.0	620.0	0.7280958383022481	TROUGH	6.0	1	20.130544005906955	37.5	0.0	2979.272587282704	16.83359633742507	6.0	1
39.0	36.0	0.7548164272361167	TROUGH	2.0	1	11.108893464203122	37.5	0.0	2658.966797192757	16.627815120099662	2.0	1
39.0	260.0	0.7665948828192015	TROUGH	3.0	1	11.108893464203122	37.5	0.0	2658.966797192757	16.627815120099662	3.0	1
39.0	424.0	0.750460623860385	TROUGH	4.0	1	11.108893464203122	37.5	0.0	2658.966797192757	16.627815120099662	4.0	1
39.0	564.0	0.7345697245645781	TROUGH	5.0	1	11.108893464203122	37.5	0.0	2658.966797192757	16.627815120099662	5.0	1
40.0	40.0	0.7698444724689308	TROUGH	2.0	1	8.904701765500226	37.5	0.0	2718.5452314446525	16.666091427010176	2.0	1
40.0	252.0	0.776167457612939	TROUGH	3.0	1	8.904701765500226	37.5	0.0	2718.5452314446525	16.666091427010176	3.0	1
40.0	408.0	0.7665115286744305	TROUGH	4.0	1	8.904701765500226	37.5	0.0	2718.5452314446525	16.666091427010176	4.0	1
40.0	552.0	0.7481765116672168	TROUGH	5.0	1	8.904701765500226	37.5	0.0	2718.5452314446525	16.666091427010176	5.0	1
41.0	44.0	0.768005330202844	TROUGH	2.0	1	16.661621854838348	37.5	0.0	2905.8447837508	16.786422470252447	2.0	1
41.0	244.0	0.7851237905664086	TROUGH	3.0	1	16.661621854838348	37.5	0.0	2905.8447837508	16.786422470252447	3.0	1
41.0	420.0	0.7661620879690108	TROUGH	4.0	1	16.661621854838348	37.5	0.0	2905.8447837508	16.786422470252447	4.0	1
41.0	572.0	0.7490641274035285	TROUGH	5.0	1	16.661621854838348	37.5	0.0	2905.8447837508	16.786422470252447	5.0	1
42.0	36.0	0.7527818229015613	TROUGH	2.0	1	2.058666022587412	37.5	0.0	3752.604291633616	17.330425131787408	2.0	1
42.0	276.0	0.7342787968921043	TROUGH	3.0	1	2.058666022587412	37.5	0.0	3752.604291633616	17.330425131787408	3.0	1
42.0	436.0	0.7279518177637121	TROUGH	4.0	1	2.058666022587412	37.5	0.0	3752.604291633616	17.330425131787408	4.0	1
42.0	584.0	0.7183829109537277	TROUGH	5.0	1	2.058666022587412	37.5	0.0	3752.604291633616	17.330425131787408	5.0	1
43.0	20.0	0.7497520663380975	TROUGH	2.0	1	33.20322470955357	37.5	0.0	3030.4028093958755	16.866445070336244	2.0	1
43.0	228.0	0.7813455416313658	TROUGH	3.0	1	33.20322470955357	37.5	0.0	3030.4028093958755	16.866445070336244	3.0	1
43.0	388.0	0.7615636055656141	TROUGH	4.0	1	33.20322470955357	37.5	0.0	3030.4028093958755	16.866445070336244	4.0	1
43.0	532.0	0.74640498977308	TROUGH	5.0	1	33.20322470955357	37.5	0.0	3030.4028093958755	16.866445070336244	5.0	1
43.0	660.0	0.7208061825306646	TROUGH	6.0	1	33.20322470955357	37.5	0.0	3030.4028093958755	16.866445070336244	6.0	1
44.0	44.0	0.7526069658844121	TROUGH	2.0	1	8.687533522191705	37.5	0.0	2295.9011702303424	16.394562743786523	2.0	1
44.0	272.0	0.7526444368551345	TROUGH	3.0	1	8.687533522191705	37.5	0.0	2295.9011702303424	16.394562743786523	3.0	1
44.0	476.0	0.7397757343021603	TROUGH	4.0	1	8.687533522191705	37.5	0.0	2295.9011702303424	16.394562743786523	4.0	1
44.0	628.0	0.728810382706231	TROUGH	5.0	1	8.687533522191705	37.5	0.0	2295.9011702303424	16.394562743786523	5.0	1
45.0	44.0	0.7456677478490444	TROUGH	2.0	1	15.433515574218708	37.5	0.0	2815.6917767764003	16.728503456314144	2.0	1
45.0	264.0	0.7601456604088528	TROUGH	3.0	1	15.433515574218708	37.5	0.0	2815.6917767764003	16.728503456314144	3.0	1
45.0	420.0	0.7501498798276781	TROUGH	4.0	1	15.433515574218708	37.5	0.0	2815.6917767764003	16.728503456314144	4.0	1
45.0	576.0	0.7264961601235647	TROUGH	5.0	1	15.433515574218708	37.5	0.0	2815.6917767764003	16.728503456314144	5.0	1
46.0	36.0	0.7394463201477305	TROUGH	2.0	1	2.468019395529485	37.5	0.0	2117.0211217590904	16.279640830825457	2.0	1
46.0	260.0	0.7462206732479176	TROUGH	3.0	1	2.468019395529485	37.5	0.0	2117.0211217590904	16.279640830825457	3.0	1
46.0	420.0	0.7383272658504683	TROUGH	4.0	1	2.468019395529485	37.5	0.0	2117.0211217590904	16.279640830825457	4.0	1
46.0	576.0	0.7218654146695803	TROUGH	5.0	1	2.468019395529485	37.5	0.0	2117.0211217590904	16.279640830825457	5.0	1
47.0	48.0	0.7440376502339685	TROUGH	2.0	1	9.168841989392936	37.5	0.0	2784.2648163078707	16.70831313074983	2.0	1
47.0	300.0	0.7695342738502171	TROUGH	3.0	1	9.168841989392936	37.5	0.0	2784.2648163078707	16.70831313074983	3.0	1
47.0	556.0	0.7457036514170425	TROUGH	4.0	1	9.168841989392936	37.5	0.0	2784.2648163078707	16.70831313074983	4.0	1
48.0	24.0	0.7554378465888927	TROUGH	2.0	1	18.83981175561493	37.5	0.0	3116.7228976855404	16.921901616541344	2.0	1
48.0	176.0	0.7687256032229823	TROUGH	3.0	1	18.83981175561493	37.5	0.0	3116.7228976855404	16.921901616541344	3.0	1
48.0	336.0	0.7604215368601278	TROUGH	4.0	1	18.83981175561493	37.5	0.0	3116.7228976855404	16.921901616541344	4.0	1
48.0	472.0	0.7403857400589919	TROUGH	5.0	1	18.83981175561493	37.5	0.0	3116.7228976855404	16.921901616541344	5.0	1
48.0	592.0	0.7315506345714421	TROUGH	6.0	1	18.83981175561493	37.5	0.0	3116.7228976855404	16.921901616541344	6.0	1
49.0	24.0	0.7530064240096307	TROUGH	2.0	1	1.603107959950823	37.5	0.0	2116.6406575025776	16.27939640065817	2.0	1
49.0	256.0	0.7524934165071366	TROUGH	3.0	1	1.603107959950823	37.5	0.0	2116.6406575025776	16.27939640065817	3.0	1
49.0	464.0	0.7459102528647668	TROUGH	4.0	1	1.603107959950823	37.5	0.0	2116.6406575025776	16.27939640065817	4.0	1
49.0	636.0	0.7335573651030474	TROUGH	5.0	1	1.603107959950823	37.5	0.0	2116.6406575025776	16.27939640065817	5.0	1
50.0	36.0	0.7622743377903907	TROUGH	2.0	1	1.8788092047190048	37.5	0.0	2320.4992578924894	16.41036584376037	2.0	1
50.0	268.0	0.7667799499448307	TROUGH	3.0	1	1.8788092047190048	37.5	0.0	2320.4992578924894	16.41036584376037	3.0	1
50.0	464.0	0.7568440066045546	TROUGH	4.0	1	1.8788092047190048	37.5	0.0	2320.4992578924894	16.41036584376037	4.0	1
50.0	620.0	0.7455660448303614	TROUGH	5.0	1	1.8788092047190048	37.5	0.0	2320.4992578924894	16.41036584376037	5.0	1
51.0	40.0	0.7605050799438634	TROUGH	2.0	1	8.289498700381046	37.5	0.0	2607.853716579325	16.5949773997858	2.0	1
51.0	260.0	0.782067175932211	TROUGH	3.0	1	8.289498700381046	37.5	0.0	2607.853716579325	16.5949773997858	3.0	1
51.0	428.0	0.7646513852943447	TROUGH	4.0	1	8.289498700381046	37.5	0.0	2607.853716579325	16.5949773997858	4.0	1
51.0	580.0	0.7498614447476114	TROUGH	5.0	1	8.289498700381046	37.5	0.0	2607.853716579325	16.5949773997858	5.0	1
52.0	48.0	0.7312684442777105	TROUGH	2.0	1	8.730768987547938	37.5	0.0	2381.832981118327	16.449769840250624	2.0	1
52.0	400.0	0.7179839983148286	TROUGH	3.0	1	8.730768987547938	37.5	0.0	2381.832981118327	16.449769840250624	3.0	1
57.0	36.0	0.7774223658535051	TROUGH	2.0	1	2.0537975367673607	37.5	0.0	2218.6319156910417	16.34492092726969	2.0	1
57.0	268.0	0.7786950424434136	TROUGH	3.0	1	2.0537975367673607	37.5	0.0	2218.6319156910417	16.34492092726969	3.0	1
57.0	484.0	0.7653240231812918	TROUGH	4.0	1	2.0537975367673607	37.5	0.0	2218.6319156910417	16.34492092726969	4.0	1
57.0	656.0	0.7464328290963589	TROUGH	5.0	1	2.0537975367673607	37.5	0.0	2218.6319156910417	16.34492092726969	5.0	1
58.0	12.0	0.7726432049061781	TROUGH	2.0	1	19.62178574666317	37.5	0.0	3005.167674778302	16.850232698029405	2.0	1
58.0	220.0	0.8098141969183449	TROUGH	3.0	1	19.62178574666317	37.5	0.0	3005.167674778302	16.850232698029405	3.0	1
58.0	372.0	0.7975548316523615	TROUGH	4.0	1	19.62178574666317	37.5	0.0	3005.167674778302	16.850232698029405	4.0	1
58.0	496.0	0.7826182583081176	TROUGH	5.0	1	19.62178574666317	37.5	0.0	3005.167674778302	16.850232698029405	5.0	1
58.0	612.0	0.7624413835610563	TROUGH	6.0	1	19.62178574666317	37.5	0.0	3005.167674778302	16.850232698029405	6.0	1
61.0	36.0	0.7874562516706084	TROUGH	2.0	1	6.813993582755246	37.5	0.0	2633.754910974641	16.6116176837824	2.0	1
61.0	264.0	0.806621143817806	TROUGH	3.0	1	6.813993582755246	37.5	0.0	2633.754910974641	16.6116176837824	3.0	1
61.0	464.0	0.7964208281957399	TROUGH	4.0	1	6.813993582755246	37.5	0.0	2633.754910974641	16.6116176837824	4.0	1
61.0	620.0	0.7759193052289002	TROUGH	5.0	1	6.813993582755246	37.5	0.0	2633.754910974641	16.6116176837824	5.0	1
62.0	44.0	0.7757743228239602	TROUGH	2.0	1	2.724903232938416	37.5	0.0	2323.434985336693	16.412251908845345	2.0	1
62.0	284.0	0.7743833709550692	TROUGH	3.0	1	2.724903232938416	37.5	0.0	2323.434985336693	16.412251908845345	3.0	1
62.0	476.0	0.7705862295628731	TROUGH	4.0	1	2.724903232938416	37.5	0.0	2323.434985336693	16.412251908845345	4.0	1
62.0	644.0	0.7536424761937502	TROUGH	5.0	1	2.724903232938416	37.5	0.0	2323.434985336693	16.412251908845345	5.0	1
63.0	44.0	0.7691671722450819	TROUGH	2.0	1	1.897638391774916	37.5	0.0	2116.8812138475027	16.27955094665461	2.0	1
63.0	276.0	0.7759403948290599	TROUGH	3.0	1	1.897638391774916	37.5	0.0	2116.8812138475027	16.27955094665461	3.0	1
63.0	484.0	0.7655656365279345	TROUGH	4.0	1	1.897638391774916	37.5	0.0	2116.8812138475027	16.27955094665461	4.0	1
63.0	640.0	0.7452824464226052	TROUGH	5.0	1	1.897638391774916	37.5	0.0	2116.8812138475027	16.27955094665461	5.0	1
65.0	20.0	0.7782152033029396	TROUGH	2.0	1	21.2529608466003	37.5	0.0	3097.1559082018075	16.909330757568657	2.0	1
65.0	224.0	0.7985279794352864	TROUGH	3.0	1	21.2529608466003	37.5	0.0	3097.1559082018075	16.909330757568657	3.0	1
65.0	372.0	0.7884793041245612	TROUGH	4.0	1	21.2529608466003	37.5	0.0	3097.1559082018075	16.909330757568657	4.0	1
65.0	516.0	0.7819706287175561	TROUGH	5.0	1	21.2529608466003	37.5	0.0	3097.1559082018075	16.909330757568657	5.0	1
65.0	624.0	0.758080738818128	TROUGH	6.0	1	21.2529608466003	37.5	0.0	3097.1559082018075	16.909330757568657	6.0	1
66.0	28.0	0.7727111588168641	TROUGH	2.0	1	6.096168224366517	37.5	0.0	2735.1751015557875	16.676775326650176	2.0	1
66.0	260.0	0.7888964989063753	TROUGH	3.0	1	6.096168224366517	37.5	0.0	2735.1751015557875	16.676775326650176	3.0	1
66.0	440.0	0.7811460538187233	TROUGH	4.0	1	6.096168224366517	37.5	0.0	2735.1751015557875	16.676775326650176	4.0	1
66.0	596.0	0.7617468505988886	TROUGH	5.0	1	6.096168224366517	37.5	0.0	2735.1751015557875	16.676775326650176	5.0	1
68.0	48.0	0.7581283656065849	TROUGH	2.0	1	4.025151681650935	37.5	0.0	2397.3062472544902	16.45971067691363	2.0	1
68.0	340.0	0.762600587275128	TROUGH	3.0	1	4.025151681650935	37.5	0.0	2397.3062472544902	16.45971067691363	3.0	1
68.0	620.0	0.7327981522805957	TROUGH	4.0	1	4.025151681650935	37.5	0.0	2397.3062472544902	16.45971067691363	4.0	1
71.0	12.0	0.7833890198568573	TROUGH	2.0	1	5.094968656609229	37.5	0.0	2522.847861096391	16.540365185575894	2.0	1
71.0	272.0	0.7979719351434144	TROUGH	3.0	1	5.094968656609229	37.5	0.0	2522.847861096391	16.540365185575894	3.0	1
71.0	464.0	0.7863569775770185	TROUGH	4.0	1	5.094968656609229	37.5	0.0	2522.847861096391	16.540365185575894	4.0	1
71.0	620.0	0.763764991406631	TROUGH	5.0	1	5.094968656609229	37.5	0.0	2522.847861096391	16.540365185575894	5.0	1
72.0	24.0	0.7806945402704405	TROUGH	2.0	1	11.951883207465228	37.5	0.0	3187.176995342935	16.96716501929604	2.0	1
72.0	180.0	0.8022227530527584	TROUGH	3.0	1	11.951883207465228	37.5	0.0	3187.176995342935	16.96716501929604	3.0	1
72.0	344.0	0.7845222661276634	TROUGH	4.0	1	11.951883207465228	37.5	0.0	3187.176995342935	16.96716501929604	4.0	1
72.0	468.0	0.7715940475929541	TROUGH	5.0	1	11.951883207465228	37.5	0.0	3187.176995342935	16.96716501929604	5.0	1
72.0	596.0	0.7500724414534768	TROUGH	6.0	1	11.951883207465228	37.5	0.0	3187.176995342935	16.96716501929604	6.0	1
74.0	36.0	0.807580207021471	TROUGH	2.0	1	8.304105298742694	37.5	0.0	2588.859899542454	16.582774776816027	2.0	1
74.0	260.0	0.8192244537822846	TROUGH	3.0	1	8.304105298742694	37.5	0.0	2588.859899542454	16.582774776816027	3.0	1
74.0	432.0	0.8039455301504206	TROUGH	4.0	1	8.304105298742694	37.5	0.0	2588.859899542454	16.582774776816027	4.0	1
74.0	572.0	0.7917440581614255	TROUGH	5.0	1	8.304105298742694	37.5	0.0	2588.859899542454	16.582774776816027	5.0	1
75.0	48.0	0.7905950662398818	TROUGH	2.0	1	2.901746849440596	37.5	0.0	2117.5093578652736	16.27995449927411	2.0	1
75.0	276.0	0.7853134407306662	TROUGH	3.0	1	2.901746849440596	37.5	0.0	2117.5093578652736	16.27995449927411	3.0	1
75.0	500.0	0.7730323257000185	TROUGH	4.0	1	2.901746849440596	37.5	0.0	2117.5093578652736	16.27995449927411	4.0	1
81.0	24.0	0.8045673898372155	TROUGH	2.0	1	7.73572532639994	37.5	0.0	3161.206746443941	16.950480371069172	2.0	1
81.0	172.0	0.825373730896754	TROUGH	3.0	1	7.73572532639994	37.5	0.0	3161.206746443941	16.950480371069172	3.0	1
81.0	328.0	0.8137046951095683	TROUGH	4.0	1	7.73572532639994	37.5	0.0	3161.206746443941	16.950480371069172	4.0	1
81.0	456.0	0.8023808906920916	TROUGH	5.0	1	7.73572532639994	37.5	0.0	3161.206746443941	16.950480371069172	5.0	1
81.0	576.0	0.7777438429458816	TROUGH	6.0	1	7.73572532639994	37.5	0.0	3161.206746443941	16.950480371069172	6.0	1
83.0	52.0	0.7790659795750893	TROUGH	2.0	1	2.647382204279864	37.5	0.0	2403.6073327051363	16.463758824261017	2.0	1
83.0	312.0	0.7869568059287024	TROUGH	3.0	1	2.647382204279864	37.5	0.0	2403.6073327051363	16.463758824261017	3.0	1
83.0	588.0	0.7688312644963493	TROUGH	4.0	1	2.647382204279864	37.5	0.0	2403.6073327051363	16.463758824261017	4.0	1
84.0	12.0	0.7943738444426887	TROUGH	2.0	1	6.594181070207785	37.5	0.0	3229.480672667724	16.994343117496484	2.0	1
84.0	184.0	0.8219077247245807	TROUGH	3.0	1	6.594181070207785	37.5	0.0	3229.480672667724	16.994343117496484	3.0	1
84.0	356.0	0.8157437862018602	TROUGH	4.0	1	6.594181070207785	37.5	0.0	3229.480672667724	16.994343117496484	4.0	1
84.0	492.0	0.8049336054720831	TROUGH	5.0	1	6.594181070207785	37.5	0.0	3229.480672667724	16.994343117496484	5.0	1
84.0	616.0	0.7823459548816729	TROUGH	6.0	1	6.594181070207785	37.5	0.0	3229.480672667724	16.994343117496484	6.0	1
85.0	28.0	0.8079261613465322	TROUGH	2.0	1	2.4810988527720084	37.5	0.0	2323.972037282824	16.412596939146578	2.0	1
85.0	268.0	0.8133831053496096	TROUGH	3.0	1	2.4810988527720084	37.5	0.0	2323.972037282824	16.412596939146578	3.0	1
85.0	444.0	0.8038480561051841	TROUGH	4.0	1	2.4810988527720084	37.5	0.0	2323.972037282824	16.412596939146578	4.0	1
85.0	604.0	0.7930170543238029	TROUGH	5.0	1	2.4810988527720084	37.5	0.0	2323.972037282824	16.412596939146578	5.0	1
87.0	32.0	0.8329791449458812	TROUGH	2.0	1	9.858737651760048	37.5	0.0	2948.8771516058537	16.814068717418696	2.0	1
87.0	244.0	0.8459485261387027	TROUGH	3.0	1	9.858737651760048	37.5	0.0	2948.8771516058537	16.814068717418696	3.0	1
87.0	404.0	0.8272871344292774	TROUGH	4.0	1	9.858737651760048	37.5	0.0	2948.8771516058537	16.814068717418696	4.0	1
87.0	556.0	0.8148068261451756	TROUGH	5.0	1	9.858737651760048	37.5	0.0	2948.8771516058537	16.814068717418696	5.0	1
88.0	48.0	0.8242290462045225	TROUGH	2.0	1	6.887136399767075	37.5	0.0	2672.4018153664674	16.63644647950718	2.0	1
88.0	260.0	0.8398405684482214	TROUGH	3.0	1	6.887136399767075	37.5	0.0	2672.4018153664674	16.63644647950718	3.0	1
88.0	428.0	0.8228440747988791	TROUGH	4.0	1	6.887136399767075	37.5	0.0	2672.4018153664674	16.63644647950718	4.0	1
88.0	576.0	0.8070514646722442	TROUGH	5.0	1	6.887136399767075	37.5	0.0	2672.4018153664674	16.63644647950718	5.0	1
89.0	48.0	0.8020800775592783	TROUGH	2.0	1	1.425207773066811	37.5	0.0	2117.578971650112	16.279999222815892	2.0	1
89.0	272.0	0.8051677404772786	TROUGH	3.0	1	1.425207773066811	37.5	0.0	2117.578971650112	16.279999222815892	3.0	1
89.0	452.0	0.793488631605318	TROUGH	4.0	1	1.425207773066811	37.5	0.0	2117.578971650112	16.279999222815892	4.0	1
89.0	604.0	0.7856778385679938	TROUGH	5.0	1	1.425207773066811	37.5	0.0	2117.578971650112	16.279999222815892	5.0	1
90.0	28.0	0.8097260610823331	TROUGH	2.0	1	6.7466823216685965	37.5	0.0	2552.326678752692	16.559303922152974	2.0	1
90.0	256.0	0.8157178637161053	TROUGH	3.0	1	6.7466823216685965	37.5	0.0	2552.326678752692	16.559303922152974	3.0	1
90.0	436.0	0.8095435605697179	TROUGH	4.0	1	6.7466823216685965	37.5	0.0	2552.326678752692	16.559303922152974	4.0	1
90.0	576.0	0.7971370656299785	TROUGH	5.0	1	6.7466823216685965	37.5	0.0	2552.326678752692	16.559303922152974	5.0	1
91.0	40.0	0.8259299185103296	TROUGH	2.0	1	7.239117793139601	37.5	0.0	2633.2393366153897	16.61128645180798	2.0	1
91.0	260.0	0.844640860301398	TROUGH	3.0	1	7.239117793139601	37.5	0.0	2633.2393366153897	16.61128645180798	3.0	1
91.0	452.0	0.8332752701795336	TROUGH	4.0	1	7.239117793139601	37.5	0.0	2633.2393366153897	16.61128645180798	4.0	1
91.0	616.0	0.8131554040717862	TROUGH	5.0	1	7.239117793139601	37.5	0.0	2633.2393366153897	16.61128645180798	5.0	1
92.0	48.0	0.8339989711693301	TROUGH	2.0	1	7.8633106912999855	37.5	0.0	3018.086747107879	16.858532586801157	2.0	1
92.0	228.0	0.8550390095021946	TROUGH	3.0	1	7.8633106912999855	37.5	0.0	3018.086747107879	16.858532586801157	3.0	1
92.0	396.0	0.8427845465742052	TROUGH	4.0	1	7.8633106912999855	37.5	0.0	3018.086747107879	16.858532586801157	4.0	1
92.0	532.0	0.827028333995347	TROUGH	5.0	1	7.8633106912999855	37.5	0.0	3018.086747107879	16.858532586801157	5.0	1
93.0	20.0	0.8147737814575067	TROUGH	2.0	1	6.489684660700604	37.5	0.0	3302.6954766841463	17.04138014262335	2.0	1
93.0	184.0	0.8340018478547956	TROUGH	3.0	1	6.489684660700604	37.5	0.0	3302.6954766841463	17.04138014262335	3.0	1
93.0	344.0	0.8270838717896678	TROUGH	4.0	1	6.489684660700604	37.5	0.0	3302.6954766841463	17.04138014262335	4.0	1
93.0	472.0	0.8062640644968451	TROUGH	5.0	1	6.489684660700604	37.5	0.0	3302.6954766841463	17.04138014262335	5.0	1
93.0	588.0	0.7914536412620437	TROUGH	6.0	1	6.489684660700604	37.5	0.0	3302.6954766841463	17.04138014262335	6.0	1
94.0	40.0	0.8499166798672312	TROUGH	2.0	1	7.827249956064479	37.5	0.0	2921.496631818482	16.796478037302467	2.0	1
94.0	260.0	0.8635092172569272	TROUGH	3.0	1	7.827249956064479	37.5	0.0	2921.496631818482	16.796478037302467	3.0	1
94.0	416.0	0.8396650179933456	TROUGH	4.0	1	7.827249956064479	37.5	0.0	2921.496631818482	16.796478037302467	4.0	1
94.0	564.0	0.8214633207665022	TROUGH	5.0	1	7.827249956064479	37.5	0.0	2921.496631818482	16.796478037302467	5.0	1
97.0	36.0	0.8196915352268699	TROUGH	2.0	1	2.3629542412199567	37.5	0.0	2219.582455959051	16.345531604127615	2.0	1
97.0	260.0	0.8273999823283609	TROUGH	3.0	1	2.3629542412199567	37.5	0.0	2219.582455959051	16.345531604127615	3.0	1
97.0	460.0	0.8156914179660671	TROUGH	4.0	1	2.3629542412199567	37.5	0.0	2219.582455959051	16.345531604127615	4.0	1
97.0	616.0	0.8053969196604052	TROUGH	5.0	1	2.3629542412199567	37.5	0.0	2219.582455959051	16.345531604127615	5.0	1
100.0	36.0	0.8171555667608444	TROUGH	2.0	1	1.7138943599931311	37.5	0.0	2117.531347594424	16.279968626627948	2.0	1
100.0	260.0	0.8230779679954101	TROUGH	3.0	1	1.7138943599931311	37.5	0.0	2117.531347594424	16.279968626627948	3.0	1
100.0	440.0	0.8139558520288218	TROUGH	4.0	1	1.7138943599931311	37.5	0.0	2117.531347594424	16.279968626627948	4.0	1
100.0	600.0	0.8070836208499325	TROUGH	5.0	1	1.7138943599931311	37.5	0.0	2117.531347594424	16.279968626627948	5.0	1
104.0	56.0	0.8493399689718956	TROUGH	2.0	1	3.4127996838571684	37.5	0.0	2117.7019151219447	16.280078208142037	2.0	1
104.0	312.0	0.8367171999068147	TROUGH	3.0	1	3.4127996838571684	37.5	0.0	2117.7019151219447	16.280078208142037	3.0	1
104.0	524.0	0.810632679830793	TROUGH	4.0	1	3.4127996838571684	37.5	0.0	2117.7019151219447	16.280078208142037	4.0	1
106.0	24.0	0.8252862427747685	TROUGH	2.0	1	9.414849043425992	37.5	0.0	3267.0538041791906	17.018482065278185	2.0	1
106.0	208.0	0.8489781858884607	TROUGH	3.0	1	9.414849043425992	37.5	0.0	3267.0538041791906	17.018482065278185	3.0	1
106.0	364.0	0.8436203271246078	TROUGH	4.0	1	9.414849043425992	37.5	0.0	3267.0538041791906	17.018482065278185	4.0	1
106.0	488.0	0.8259620578209022	TROUGH	5.0	1	9.414849043425992	37.5	0.0	3267.0538041791906	17.018482065278185	5.0	1
106.0	608.0	0.815953219718749	TROUGH	6.0	1	9.414849043425992	37.5	0.0	3267.0538041791906	17.018482065278185	6.0	1
107.0	32.0	0.8444198217152817	TROUGH	2.0	1	9.48050917138896	37.5	0.0	2594.5348341357394	16.586420652054564	2.0	1
107.0	256.0	0.8446168207884135	TROUGH	3.0	1	9.48050917138896	37.5	0.0	2594.5348341357394	16.586420652054564	3.0	1
107.0	448.0	0.8377833475021347	TROUGH	4.0	1	9.48050917138896	37.5	0.0	2594.5348341357394	16.586420652054564	4.0	1
107.0	604.0	0.8181955241774309	TROUGH	5.0	1	9.48050917138896	37.5	0.0	2594.5348341357394	16.586420652054564	5.0	1
108.0	40.0	0.8324361933240124	TROUGH	2.0	1	7.924205651507574	37.5	0.0	2982.485907399168	16.835660742583144	2.0	1
108.0	232.0	0.8535419307936116	TROUGH	3.0	1	7.924205651507574	37.5	0.0	2982.485907399168	16.835660742583144	3.0	1
108.0	388.0	0.8416379493856236	TROUGH	4.0	1	7.924205651507574	37.5	0.0	2982.485907399168	16.835660742583144	4.0	1
108.0	520.0	0.8286204650124346	TROUGH	5.0	1	7.924205651507574	37.5	0.0	2982.485907399168	16.835660742583144	5.0	1
108.0	648.0	0.8080546760950332	TROUGH	6.0	1	7.924205651507574	37.5	0.0	2982.485907399168	16.835660742583144	6.0	1
110.0	28.0	0.8380189019909058	TROUGH	2.0	1	4.172165595214761	37.5	0.0	2222.047078543943	16.347115006774267	2.0	1
110.0	260.0	0.8483611192870507	TROUGH	3.0	1	4.172165595214761	37.5	0.0	2222.047078543943	16.347115006774267	3.0	1
110.0	436.0	0.8383466647377618	TROUGH	4.0	1	4.172165595214761	37.5	0.0	2222.047078543943	16.347115006774267	4.0	1
110.0	596.0	0.8258397817112058	TROUGH	5.0	1	4.172165595214761	37.5	0.0	2222.047078543943	16.347115006774267	5.0	1
119.0	12.0	0.8520216172576724	TROUGH	2.0	1	8.37297812797329	37.5	0.0	3239.2640577636225	17.000628476540516	2.0	1
119.0	180.0	0.8732754418656219	TROUGH	3.0	1	8.37297812797329	37.5	0.0	3239.2640577636225	17.000628476540516	3.0	1
119.0	348.0	0.8661544354390808	TROUGH	4.0	1	8.37297812797329	37.5	0.0	3239.2640577636225	17.000628476540516	4.0	1
119.0	476.0	0.8571927454850876	TROUGH	5.0	1	8.37297812797329	37.5	0.0	3239.2640577636225	17.000628476540516	5.0	1
119.0	600.0	0.8388361503229039	TROUGH	6.0	1	8.37297812797329	37.5	0.0	3239.2640577636225	17.000628476540516	6.0	1
120.0	36.0	0.8559359911960533	TROUGH	2.0	1	3.4910935437549977	37.5	0.0	2329.323832025113	16.416035212418613	2.0	1
120.0	264.0	0.8580378092109099	TROUGH	3.0	1	3.4910935437549977	37.5	0.0	2329.323832025113	16.416035212418613	3.0	1
120.0	480.0	0.8474563917056278	TROUGH	4.0	1	3.4910935437549977	37.5	0.0	2329.323832025113	16.416035212418613	4.0	1
121.0	44.0	0.8480403150725931	TROUGH	2.0	1	2.0871705795625	37.5	0.0	2117.03108807979	16.279647233711913	2.0	1
121.0	284.0	0.852718002245468	TROUGH	3.0	1	2.0871705795625	37.5	0.0	2117.03108807979	16.279647233711913	3.0	1
121.0	476.0	0.8417647309909742	TROUGH	4.0	1	2.0871705795625	37.5	0.0	2117.03108807979	16.279647233711913	4.0	1
121.0	636.0	0.8219474493884873	TROUGH	5.0	1	2.0871705795625	37.5	0.0	2117.03108807979	16.279647233711913	5.0	1
124.0	36.0	0.8698062114014785	TROUGH	2.0	1	11.725556211912664	37.5	0.0	2514.1286585363946	16.53476351313532	2.0	1
124.0	252.0	0.8810705811348258	TROUGH	3.0	1	11.725556211912664	37.5	0.0	2514.1286585363946	16.53476351313532	3.0	1
124.0	412.0	0.8663867367744899	TROUGH	4.0	1	11.725556211912664	37.5	0.0	2514.1286585363946	16.53476351313532	4.0	1
124.0	556.0	0.8453330752586634	TROUGH	5.0	1	11.725556211912664	37.5	0.0	2514.1286585363946	16.53476351313532	5.0	1
126.0	36.0	0.8547521525703152	TROUGH	2.0	1	8.748653612667614	37.5	0.0	2920.610782482893	16.79590892128807	2.0	1
126.0	260.0	0.8723172095808245	TROUGH	3.0	1	8.748653612667614	37.5	0.0	2920.610782482893	16.79590892128807	3.0	1
126.0	444.0	0.8599367705477341	TROUGH	4.0	1	8.748653612667614	37.5	0.0	2920.610782482893	16.79590892128807	4.0	1
126.0	612.0	0.8412550710700848	TROUGH	5.0	1	8.748653612667614	37.5	0.0	2920.610782482893	16.79590892128807	5.0	1
129.0	24.0	0.8869257793997549	TROUGH	2.0	1	10.221878033623476	37.5	0.0	3091.887311316229	16.905945934957717	2.0	1
129.0	236.0	0.8945394962544448	TROUGH	3.0	1	10.221878033623476	37.5	0.0	3091.887311316229	16.905945934957717	3.0	1
129.0	396.0	0.8899206116483053	TROUGH	4.0	1	10.221878033623476	37.5	0.0	3091.887311316229	16.905945934957717	4.0	1
129.0	528.0	0.8759697167346884	TROUGH	5.0	1	10.221878033623476	37.5	0.0	3091.887311316229	16.905945934957717	5.0	1
129.0	644.0	0.8529868755835547	TROUGH	6.0	1	10.221878033623476	37.5	0.0	3091.887311316229	16.905945934957717	6.0	1
130.0	48.0	0.8587489846819535	TROUGH	2.0	1	1.806528903625369	37.5	0.0	2117.2842067929555	16.279809850431732	2.0	1
130.0	268.0	0.8626679165612714	TROUGH	3.0	1	1.806528903625369	37.5	0.0	2117.2842067929555	16.279809850431732	3.0	1
130.0	468.0	0.8586009069823919	TROUGH	4.0	1	1.806528903625369	37.5	0.0	2117.2842067929555	16.279809850431732	4.0	1
130.0	624.0	0.8381142200918432	TROUGH	5.0	1	1.806528903625369	37.5	0.0	2117.2842067929555	16.279809850431732	5.0	1
131.0	40.0	0.8776218340771897	TROUGH	2.0	1	14.315384721518054	37.5	0.0	2586.5797343013783	16.581309879229007	2.0	1
131.0	256.0	0.8902164848797293	TROUGH	3.0	1	14.315384721518054	37.5	0.0	2586.5797343013783	16.581309879229007	3.0	1
131.0	432.0	0.8852482967443936	TROUGH	4.0	1	14.315384721518054	37.5	0.0	2586.5797343013783	16.581309879229007	4.0	1
131.0	596.0	0.8655886061030579	TROUGH	5.0	1	14.315384721518054	37.5	0.0	2586.5797343013783	16.581309879229007	5.0	1
133.0	32.0	0.856484438142988	TROUGH	2.0	1	7.488683650405893	37.5	0.0	3313.780760995337	17.04850190991739	2.0	1
133.0	180.0	0.8681129359215641	TROUGH	3.0	1	7.488683650405893	37.5	0.0	3313.780760995337	17.04850190991739	3.0	1
133.0	340.0	0.8628081761556324	TROUGH	4.0	1	7.488683650405893	37.5	0.0	3313.780760995337	17.04850190991739	4.0	1
133.0	476.0	0.853482109961538	TROUGH	5.0	1	7.488683650405893	37.5	0.0	3313.780760995337	17.04850190991739	5.0	1
133.0	596.0	0.8273733609025798	TROUGH	6.0	1	7.488683650405893	37.5	0.0	3313.780760995337	17.04850190991739	6.0	1
136.0	44.0	0.885692401705321	TROUGH	2.0	1	2.0917577821140045	37.5	0.0	2222.6531403071467	16.34750437259676	2.0	1
136.0	284.0	0.8770591407662267	TROUGH	3.0	1	2.0917577821140045	37.5	0.0	2222.6531403071467	16.34750437259676	3.0	1
136.0	468.0	0.8752961773720062	TROUGH	4.0	1	2.0917577821140045	37.5	0.0	2222.6531403071467	16.34750437259676	4.0	1
136.0	648.0	0.8568832161477317	TROUGH	5.0	1	2.0917577821140045	37.5	0.0	2222.6531403071467	16.34750437259676	5.0	1
137.0	16.0	0.86269937572851	TROUGH	2.0	1	9.884462260555154	37.5	0.0	3275.931160277343	17.02418534383583	2.0	1
137.0	204.0	0.8869228545658799	TROUGH	3.0	1	9.884462260555154	37.5	0.0	3275.931160277343	17.02418534383583	3.0	1
137.0	368.0	0.8687516241530413	TROUGH	4.0	1	9.884462260555154	37.5	0.0	3275.931160277343	17.02418534383583	4.0	1
137.0	516.0	0.8598160378314214	TROUGH	5.0	1	9.884462260555154	37.5	0.0	3275.931160277343	17.02418534383583	5.0	1
137.0	632.0	0.8388215447294056	TROUGH	6.0	1	9.884462260555154	37.5	0.0	3275.931160277343	17.02418534383583	6.0	1
138.0	28.0	0.8816603084845042	TROUGH	2.0	1	16.47736377847705	37.5	0.0	2802.6870115079105	16.720148513909795	2.0	1
138.0	248.0	0.8864065484953143	TROUGH	3.0	1	16.47736377847705	37.5	0.0	2802.6870115079105	16.720148513909795	3.0	1
138.0	436.0	0.8794493811706201	TROUGH	4.0	1	16.47736377847705	37.5	0.0	2802.6870115079105	16.720148513909795	4.0	1
138.0	584.0	0.8651936515378398	TROUGH	5.0	1	16.47736377847705	37.5	0.0	2802.6870115079105	16.720148513909795	5.0	1
140.0	44.0	0.9004923029850368	TROUGH	2.0	1	14.445490552106737	37.5	0.0	2622.7444706710894	16.604544000199226	2.0	1
140.0	248.0	0.91928901987226	TROUGH	3.0	1	14.445490552106737	37.5	0.0	2622.7444706710894	16.604544000199226	3.0	1
140.0	416.0	0.8904201603013674	TROUGH	4.0	1	14.445490552106737	37.5	0.0	2622.7444706710894	16.604544000199226	4.0	1
140.0	572.0	0.8803162155482503	TROUGH	5.0	1	14.445490552106737	37.5	0.0	2622.7444706710894	16.604544000199226	5.0	1
143.0	36.0	0.8783785932619413	TROUGH	2.0	1	1.9668016431244288	37.5	0.0	2118.0375944987672	16.280293866156754	2.0	1
143.0	272.0	0.8741962682560245	TROUGH	3.0	1	1.9668016431244288	37.5	0.0	2118.0375944987672	16.280293866156754	3.0	1
143.0	452.0	0.8720024093591907	TROUGH	4.0	1	1.9668016431244288	37.5	0.0	2118.0375944987672	16.280293866156754	4.0	1
143.0	636.0	0.8519260042492617	TROUGH	5.0	1	1.9668016431244288	37.5	0.0	2118.0375944987672	16.280293866156754	5.0	1
144.0	44.0	0.8728533610569257	TROUGH	2.0	1	4.047815358441723	37.5	0.0	2323.531931636272	16.412314192226287	2.0	1
144.0	268.0	0.8862875967259557	TROUGH	3.0	1	4.047815358441723	37.5	0.0	2323.531931636272	16.412314192226287	3.0	1
144.0	460.0	0.8729849820847826	TROUGH	4.0	1	4.047815358441723	37.5	0.0	2323.531931636272	16.412314192226287	4.0	1
144.0	628.0	0.8588084640112944	TROUGH	5.0	1	4.047815358441723	37.5	0.0	2323.531931636272	16.412314192226287	5.0	1
145.0	16.0	0.8850045075247723	TROUGH	2.0	1	10.283897262182313	37.5	0.0	3234.780400854465	16.997747940485965	2.0	1
145.0	212.0	0.9087991160261372	TROUGH	3.0	1	10.283897262182313	37.5	0.0	3234.780400854465	16.997747940485965	3.0	1
145.0	360.0	0.8926862906853982	TROUGH	4.0	1	10.283897262182313	37.5	0.0	3234.780400854465	16.997747940485965	4.0	1
145.0	500.0	0.8857171774314843	TROUGH	5.0	1	10.283897262182313	37.5	0.0	3234.780400854465	16.997747940485965	5.0	1
145.0	620.0	0.8748855451923652	TROUGH	6.0	1	10.283897262182313	37.5	0.0	3234.780400854465	16.997747940485965	6.0	1
147.0	40.0	0.8882680525295057	TROUGH	2.0	1	12.644600774535627	37.5	0.0	3113.732050705123	16.919980139779117	2.0	1
147.0	244.0	0.9002909508268473	TROUGH	3.0	1	12.644600774535627	37.5	0.0	3113.732050705123	16.919980139779117	3.0	1
147.0	412.0	0.8811999788865024	TROUGH	4.0	1	12.644600774535627	37.5	0.0	3113.732050705123	16.919980139779117	4.0	1
147.0	556.0	0.8626335443687434	TROUGH	5.0	1	12.644600774535627	37.5	0.0	3113.732050705123	16.919980139779117	5.0	1
150.0	44.0	0.8939367756180573	TROUGH	2.0	1	2.8359874616070924	37.5	0.0	2221.2908826603966	16.346629186928773	2.0	1
150.0	276.0	0.8944448149684495	TROUGH	3.0	1	2.8359874616070924	37.5	0.0	2221.2908826603966	16.346629186928773	3.0	1
150.0	472.0	0.8853665004444811	TROUGH	4.0	1	2.8359874616070924	37.5	0.0	2221.2908826603966	16.346629186928773	4.0	1
150.0	648.0	0.8616403421414627	TROUGH	5.0	1	2.8359874616070924	37.5	0.0	2221.2908826603966	16.346629186928773	5.0	1
152.0	36.0	0.8871690154330865	TROUGH	2.0	1	4.457450996081861	37.5	0.0	2328.380974368458	16.41542947127264	2.0	1
152.0	272.0	0.8863144090748669	TROUGH	3.0	1	4.457450996081861	37.5	0.0	2328.380974368458	16.41542947127264	3.0	1
152.0	464.0	0.8740897863022725	TROUGH	4.0	1	4.457450996081861	37.5	0.0	2328.380974368458	16.41542947127264	4.0	1
152.0	628.0	0.8666476618620353	TROUGH	5.0	1	4.457450996081861	37.5	0.0	2328.380974368458	16.41542947127264	5.0	1
153.0	44.0	0.915588149827352	TROUGH	2.0	1	12.349093595353631	37.5	0.0	3021.903858425347	16.86098489905363	2.0	1
153.0	248.0	0.9247820517746748	TROUGH	3.0	1	12.349093595353631	37.5	0.0	3021.903858425347	16.86098489905363	3.0	1
153.0	412.0	0.9036601701953036	TROUGH	4.0	1	12.349093595353631	37.5	0.0	3021.903858425347	16.86098489905363	4.0	1
153.0	556.0	0.8918681045573048	TROUGH	5.0	1	12.349093595353631	37.5	0.0	3021.903858425347	16.86098489905363	5.0	1
154.0	40.0	0.884736393083693	TROUGH	2.0	1	2.452290926792079	37.5	0.0	2118.7852519656026	16.28077420047611	2.0	1
154.0	296.0	0.8786566456395196	TROUGH	3.0	1	2.452290926792079	37.5	0.0	2118.7852519656026	16.28077420047611	3.0	1
154.0	512.0	0.8681584901059669	TROUGH	4.0	1	2.452290926792079	37.5	0.0	2118.7852519656026	16.28077420047611	4.0	1
155.0	8.0	0.8874035604735032	TROUGH	2.0	1	11.525792302201753	37.5	0.0	3294.4071629420114	17.036055295729533	2.0	1
155.0	212.0	0.9031846825499398	TROUGH	3.0	1	11.525792302201753	37.5	0.0	3294.4071629420114	17.036055295729533	3.0	1
155.0	356.0	0.9013502600584268	TROUGH	4.0	1	11.525792302201753	37.5	0.0	3294.4071629420114	17.036055295729533	4.0	1
155.0	500.0	0.8886097606011045	TROUGH	5.0	1	11.525792302201753	37.5	0.0	3294.4071629420114	17.036055295729533	5.0	1
155.0	624.0	0.8686182779729525	TROUGH	6.0	1	11.525792302201753	37.5	0.0	3294.4071629420114	17.036055295729533	6.0	1
156.0	44.0	0.9070777097597704	TROUGH	2.0	1	4.401582739817177	37.5	0.0	2223.5289594289543	16.348067044676434	2.0	1
156.0	268.0	0.9022691971350788	TROUGH	3.0	1	4.401582739817177	37.5	0.0	2223.5289594289543	16.348067044676434	3.0	1
156.0	452.0	0.8944252954691867	TROUGH	4.0	1	4.401582739817177	37.5	0.0	2223.5289594289543	16.348067044676434	4.0	1
156.0	616.0	0.8813021784865113	TROUGH	5.0	1	4.401582739817177	37.5	0.0	2223.5289594289543	16.348067044676434	5.0	1
158.0	40.0	0.918117955188664	TROUGH	2.0	1	12.881393633260638	37.5	0.0	3073.773385420751	16.894308600146296	2.0	1
158.0	220.0	0.9323296910435156	TROUGH	3.0	1	12.881393633260638	37.5	0.0	3073.773385420751	16.894308600146296	3.0	1
158.0	388.0	0.9244689453355036	TROUGH	4.0	1	12.881393633260638	37.5	0.0	3073.773385420751	16.894308600146296	4.0	1
158.0	520.0	0.9045403912364944	TROUGH	5.0	1	12.881393633260638	37.5	0.0	3073.773385420751	16.894308600146296	5.0	1
158.0	648.0	0.8862240315982324	TROUGH	6.0	1	12.881393633260638	37.5	0.0	3073.773385420751	16.894308600146296	6.0	1
162.0	56.0	0.9062513070216835	TROUGH	2.0	1	2.144235628600472	37.5	0.0	2119.874023397253	16.281473684274175	2.0	1
162.0	304.0	0.8985431899841709	TROUGH	3.0	1	2.144235628600472	37.5	0.0	2119.874023397253	16.281473684274175	3.0	1
162.0	500.0	0.8846018352398067	TROUGH	4.0	1	2.144235628600472	37.5	0.0	2119.874023397253	16.281473684274175	4.0	1
163.0	36.0	0.8944292040237989	TROUGH	2.0	1	2.880714719806955	37.5	0.0	2337.769172854381	16.421460941738356	2.0	1
163.0	252.0	0.9017201547750676	TROUGH	3.0	1	2.880714719806955	37.5	0.0	2337.769172854381	16.421460941738356	3.0	1
163.0	452.0	0.8914830687952523	TROUGH	4.0	1	2.880714719806955	37.5	0.0	2337.769172854381	16.421460941738356	4.0	1
163.0	612.0	0.8741189081616352	TROUGH	5.0	1	2.880714719806955	37.5	0.0	2337.769172854381	16.421460941738356	5.0	1
165.0	36.0	0.9079597116899676	TROUGH	2.0	1	14.950991585428945	37.5	0.0	3023.6497476988216	16.862106549773433	2.0	1
165.0	260.0	0.9116712431319774	TROUGH	3.0	1	14.950991585428945	37.5	0.0	3023.6497476988216	16.862106549773433	3.0	1
165.0	416.0	0.8877442399830179	TROUGH	4.0	1	14.950991585428945	37.5	0.0	3023.6497476988216	16.862106549773433	4.0	1
165.0	572.0	0.8793436193208848	TROUGH	5.0	1	14.950991585428945	37.5	0.0	3023.6497476988216	16.862106549773433	5.0	1
167.0	24.0	0.9144294768967968	TROUGH	2.0	1	13.229897782626434	37.5	0.0	2533.7507893004017	16.547369797754783	2.0	1
167.0	260.0	0.9239069387113138	TROUGH	3.0	1	13.229897782626434	37.5	0.0	2533.7507893004017	16.547369797754783	3.0	1
167.0	436.0	0.9171025203378776	TROUGH	4.0	1	13.229897782626434	37.5	0.0	2533.7507893004017	16.547369797754783	4.0	1
167.0	596.0	0.8975914966194922	TROUGH	5.0	1	13.229897782626434	37.5	0.0	2533.7507893004017	16.547369797754783	5.0	1
171.0	36.0	0.9089753632412736	TROUGH	2.0	1	13.86348001584109	37.5	0.0	2487.358178862534	16.517564754742207	2.0	1
171.0	260.0	0.9253483406137016	TROUGH	3.0	1	13.86348001584109	37.5	0.0	2487.358178862534	16.517564754742207	3.0	1
171.0	444.0	0.9097857836565671	TROUGH	4.0	1	13.86348001584109	37.5	0.0	2487.358178862534	16.517564754742207	4.0	1
171.0	584.0	0.8999503292794014	TROUGH	5.0	1	13.86348001584109	37.5	0.0	2487.358178862534	16.517564754742207	5.0	1
172.0	44.0	0.9262578678286604	TROUGH	2.0	1	2.022337806433276	37.5	0.0	2119.470575914503	16.281214488478483	2.0	1
172.0	320.0	0.9096656894379472	TROUGH	3.0	1	2.022337806433276	37.5	0.0	2119.470575914503	16.281214488478483	3.0	1
172.0	508.0	0.89984287164905	TROUGH	4.0	1	2.022337806433276	37.5	0.0	2119.470575914503	16.281214488478483	4.0	1
173.0	12.0	0.9039112971357413	TROUGH	2.0	1	18.356663484379386	37.5	0.0	3297.304486922212	17.037916688417642	2.0	1
173.0	224.0	0.9299739107747692	TROUGH	3.0	1	18.356663484379386	37.5	0.0	3297.304486922212	17.037916688417642	3.0	1
173.0	364.0	0.9225674335367702	TROUGH	4.0	1	18.356663484379386	37.5	0.0	3297.304486922212	17.037916688417642	4.0	1
173.0	512.0	0.9132324035010468	TROUGH	5.0	1	18.356663484379386	37.5	0.0	3297.304486922212	17.037916688417642	5.0	1
173.0	652.0	0.8920903651125176	TROUGH	6.0	1	18.356663484379386	37.5	0.0	3297.304486922212	17.037916688417642	6.0	1
174.0	44.0	0.9192047607880064	TROUGH	2.0	1	2.735754572392523	37.5	0.0	2338.478391078481	16.42191658067471	2.0	1
174.0	260.0	0.9145042810517064	TROUGH	3.0	1	2.735754572392523	37.5	0.0	2338.478391078481	16.42191658067471	3.0	1
174.0	500.0	0.8917426904982841	TROUGH	4.0	1	2.735754572392523	37.5	0.0	2338.478391078481	16.42191658067471	4.0	1
174.0	660.0	0.8758321361455876	TROUGH	5.0	1	2.735754572392523	37.5	0.0	2338.478391078481	16.42191658067471	5.0	1
179.0	40.0	0.9304279088927544	TROUGH	2.0	1	14.5157710055664	37.5	0.0	2554.132194023247	16.560463879736538	2.0	1
179.0	264.0	0.9312717943833264	TROUGH	3.0	1	14.5157710055664	37.5	0.0	2554.132194023247	16.560463879736538	3.0	1
179.0	448.0	0.932587638220952	TROUGH	4.0	1	14.5157710055664	37.5	0.0	2554.132194023247	16.560463879736538	4.0	1
179.0	612.0	0.908334689288109	TROUGH	5.0	1	14.5157710055664	37.5	0.0	2554.132194023247	16.560463879736538	5.0	1
180.0	28.0	0.9358769187455562	TROUGH	2.0	1	16.037948913051423	37.5	0.0	3336.380110384936	17.063020915730082	2.0	1
180.0	228.0	0.9414684987310672	TROUGH	3.0	1	16.037948913051423	37.5	0.0	3336.380110384936	17.063020915730082	3.0	1
180.0	372.0	0.9310480623777884	TROUGH	4.0	1	16.037948913051423	37.5	0.0	3336.380110384936	17.063020915730082	4.0	1
180.0	504.0	0.9253187136643896	TROUGH	5.0	1	16.037948913051423	37.5	0.0	3336.380110384936	17.063020915730082	5.0	1
180.0	620.0	0.9103754275661642	TROUGH	6.0	1	16.037948913051423	37.5	0.0	3336.380110384936	17.063020915730082	6.0	1
181.0	36.0	0.9281687018204884	TROUGH	2.0	1	2.32641135696518	37.5	0.0	2119.1912649503392	16.28103504448466	2.0	1
181.0	296.0	0.9138035128882664	TROUGH	3.0	1	2.32641135696518	37.5	0.0	2119.1912649503392	16.28103504448466	3.0	1
181.0	480.0	0.9048124884769098	TROUGH	4.0	1	2.32641135696518	37.5	0.0	2119.1912649503392	16.28103504448466	4.0	1
181.0	644.0	0.8850256563000746	TROUGH	5.0	1	2.32641135696518	37.5	0.0	2119.1912649503392	16.28103504448466	5.0	1
184.0	44.0	0.9171844712973746	TROUGH	2.0	1	2.230514589392276	37.5	0.0	2329.017755309113	16.41583857270381	2.0	1
184.0	320.0	0.9173006124220772	TROUGH	3.0	1	2.230514589392276	37.5	0.0	2329.017755309113	16.41583857270381	3.0	1
184.0	572.0	0.8991224606731738	TROUGH	4.0	1	2.230514589392276	37.5	0.0	2329.017755309113	16.41583857270381	4.0	1
185.0	40.0	0.936748022056944	TROUGH	2.0	1	2.36132947418946	37.5	0.0	2328.816260064935	16.41570912160453	2.0	1
185.0	284.0	0.9199727198108598	TROUGH	3.0	1	2.36132947418946	37.5	0.0	2328.816260064935	16.41570912160453	3.0	1
185.0	504.0	0.9061383992159716	TROUGH	4.0	1	2.36132947418946	37.5	0.0	2328.816260064935	16.41570912160453	4.0	1
188.0	36.0	0.9314989992653138	TROUGH	2.0	1	15.90530389847047	37.5	0.0	3052.854681529845	16.880869329034986	2.0	1
188.0	260.0	0.9411190743716688	TROUGH	3.0	1	15.90530389847047	37.5	0.0	3052.854681529845	16.880869329034986	3.0	1
188.0	436.0	0.9369040229435214	TROUGH	4.0	1	15.90530389847047	37.5	0.0	3052.854681529845	16.880869329034986	4.0	1
188.0	600.0	0.9200114555572756	TROUGH	5.0	1	15.90530389847047	37.5	0.0	3052.854681529845	16.880869329034986	5.0	1
195.0	40.0	0.938534283732322	TROUGH	2.0	1	2.4225544387297555	37.5	0.0	2119.5795702508112	16.281284512149302	2.0	1
195.0	268.0	0.9318008371271184	TROUGH	3.0	1	2.4225544387297555	37.5	0.0	2119.5795702508112	16.281284512149302	3.0	1
195.0	484.0	0.9072310118165928	TROUGH	4.0	1	2.4225544387297555	37.5	0.0	2119.5795702508112	16.281284512149302	4.0	1
203.0	44.0	0.8973202916369212	TROUGH	2.0	1	2.658004800249174	37.5	0.0	2401.4780889441977	16.462390886538177	2.0	1
203.0	304.0	0.91013010243617	TROUGH	3.0	1	2.658004800249174	37.5	0.0	2401.4780889441977	16.462390886538177	3.0	1
203.0	548.0	0.8973623211312048	TROUGH	4.0	1	2.658004800249174	37.5	0.0	2401.4780889441977	16.462390886538177	4.0	1
204.0	44.0	0.9496807369621478	TROUGH	2.0	1	2.49588307835034	37.5	0.0	2119.9768404919923	16.281539739361442	2.0	1
204.0	344.0	0.9363106422674972	TROUGH	3.0	1	2.49588307835034	37.5	0.0	2119.9768404919923	16.281539739361442	3.0	1
204.0	564.0	0.9225529419724058	TROUGH	4.0	1	2.49588307835034	37.5	0.0	2119.9768404919923	16.281539739361442	4.0	1
205.0	44.0	0.9507434977927224	TROUGH	2.0	1	2.335629409527884	37.5	0.0	2326.6153988041424	16.414295173048423	2.0	1
205.0	292.0	0.9370389597733324	TROUGH	3.0	1	2.335629409527884	37.5	0.0	2326.6153988041424	16.414295173048423	3.0	1
205.0	492.0	0.9291604299704392	TROUGH	4.0	1	2.335629409527884	37.5	0.0	2326.6153988041424	16.414295173048423	4.0	1
240.0	36.0	0.9218754402273426	TROUGH	2.0	1	15.3910770542808	37.5	0.0	2988.986849719983	16.83983728845253	2.0	1
240.0	244.0	0.940060145354116	TROUGH	3.0	1	15.3910770542808	37.5	0.0	2988.986849719983	16.83983728845253	3.0	1
240.0	420.0	0.9315771554294824	TROUGH	4.0	1	15.3910770542808	37.5	0.0	2988.986849719983	16.83983728845253	4.0	1
240.0	608.0	0.9158769403673536	TROUGH	5.0	1	15.3910770542808	37.5	0.0	2988.986849719983	16.83983728845253	5.0	1
0.0	100.0	1.0541895204884162	PEAK	2.0	2	7.461743184896711	37.5	0.0	4661.619155751496	17.914423895133332	2.0	2
0.0	200.0	1.0276858810799077	PEAK	3.0	2	7.461743184896711	37.5	0.0	4661.619155751496	17.914423895133332	3.0	2
0.0	296.0	1.008065782170937	PEAK	4.0	2	7.461743184896711	37.5	0.0	4661.619155751496	17.914423895133332	4.0	2
0.0	392.0	1.0025752594433033	PEAK	5.0	2	7.461743184896711	37.5	0.0	4661.619155751496	17.914423895133332	5.0	2
0.0	488.0	0.9942312687811364	PEAK	6.0	2	7.461743184896711	37.5	0.0	4661.619155751496	17.914423895133332	6.0	2
0.0	144.0	0.8683994443522725	TROUGH	3.0	2	7.461743184896711	37.5	0.0	4661.619155751496	17.914423895133332	3.0	2
0.0	240.0	0.8468049261610469	TROUGH	4.0	2	7.461743184896711	37.5	0.0	4661.619155751496	17.914423895133332	4.0	2
0.0	328.0	0.8488003692688423	TROUGH	5.0	2	7.461743184896711	37.5	0.0	4661.619155751496	17.914423895133332	5.0	2
0.0	424.0	0.8391385469914572	TROUGH	6.0	2	7.461743184896711	37.5	0.0	4661.619155751496	17.914423895133332	6.0	2
1.0	100.0	1.048051300004505	PEAK	2.0	2	9.8559054688914	37.5	0.0	4561.676607442758	17.85021556706096	2.0	2
1.0	200.0	1.0202286113483678	PEAK	3.0	2	9.8559054688914	37.5	0.0	4561.676607442758	17.85021556706096	3.0	2
1.0	296.0	1.0149890747462005	PEAK	4.0	2	9.8559054688914	37.5	0.0	4561.676607442758	17.85021556706096	4.0	2
1.0	388.0	1.0019247031056873	PEAK	5.0	2	9.8559054688914	37.5	0.0	4561.676607442758	17.85021556706096	5.0	2
1.0	484.0	0.985890996361671	PEAK	6.0	2	9.8559054688914	37.5	0.0	4561.676607442758	17.85021556706096	6.0	2
1.0	148.0	0.8629529401245509	TROUGH	3.0	2	9.8559054688914	37.5	0.0	4561.676607442758	17.85021556706096	3.0	2
1.0	240.0	0.8592096889682286	TROUGH	4.0	2	9.8559054688914	37.5	0.0	4561.676607442758	17.85021556706096	4.0	2
1.0	332.0	0.8513239343695757	TROUGH	5.0	2	9.8559054688914	37.5	0.0	4561.676607442758	17.85021556706096	5.0	2
1.0	428.0	0.8382002992906687	TROUGH	6.0	2	9.8559054688914	37.5	0.0	4561.676607442758	17.85021556706096	6.0	2
10.0	284.0	1.0808421969064932	PEAK	2.0	2	15.99418877287884	37.5	0.0	4945.291939742813	18.09667015048647	2.0	2
13.0	112.0	0.9622604506926546	PEAK	2.0	2	3.7619374670776886	37.5	0.0	5856.614096670197	18.68215123959033	2.0	2
13.0	212.0	0.9624420530482066	PEAK	3.0	2	3.7619374670776886	37.5	0.0	5856.614096670197	18.68215123959033	3.0	2
13.0	336.0	0.960282097150412	PEAK	4.0	2	3.7619374670776886	37.5	0.0	5856.614096670197	18.68215123959033	4.0	2
13.0	468.0	0.9800832197744468	PEAK	5.0	2	3.7619374670776886	37.5	0.0	5856.614096670197	18.68215123959033	5.0	2
13.0	576.0	0.976524035122428	PEAK	6.0	2	3.7619374670776886	37.5	0.0	5856.614096670197	18.68215123959033	6.0	2
13.0	32.0	0.7949091377669645	TROUGH	2.0	2	3.7619374670776886	37.5	0.0	5856.614096670197	18.68215123959033	2.0	2
13.0	156.0	0.8139314632216661	TROUGH	3.0	2	3.7619374670776886	37.5	0.0	5856.614096670197	18.68215123959033	3.0	2
13.0	284.0	0.8118571030733366	TROUGH	4.0	2	3.7619374670776886	37.5	0.0	5856.614096670197	18.68215123959033	4.0	2
13.0	376.0	0.7572737880696838	TROUGH	5.0	2	3.7619374670776886	37.5	0.0	5856.614096670197	18.68215123959033	5.0	2
13.0	508.0	0.8037216371172895	TROUGH	6.0	2	3.7619374670776886	37.5	0.0	5856.614096670197	18.68215123959033	6.0	2
13.0	620.0	0.8084666185516536	TROUGH	7.0	2	3.7619374670776886	37.5	0.0	5856.614096670197	18.68215123959033	7.0	2
14.0	100.0	1.0010881251820898	PEAK	2.0	2	4.502805019763327	37.5	0.0	5857.196704664281	18.682525537483016	2.0	2
14.0	200.0	0.9888495486237407	PEAK	3.0	2	4.502805019763327	37.5	0.0	5857.196704664281	18.682525537483016	3.0	2
14.0	284.0	0.9754426539045136	PEAK	4.0	2	4.502805019763327	37.5	0.0	5857.196704664281	18.682525537483016	4.0	2
14.0	448.0	1.01247968499547	PEAK	5.0	2	4.502805019763327	37.5	0.0	5857.196704664281	18.682525537483016	5.0	2
14.0	564.0	0.9745915883455092	PEAK	6.0	2	4.502805019763327	37.5	0.0	5857.196704664281	18.682525537483016	6.0	2
14.0	28.0	0.8153676473095178	TROUGH	2.0	2	4.502805019763327	37.5	0.0	5857.196704664281	18.682525537483016	2.0	2
14.0	136.0	0.8327126008327354	TROUGH	3.0	2	4.502805019763327	37.5	0.0	5857.196704664281	18.682525537483016	3.0	2
14.0	228.0	0.832064063421514	TROUGH	4.0	2	4.502805019763327	37.5	0.0	5857.196704664281	18.682525537483016	4.0	2
14.0	384.0	0.7609230504113093	TROUGH	5.0	2	4.502805019763327	37.5	0.0	5857.196704664281	18.682525537483016	5.0	2
14.0	504.0	0.8148621590202201	TROUGH	6.0	2	4.502805019763327	37.5	0.0	5857.196704664281	18.682525537483016	6.0	2
14.0	604.0	0.8168526313756179	TROUGH	7.0	2	4.502805019763327	37.5	0.0	5857.196704664281	18.682525537483016	7.0	2
19.0	112.0	1.0514751214391749	PEAK	2.0	2	27.034875546372657	37.5	0.0	4340.136117934958	17.70788635220356	2.0	2
19.0	232.0	1.0181540814428236	PEAK	3.0	2	27.034875546372657	37.5	0.0	4340.136117934958	17.70788635220356	3.0	2
19.0	340.0	1.0110201710881022	PEAK	4.0	2	27.034875546372657	37.5	0.0	4340.136117934958	17.70788635220356	4.0	2
19.0	440.0	1.019547083335283	PEAK	5.0	2	27.034875546372657	37.5	0.0	4340.136117934958	17.70788635220356	5.0	2
19.0	524.0	0.9862918186962732	PEAK	6.0	2	27.034875546372657	37.5	0.0	4340.136117934958	17.70788635220356	6.0	2
19.0	28.0	0.8815082700970145	TROUGH	2.0	2	27.034875546372657	37.5	0.0	4340.136117934958	17.70788635220356	2.0	2
19.0	160.0	0.8708353071792241	TROUGH	3.0	2	27.034875546372657	37.5	0.0	4340.136117934958	17.70788635220356	3.0	2
19.0	268.0	0.8592183605526819	TROUGH	4.0	2	27.034875546372657	37.5	0.0	4340.136117934958	17.70788635220356	4.0	2
19.0	368.0	0.8440228209995326	TROUGH	5.0	2	27.034875546372657	37.5	0.0	4340.136117934958	17.70788635220356	5.0	2
19.0	476.0	0.8471070806000122	TROUGH	6.0	2	27.034875546372657	37.5	0.0	4340.136117934958	17.70788635220356	6.0	2
22.0	104.0	1.001970910177003	PEAK	2.0	2	4.048395813441031	37.5	0.0	4125.46736134489	17.56997189851719	2.0	2
22.0	204.0	1.0027014042756868	PEAK	3.0	2	4.048395813441031	37.5	0.0	4125.46736134489	17.56997189851719	3.0	2
22.0	300.0	0.9996642175913918	PEAK	4.0	2	4.048395813441031	37.5	0.0	4125.46736134489	17.56997189851719	4.0	2
22.0	388.0	0.997527992356664	PEAK	5.0	2	4.048395813441031	37.5	0.0	4125.46736134489	17.56997189851719	5.0	2
22.0	480.0	0.9947451893277834	PEAK	6.0	2	4.048395813441031	37.5	0.0	4125.46736134489	17.56997189851719	6.0	2
22.0	576.0	0.9871616253404388	PEAK	7.0	2	4.048395813441031	37.5	0.0	4125.46736134489	17.56997189851719	7.0	2
22.0	24.0	0.8151642628729164	TROUGH	2.0	2	4.048395813441031	37.5	0.0	4125.46736134489	17.56997189851719	2.0	2
22.0	144.0	0.8300689458538925	TROUGH	3.0	2	4.048395813441031	37.5	0.0	4125.46736134489	17.56997189851719	3.0	2
22.0	236.0	0.8369917576757678	TROUGH	4.0	2	4.048395813441031	37.5	0.0	4125.46736134489	17.56997189851719	4.0	2
22.0	332.0	0.838433757377207	TROUGH	5.0	2	4.048395813441031	37.5	0.0	4125.46736134489	17.56997189851719	5.0	2
22.0	420.0	0.8255728160266596	TROUGH	6.0	2	4.048395813441031	37.5	0.0	4125.46736134489	17.56997189851719	6.0	2
22.0	516.0	0.8200178818797131	TROUGH	7.0	2	4.048395813441031	37.5	0.0	4125.46736134489	17.56997189851719	7.0	2
22.0	616.0	0.8119932407744794	TROUGH	8.0	2	4.048395813441031	37.5	0.0	4125.46736134489	17.56997189851719	8.0	2
24.0	84.0	1.0324630860412327	PEAK	2.0	2	12.48168923533066	37.5	0.0	5661.421579323483	18.55674934216869	2.0	2
24.0	168.0	1.0171625853620565	PEAK	3.0	2	12.48168923533066	37.5	0.0	5661.421579323483	18.55674934216869	3.0	2
24.0	248.0	1.0085638537780883	PEAK	4.0	2	12.48168923533066	37.5	0.0	5661.421579323483	18.55674934216869	4.0	2
24.0	328.0	0.995971827850404	PEAK	5.0	2	12.48168923533066	37.5	0.0	5661.421579323483	18.55674934216869	5.0	2
24.0	404.0	0.9959510084977063	PEAK	6.0	2	12.48168923533066	37.5	0.0	5661.421579323483	18.55674934216869	6.0	2
24.0	488.0	0.9913444248456544	PEAK	7.0	2	12.48168923533066	37.5	0.0	5661.421579323483	18.55674934216869	7.0	2
24.0	572.0	0.9907043684239168	PEAK	8.0	2	12.48168923533066	37.5	0.0	5661.421579323483	18.55674934216869	8.0	2
24.0	124.0	0.8638911749438316	TROUGH	3.0	2	12.48168923533066	37.5	0.0	5661.421579323483	18.55674934216869	3.0	2
24.0	204.0	0.8687130422080893	TROUGH	4.0	2	12.48168923533066	37.5	0.0	5661.421579323483	18.55674934216869	4.0	2
24.0	272.0	0.8504399686446678	TROUGH	5.0	2	12.48168923533066	37.5	0.0	5661.421579323483	18.55674934216869	5.0	2
24.0	352.0	0.8413418964301216	TROUGH	6.0	2	12.48168923533066	37.5	0.0	5661.421579323483	18.55674934216869	6.0	2
24.0	432.0	0.8406519494167886	TROUGH	7.0	2	12.48168923533066	37.5	0.0	5661.421579323483	18.55674934216869	7.0	2
24.0	528.0	0.8354549489647886	TROUGH	8.0	2	12.48168923533066	37.5	0.0	5661.421579323483	18.55674934216869	8.0	2
26.0	100.0	1.0724280692904802	PEAK	2.0	2	20.113624078682086	37.5	0.0	4709.372435089626	17.94510310311993	2.0	2
26.0	204.0	1.06255517644414	PEAK	3.0	2	20.113624078682086	37.5	0.0	4709.372435089626	17.94510310311993	3.0	2
26.0	296.0	1.0427495933525024	PEAK	4.0	2	20.113624078682086	37.5	0.0	4709.372435089626	17.94510310311993	4.0	2
26.0	388.0	1.0324678740704742	PEAK	5.0	2	20.113624078682086	37.5	0.0	4709.372435089626	17.94510310311993	5.0	2
26.0	484.0	1.014315300182864	PEAK	6.0	2	20.113624078682086	37.5	0.0	4709.372435089626	17.94510310311993	6.0	2
26.0	136.0	0.8863336067163159	TROUGH	3.0	2	20.113624078682086	37.5	0.0	4709.372435089626	17.94510310311993	3.0	2
26.0	244.0	0.8866796675920382	TROUGH	4.0	2	20.113624078682086	37.5	0.0	4709.372435089626	17.94510310311993	4.0	2
26.0	332.0	0.871226195247974	TROUGH	5.0	2	20.113624078682086	37.5	0.0	4709.372435089626	17.94510310311993	5.0	2
26.0	420.0	0.8631288927446006	TROUGH	6.0	2	20.113624078682086	37.5	0.0	4709.372435089626	17.94510310311993	6.0	2
33.0	96.0	1.0712395946133886	PEAK	2.0	2	16.154870240372	37.5	0.0	5400.325352793682	18.389007449899783	2.0	2
33.0	184.0	1.0597135733729206	PEAK	3.0	2	16.154870240372	37.5	0.0	5400.325352793682	18.389007449899783	3.0	2
33.0	272.0	1.0527259955486343	PEAK	4.0	2	16.154870240372	37.5	0.0	5400.325352793682	18.389007449899783	4.0	2
33.0	356.0	1.039652807638208	PEAK	5.0	2	16.154870240372	37.5	0.0	5400.325352793682	18.389007449899783	5.0	2
33.0	440.0	1.0372552758087366	PEAK	6.0	2	16.154870240372	37.5	0.0	5400.325352793682	18.389007449899783	6.0	2
33.0	524.0	1.036076987295364	PEAK	7.0	2	16.154870240372	37.5	0.0	5400.325352793682	18.389007449899783	7.0	2
33.0	132.0	0.8901355247391952	TROUGH	3.0	2	16.154870240372	37.5	0.0	5400.325352793682	18.389007449899783	3.0	2
33.0	220.0	0.8867134616863256	TROUGH	4.0	2	16.154870240372	37.5	0.0	5400.325352793682	18.389007449899783	4.0	2
33.0	300.0	0.889341169055961	TROUGH	5.0	2	16.154870240372	37.5	0.0	5400.325352793682	18.389007449899783	5.0	2
33.0	384.0	0.8773946711190833	TROUGH	6.0	2	16.154870240372	37.5	0.0	5400.325352793682	18.389007449899783	6.0	2
33.0	468.0	0.8765743439735686	TROUGH	7.0	2	16.154870240372	37.5	0.0	5400.325352793682	18.389007449899783	7.0	2
34.0	88.0	1.024659196863472	PEAK	2.0	2	2.8917154889811245	37.5	0.0	5855.944283599097	18.68172091658832	2.0	2
34.0	172.0	1.015032687122707	PEAK	3.0	2	2.8917154889811245	37.5	0.0	5855.944283599097	18.68172091658832	3.0	2
34.0	252.0	0.9970997434116242	PEAK	4.0	2	2.8917154889811245	37.5	0.0	5855.944283599097	18.68172091658832	4.0	2
34.0	328.0	0.9882468414901676	PEAK	5.0	2	2.8917154889811245	37.5	0.0	5855.944283599097	18.68172091658832	5.0	2
34.0	404.0	0.9907263654059086	PEAK	6.0	2	2.8917154889811245	37.5	0.0	5855.944283599097	18.68172091658832	6.0	2
34.0	480.0	0.9874185220486584	PEAK	7.0	2	2.8917154889811245	37.5	0.0	5855.944283599097	18.68172091658832	7.0	2
34.0	560.0	0.9910396858503908	PEAK	8.0	2	2.8917154889811245	37.5	0.0	5855.944283599097	18.68172091658832	8.0	2
34.0	648.0	1.007672929540708	PEAK	9.0	2	2.8917154889811245	37.5	0.0	5855.944283599097	18.68172091658832	9.0	2
34.0	116.0	0.8552745622272092	TROUGH	3.0	2	2.8917154889811245	37.5	0.0	5855.944283599097	18.68172091658832	3.0	2
34.0	204.0	0.8543083378110946	TROUGH	4.0	2	2.8917154889811245	37.5	0.0	5855.944283599097	18.68172091658832	4.0	2
34.0	276.0	0.8431638766498565	TROUGH	5.0	2	2.8917154889811245	37.5	0.0	5855.944283599097	18.68172091658832	5.0	2
34.0	352.0	0.8365859972783645	TROUGH	6.0	2	2.8917154889811245	37.5	0.0	5855.944283599097	18.68172091658832	6.0	2
34.0	428.0	0.8380371593922379	TROUGH	7.0	2	2.8917154889811245	37.5	0.0	5855.944283599097	18.68172091658832	7.0	2
34.0	508.0	0.8339976221612513	TROUGH	8.0	2	2.8917154889811245	37.5	0.0	5855.944283599097	18.68172091658832	8.0	2
34.0	588.0	0.8249022740520301	TROUGH	9.0	2	2.8917154889811245	37.5	0.0	5855.944283599097	18.68172091658832	9.0	2
38.0	120.0	0.9844373287899914	PEAK	2.0	2	2.224710387672588	37.5	0.0	4123.1916811881765	17.568509882383292	2.0	2
38.0	232.0	0.9909001287698022	PEAK	3.0	2	2.224710387672588	37.5	0.0	4123.1916811881765	17.568509882383292	3.0	2
38.0	336.0	0.9818749588094088	PEAK	4.0	2	2.224710387672588	37.5	0.0	4123.1916811881765	17.568509882383292	4.0	2
38.0	436.0	0.9689771634859226	PEAK	5.0	2	2.224710387672588	37.5	0.0	4123.1916811881765	17.568509882383292	5.0	2
38.0	536.0	0.9640228537333416	PEAK	6.0	2	2.224710387672588	37.5	0.0	4123.1916811881765	17.568509882383292	6.0	2
38.0	640.0	0.9668959388139567	PEAK	7.0	2	2.224710387672588	37.5	0.0	4123.1916811881765	17.568509882383292	7.0	2
38.0	24.0	0.8213607111146117	TROUGH	2.0	2	2.224710387672588	37.5	0.0	4123.1916811881765	17.568509882383292	2.0	2
38.0	164.0	0.8372773255382073	TROUGH	3.0	2	2.224710387672588	37.5	0.0	4123.1916811881765	17.568509882383292	3.0	2
38.0	272.0	0.8444152301206543	TROUGH	4.0	2	2.224710387672588	37.5	0.0	4123.1916811881765	17.568509882383292	4.0	2
38.0	364.0	0.8348536909811872	TROUGH	5.0	2	2.224710387672588	37.5	0.0	4123.1916811881765	17.568509882383292	5.0	2
38.0	464.0	0.8253174445047398	TROUGH	6.0	2	2.224710387672588	37.5	0.0	4123.1916811881765	17.568509882383292	6.0	2
38.0	576.0	0.8114814339507838	TROUGH	7.0	2	2.224710387672588	37.5	0.0	4123.1916811881765	17.568509882383292	7.0	2
40.0	92.0	1.0715718457459409	PEAK	2.0	2	18.84182599611282	37.5	0.0	5494.901818050431	18.449768325141545	2.0	2
40.0	180.0	1.0440075821216404	PEAK	3.0	2	18.84182599611282	37.5	0.0	5494.901818050431	18.449768325141545	3.0	2
40.0	268.0	1.0266179431193674	PEAK	4.0	2	18.84182599611282	37.5	0.0	5494.901818050431	18.449768325141545	4.0	2
40.0	352.0	1.0120113704564977	PEAK	5.0	2	18.84182599611282	37.5	0.0	5494.901818050431	18.449768325141545	5.0	2
40.0	432.0	1.010267880405746	PEAK	6.0	2	18.84182599611282	37.5	0.0	5494.901818050431	18.449768325141545	6.0	2
40.0	520.0	1.0097646741887552	PEAK	7.0	2	18.84182599611282	37.5	0.0	5494.901818050431	18.449768325141545	7.0	2
40.0	16.0	0.8791056061535071	TROUGH	2.0	2	18.84182599611282	37.5	0.0	5494.901818050431	18.449768325141545	2.0	2
40.0	132.0	0.8787441170989392	TROUGH	3.0	2	18.84182599611282	37.5	0.0	5494.901818050431	18.449768325141545	3.0	2
40.0	220.0	0.8762768706844822	TROUGH	4.0	2	18.84182599611282	37.5	0.0	5494.901818050431	18.449768325141545	4.0	2
40.0	300.0	0.8697241445542693	TROUGH	5.0	2	18.84182599611282	37.5	0.0	5494.901818050431	18.449768325141545	5.0	2
40.0	380.0	0.8634247825489694	TROUGH	6.0	2	18.84182599611282	37.5	0.0	5494.901818050431	18.449768325141545	6.0	2
40.0	468.0	0.8596943833068267	TROUGH	7.0	2	18.84182599611282	37.5	0.0	5494.901818050431	18.449768325141545	7.0	2
55.0	120.0	1.0009060594408226	PEAK	2.0	2	2.7176465188136247	37.5	0.0	4122.038309121082	17.567768895753208	2.0	2
55.0	228.0	0.9903374501187652	PEAK	3.0	2	2.7176465188136247	37.5	0.0	4122.038309121082	17.567768895753208	3.0	2
55.0	332.0	0.991713412813332	PEAK	4.0	2	2.7176465188136247	37.5	0.0	4122.038309121082	17.567768895753208	4.0	2
55.0	424.0	0.9853842355580203	PEAK	5.0	2	2.7176465188136247	37.5	0.0	4122.038309121082	17.567768895753208	5.0	2
55.0	524.0	0.9896678129986298	PEAK	6.0	2	2.7176465188136247	37.5	0.0	4122.038309121082	17.567768895753208	6.0	2
55.0	632.0	0.9790282929368892	PEAK	7.0	2	2.7176465188136247	37.5	0.0	4122.038309121082	17.567768895753208	7.0	2
55.0	24.0	0.8339958917754724	TROUGH	2.0	2	2.7176465188136247	37.5	0.0	4122.038309121082	17.567768895753208	2.0	2
55.0	164.0	0.8485346944789884	TROUGH	3.0	2	2.7176465188136247	37.5	0.0	4122.038309121082	17.567768895753208	3.0	2
55.0	268.0	0.8393097617183707	TROUGH	4.0	2	2.7176465188136247	37.5	0.0	4122.038309121082	17.567768895753208	4.0	2
55.0	360.0	0.8381759276992025	TROUGH	5.0	2	2.7176465188136247	37.5	0.0	4122.038309121082	17.567768895753208	5.0	2
55.0	452.0	0.820364127023813	TROUGH	6.0	2	2.7176465188136247	37.5	0.0	4122.038309121082	17.567768895753208	6.0	2
55.0	556.0	0.8163974883394097	TROUGH	7.0	2	2.7176465188136247	37.5	0.0	4122.038309121082	17.567768895753208	7.0	2
64.0	92.0	1.1036455801744902	PEAK	2.0	2	34.49242853012298	37.5	0.0	5026.677398997052	18.148956432520965	2.0	2
64.0	188.0	1.0891418531333872	PEAK	3.0	2	34.49242853012298	37.5	0.0	5026.677398997052	18.148956432520965	3.0	2
64.0	272.0	1.0765300699142857	PEAK	4.0	2	34.49242853012298	37.5	0.0	5026.677398997052	18.148956432520965	4.0	2
64.0	356.0	1.0654182595427064	PEAK	5.0	2	34.49242853012298	37.5	0.0	5026.677398997052	18.148956432520965	5.0	2
64.0	440.0	1.0547995727559305	PEAK	6.0	2	34.49242853012298	37.5	0.0	5026.677398997052	18.148956432520965	6.0	2
64.0	528.0	1.0401993890900774	PEAK	7.0	2	34.49242853012298	37.5	0.0	5026.677398997052	18.148956432520965	7.0	2
64.0	132.0	0.9113519709974356	TROUGH	3.0	2	34.49242853012298	37.5	0.0	5026.677398997052	18.148956432520965	3.0	2
64.0	220.0	0.9114713845684924	TROUGH	4.0	2	34.49242853012298	37.5	0.0	5026.677398997052	18.148956432520965	4.0	2
64.0	304.0	0.904381846737258	TROUGH	5.0	2	34.49242853012298	37.5	0.0	5026.677398997052	18.148956432520965	5.0	2
64.0	384.0	0.8963844504546393	TROUGH	6.0	2	34.49242853012298	37.5	0.0	5026.677398997052	18.148956432520965	6.0	2
64.0	476.0	0.8826701964971204	TROUGH	7.0	2	34.49242853012298	37.5	0.0	5026.677398997052	18.148956432520965	7.0	2
66.0	84.0	1.0578696296123231	PEAK	2.0	2	3.90855295095534	37.5	0.0	5856.678968165265	18.68219291643676	2.0	2
66.0	168.0	1.0431216314344105	PEAK	3.0	2	3.90855295095534	37.5	0.0	5856.678968165265	18.68219291643676	3.0	2
66.0	244.0	1.0390739316029407	PEAK	4.0	2	3.90855295095534	37.5	0.0	5856.678968165265	18.68219291643676	4.0	2
66.0	316.0	1.0323079431587954	PEAK	5.0	2	3.90855295095534	37.5	0.0	5856.678968165265	18.68219291643676	5.0	2
66.0	392.0	1.0283291510857342	PEAK	6.0	2	3.90855295095534	37.5	0.0	5856.678968165265	18.68219291643676	6.0	2
66.0	472.0	1.0259947895345205	PEAK	7.0	2	3.90855295095534	37.5	0.0	5856.678968165265	18.68219291643676	7.0	2
66.0	552.0	1.0299011453557827	PEAK	8.0	2	3.90855295095534	37.5	0.0	5856.678968165265	18.68219291643676	8.0	2
66.0	640.0	1.025576176398571	PEAK	9.0	2	3.90855295095534	37.5	0.0	5856.678968165265	18.68219291643676	9.0	2
66.0	24.0	0.8574686441713462	TROUGH	2.0	2	3.90855295095534	37.5	0.0	5856.678968165265	18.68219291643676	2.0	2
66.0	124.0	0.8742181604669469	TROUGH	3.0	2	3.90855295095534	37.5	0.0	5856.678968165265	18.68219291643676	3.0	2
66.0	192.0	0.8788915273420567	TROUGH	4.0	2	3.90855295095534	37.5	0.0	5856.678968165265	18.68219291643676	4.0	2
66.0	272.0	0.8764736648831453	TROUGH	5.0	2	3.90855295095534	37.5	0.0	5856.678968165265	18.68219291643676	5.0	2
66.0	344.0	0.8589408717036616	TROUGH	6.0	2	3.90855295095534	37.5	0.0	5856.678968165265	18.68219291643676	6.0	2
66.0	420.0	0.8625767381067387	TROUGH	7.0	2	3.90855295095534	37.5	0.0	5856.678968165265	18.68219291643676	7.0	2
66.0	500.0	0.8545381720245605	TROUGH	8.0	2	3.90855295095534	37.5	0.0	5856.678968165265	18.68219291643676	8.0	2
66.0	580.0	0.851881122386124	TROUGH	9.0	2	3.90855295095534	37.5	0.0	5856.678968165265	18.68219291643676	9.0	2
67.0	96.0	1.105587466013953	PEAK	2.0	2	23.149739514984173	37.5	0.0	4849.526698651271	18.03514554337979	2.0	2
67.0	196.0	1.0739455947118317	PEAK	3.0	2	23.149739514984173	37.5	0.0	4849.526698651271	18.03514554337979	3.0	2
67.0	288.0	1.0710983498426785	PEAK	4.0	2	23.149739514984173	37.5	0.0	4849.526698651271	18.03514554337979	4.0	2
67.0	380.0	1.0558654751641003	PEAK	5.0	2	23.149739514984173	37.5	0.0	4849.526698651271	18.03514554337979	5.0	2
67.0	496.0	1.0435554912177385	PEAK	6.0	2	23.149739514984173	37.5	0.0	4849.526698651271	18.03514554337979	6.0	2
67.0	144.0	0.9160947357318212	TROUGH	3.0	2	23.149739514984173	37.5	0.0	4849.526698651271	18.03514554337979	3.0	2
67.0	228.0	0.9039364390488736	TROUGH	4.0	2	23.149739514984173	37.5	0.0	4849.526698651271	18.03514554337979	4.0	2
67.0	320.0	0.8896897855271574	TROUGH	5.0	2	23.149739514984173	37.5	0.0	4849.526698651271	18.03514554337979	5.0	2
67.0	408.0	0.8723042271021183	TROUGH	6.0	2	23.149739514984173	37.5	0.0	4849.526698651271	18.03514554337979	6.0	2
68.0	112.0	1.0098481003928428	PEAK	2.0	2	3.0479522985081138	37.5	0.0	4122.731410599945	17.568214180448216	2.0	2
68.0	224.0	0.9959971459937847	PEAK	3.0	2	3.0479522985081138	37.5	0.0	4122.731410599945	17.568214180448216	3.0	2
68.0	324.0	1.0032352173373993	PEAK	4.0	2	3.0479522985081138	37.5	0.0	4122.731410599945	17.568214180448216	4.0	2
68.0	420.0	0.9947989197201366	PEAK	5.0	2	3.0479522985081138	37.5	0.0	4122.731410599945	17.568214180448216	5.0	2
68.0	520.0	0.993009996674056	PEAK	6.0	2	3.0479522985081138	37.5	0.0	4122.731410599945	17.568214180448216	6.0	2
68.0	628.0	0.9862037615594044	PEAK	7.0	2	3.0479522985081138	37.5	0.0	4122.731410599945	17.568214180448216	7.0	2
68.0	32.0	0.8420854127533262	TROUGH	2.0	2	3.0479522985081138	37.5	0.0	4122.731410599945	17.568214180448216	2.0	2
68.0	144.0	0.8567852656007747	TROUGH	3.0	2	3.0479522985081138	37.5	0.0	4122.731410599945	17.568214180448216	3.0	2
68.0	252.0	0.8470823553840866	TROUGH	4.0	2	3.0479522985081138	37.5	0.0	4122.731410599945	17.568214180448216	4.0	2
68.0	356.0	0.8373273416671085	TROUGH	5.0	2	3.0479522985081138	37.5	0.0	4122.731410599945	17.568214180448216	5.0	2
68.0	448.0	0.8212733681210262	TROUGH	6.0	2	3.0479522985081138	37.5	0.0	4122.731410599945	17.568214180448216	6.0	2
68.0	552.0	0.8172963310765164	TROUGH	7.0	2	3.0479522985081138	37.5	0.0	4122.731410599945	17.568214180448216	7.0	2
76.0	100.0	1.1262097115915286	PEAK	2.0	2	20.56507754510409	37.5	0.0	4877.752102367334	18.05327902118724	2.0	2
76.0	200.0	1.09131278892113	PEAK	3.0	2	20.56507754510409	37.5	0.0	4877.752102367334	18.05327902118724	3.0	2
76.0	292.0	1.086130008736859	PEAK	4.0	2	20.56507754510409	37.5	0.0	4877.752102367334	18.05327902118724	4.0	2
76.0	380.0	1.0680689400427574	PEAK	5.0	2	20.56507754510409	37.5	0.0	4877.752102367334	18.05327902118724	5.0	2
76.0	468.0	1.0584963499155626	PEAK	6.0	2	20.56507754510409	37.5	0.0	4877.752102367334	18.05327902118724	6.0	2
76.0	556.0	1.0617879720587933	PEAK	7.0	2	20.56507754510409	37.5	0.0	4877.752102367334	18.05327902118724	7.0	2
76.0	144.0	0.9205189709902362	TROUGH	3.0	2	20.56507754510409	37.5	0.0	4877.752102367334	18.05327902118724	3.0	2
76.0	228.0	0.919049555323332	TROUGH	4.0	2	20.56507754510409	37.5	0.0	4877.752102367334	18.05327902118724	4.0	2
76.0	320.0	0.9120754595606324	TROUGH	5.0	2	20.56507754510409	37.5	0.0	4877.752102367334	18.05327902118724	5.0	2
76.0	408.0	0.8955813985549054	TROUGH	6.0	2	20.56507754510409	37.5	0.0	4877.752102367334	18.05327902118724	6.0	2
76.0	500.0	0.8954349717164836	TROUGH	7.0	2	20.56507754510409	37.5	0.0	4877.752102367334	18.05327902118724	7.0	2
80.0	96.0	1.0954056585297596	PEAK	2.0	2	22.539700978708822	37.5	0.0	5349.160290057666	18.35613633354753	2.0	2
80.0	184.0	1.0845608417168189	PEAK	3.0	2	22.539700978708822	37.5	0.0	5349.160290057666	18.35613633354753	3.0	2
80.0	268.0	1.0699047783766509	PEAK	4.0	2	22.539700978708822	37.5	0.0	5349.160290057666	18.35613633354753	4.0	2
80.0	348.0	1.0639236635863316	PEAK	5.0	2	22.539700978708822	37.5	0.0	5349.160290057666	18.35613633354753	5.0	2
80.0	432.0	1.065115890437898	PEAK	6.0	2	22.539700978708822	37.5	0.0	5349.160290057666	18.35613633354753	6.0	2
80.0	516.0	1.0582826395500045	PEAK	7.0	2	22.539700978708822	37.5	0.0	5349.160290057666	18.35613633354753	7.0	2
80.0	132.0	0.9034250361678778	TROUGH	3.0	2	22.539700978708822	37.5	0.0	5349.160290057666	18.35613633354753	3.0	2
80.0	220.0	0.908707418186026	TROUGH	4.0	2	22.539700978708822	37.5	0.0	5349.160290057666	18.35613633354753	4.0	2
80.0	296.0	0.9073782770611276	TROUGH	5.0	2	22.539700978708822	37.5	0.0	5349.160290057666	18.35613633354753	5.0	2
80.0	380.0	0.8959162925232153	TROUGH	6.0	2	22.539700978708822	37.5	0.0	5349.160290057666	18.35613633354753	6.0	2
80.0	464.0	0.8937953282185246	TROUGH	7.0	2	22.539700978708822	37.5	0.0	5349.160290057666	18.35613633354753	7.0	2
83.0	108.0	1.104990829800792	PEAK	2.0	2	30.01807851437864	37.5	0.0	4346.055388496176	17.711689201666328	2.0	2
83.0	216.0	1.080429551189633	PEAK	3.0	2	30.01807851437864	37.5	0.0	4346.055388496176	17.711689201666328	3.0	2
83.0	312.0	1.075997297251091	PEAK	4.0	2	30.01807851437864	37.5	0.0	4346.055388496176	17.711689201666328	4.0	2
83.0	408.0	1.0680353480893867	PEAK	5.0	2	30.01807851437864	37.5	0.0	4346.055388496176	17.711689201666328	5.0	2
83.0	504.0	1.0717973685850242	PEAK	6.0	2	30.01807851437864	37.5	0.0	4346.055388496176	17.711689201666328	6.0	2
83.0	604.0	1.0570806731183038	PEAK	7.0	2	30.01807851437864	37.5	0.0	4346.055388496176	17.711689201666328	7.0	2
83.0	24.0	0.9029638385470332	TROUGH	2.0	2	30.01807851437864	37.5	0.0	4346.055388496176	17.711689201666328	2.0	2
83.0	144.0	0.9116426591822028	TROUGH	3.0	2	30.01807851437864	37.5	0.0	4346.055388496176	17.711689201666328	3.0	2
83.0	248.0	0.9140196489291684	TROUGH	4.0	2	30.01807851437864	37.5	0.0	4346.055388496176	17.711689201666328	4.0	2
83.0	344.0	0.9088270945139364	TROUGH	5.0	2	30.01807851437864	37.5	0.0	4346.055388496176	17.711689201666328	5.0	2
83.0	436.0	0.8981697739764007	TROUGH	6.0	2	30.01807851437864	37.5	0.0	4346.055388496176	17.711689201666328	6.0	2
83.0	532.0	0.8802742342770068	TROUGH	7.0	2	30.01807851437864	37.5	0.0	4346.055388496176	17.711689201666328	7.0	2
86.0	84.0	1.057110340712313	PEAK	2.0	2	3.385562677258517	37.5	0.0	5856.934263408031	18.6823569314732	2.0	2
86.0	164.0	1.066914156916024	PEAK	3.0	2	3.385562677258517	37.5	0.0	5856.934263408031	18.6823569314732	3.0	2
86.0	240.0	1.0488620376337474	PEAK	4.0	2	3.385562677258517	37.5	0.0	5856.934263408031	18.6823569314732	4.0	2
86.0	324.0	1.0479787848273971	PEAK	5.0	2	3.385562677258517	37.5	0.0	5856.934263408031	18.6823569314732	5.0	2
86.0	400.0	1.0451974728238085	PEAK	6.0	2	3.385562677258517	37.5	0.0	5856.934263408031	18.6823569314732	6.0	2
86.0	484.0	1.0346020239425129	PEAK	7.0	2	3.385562677258517	37.5	0.0	5856.934263408031	18.6823569314732	7.0	2
86.0	568.0	1.0425283510129186	PEAK	8.0	2	3.385562677258517	37.5	0.0	5856.934263408031	18.6823569314732	8.0	2
86.0	20.0	0.869470193855541	TROUGH	2.0	2	3.385562677258517	37.5	0.0	5856.934263408031	18.6823569314732	2.0	2
86.0	120.0	0.8932257704381951	TROUGH	3.0	2	3.385562677258517	37.5	0.0	5856.934263408031	18.6823569314732	3.0	2
86.0	192.0	0.893237440074297	TROUGH	4.0	2	3.385562677258517	37.5	0.0	5856.934263408031	18.6823569314732	4.0	2
86.0	276.0	0.8787969694891212	TROUGH	5.0	2	3.385562677258517	37.5	0.0	5856.934263408031	18.6823569314732	5.0	2
86.0	348.0	0.8710838166789605	TROUGH	6.0	2	3.385562677258517	37.5	0.0	5856.934263408031	18.6823569314732	6.0	2
86.0	428.0	0.862430966828779	TROUGH	7.0	2	3.385562677258517	37.5	0.0	5856.934263408031	18.6823569314732	7.0	2
86.0	512.0	0.8601701831601183	TROUGH	8.0	2	3.385562677258517	37.5	0.0	5856.934263408031	18.6823569314732	8.0	2
86.0	596.0	0.8464475862664445	TROUGH	9.0	2	3.385562677258517	37.5	0.0	5856.934263408031	18.6823569314732	9.0	2
88.0	104.0	1.1274942021981835	PEAK	2.0	2	30.50358423787405	37.5	0.0	4361.990207924531	17.721926564340624	2.0	2
88.0	208.0	1.1135502952930922	PEAK	3.0	2	30.50358423787405	37.5	0.0	4361.990207924531	17.721926564340624	3.0	2
88.0	304.0	1.094049614829494	PEAK	4.0	2	30.50358423787405	37.5	0.0	4361.990207924531	17.721926564340624	4.0	2
88.0	392.0	1.0809971201235915	PEAK	5.0	2	30.50358423787405	37.5	0.0	4361.990207924531	17.721926564340624	5.0	2
88.0	488.0	1.0633087735354374	PEAK	6.0	2	30.50358423787405	37.5	0.0	4361.990207924531	17.721926564340624	6.0	2
88.0	24.0	0.9318691715335276	TROUGH	2.0	2	30.50358423787405	37.5	0.0	4361.990207924531	17.721926564340624	2.0	2
88.0	144.0	0.9296890783157368	TROUGH	3.0	2	30.50358423787405	37.5	0.0	4361.990207924531	17.721926564340624	3.0	2
88.0	244.0	0.9259315491630964	TROUGH	4.0	2	30.50358423787405	37.5	0.0	4361.990207924531	17.721926564340624	4.0	2
88.0	336.0	0.917247847387898	TROUGH	5.0	2	30.50358423787405	37.5	0.0	4361.990207924531	17.721926564340624	5.0	2
88.0	436.0	0.902674739605236	TROUGH	6.0	2	30.50358423787405	37.5	0.0	4361.990207924531	17.721926564340624	6.0	2
89.0	96.0	1.128126060724922	PEAK	2.0	2	41.54937680719132	37.5	0.0	5120.660173118742	18.20933588947973	2.0	2
89.0	188.0	1.109215186546195	PEAK	3.0	2	41.54937680719132	37.5	0.0	5120.660173118742	18.20933588947973	3.0	2
89.0	276.0	1.0980861196703708	PEAK	4.0	2	41.54937680719132	37.5	0.0	5120.660173118742	18.20933588947973	4.0	2
89.0	356.0	1.0840811697573884	PEAK	5.0	2	41.54937680719132	37.5	0.0	5120.660173118742	18.20933588947973	5.0	2
89.0	440.0	1.075487399881208	PEAK	6.0	2	41.54937680719132	37.5	0.0	5120.660173118742	18.20933588947973	6.0	2
89.0	512.0	1.0605979205095557	PEAK	7.0	2	41.54937680719132	37.5	0.0	5120.660173118742	18.20933588947973	7.0	2
89.0	132.0	0.9381824655327812	TROUGH	3.0	2	41.54937680719132	37.5	0.0	5120.660173118742	18.20933588947973	3.0	2
89.0	220.0	0.9301808067967736	TROUGH	4.0	2	41.54937680719132	37.5	0.0	5120.660173118742	18.20933588947973	4.0	2
89.0	304.0	0.922394004259716	TROUGH	5.0	2	41.54937680719132	37.5	0.0	5120.660173118742	18.20933588947973	5.0	2
89.0	388.0	0.9019815003004188	TROUGH	6.0	2	41.54937680719132	37.5	0.0	5120.660173118742	18.20933588947973	6.0	2
89.0	464.0	0.9274953358649763	TROUGH	7.0	2	41.54937680719132	37.5	0.0	5120.660173118742	18.20933588947973	7.0	2
90.0	108.0	1.136722043187444	PEAK	2.0	2	20.572665848864432	37.5	0.0	4622.219785083895	17.889111675658445	2.0	2
90.0	212.0	1.105197897758524	PEAK	3.0	2	20.572665848864432	37.5	0.0	4622.219785083895	17.889111675658445	3.0	2
90.0	304.0	1.1001615002749223	PEAK	4.0	2	20.572665848864432	37.5	0.0	4622.219785083895	17.889111675658445	4.0	2
90.0	392.0	1.087102533612269	PEAK	5.0	2	20.572665848864432	37.5	0.0	4622.219785083895	17.889111675658445	5.0	2
90.0	484.0	1.0706173552883145	PEAK	6.0	2	20.572665848864432	37.5	0.0	4622.219785083895	17.889111675658445	6.0	2
90.0	24.0	0.9287945618589948	TROUGH	2.0	2	20.572665848864432	37.5	0.0	4622.219785083895	17.889111675658445	2.0	2
90.0	156.0	0.926464318785129	TROUGH	3.0	2	20.572665848864432	37.5	0.0	4622.219785083895	17.889111675658445	3.0	2
90.0	248.0	0.9239099012414111	TROUGH	4.0	2	20.572665848864432	37.5	0.0	4622.219785083895	17.889111675658445	4.0	2
90.0	336.0	0.9114353889071514	TROUGH	5.0	2	20.572665848864432	37.5	0.0	4622.219785083895	17.889111675658445	5.0	2
90.0	424.0	0.9028970989566428	TROUGH	6.0	2	20.572665848864432	37.5	0.0	4622.219785083895	17.889111675658445	6.0	2
92.0	108.0	1.076816979274367	PEAK	2.0	2	3.7871752535420455	37.5	0.0	4124.730937780225	17.569498781445027	2.0	2
92.0	212.0	1.0509242620408914	PEAK	3.0	2	3.7871752535420455	37.5	0.0	4124.730937780225	17.569498781445027	3.0	2
92.0	312.0	1.0599639983225	PEAK	4.0	2	3.7871752535420455	37.5	0.0	4124.730937780225	17.569498781445027	4.0	2
92.0	404.0	1.054596326018706	PEAK	5.0	2	3.7871752535420455	37.5	0.0	4124.730937780225	17.569498781445027	5.0	2
92.0	500.0	1.0566584737833635	PEAK	6.0	2	3.7871752535420455	37.5	0.0	4124.730937780225	17.569498781445027	6.0	2
92.0	600.0	1.0589531055896138	PEAK	7.0	2	3.7871752535420455	37.5	0.0	4124.730937780225	17.569498781445027	7.0	2
92.0	20.0	0.8671703686753001	TROUGH	2.0	2	3.7871752535420455	37.5	0.0	4124.730937780225	17.569498781445027	2.0	2
92.0	148.0	0.8878014666705405	TROUGH	3.0	2	3.7871752535420455	37.5	0.0	4124.730937780225	17.569498781445027	3.0	2
92.0	244.0	0.878961543431939	TROUGH	4.0	2	3.7871752535420455	37.5	0.0	4124.730937780225	17.569498781445027	4.0	2
92.0	340.0	0.8708986988897983	TROUGH	5.0	2	3.7871752535420455	37.5	0.0	4124.730937780225	17.569498781445027	5.0	2
92.0	436.0	0.8709990175402154	TROUGH	6.0	2	3.7871752535420455	37.5	0.0	4124.730937780225	17.569498781445027	6.0	2
92.0	528.0	0.8549095685606544	TROUGH	7.0	2	3.7871752535420455	37.5	0.0	4124.730937780225	17.569498781445027	7.0	2
102.0	92.0	1.1877525613475948	PEAK	2.0	2	29.200823419848778	37.5	0.0	5687.556396504159	18.57353971767987	2.0	2
102.0	180.0	1.143594957916378	PEAK	3.0	2	29.200823419848778	37.5	0.0	5687.556396504159	18.57353971767987	3.0	2
102.0	268.0	1.1474428847408646	PEAK	4.0	2	29.200823419848778	37.5	0.0	5687.556396504159	18.57353971767987	4.0	2
102.0	28.0	1.0001474433756368	TROUGH	2.0	2	29.200823419848778	37.5	0.0	5687.556396504159	18.57353971767987	2.0	2
102.0	128.0	0.9923846884566264	TROUGH	3.0	2	29.200823419848778	37.5	0.0	5687.556396504159	18.57353971767987	3.0	2
102.0	220.0	0.9675402474874982	TROUGH	4.0	2	29.200823419848778	37.5	0.0	5687.556396504159	18.57353971767987	4.0	2
105.0	96.0	1.142313359704973	PEAK	2.0	2	17.76488120578466	37.5	0.0	4924.159177470366	18.083093357058377	2.0	2
105.0	192.0	1.1163481319014972	PEAK	3.0	2	17.76488120578466	37.5	0.0	4924.159177470366	18.083093357058377	3.0	2
105.0	280.0	1.107079282044983	PEAK	4.0	2	17.76488120578466	37.5	0.0	4924.159177470366	18.083093357058377	4.0	2
105.0	360.0	1.101394462301602	PEAK	5.0	2	17.76488120578466	37.5	0.0	4924.159177470366	18.083093357058377	5.0	2
105.0	444.0	1.0969431307175133	PEAK	6.0	2	17.76488120578466	37.5	0.0	4924.159177470366	18.083093357058377	6.0	2
105.0	528.0	1.0933007694538226	PEAK	7.0	2	17.76488120578466	37.5	0.0	4924.159177470366	18.083093357058377	7.0	2
105.0	620.0	1.0833387478720198	PEAK	8.0	2	17.76488120578466	37.5	0.0	4924.159177470366	18.083093357058377	8.0	2
105.0	136.0	0.9401561560774674	TROUGH	3.0	2	17.76488120578466	37.5	0.0	4924.159177470366	18.083093357058377	3.0	2
105.0	228.0	0.938708391691708	TROUGH	4.0	2	17.76488120578466	37.5	0.0	4924.159177470366	18.083093357058377	4.0	2
105.0	316.0	0.9316185253349352	TROUGH	5.0	2	17.76488120578466	37.5	0.0	4924.159177470366	18.083093357058377	5.0	2
105.0	388.0	0.9243981155658354	TROUGH	6.0	2	17.76488120578466	37.5	0.0	4924.159177470366	18.083093357058377	6.0	2
105.0	472.0	0.9198791768605304	TROUGH	7.0	2	17.76488120578466	37.5	0.0	4924.159177470366	18.083093357058377	7.0	2
105.0	564.0	0.9098206479991148	TROUGH	8.0	2	17.76488120578466	37.5	0.0	4924.159177470366	18.083093357058377	8.0	2
109.0	104.0	1.135959946811334	PEAK	2.0	2	23.646886154673105	37.5	0.0	4448.152587639312	17.777281790296367	2.0	2
109.0	208.0	1.105531655142149	PEAK	3.0	2	23.646886154673105	37.5	0.0	4448.152587639312	17.777281790296367	3.0	2
109.0	308.0	1.0966300030917338	PEAK	4.0	2	23.646886154673105	37.5	0.0	4448.152587639312	17.777281790296367	4.0	2
109.0	404.0	1.075922390778861	PEAK	5.0	2	23.646886154673105	37.5	0.0	4448.152587639312	17.777281790296367	5.0	2
109.0	500.0	1.064769025160393	PEAK	6.0	2	23.646886154673105	37.5	0.0	4448.152587639312	17.777281790296367	6.0	2
109.0	24.0	0.9248804526973832	TROUGH	2.0	2	23.646886154673105	37.5	0.0	4448.152587639312	17.777281790296367	2.0	2
109.0	152.0	0.92679733378571	TROUGH	3.0	2	23.646886154673105	37.5	0.0	4448.152587639312	17.777281790296367	3.0	2
109.0	248.0	0.9158967860245344	TROUGH	4.0	2	23.646886154673105	37.5	0.0	4448.152587639312	17.777281790296367	4.0	2
109.0	340.0	0.913839818359741	TROUGH	5.0	2	23.646886154673105	37.5	0.0	4448.152587639312	17.777281790296367	5.0	2
109.0	440.0	0.8995158358705134	TROUGH	6.0	2	23.646886154673105	37.5	0.0	4448.152587639312	17.777281790296367	6.0	2
110.0	88.0	1.1380783937476973	PEAK	2.0	2	50.22490563340524	37.5	0.0	5431.905071190215	18.409295915158584	2.0	2
110.0	176.0	1.1111813963155472	PEAK	3.0	2	50.22490563340524	37.5	0.0	5431.905071190215	18.409295915158584	3.0	2
110.0	256.0	1.1032719403259743	PEAK	4.0	2	50.22490563340524	37.5	0.0	5431.905071190215	18.409295915158584	4.0	2
110.0	336.0	1.0930754438987864	PEAK	5.0	2	50.22490563340524	37.5	0.0	5431.905071190215	18.409295915158584	5.0	2
110.0	416.0	1.0881239490357153	PEAK	6.0	2	50.22490563340524	37.5	0.0	5431.905071190215	18.409295915158584	6.0	2
110.0	500.0	1.0810487050781363	PEAK	7.0	2	50.22490563340524	37.5	0.0	5431.905071190215	18.409295915158584	7.0	2
110.0	124.0	0.9410177664337868	TROUGH	3.0	2	50.22490563340524	37.5	0.0	5431.905071190215	18.409295915158584	3.0	2
110.0	208.0	0.9440130961229116	TROUGH	4.0	2	50.22490563340524	37.5	0.0	5431.905071190215	18.409295915158584	4.0	2
110.0	288.0	0.931162909633812	TROUGH	5.0	2	50.22490563340524	37.5	0.0	5431.905071190215	18.409295915158584	5.0	2
110.0	368.0	0.9165496053805962	TROUGH	6.0	2	50.22490563340524	37.5	0.0	5431.905071190215	18.409295915158584	6.0	2
110.0	448.0	0.9046268252345566	TROUGH	7.0	2	50.22490563340524	37.5	0.0	5431.905071190215	18.409295915158584	7.0	2
114.0	96.0	1.1446311552846078	PEAK	2.0	2	41.07508389899903	37.5	0.0	5058.442258740281	18.16936384227868	2.0	2
114.0	188.0	1.1264942023964988	PEAK	3.0	2	41.07508389899903	37.5	0.0	5058.442258740281	18.16936384227868	3.0	2
114.0	276.0	1.1072269192933737	PEAK	4.0	2	41.07508389899903	37.5	0.0	5058.442258740281	18.16936384227868	4.0	2
114.0	356.0	1.105697000937066	PEAK	5.0	2	41.07508389899903	37.5	0.0	5058.442258740281	18.16936384227868	5.0	2
114.0	440.0	1.1010875103341782	PEAK	6.0	2	41.07508389899903	37.5	0.0	5058.442258740281	18.16936384227868	6.0	2
114.0	528.0	1.0808421220502664	PEAK	7.0	2	41.07508389899903	37.5	0.0	5058.442258740281	18.16936384227868	7.0	2
114.0	128.0	0.9517422252705064	TROUGH	3.0	2	41.07508389899903	37.5	0.0	5058.442258740281	18.16936384227868	3.0	2
114.0	224.0	0.9398148249450958	TROUGH	4.0	2	41.07508389899903	37.5	0.0	5058.442258740281	18.16936384227868	4.0	2
114.0	304.0	0.9345459128287626	TROUGH	5.0	2	41.07508389899903	37.5	0.0	5058.442258740281	18.16936384227868	5.0	2
114.0	392.0	0.9300361535430532	TROUGH	6.0	2	41.07508389899903	37.5	0.0	5058.442258740281	18.16936384227868	6.0	2
114.0	484.0	0.9189384572375427	TROUGH	7.0	2	41.07508389899903	37.5	0.0	5058.442258740281	18.16936384227868	7.0	2
116.0	92.0	1.11199158254174	PEAK	2.0	2	13.567806034824644	37.5	0.0	5778.939569644343	18.632249054799765	2.0	2
116.0	176.0	1.0933771194461437	PEAK	3.0	2	13.567806034824644	37.5	0.0	5778.939569644343	18.632249054799765	3.0	2
116.0	260.0	1.1068025009016076	PEAK	4.0	2	13.567806034824644	37.5	0.0	5778.939569644343	18.632249054799765	4.0	2
116.0	340.0	1.0995242938880443	PEAK	5.0	2	13.567806034824644	37.5	0.0	5778.939569644343	18.632249054799765	5.0	2
116.0	416.0	1.085235684796284	PEAK	6.0	2	13.567806034824644	37.5	0.0	5778.939569644343	18.632249054799765	6.0	2
116.0	496.0	1.073848452741701	PEAK	7.0	2	13.567806034824644	37.5	0.0	5778.939569644343	18.632249054799765	7.0	2
116.0	576.0	1.0606031824207625	PEAK	8.0	2	13.567806034824644	37.5	0.0	5778.939569644343	18.632249054799765	8.0	2
116.0	24.0	0.9185381145540272	TROUGH	2.0	2	13.567806034824644	37.5	0.0	5778.939569644343	18.632249054799765	2.0	2
116.0	128.0	0.9245483234210728	TROUGH	3.0	2	13.567806034824644	37.5	0.0	5778.939569644343	18.632249054799765	3.0	2
116.0	216.0	0.9235180785925304	TROUGH	4.0	2	13.567806034824644	37.5	0.0	5778.939569644343	18.632249054799765	4.0	2
116.0	292.0	0.9345562052513844	TROUGH	5.0	2	13.567806034824644	37.5	0.0	5778.939569644343	18.632249054799765	5.0	2
116.0	368.0	0.9233703962437766	TROUGH	6.0	2	13.567806034824644	37.5	0.0	5778.939569644343	18.632249054799765	6.0	2
116.0	444.0	0.9107004561496392	TROUGH	7.0	2	13.567806034824644	37.5	0.0	5778.939569644343	18.632249054799765	7.0	2
116.0	532.0	0.9041273638401158	TROUGH	8.0	2	13.567806034824644	37.5	0.0	5778.939569644343	18.632249054799765	8.0	2
119.0	108.0	1.1579668371994152	PEAK	2.0	2	23.47353517278853	37.5	0.0	4559.683489791916	17.848935083881596	2.0	2
119.0	212.0	1.126558155505855	PEAK	3.0	2	23.47353517278853	37.5	0.0	4559.683489791916	17.848935083881596	3.0	2
119.0	308.0	1.1152248856978924	PEAK	4.0	2	23.47353517278853	37.5	0.0	4559.683489791916	17.848935083881596	4.0	2
119.0	400.0	1.106930671143251	PEAK	5.0	2	23.47353517278853	37.5	0.0	4559.683489791916	17.848935083881596	5.0	2
119.0	492.0	1.100150866508958	PEAK	6.0	2	23.47353517278853	37.5	0.0	4559.683489791916	17.848935083881596	6.0	2
119.0	24.0	0.9437452328521512	TROUGH	2.0	2	23.47353517278853	37.5	0.0	4559.683489791916	17.848935083881596	2.0	2
119.0	148.0	0.945647498440949	TROUGH	3.0	2	23.47353517278853	37.5	0.0	4559.683489791916	17.848935083881596	3.0	2
119.0	244.0	0.9425708556141288	TROUGH	4.0	2	23.47353517278853	37.5	0.0	4559.683489791916	17.848935083881596	4.0	2
119.0	340.0	0.9287204886621112	TROUGH	5.0	2	23.47353517278853	37.5	0.0	4559.683489791916	17.848935083881596	5.0	2
119.0	432.0	0.916065419693422	TROUGH	6.0	2	23.47353517278853	37.5	0.0	4559.683489791916	17.848935083881596	6.0	2
121.0	92.0	1.130143524997393	PEAK	2.0	2	32.207233414075986	37.5	0.0	5487.230970628121	18.44484017095477	2.0	2
121.0	180.0	1.115195744289158	PEAK	3.0	2	32.207233414075986	37.5	0.0	5487.230970628121	18.44484017095477	3.0	2
121.0	260.0	1.09544713431844	PEAK	4.0	2	32.207233414075986	37.5	0.0	5487.230970628121	18.44484017095477	4.0	2
121.0	336.0	1.086486817959825	PEAK	5.0	2	32.207233414075986	37.5	0.0	5487.230970628121	18.44484017095477	5.0	2
121.0	416.0	1.0786157568860255	PEAK	6.0	2	32.207233414075986	37.5	0.0	5487.230970628121	18.44484017095477	6.0	2
121.0	492.0	1.0683472076146654	PEAK	7.0	2	32.207233414075986	37.5	0.0	5487.230970628121	18.44484017095477	7.0	2
121.0	132.0	0.9425168318343166	TROUGH	3.0	2	32.207233414075986	37.5	0.0	5487.230970628121	18.44484017095477	3.0	2
121.0	208.0	0.936021170928194	TROUGH	4.0	2	32.207233414075986	37.5	0.0	5487.230970628121	18.44484017095477	4.0	2
121.0	292.0	0.9288022209791316	TROUGH	5.0	2	32.207233414075986	37.5	0.0	5487.230970628121	18.44484017095477	5.0	2
121.0	364.0	0.9228424769717738	TROUGH	6.0	2	32.207233414075986	37.5	0.0	5487.230970628121	18.44484017095477	6.0	2
121.0	440.0	0.912947652791033	TROUGH	7.0	2	32.207233414075986	37.5	0.0	5487.230970628121	18.44484017095477	7.0	2
122.0	84.0	1.047939526527418	PEAK	2.0	2	3.538351269866822	37.5	0.0	5858.818861890975	18.683567696254823	2.0	2
122.0	160.0	1.0333200781223264	PEAK	3.0	2	3.538351269866822	37.5	0.0	5858.818861890975	18.683567696254823	3.0	2
122.0	236.0	1.028184563965063	PEAK	4.0	2	3.538351269866822	37.5	0.0	5858.818861890975	18.683567696254823	4.0	2
122.0	312.0	1.015599806369682	PEAK	5.0	2	3.538351269866822	37.5	0.0	5858.818861890975	18.683567696254823	5.0	2
122.0	384.0	1.0177281510520115	PEAK	6.0	2	3.538351269866822	37.5	0.0	5858.818861890975	18.683567696254823	6.0	2
122.0	460.0	1.0177734390070907	PEAK	7.0	2	3.538351269866822	37.5	0.0	5858.818861890975	18.683567696254823	7.0	2
122.0	540.0	1.0224997119877866	PEAK	8.0	2	3.538351269866822	37.5	0.0	5858.818861890975	18.683567696254823	8.0	2
122.0	628.0	1.0287080445947343	PEAK	9.0	2	3.538351269866822	37.5	0.0	5858.818861890975	18.683567696254823	9.0	2
122.0	24.0	0.8757289646713163	TROUGH	2.0	2	3.538351269866822	37.5	0.0	5858.818861890975	18.683567696254823	2.0	2
122.0	120.0	0.8953527811751836	TROUGH	3.0	2	3.538351269866822	37.5	0.0	5858.818861890975	18.683567696254823	3.0	2
122.0	188.0	0.8948099374457605	TROUGH	4.0	2	3.538351269866822	37.5	0.0	5858.818861890975	18.683567696254823	4.0	2
122.0	264.0	0.8754887636314608	TROUGH	5.0	2	3.538351269866822	37.5	0.0	5858.818861890975	18.683567696254823	5.0	2
122.0	336.0	0.8699852294012353	TROUGH	6.0	2	3.538351269866822	37.5	0.0	5858.818861890975	18.683567696254823	6.0	2
122.0	412.0	0.876160030248914	TROUGH	7.0	2	3.538351269866822	37.5	0.0	5858.818861890975	18.683567696254823	7.0	2
122.0	496.0	0.8647528010877563	TROUGH	8.0	2	3.538351269866822	37.5	0.0	5858.818861890975	18.683567696254823	8.0	2
122.0	568.0	0.8717713074956046	TROUGH	9.0	2	3.538351269866822	37.5	0.0	5858.818861890975	18.683567696254823	9.0	2
123.0	100.0	1.047369111431517	PEAK	2.0	2	2.847144974578831	37.5	0.0	4122.552674590893	17.568099351073723	2.0	2
123.0	200.0	1.0445588202687828	PEAK	3.0	2	2.847144974578831	37.5	0.0	4122.552674590893	17.568099351073723	3.0	2
123.0	260.0	1.0370041861705326	PEAK	4.0	2	2.847144974578831	37.5	0.0	4122.552674590893	17.568099351073723	4.0	2
123.0	396.0	1.03833034006499	PEAK	5.0	2	2.847144974578831	37.5	0.0	4122.552674590893	17.568099351073723	5.0	2
123.0	532.0	1.0160798696010342	PEAK	6.0	2	2.847144974578831	37.5	0.0	4122.552674590893	17.568099351073723	6.0	2
123.0	16.0	0.8901490528301128	TROUGH	2.0	2	2.847144974578831	37.5	0.0	4122.552674590893	17.568099351073723	2.0	2
123.0	144.0	0.8917793355899615	TROUGH	3.0	2	2.847144974578831	37.5	0.0	4122.552674590893	17.568099351073723	3.0	2
123.0	224.0	0.909513931191678	TROUGH	4.0	2	2.847144974578831	37.5	0.0	4122.552674590893	17.568099351073723	4.0	2
123.0	300.0	0.8649420423322554	TROUGH	5.0	2	2.847144974578831	37.5	0.0	4122.552674590893	17.568099351073723	5.0	2
123.0	444.0	0.8694158023912228	TROUGH	6.0	2	2.847144974578831	37.5	0.0	4122.552674590893	17.568099351073723	6.0	2
123.0	556.0	0.8761674498855432	TROUGH	7.0	2	2.847144974578831	37.5	0.0	4122.552674590893	17.568099351073723	7.0	2
124.0	104.0	1.1416779364897969	PEAK	2.0	2	21.35134129079425	37.5	0.0	4642.2302437647095	17.90196744247247	2.0	2
124.0	204.0	1.1307236138818153	PEAK	3.0	2	21.35134129079425	37.5	0.0	4642.2302437647095	17.90196744247247	3.0	2
124.0	304.0	1.1127446018277811	PEAK	4.0	2	21.35134129079425	37.5	0.0	4642.2302437647095	17.90196744247247	4.0	2
124.0	392.0	1.1069754203386064	PEAK	5.0	2	21.35134129079425	37.5	0.0	4642.2302437647095	17.90196744247247	5.0	2
124.0	484.0	1.092243254858642	PEAK	6.0	2	21.35134129079425	37.5	0.0	4642.2302437647095	17.90196744247247	6.0	2
124.0	572.0	1.0839249805505	PEAK	7.0	2	21.35134129079425	37.5	0.0	4642.2302437647095	17.90196744247247	7.0	2
124.0	24.0	0.9349495719771952	TROUGH	2.0	2	21.35134129079425	37.5	0.0	4642.2302437647095	17.90196744247247	2.0	2
124.0	148.0	0.940941781836256	TROUGH	3.0	2	21.35134129079425	37.5	0.0	4642.2302437647095	17.90196744247247	3.0	2
124.0	244.0	0.9348154574597006	TROUGH	4.0	2	21.35134129079425	37.5	0.0	4642.2302437647095	17.90196744247247	4.0	2
124.0	332.0	0.9327751767859452	TROUGH	5.0	2	21.35134129079425	37.5	0.0	4642.2302437647095	17.90196744247247	5.0	2
124.0	424.0	0.920560446615706	TROUGH	6.0	2	21.35134129079425	37.5	0.0	4642.2302437647095	17.90196744247247	6.0	2
124.0	516.0	0.913031235915268	TROUGH	7.0	2	21.35134129079425	37.5	0.0	4642.2302437647095	17.90196744247247	7.0	2
125.0	104.0	1.133423351053285	PEAK	2.0	2	20.362526579437425	37.5	0.0	4309.93275355003	17.6884821288559	2.0	2
125.0	212.0	1.1041052397849822	PEAK	3.0	2	20.362526579437425	37.5	0.0	4309.93275355003	17.6884821288559	3.0	2
125.0	312.0	1.104694534527304	PEAK	4.0	2	20.362526579437425	37.5	0.0	4309.93275355003	17.6884821288559	4.0	2
125.0	408.0	1.092934153152472	PEAK	5.0	2	20.362526579437425	37.5	0.0	4309.93275355003	17.6884821288559	5.0	2
125.0	508.0	1.0994650707387033	PEAK	6.0	2	20.362526579437425	37.5	0.0	4309.93275355003	17.6884821288559	6.0	2
125.0	616.0	1.094958981058832	PEAK	7.0	2	20.362526579437425	37.5	0.0	4309.93275355003	17.6884821288559	7.0	2
125.0	24.0	0.9169328663684752	TROUGH	2.0	2	20.362526579437425	37.5	0.0	4309.93275355003	17.6884821288559	2.0	2
125.0	148.0	0.9299801859172716	TROUGH	3.0	2	20.362526579437425	37.5	0.0	4309.93275355003	17.6884821288559	3.0	2
125.0	252.0	0.9227599826518654	TROUGH	4.0	2	20.362526579437425	37.5	0.0	4309.93275355003	17.6884821288559	4.0	2
125.0	344.0	0.9229638287166928	TROUGH	5.0	2	20.362526579437425	37.5	0.0	4309.93275355003	17.6884821288559	5.0	2
125.0	440.0	0.9087368669463248	TROUGH	6.0	2	20.362526579437425	37.5	0.0	4309.93275355003	17.6884821288559	6.0	2
125.0	540.0	0.9085162028839836	TROUGH	7.0	2	20.362526579437425	37.5	0.0	4309.93275355003	17.6884821288559	7.0	2
129.0	132.0	1.051692497542502	PEAK	2.0	2	3.535301541359256	37.5	0.0	4125.222527677031	17.56981460454445	2.0	2
129.0	220.0	1.1032096226673302	PEAK	3.0	2	3.535301541359256	37.5	0.0	4125.222527677031	17.56981460454445	3.0	2
129.0	324.0	1.101392857773365	PEAK	4.0	2	3.535301541359256	37.5	0.0	4125.222527677031	17.56981460454445	4.0	2
129.0	424.0	1.087152695907867	PEAK	5.0	2	3.535301541359256	37.5	0.0	4125.222527677031	17.56981460454445	5.0	2
129.0	524.0	1.0707476234370408	PEAK	6.0	2	3.535301541359256	37.5	0.0	4125.222527677031	17.56981460454445	6.0	2
129.0	628.0	1.0547623933097112	PEAK	7.0	2	3.535301541359256	37.5	0.0	4125.222527677031	17.56981460454445	7.0	2
129.0	44.0	0.908457325084402	TROUGH	2.0	2	3.535301541359256	37.5	0.0	4125.222527677031	17.56981460454445	2.0	2
129.0	196.0	0.9010235883118096	TROUGH	3.0	2	3.535301541359256	37.5	0.0	4125.222527677031	17.56981460454445	3.0	2
129.0	264.0	0.9013282447801556	TROUGH	4.0	2	3.535301541359256	37.5	0.0	4125.222527677031	17.56981460454445	4.0	2
129.0	356.0	0.9034420415175908	TROUGH	5.0	2	3.535301541359256	37.5	0.0	4125.222527677031	17.56981460454445	5.0	2
129.0	456.0	0.888008440977874	TROUGH	6.0	2	3.535301541359256	37.5	0.0	4125.222527677031	17.56981460454445	6.0	2
129.0	552.0	0.8787046688256177	TROUGH	7.0	2	3.535301541359256	37.5	0.0	4125.222527677031	17.56981460454445	7.0	2
132.0	100.0	1.1496097614302636	PEAK	2.0	2	58.90367798726455	37.5	0.0	5087.5922340022	18.188091313276683	2.0	2
132.0	196.0	1.1080917678722413	PEAK	3.0	2	58.90367798726455	37.5	0.0	5087.5922340022	18.188091313276683	3.0	2
132.0	288.0	1.107682524770786	PEAK	4.0	2	58.90367798726455	37.5	0.0	5087.5922340022	18.188091313276683	4.0	2
132.0	368.0	1.1007433955801829	PEAK	5.0	2	58.90367798726455	37.5	0.0	5087.5922340022	18.188091313276683	5.0	2
132.0	452.0	1.0925100753730046	PEAK	6.0	2	58.90367798726455	37.5	0.0	5087.5922340022	18.188091313276683	6.0	2
132.0	536.0	1.0879194237354457	PEAK	7.0	2	58.90367798726455	37.5	0.0	5087.5922340022	18.188091313276683	7.0	2
132.0	24.0	0.944154598141182	TROUGH	2.0	2	58.90367798726455	37.5	0.0	5087.5922340022	18.188091313276683	2.0	2
132.0	152.0	0.9474318622386954	TROUGH	3.0	2	58.90367798726455	37.5	0.0	5087.5922340022	18.188091313276683	3.0	2
132.0	228.0	0.9418477678724884	TROUGH	4.0	2	58.90367798726455	37.5	0.0	5087.5922340022	18.188091313276683	4.0	2
132.0	316.0	0.9362443050683732	TROUGH	5.0	2	58.90367798726455	37.5	0.0	5087.5922340022	18.188091313276683	5.0	2
132.0	396.0	0.9314298447683922	TROUGH	6.0	2	58.90367798726455	37.5	0.0	5087.5922340022	18.188091313276683	6.0	2
132.0	488.0	0.9170484806240078	TROUGH	7.0	2	58.90367798726455	37.5	0.0	5087.5922340022	18.188091313276683	7.0	2
141.0	88.0	1.1063387997147585	PEAK	2.0	2	2.446742329196539	37.5	0.0	5857.437467820071	18.682680216345585	2.0	2
141.0	172.0	1.0935657327470052	PEAK	3.0	2	2.446742329196539	37.5	0.0	5857.437467820071	18.682680216345585	3.0	2
141.0	256.0	1.075338911945892	PEAK	4.0	2	2.446742329196539	37.5	0.0	5857.437467820071	18.682680216345585	4.0	2
141.0	332.0	1.0878370079175244	PEAK	5.0	2	2.446742329196539	37.5	0.0	5857.437467820071	18.682680216345585	5.0	2
141.0	412.0	1.0803523790008822	PEAK	6.0	2	2.446742329196539	37.5	0.0	5857.437467820071	18.682680216345585	6.0	2
141.0	492.0	1.0739254542611494	PEAK	7.0	2	2.446742329196539	37.5	0.0	5857.437467820071	18.682680216345585	7.0	2
141.0	572.0	1.0707247340623032	PEAK	8.0	2	2.446742329196539	37.5	0.0	5857.437467820071	18.682680216345585	8.0	2
141.0	660.0	1.074164530686277	PEAK	9.0	2	2.446742329196539	37.5	0.0	5857.437467820071	18.682680216345585	9.0	2
141.0	20.0	0.9082107558777774	TROUGH	2.0	2	2.446742329196539	37.5	0.0	5857.437467820071	18.682680216345585	2.0	2
141.0	124.0	0.9204113516518928	TROUGH	3.0	2	2.446742329196539	37.5	0.0	5857.437467820071	18.682680216345585	3.0	2
141.0	200.0	0.924868102110328	TROUGH	4.0	2	2.446742329196539	37.5	0.0	5857.437467820071	18.682680216345585	4.0	2
141.0	284.0	0.9220663961843072	TROUGH	5.0	2	2.446742329196539	37.5	0.0	5857.437467820071	18.682680216345585	5.0	2
141.0	360.0	0.907942555877239	TROUGH	6.0	2	2.446742329196539	37.5	0.0	5857.437467820071	18.682680216345585	6.0	2
141.0	440.0	0.9011455998565114	TROUGH	7.0	2	2.446742329196539	37.5	0.0	5857.437467820071	18.682680216345585	7.0	2
141.0	516.0	0.894623073487997	TROUGH	8.0	2	2.446742329196539	37.5	0.0	5857.437467820071	18.682680216345585	8.0	2
141.0	600.0	0.8883070198576747	TROUGH	9.0	2	2.446742329196539	37.5	0.0	5857.437467820071	18.682680216345585	9.0	2
142.0	100.0	1.162051515656937	PEAK	2.0	2	88.66690141211943	37.5	0.0	5297.195657590558	18.32275153171817	2.0	2
142.0	188.0	1.140552837453471	PEAK	3.0	2	88.66690141211943	37.5	0.0	5297.195657590558	18.32275153171817	3.0	2
142.0	268.0	1.1235575543908625	PEAK	4.0	2	88.66690141211943	37.5	0.0	5297.195657590558	18.32275153171817	4.0	2
142.0	344.0	1.1089789937455456	PEAK	5.0	2	88.66690141211943	37.5	0.0	5297.195657590558	18.32275153171817	5.0	2
142.0	416.0	1.1095021920084391	PEAK	6.0	2	88.66690141211943	37.5	0.0	5297.195657590558	18.32275153171817	6.0	2
142.0	492.0	1.1046941480097368	PEAK	7.0	2	88.66690141211943	37.5	0.0	5297.195657590558	18.32275153171817	7.0	2
142.0	28.0	0.9607484338801828	TROUGH	2.0	2	88.66690141211943	37.5	0.0	5297.195657590558	18.32275153171817	2.0	2
142.0	132.0	0.9697432128512846	TROUGH	3.0	2	88.66690141211943	37.5	0.0	5297.195657590558	18.32275153171817	3.0	2
142.0	220.0	0.9632862216788431	TROUGH	4.0	2	88.66690141211943	37.5	0.0	5297.195657590558	18.32275153171817	4.0	2
142.0	296.0	0.9560127418453336	TROUGH	5.0	2	88.66690141211943	37.5	0.0	5297.195657590558	18.32275153171817	5.0	2
142.0	372.0	0.9369636310452342	TROUGH	6.0	2	88.66690141211943	37.5	0.0	5297.195657590558	18.32275153171817	6.0	2
142.0	444.0	0.9320323991434284	TROUGH	7.0	2	88.66690141211943	37.5	0.0	5297.195657590558	18.32275153171817	7.0	2
144.0	92.0	1.1349362805419334	PEAK	2.0	2	3.3771868948666284	37.5	0.0	5856.579849089674	18.682129237150697	2.0	2
144.0	176.0	1.1182379195300216	PEAK	3.0	2	3.3771868948666284	37.5	0.0	5856.579849089674	18.682129237150697	3.0	2
144.0	256.0	1.104023542695329	PEAK	4.0	2	3.3771868948666284	37.5	0.0	5856.579849089674	18.682129237150697	4.0	2
144.0	336.0	1.089480989084466	PEAK	5.0	2	3.3771868948666284	37.5	0.0	5856.579849089674	18.682129237150697	5.0	2
144.0	412.0	1.1028719355523182	PEAK	6.0	2	3.3771868948666284	37.5	0.0	5856.579849089674	18.682129237150697	6.0	2
144.0	492.0	1.0916798753723658	PEAK	7.0	2	3.3771868948666284	37.5	0.0	5856.579849089674	18.682129237150697	7.0	2
144.0	572.0	1.0906468841936294	PEAK	8.0	2	3.3771868948666284	37.5	0.0	5856.579849089674	18.682129237150697	8.0	2
144.0	656.0	1.0848602709256825	PEAK	9.0	2	3.3771868948666284	37.5	0.0	5856.579849089674	18.682129237150697	9.0	2
144.0	16.0	0.9348155578091542	TROUGH	2.0	2	3.3771868948666284	37.5	0.0	5856.579849089674	18.682129237150697	2.0	2
144.0	132.0	0.9436005712427228	TROUGH	3.0	2	3.3771868948666284	37.5	0.0	5856.579849089674	18.682129237150697	3.0	2
144.0	204.0	0.9419699397865922	TROUGH	4.0	2	3.3771868948666284	37.5	0.0	5856.579849089674	18.682129237150697	4.0	2
144.0	284.0	0.9353882222467694	TROUGH	5.0	2	3.3771868948666284	37.5	0.0	5856.579849089674	18.682129237150697	5.0	2
144.0	360.0	0.9198025068388592	TROUGH	6.0	2	3.3771868948666284	37.5	0.0	5856.579849089674	18.682129237150697	6.0	2
144.0	440.0	0.9197595867030716	TROUGH	7.0	2	3.3771868948666284	37.5	0.0	5856.579849089674	18.682129237150697	7.0	2
144.0	516.0	0.9106603570713526	TROUGH	8.0	2	3.3771868948666284	37.5	0.0	5856.579849089674	18.682129237150697	8.0	2
144.0	600.0	0.9083880134694756	TROUGH	9.0	2	3.3771868948666284	37.5	0.0	5856.579849089674	18.682129237150697	9.0	2
147.0	100.0	1.1614661783134184	PEAK	2.0	2	34.54966340583343	37.5	0.0	4422.996102871544	17.76111994677276	2.0	2
147.0	204.0	1.1370254014525036	PEAK	3.0	2	34.54966340583343	37.5	0.0	4422.996102871544	17.76111994677276	3.0	2
147.0	300.0	1.124298766137756	PEAK	4.0	2	34.54966340583343	37.5	0.0	4422.996102871544	17.76111994677276	4.0	2
147.0	396.0	1.1238294137543718	PEAK	5.0	2	34.54966340583343	37.5	0.0	4422.996102871544	17.76111994677276	5.0	2
147.0	488.0	1.1205206426711198	PEAK	6.0	2	34.54966340583343	37.5	0.0	4422.996102871544	17.76111994677276	6.0	2
147.0	584.0	1.1038480822191716	PEAK	7.0	2	34.54966340583343	37.5	0.0	4422.996102871544	17.76111994677276	7.0	2
147.0	24.0	0.9533091513687972	TROUGH	2.0	2	34.54966340583343	37.5	0.0	4422.996102871544	17.76111994677276	2.0	2
147.0	148.0	0.9522820172612096	TROUGH	3.0	2	34.54966340583343	37.5	0.0	4422.996102871544	17.76111994677276	3.0	2
147.0	236.0	0.9430278278264468	TROUGH	4.0	2	34.54966340583343	37.5	0.0	4422.996102871544	17.76111994677276	4.0	2
147.0	332.0	0.9453028459299684	TROUGH	5.0	2	34.54966340583343	37.5	0.0	4422.996102871544	17.76111994677276	5.0	2
147.0	424.0	0.9317944259651236	TROUGH	6.0	2	34.54966340583343	37.5	0.0	4422.996102871544	17.76111994677276	6.0	2
147.0	524.0	0.9264609742725411	TROUGH	7.0	2	34.54966340583343	37.5	0.0	4422.996102871544	17.76111994677276	7.0	2
148.0	112.0	1.1205742948527546	PEAK	2.0	2	3.867168972102912	37.5	0.0	4124.661374685484	17.569454090469215	2.0	2
148.0	232.0	1.1097078490291847	PEAK	3.0	2	3.867168972102912	37.5	0.0	4124.661374685484	17.569454090469215	3.0	2
148.0	348.0	1.1118792648238869	PEAK	4.0	2	3.867168972102912	37.5	0.0	4124.661374685484	17.569454090469215	4.0	2
148.0	456.0	1.0899208197771864	PEAK	5.0	2	3.867168972102912	37.5	0.0	4124.661374685484	17.569454090469215	5.0	2
148.0	564.0	1.1106985294811036	PEAK	6.0	2	3.867168972102912	37.5	0.0	4124.661374685484	17.569454090469215	6.0	2
148.0	32.0	0.9252703535580666	TROUGH	2.0	2	3.867168972102912	37.5	0.0	4124.661374685484	17.569454090469215	2.0	2
148.0	148.0	0.928731247077212	TROUGH	3.0	2	3.867168972102912	37.5	0.0	4124.661374685484	17.569454090469215	3.0	2
148.0	268.0	0.9056929701857638	TROUGH	4.0	2	3.867168972102912	37.5	0.0	4124.661374685484	17.569454090469215	4.0	2
148.0	388.0	0.8968636083443371	TROUGH	5.0	2	3.867168972102912	37.5	0.0	4124.661374685484	17.569454090469215	5.0	2
148.0	492.0	0.8804989840265577	TROUGH	6.0	2	3.867168972102912	37.5	0.0	4124.661374685484	17.569454090469215	6.0	2
148.0	596.0	0.8976336232397292	TROUGH	7.0	2	3.867168972102912	37.5	0.0	4124.661374685484	17.569454090469215	7.0	2
150.0	100.0	1.1597893110511	PEAK	2.0	2	40.45994642738472	37.5	0.0	4503.147143747511	17.81261317378162	2.0	2
150.0	204.0	1.1365937669956934	PEAK	3.0	2	40.45994642738472	37.5	0.0	4503.147143747511	17.81261317378162	3.0	2
150.0	296.0	1.1177337666918794	PEAK	4.0	2	40.45994642738472	37.5	0.0	4503.147143747511	17.81261317378162	4.0	2
150.0	388.0	1.1109279158028522	PEAK	5.0	2	40.45994642738472	37.5	0.0	4503.147143747511	17.81261317378162	5.0	2
150.0	480.0	1.0975591797090023	PEAK	6.0	2	40.45994642738472	37.5	0.0	4503.147143747511	17.81261317378162	6.0	2
150.0	24.0	0.9653165711227316	TROUGH	2.0	2	40.45994642738472	37.5	0.0	4503.147143747511	17.81261317378162	2.0	2
150.0	148.0	0.9563555564369512	TROUGH	3.0	2	40.45994642738472	37.5	0.0	4503.147143747511	17.81261317378162	3.0	2
150.0	236.0	0.9455164988966872	TROUGH	4.0	2	40.45994642738472	37.5	0.0	4503.147143747511	17.81261317378162	4.0	2
150.0	332.0	0.9350388279106898	TROUGH	5.0	2	40.45994642738472	37.5	0.0	4503.147143747511	17.81261317378162	5.0	2
150.0	428.0	0.9255827033876768	TROUGH	6.0	2	40.45994642738472	37.5	0.0	4503.147143747511	17.81261317378162	6.0	2
153.0	88.0	1.1513303360081353	PEAK	2.0	2	47.68010523968134	37.5	0.0	5635.750458376618	18.540256869406736	2.0	2
153.0	172.0	1.1297475158274737	PEAK	3.0	2	47.68010523968134	37.5	0.0	5635.750458376618	18.540256869406736	3.0	2
153.0	252.0	1.1204288543562535	PEAK	4.0	2	47.68010523968134	37.5	0.0	5635.750458376618	18.540256869406736	4.0	2
153.0	324.0	1.1131079884386643	PEAK	5.0	2	47.68010523968134	37.5	0.0	5635.750458376618	18.540256869406736	5.0	2
153.0	400.0	1.1075114988959196	PEAK	6.0	2	47.68010523968134	37.5	0.0	5635.750458376618	18.540256869406736	6.0	2
153.0	472.0	1.0956071354898338	PEAK	7.0	2	47.68010523968134	37.5	0.0	5635.750458376618	18.540256869406736	7.0	2
153.0	552.0	1.0894692342960277	PEAK	8.0	2	47.68010523968134	37.5	0.0	5635.750458376618	18.540256869406736	8.0	2
153.0	20.0	0.9462695221985892	TROUGH	2.0	2	47.68010523968134	37.5	0.0	5635.750458376618	18.540256869406736	2.0	2
153.0	128.0	0.9577618553167	TROUGH	3.0	2	47.68010523968134	37.5	0.0	5635.750458376618	18.540256869406736	3.0	2
153.0	204.0	0.9571215998688046	TROUGH	4.0	2	47.68010523968134	37.5	0.0	5635.750458376618	18.540256869406736	4.0	2
153.0	284.0	0.9566285941500282	TROUGH	5.0	2	47.68010523968134	37.5	0.0	5635.750458376618	18.540256869406736	5.0	2
153.0	356.0	0.9446856278320974	TROUGH	6.0	2	47.68010523968134	37.5	0.0	5635.750458376618	18.540256869406736	6.0	2
153.0	432.0	0.9331690539973356	TROUGH	7.0	2	47.68010523968134	37.5	0.0	5635.750458376618	18.540256869406736	7.0	2
153.0	512.0	0.920859447240436	TROUGH	8.0	2	47.68010523968134	37.5	0.0	5635.750458376618	18.540256869406736	8.0	2
157.0	92.0	1.1574825362165315	PEAK	2.0	2	69.91951023310003	37.5	0.0	5378.971790252995	18.37528880281376	2.0	2
157.0	176.0	1.1364213166943666	PEAK	3.0	2	69.91951023310003	37.5	0.0	5378.971790252995	18.37528880281376	3.0	2
157.0	256.0	1.1318280729275434	PEAK	4.0	2	69.91951023310003	37.5	0.0	5378.971790252995	18.37528880281376	4.0	2
157.0	332.0	1.1019573715269884	PEAK	5.0	2	69.91951023310003	37.5	0.0	5378.971790252995	18.37528880281376	5.0	2
157.0	404.0	1.1023831765787568	PEAK	6.0	2	69.91951023310003	37.5	0.0	5378.971790252995	18.37528880281376	6.0	2
157.0	480.0	1.097996457965274	PEAK	7.0	2	69.91951023310003	37.5	0.0	5378.971790252995	18.37528880281376	7.0	2
157.0	560.0	1.1000488979668872	PEAK	8.0	2	69.91951023310003	37.5	0.0	5378.971790252995	18.37528880281376	8.0	2
157.0	644.0	1.085909071285023	PEAK	9.0	2	69.91951023310003	37.5	0.0	5378.971790252995	18.37528880281376	9.0	2
157.0	20.0	0.9484431618717076	TROUGH	2.0	2	69.91951023310003	37.5	0.0	5378.971790252995	18.37528880281376	2.0	2
157.0	128.0	0.9638852017086624	TROUGH	3.0	2	69.91951023310003	37.5	0.0	5378.971790252995	18.37528880281376	3.0	2
157.0	208.0	0.9635916043696522	TROUGH	4.0	2	69.91951023310003	37.5	0.0	5378.971790252995	18.37528880281376	4.0	2
157.0	292.0	0.9603628751131564	TROUGH	5.0	2	69.91951023310003	37.5	0.0	5378.971790252995	18.37528880281376	5.0	2
157.0	368.0	0.948324013659675	TROUGH	6.0	2	69.91951023310003	37.5	0.0	5378.971790252995	18.37528880281376	6.0	2
157.0	444.0	0.9367985657311844	TROUGH	7.0	2	69.91951023310003	37.5	0.0	5378.971790252995	18.37528880281376	7.0	2
157.0	516.0	0.9345645417134968	TROUGH	8.0	2	69.91951023310003	37.5	0.0	5378.971790252995	18.37528880281376	8.0	2
157.0	600.0	0.9313508218101918	TROUGH	9.0	2	69.91951023310003	37.5	0.0	5378.971790252995	18.37528880281376	9.0	2
161.0	84.0	1.1043008186986405	PEAK	2.0	2	2.647292430552117	37.5	0.0	5858.236399046426	18.6831934916138	2.0	2
161.0	164.0	1.0851663589211238	PEAK	3.0	2	2.647292430552117	37.5	0.0	5858.236399046426	18.6831934916138	3.0	2
161.0	244.0	1.0801125453537987	PEAK	4.0	2	2.647292430552117	37.5	0.0	5858.236399046426	18.6831934916138	4.0	2
161.0	316.0	1.0706756448473105	PEAK	5.0	2	2.647292430552117	37.5	0.0	5858.236399046426	18.6831934916138	5.0	2
161.0	392.0	1.0737748016623905	PEAK	6.0	2	2.647292430552117	37.5	0.0	5858.236399046426	18.6831934916138	6.0	2
161.0	468.0	1.0626634826628196	PEAK	7.0	2	2.647292430552117	37.5	0.0	5858.236399046426	18.6831934916138	7.0	2
161.0	548.0	1.0652030231344354	PEAK	8.0	2	2.647292430552117	37.5	0.0	5858.236399046426	18.6831934916138	8.0	2
161.0	628.0	1.066050382594362	PEAK	9.0	2	2.647292430552117	37.5	0.0	5858.236399046426	18.6831934916138	9.0	2
161.0	20.0	0.9173732824837574	TROUGH	2.0	2	2.647292430552117	37.5	0.0	5858.236399046426	18.6831934916138	2.0	2
161.0	120.0	0.936147849695236	TROUGH	3.0	2	2.647292430552117	37.5	0.0	5858.236399046426	18.6831934916138	3.0	2
161.0	192.0	0.9397889602007198	TROUGH	4.0	2	2.647292430552117	37.5	0.0	5858.236399046426	18.6831934916138	4.0	2
161.0	268.0	0.93171416081402	TROUGH	5.0	2	2.647292430552117	37.5	0.0	5858.236399046426	18.6831934916138	5.0	2
161.0	352.0	0.9211418695212538	TROUGH	6.0	2	2.647292430552117	37.5	0.0	5858.236399046426	18.6831934916138	6.0	2
161.0	420.0	0.91720167407362	TROUGH	7.0	2	2.647292430552117	37.5	0.0	5858.236399046426	18.6831934916138	7.0	2
161.0	496.0	0.910136819466156	TROUGH	8.0	2	2.647292430552117	37.5	0.0	5858.236399046426	18.6831934916138	8.0	2
161.0	584.0	0.9081907660461952	TROUGH	9.0	2	2.647292430552117	37.5	0.0	5858.236399046426	18.6831934916138	9.0	2
162.0	112.0	1.1290094844101717	PEAK	2.0	2	30.525016994892123	37.5	0.0	4136.022070399018	17.576752796474306	2.0	2
162.0	200.0	0.9716456533885748	PEAK	3.0	2	30.525016994892123	37.5	0.0	4136.022070399018	17.576752796474306	3.0	2
162.0	272.0	1.0670399349985955	PEAK	4.0	2	30.525016994892123	37.5	0.0	4136.022070399018	17.576752796474306	4.0	2
162.0	388.0	1.0821330598198302	PEAK	5.0	2	30.525016994892123	37.5	0.0	4136.022070399018	17.576752796474306	5.0	2
162.0	496.0	1.077799727783766	PEAK	6.0	2	30.525016994892123	37.5	0.0	4136.022070399018	17.576752796474306	6.0	2
162.0	604.0	1.1066153456574814	PEAK	7.0	2	30.525016994892123	37.5	0.0	4136.022070399018	17.576752796474306	7.0	2
162.0	24.0	0.920106390622141	TROUGH	2.0	2	30.525016994892123	37.5	0.0	4136.022070399018	17.576752796474306	2.0	2
162.0	148.0	0.9254828808898822	TROUGH	3.0	2	30.525016994892123	37.5	0.0	4136.022070399018	17.576752796474306	3.0	2
162.0	220.0	0.9185655032797192	TROUGH	4.0	2	30.525016994892123	37.5	0.0	4136.022070399018	17.576752796474306	4.0	2
162.0	304.0	0.9058553102713304	TROUGH	5.0	2	30.525016994892123	37.5	0.0	4136.022070399018	17.576752796474306	5.0	2
162.0	432.0	0.9127429897295084	TROUGH	6.0	2	30.525016994892123	37.5	0.0	4136.022070399018	17.576752796474306	6.0	2
162.0	524.0	0.914920159843642	TROUGH	7.0	2	30.525016994892123	37.5	0.0	4136.022070399018	17.576752796474306	7.0	2
165.0	96.0	1.1570922682496887	PEAK	2.0	2	19.96587766447928	37.5	0.0	5698.7797048772345	18.58075015886104	2.0	2
165.0	184.0	1.1406812462798022	PEAK	3.0	2	19.96587766447928	37.5	0.0	5698.7797048772345	18.58075015886104	3.0	2
165.0	264.0	1.1009740218860304	PEAK	4.0	2	19.96587766447928	37.5	0.0	5698.7797048772345	18.58075015886104	4.0	2
165.0	340.0	1.1051135686187534	PEAK	5.0	2	19.96587766447928	37.5	0.0	5698.7797048772345	18.58075015886104	5.0	2
165.0	416.0	1.0921773618165924	PEAK	6.0	2	19.96587766447928	37.5	0.0	5698.7797048772345	18.58075015886104	6.0	2
165.0	492.0	1.0785636531013552	PEAK	7.0	2	19.96587766447928	37.5	0.0	5698.7797048772345	18.58075015886104	7.0	2
165.0	24.0	0.9485122964004584	TROUGH	2.0	2	19.96587766447928	37.5	0.0	5698.7797048772345	18.58075015886104	2.0	2
165.0	128.0	0.9616783793601208	TROUGH	3.0	2	19.96587766447928	37.5	0.0	5698.7797048772345	18.58075015886104	3.0	2
165.0	220.0	0.970167143698336	TROUGH	4.0	2	19.96587766447928	37.5	0.0	5698.7797048772345	18.58075015886104	4.0	2
165.0	296.0	0.9459526435788892	TROUGH	5.0	2	19.96587766447928	37.5	0.0	5698.7797048772345	18.58075015886104	5.0	2
165.0	380.0	0.9503625101894716	TROUGH	6.0	2	19.96587766447928	37.5	0.0	5698.7797048772345	18.58075015886104	6.0	2
165.0	444.0	0.9299739192412364	TROUGH	7.0	2	19.96587766447928	37.5	0.0	5698.7797048772345	18.58075015886104	7.0	2
170.0	104.0	1.1612601170700596	PEAK	2.0	2	41.31806446320747	37.5	0.0	4508.291802995327	17.815918372362148	2.0	2
170.0	212.0	1.1256721603140032	PEAK	3.0	2	41.31806446320747	37.5	0.0	4508.291802995327	17.815918372362148	3.0	2
170.0	308.0	1.1371484250996324	PEAK	4.0	2	41.31806446320747	37.5	0.0	4508.291802995327	17.815918372362148	4.0	2
170.0	400.0	1.1356030012793474	PEAK	5.0	2	41.31806446320747	37.5	0.0	4508.291802995327	17.815918372362148	5.0	2
170.0	496.0	1.1291819780544243	PEAK	6.0	2	41.31806446320747	37.5	0.0	4508.291802995327	17.815918372362148	6.0	2
170.0	592.0	1.1383432126900763	PEAK	7.0	2	41.31806446320747	37.5	0.0	4508.291802995327	17.815918372362148	7.0	2
170.0	24.0	0.9461188760896276	TROUGH	2.0	2	41.31806446320747	37.5	0.0	4508.291802995327	17.815918372362148	2.0	2
170.0	148.0	0.9511952958518636	TROUGH	3.0	2	41.31806446320747	37.5	0.0	4508.291802995327	17.815918372362148	3.0	2
170.0	248.0	0.9467601587135612	TROUGH	4.0	2	41.31806446320747	37.5	0.0	4508.291802995327	17.815918372362148	4.0	2
170.0	336.0	0.945824556462568	TROUGH	5.0	2	41.31806446320747	37.5	0.0	4508.291802995327	17.815918372362148	5.0	2
170.0	428.0	0.9496757104647024	TROUGH	6.0	2	41.31806446320747	37.5	0.0	4508.291802995327	17.815918372362148	6.0	2
170.0	532.0	0.9422168731805736	TROUGH	7.0	2	41.31806446320747	37.5	0.0	4508.291802995327	17.815918372362148	7.0	2
171.0	92.0	1.1561751859123297	PEAK	2.0	2	46.42104941861387	37.5	0.0	5648.990158773158	18.54876274644336	2.0	2
171.0	180.0	1.1289258204215988	PEAK	3.0	2	46.42104941861387	37.5	0.0	5648.990158773158	18.54876274644336	3.0	2
171.0	260.0	1.1406239932318494	PEAK	4.0	2	46.42104941861387	37.5	0.0	5648.990158773158	18.54876274644336	4.0	2
171.0	340.0	1.118756413937917	PEAK	5.0	2	46.42104941861387	37.5	0.0	5648.990158773158	18.54876274644336	5.0	2
171.0	416.0	1.1212555879027002	PEAK	6.0	2	46.42104941861387	37.5	0.0	5648.990158773158	18.54876274644336	6.0	2
171.0	492.0	1.1223662796400196	PEAK	7.0	2	46.42104941861387	37.5	0.0	5648.990158773158	18.54876274644336	7.0	2
171.0	572.0	1.1202600355668193	PEAK	8.0	2	46.42104941861387	37.5	0.0	5648.990158773158	18.54876274644336	8.0	2
171.0	128.0	0.9606362156656368	TROUGH	3.0	2	46.42104941861387	37.5	0.0	5648.990158773158	18.54876274644336	3.0	2
171.0	208.0	0.9644009958495884	TROUGH	4.0	2	46.42104941861387	37.5	0.0	5648.990158773158	18.54876274644336	4.0	2
171.0	288.0	0.960810386575164	TROUGH	5.0	2	46.42104941861387	37.5	0.0	5648.990158773158	18.54876274644336	5.0	2
171.0	364.0	0.9565002826255576	TROUGH	6.0	2	46.42104941861387	37.5	0.0	5648.990158773158	18.54876274644336	6.0	2
171.0	440.0	0.948797284472596	TROUGH	7.0	2	46.42104941861387	37.5	0.0	5648.990158773158	18.54876274644336	7.0	2
171.0	520.0	0.941675029019223	TROUGH	8.0	2	46.42104941861387	37.5	0.0	5648.990158773158	18.54876274644336	8.0	2
171.0	600.0	0.9355612096059428	TROUGH	9.0	2	46.42104941861387	37.5	0.0	5648.990158773158	18.54876274644336	9.0	2
172.0	92.0	1.1639007962397632	PEAK	2.0	2	6.359592370810445	37.5	0.0	5770.2631529348255	18.626674870230683	2.0	2
172.0	176.0	1.150495087044329	PEAK	3.0	2	6.359592370810445	37.5	0.0	5770.2631529348255	18.626674870230683	3.0	2
172.0	260.0	1.126721426514716	PEAK	4.0	2	6.359592370810445	37.5	0.0	5770.2631529348255	18.626674870230683	4.0	2
172.0	340.0	1.1202987734946928	PEAK	5.0	2	6.359592370810445	37.5	0.0	5770.2631529348255	18.626674870230683	5.0	2
172.0	416.0	1.114341917797938	PEAK	6.0	2	6.359592370810445	37.5	0.0	5770.2631529348255	18.626674870230683	6.0	2
172.0	488.0	1.1181463313432254	PEAK	7.0	2	6.359592370810445	37.5	0.0	5770.2631529348255	18.626674870230683	7.0	2
172.0	568.0	1.108814725206078	PEAK	8.0	2	6.359592370810445	37.5	0.0	5770.2631529348255	18.626674870230683	8.0	2
172.0	16.0	0.952052765750988	TROUGH	2.0	2	6.359592370810445	37.5	0.0	5770.2631529348255	18.626674870230683	2.0	2
172.0	128.0	0.9665880851865306	TROUGH	3.0	2	6.359592370810445	37.5	0.0	5770.2631529348255	18.626674870230683	3.0	2
172.0	204.0	0.9712569411025752	TROUGH	4.0	2	6.359592370810445	37.5	0.0	5770.2631529348255	18.626674870230683	4.0	2
172.0	288.0	0.9576945311383036	TROUGH	5.0	2	6.359592370810445	37.5	0.0	5770.2631529348255	18.626674870230683	5.0	2
172.0	364.0	0.9506628548791988	TROUGH	6.0	2	6.359592370810445	37.5	0.0	5770.2631529348255	18.626674870230683	6.0	2
172.0	440.0	0.9385516701322296	TROUGH	7.0	2	6.359592370810445	37.5	0.0	5770.2631529348255	18.626674870230683	7.0	2
172.0	516.0	0.9298779654315418	TROUGH	8.0	2	6.359592370810445	37.5	0.0	5770.2631529348255	18.626674870230683	8.0	2
174.0	96.0	1.1777741200953915	PEAK	2.0	2	82.74815796030849	37.5	0.0	5555.978500890076	18.48900718542381	2.0	2
174.0	184.0	1.1470939767174522	PEAK	3.0	2	82.74815796030849	37.5	0.0	5555.978500890076	18.48900718542381	3.0	2
174.0	264.0	1.1505755927914778	PEAK	4.0	2	82.74815796030849	37.5	0.0	5555.978500890076	18.48900718542381	4.0	2
174.0	340.0	1.134748666150828	PEAK	5.0	2	82.74815796030849	37.5	0.0	5555.978500890076	18.48900718542381	5.0	2
174.0	412.0	1.126208652100983	PEAK	6.0	2	82.74815796030849	37.5	0.0	5555.978500890076	18.48900718542381	6.0	2
174.0	488.0	1.1195637297905163	PEAK	7.0	2	82.74815796030849	37.5	0.0	5555.978500890076	18.48900718542381	7.0	2
174.0	28.0	0.9710320532204686	TROUGH	2.0	2	82.74815796030849	37.5	0.0	5555.978500890076	18.48900718542381	2.0	2
174.0	132.0	0.9769273036729496	TROUGH	3.0	2	82.74815796030849	37.5	0.0	5555.978500890076	18.48900718542381	3.0	2
174.0	220.0	0.9713183468502296	TROUGH	4.0	2	82.74815796030849	37.5	0.0	5555.978500890076	18.48900718542381	4.0	2
174.0	292.0	0.9697399153299044	TROUGH	5.0	2	82.74815796030849	37.5	0.0	5555.978500890076	18.48900718542381	5.0	2
174.0	364.0	0.955076813535186	TROUGH	6.0	2	82.74815796030849	37.5	0.0	5555.978500890076	18.48900718542381	6.0	2
174.0	444.0	0.940440293403535	TROUGH	7.0	2	82.74815796030849	37.5	0.0	5555.978500890076	18.48900718542381	7.0	2
178.0	88.0	1.1451787296178624	PEAK	2.0	2	3.854729642306193	37.5	0.0	5856.593208363802	18.68213781984816	2.0	2
178.0	172.0	1.145114228249176	PEAK	3.0	2	3.854729642306193	37.5	0.0	5856.593208363802	18.68213781984816	3.0	2
178.0	252.0	1.142843248661792	PEAK	4.0	2	3.854729642306193	37.5	0.0	5856.593208363802	18.68213781984816	4.0	2
178.0	332.0	1.1257466699063867	PEAK	5.0	2	3.854729642306193	37.5	0.0	5856.593208363802	18.68213781984816	5.0	2
178.0	408.0	1.1446901241741472	PEAK	6.0	2	3.854729642306193	37.5	0.0	5856.593208363802	18.68213781984816	6.0	2
178.0	492.0	1.1243535793850956	PEAK	7.0	2	3.854729642306193	37.5	0.0	5856.593208363802	18.68213781984816	7.0	2
178.0	576.0	1.1215239753726696	PEAK	8.0	2	3.854729642306193	37.5	0.0	5856.593208363802	18.68213781984816	8.0	2
178.0	16.0	0.9469133815093294	TROUGH	2.0	2	3.854729642306193	37.5	0.0	5856.593208363802	18.68213781984816	2.0	2
178.0	124.0	0.9524300138729056	TROUGH	3.0	2	3.854729642306193	37.5	0.0	5856.593208363802	18.68213781984816	3.0	2
178.0	196.0	0.9616991733847554	TROUGH	4.0	2	3.854729642306193	37.5	0.0	5856.593208363802	18.68213781984816	4.0	2
178.0	276.0	0.9540878555271144	TROUGH	5.0	2	3.854729642306193	37.5	0.0	5856.593208363802	18.68213781984816	5.0	2
178.0	356.0	0.9388826633756552	TROUGH	6.0	2	3.854729642306193	37.5	0.0	5856.593208363802	18.68213781984816	6.0	2
178.0	436.0	0.9427757155919348	TROUGH	7.0	2	3.854729642306193	37.5	0.0	5856.593208363802	18.68213781984816	7.0	2
178.0	520.0	0.93226069844015	TROUGH	8.0	2	3.854729642306193	37.5	0.0	5856.593208363802	18.68213781984816	8.0	2
178.0	604.0	0.9275902765977848	TROUGH	9.0	2	3.854729642306193	37.5	0.0	5856.593208363802	18.68213781984816	9.0	2
179.0	96.0	1.1511751905416776	PEAK	2.0	2	60.03130500492048	37.5	0.0	5327.767101393271	18.34239222856399	2.0	2
179.0	188.0	1.1353115896880557	PEAK	3.0	2	60.03130500492048	37.5	0.0	5327.767101393271	18.34239222856399	3.0	2
179.0	268.0	1.1261077757505058	PEAK	4.0	2	60.03130500492048	37.5	0.0	5327.767101393271	18.34239222856399	4.0	2
179.0	344.0	1.1219793530298745	PEAK	5.0	2	60.03130500492048	37.5	0.0	5327.767101393271	18.34239222856399	5.0	2
179.0	420.0	1.135670960470617	PEAK	6.0	2	60.03130500492048	37.5	0.0	5327.767101393271	18.34239222856399	6.0	2
179.0	500.0	1.1282750582420609	PEAK	7.0	2	60.03130500492048	37.5	0.0	5327.767101393271	18.34239222856399	7.0	2
179.0	584.0	1.1435792362004689	PEAK	8.0	2	60.03130500492048	37.5	0.0	5327.767101393271	18.34239222856399	8.0	2
179.0	16.0	0.9519253095097564	TROUGH	2.0	2	60.03130500492048	37.5	0.0	5327.767101393271	18.34239222856399	2.0	2
179.0	144.0	0.9563977567176276	TROUGH	3.0	2	60.03130500492048	37.5	0.0	5327.767101393271	18.34239222856399	3.0	2
179.0	220.0	0.9507702455827636	TROUGH	4.0	2	60.03130500492048	37.5	0.0	5327.767101393271	18.34239222856399	4.0	2
179.0	292.0	0.946295143767676	TROUGH	5.0	2	60.03130500492048	37.5	0.0	5327.767101393271	18.34239222856399	5.0	2
179.0	372.0	0.941326646742446	TROUGH	6.0	2	60.03130500492048	37.5	0.0	5327.767101393271	18.34239222856399	6.0	2
179.0	448.0	0.931300250562054	TROUGH	7.0	2	60.03130500492048	37.5	0.0	5327.767101393271	18.34239222856399	7.0	2
179.0	528.0	0.9337910378940604	TROUGH	8.0	2	60.03130500492048	37.5	0.0	5327.767101393271	18.34239222856399	8.0	2
179.0	612.0	0.936597289027926	TROUGH	9.0	2	60.03130500492048	37.5	0.0	5327.767101393271	18.34239222856399	9.0	2
183.0	104.0	1.180233521049083	PEAK	2.0	2	38.55436448977741	37.5	0.0	4232.495023423716	17.638732074797137	2.0	2
183.0	208.0	1.1685421843675348	PEAK	3.0	2	38.55436448977741	37.5	0.0	4232.495023423716	17.638732074797137	3.0	2
183.0	308.0	1.1516430648560327	PEAK	4.0	2	38.55436448977741	37.5	0.0	4232.495023423716	17.638732074797137	4.0	2
183.0	400.0	1.1459950963654817	PEAK	5.0	2	38.55436448977741	37.5	0.0	4232.495023423716	17.638732074797137	5.0	2
183.0	492.0	1.124221047591826	PEAK	6.0	2	38.55436448977741	37.5	0.0	4232.495023423716	17.638732074797137	6.0	2
183.0	28.0	0.9683183357788192	TROUGH	2.0	2	38.55436448977741	37.5	0.0	4232.495023423716	17.638732074797137	2.0	2
183.0	140.0	0.9779632608850216	TROUGH	3.0	2	38.55436448977741	37.5	0.0	4232.495023423716	17.638732074797137	3.0	2
183.0	240.0	0.9616201637729056	TROUGH	4.0	2	38.55436448977741	37.5	0.0	4232.495023423716	17.638732074797137	4.0	2
183.0	336.0	0.9594277857006014	TROUGH	5.0	2	38.55436448977741	37.5	0.0	4232.495023423716	17.638732074797137	5.0	2
183.0	432.0	0.9355185904028194	TROUGH	6.0	2	38.55436448977741	37.5	0.0	4232.495023423716	17.638732074797137	6.0	2
184.0	96.0	1.11134343977004	PEAK	2.0	2	53.73848294876923	37.5	0.0	5422.354776062297	18.40316030531935	2.0	2
184.0	184.0	1.1418107283064804	PEAK	3.0	2	53.73848294876923	37.5	0.0	5422.354776062297	18.40316030531935	3.0	2
184.0	264.0	1.1476733837290614	PEAK	4.0	2	53.73848294876923	37.5	0.0	5422.354776062297	18.40316030531935	4.0	2
184.0	340.0	1.1443921509315471	PEAK	5.0	2	53.73848294876923	37.5	0.0	5422.354776062297	18.40316030531935	5.0	2
184.0	416.0	1.1374931437602591	PEAK	6.0	2	53.73848294876923	37.5	0.0	5422.354776062297	18.40316030531935	6.0	2
184.0	492.0	1.1303778666367617	PEAK	7.0	2	53.73848294876923	37.5	0.0	5422.354776062297	18.40316030531935	7.0	2
184.0	576.0	1.1119954147695854	PEAK	8.0	2	53.73848294876923	37.5	0.0	5422.354776062297	18.40316030531935	8.0	2
184.0	28.0	0.9296876537139592	TROUGH	2.0	2	53.73848294876923	37.5	0.0	5422.354776062297	18.40316030531935	2.0	2
184.0	132.0	0.9705166988027863	TROUGH	3.0	2	53.73848294876923	37.5	0.0	5422.354776062297	18.40316030531935	3.0	2
184.0	220.0	0.969288447465512	TROUGH	4.0	2	53.73848294876923	37.5	0.0	5422.354776062297	18.40316030531935	4.0	2
184.0	292.0	0.965322228525074	TROUGH	5.0	2	53.73848294876923	37.5	0.0	5422.354776062297	18.40316030531935	5.0	2
184.0	368.0	0.965069893606489	TROUGH	6.0	2	53.73848294876923	37.5	0.0	5422.354776062297	18.40316030531935	6.0	2
184.0	444.0	0.9583675948040508	TROUGH	7.0	2	53.73848294876923	37.5	0.0	5422.354776062297	18.40316030531935	7.0	2
184.0	520.0	0.9279861294070172	TROUGH	8.0	2	53.73848294876923	37.5	0.0	5422.354776062297	18.40316030531935	8.0	2
184.0	604.0	0.914356491977933	TROUGH	9.0	2	53.73848294876923	37.5	0.0	5422.354776062297	18.40316030531935	9.0	2
185.0	104.0	1.1460624846944776	PEAK	2.0	2	76.77218011643926	37.5	0.0	5074.32575365314	18.17956823139581	2.0	2
185.0	208.0	1.130008288344683	PEAK	3.0	2	76.77218011643926	37.5	0.0	5074.32575365314	18.17956823139581	3.0	2
185.0	300.0	1.1256457826019295	PEAK	4.0	2	76.77218011643926	37.5	0.0	5074.32575365314	18.17956823139581	4.0	2
185.0	392.0	1.1319624706732925	PEAK	5.0	2	76.77218011643926	37.5	0.0	5074.32575365314	18.17956823139581	5.0	2
185.0	484.0	1.135642142851539	PEAK	6.0	2	76.77218011643926	37.5	0.0	5074.32575365314	18.17956823139581	6.0	2
185.0	580.0	1.1383116525560864	PEAK	7.0	2	76.77218011643926	37.5	0.0	5074.32575365314	18.17956823139581	7.0	2
185.0	24.0	0.9300257204809288	TROUGH	2.0	2	76.77218011643926	37.5	0.0	5074.32575365314	18.17956823139581	2.0	2
185.0	152.0	0.949562674965891	TROUGH	3.0	2	76.77218011643926	37.5	0.0	5074.32575365314	18.17956823139581	3.0	2
185.0	252.0	0.9381047579543264	TROUGH	4.0	2	76.77218011643926	37.5	0.0	5074.32575365314	18.17956823139581	4.0	2
185.0	328.0	0.9322694750386614	TROUGH	5.0	2	76.77218011643926	37.5	0.0	5074.32575365314	18.17956823139581	5.0	2
185.0	420.0	0.9318350496908406	TROUGH	6.0	2	76.77218011643926	37.5	0.0	5074.32575365314	18.17956823139581	6.0	2
185.0	520.0	0.9253052209853008	TROUGH	7.0	2	76.77218011643926	37.5	0.0	5074.32575365314	18.17956823139581	7.0	2
185.0	612.0	0.928775100384551	TROUGH	8.0	2	76.77218011643926	37.5	0.0	5074.32575365314	18.17956823139581	8.0	2
188.0	104.0	1.0735038345636778	PEAK	2.0	2	30.30000568444055	37.5	0.0	5029.594036232338	18.15083023305578	2.0	2
188.0	196.0	1.0664958652390173	PEAK	3.0	2	30.30000568444055	37.5	0.0	5029.594036232338	18.15083023305578	3.0	2
188.0	276.0	1.0579234258261163	PEAK	4.0	2	30.30000568444055	37.5	0.0	5029.594036232338	18.15083023305578	4.0	2
188.0	352.0	1.0622913167600845	PEAK	5.0	2	30.30000568444055	37.5	0.0	5029.594036232338	18.15083023305578	5.0	2
188.0	428.0	1.0531687126031537	PEAK	6.0	2	30.30000568444055	37.5	0.0	5029.594036232338	18.15083023305578	6.0	2
188.0	504.0	1.053880148213272	PEAK	7.0	2	30.30000568444055	37.5	0.0	5029.594036232338	18.15083023305578	7.0	2
188.0	584.0	1.0466047302205246	PEAK	8.0	2	30.30000568444055	37.5	0.0	5029.594036232338	18.15083023305578	8.0	2
188.0	24.0	0.92753971340034	TROUGH	2.0	2	30.30000568444055	37.5	0.0	5029.594036232338	18.15083023305578	2.0	2
188.0	144.0	0.895475611395923	TROUGH	3.0	2	30.30000568444055	37.5	0.0	5029.594036232338	18.15083023305578	3.0	2
188.0	228.0	0.912417662930614	TROUGH	4.0	2	30.30000568444055	37.5	0.0	5029.594036232338	18.15083023305578	4.0	2
188.0	312.0	0.9062877633499548	TROUGH	5.0	2	30.30000568444055	37.5	0.0	5029.594036232338	18.15083023305578	5.0	2
188.0	380.0	0.9088771725641912	TROUGH	6.0	2	30.30000568444055	37.5	0.0	5029.594036232338	18.15083023305578	6.0	2
188.0	456.0	0.8976820030425314	TROUGH	7.0	2	30.30000568444055	37.5	0.0	5029.594036232338	18.15083023305578	7.0	2
188.0	536.0	0.8880965493466227	TROUGH	8.0	2	30.30000568444055	37.5	0.0	5029.594036232338	18.15083023305578	8.0	2
188.0	616.0	0.8994746618530802	TROUGH	9.0	2	30.30000568444055	37.5	0.0	5029.594036232338	18.15083023305578	9.0	2
190.0	140.0	1.0946218450589755	PEAK	2.0	2	33.73708938872	37.5	0.0	4934.322772427621	18.08962298283292	2.0	2
190.0	296.0	1.1086643666824507	PEAK	3.0	2	33.73708938872	37.5	0.0	4934.322772427621	18.08962298283292	3.0	2
190.0	504.0	1.1150103190647107	PEAK	4.0	2	33.73708938872	37.5	0.0	4934.322772427621	18.08962298283292	4.0	2
190.0	168.0	0.924192148131714	TROUGH	3.0	2	33.73708938872	37.5	0.0	4934.322772427621	18.08962298283292	3.0	2
190.0	344.0	0.9185447208007956	TROUGH	4.0	2	33.73708938872	37.5	0.0	4934.322772427621	18.08962298283292	4.0	2
194.0	96.0	1.1948249481893043	PEAK	2.0	2	87.10631552611704	37.5	0.0	5567.141631761393	18.49617896542572	2.0	2
194.0	188.0	1.164249820293489	PEAK	3.0	2	87.10631552611704	37.5	0.0	5567.141631761393	18.49617896542572	3.0	2
194.0	272.0	1.1521530832616649	PEAK	4.0	2	87.10631552611704	37.5	0.0	5567.141631761393	18.49617896542572	4.0	2
194.0	348.0	1.152772159965711	PEAK	5.0	2	87.10631552611704	37.5	0.0	5567.141631761393	18.49617896542572	5.0	2
194.0	424.0	1.1529009224612885	PEAK	6.0	2	87.10631552611704	37.5	0.0	5567.141631761393	18.49617896542572	6.0	2
194.0	504.0	1.1407108928082148	PEAK	7.0	2	87.10631552611704	37.5	0.0	5567.141631761393	18.49617896542572	7.0	2
194.0	588.0	1.1352917571815078	PEAK	8.0	2	87.10631552611704	37.5	0.0	5567.141631761393	18.49617896542572	8.0	2
194.0	24.0	0.9697925627023288	TROUGH	2.0	2	87.10631552611704	37.5	0.0	5567.141631761393	18.49617896542572	2.0	2
194.0	132.0	0.9830211442259518	TROUGH	3.0	2	87.10631552611704	37.5	0.0	5567.141631761393	18.49617896542572	3.0	2
194.0	216.0	0.980502299472674	TROUGH	4.0	2	87.10631552611704	37.5	0.0	5567.141631761393	18.49617896542572	4.0	2
194.0	296.0	0.9761625257166152	TROUGH	5.0	2	87.10631552611704	37.5	0.0	5567.141631761393	18.49617896542572	5.0	2
194.0	376.0	0.9751490015142168	TROUGH	6.0	2	87.10631552611704	37.5	0.0	5567.141631761393	18.49617896542572	6.0	2
194.0	452.0	0.9671833004736944	TROUGH	7.0	2	87.10631552611704	37.5	0.0	5567.141631761393	18.49617896542572	7.0	2
194.0	532.0	0.9592026530273404	TROUGH	8.0	2	87.10631552611704	37.5	0.0	5567.141631761393	18.49617896542572	8.0	2
201.0	92.0	1.157887220276073	PEAK	2.0	2	90.3301271099344	37.5	0.0	5412.90459934916	18.39708901679402	2.0	2
201.0	180.0	1.1442242165419192	PEAK	3.0	2	90.3301271099344	37.5	0.0	5412.90459934916	18.39708901679402	3.0	2
201.0	256.0	1.1243592025068017	PEAK	4.0	2	90.3301271099344	37.5	0.0	5412.90459934916	18.39708901679402	4.0	2
201.0	328.0	1.138224618622377	PEAK	5.0	2	90.3301271099344	37.5	0.0	5412.90459934916	18.39708901679402	5.0	2
201.0	396.0	1.1344322114124246	PEAK	6.0	2	90.3301271099344	37.5	0.0	5412.90459934916	18.39708901679402	6.0	2
201.0	472.0	1.1428229680832835	PEAK	7.0	2	90.3301271099344	37.5	0.0	5412.90459934916	18.39708901679402	7.0	2
201.0	548.0	1.1424971144238387	PEAK	8.0	2	90.3301271099344	37.5	0.0	5412.90459934916	18.39708901679402	8.0	2
201.0	628.0	1.1414781338269584	PEAK	9.0	2	90.3301271099344	37.5	0.0	5412.90459934916	18.39708901679402	9.0	2
201.0	16.0	0.9692903193146696	TROUGH	2.0	2	90.3301271099344	37.5	0.0	5412.90459934916	18.39708901679402	2.0	2
201.0	124.0	0.9641919766220336	TROUGH	3.0	2	90.3301271099344	37.5	0.0	5412.90459934916	18.39708901679402	3.0	2
201.0	204.0	0.967694557170588	TROUGH	4.0	2	90.3301271099344	37.5	0.0	5412.90459934916	18.39708901679402	4.0	2
201.0	280.0	0.9464503734702988	TROUGH	5.0	2	90.3301271099344	37.5	0.0	5412.90459934916	18.39708901679402	5.0	2
201.0	352.0	0.9458445880398056	TROUGH	6.0	2	90.3301271099344	37.5	0.0	5412.90459934916	18.39708901679402	6.0	2
201.0	424.0	0.9373850610046236	TROUGH	7.0	2	90.3301271099344	37.5	0.0	5412.90459934916	18.39708901679402	7.0	2
201.0	496.0	0.941738943351166	TROUGH	8.0	2	90.3301271099344	37.5	0.0	5412.90459934916	18.39708901679402	8.0	2
201.0	576.0	0.944028341552934	TROUGH	9.0	2	90.3301271099344	37.5	0.0	5412.90459934916	18.39708901679402	9.0	2
202.0	96.0	1.1664282944586226	PEAK	2.0	2	32.41843618748547	37.5	0.0	4744.024788237258	17.967365589888924	2.0	2
202.0	200.0	1.1493942866969369	PEAK	3.0	2	32.41843618748547	37.5	0.0	4744.024788237258	17.967365589888924	3.0	2
202.0	292.0	1.1389427982988003	PEAK	4.0	2	32.41843618748547	37.5	0.0	4744.024788237258	17.967365589888924	4.0	2
202.0	376.0	1.1387586402997942	PEAK	5.0	2	32.41843618748547	37.5	0.0	4744.024788237258	17.967365589888924	5.0	2
202.0	460.0	1.1413219483042103	PEAK	6.0	2	32.41843618748547	37.5	0.0	4744.024788237258	17.967365589888924	6.0	2
202.0	548.0	1.1398703471957414	PEAK	7.0	2	32.41843618748547	37.5	0.0	4744.024788237258	17.967365589888924	7.0	2
202.0	648.0	1.1298217738287128	PEAK	8.0	2	32.41843618748547	37.5	0.0	4744.024788237258	17.967365589888924	8.0	2
202.0	20.0	0.9566517908544556	TROUGH	2.0	2	32.41843618748547	37.5	0.0	4744.024788237258	17.967365589888924	2.0	2
202.0	140.0	0.9425828789949025	TROUGH	3.0	2	32.41843618748547	37.5	0.0	4744.024788237258	17.967365589888924	3.0	2
202.0	240.0	0.9527924582430326	TROUGH	4.0	2	32.41843618748547	37.5	0.0	4744.024788237258	17.967365589888924	4.0	2
202.0	320.0	0.9365787514323236	TROUGH	5.0	2	32.41843618748547	37.5	0.0	4744.024788237258	17.967365589888924	5.0	2
202.0	404.0	0.9312555157620802	TROUGH	6.0	2	32.41843618748547	37.5	0.0	4744.024788237258	17.967365589888924	6.0	2
202.0	488.0	0.9260202031659852	TROUGH	7.0	2	32.41843618748547	37.5	0.0	4744.024788237258	17.967365589888924	7.0	2
202.0	580.0	0.921393384315494	TROUGH	8.0	2	32.41843618748547	37.5	0.0	4744.024788237258	17.967365589888924	8.0	2
209.0	112.0	1.1592666532330944	PEAK	2.0	2	2.4226165509805626	37.5	0.0	4125.857258449065	17.57022238883991	2.0	2
209.0	224.0	1.121589640117301	PEAK	3.0	2	2.4226165509805626	37.5	0.0	4125.857258449065	17.57022238883991	3.0	2
209.0	324.0	1.1340601570178332	PEAK	4.0	2	2.4226165509805626	37.5	0.0	4125.857258449065	17.57022238883991	4.0	2
209.0	424.0	1.1239598062874316	PEAK	5.0	2	2.4226165509805626	37.5	0.0	4125.857258449065	17.57022238883991	5.0	2
209.0	520.0	1.1217931537928765	PEAK	6.0	2	2.4226165509805626	37.5	0.0	4125.857258449065	17.57022238883991	6.0	2
209.0	620.0	1.1319397701977862	PEAK	7.0	2	2.4226165509805626	37.5	0.0	4125.857258449065	17.57022238883991	7.0	2
209.0	28.0	0.9427903866042529	TROUGH	2.0	2	2.4226165509805626	37.5	0.0	4125.857258449065	17.57022238883991	2.0	2
209.0	156.0	0.9540990120669924	TROUGH	3.0	2	2.4226165509805626	37.5	0.0	4125.857258449065	17.57022238883991	3.0	2
209.0	260.0	0.9391532220610948	TROUGH	4.0	2	2.4226165509805626	37.5	0.0	4125.857258449065	17.57022238883991	4.0	2
209.0	356.0	0.943533222819212	TROUGH	5.0	2	2.4226165509805626	37.5	0.0	4125.857258449065	17.57022238883991	5.0	2
209.0	456.0	0.9252838858416408	TROUGH	6.0	2	2.4226165509805626	37.5	0.0	4125.857258449065	17.57022238883991	6.0	2
209.0	548.0	0.9313115012378868	TROUGH	7.0	2	2.4226165509805626	37.5	0.0	4125.857258449065	17.57022238883991	7.0	2
210.0	92.0	1.1447144009276404	PEAK	2.0	2	2.257768504013874	37.5	0.0	5859.843461581656	18.68422595276514	2.0	2
210.0	184.0	1.126687298456028	PEAK	3.0	2	2.257768504013874	37.5	0.0	5859.843461581656	18.68422595276514	3.0	2
210.0	264.0	1.119484727809022	PEAK	4.0	2	2.257768504013874	37.5	0.0	5859.843461581656	18.68422595276514	4.0	2
210.0	340.0	1.101803393142686	PEAK	5.0	2	2.257768504013874	37.5	0.0	5859.843461581656	18.68422595276514	5.0	2
210.0	416.0	1.1056364965548238	PEAK	6.0	2	2.257768504013874	37.5	0.0	5859.843461581656	18.68422595276514	6.0	2
210.0	484.0	1.097054422887683	PEAK	7.0	2	2.257768504013874	37.5	0.0	5859.843461581656	18.68422595276514	7.0	2
210.0	552.0	1.127276417613678	PEAK	8.0	2	2.257768504013874	37.5	0.0	5859.843461581656	18.68422595276514	8.0	2
210.0	628.0	1.1226186492864765	PEAK	9.0	2	2.257768504013874	37.5	0.0	5859.843461581656	18.68422595276514	9.0	2
210.0	16.0	0.9528702115276962	TROUGH	2.0	2	2.257768504013874	37.5	0.0	5859.843461581656	18.68422595276514	2.0	2
210.0	128.0	0.957513571465302	TROUGH	3.0	2	2.257768504013874	37.5	0.0	5859.843461581656	18.68422595276514	3.0	2
210.0	220.0	0.9469970504817606	TROUGH	4.0	2	2.257768504013874	37.5	0.0	5859.843461581656	18.68422595276514	4.0	2
210.0	292.0	0.9545673283654248	TROUGH	5.0	2	2.257768504013874	37.5	0.0	5859.843461581656	18.68422595276514	5.0	2
210.0	368.0	0.9490002065393816	TROUGH	6.0	2	2.257768504013874	37.5	0.0	5859.843461581656	18.68422595276514	6.0	2
210.0	444.0	0.9395091403446753	TROUGH	7.0	2	2.257768504013874	37.5	0.0	5859.843461581656	18.68422595276514	7.0	2
210.0	504.0	0.9557176829849318	TROUGH	8.0	2	2.257768504013874	37.5	0.0	5859.843461581656	18.68422595276514	8.0	2
210.0	576.0	0.9404293402654031	TROUGH	9.0	2	2.257768504013874	37.5	0.0	5859.843461581656	18.68422595276514	9.0	2
214.0	88.0	1.1779615802222687	PEAK	2.0	2	91.97054155577952	37.5	0.0	5664.583980393772	18.55878103426433	2.0	2
214.0	172.0	1.169955625147095	PEAK	3.0	2	91.97054155577952	37.5	0.0	5664.583980393772	18.55878103426433	3.0	2
214.0	248.0	1.1690222910857104	PEAK	4.0	2	91.97054155577952	37.5	0.0	5664.583980393772	18.55878103426433	4.0	2
214.0	324.0	1.1581366112983331	PEAK	5.0	2	91.97054155577952	37.5	0.0	5664.583980393772	18.55878103426433	5.0	2
214.0	400.0	1.1607427272390476	PEAK	6.0	2	91.97054155577952	37.5	0.0	5664.583980393772	18.55878103426433	6.0	2
214.0	476.0	1.1516473485330905	PEAK	7.0	2	91.97054155577952	37.5	0.0	5664.583980393772	18.55878103426433	7.0	2
214.0	556.0	1.1441692260897895	PEAK	8.0	2	91.97054155577952	37.5	0.0	5664.583980393772	18.55878103426433	8.0	2
214.0	636.0	1.1499877517703598	PEAK	9.0	2	91.97054155577952	37.5	0.0	5664.583980393772	18.55878103426433	9.0	2
214.0	124.0	0.9804599323539908	TROUGH	3.0	2	91.97054155577952	37.5	0.0	5664.583980393772	18.55878103426433	3.0	2
214.0	200.0	0.995616182696116	TROUGH	4.0	2	91.97054155577952	37.5	0.0	5664.583980393772	18.55878103426433	4.0	2
214.0	280.0	0.9851836368594744	TROUGH	5.0	2	91.97054155577952	37.5	0.0	5664.583980393772	18.55878103426433	5.0	2
214.0	352.0	0.9813450515373888	TROUGH	6.0	2	91.97054155577952	37.5	0.0	5664.583980393772	18.55878103426433	6.0	2
214.0	428.0	0.9753546059605784	TROUGH	7.0	2	91.97054155577952	37.5	0.0	5664.583980393772	18.55878103426433	7.0	2
214.0	504.0	0.9596715779176712	TROUGH	8.0	2	91.97054155577952	37.5	0.0	5664.583980393772	18.55878103426433	8.0	2
214.0	580.0	0.9645962877542668	TROUGH	9.0	2	91.97054155577952	37.5	0.0	5664.583980393772	18.55878103426433	9.0	2
215.0	140.0	1.1005558032679383	PEAK	2.0	2	28.09091058200275	37.5	0.0	4649.518281577942	17.90664965971462	2.0	2
215.0	268.0	1.0938154818867902	PEAK	3.0	2	28.09091058200275	37.5	0.0	4649.518281577942	17.90664965971462	3.0	2
215.0	392.0	1.08575178827757	PEAK	4.0	2	28.09091058200275	37.5	0.0	4649.518281577942	17.90664965971462	4.0	2
215.0	504.0	1.1039604720001992	PEAK	5.0	2	28.09091058200275	37.5	0.0	4649.518281577942	17.90664965971462	5.0	2
215.0	612.0	1.1207516433748326	PEAK	6.0	2	28.09091058200275	37.5	0.0	4649.518281577942	17.90664965971462	6.0	2
215.0	28.0	0.935516652239775	TROUGH	2.0	2	28.09091058200275	37.5	0.0	4649.518281577942	17.90664965971462	2.0	2
215.0	220.0	0.9276762242839456	TROUGH	3.0	2	28.09091058200275	37.5	0.0	4649.518281577942	17.90664965971462	3.0	2
215.0	320.0	0.9033582081740326	TROUGH	4.0	2	28.09091058200275	37.5	0.0	4649.518281577942	17.90664965971462	4.0	2
215.0	432.0	0.9071249546874026	TROUGH	5.0	2	28.09091058200275	37.5	0.0	4649.518281577942	17.90664965971462	5.0	2
215.0	532.0	0.9168631869793484	TROUGH	6.0	2	28.09091058200275	37.5	0.0	4649.518281577942	17.90664965971462	6.0	2
469.0	112.0	0.9757996788456946	PEAK	2.0	2	2.766449366784116	37.5	0.0	4124.640912551527	17.569440944522547	2.0	2
469.0	224.0	0.971471556831529	PEAK	3.0	2	2.766449366784116	37.5	0.0	4124.640912551527	17.569440944522547	3.0	2
469.0	328.0	0.974604717842044	PEAK	4.0	2	2.766449366784116	37.5	0.0	4124.640912551527	17.569440944522547	4.0	2
469.0	428.0	0.9641688621374912	PEAK	5.0	2	2.766449366784116	37.5	0.0	4124.640912551527	17.569440944522547	5.0	2
469.0	532.0	0.953900777781191	PEAK	6.0	2	2.766449366784116	37.5	0.0	4124.640912551527	17.569440944522547	6.0	2
469.0	636.0	0.9510574588710636	PEAK	7.0	2	2.766449366784116	37.5	0.0	4124.640912551527	17.569440944522547	7.0	2
469.0	28.0	0.8005857379986109	TROUGH	2.0	2	2.766449366784116	37.5	0.0	4124.640912551527	17.569440944522547	2.0	2
469.0	152.0	0.804608766741043	TROUGH	3.0	2	2.766449366784116	37.5	0.0	4124.640912551527	17.569440944522547	3.0	2
469.0	260.0	0.8085572863574819	TROUGH	4.0	2	2.766449366784116	37.5	0.0	4124.640912551527	17.569440944522547	4.0	2
469.0	368.0	0.8053703022391476	TROUGH	5.0	2	2.766449366784116	37.5	0.0	4124.640912551527	17.569440944522547	5.0	2
469.0	468.0	0.7974231377623868	TROUGH	6.0	2	2.766449366784116	37.5	0.0	4124.640912551527	17.569440944522547	6.0	2
469.0	564.0	0.793971636587662	TROUGH	7.0	2	2.766449366784116	37.5	0.0	4124.640912551527	17.569440944522547	7.0	2
485.0	112.0	0.9636125874012824	PEAK	2.0	2	2.049223075373959	37.5	0.0	4124.542667323665	17.569377826642036	2.0	2
485.0	220.0	0.948629532824764	PEAK	3.0	2	2.049223075373959	37.5	0.0	4124.542667323665	17.569377826642036	3.0	2
485.0	320.0	0.9595079300541856	PEAK	4.0	2	2.049223075373959	37.5	0.0	4124.542667323665	17.569377826642036	4.0	2
485.0	416.0	0.9429108599008948	PEAK	5.0	2	2.049223075373959	37.5	0.0	4124.542667323665	17.569377826642036	5.0	2
485.0	512.0	0.9354649689763478	PEAK	6.0	2	2.049223075373959	37.5	0.0	4124.542667323665	17.569377826642036	6.0	2
485.0	612.0	0.9337850377900512	PEAK	7.0	2	2.049223075373959	37.5	0.0	4124.542667323665	17.569377826642036	7.0	2
485.0	20.0	0.8107222213894552	TROUGH	2.0	2	2.049223075373959	37.5	0.0	4124.542667323665	17.569377826642036	2.0	2
485.0	152.0	0.8124752516594667	TROUGH	3.0	2	2.049223075373959	37.5	0.0	4124.542667323665	17.569377826642036	3.0	2
485.0	252.0	0.8145898514412745	TROUGH	4.0	2	2.049223075373959	37.5	0.0	4124.542667323665	17.569377826642036	4.0	2
485.0	348.0	0.8073004011581265	TROUGH	5.0	2	2.049223075373959	37.5	0.0	4124.542667323665	17.569377826642036	5.0	2
485.0	448.0	0.7939964933017749	TROUGH	6.0	2	2.049223075373959	37.5	0.0	4124.542667323665	17.569377826642036	6.0	2
485.0	540.0	0.7956740770803599	TROUGH	7.0	2	2.049223075373959	37.5	0.0	4124.542667323665	17.569377826642036	7.0	2
0.0	68.0	1.130163889110434	PEAK	2.0	3	12.353067718143697	37.5	0.0	7418.093116324193	19.68532715283952	2.0	3
0.0	136.0	1.1102820937267837	PEAK	3.0	3	12.353067718143697	37.5	0.0	7418.093116324193	19.68532715283952	3.0	3
0.0	200.0	1.0936600666888534	PEAK	4.0	3	12.353067718143697	37.5	0.0	7418.093116324193	19.68532715283952	4.0	3
0.0	260.0	1.0976449004624271	PEAK	5.0	3	12.353067718143697	37.5	0.0	7418.093116324193	19.68532715283952	5.0	3
0.0	320.0	1.0955182221621322	PEAK	6.0	3	12.353067718143697	37.5	0.0	7418.093116324193	19.68532715283952	6.0	3
0.0	384.0	1.0973179000503857	PEAK	7.0	3	12.353067718143697	37.5	0.0	7418.093116324193	19.68532715283952	7.0	3
0.0	448.0	1.0931917968557228	PEAK	8.0	3	12.353067718143697	37.5	0.0	7418.093116324193	19.68532715283952	8.0	3
0.0	516.0	1.0987043963693914	PEAK	9.0	3	12.353067718143697	37.5	0.0	7418.093116324193	19.68532715283952	9.0	3
0.0	584.0	1.0981785536066124	PEAK	10.0	3	12.353067718143697	37.5	0.0	7418.093116324193	19.68532715283952	10.0	3
0.0	656.0	1.0825332643562064	PEAK	11.0	3	12.353067718143697	37.5	0.0	7418.093116324193	19.68532715283952	11.0	3
0.0	96.0	0.9356321890949766	TROUGH	3.0	3	12.353067718143697	37.5	0.0	7418.093116324193	19.68532715283952	3.0	3
0.0	160.0	0.9379289705178387	TROUGH	4.0	3	12.353067718143697	37.5	0.0	7418.093116324193	19.68532715283952	4.0	3
0.0	224.0	0.9362359693174016	TROUGH	5.0	3	12.353067718143697	37.5	0.0	7418.093116324193	19.68532715283952	5.0	3
0.0	284.0	0.91814357929972	TROUGH	6.0	3	12.353067718143697	37.5	0.0	7418.093116324193	19.68532715283952	6.0	3
0.0	344.0	0.9232581465378706	TROUGH	7.0	3	12.353067718143697	37.5	0.0	7418.093116324193	19.68532715283952	7.0	3
0.0	408.0	0.9259469660230089	TROUGH	8.0	3	12.353067718143697	37.5	0.0	7418.093116324193	19.68532715283952	8.0	3
0.0	476.0	0.914230206749472	TROUGH	9.0	3	12.353067718143697	37.5	0.0	7418.093116324193	19.68532715283952	9.0	3
0.0	540.0	0.9015915631998584	TROUGH	10.0	3	12.353067718143697	37.5	0.0	7418.093116324193	19.68532715283952	10.0	3
0.0	608.0	0.9132895249671316	TROUGH	11.0	3	12.353067718143697	37.5	0.0	7418.093116324193	19.68532715283952	11.0	3
2.0	84.0	1.1355962010374925	PEAK	2.0	3	2.5547091907268764	37.5	0.0	6137.003258658946	18.86228792417132	2.0	3
2.0	172.0	1.1025914073140055	PEAK	3.0	3	2.5547091907268764	37.5	0.0	6137.003258658946	18.86228792417132	3.0	3
2.0	252.0	1.103426100748286	PEAK	4.0	3	2.5547091907268764	37.5	0.0	6137.003258658946	18.86228792417132	4.0	3
2.0	328.0	1.1095968158124725	PEAK	5.0	3	2.5547091907268764	37.5	0.0	6137.003258658946	18.86228792417132	5.0	3
2.0	408.0	1.1056007346153995	PEAK	6.0	3	2.5547091907268764	37.5	0.0	6137.003258658946	18.86228792417132	6.0	3
2.0	484.0	1.1035232508274455	PEAK	7.0	3	2.5547091907268764	37.5	0.0	6137.003258658946	18.86228792417132	7.0	3
2.0	564.0	1.0903686808206126	PEAK	8.0	3	2.5547091907268764	37.5	0.0	6137.003258658946	18.86228792417132	8.0	3
2.0	644.0	1.08445769749917	PEAK	9.0	3	2.5547091907268764	37.5	0.0	6137.003258658946	18.86228792417132	9.0	3
2.0	116.0	0.9403381349065932	TROUGH	3.0	3	2.5547091907268764	37.5	0.0	6137.003258658946	18.86228792417132	3.0	3
2.0	196.0	0.9386002720269702	TROUGH	4.0	3	2.5547091907268764	37.5	0.0	6137.003258658946	18.86228792417132	4.0	3
2.0	288.0	0.9344502950120168	TROUGH	5.0	3	2.5547091907268764	37.5	0.0	6137.003258658946	18.86228792417132	5.0	3
2.0	364.0	0.9309634667760476	TROUGH	6.0	3	2.5547091907268764	37.5	0.0	6137.003258658946	18.86228792417132	6.0	3
2.0	436.0	0.9285701637403678	TROUGH	7.0	3	2.5547091907268764	37.5	0.0	6137.003258658946	18.86228792417132	7.0	3
2.0	512.0	0.9216614631044155	TROUGH	8.0	3	2.5547091907268764	37.5	0.0	6137.003258658946	18.86228792417132	8.0	3
2.0	596.0	0.9137107410258334	TROUGH	9.0	3	2.5547091907268764	37.5	0.0	6137.003258658946	18.86228792417132	9.0	3
4.0	72.0	1.1349615332953569	PEAK	2.0	3	7.554167453171295	37.5	0.0	7053.489583603857	19.451086745311244	2.0	3
4.0	152.0	1.1116561824964744	PEAK	3.0	3	7.554167453171295	37.5	0.0	7053.489583603857	19.451086745311244	3.0	3
4.0	224.0	1.0941914770058117	PEAK	4.0	3	7.554167453171295	37.5	0.0	7053.489583603857	19.451086745311244	4.0	3
4.0	296.0	1.089635881781427	PEAK	5.0	3	7.554167453171295	37.5	0.0	7053.489583603857	19.451086745311244	5.0	3
4.0	368.0	1.1014039076167983	PEAK	6.0	3	7.554167453171295	37.5	0.0	7053.489583603857	19.451086745311244	6.0	3
4.0	444.0	1.0993605301790694	PEAK	7.0	3	7.554167453171295	37.5	0.0	7053.489583603857	19.451086745311244	7.0	3
4.0	524.0	1.10631736504333	PEAK	8.0	3	7.554167453171295	37.5	0.0	7053.489583603857	19.451086745311244	8.0	3
4.0	612.0	1.1031285755590725	PEAK	9.0	3	7.554167453171295	37.5	0.0	7053.489583603857	19.451086745311244	9.0	3
4.0	100.0	0.9479788343530152	TROUGH	3.0	3	7.554167453171295	37.5	0.0	7053.489583603857	19.451086745311244	3.0	3
4.0	180.0	0.944972216049668	TROUGH	4.0	3	7.554167453171295	37.5	0.0	7053.489583603857	19.451086745311244	4.0	3
4.0	248.0	0.938067008700314	TROUGH	5.0	3	7.554167453171295	37.5	0.0	7053.489583603857	19.451086745311244	5.0	3
4.0	320.0	0.9396147315354912	TROUGH	6.0	3	7.554167453171295	37.5	0.0	7053.489583603857	19.451086745311244	6.0	3
4.0	396.0	0.944145216680482	TROUGH	7.0	3	7.554167453171295	37.5	0.0	7053.489583603857	19.451086745311244	7.0	3
4.0	472.0	0.944629029331415	TROUGH	8.0	3	7.554167453171295	37.5	0.0	7053.489583603857	19.451086745311244	8.0	3
4.0	552.0	0.9347635268111928	TROUGH	9.0	3	7.554167453171295	37.5	0.0	7053.489583603857	19.451086745311244	9.0	3
6.0	80.0	1.070481283797634	PEAK	2.0	3	11.440416883575102	37.5	0.0	6670.129818679542	19.20479635175465	2.0	3
6.0	156.0	1.0827683142098192	PEAK	3.0	3	11.440416883575102	37.5	0.0	6670.129818679542	19.20479635175465	3.0	3
6.0	232.0	1.0502361933963824	PEAK	4.0	3	11.440416883575102	37.5	0.0	6670.129818679542	19.20479635175465	4.0	3
6.0	308.0	1.0429470733111676	PEAK	5.0	3	11.440416883575102	37.5	0.0	6670.129818679542	19.20479635175465	5.0	3
6.0	380.0	1.061373786813811	PEAK	6.0	3	11.440416883575102	37.5	0.0	6670.129818679542	19.20479635175465	6.0	3
6.0	460.0	1.056934571702205	PEAK	7.0	3	11.440416883575102	37.5	0.0	6670.129818679542	19.20479635175465	7.0	3
6.0	544.0	1.0603677241048506	PEAK	8.0	3	11.440416883575102	37.5	0.0	6670.129818679542	19.20479635175465	8.0	3
6.0	636.0	1.0459853221080215	PEAK	9.0	3	11.440416883575102	37.5	0.0	6670.129818679542	19.20479635175465	9.0	3
6.0	104.0	0.9239305622491386	TROUGH	3.0	3	11.440416883575102	37.5	0.0	6670.129818679542	19.20479635175465	3.0	3
6.0	184.0	0.9371874265745526	TROUGH	4.0	3	11.440416883575102	37.5	0.0	6670.129818679542	19.20479635175465	4.0	3
6.0	260.0	0.912252457660656	TROUGH	5.0	3	11.440416883575102	37.5	0.0	6670.129818679542	19.20479635175465	5.0	3
6.0	336.0	0.9045536368601044	TROUGH	6.0	3	11.440416883575102	37.5	0.0	6670.129818679542	19.20479635175465	6.0	3
6.0	408.0	0.9281994172212644	TROUGH	7.0	3	11.440416883575102	37.5	0.0	6670.129818679542	19.20479635175465	7.0	3
6.0	500.0	0.9175790822882391	TROUGH	8.0	3	11.440416883575102	37.5	0.0	6670.129818679542	19.20479635175465	8.0	3
6.0	576.0	0.9073623059230856	TROUGH	9.0	3	11.440416883575102	37.5	0.0	6670.129818679542	19.20479635175465	9.0	3
8.0	72.0	1.1135321507534646	PEAK	2.0	3	22.71958507834517	37.5	0.0	7401.050470384412	19.674378064385795	2.0	3
8.0	144.0	1.097365327782514	PEAK	3.0	3	22.71958507834517	37.5	0.0	7401.050470384412	19.674378064385795	3.0	3
8.0	208.0	1.0999064604993616	PEAK	4.0	3	22.71958507834517	37.5	0.0	7401.050470384412	19.674378064385795	4.0	3
8.0	272.0	1.0903090844731786	PEAK	5.0	3	22.71958507834517	37.5	0.0	7401.050470384412	19.674378064385795	5.0	3
8.0	336.0	1.0927708523085982	PEAK	6.0	3	22.71958507834517	37.5	0.0	7401.050470384412	19.674378064385795	6.0	3
8.0	404.0	1.0989460791317232	PEAK	7.0	3	22.71958507834517	37.5	0.0	7401.050470384412	19.674378064385795	7.0	3
8.0	468.0	1.1006487430766692	PEAK	8.0	3	22.71958507834517	37.5	0.0	7401.050470384412	19.674378064385795	8.0	3
8.0	540.0	1.0925814821396092	PEAK	9.0	3	22.71958507834517	37.5	0.0	7401.050470384412	19.674378064385795	9.0	3
8.0	608.0	1.0838853533783146	PEAK	10.0	3	22.71958507834517	37.5	0.0	7401.050470384412	19.674378064385795	10.0	3
8.0	100.0	0.9326087992593814	TROUGH	3.0	3	22.71958507834517	37.5	0.0	7401.050470384412	19.674378064385795	3.0	3
8.0	168.0	0.9330724339322948	TROUGH	4.0	3	22.71958507834517	37.5	0.0	7401.050470384412	19.674378064385795	4.0	3
8.0	236.0	0.9288837413965348	TROUGH	5.0	3	22.71958507834517	37.5	0.0	7401.050470384412	19.674378064385795	5.0	3
8.0	300.0	0.929048115722295	TROUGH	6.0	3	22.71958507834517	37.5	0.0	7401.050470384412	19.674378064385795	6.0	3
8.0	364.0	0.9302103909268968	TROUGH	7.0	3	22.71958507834517	37.5	0.0	7401.050470384412	19.674378064385795	7.0	3
8.0	428.0	0.931225381975928	TROUGH	8.0	3	22.71958507834517	37.5	0.0	7401.050470384412	19.674378064385795	8.0	3
8.0	496.0	0.9235153182950322	TROUGH	9.0	3	22.71958507834517	37.5	0.0	7401.050470384412	19.674378064385795	9.0	3
8.0	564.0	0.9229016351821876	TROUGH	10.0	3	22.71958507834517	37.5	0.0	7401.050470384412	19.674378064385795	10.0	3
9.0	72.0	1.1136983025952687	PEAK	2.0	3	12.89435756209317	37.5	0.0	6775.015177733169	19.27218020035635	2.0	3
9.0	140.0	1.1215986840569574	PEAK	3.0	3	12.89435756209317	37.5	0.0	6775.015177733169	19.27218020035635	3.0	3
9.0	204.0	1.1107426011203343	PEAK	4.0	3	12.89435756209317	37.5	0.0	6775.015177733169	19.27218020035635	4.0	3
9.0	272.0	1.1044899689184944	PEAK	5.0	3	12.89435756209317	37.5	0.0	6775.015177733169	19.27218020035635	5.0	3
9.0	336.0	1.1107134113646104	PEAK	6.0	3	12.89435756209317	37.5	0.0	6775.015177733169	19.27218020035635	6.0	3
9.0	404.0	1.1200854377957905	PEAK	7.0	3	12.89435756209317	37.5	0.0	6775.015177733169	19.27218020035635	7.0	3
9.0	472.0	1.1141088788442275	PEAK	8.0	3	12.89435756209317	37.5	0.0	6775.015177733169	19.27218020035635	8.0	3
9.0	540.0	1.112181229482692	PEAK	9.0	3	12.89435756209317	37.5	0.0	6775.015177733169	19.27218020035635	9.0	3
9.0	612.0	1.1061586814718043	PEAK	10.0	3	12.89435756209317	37.5	0.0	6775.015177733169	19.27218020035635	10.0	3
9.0	96.0	0.9534888396495022	TROUGH	3.0	3	12.89435756209317	37.5	0.0	6775.015177733169	19.27218020035635	3.0	3
9.0	164.0	0.9551292803210228	TROUGH	4.0	3	12.89435756209317	37.5	0.0	6775.015177733169	19.27218020035635	4.0	3
9.0	232.0	0.94784227737349	TROUGH	5.0	3	12.89435756209317	37.5	0.0	6775.015177733169	19.27218020035635	5.0	3
9.0	296.0	0.943007026085741	TROUGH	6.0	3	12.89435756209317	37.5	0.0	6775.015177733169	19.27218020035635	6.0	3
9.0	364.0	0.944490818013912	TROUGH	7.0	3	12.89435756209317	37.5	0.0	6775.015177733169	19.27218020035635	7.0	3
9.0	428.0	0.9442348501501592	TROUGH	8.0	3	12.89435756209317	37.5	0.0	6775.015177733169	19.27218020035635	8.0	3
9.0	496.0	0.9370689105124153	TROUGH	9.0	3	12.89435756209317	37.5	0.0	6775.015177733169	19.27218020035635	9.0	3
9.0	568.0	0.932890978192066	TROUGH	10.0	3	12.89435756209317	37.5	0.0	6775.015177733169	19.27218020035635	10.0	3
11.0	88.0	1.0851383923583129	PEAK	2.0	3	5.200458885359213	37.5	0.0	6231.185291657168	18.92279539546964	2.0	3
11.0	172.0	1.0701530788080291	PEAK	3.0	3	5.200458885359213	37.5	0.0	6231.185291657168	18.92279539546964	3.0	3
11.0	252.0	1.0618449019655394	PEAK	4.0	3	5.200458885359213	37.5	0.0	6231.185291657168	18.92279539546964	4.0	3
11.0	328.0	1.0646147238449029	PEAK	5.0	3	5.200458885359213	37.5	0.0	6231.185291657168	18.92279539546964	5.0	3
11.0	404.0	1.0599858450474118	PEAK	6.0	3	5.200458885359213	37.5	0.0	6231.185291657168	18.92279539546964	6.0	3
11.0	480.0	1.0596405107893032	PEAK	7.0	3	5.200458885359213	37.5	0.0	6231.185291657168	18.92279539546964	7.0	3
11.0	560.0	1.054672968547812	PEAK	8.0	3	5.200458885359213	37.5	0.0	6231.185291657168	18.92279539546964	8.0	3
11.0	640.0	1.0435037020368467	PEAK	9.0	3	5.200458885359213	37.5	0.0	6231.185291657168	18.92279539546964	9.0	3
11.0	20.0	0.8986441695083978	TROUGH	2.0	3	5.200458885359213	37.5	0.0	6231.185291657168	18.92279539546964	2.0	3
11.0	124.0	0.9120371810526956	TROUGH	3.0	3	5.200458885359213	37.5	0.0	6231.185291657168	18.92279539546964	3.0	3
11.0	200.0	0.9126485694999442	TROUGH	4.0	3	5.200458885359213	37.5	0.0	6231.185291657168	18.92279539546964	4.0	3
11.0	276.0	0.921278256169356	TROUGH	5.0	3	5.200458885359213	37.5	0.0	6231.185291657168	18.92279539546964	5.0	3
11.0	356.0	0.9096968697578772	TROUGH	6.0	3	5.200458885359213	37.5	0.0	6231.185291657168	18.92279539546964	6.0	3
11.0	432.0	0.902804075852037	TROUGH	7.0	3	5.200458885359213	37.5	0.0	6231.185291657168	18.92279539546964	7.0	3
11.0	508.0	0.9008220197520864	TROUGH	8.0	3	5.200458885359213	37.5	0.0	6231.185291657168	18.92279539546964	8.0	3
11.0	588.0	0.8940372012138235	TROUGH	9.0	3	5.200458885359213	37.5	0.0	6231.185291657168	18.92279539546964	9.0	3
15.0	100.0	1.125063918158843	PEAK	2.0	3	3.30684174158829	37.5	0.0	6134.417682638072	18.86062681470179	2.0	3
15.0	200.0	1.1034955205713206	PEAK	3.0	3	3.30684174158829	37.5	0.0	6134.417682638072	18.86062681470179	3.0	3
15.0	296.0	1.1163081221263442	PEAK	4.0	3	3.30684174158829	37.5	0.0	6134.417682638072	18.86062681470179	4.0	3
15.0	396.0	1.115949553387035	PEAK	5.0	3	3.30684174158829	37.5	0.0	6134.417682638072	18.86062681470179	5.0	3
15.0	500.0	1.1141089529467445	PEAK	6.0	3	3.30684174158829	37.5	0.0	6134.417682638072	18.86062681470179	6.0	3
15.0	608.0	1.115450952041978	PEAK	7.0	3	3.30684174158829	37.5	0.0	6134.417682638072	18.86062681470179	7.0	3
15.0	28.0	0.9233915189683172	TROUGH	2.0	3	3.30684174158829	37.5	0.0	6134.417682638072	18.86062681470179	2.0	3
15.0	136.0	0.9363465693811966	TROUGH	3.0	3	3.30684174158829	37.5	0.0	6134.417682638072	18.86062681470179	3.0	3
15.0	236.0	0.9412107092845412	TROUGH	4.0	3	3.30684174158829	37.5	0.0	6134.417682638072	18.86062681470179	4.0	3
15.0	324.0	0.9365144864260436	TROUGH	5.0	3	3.30684174158829	37.5	0.0	6134.417682638072	18.86062681470179	5.0	3
15.0	436.0	0.93570272673635	TROUGH	6.0	3	3.30684174158829	37.5	0.0	6134.417682638072	18.86062681470179	6.0	3
15.0	528.0	0.9325886693491792	TROUGH	7.0	3	3.30684174158829	37.5	0.0	6134.417682638072	18.86062681470179	7.0	3
16.0	80.0	1.1490260588242722	PEAK	2.0	3	5.911763865785512	37.5	0.0	7307.316859974787	19.614158683246973	2.0	3
16.0	152.0	1.1347352266435349	PEAK	3.0	3	5.911763865785512	37.5	0.0	7307.316859974787	19.614158683246973	3.0	3
16.0	224.0	1.09108643778796	PEAK	4.0	3	5.911763865785512	37.5	0.0	7307.316859974787	19.614158683246973	4.0	3
16.0	276.0	1.090022537520764	PEAK	5.0	3	5.911763865785512	37.5	0.0	7307.316859974787	19.614158683246973	5.0	3
16.0	344.0	1.1236686083635827	PEAK	6.0	3	5.911763865785512	37.5	0.0	7307.316859974787	19.614158683246973	6.0	3
16.0	412.0	1.124442791031165	PEAK	7.0	3	5.911763865785512	37.5	0.0	7307.316859974787	19.614158683246973	7.0	3
16.0	476.0	1.1306259539860524	PEAK	8.0	3	5.911763865785512	37.5	0.0	7307.316859974787	19.614158683246973	8.0	3
16.0	544.0	1.1220171838773574	PEAK	9.0	3	5.911763865785512	37.5	0.0	7307.316859974787	19.614158683246973	9.0	3
16.0	616.0	1.123590457636603	PEAK	10.0	3	5.911763865785512	37.5	0.0	7307.316859974787	19.614158683246973	10.0	3
16.0	108.0	0.9614653967806032	TROUGH	3.0	3	5.911763865785512	37.5	0.0	7307.316859974787	19.614158683246973	3.0	3
16.0	188.0	0.9634712997103432	TROUGH	4.0	3	5.911763865785512	37.5	0.0	7307.316859974787	19.614158683246973	4.0	3
16.0	244.0	0.9530736163666316	TROUGH	5.0	3	5.911763865785512	37.5	0.0	7307.316859974787	19.614158683246973	5.0	3
16.0	312.0	0.9532304385848742	TROUGH	6.0	3	5.911763865785512	37.5	0.0	7307.316859974787	19.614158683246973	6.0	3
16.0	372.0	0.9491802345282432	TROUGH	7.0	3	5.911763865785512	37.5	0.0	7307.316859974787	19.614158683246973	7.0	3
16.0	436.0	0.9502797529689974	TROUGH	8.0	3	5.911763865785512	37.5	0.0	7307.316859974787	19.614158683246973	8.0	3
16.0	500.0	0.9486066770957884	TROUGH	9.0	3	5.911763865785512	37.5	0.0	7307.316859974787	19.614158683246973	9.0	3
16.0	568.0	0.9427583013241996	TROUGH	10.0	3	5.911763865785512	37.5	0.0	7307.316859974787	19.614158683246973	10.0	3
17.0	76.0	1.1703885940778609	PEAK	2.0	3	8.351439584746874	37.5	0.0	6935.190293248355	19.37508508461304	2.0	3
17.0	144.0	1.1488842971703552	PEAK	3.0	3	8.351439584746874	37.5	0.0	6935.190293248355	19.37508508461304	3.0	3
17.0	212.0	1.1492523476836929	PEAK	4.0	3	8.351439584746874	37.5	0.0	6935.190293248355	19.37508508461304	4.0	3
17.0	276.0	1.1424953839421457	PEAK	5.0	3	8.351439584746874	37.5	0.0	6935.190293248355	19.37508508461304	5.0	3
17.0	344.0	1.1391499852099	PEAK	6.0	3	8.351439584746874	37.5	0.0	6935.190293248355	19.37508508461304	6.0	3
17.0	408.0	1.1532415593174978	PEAK	7.0	3	8.351439584746874	37.5	0.0	6935.190293248355	19.37508508461304	7.0	3
17.0	472.0	1.146872627675676	PEAK	8.0	3	8.351439584746874	37.5	0.0	6935.190293248355	19.37508508461304	8.0	3
17.0	540.0	1.1357670811910454	PEAK	9.0	3	8.351439584746874	37.5	0.0	6935.190293248355	19.37508508461304	9.0	3
17.0	612.0	1.133660793167062	PEAK	10.0	3	8.351439584746874	37.5	0.0	6935.190293248355	19.37508508461304	10.0	3
17.0	104.0	0.9742683289575682	TROUGH	3.0	3	8.351439584746874	37.5	0.0	6935.190293248355	19.37508508461304	3.0	3
17.0	172.0	0.9694008205328	TROUGH	4.0	3	8.351439584746874	37.5	0.0	6935.190293248355	19.37508508461304	4.0	3
17.0	236.0	0.9658709197526852	TROUGH	5.0	3	8.351439584746874	37.5	0.0	6935.190293248355	19.37508508461304	5.0	3
17.0	300.0	0.9656189368481928	TROUGH	6.0	3	8.351439584746874	37.5	0.0	6935.190293248355	19.37508508461304	6.0	3
17.0	368.0	0.973261659275799	TROUGH	7.0	3	8.351439584746874	37.5	0.0	6935.190293248355	19.37508508461304	7.0	3
17.0	432.0	0.9711217234495456	TROUGH	8.0	3	8.351439584746874	37.5	0.0	6935.190293248355	19.37508508461304	8.0	3
17.0	500.0	0.9652769422517936	TROUGH	9.0	3	8.351439584746874	37.5	0.0	6935.190293248355	19.37508508461304	9.0	3
17.0	564.0	0.9603651924938924	TROUGH	10.0	3	8.351439584746874	37.5	0.0	6935.190293248355	19.37508508461304	10.0	3
17.0	636.0	0.9544019169038668	TROUGH	11.0	3	8.351439584746874	37.5	0.0	6935.190293248355	19.37508508461304	11.0	3
18.0	72.0	1.1373328838966672	PEAK	2.0	3	6.288912494693397	37.5	0.0	7133.793779188321	19.502678366927164	2.0	3
18.0	144.0	1.1112537711274952	PEAK	3.0	3	6.288912494693397	37.5	0.0	7133.793779188321	19.502678366927164	3.0	3
18.0	216.0	1.1029337406609012	PEAK	4.0	3	6.288912494693397	37.5	0.0	7133.793779188321	19.502678366927164	4.0	3
18.0	284.0	1.0915754136233151	PEAK	5.0	3	6.288912494693397	37.5	0.0	7133.793779188321	19.502678366927164	5.0	3
18.0	352.0	1.0946949734069622	PEAK	6.0	3	6.288912494693397	37.5	0.0	7133.793779188321	19.502678366927164	6.0	3
18.0	424.0	1.0845486922469747	PEAK	7.0	3	6.288912494693397	37.5	0.0	7133.793779188321	19.502678366927164	7.0	3
18.0	496.0	1.0738833788093287	PEAK	8.0	3	6.288912494693397	37.5	0.0	7133.793779188321	19.502678366927164	8.0	3
18.0	576.0	1.0711468178999164	PEAK	9.0	3	6.288912494693397	37.5	0.0	7133.793779188321	19.502678366927164	9.0	3
18.0	660.0	1.0615885790888482	PEAK	10.0	3	6.288912494693397	37.5	0.0	7133.793779188321	19.502678366927164	10.0	3
18.0	100.0	0.9519613676661672	TROUGH	3.0	3	6.288912494693397	37.5	0.0	7133.793779188321	19.502678366927164	3.0	3
18.0	172.0	0.9427226711384408	TROUGH	4.0	3	6.288912494693397	37.5	0.0	7133.793779188321	19.502678366927164	4.0	3
18.0	240.0	0.942574692131254	TROUGH	5.0	3	6.288912494693397	37.5	0.0	7133.793779188321	19.502678366927164	5.0	3
18.0	308.0	0.931136037740718	TROUGH	6.0	3	6.288912494693397	37.5	0.0	7133.793779188321	19.502678366927164	6.0	3
18.0	380.0	0.938585712966745	TROUGH	7.0	3	6.288912494693397	37.5	0.0	7133.793779188321	19.502678366927164	7.0	3
18.0	448.0	0.931430004822483	TROUGH	8.0	3	6.288912494693397	37.5	0.0	7133.793779188321	19.502678366927164	8.0	3
18.0	524.0	0.9261271485788908	TROUGH	9.0	3	6.288912494693397	37.5	0.0	7133.793779188321	19.502678366927164	9.0	3
18.0	600.0	0.9200098073132082	TROUGH	10.0	3	6.288912494693397	37.5	0.0	7133.793779188321	19.502678366927164	10.0	3
20.0	84.0	1.0982449608141285	PEAK	2.0	3	2.2282297675816536	37.5	0.0	6337.266842562591	18.99094774037404	2.0	3
20.0	164.0	1.0916596948627544	PEAK	3.0	3	2.2282297675816536	37.5	0.0	6337.266842562591	18.99094774037404	3.0	3
20.0	240.0	1.0791163092746765	PEAK	4.0	3	2.2282297675816536	37.5	0.0	6337.266842562591	18.99094774037404	4.0	3
20.0	316.0	1.0821868650691595	PEAK	5.0	3	2.2282297675816536	37.5	0.0	6337.266842562591	18.99094774037404	5.0	3
20.0	392.0	1.080472922903565	PEAK	6.0	3	2.2282297675816536	37.5	0.0	6337.266842562591	18.99094774037404	6.0	3
20.0	468.0	1.0835686590340765	PEAK	7.0	3	2.2282297675816536	37.5	0.0	6337.266842562591	18.99094774037404	7.0	3
20.0	544.0	1.0852373100252797	PEAK	8.0	3	2.2282297675816536	37.5	0.0	6337.266842562591	18.99094774037404	8.0	3
20.0	628.0	1.082578048162537	PEAK	9.0	3	2.2282297675816536	37.5	0.0	6337.266842562591	18.99094774037404	9.0	3
20.0	20.0	0.9105047481547704	TROUGH	2.0	3	2.2282297675816536	37.5	0.0	6337.266842562591	18.99094774037404	2.0	3
20.0	108.0	0.9350964674552532	TROUGH	3.0	3	2.2282297675816536	37.5	0.0	6337.266842562591	18.99094774037404	3.0	3
20.0	192.0	0.9270546746517598	TROUGH	4.0	3	2.2282297675816536	37.5	0.0	6337.266842562591	18.99094774037404	4.0	3
20.0	264.0	0.9289748121371146	TROUGH	5.0	3	2.2282297675816536	37.5	0.0	6337.266842562591	18.99094774037404	5.0	3
20.0	340.0	0.9243063425272036	TROUGH	6.0	3	2.2282297675816536	37.5	0.0	6337.266842562591	18.99094774037404	6.0	3
20.0	420.0	0.9279326132813528	TROUGH	7.0	3	2.2282297675816536	37.5	0.0	6337.266842562591	18.99094774037404	7.0	3
20.0	492.0	0.9120026498734648	TROUGH	8.0	3	2.2282297675816536	37.5	0.0	6337.266842562591	18.99094774037404	8.0	3
20.0	572.0	0.915355344600744	TROUGH	9.0	3	2.2282297675816536	37.5	0.0	6337.266842562591	18.99094774037404	9.0	3
21.0	76.0	1.1180478095887292	PEAK	2.0	3	8.306289336691085	37.5	0.0	7233.064639439613	19.566455167408087	2.0	3
21.0	144.0	1.101221477466647	PEAK	3.0	3	8.306289336691085	37.5	0.0	7233.064639439613	19.566455167408087	3.0	3
21.0	212.0	1.0993344722286142	PEAK	4.0	3	8.306289336691085	37.5	0.0	7233.064639439613	19.566455167408087	4.0	3
21.0	276.0	1.094218945125042	PEAK	5.0	3	8.306289336691085	37.5	0.0	7233.064639439613	19.566455167408087	5.0	3
21.0	344.0	1.093798200218527	PEAK	6.0	3	8.306289336691085	37.5	0.0	7233.064639439613	19.566455167408087	6.0	3
21.0	408.0	1.100840587364883	PEAK	7.0	3	8.306289336691085	37.5	0.0	7233.064639439613	19.566455167408087	7.0	3
21.0	472.0	1.0956822953104526	PEAK	8.0	3	8.306289336691085	37.5	0.0	7233.064639439613	19.566455167408087	8.0	3
21.0	544.0	1.0889892817636464	PEAK	9.0	3	8.306289336691085	37.5	0.0	7233.064639439613	19.566455167408087	9.0	3
21.0	612.0	1.0834485525398665	PEAK	10.0	3	8.306289336691085	37.5	0.0	7233.064639439613	19.566455167408087	10.0	3
21.0	100.0	0.9479128243679684	TROUGH	3.0	3	8.306289336691085	37.5	0.0	7233.064639439613	19.566455167408087	3.0	3
21.0	172.0	0.9406836361453192	TROUGH	4.0	3	8.306289336691085	37.5	0.0	7233.064639439613	19.566455167408087	4.0	3
21.0	236.0	0.93852404117423	TROUGH	5.0	3	8.306289336691085	37.5	0.0	7233.064639439613	19.566455167408087	5.0	3
21.0	304.0	0.9361411810132926	TROUGH	6.0	3	8.306289336691085	37.5	0.0	7233.064639439613	19.566455167408087	6.0	3
21.0	368.0	0.936883671794956	TROUGH	7.0	3	8.306289336691085	37.5	0.0	7233.064639439613	19.566455167408087	7.0	3
21.0	432.0	0.9387419532105036	TROUGH	8.0	3	8.306289336691085	37.5	0.0	7233.064639439613	19.566455167408087	8.0	3
21.0	500.0	0.9349033158538124	TROUGH	9.0	3	8.306289336691085	37.5	0.0	7233.064639439613	19.566455167408087	9.0	3
21.0	568.0	0.925756622041958	TROUGH	10.0	3	8.306289336691085	37.5	0.0	7233.064639439613	19.566455167408087	10.0	3
22.0	76.0	1.15494576347236	PEAK	2.0	3	7.0436651099986864	37.5	0.0	6846.146574945513	19.31787873582242	2.0	3
22.0	148.0	1.1361067398244749	PEAK	3.0	3	7.0436651099986864	37.5	0.0	6846.146574945513	19.31787873582242	3.0	3
22.0	216.0	1.1298774224445909	PEAK	4.0	3	7.0436651099986864	37.5	0.0	6846.146574945513	19.31787873582242	4.0	3
22.0	280.0	1.122476077561878	PEAK	5.0	3	7.0436651099986864	37.5	0.0	6846.146574945513	19.31787873582242	5.0	3
22.0	348.0	1.1344149449068015	PEAK	6.0	3	7.0436651099986864	37.5	0.0	6846.146574945513	19.31787873582242	6.0	3
22.0	416.0	1.137992588027639	PEAK	7.0	3	7.0436651099986864	37.5	0.0	6846.146574945513	19.31787873582242	7.0	3
22.0	484.0	1.1351110327405636	PEAK	8.0	3	7.0436651099986864	37.5	0.0	6846.146574945513	19.31787873582242	8.0	3
22.0	556.0	1.1240356425527365	PEAK	9.0	3	7.0436651099986864	37.5	0.0	6846.146574945513	19.31787873582242	9.0	3
22.0	628.0	1.125224610762594	PEAK	10.0	3	7.0436651099986864	37.5	0.0	6846.146574945513	19.31787873582242	10.0	3
22.0	100.0	0.9681486761398396	TROUGH	3.0	3	7.0436651099986864	37.5	0.0	6846.146574945513	19.31787873582242	3.0	3
22.0	172.0	0.9560954408986644	TROUGH	4.0	3	7.0436651099986864	37.5	0.0	6846.146574945513	19.31787873582242	4.0	3
22.0	240.0	0.9580962695267026	TROUGH	5.0	3	7.0436651099986864	37.5	0.0	6846.146574945513	19.31787873582242	5.0	3
22.0	312.0	0.958669724192033	TROUGH	6.0	3	7.0436651099986864	37.5	0.0	6846.146574945513	19.31787873582242	6.0	3
22.0	376.0	0.9642197862970672	TROUGH	7.0	3	7.0436651099986864	37.5	0.0	6846.146574945513	19.31787873582242	7.0	3
22.0	440.0	0.9594531421732696	TROUGH	8.0	3	7.0436651099986864	37.5	0.0	6846.146574945513	19.31787873582242	8.0	3
22.0	508.0	0.9526864275185828	TROUGH	9.0	3	7.0436651099986864	37.5	0.0	6846.146574945513	19.31787873582242	9.0	3
22.0	580.0	0.9451041066106036	TROUGH	10.0	3	7.0436651099986864	37.5	0.0	6846.146574945513	19.31787873582242	10.0	3
23.0	72.0	1.0753523502007032	PEAK	2.0	3	10.803588533608709	37.5	0.0	6642.421666305646	19.18699518330329	2.0	3
23.0	152.0	1.081855153658342	PEAK	3.0	3	10.803588533608709	37.5	0.0	6642.421666305646	19.18699518330329	3.0	3
23.0	228.0	1.059804386931526	PEAK	4.0	3	10.803588533608709	37.5	0.0	6642.421666305646	19.18699518330329	4.0	3
23.0	300.0	1.0666312719903506	PEAK	5.0	3	10.803588533608709	37.5	0.0	6642.421666305646	19.18699518330329	5.0	3
23.0	372.0	1.0722612326672825	PEAK	6.0	3	10.803588533608709	37.5	0.0	6642.421666305646	19.18699518330329	6.0	3
23.0	448.0	1.0654826779073208	PEAK	7.0	3	10.803588533608709	37.5	0.0	6642.421666305646	19.18699518330329	7.0	3
23.0	520.0	1.0639564547181342	PEAK	8.0	3	10.803588533608709	37.5	0.0	6642.421666305646	19.18699518330329	8.0	3
23.0	600.0	1.059172380653023	PEAK	9.0	3	10.803588533608709	37.5	0.0	6642.421666305646	19.18699518330329	9.0	3
23.0	96.0	0.929024534654082	TROUGH	3.0	3	10.803588533608709	37.5	0.0	6642.421666305646	19.18699518330329	3.0	3
23.0	184.0	0.934089026641282	TROUGH	4.0	3	10.803588533608709	37.5	0.0	6642.421666305646	19.18699518330329	4.0	3
23.0	256.0	0.9311700811473876	TROUGH	5.0	3	10.803588533608709	37.5	0.0	6642.421666305646	19.18699518330329	5.0	3
23.0	328.0	0.9301397128811062	TROUGH	6.0	3	10.803588533608709	37.5	0.0	6642.421666305646	19.18699518330329	6.0	3
23.0	400.0	0.9435742510768864	TROUGH	7.0	3	10.803588533608709	37.5	0.0	6642.421666305646	19.18699518330329	7.0	3
23.0	472.0	0.9332343379974188	TROUGH	8.0	3	10.803588533608709	37.5	0.0	6642.421666305646	19.18699518330329	8.0	3
23.0	548.0	0.9244185691915946	TROUGH	9.0	3	10.803588533608709	37.5	0.0	6642.421666305646	19.18699518330329	9.0	3
23.0	628.0	0.9116592740081044	TROUGH	10.0	3	10.803588533608709	37.5	0.0	6642.421666305646	19.18699518330329	10.0	3
24.0	76.0	1.1310788696282317	PEAK	2.0	3	2.935798026984311	37.5	0.0	6331.262489513039	18.9870902294641	2.0	3
24.0	156.0	1.1159496572018617	PEAK	3.0	3	2.935798026984311	37.5	0.0	6331.262489513039	18.9870902294641	3.0	3
24.0	228.0	1.1221654793135496	PEAK	4.0	3	2.935798026984311	37.5	0.0	6331.262489513039	18.9870902294641	4.0	3
24.0	304.0	1.1210835734898574	PEAK	5.0	3	2.935798026984311	37.5	0.0	6331.262489513039	18.9870902294641	5.0	3
24.0	376.0	1.1165648206558136	PEAK	6.0	3	2.935798026984311	37.5	0.0	6331.262489513039	18.9870902294641	6.0	3
24.0	448.0	1.1184385955672442	PEAK	7.0	3	2.935798026984311	37.5	0.0	6331.262489513039	18.9870902294641	7.0	3
24.0	524.0	1.110365972940942	PEAK	8.0	3	2.935798026984311	37.5	0.0	6331.262489513039	18.9870902294641	8.0	3
24.0	604.0	1.1160216191668189	PEAK	9.0	3	2.935798026984311	37.5	0.0	6331.262489513039	18.9870902294641	9.0	3
24.0	108.0	0.9449432586427542	TROUGH	3.0	3	2.935798026984311	37.5	0.0	6331.262489513039	18.9870902294641	3.0	3
24.0	184.0	0.9575577127646387	TROUGH	4.0	3	2.935798026984311	37.5	0.0	6331.262489513039	18.9870902294641	4.0	3
24.0	256.0	0.9439193861856062	TROUGH	5.0	3	2.935798026984311	37.5	0.0	6331.262489513039	18.9870902294641	5.0	3
24.0	328.0	0.9445408035580408	TROUGH	6.0	3	2.935798026984311	37.5	0.0	6331.262489513039	18.9870902294641	6.0	3
24.0	400.0	0.9450076532066322	TROUGH	7.0	3	2.935798026984311	37.5	0.0	6331.262489513039	18.9870902294641	7.0	3
24.0	476.0	0.9401945834588076	TROUGH	8.0	3	2.935798026984311	37.5	0.0	6331.262489513039	18.9870902294641	8.0	3
24.0	552.0	0.9316180419590122	TROUGH	9.0	3	2.935798026984311	37.5	0.0	6331.262489513039	18.9870902294641	9.0	3
24.0	632.0	0.9334432076048104	TROUGH	10.0	3	2.935798026984311	37.5	0.0	6331.262489513039	18.9870902294641	10.0	3
26.0	76.0	1.1824821623743362	PEAK	2.0	3	4.1795913909483335	37.5	0.0	6915.379438377488	19.362357553741862	2.0	3
26.0	148.0	1.1593706352519375	PEAK	3.0	3	4.1795913909483335	37.5	0.0	6915.379438377488	19.362357553741862	3.0	3
26.0	216.0	1.159799104244538	PEAK	4.0	3	4.1795913909483335	37.5	0.0	6915.379438377488	19.362357553741862	4.0	3
26.0	284.0	1.1433224633017858	PEAK	5.0	3	4.1795913909483335	37.5	0.0	6915.379438377488	19.362357553741862	5.0	3
26.0	348.0	1.1559028092876462	PEAK	6.0	3	4.1795913909483335	37.5	0.0	6915.379438377488	19.362357553741862	6.0	3
26.0	416.0	1.150026205379532	PEAK	7.0	3	4.1795913909483335	37.5	0.0	6915.379438377488	19.362357553741862	7.0	3
26.0	484.0	1.147700835246472	PEAK	8.0	3	4.1795913909483335	37.5	0.0	6915.379438377488	19.362357553741862	8.0	3
26.0	552.0	1.1417636996834637	PEAK	9.0	3	4.1795913909483335	37.5	0.0	6915.379438377488	19.362357553741862	9.0	3
26.0	628.0	1.1389075701254785	PEAK	10.0	3	4.1795913909483335	37.5	0.0	6915.379438377488	19.362357553741862	10.0	3
26.0	100.0	0.9899139956336236	TROUGH	3.0	3	4.1795913909483335	37.5	0.0	6915.379438377488	19.362357553741862	3.0	3
26.0	172.0	0.9845459691802484	TROUGH	4.0	3	4.1795913909483335	37.5	0.0	6915.379438377488	19.362357553741862	4.0	3
26.0	240.0	0.9807586308184032	TROUGH	5.0	3	4.1795913909483335	37.5	0.0	6915.379438377488	19.362357553741862	5.0	3
26.0	308.0	0.9748707113667224	TROUGH	6.0	3	4.1795913909483335	37.5	0.0	6915.379438377488	19.362357553741862	6.0	3
26.0	376.0	0.9819167183389348	TROUGH	7.0	3	4.1795913909483335	37.5	0.0	6915.379438377488	19.362357553741862	7.0	3
26.0	440.0	0.9736408006907316	TROUGH	8.0	3	4.1795913909483335	37.5	0.0	6915.379438377488	19.362357553741862	8.0	3
26.0	508.0	0.9763619288736148	TROUGH	9.0	3	4.1795913909483335	37.5	0.0	6915.379438377488	19.362357553741862	9.0	3
26.0	580.0	0.96537759495068	TROUGH	10.0	3	4.1795913909483335	37.5	0.0	6915.379438377488	19.362357553741862	10.0	3
27.0	72.0	1.1207861630431273	PEAK	2.0	3	6.181976852847442	37.5	0.0	6710.934513193666	19.231011424880084	2.0	3
27.0	144.0	1.1021686186378088	PEAK	3.0	3	6.181976852847442	37.5	0.0	6710.934513193666	19.231011424880084	3.0	3
27.0	216.0	1.09542414893747	PEAK	4.0	3	6.181976852847442	37.5	0.0	6710.934513193666	19.231011424880084	4.0	3
27.0	284.0	1.0897481232053172	PEAK	5.0	3	6.181976852847442	37.5	0.0	6710.934513193666	19.231011424880084	5.0	3
27.0	352.0	1.089203865563385	PEAK	6.0	3	6.181976852847442	37.5	0.0	6710.934513193666	19.231011424880084	6.0	3
27.0	424.0	1.0986275647656698	PEAK	7.0	3	6.181976852847442	37.5	0.0	6710.934513193666	19.231011424880084	7.0	3
27.0	496.0	1.08799325340383	PEAK	8.0	3	6.181976852847442	37.5	0.0	6710.934513193666	19.231011424880084	8.0	3
27.0	568.0	1.0822979036749365	PEAK	9.0	3	6.181976852847442	37.5	0.0	6710.934513193666	19.231011424880084	9.0	3
27.0	648.0	1.0780751683309056	PEAK	10.0	3	6.181976852847442	37.5	0.0	6710.934513193666	19.231011424880084	10.0	3
27.0	20.0	0.93477385115626	TROUGH	2.0	3	6.181976852847442	37.5	0.0	6710.934513193666	19.231011424880084	2.0	3
27.0	100.0	0.956502781720638	TROUGH	3.0	3	6.181976852847442	37.5	0.0	6710.934513193666	19.231011424880084	3.0	3
27.0	172.0	0.9527406470877708	TROUGH	4.0	3	6.181976852847442	37.5	0.0	6710.934513193666	19.231011424880084	4.0	3
27.0	240.0	0.9443378875090293	TROUGH	5.0	3	6.181976852847442	37.5	0.0	6710.934513193666	19.231011424880084	5.0	3
27.0	308.0	0.946320403751858	TROUGH	6.0	3	6.181976852847442	37.5	0.0	6710.934513193666	19.231011424880084	6.0	3
27.0	380.0	0.9575364590423244	TROUGH	7.0	3	6.181976852847442	37.5	0.0	6710.934513193666	19.231011424880084	7.0	3
27.0	448.0	0.9405244437270688	TROUGH	8.0	3	6.181976852847442	37.5	0.0	6710.934513193666	19.231011424880084	8.0	3
27.0	520.0	0.9424729647856356	TROUGH	9.0	3	6.181976852847442	37.5	0.0	6710.934513193666	19.231011424880084	9.0	3
27.0	596.0	0.9273817374187064	TROUGH	10.0	3	6.181976852847442	37.5	0.0	6710.934513193666	19.231011424880084	10.0	3
28.0	88.0	1.1471507320357135	PEAK	2.0	3	1.876450176293997	37.5	0.0	6132.430772736986	18.85935031970603	2.0	3
28.0	168.0	1.132095574925834	PEAK	3.0	3	1.876450176293997	37.5	0.0	6132.430772736986	18.85935031970603	3.0	3
28.0	248.0	1.128280524425297	PEAK	4.0	3	1.876450176293997	37.5	0.0	6132.430772736986	18.85935031970603	4.0	3
28.0	324.0	1.1344368503480162	PEAK	5.0	3	1.876450176293997	37.5	0.0	6132.430772736986	18.85935031970603	5.0	3
28.0	400.0	1.1309472866798151	PEAK	6.0	3	1.876450176293997	37.5	0.0	6132.430772736986	18.85935031970603	6.0	3
28.0	476.0	1.1265053964599645	PEAK	7.0	3	1.876450176293997	37.5	0.0	6132.430772736986	18.85935031970603	7.0	3
28.0	556.0	1.1154471754779378	PEAK	8.0	3	1.876450176293997	37.5	0.0	6132.430772736986	18.85935031970603	8.0	3
28.0	636.0	1.1071155062532931	PEAK	9.0	3	1.876450176293997	37.5	0.0	6132.430772736986	18.85935031970603	9.0	3
28.0	24.0	0.9430240608902528	TROUGH	2.0	3	1.876450176293997	37.5	0.0	6132.430772736986	18.85935031970603	2.0	3
28.0	120.0	0.9569709706062516	TROUGH	3.0	3	1.876450176293997	37.5	0.0	6132.430772736986	18.85935031970603	3.0	3
28.0	196.0	0.9610743187603464	TROUGH	4.0	3	1.876450176293997	37.5	0.0	6132.430772736986	18.85935031970603	4.0	3
28.0	276.0	0.9572239949791744	TROUGH	5.0	3	1.876450176293997	37.5	0.0	6132.430772736986	18.85935031970603	5.0	3
28.0	352.0	0.9527872292698584	TROUGH	6.0	3	1.876450176293997	37.5	0.0	6132.430772736986	18.85935031970603	6.0	3
28.0	428.0	0.9482278134733793	TROUGH	7.0	3	1.876450176293997	37.5	0.0	6132.430772736986	18.85935031970603	7.0	3
28.0	504.0	0.9482303566135044	TROUGH	8.0	3	1.876450176293997	37.5	0.0	6132.430772736986	18.85935031970603	8.0	3
28.0	584.0	0.9312207319958886	TROUGH	9.0	3	1.876450176293997	37.5	0.0	6132.430772736986	18.85935031970603	9.0	3
31.0	76.0	1.1788292374048104	PEAK	2.0	3	6.234182822922103	37.5	0.0	6831.515747880648	19.30847912614617	2.0	3
31.0	152.0	1.1527679407878555	PEAK	3.0	3	6.234182822922103	37.5	0.0	6831.515747880648	19.30847912614617	3.0	3
31.0	220.0	1.1389969564414348	PEAK	4.0	3	6.234182822922103	37.5	0.0	6831.515747880648	19.30847912614617	4.0	3
31.0	292.0	1.13585826835475	PEAK	5.0	3	6.234182822922103	37.5	0.0	6831.515747880648	19.30847912614617	5.0	3
31.0	360.0	1.1472416333055766	PEAK	6.0	3	6.234182822922103	37.5	0.0	6831.515747880648	19.30847912614617	6.0	3
31.0	432.0	1.139676746792341	PEAK	7.0	3	6.234182822922103	37.5	0.0	6831.515747880648	19.30847912614617	7.0	3
31.0	508.0	1.1307004642470737	PEAK	8.0	3	6.234182822922103	37.5	0.0	6831.515747880648	19.30847912614617	8.0	3
31.0	584.0	1.1274425111526707	PEAK	9.0	3	6.234182822922103	37.5	0.0	6831.515747880648	19.30847912614617	9.0	3
31.0	660.0	1.1241163786566868	PEAK	10.0	3	6.234182822922103	37.5	0.0	6831.515747880648	19.30847912614617	10.0	3
31.0	104.0	0.9840125132332344	TROUGH	3.0	3	6.234182822922103	37.5	0.0	6831.515747880648	19.30847912614617	3.0	3
31.0	176.0	0.9770623858949548	TROUGH	4.0	3	6.234182822922103	37.5	0.0	6831.515747880648	19.30847912614617	4.0	3
31.0	248.0	0.9675925341254928	TROUGH	5.0	3	6.234182822922103	37.5	0.0	6831.515747880648	19.30847912614617	5.0	3
31.0	316.0	0.9692616740073554	TROUGH	6.0	3	6.234182822922103	37.5	0.0	6831.515747880648	19.30847912614617	6.0	3
31.0	388.0	0.9785802028011176	TROUGH	7.0	3	6.234182822922103	37.5	0.0	6831.515747880648	19.30847912614617	7.0	3
31.0	460.0	0.9628966869127628	TROUGH	8.0	3	6.234182822922103	37.5	0.0	6831.515747880648	19.30847912614617	8.0	3
31.0	532.0	0.9557925121055167	TROUGH	9.0	3	6.234182822922103	37.5	0.0	6831.515747880648	19.30847912614617	9.0	3
31.0	608.0	0.9494776974325668	TROUGH	10.0	3	6.234182822922103	37.5	0.0	6831.515747880648	19.30847912614617	10.0	3
32.0	68.0	1.075087092383901	PEAK	2.0	3	10.743294197234547	37.5	0.0	6762.035383147408	19.26384130042656	2.0	3
32.0	140.0	1.0596814739776637	PEAK	3.0	3	10.743294197234547	37.5	0.0	6762.035383147408	19.26384130042656	3.0	3
32.0	204.0	1.0570060082853971	PEAK	4.0	3	10.743294197234547	37.5	0.0	6762.035383147408	19.26384130042656	4.0	3
32.0	272.0	1.049627173318436	PEAK	5.0	3	10.743294197234547	37.5	0.0	6762.035383147408	19.26384130042656	5.0	3
32.0	340.0	1.0521970162805876	PEAK	6.0	3	10.743294197234547	37.5	0.0	6762.035383147408	19.26384130042656	6.0	3
32.0	408.0	1.0628749794693504	PEAK	7.0	3	10.743294197234547	37.5	0.0	6762.035383147408	19.26384130042656	7.0	3
[truncated: 24,233 more rows]
