# Supplementary material for: Mechanistic origins of temperature scaling in the early embryonic cell cycle
Source: Nat Commun. 2025 Aug 28;16:8045. doi: 10.1038/s41467-025-62918-0 (PMC12394406; doi:10.1038/s41467-025-62918-0)
Supplement: Supplementary file 12 — Source Data [file 41467_2025_62918_MOESM12_ESM.zip › Source_Data_NatComm/Fig4/09-20-24/Pos13_processed_spots.csv]

TRACK_ID	TIME	RATIO	POSITION_X	RADIUS
2	0.0	0.9420580847773818	1074.988472784516	37.5
2	4.0	0.908147200073962	1077.9073564315042	37.5
2	8.0	0.9371481883511182	1108.8566288581942	37.5
2	12.0	0.9449814363995798	1116.7083329342076	37.5
2	16.0	0.9449972566337403	1147.4611844432916	37.5
2	20.0	0.9493529910231648	1107.7041266943825	37.5
2	24.0	0.9546568378997388	1117.7115477129944	37.5
2	28.0	0.9568145474609377	1117.8697345481537	37.5
2	32.0	0.9679594259010265	1115.867357404668	37.5
2	36.0	0.9731867432852497	1131.683125339832	37.5
2	40.0	0.9762569538872938	1141.5606318211464	37.5
2	44.0	0.9840764151815249	1141.6097133096448	37.5
2	48.0	0.9881571948686563	1147.165078321814	37.5
2	52.0	0.996641958099107	1143.7086905149215	37.5
2	56.0	1.0036853291811425	1144.9952828976932	37.5
2	60.0	1.0135419264830046	1141.658888391258	37.5
2	64.0	1.074586791286516	1139.501840116404	37.5
2	68.0	1.142233742499803	1141.718956296589	37.5
2	72.0	1.1177520352184476	1141.6663652687434	37.5
2	76.0	1.0687110721804651	1144.7764513719735	37.5
2	80.0	0.9467664811290104	1144.228904464574	37.5
2	84.0	0.922631601761153	1143.8692169948656	37.5
2	88.0	0.9129070801315434	1147.9351294161406	37.5
2	92.0	0.9145221638564296	1148.1464418458982	37.5
2	96.0	0.9092943612018964	1151.7827211659996	37.5
2	100.0	0.9103472835198523	1146.9942494454897	37.5
2	104.0	0.908152436732286	1146.79962020811	37.5
2	108.0	0.9151309060184631	1149.0496976651334	37.5
2	112.0	0.915328867484928	1152.343488933807	37.5
2	116.0	0.9206957432398042	1152.9255996761185	37.5
2	120.0	0.9272401118569311	1149.7310208188776	37.5
2	124.0	0.9327535954360384	1144.7091665479377	37.5
2	128.0	0.934308277569749	1141.1714851413324	37.5
2	132.0	0.9418398558280031	1141.010721598253	37.5
2	136.0	0.9408421155115358	1139.2784898047917	37.5
2	140.0	0.9447727756540192	1140.3071668769378	37.5
2	144.0	0.9451396378661783	1138.49166143967	37.5
2	148.0	0.9441074046513911	1138.7504577905602	37.5
2	152.0	0.9493238226959493	1141.5215593248895	37.5
2	156.0	0.9502646821134815	1141.553499482961	37.5
2	160.0	0.952301562479586	1138.267643460047	37.5
2	164.0	0.9565206779384102	1141.4602715695576	37.5
2	168.0	0.9550349125349309	1141.3045824774288	37.5
2	172.0	0.9563235363247389	1140.456081567202	37.5
2	176.0	0.9554872310964861	1140.013752886086	37.5
2	180.0	0.9568957476226109	1134.507712551448	37.5
2	184.0	0.9527036943891938	1134.8870034915076	37.5
2	188.0	0.9573039225578849	1133.140695998319	37.5
2	192.0	0.9535480510130248	1130.6289988601552	37.5
2	196.0	0.9663223937394263	1127.1284125174109	37.5
2	200.0	0.9558757063155828	1123.0931429372258	37.5
2	204.0	0.9553183357394293	1138.1036715180826	37.5
2	208.0	0.9635951530956954	1139.7260083354302	37.5
2	212.0	0.9599327713521636	1144.005596145666	37.5
2	216.0	0.9588091813810424	1145.863063577742	37.5
2	220.0	0.9599430033323124	1145.2541249783374	37.5
2	224.0	0.9597735347921655	1143.912233012044	37.5
2	228.0	0.9628373202464833	1143.4840844239195	37.5
2	232.0	0.9660332244267184	1141.8926111836251	37.5
2	236.0	0.9657173041388033	1142.3541087136095	37.5
2	240.0	0.9620026107674275	1138.7036291342831	37.5
2	244.0	0.9643144458358247	1141.3804238207688	37.5
2	248.0	0.9640984144842205	1137.5158716215158	37.5
2	252.0	0.9634903450703404	1139.3521673343266	37.5
2	256.0	0.9607449385595925	1139.4478269758322	37.5
2	260.0	0.9683962274649566	1140.1384476429837	37.5
2	264.0	0.96280403829484	1142.5558458485357	37.5
2	268.0	0.9648449246234942	1141.6829017888251	37.5
2	272.0	0.9636853850403987	1142.6767330302623	37.5
2	276.0	0.9671047386901414	1144.4872513407122	37.5
2	280.0	0.9694584802888501	1143.3181044942537	37.5
2	284.0	0.9701840322256939	1146.078021589674	37.5
2	288.0	0.9689131580990019	1148.2892136096298	37.5
2	292.0	0.9639311498609273	1146.2270217686569	37.5
2	296.0	0.9657649227231998	1147.6307974057324	37.5
2	300.0	0.9704726095366565	1147.8860134900328	37.5
2	304.0	0.973581058872132	1145.6765849230164	37.5
2	308.0	0.9709405097317667	1145.5829040303367	37.5
2	312.0	0.9719955650947167	1147.391883945338	37.5
2	316.0	0.9741036163279423	1147.6784963727132	37.5
2	320.0	0.9704250286450038	1148.6151371408268	37.5
2	324.0	0.9697209201809	1148.284766651453	37.5
2	328.0	0.9714498356727901	1147.2323923788642	37.5
2	332.0	0.9706504425280337	1145.030466642935	37.5
2	336.0	0.9709477466631887	1147.1115348736323	37.5
2	340.0	0.9778463828385489	1146.4224243433484	37.5
2	344.0	0.9708178219795763	1145.6770486983055	37.5
2	348.0	0.9726490455929536	1147.7337496570524	37.5
2	352.0	0.9720615522594437	1146.368423678512	37.5
2	356.0	0.9724896744833246	1146.4812687652063	37.5
2	360.0	0.9755442254135823	1148.7764724320382	37.5
2	364.0	0.9716446594718002	1149.9383247410642	37.5
2	368.0	0.9741120247355625	1150.147009887406	37.5
2	372.0	0.9741803907122617	1151.8092132247646	37.5
2	376.0	0.9751950742967861	1151.2019599631003	37.5
2	380.0	0.9752175537933676	1152.283764049784	37.5
2	384.0	0.9783316478942544	1151.8263100042798	37.5
2	388.0	0.9751729509095208	1153.2558554516063	37.5
2	392.0	0.9763473007156795	1154.5219872244957	37.5
2	396.0	0.9763899921142174	1156.3132324180035	37.5
2	400.0	0.9753037304304936	1152.5917396557977	37.5
2	404.0	0.9768780001603088	1149.7568061532063	37.5
2	408.0	0.9816957468929144	1151.2906511655915	37.5
2	412.0	0.9762210832994257	1155.6790738533984	37.5
2	416.0	0.9782309364246897	1158.3477151771172	37.5
2	420.0	0.9827357498490092	1157.499945808487	37.5
2	424.0	0.9783429822841928	1156.345702195118	37.5
2	428.0	0.9812103975353308	1159.8725381611157	37.5
2	432.0	0.9807358515355349	1158.5555076124656	37.5
2	436.0	0.9824157590180475	1157.8860939593976	37.5
2	440.0	0.981566213303185	1156.7177462579066	37.5
2	444.0	0.9786605162649509	1158.0558239244097	37.5
2	448.0	0.9809854097307512	1158.8842491930566	37.5
2	452.0	0.9843755770819155	1161.2379187155846	37.5
2	456.0	0.9848303623682232	1161.780062323926	37.5
2	460.0	0.9816884696160044	1169.0898357644928	37.5
2	464.0	0.9874077660243019	1179.903554566386	37.5
2	468.0	0.9806614954613826	1182.9104497026683	37.5
2	472.0	0.981120156646521	1173.2473122710717	37.5
2	476.0	0.9735549268695728	1180.0929880097026	37.5
2	480.0	0.9813015524810773	1183.0609325217977	37.5
2	484.0	0.9779758536809491	1181.2772686093406	37.5
2	488.0	0.9797591878329334	1185.0403360403327	37.5
2	492.0	0.9826559454591127	1189.3480696992483	37.5
2	496.0	0.9808614347991043	1188.0281796034385	37.5
2	500.0	0.9788349424896114	1187.7505790577748	37.5
2	504.0	0.9823565522353536	1189.6670321833603	37.5
2	508.0	0.9784738425515738	1192.6892519562027	37.5
2	512.0	0.9797475350264228	1197.6923732050657	37.5
2	516.0	0.9817531220616985	1194.0064196318278	37.5
2	520.0	0.9809459511065365	1201.4143312969293	37.5
2	524.0	0.9768677556528673	1204.4265855866536	37.5
2	528.0	0.987133377338727	1211.86539311832	37.5
2	532.0	0.9822120308192661	1214.0684148621551	37.5
2	536.0	0.9835019812590093	1214.0991478407975	37.5
2	540.0	0.9832372020254658	1215.699746596142	37.5
2	544.0	0.988090690268095	1214.6893619849502	37.5
2	548.0	0.9823017407036413	1213.679724154861	37.5
2	552.0	0.9887072793069426	1214.7186895493346	37.5
2	556.0	0.9940309739070594	1211.4824059835084	37.5
2	560.0	0.9949568239714013	1210.78300057076	37.5
2	564.0	0.9996178179096814	1210.248844382608	37.5
2	568.0	0.9976969113273986	1210.2362632074469	37.5
2	572.0	0.9772539686659764	1209.820359622088	37.5
2	576.0	0.9773412979329282	1210.4696527465146	37.5
2	580.0	0.9680820142267349	1209.2860861005358	37.5
2	584.0	0.966870657257928	1211.9773503569627	37.5
2	588.0	0.9600150031071997	1209.8564741411324	37.5
2	592.0	0.9548344395954635	1211.273733857937	37.5
2	596.0	0.9479832076111866	1211.999804460395	37.5
2	600.0	0.945406051527537	1212.4955263889228	37.5
2	604.0	0.9463995087130954	1214.2303032128725	37.5
2	608.0	0.9395620894957926	1214.972985872117	37.5
2	612.0	0.9400788111251616	1214.0933644563452	37.5
2	616.0	0.9353723298697441	1216.035283511651	37.5
2	620.0	0.9357253272894415	1215.4098659768608	37.5
2	624.0	0.928255200103939	1216.6535123244066	37.5
2	628.0	0.9308247954509569	1217.3605432916856	37.5
2	632.0	0.9279063781809893	1216.9609663026615	37.5
2	636.0	0.9324430572165017	1218.2552777780388	37.5
2	640.0	0.9279300847624425	1217.7490372036823	37.5
2	644.0	0.932551825470282	1217.9914002837374	37.5
2	648.0	0.9301676059076264	1221.2400008551892	37.5
2	652.0	0.9280426813754774	1220.1416080934716	37.5
2	656.0	0.9324368365875401	1219.2750425865177	37.5
2	660.0	0.9342386658003883	1220.4407808384576	37.5
2	664.0	0.9351130366446887	1223.1810304065598	37.5
2	668.0	0.9393048647352344	1227.286334956151	37.5
3	0.0	0.8300734655421945	1860.0164684028175	37.5
3	4.0	0.8295901386556934	1862.2208915456288	37.5
3	8.0	0.8356859809516537	1864.3425408254443	37.5
3	12.0	0.8482606612771189	1863.5497516875569	37.5
3	16.0	0.8507410183207628	1864.120182832201	37.5
3	20.0	0.8595371915283233	1863.6797940475783	37.5
3	24.0	0.8623419535002828	1864.0289465631715	37.5
3	28.0	0.8599681244431256	1864.780939245737	37.5
3	32.0	0.8642275970883416	1865.1942108660976	37.5
3	36.0	0.8729054903497032	1863.7330143480049	37.5
3	40.0	0.8843461190951153	1863.391254696148	37.5
3	44.0	0.8816673686547722	1864.581917133211	37.5
3	48.0	0.8852873440056488	1865.6208640773948	37.5
3	52.0	0.889322326671604	1866.3373472965343	37.5
3	56.0	0.8923989998548281	1865.8139392649864	37.5
3	60.0	0.9047998630260151	1863.2671102784657	37.5
3	64.0	0.917123676449975	1862.0674967931488	37.5
3	68.0	0.9972475476114993	1860.2810936271	37.5
3	72.0	1.0012757149385707	1860.1147665418528	37.5
3	76.0	0.965369612178541	1861.17101596046	37.5
3	80.0	0.8783770037707291	1862.4355999172435	37.5
3	84.0	0.840202277595717	1864.2096666278635	37.5
3	88.0	0.8387132199944811	1863.4038136194688	37.5
3	92.0	0.8287042084063027	1865.508824390823	37.5
3	96.0	0.8377612374089998	1863.364875062465	37.5
3	100.0	0.838424266130384	1864.203312817044	37.5
3	104.0	0.8492201169944591	1865.1083736628184	37.5
3	108.0	0.8508821911554137	1864.751788040676	37.5
3	112.0	0.8509667224667419	1864.371682952613	37.5
3	116.0	0.8610859038255434	1863.5240251016	37.5
3	120.0	0.8696381035087137	1863.9681833280245	37.5
3	124.0	0.8649351193816796	1863.994519982652	37.5
3	128.0	0.8642710299382975	1864.8217946560364	37.5
3	132.0	0.8679632426787925	1864.8132273144315	37.5
3	136.0	0.8651285718519268	1864.4552753756864	37.5
3	140.0	0.8658577509808729	1864.643511822472	37.5
3	144.0	0.8669075892030229	1865.932493210825	37.5
3	148.0	0.8688236517947426	1866.0726053139008	37.5
3	152.0	0.872613360299116	1865.9714865700005	37.5
3	156.0	0.8754871340804586	1865.6771517421416	37.5
3	160.0	0.8741621128418207	1866.0701724137027	37.5
3	164.0	0.8772087673186637	1866.2948564141584	37.5
3	168.0	0.8831465041576193	1866.459037166855	37.5
3	172.0	0.8765695359522617	1868.2498764199936	37.5
3	176.0	0.8770298213482275	1869.5372932832945	37.5
3	180.0	0.8783161414245445	1868.150012924598	37.5
3	184.0	0.876505904475228	1867.256804132598	37.5
3	188.0	0.8879479639215512	1864.913908469508	37.5
3	192.0	0.8948485884861523	1864.2073765269804	37.5
3	196.0	0.8956997933964093	1863.5813185536404	37.5
3	200.0	0.9072545660617518	1862.837504668469	37.5
3	204.0	0.9397874720660054	1862.363305586662	37.5
3	208.0	1.0016709991513357	1861.2716786733515	37.5
3	212.0	0.997772693241967	1861.2714474876632	37.5
3	216.0	0.9716066201927817	1861.17835840518	37.5
3	220.0	0.8801518117209569	1863.2654703392504	37.5
3	224.0	0.8411342726458227	1864.2238645246475	37.5
3	228.0	0.8303031803143559	1866.0158620167724	37.5
3	232.0	0.826662764747327	1866.7176662913632	37.5
3	236.0	0.8243476204402526	1866.415916545792	37.5
3	240.0	0.8224260749600837	1867.0785168898165	37.5
3	244.0	0.8140444726514557	1867.1716620612783	37.5
3	248.0	0.8201959822192141	1866.8877738318165	37.5
3	252.0	0.8253421772761387	1866.5506385462277	37.5
3	256.0	0.8286656333600866	1866.737293139526	37.5
3	260.0	0.8312339394906227	1866.5409585166983	37.5
3	264.0	0.8294644905236335	1867.2065260765085	37.5
3	268.0	0.8340692303177173	1865.7489069719024	37.5
3	272.0	0.8392814717312287	1866.220631855802	37.5
3	276.0	0.8421074601021539	1866.450380056508	37.5
3	280.0	0.8418209976609656	1865.4079916313087	37.5
3	284.0	0.8411168485920838	1866.099584987542	37.5
3	288.0	0.8460991633628736	1866.3067346646455	37.5
3	292.0	0.8518601696202421	1865.170061475773	37.5
3	296.0	0.8533787314734814	1865.2769344532287	37.5
3	300.0	0.8537592617968617	1866.460289860468	37.5
3	304.0	0.8548429946242233	1864.4510665241207	37.5
3	308.0	0.8556333817394036	1865.0755392199487	37.5
3	312.0	0.8589664105130812	1866.2692442859443	37.5
3	316.0	0.8582282888007565	1865.70768088955	37.5
3	320.0	0.8584383576138127	1864.8401405694976	37.5
3	324.0	0.8572301335949754	1864.4795097798317	37.5
3	328.0	0.8601143384865945	1865.297580224588	37.5
3	332.0	0.8627683305953097	1866.146844743796	37.5
3	336.0	0.8635011515083921	1866.302104778862	37.5
3	340.0	0.8653983808735781	1865.3207280866177	37.5
3	344.0	0.8664940015248707	1865.7552897697965	37.5
3	348.0	0.8633744651403122	1865.51802376692	37.5
3	352.0	0.8671249204142448	1865.4197177147712	37.5
3	356.0	0.8708168730273016	1864.768696016514	37.5
3	360.0	0.8714037624474926	1865.7615439164624	37.5
3	364.0	0.8694918156697974	1865.805578729406	37.5
3	368.0	0.868475773802383	1864.2677770772848	37.5
3	372.0	0.8702088107285084	1866.6329539519984	37.5
3	376.0	0.8699280710909627	1864.7060882709848	37.5
3	380.0	0.8755104998619317	1865.8272782910583	37.5
3	384.0	0.87919886271634	1865.6196623086755	37.5
3	388.0	0.8697542236183172	1865.2924240799607	37.5
3	392.0	0.8766671522107506	1865.177607962644	37.5
3	396.0	0.8780016478886423	1865.134307769541	37.5
3	400.0	0.8805218564558353	1866.55984488854	37.5
3	404.0	0.873790164450171	1867.2750273116976	37.5
3	408.0	0.872975617296471	1868.663449194632	37.5
3	412.0	0.8746808986249286	1868.910546395615	37.5
3	416.0	0.8835512081524074	1865.281518099156	37.5
3	420.0	0.8822080040058317	1864.450252919364	37.5
3	424.0	0.8885377528943194	1861.5146174718136	37.5
3	428.0	0.8916405428723496	1861.798640117888	37.5
3	432.0	0.8974636155364986	1860.1193085976524	37.5
3	436.0	0.8991693390816015	1860.4679080747208	37.5
3	440.0	0.9026332899949802	1860.3586049840728	37.5
3	444.0	0.9080436444655078	1859.73388281054	37.5
3	448.0	0.9185773649099989	1860.6544640538327	37.5
3	452.0	0.9613344758260217	1859.656567751412	37.5
3	456.0	1.0071479280657156	1859.130434812315	37.5
3	460.0	1.0038812636020493	1859.1511882488303	37.5
3	464.0	0.979927132199039	1858.5365078334928	37.5
3	468.0	0.8734210119809718	1860.564264772621	37.5
3	472.0	0.8454391713741566	1863.0678798519289	37.5
3	476.0	0.8423390144837523	1862.5734826596504	37.5
3	480.0	0.8408807559712123	1862.950939076668	37.5
3	484.0	0.8334796260030594	1865.2273172259167	37.5
3	488.0	0.8420463407972874	1861.2113696698452	37.5
3	492.0	0.8385506081114464	1862.0210851756567	37.5
3	496.0	0.8410651979259718	1862.6675444540404	37.5
3	500.0	0.8393967304305341	1862.7399244268477	37.5
3	504.0	0.838952656774474	1863.53811380484	37.5
3	508.0	0.8398281315747252	1863.3748158444416	37.5
3	512.0	0.8422702498849376	1863.0303592189173	37.5
3	516.0	0.84781678106942	1863.6369095848936	37.5
3	520.0	0.842695772149023	1863.264441523194	37.5
3	524.0	0.8502256709996381	1862.302628665352	37.5
3	528.0	0.8519377416542356	1862.3692090349969	37.5
3	532.0	0.8526797970913781	1862.659822260862	37.5
3	536.0	0.8564713004750759	1863.057649015756	37.5
3	540.0	0.8557826029760298	1863.164503745314	37.5
3	544.0	0.8632932523962099	1862.8721127880945	37.5
3	548.0	0.8621413459677666	1863.1768126452205	37.5
3	552.0	0.8633099323655048	1862.516999248331	37.5
3	556.0	0.8660153516687739	1863.2579014474657	37.5
3	560.0	0.8701338352424262	1864.030522803655	37.5
3	564.0	0.8607094340591042	1862.6053946124528	37.5
3	568.0	0.8648294003591549	1862.812289969821	37.5
3	572.0	0.8693359420452772	1863.04632307236	37.5
3	576.0	0.8674685550977643	1861.784249906159	37.5
3	580.0	0.8714874358752881	1862.249545403171	37.5
3	584.0	0.8662600088198787	1862.955733818127	37.5
3	588.0	0.8674479486990269	1862.281880793645	37.5
3	592.0	0.8723891113090763	1861.781497351172	37.5
3	596.0	0.8707551887374458	1862.4858459795887	37.5
3	600.0	0.8749653152076148	1862.1875663041487	37.5
3	604.0	0.8735571832524368	1862.15338458428	37.5
3	608.0	0.8786408696859357	1862.9771298418384	37.5
3	612.0	0.878985528435573	1861.4776633436104	37.5
3	616.0	0.8741315143178565	1861.791915786665	37.5
3	620.0	0.8763219853442487	1862.003640546114	37.5
3	624.0	0.8796783475491426	1860.8589914405957	37.5
3	628.0	0.8735596718645982	1862.248752683539	37.5
3	632.0	0.8757678575695391	1861.008768827253	37.5
3	636.0	0.8774615892397358	1862.006416029828	37.5
3	640.0	0.8789488317494026	1862.317347181646	37.5
3	644.0	0.8819709562088133	1862.2629141719572	37.5
3	648.0	0.8736269423150209	1862.6425598291696	37.5
3	652.0	0.8824553192994441	1862.2313607018752	37.5
3	656.0	0.8777222904532854	1862.5015648464089	37.5
3	660.0	0.8824117017285388	1863.0897259760532	37.5
3	664.0	0.8805884323945633	1861.4835663168813	37.5
3	668.0	0.8792527459309545	1861.4666095830628	37.5
4	0.0	0.931304971914626	966.4885833008882	37.5
4	4.0	0.9242745872500042	989.8668652350918	37.5
4	8.0	0.9258501807161736	1016.181625993922	37.5
4	12.0	0.8917268470203054	1036.336126300852	37.5
4	16.0	0.9310103318545749	1076.638848587252	37.5
4	20.0	0.9535816172617416	1058.3696667697868	37.5
4	24.0	0.960539299452017	1057.2682241611997	37.5
4	28.0	0.9632226456142265	1057.5303033952443	37.5
4	32.0	0.9733763315498005	1057.0057450415422	37.5
4	36.0	0.9817144840424392	1063.7987128320583	37.5
4	40.0	0.9852756042324791	1071.5478568301826	37.5
4	44.0	0.988428246306142	1073.4820392089598	37.5
4	48.0	0.9936272068860088	1077.6340821689546	37.5
4	52.0	1.0030315176973015	1078.7465294039278	37.5
4	56.0	1.008133814921092	1079.6421801757797	37.5
4	60.0	1.0183444167401685	1079.7532332248263	37.5
4	64.0	1.0498919716865596	1075.7592466444155	37.5
4	68.0	1.1495306409612394	1075.6104811177202	37.5
4	72.0	1.1455152633703407	1075.7421118773304	37.5
4	76.0	1.1072456543842861	1078.7005592036146	37.5
4	80.0	0.9915731751735313	1084.9221786299113	37.5
4	84.0	0.9366626416784707	1088.6978198694703	37.5
4	88.0	0.9223257715138754	1096.1901910332856	37.5
4	92.0	0.9128606460521668	1097.2309364831194	37.5
4	96.0	0.9127969944403429	1097.6001484253302	37.5
4	100.0	0.9086974396104075	1098.7290569128902	37.5
4	104.0	0.9107916751630778	1098.6954311800653	37.5
4	108.0	0.9171720825422572	1098.2189401675162	37.5
4	112.0	0.9211897263865301	1103.6029331180662	37.5
4	116.0	0.9225131263012587	1102.0566054664291	37.5
4	120.0	0.9310119855252847	1102.3533444107263	37.5
4	124.0	0.9289290946735854	1099.399749485684	37.5
4	128.0	0.9376241680243281	1091.0502632030175	37.5
4	132.0	0.9434604148153085	1088.351988425262	37.5
4	136.0	0.944050125290286	1088.350328128941	37.5
4	140.0	0.9434235839147049	1088.689649245812	37.5
4	144.0	0.9510056239824101	1084.2131228614787	37.5
4	148.0	0.9520605463680598	1086.8538127082747	37.5
4	152.0	0.9570397252752989	1089.369071121579	37.5
4	156.0	0.9563876653980196	1097.705362244742	37.5
4	160.0	0.9576316484058325	1094.9285418974114	37.5
4	164.0	0.9625616372144872	1095.064552807425	37.5
4	168.0	0.9620455979746998	1094.045002721325	37.5
4	172.0	0.9615861624654886	1095.0894204070794	37.5
4	176.0	0.9628332930153051	1091.7928395415668	37.5
4	180.0	0.9603466843793499	1092.2788241355424	37.5
4	184.0	0.9672520809545249	1095.0961212066509	37.5
4	188.0	0.9673547808394998	1086.752310362205	37.5
4	192.0	0.9623121599947182	1086.0848518719215	37.5
4	196.0	0.9644929919716018	1083.13817927634	37.5
4	200.0	0.9641752999035251	1074.7004836827937	37.5
4	204.0	0.9672727949602666	1085.087406577444	37.5
4	208.0	0.9650294575046183	1086.3685030223671	37.5
4	212.0	0.9654491746986608	1091.956620452277	37.5
4	216.0	0.9676401776583822	1090.645647287087	37.5
4	220.0	0.9698176279785677	1091.8073327833552	37.5
4	224.0	0.9684955058329479	1089.447938111867	37.5
4	228.0	0.9700365803880536	1088.360595482498	37.5
4	232.0	0.9688107053946081	1087.2194499684006	37.5
4	236.0	0.9722359350108754	1087.8110458771357	37.5
4	240.0	0.9701292685113145	1086.120097700517	37.5
4	244.0	0.9687702342821986	1084.5635861199748	37.5
4	248.0	0.9694801496464187	1084.070897296429	37.5
4	252.0	0.9721797797862664	1083.132034477875	37.5
4	256.0	0.9676148569691956	1085.641666255409	37.5
4	260.0	0.9749123176193905	1086.6606895572988	37.5
4	264.0	0.9739158230010458	1087.779387129357	37.5
4	268.0	0.9707522847323785	1086.7234834652324	37.5
4	272.0	0.9717322644030514	1087.7606053568702	37.5
4	276.0	0.9744668816833517	1090.4838673259717	37.5
4	280.0	0.976108027263975	1087.9040058293422	37.5
4	284.0	0.9702885098119388	1092.114755334136	37.5
4	288.0	0.974672283025632	1093.541154375613	37.5
4	292.0	0.9723216169889372	1093.6468023392188	37.5
4	296.0	0.9727647716651712	1092.582198466515	37.5
4	300.0	0.9753672442068104	1092.6564147943736	37.5
4	304.0	0.9794144385280751	1093.5791690919614	37.5
4	308.0	0.9784966844853068	1092.028483681546	37.5
4	312.0	0.9788305596247071	1092.6375421859968	37.5
4	316.0	0.9780011968854762	1092.9721873711403	37.5
4	320.0	0.9764530500087093	1092.5961710355898	37.5
4	324.0	0.9804355506360665	1091.997729372379	37.5
4	328.0	0.9790359105138303	1090.5220348634473	37.5
4	332.0	0.980226385307583	1090.6663798859363	37.5
4	336.0	0.97540640753725	1092.078229990997	37.5
4	340.0	0.980525456968068	1091.663444160477	37.5
4	344.0	0.9852059575506403	1091.0236785713994	37.5
4	348.0	0.982827379839815	1089.9195923117625	37.5
4	352.0	0.9797458077269591	1091.8493964631598	37.5
4	356.0	0.9811130391150429	1090.5925898907583	37.5
4	360.0	0.9821526139818324	1092.7799447549403	37.5
4	364.0	0.9817344606970807	1093.5857438194969	37.5
4	368.0	0.9840029556206744	1094.8683559592307	37.5
4	372.0	0.9835339474217334	1095.7053069185438	37.5
4	376.0	0.9826133059643999	1097.3276775216834	37.5
4	380.0	0.980776989911474	1097.0594821215889	37.5
4	384.0	0.9807756388211253	1097.3443649581357	37.5
4	388.0	0.9808664508821694	1098.412872274091	37.5
4	392.0	0.9842795585598116	1098.5926083327818	37.5
4	396.0	0.9865875928540284	1098.9181014766648	37.5
4	400.0	0.9857852053301503	1100.1495060930529	37.5
4	404.0	0.9874583986111735	1098.9731350977452	37.5
4	408.0	0.9880901977056694	1099.280592791303	37.5
4	412.0	0.9835423392485518	1102.442408876375	37.5
4	416.0	0.984470111342356	1105.7483750560798	37.5
4	420.0	0.9881836141857575	1108.8427167097109	37.5
4	424.0	0.9932040232919687	1106.6361951711972	37.5
4	428.0	0.9892956101037029	1105.822650142812	37.5
4	432.0	0.989649827208779	1105.4725834968683	37.5
4	436.0	0.9842901630421861	1103.4506127649006	37.5
4	440.0	0.9916318713696373	1105.9962745035662	37.5
4	444.0	0.9887522361871406	1108.1410948160662	37.5
4	448.0	0.9858099102920114	1107.8781806001364	37.5
4	452.0	0.9872024780925864	1110.1571049068943	37.5
4	456.0	0.9873088197616979	1112.1165269934957	37.5
4	460.0	0.9916800808456083	1114.06184926408	37.5
4	464.0	0.9900838884309856	1130.4868520821349	37.5
4	468.0	0.9905749845941001	1132.7892974948593	37.5
4	472.0	0.9925476886075925	1125.5442657594274	37.5
4	476.0	0.9854489424521831	1135.15347581185	37.5
4	480.0	0.9897591256135784	1137.5448070874893	37.5
4	484.0	0.989121528821869	1137.9209207434235	37.5
4	488.0	0.9889740381366783	1139.4221317420563	37.5
4	492.0	0.9868650044774289	1133.3427295480033	37.5
4	496.0	0.9884823223847032	1131.720714752534	37.5
4	500.0	0.983794723467726	1132.6391561082603	37.5
4	504.0	0.9859401521002557	1135.5725300051874	37.5
4	508.0	0.9889102627504572	1133.339864453353	37.5
4	512.0	0.9836833676283772	1133.0506879754234	37.5
4	516.0	0.9865891747758286	1130.1835927802877	37.5
4	520.0	0.9885371406699378	1123.346296933121	37.5
4	524.0	0.9909402515428567	1126.605571242321	37.5
4	528.0	0.996256165418987	1128.3594819566804	37.5
4	532.0	0.9953591435330519	1131.394084425972	37.5
4	536.0	0.9991717029049616	1130.7989631648277	37.5
4	540.0	1.0048572578709294	1131.246872316713	37.5
4	544.0	0.9990226790402154	1131.799164014334	37.5
4	548.0	0.9976071711442422	1126.8408345796313	37.5
4	552.0	0.9831987919468556	1128.378687890019	37.5
4	556.0	0.982567698341104	1127.8145116488156	37.5
4	560.0	0.9756401420528461	1127.2530522185314	37.5
4	564.0	0.9688925679391541	1127.2326982060565	37.5
4	568.0	0.9658486882921089	1127.0132556215403	37.5
4	572.0	0.9583682051209808	1126.3978789646555	37.5
4	576.0	0.9583587120418128	1126.5327387057025	37.5
4	580.0	0.9569311342327023	1128.4759683170105	37.5
4	584.0	0.9475625160506063	1130.7086656712909	37.5
4	588.0	0.9441054499805509	1130.1975963079165	37.5
4	592.0	0.9450507026382096	1131.3854090457476	37.5
4	596.0	0.9454972389711417	1131.5251401686346	37.5
4	600.0	0.9407330585363262	1132.7118530609398	37.5
4	604.0	0.9356810731037652	1131.30598177794	37.5
4	608.0	0.9334988655961195	1135.3768246632158	37.5
4	612.0	0.9379105504839432	1134.2562360555685	37.5
4	616.0	0.9365682424491104	1140.6356174985472	37.5
4	620.0	0.9304080360911207	1140.6067965724365	37.5
4	624.0	0.935192379547066	1139.302882047249	37.5
4	628.0	0.9347020669109275	1140.4789521039738	37.5
4	632.0	0.9389355645035092	1143.08882962452	37.5
4	636.0	0.9419336128405852	1145.9477027878863	37.5
4	640.0	0.9398734571269942	1150.157772661321	37.5
4	644.0	0.9470303709222705	1153.3013124363615	37.5
4	648.0	0.9477555037416319	1152.698661604339	37.5
4	652.0	0.9554494506332974	1155.679344895863	37.5
4	656.0	0.9538297426982517	1154.0726593805227	37.5
4	660.0	0.9556363553423837	1159.338254354411	37.5
4	664.0	0.9613050800630928	1174.843020604345	37.5
4	668.0	0.9633236185312154	1180.280323366725	37.5
5	0.0	0.9198481353887227	1265.9256880083872	37.5
5	4.0	0.9088192571594641	1332.1579920439772	37.5
5	8.0	0.8678024716380157	1343.2465862086065	37.5
5	12.0	0.9209316068825538	1362.3824027911037	37.5
5	16.0	0.9255327198988004	1322.9363478501466	37.5
5	20.0	0.9298507882494225	1318.7919227758157	37.5
5	24.0	0.9354729274737766	1320.4172061892148	37.5
5	28.0	0.9391589381747949	1324.159739605586	37.5
5	32.0	0.9580818095238016	1342.5097487356245	37.5
5	36.0	0.9624240177006987	1342.1667817421865	37.5
5	40.0	0.9679754803000641	1359.3732209003508	37.5
5	44.0	0.9724413790738774	1356.6426373821375	37.5
5	48.0	0.9802788676138484	1369.931266004289	37.5
5	52.0	0.9946239122525137	1368.2815155970025	37.5
5	56.0	1.031874608535218	1369.4407533110696	37.5
5	60.0	1.133645753851515	1371.1147805688145	37.5
5	64.0	1.1284111362723634	1368.5464058882123	37.5
5	68.0	1.0822971275845017	1372.740801475102	37.5
5	72.0	0.9506436965163209	1376.9209634474134	37.5
5	76.0	0.9112534618538761	1376.380174647746	37.5
5	80.0	0.8983964600136679	1363.1551799277636	37.5
5	84.0	0.9012489703768559	1362.839787304758	37.5
5	88.0	0.9044047893331123	1350.908191809161	37.5
5	92.0	0.9108375897062134	1355.2505047450418	37.5
5	96.0	0.9144759710732773	1354.468278093154	37.5
5	100.0	0.918400570660713	1352.6868483720823	37.5
5	104.0	0.9256691344803575	1351.4840634073685	37.5
5	108.0	0.9306514122319586	1353.94545748533	37.5
5	112.0	0.9383070716925512	1356.3011850637658	37.5
5	116.0	0.9387930726857209	1357.7724144302692	37.5
5	120.0	0.9429062906786745	1356.4883328093615	37.5
5	124.0	0.9442265723919895	1354.855392727994	37.5
5	128.0	0.9486139647049211	1349.0406973416316	37.5
5	132.0	0.9529684248841628	1347.7589913899576	37.5
5	136.0	0.9528218739855958	1346.9831831850297	37.5
5	140.0	0.9527229524209834	1352.131649479772	37.5
5	144.0	0.9566191200794119	1357.5161155085043	37.5
5	148.0	0.9599840034578374	1358.9374303919974	37.5
5	152.0	0.9627722363310192	1359.1665812098083	37.5
5	156.0	0.962999436535815	1369.1640042826652	37.5
5	160.0	0.9667740726550653	1374.454039643964	37.5
5	164.0	0.9670351154395851	1373.986083117558	37.5
5	168.0	0.9692781992403021	1373.0503216416962	37.5
5	172.0	0.9720810772882607	1373.2131746139455	37.5
5	176.0	0.9737027686643446	1373.2644442325488	37.5
5	180.0	0.9735928437090916	1369.3397226878692	37.5
5	184.0	0.9712829169570821	1370.3868726771057	37.5
5	188.0	0.9769416561120062	1371.5007337255563	37.5
5	192.0	0.9744504205354952	1368.374885508927	37.5
5	196.0	0.9799417416711237	1369.468586621139	37.5
5	200.0	0.9770380740411732	1365.9697045957228	37.5
5	204.0	0.9831745112238083	1372.9344389637529	37.5
5	208.0	0.9790652049427824	1363.3044984608755	37.5
5	212.0	0.9744397798114071	1360.9823480956888	37.5
5	216.0	0.9795464244912637	1365.1834587442268	37.5
5	220.0	0.9821183613994913	1363.9574199722651	37.5
5	224.0	0.9813640487540587	1364.8590228060143	37.5
5	228.0	0.9823674692347694	1365.3399054183442	37.5
5	232.0	0.9871047849777144	1363.8718385305792	37.5
5	236.0	0.9848476380829378	1363.9575644860315	37.5
5	240.0	0.9926739411430613	1364.5145316769735	37.5
5	244.0	0.990871835176119	1367.2920711099953	37.5
5	248.0	0.9873264331558599	1371.6119730319526	37.5
5	252.0	0.9871261139157945	1370.9162901304278	37.5
5	256.0	0.9824296739937606	1373.2419090368494	37.5
5	260.0	0.9882526836259771	1371.2947213942257	37.5
5	264.0	0.9878810184422974	1372.9568489163	37.5
5	268.0	0.9870740039778634	1375.1660649625294	37.5
5	272.0	0.9879536037979386	1374.1509462757622	37.5
5	276.0	0.9912477845386319	1372.4407413097897	37.5
5	280.0	0.9933314622451531	1375.4871897524074	37.5
5	284.0	0.9989409332632615	1380.7119703619835	37.5
5	288.0	0.9930245997065328	1377.620266091321	37.5
5	292.0	0.9966006805521215	1376.9573911355403	37.5
5	296.0	1.0030193299925787	1379.3434998643836	37.5
5	300.0	1.0003945970147272	1379.721137119607	37.5
5	304.0	1.0021855273021751	1380.7922585046144	37.5
5	308.0	1.0076752616604296	1378.8960177087945	37.5
5	312.0	1.0066693277439205	1377.5581117269787	37.5
5	316.0	1.008350770392584	1378.7060354017576	37.5
5	320.0	1.0007088034355995	1379.422474135204	37.5
5	324.0	1.0129234303672559	1379.7625044003933	37.5
5	328.0	1.0186841134652536	1378.3942241192165	37.5
5	332.0	1.021858219380423	1377.9879522627357	37.5
5	336.0	1.0338768142745698	1377.260807491162	37.5
5	340.0	1.0749270099594503	1377.1878899212825	37.5
5	344.0	1.165186709735505	1376.4389292278445	37.5
5	348.0	1.1631086345692605	1377.1671739707724	37.5
5	352.0	1.1383723669910406	1375.0307989468708	37.5
5	356.0	1.0633285713917995	1376.9129599427476	37.5
5	360.0	0.9442549292529971	1375.8843161067182	37.5
5	364.0	0.9232397326543033	1379.8431083218684	37.5
5	368.0	0.9177698818326884	1378.7187748823808	37.5
5	372.0	0.9128369600564877	1377.5819741858695	37.5
5	376.0	0.9117563955779276	1380.6098440018852	37.5
5	380.0	0.9121704713344049	1379.1375549369434	37.5
5	384.0	0.9121828322879011	1379.4853365250617	37.5
5	388.0	0.916602792556109	1379.158404132165	37.5
5	392.0	0.9159821594012234	1378.074174784076	37.5
5	396.0	0.9167133044922557	1381.609494952302	37.5
5	400.0	0.9222533214843355	1385.5168104634458	37.5
5	404.0	0.9255304378650756	1383.0114188108664	37.5
5	408.0	0.9224244691263522	1385.028778144435	37.5
5	412.0	0.9248443615468881	1388.8386763326275	37.5
5	416.0	0.9237778959754844	1388.1854573069154	37.5
5	420.0	0.9247618329110656	1389.81783338862	37.5
5	424.0	0.9304124300771707	1390.408748517711	37.5
5	428.0	0.9268896591440444	1389.4867677794136	37.5
5	432.0	0.9303404886280873	1391.0619140214817	37.5
5	436.0	0.9270990715322363	1390.7438009782584	37.5
5	440.0	0.9302881087623649	1390.3717940495671	37.5
5	444.0	0.9348024952906789	1389.1232636519671	37.5
5	448.0	0.9337241939208321	1386.4658946355844	37.5
5	452.0	0.9300246924061185	1384.290169506631	37.5
5	456.0	0.938657806728902	1380.8329938082509	37.5
5	460.0	0.9354182105251192	1377.791992591602	37.5
5	464.0	0.9387852009357951	1372.842422807861	37.5
5	468.0	0.9345434637759258	1378.0529932094166	37.5
5	472.0	0.9363482588558356	1371.958735871145	37.5
5	476.0	0.9330164995006598	1382.596092475388	37.5
5	480.0	0.9394201656006701	1385.6251637463597	37.5
5	484.0	0.9401100544799866	1381.8044046505545	37.5
5	488.0	0.9413673073149993	1388.6960963664676	37.5
5	492.0	0.9394162003513936	1388.9913954783651	37.5
5	496.0	0.9414138799268096	1389.7613626782008	37.5
5	500.0	0.9399438786603568	1389.1476154648212	37.5
5	504.0	0.939733752615867	1391.003259248826	37.5
5	508.0	0.940000934407931	1394.5610057025867	37.5
5	512.0	0.9413075854434788	1402.1974490810092	37.5
5	516.0	0.9462808887984581	1407.296185946586	37.5
5	520.0	0.9474804193549099	1421.3099655982844	37.5
5	524.0	0.951020160397367	1424.2059563343914	37.5
5	528.0	0.9542562806938295	1429.5634399863343	37.5
5	532.0	0.9515885486504257	1431.2296315199108	37.5
5	536.0	0.9546800380911883	1433.4965402824691	37.5
5	540.0	0.9527848585268189	1437.2354254936458	37.5
5	544.0	0.9593020182281637	1434.5510157420615	37.5
5	548.0	0.9519265518317269	1435.4579029385072	37.5
5	552.0	0.9527504843800041	1435.07334063368	37.5
5	556.0	0.9604865752445221	1432.1602860228377	37.5
5	560.0	0.9635428694428814	1432.5101796311685	37.5
5	564.0	0.9612876995166361	1432.35775131467	37.5
5	568.0	0.9654267741769575	1432.7080405219986	37.5
5	572.0	0.9693358701690699	1432.4738013921292	37.5
5	576.0	0.9676329768070988	1431.5005044669024	37.5
5	580.0	0.9698378478871281	1432.3193596953322	37.5
5	584.0	0.9671442331636126	1432.6117431422224	37.5
5	588.0	0.9644840708286636	1434.1346915849456	37.5
5	592.0	0.9758095301506914	1434.5921560760212	37.5
5	596.0	0.9724476480381593	1437.277228177973	37.5
5	600.0	0.9753700026185332	1435.5599467498844	37.5
5	604.0	0.9783646206012695	1436.6595414813444	37.5
5	608.0	0.9754644386789926	1439.1645481165797	37.5
5	612.0	0.9770367058417978	1436.5951863348423	37.5
5	616.0	0.9729637913893913	1440.5713827121233	37.5
5	620.0	0.9790546282320909	1438.1344352920353	37.5
5	624.0	0.9765227607497159	1438.794335211064	37.5
5	628.0	0.981724898212176	1440.8456840900312	37.5
5	632.0	0.981325425405341	1439.4845428477984	37.5
5	636.0	0.9790264500184842	1440.6220013156646	37.5
5	640.0	0.980144430623026	1437.1355198080755	37.5
5	644.0	0.9832939024697878	1438.4013919459717	37.5
5	648.0	0.9801512817750067	1440.3123229537098	37.5
5	652.0	0.9790261314535205	1441.174503575197	37.5
5	656.0	0.9826302540369589	1441.4101171472018	37.5
5	660.0	0.9823033827981561	1438.3367095774506	37.5
5	664.0	0.9811561216444136	1430.0799911393824	37.5
5	668.0	0.9796731920442768	1425.34110238302	37.5
6	0.0	0.8953193388207557	856.7983048596208	37.5
6	4.0	0.9031296689865833	889.0616424365171	37.5
6	8.0	0.8880710514899175	865.5643956879322	37.5
6	12.0	0.8973044348197595	878.7058901992118	37.5
6	16.0	0.9143578732510292	895.5543276768879	37.5
6	20.0	0.9215113816351261	872.033238224895	37.5
6	24.0	0.9410867815935477	877.3758948256667	37.5
6	28.0	0.9518048943030275	868.3078712847534	37.5
6	32.0	0.9527653926868334	871.0247476622865	37.5
6	36.0	0.961143398961283	870.1662278006174	37.5
6	40.0	0.9698018226142304	872.3567872441039	37.5
6	44.0	0.9628376166281769	880.4982249704333	37.5
6	48.0	0.9700104004554524	890.1777953630933	37.5
6	52.0	0.968819931064623	887.2533528384838	37.5
6	56.0	0.9722639441401986	889.6841822710395	37.5
6	60.0	0.9721230629502031	891.2732818749932	37.5
6	64.0	0.9755024603701028	895.9763810139184	37.5
6	68.0	0.9749295595305634	899.3929148208939	37.5
6	72.0	0.9787210768509764	904.888525254621	37.5
6	76.0	0.9813448300753315	906.6354101783094	37.5
6	80.0	0.978214746453493	906.0161223839638	37.5
6	84.0	0.9847043836022807	908.388692435672	37.5
6	88.0	0.9806753775918772	911.7868436385404	37.5
6	92.0	0.9872040598691555	911.2255279400862	37.5
6	96.0	0.9840325119336503	913.3424290822816	37.5
6	100.0	0.9856558930684999	912.837083802838	37.5
6	104.0	0.9920858049574518	911.4434669153904	37.5
6	108.0	0.9945194570498905	915.5344653146489	37.5
6	112.0	1.0052894391705691	919.7972601542564	37.5
6	116.0	1.0603782173892824	919.6704767255238	37.5
6	120.0	1.1447896790021979	917.2688313962208	37.5
6	124.0	1.1399052178981706	909.7286397320676	37.5
6	128.0	1.113781195379731	893.9423084070781	37.5
6	132.0	1.036385014260788	891.9685457449116	37.5
6	136.0	0.9310898272175094	890.0525414106891	37.5
6	140.0	0.9069085664720824	888.0738342411121	37.5
6	144.0	0.9035739706582453	883.1919088118093	37.5
6	148.0	0.9048323149589153	883.1536455740986	37.5
6	152.0	0.9014095099307475	885.5620104739212	37.5
6	156.0	0.902127751631256	890.6978570627773	37.5
6	160.0	0.8992057699600648	890.7112722271955	37.5
6	164.0	0.9022556639538584	889.9093886864026	37.5
6	168.0	0.9081860010975373	892.1044730662364	37.5
6	172.0	0.904830673126867	891.3824287900023	37.5
6	176.0	0.9033901172168471	887.529939312571	37.5
6	180.0	0.9133183009344132	890.6423488120996	37.5
6	184.0	0.9111756870811405	890.807967459205	37.5
6	188.0	0.9065391794513095	881.2587894724487	37.5
6	192.0	0.914988954885989	883.4906831677183	37.5
6	196.0	0.9194051682495017	880.069309684672	37.5
6	200.0	0.9149595941593894	871.6061796077576	37.5
6	204.0	0.9184093040258641	884.2206489603582	37.5
6	208.0	0.9177139091756248	883.8642637161227	37.5
6	212.0	0.9142584061284617	888.3139814636527	37.5
6	216.0	0.9160338317510027	890.2185657935596	37.5
6	220.0	0.9209507384077729	888.219990117114	37.5
6	224.0	0.9211955481705586	891.7973050648554	37.5
6	228.0	0.9259964119770988	888.9728967472588	37.5
6	232.0	0.9193065103747425	886.3357036399124	37.5
6	236.0	0.9230995624470414	885.9049678355982	37.5
6	240.0	0.9237773283181491	885.072265739091	37.5
6	244.0	0.9234265502981818	884.4524650584615	37.5
6	248.0	0.9282794656051279	884.4362410501207	37.5
6	252.0	0.92727553360031	885.0430840305821	37.5
6	256.0	0.9227878969034234	882.3065812066886	37.5
6	260.0	0.9247069909101426	885.8049297715445	37.5
6	264.0	0.928578601468811	886.8901411198422	37.5
6	268.0	0.9251998880414366	887.1572369293488	37.5
6	272.0	0.9281097814479319	890.4372439881577	37.5
6	276.0	0.9272412457747541	891.1533502509346	37.5
6	280.0	0.925491476378816	893.142850184827	37.5
6	284.0	0.9300911055990804	894.7786497290473	37.5
6	288.0	0.9298078306493545	896.2144881329752	37.5
6	292.0	0.9229568061117093	897.0889762201953	37.5
6	296.0	0.9278443964061819	894.9191093959267	37.5
6	300.0	0.9272005588142156	895.5662942961976	37.5
6	304.0	0.9342674967868431	896.9002334818252	37.5
6	308.0	0.930794148997412	897.5480030850725	37.5
6	312.0	0.9275342877966011	897.3265116970523	37.5
6	316.0	0.9340150285869987	896.4044012337139	37.5
6	320.0	0.9246602774556271	896.170572113021	37.5
6	324.0	0.9320124971898482	899.1722355998871	37.5
6	328.0	0.9282788658856448	899.256303363505	37.5
6	332.0	0.9345822257758594	897.5912209382086	37.5
6	336.0	0.9290660191751543	895.4369388470033	37.5
6	340.0	0.9352502927241109	897.0755081727328	37.5
6	344.0	0.9357285408500352	897.7825052413639	37.5
6	348.0	0.9271297200543902	897.239132338425	37.5
6	352.0	0.9363155000630218	900.1247657638611	37.5
6	356.0	0.9341250747865879	900.6920802491438	37.5
6	360.0	0.9387153394190731	900.251882681443	37.5
6	364.0	0.9376388578717109	902.9774848473664	37.5
6	368.0	0.9360330169873894	904.5504313676482	37.5
6	372.0	0.9388494205925563	908.0001462428114	37.5
6	376.0	0.9354277601251172	905.2437088007778	37.5
6	380.0	0.934988200610455	905.2366013544552	37.5
6	384.0	0.9427054831915994	903.909138050825	37.5
6	388.0	0.9372230411323867	906.9096934987714	37.5
6	392.0	0.940093837384904	907.696979392056	37.5
6	396.0	0.9404477185825729	909.0369469133348	37.5
6	400.0	0.9450846500774908	909.0252001280976	37.5
6	404.0	0.941784000894353	908.8369926278948	37.5
6	408.0	0.9403445375195739	907.7183268722224	37.5
6	412.0	0.9342021001238832	910.5044433127872	37.5
6	416.0	0.9345960149343078	913.694771923864	37.5
6	420.0	0.9356724000918804	916.7201190250352	37.5
6	424.0	0.9333684552013682	916.318780391265	37.5
6	428.0	0.9294462054916468	915.111886428758	37.5
6	432.0	0.9233314976808797	914.3879096588706	37.5
6	436.0	0.9249312592443306	913.2652350871542	37.5
6	440.0	0.9166463082157496	915.4893077854972	37.5
6	444.0	0.9178968486932702	917.8306743140332	37.5
6	448.0	0.9201468248015187	913.831361083876	37.5
6	452.0	0.915959973461549	920.006504661268	37.5
6	456.0	0.9170398443267951	924.0616779647244	37.5
6	460.0	0.9165630605757109	933.2205506022228	37.5
6	464.0	0.9171554526215654	946.9690430037116	37.5
6	468.0	0.9158528683048246	953.5633479325307	37.5
6	472.0	0.9154033979347629	944.4187655969322	37.5
6	476.0	0.9131574874757377	955.2954782036684	37.5
6	480.0	0.9190541121034119	958.7670403259232	37.5
6	484.0	0.9213862624694223	956.0638303155702	37.5
6	488.0	0.9219633330091604	964.1970757307496	37.5
6	492.0	0.9223316512796553	964.494714677981	37.5
6	496.0	0.9322903739584789	967.613981927174	37.5
6	500.0	0.9263110884920956	966.9100070736332	37.5
6	504.0	0.9384653387757369	966.813810402864	37.5
6	508.0	0.9387979415489519	969.4611101000417	37.5
6	512.0	0.9412989666479127	976.9972330100994	37.5
6	516.0	0.9487177009681096	975.9350533035258	37.5
6	520.0	0.9569538077249619	975.6716980406712	37.5
6	524.0	0.9561287133339818	978.0736243510664	37.5
6	528.0	0.9599577930564863	978.9635255441796	37.5
6	532.0	0.9585004849394392	983.3658825842434	37.5
6	536.0	0.9615805537160765	981.7873879183452	37.5
6	540.0	0.964001797729708	984.5235578957676	37.5
6	544.0	0.9692481037616091	983.9442872220962	37.5
6	548.0	0.9621293040389685	976.927948091804	37.5
6	552.0	0.9634032559859369	976.1579614776656	37.5
6	556.0	0.9668948983954668	976.1991008730892	37.5
6	560.0	0.9644834428347016	978.9346876761116	37.5
6	564.0	0.9630610178071318	977.823650581576	37.5
6	568.0	0.9656929650457937	977.78783538023	37.5
6	572.0	0.9662825217025707	977.0448048112304	37.5
6	576.0	0.966045679500583	976.4386732962564	37.5
6	580.0	0.9631577485110666	977.2281745156828	37.5
6	584.0	0.9633708747518661	980.0705457468464	37.5
6	588.0	0.9587391794796438	981.0693460617446	37.5
6	592.0	0.9621512749185389	980.8562861497752	37.5
6	596.0	0.9597120117346183	983.1651999436737	37.5
6	600.0	0.9628797694707095	980.6721117426082	37.5
6	604.0	0.9627614673423593	983.5793156836214	37.5
6	608.0	0.962375338003526	984.33137564416	37.5
6	612.0	0.9656553667419915	984.4976282537132	37.5
6	616.0	0.9634576318845411	990.9162938527712	37.5
6	620.0	0.9635593975690006	992.4446580447226	37.5
6	624.0	0.960393780539089	992.1275995333018	37.5
6	628.0	0.9616131577495002	993.7048272937992	37.5
6	632.0	0.9636627576920193	993.1438032167443	37.5
6	636.0	0.9635909663496387	997.6914460213968	37.5
6	640.0	0.9629976975316796	997.2095018179214	37.5
6	644.0	0.9641816193722493	999.8049107584465	37.5
6	648.0	0.9655889386568389	1002.3507133141692	37.5
6	652.0	0.963614211052251	1005.36222674101	37.5
6	656.0	0.9591958723049299	1006.7296220464076	37.5
6	660.0	0.964001574481823	1012.4955633890808	37.5
6	664.0	0.9611801320655385	1019.6862041535068	37.5
6	668.0	0.9635569723254505	1026.9094569008546	37.5
7	0.0	0.8353706268548032	921.759239323152	37.5
7	4.0	0.834183408621522	917.6185869620244	37.5
7	8.0	0.8320115299960087	957.3225093565812	37.5
7	12.0	0.8341865889665933	944.3123817005368	37.5
7	16.0	0.8471658850108892	918.9764324646624	37.5
7	20.0	0.8371428660550704	858.3627006654882	37.5
7	24.0	0.8479297300110645	857.7703754938779	37.5
7	28.0	0.8580199466745229	861.8017349115344	37.5
7	32.0	0.8633291510855764	857.2524481127031	37.5
7	36.0	0.8702191759519786	846.43968881912	37.5
7	40.0	0.8768748520092086	845.1268545477866	37.5
7	44.0	0.8765426726656497	845.8277626129388	37.5
7	48.0	0.8877897020600128	847.2651748400172	37.5
7	52.0	0.8869546703654584	843.2331059040876	37.5
7	56.0	0.8885720161083082	844.7277639343217	37.5
7	60.0	0.8917682833762073	846.9153521315015	37.5
7	64.0	0.894429338439785	846.8137858653877	37.5
7	68.0	0.8887822873021796	843.7255594441705	37.5
7	72.0	0.8987743058576759	841.7993865560087	37.5
7	76.0	0.8972555552042697	843.0008751981243	37.5
7	80.0	0.9000666257615204	842.2108965645116	37.5
7	84.0	0.8991439051075119	839.3437880652696	37.5
7	88.0	0.9048423642172513	842.4897421415309	37.5
7	92.0	0.9007974379721924	842.3481200781966	37.5
7	96.0	0.9026692143624523	843.132418040967	37.5
7	100.0	0.9055254170302499	849.8817244999001	37.5
7	104.0	0.9009917633540957	853.6546813702059	37.5
7	108.0	0.9080685076957165	858.0848620180249	37.5
7	112.0	0.9063453228885427	865.1866570150964	37.5
7	116.0	0.9046222941578321	861.739152692689	37.5
7	120.0	0.9055589384201141	863.3490289109637	37.5
7	124.0	0.9108862997263617	863.9973483339642	37.5
7	128.0	0.9101506627259852	866.9169461473414	37.5
7	132.0	0.9108279339195291	869.3590810811377	37.5
7	136.0	0.9118384283615473	859.9875627746393	37.5
7	140.0	0.9071084304949572	854.7612179301327	37.5
7	144.0	0.913857804455466	841.9154024727529	37.5
7	148.0	0.9171421768867205	840.6287740291829	37.5
7	152.0	0.9127371562288101	839.3422530018115	37.5
7	156.0	0.9216437150097295	836.5589114392343	37.5
7	160.0	0.9180775012893913	839.2915270357024	37.5
7	164.0	0.9172178615391726	837.4506659387862	37.5
7	168.0	0.9184537303937419	837.5066247185002	37.5
7	172.0	0.9175787431246631	838.2151868591623	37.5
7	176.0	0.9215268307147637	835.0183122399077	37.5
7	180.0	0.922490970447275	836.1227871841274	37.5
7	184.0	0.9183546094076503	835.6373549742614	37.5
7	188.0	0.9182729587999271	834.8807340769846	37.5
7	192.0	0.9142524325085817	833.5244073753356	37.5
7	196.0	0.9200484133949431	831.7576782073307	37.5
7	200.0	0.9148132740559004	826.5871986062642	37.5
7	204.0	0.9160575970522146	827.8979144849258	37.5
7	208.0	0.9138566621918421	828.9345296486958	37.5
7	212.0	0.9151484584456478	830.7149842286739	37.5
7	216.0	0.9177121738218105	832.9372324597704	37.5
7	220.0	0.9177770530000868	832.418362270167	37.5
7	224.0	0.9162356452468037	832.7550831195032	37.5
7	228.0	0.9130437028847044	832.294116151545	37.5
7	232.0	0.9154729323752612	834.4535214290689	37.5
7	236.0	0.9193789573585871	837.8979799006468	37.5
7	240.0	0.9223762791616673	836.8097064380727	37.5
7	244.0	0.9147066071274883	835.530665849507	37.5
7	248.0	0.9164663986555562	834.5917932187169	37.5
7	252.0	0.9148453138679188	837.5396668907546	37.5
7	256.0	0.9167051243960165	836.6429885503005	37.5
7	260.0	0.9223379013275829	841.3377520760895	37.5
7	264.0	0.9203977702368593	839.6867431120704	37.5
7	268.0	0.9193167620366397	837.3560954388456	37.5
7	272.0	0.9176373566773336	837.2194890448537	37.5
7	276.0	0.9212020164233662	838.8612173987632	37.5
7	280.0	0.9168176498840575	839.3733474608829	37.5
7	284.0	0.9200443520622388	841.0545932923668	37.5
7	288.0	0.917468547550519	840.3998299130973	37.5
7	292.0	0.9181900664213194	843.740971457255	37.5
7	296.0	0.921796892825102	846.3516708915129	37.5
7	300.0	0.922273501712734	847.3205590225776	37.5
7	304.0	0.926661985055892	855.123990844626	37.5
7	308.0	0.9246143432949152	855.6486526239995	37.5
7	312.0	0.9236507566203485	857.1616193688274	37.5
7	316.0	0.9233653481901976	857.6403656329655	37.5
7	320.0	0.9208721081273971	856.3894693393613	37.5
7	324.0	0.920944426950409	856.7515618538815	37.5
7	328.0	0.9224883907429117	857.7621026792958	37.5
7	332.0	0.9243150870481128	859.9159186128727	37.5
7	336.0	0.9237910897315447	861.2130541846876	37.5
7	340.0	0.9295128822725004	860.6074316615445	37.5
7	344.0	0.9258525544449816	859.8707500253552	37.5
7	348.0	0.9284717550037356	859.1017895406429	37.5
7	352.0	0.9285244342051552	859.5522276493691	37.5
7	356.0	0.9296580989892128	858.0444690891649	37.5
7	360.0	0.9297678761633412	862.7232223977414	37.5
7	364.0	0.9277326164684281	861.301157647132	37.5
7	368.0	0.9322949950040958	860.7017741032364	37.5
7	372.0	0.9287421778468302	861.5111321638934	37.5
7	376.0	0.9325720375162192	859.6910507161724	37.5
7	380.0	0.9327136803015406	862.0889267941185	37.5
7	384.0	0.9295853390981081	865.0716796237538	37.5
7	388.0	0.9343836792330662	862.6574427421068	37.5
7	392.0	0.9331346026949547	861.7010584059037	37.5
7	396.0	0.9355657571285549	862.4716024739737	37.5
7	400.0	0.9388835039101445	860.4001349819241	37.5
7	404.0	0.9413630420472703	851.2458039760772	37.5
7	408.0	0.9425567182313457	850.5978769164128	37.5
7	412.0	0.9394176077519671	846.0344311672275	37.5
7	416.0	0.9351574260517073	847.7146165777249	37.5
7	420.0	0.9416034654064036	847.9527576461762	37.5
7	424.0	0.9441470989443287	847.8134752065596	37.5
7	428.0	0.9401646813226955	848.5662307833712	37.5
7	432.0	0.9386190074794241	848.1496475081452	37.5
7	436.0	0.9384663941065301	849.2854495141393	37.5
7	440.0	0.9380299556856968	856.4230723719135	37.5
7	444.0	0.9431151123341346	859.6723780876223	37.5
7	448.0	0.9433555255077821	859.7910602939347	37.5
7	452.0	0.9454980945613221	864.2972369588593	37.5
7	456.0	0.9469242726497582	879.662004039021	37.5
7	460.0	0.8903616716168272	849.7000860805666	37.5
7	464.0	0.8943151178321569	860.8013707856328	37.5
7	468.0	0.8885159181558843	858.638188429347	37.5
7	472.0	0.8898187958385618	852.058115842349	37.5
7	476.0	0.8839783659633172	861.2256864265204	37.5
7	480.0	0.88669282518998	862.1536691389593	37.5
7	484.0	0.8884378154668081	865.1852143942713	37.5
7	488.0	0.8865662799815666	866.7874837059179	37.5
7	492.0	0.8858023671286459	863.2533871863288	37.5
7	496.0	0.8859814162395963	865.062755092378	37.5
7	500.0	0.8823748827663198	865.4372386132765	37.5
7	504.0	0.8802454569387388	862.6696197925739	37.5
7	508.0	0.8790501487421258	860.208218737204	37.5
7	512.0	0.8718805456953527	858.5710253429496	37.5
7	516.0	0.8761279359159716	862.7065348995324	37.5
7	520.0	0.873705814694805	863.7656399794352	37.5
7	524.0	0.8721235149082195	861.7960794332092	37.5
7	528.0	0.873539053784429	871.63713123686	37.5
7	532.0	0.8682537358625363	889.9611120286652	37.5
7	536.0	0.8713790923907523	893.7143210395041	37.5
7	540.0	0.8715764024478718	894.9135007993813	37.5
7	544.0	0.8761088923408779	898.3924899898425	37.5
7	548.0	0.8699600813875177	898.3359437497522	37.5
7	552.0	0.8713767908371994	897.3650863942352	37.5
7	556.0	0.8710048380083232	900.7347441076084	37.5
7	560.0	0.8708154426156522	902.6313458071726	37.5
7	564.0	0.8782474690125158	901.8692845216958	37.5
7	568.0	0.8761765718585542	902.252753173134	37.5
7	572.0	0.873416363005817	902.800115922038	37.5
7	576.0	0.8747343280799166	903.8878119072596	37.5
7	580.0	0.8794689109797451	903.5611249715048	37.5
7	584.0	0.879347694988655	905.1798539739495	37.5
7	588.0	0.8780461767589806	906.331397343828	37.5
7	592.0	0.8809402279690519	905.2037430853928	37.5
7	596.0	0.8834645600510546	906.5730685813852	37.5
7	600.0	0.8818391311351975	908.4583955099068	37.5
7	604.0	0.8825331025102809	906.239820095302	37.5
7	608.0	0.8811146309843427	909.9866438481351	37.5
7	612.0	0.8860265947843541	908.4979390675456	37.5
7	616.0	0.8849821605019607	917.9609795804582	37.5
7	620.0	0.8907031986733455	934.5686029776036	37.5
7	624.0	0.8934832360272061	940.5275458116508	37.5
7	628.0	0.8966947987884778	940.9084016021792	37.5
7	632.0	0.8969346396817608	941.2448233708412	37.5
7	636.0	0.8913554297800663	942.7046922606525	37.5
7	640.0	0.8901983082913973	944.4747812107296	37.5
7	644.0	0.8960717031033998	946.170870327166	37.5
7	648.0	0.9007554831145266	966.6250431207774	37.5
7	652.0	0.9046767255529935	967.7936531535428	37.5
7	656.0	0.9001842760630674	969.4597743084842	37.5
7	660.0	0.9063397270564285	964.4692036800462	37.5
7	664.0	0.9002995973467939	960.3302887359304	37.5
7	668.0	0.9094211254427323	965.4612353091724	37.5
8	0.0	0.8595451608340046	633.9728845684813	37.5
8	4.0	0.8900483471358375	603.5186955739435	37.5
8	8.0	0.9086326502908043	608.48683328337	37.5
8	12.0	0.9083409619613244	616.0352483380651	37.5
8	16.0	0.9190315679370782	615.31999367051	37.5
8	20.0	0.9363134910466621	609.5474314361343	37.5
8	24.0	0.9396212381065548	611.9998184451381	37.5
8	28.0	0.9472461901963467	607.9437515066796	37.5
8	32.0	0.951629252060722	605.1416479467777	37.5
8	36.0	0.960142851505266	600.3575676524383	37.5
8	40.0	0.9612251302921914	596.2894951082875	37.5
8	44.0	0.9571862281756355	582.1098287711062	37.5
8	48.0	0.9668352318629116	573.3639610033607	37.5
8	52.0	0.959354453546367	572.4675461238925	37.5
8	56.0	0.9660920068931108	571.2746494247401	37.5
8	60.0	0.9583096368245904	570.1448115703943	37.5
8	64.0	0.958975113417113	569.579061968399	37.5
8	68.0	0.9589644407592385	572.9582816866521	37.5
8	72.0	0.953661449356219	571.7673929789596	37.5
8	76.0	0.959127525797251	571.9324916475272	37.5
8	80.0	0.9544417127543637	565.7339501906961	37.5
8	84.0	0.9565022788112828	562.2444275421187	37.5
8	88.0	0.9605891075489114	565.6614810271126	37.5
8	92.0	0.9606156591274589	566.8711577861341	37.5
8	96.0	0.9590823305094415	565.8233695812576	37.5
8	100.0	0.9599954744359784	565.2657118145478	37.5
8	104.0	0.968716369436111	565.5629480945837	37.5
8	108.0	0.9690497933536321	568.1635750856293	37.5
8	112.0	0.965666880611004	572.2947250099367	37.5
8	116.0	0.9630579510483218	572.1114083825798	37.5
8	120.0	0.958835008769162	568.4710604272796	37.5
8	124.0	0.9495701464169735	561.4795053138813	37.5
8	128.0	0.9442855460238423	550.7565011868902	37.5
8	132.0	0.9414705435045312	550.0695065863204	37.5
8	136.0	0.9326372325724976	548.9613639978161	37.5
8	140.0	0.9242287877854546	546.6138069627062	37.5
8	144.0	0.919913214125513	547.3293831031465	37.5
8	148.0	0.9144324516311527	546.0057176624108	37.5
8	152.0	0.9139563589606554	547.4148628616483	37.5
8	156.0	0.9118020020964185	560.8244835300661	37.5
8	160.0	0.9083337155285376	557.8653173006744	37.5
8	164.0	0.9016718183877903	558.1067225639279	37.5
8	168.0	0.9037171669895683	557.2381986318143	37.5
8	172.0	0.9028240119972297	554.846133672614	37.5
8	176.0	0.9033995885470728	551.0247983656786	37.5
8	180.0	0.9057573762150041	545.2864240494991	37.5
8	184.0	0.9043864451567228	544.9785971480957	37.5
8	188.0	0.9115830714065947	543.2518797973012	37.5
8	192.0	0.9084094311880867	541.2779131503479	37.5
8	196.0	0.9129996065188438	541.8737634857391	37.5
8	200.0	0.916754070428545	534.6391799768483	37.5
8	204.0	0.9240950413939347	544.665522500144	37.5
8	208.0	0.923403901370187	547.16013608695	37.5
8	212.0	0.9210748169056376	549.8236230804713	37.5
8	216.0	0.9253764068563346	556.1551889723362	37.5
8	220.0	0.9295799547755327	556.2734805273441	37.5
8	224.0	0.9269759936469221	556.8737331383542	37.5
8	228.0	0.9279887403695876	555.0693092199621	37.5
8	232.0	0.933525675524815	552.7660717824481	37.5
8	236.0	0.9321147368665218	547.6811121649463	37.5
8	240.0	0.934529778583625	546.530038604792	37.5
8	244.0	0.929705135526912	546.9009113722707	37.5
8	248.0	0.9359139798552922	546.0761153967445	37.5
8	252.0	0.9291151256182753	545.3805390915269	37.5
8	256.0	0.9325559018501194	546.9264488755168	37.5
8	260.0	0.9357038526246585	546.8400199811633	37.5
8	264.0	0.9353017401976164	547.7916781369032	37.5
8	268.0	0.927765372647505	548.6765884079476	37.5
8	272.0	0.9267721726423928	550.0151564729221	37.5
8	276.0	0.9308792653074658	551.7380611019294	37.5
8	280.0	0.9275781106186988	552.6978375630878	37.5
8	284.0	0.933530313216443	554.2913517459818	37.5
8	288.0	0.9269628683485459	555.900622720482	37.5
8	292.0	0.929760531514658	555.3417238915937	37.5
8	296.0	0.927696022667613	553.4563220393786	37.5
8	300.0	0.9273983514070518	554.1256038162946	37.5
8	304.0	0.9244632480494734	553.8040162404931	37.5
8	308.0	0.9267475497160823	561.388290257467	37.5
8	312.0	0.9211159393202465	564.7321064310738	37.5
8	316.0	0.9195575604299198	563.1260180987579	37.5
8	320.0	0.9295764393217277	563.6528090994435	37.5
8	324.0	0.9272419962319491	563.4570167741234	37.5
8	328.0	0.921565383789286	565.2915725550231	37.5
8	332.0	0.9224368553002057	562.1630658120124	37.5
8	336.0	0.921238622848218	563.859163660984	37.5
8	340.0	0.9251782194557638	564.1527686867029	37.5
8	344.0	0.9267707902384206	564.8890728732823	37.5
8	348.0	0.9241507532341223	563.8168355549532	37.5
8	352.0	0.9212729299384598	567.559729604395	37.5
8	356.0	0.9219412939455478	567.6037394106921	37.5
8	360.0	0.9245034117162707	571.3144675547188	37.5
8	364.0	0.9274672963154623	571.0711202715466	37.5
8	368.0	0.9253370012392689	575.2327395017066	37.5
8	372.0	0.9226944111860693	575.1420320625404	37.5
8	376.0	0.9196789284500533	574.1010146244141	37.5
8	380.0	0.9209699334934783	573.7078642564113	37.5
8	384.0	0.930720985174803	574.630611313846	37.5
8	388.0	0.9268359744507507	574.5615590194475	37.5
8	392.0	0.9246393728905323	572.8829951020547	37.5
8	396.0	0.9255901312446488	572.795787081765	37.5
8	400.0	0.9291729110450657	573.8934982429693	37.5
8	404.0	0.9291739961474029	573.1594132101011	37.5
8	408.0	0.9235236305632651	572.2801044907422	37.5
8	412.0	0.9254505951678684	575.1262574997767	37.5
8	416.0	0.9235511892059183	573.0790058158052	37.5
8	420.0	0.9255395959114502	572.4479522846025	37.5
8	424.0	0.924567466228841	573.3682695535098	37.5
8	428.0	0.9258063157208849	574.0956624107354	37.5
8	432.0	0.9280224639986567	574.996161023048	37.5
8	436.0	0.9302191027185551	574.4856872827055	37.5
8	440.0	0.9258506191376614	576.9825615996274	37.5
8	444.0	0.9320645359510887	574.7453331005204	37.5
8	448.0	0.9296357446394354	576.6566120096916	37.5
8	452.0	0.9284914366054093	576.9851921346183	37.5
8	456.0	0.9309879502361909	576.0556360367078	37.5
8	460.0	0.9292870735351582	580.5678160414901	37.5
8	464.0	0.9339180108354984	598.3840126643656	37.5
8	468.0	0.9332553287535018	600.813987522581	37.5
8	472.0	0.9306136751590801	591.4846144763827	37.5
8	476.0	0.9317290421561588	593.1764782408701	37.5
8	480.0	0.928826142575443	593.0887626673893	37.5
8	484.0	0.9248011832895804	591.7796540221624	37.5
8	488.0	0.927838918068508	590.2395526349735	37.5
8	492.0	0.9185731972957731	595.7427159811049	37.5
8	496.0	0.9256009488126946	592.9910113170916	37.5
8	500.0	0.9223853760511312	593.9476592949426	37.5
8	504.0	0.9245880237148547	596.694530000718	37.5
8	508.0	0.9236806657643845	610.1254371129779	37.5
8	512.0	0.9256590575635416	611.4914215809027	37.5
8	516.0	0.9249250225252167	610.7239525612055	37.5
8	520.0	0.9299609522342607	610.5505031900798	37.5
8	524.0	0.9260643658392037	611.7071123636995	37.5
8	528.0	0.930508193473168	611.8408828836563	37.5
8	532.0	0.9279370344145281	616.0598414538688	37.5
8	536.0	0.92856848633812	616.4206927141522	37.5
8	540.0	0.9291187264754718	613.6766854836004	37.5
8	544.0	0.93005320085195	615.3607341646507	37.5
8	548.0	0.9274084777537562	613.9503201475949	37.5
8	552.0	0.9290305469879173	610.6997207291219	37.5
8	556.0	0.9299721228434614	614.9805099624124	37.5
8	560.0	0.9259647221596847	617.2170381242055	37.5
8	564.0	0.9330370074940447	615.7583954129333	37.5
8	568.0	0.9342706804500663	617.0395657670596	37.5
8	572.0	0.933962604091973	618.2023277843875	37.5
8	576.0	0.9375509766323137	620.0232150927353	37.5
8	580.0	0.9364128336185755	617.0751552878065	37.5
8	584.0	0.9428631022224504	618.1117861676861	37.5
8	588.0	0.9306126792225553	620.0416875523966	37.5
8	592.0	0.9433709601671978	618.4776174324304	37.5
8	596.0	0.9364652715912672	621.1374660976164	37.5
8	600.0	0.9439074321301593	617.5133906916805	37.5
8	604.0	0.9426156838640994	621.06141723493	37.5
8	608.0	0.9459218441466184	621.8482874527566	37.5
8	612.0	0.9442487230432535	620.9145800316138	37.5
8	616.0	0.9434024430152983	625.5724785474888	37.5
8	620.0	0.9508743621331328	624.9833590083438	37.5
8	624.0	0.9437343247480294	625.3281270339409	37.5
8	628.0	0.951504089782728	625.4809341549574	37.5
8	632.0	0.9532674602413787	626.759004249454	37.5
8	636.0	0.9467125275032642	628.2926677183157	37.5
8	640.0	0.9461166981729131	628.3099695871969	37.5
8	644.0	0.9480653574058716	626.6879727247375	37.5
8	648.0	0.9472009204827223	629.3691005777251	37.5
8	652.0	0.9485152069318761	629.5852057712283	37.5
8	656.0	0.948499383750723	630.4351085230646	37.5
8	660.0	0.9472089101091109	634.2886625435041	37.5
8	664.0	0.9463582859529359	644.1959564768879	37.5
8	668.0	0.9516940905728628	652.7086567795409	37.5
23	0.0	0.9322151264185229	1851.1098720038049	37.5
23	4.0	0.9272788543021442	1857.3459922502689	37.5
23	8.0	0.9458392433696431	1858.299077513376	37.5
23	12.0	0.9408135394399737	1859.237582346478	37.5
23	16.0	0.9631093845343371	1857.981044619121	37.5
23	20.0	0.955380904495147	1859.2435441123075	37.5
23	24.0	0.9599325725891471	1858.8034057733016	37.5
23	28.0	0.9632187467085165	1858.925971507518	37.5
23	32.0	0.9771202793686409	1858.5331808601	37.5
23	36.0	0.9878465664530434	1858.061722075172	37.5
23	40.0	0.9949402258869452	1857.890551312352	37.5
23	44.0	1.021329072172129	1858.4370996238656	37.5
23	48.0	1.1248115231706073	1856.9255023145336	37.5
23	52.0	1.1382914933042079	1858.3309457851408	37.5
23	56.0	1.09814361676872	1857.8203910241768	37.5
23	60.0	0.9530881652551851	1859.9937049848452	37.5
23	64.0	0.9187028918605618	1859.963103776414	37.5
23	68.0	0.9036010735697525	1859.9899944539093	37.5
23	72.0	0.9084753777254877	1859.599503099236	37.5
23	76.0	0.9111496540717223	1859.7108255092387	37.5
23	80.0	0.9248528395601359	1858.1182373871611	37.5
23	84.0	0.9359897378059095	1858.4171817895387	37.5
23	88.0	0.9352769468034072	1859.2129015989144	37.5
23	92.0	0.9354490573205454	1859.3338564429384	37.5
23	96.0	0.9448794155200353	1858.201074176316	37.5
23	100.0	0.9518997970545653	1857.6691412408504	37.5
23	104.0	0.9569594159973518	1858.2282237121613	37.5
23	108.0	0.9506311239203488	1858.7078233279096	37.5
23	112.0	0.9591531691307505	1859.427673211728	37.5
23	116.0	0.9557463423006548	1859.0103151558992	37.5
23	120.0	0.9584974082666785	1858.597768679241	37.5
23	124.0	0.9631241751521183	1859.9884804026904	37.5
23	128.0	0.9644705789640159	1860.2226185715317	37.5
23	132.0	0.9745854365046726	1859.300850618445	37.5
23	136.0	0.9733947133597648	1858.8751124663213	37.5
23	140.0	0.9776384425922944	1858.6204347760777	37.5
23	144.0	0.9868925124268421	1858.2630995736383	37.5
23	148.0	0.9887698363403288	1857.6784281081511	37.5
23	152.0	0.9883632933709479	1859.277060350431	37.5
23	156.0	1.0088688633966356	1858.3629910543457	37.5
23	160.0	1.0305215694125232	1858.597996518188	37.5
23	164.0	1.1374616083082643	1855.6884858025896	37.5
23	168.0	1.1382511833257172	1858.0561893689944	37.5
23	172.0	1.0882866175233148	1859.497328025668	37.5
23	176.0	0.9468273237934304	1861.879049891892	37.5
23	180.0	0.9067332676249283	1862.2597395279408	37.5
23	184.0	0.9044740970399093	1860.8244626071205	37.5
23	188.0	0.9008266263166339	1860.033508421133	37.5
23	192.0	0.8994669504005441	1860.9558355830536	37.5
23	196.0	0.9052903035022065	1858.5978060573595	37.5
23	200.0	0.9134319643595685	1857.672082177012	37.5
23	204.0	0.9118869216309398	1859.1345495550815	37.5
23	208.0	0.9167904641107408	1857.9933023931496	37.5
23	212.0	0.9152099920250142	1858.632210306058	37.5
23	216.0	0.9248741787788002	1859.309127046288	37.5
23	220.0	0.9405750909679409	1858.4545798719696	37.5
23	224.0	0.9357031743798001	1859.5236864779856	37.5
23	228.0	0.9473938579289903	1858.3669886321868	37.5
23	232.0	0.9414066709618423	1858.8392185059013	37.5
23	236.0	0.9512718581872097	1857.9666144015384	37.5
23	240.0	0.9530145921641151	1858.1211233107108	37.5
23	244.0	0.9483149579783665	1857.6020356140507	37.5
23	248.0	0.9528819996039707	1857.8507597308428	37.5
23	252.0	0.954920004236101	1858.1862668268452	37.5
23	256.0	0.9488342029570901	1858.6909871693863	37.5
23	260.0	0.9571599820152873	1858.107231131868	37.5
23	264.0	0.9605458369690169	1858.427345944973	37.5
23	268.0	0.9526688501752961	1858.791179148604	37.5
23	272.0	0.9534429215974257	1859.0357160403864	37.5
23	276.0	0.960495897099976	1857.44384010524	37.5
23	280.0	0.9566549956135736	1858.9539179145904	37.5
23	284.0	0.9651626557766367	1857.0149058496816	37.5
23	288.0	0.9653336477457901	1857.249288256057	37.5
23	292.0	0.9716423466218498	1857.2926763943487	37.5
23	296.0	0.9690353856518112	1856.2646075279183	37.5
23	300.0	0.97217984234279	1857.5436985863648	37.5
23	304.0	0.97487113102349	1857.012984538038	37.5
23	308.0	0.9738635636078957	1857.4099787407151	37.5
23	312.0	0.9808101990136651	1857.996077508396	37.5
23	316.0	0.9814594092654062	1858.3149450542624	37.5
23	320.0	0.9792122045425492	1857.6760908816768	37.5
23	324.0	0.9814600539791635	1857.161483695944	37.5
23	328.0	0.9860377608297385	1858.2891352098172	37.5
23	332.0	0.9876007207340283	1857.2253327838364	37.5
23	336.0	0.9925133936869139	1857.063371048397	37.5
23	340.0	0.9827947566554515	1858.904205377496	37.5
23	344.0	0.9964362139027542	1856.9163213646368	37.5
23	348.0	0.9929822259680932	1857.3487365254912	37.5
23	352.0	0.9982155580141824	1856.7957997138503	37.5
23	356.0	1.0118954100713795	1857.8559822853945	37.5
23	360.0	1.0320128439463663	1855.182492366603	37.5
23	364.0	1.1273232874193846	1853.5635784081555	37.5
23	368.0	1.149029267534638	1854.066943756194	37.5
23	372.0	1.1257310937901432	1855.166813381051	37.5
23	376.0	0.9996391666440462	1856.640000242664	37.5
23	380.0	0.9260383032488825	1860.3397971558743	37.5
23	384.0	0.9051608754452933	1862.502566602632	37.5
23	388.0	0.9044232942979202	1862.4293034958623	37.5
23	392.0	0.8956035276295353	1861.7227246512675	37.5
23	396.0	0.8891359373093178	1864.268904004911	37.5
23	400.0	0.8919807011786204	1864.2775647974263	37.5
23	404.0	0.8997612531261214	1863.4084495251204	37.5
23	408.0	0.9007097399956373	1862.7315557051345	37.5
23	412.0	0.9074012944354007	1861.2036958838328	37.5
23	416.0	0.9103117404828763	1860.8326398377797	37.5
23	420.0	0.9136960086592323	1860.200215331804	37.5
23	424.0	0.918963261323277	1860.092509343563	37.5
23	428.0	0.920732710388097	1861.3872399095128	37.5
23	432.0	0.9261404318688291	1859.7407218596568	37.5
23	436.0	0.9354854162430657	1860.747028568444	37.5
23	440.0	0.940217352651814	1860.1283816067416	37.5
23	444.0	0.9456634169169529	1857.991214248158	37.5
23	448.0	0.953409501978878	1856.9860072285976	37.5
23	452.0	0.952618802808602	1857.3958515597717	37.5
23	456.0	0.9552890731922867	1857.3922164042983	37.5
23	460.0	0.9593050608525766	1857.382655628743	37.5
23	464.0	0.9545725725713695	1856.0621536890649	37.5
23	468.0	0.955690948670845	1858.837753938525	37.5
23	472.0	0.9605259735833955	1858.2227077905336	37.5
23	476.0	0.9648277112346679	1857.4468199227988	37.5
23	480.0	0.9677743930343001	1856.4167995642197	37.5
23	484.0	0.965736148682637	1856.9201711172143	37.5
23	488.0	0.9749183453059798	1853.657846289479	37.5
23	492.0	0.9702617361985274	1857.8800452692951	37.5
23	496.0	0.9714840332096075	1856.952677759556	37.5
23	500.0	0.9698265634021415	1857.5280267254936	37.5
23	504.0	0.9772369279921848	1856.922683363508	37.5
23	508.0	0.9695550367771959	1857.0708792416424	37.5
23	512.0	0.976187854441389	1857.8362056156664	37.5
23	516.0	0.9843267319351611	1855.163588728152	37.5
23	520.0	0.9785029830375028	1857.9998160612752	37.5
23	524.0	0.98017470222375	1857.7184521766403	37.5
23	528.0	0.9838354598542847	1857.0214497393656	37.5
23	532.0	0.9829217204056886	1857.9001648061385	37.5
23	536.0	0.9800169395315298	1857.8134943327636	37.5
23	540.0	0.9842656632108749	1856.9126150524423	37.5
23	544.0	0.9894110981955596	1857.9362378737983	37.5
23	548.0	0.9849643338925912	1856.1581201753029	37.5
23	552.0	0.9876223522739316	1857.3211846461984	37.5
23	556.0	0.9825935008022587	1858.8115199589288	37.5
23	560.0	0.9897462611901442	1856.9193714585044	37.5
23	564.0	0.9942742576872583	1855.6971133030145	37.5
23	568.0	0.9979782224852962	1856.915222465984	37.5
23	572.0	0.9998012578024077	1857.1202543489956	37.5
23	576.0	0.9991018373502346	1857.718935185039	37.5
23	580.0	1.011556020943606	1856.9093840224048	37.5
23	584.0	1.0057088605765	1855.93684180151	37.5
23	588.0	1.0092608589250778	1855.016675393612	37.5
23	592.0	1.0218670870061413	1854.8369548648373	37.5
23	596.0	1.0625699138136797	1853.7032325731468	37.5
23	600.0	1.1400839987222102	1853.5477774484068	37.5
23	604.0	1.1488716080343817	1852.4284899387053	37.5
23	608.0	1.100766147020832	1853.5307132775	37.5
23	612.0	0.9582896509561828	1858.431970100292	37.5
23	616.0	0.9234688201788545	1859.138280265496	37.5
23	620.0	0.9152192788679872	1860.6980198615445	37.5
23	624.0	0.9045459221124422	1862.063047837144	37.5
23	628.0	0.9025792648318017	1862.145993280971	37.5
23	632.0	0.9115789820571707	1861.3632533573864	37.5
23	636.0	0.9089760010369381	1860.4217349467528	37.5
23	640.0	0.9086877120010128	1863.079757703432	37.5
23	644.0	0.9087613902954946	1861.9256793259135	37.5
23	648.0	0.9142837499382894	1863.9268851377717	37.5
23	652.0	0.9126474805170457	1861.9363304674987	37.5
23	656.0	0.9189869004435699	1862.2711452167289	37.5
23	660.0	0.9298612780786019	1860.810618540772	37.5
23	664.0	0.9304110416106772	1858.3727503073756	37.5
23	668.0	0.9328306271820634	1857.92732985798	37.5
27	0.0	0.8211995056939184	1860.236192236908	37.5
27	4.0	0.8255569365649537	1863.6158776472591	37.5
27	8.0	0.8327499646155102	1864.3002082046837	37.5
27	12.0	0.8379496881317906	1864.917664175108	37.5
27	16.0	0.8466047104238766	1864.9973659687064	37.5
27	20.0	0.8447001194852374	1865.5013258332967	37.5
27	24.0	0.8532728374558424	1864.553994834245	37.5
27	28.0	0.8535873156551878	1865.8378186967807	37.5
27	32.0	0.8584986358806148	1864.735648795376	37.5
27	36.0	0.8643661585565229	1864.5080720835183	37.5
27	40.0	0.8727119933754344	1865.5559731312285	37.5
27	44.0	0.86989646216058	1866.0423293081003	37.5
27	48.0	0.8829245648563141	1866.038909587996	37.5
27	52.0	0.8818060270107577	1867.0474993191128	37.5
27	56.0	0.8894557347920099	1865.9057961766832	37.5
27	60.0	0.9155099270630295	1863.8327741404828	37.5
27	64.0	0.9764072532367934	1861.8212891679468	37.5
27	68.0	0.9723263060855402	1862.1916739893516	37.5
27	72.0	0.9413503148581058	1862.4353130117177	37.5
27	76.0	0.8564866876889439	1865.3581273311863	37.5
27	80.0	0.8260567299672644	1864.9193070182985	37.5
27	84.0	0.8187546247474277	1865.609019539484	37.5
27	88.0	0.8163571963641679	1865.990299085816	37.5
27	92.0	0.820854341682319	1866.128682920336	37.5
27	96.0	0.8208113007304522	1866.7210042921563	37.5
27	100.0	0.8209231656680985	1864.6380596919485	37.5
27	104.0	0.8321005396784937	1866.4355164102096	37.5
27	108.0	0.8335406413288908	1865.1468705122456	37.5
27	112.0	0.8426676648577891	1866.237798737014	37.5
27	116.0	0.8432164138280758	1865.232118889097	37.5
27	120.0	0.8492045315843839	1864.4026192644087	37.5
27	124.0	0.8495480139931006	1865.300644968738	37.5
27	128.0	0.8511345413785222	1864.9722437789733	37.5
27	132.0	0.8529595535993855	1865.0322266263163	37.5
27	136.0	0.8525826650931925	1864.223351352833	37.5
27	140.0	0.8469534654418664	1865.347607250509	37.5
27	144.0	0.8514382026812102	1865.8105985934533	37.5
27	148.0	0.8576943557499521	1864.9946942174452	37.5
27	152.0	0.852855475281697	1864.850426715716	37.5
27	156.0	0.8586136924080275	1865.533912542347	37.5
27	160.0	0.8583069862846905	1864.9109951522996	37.5
27	164.0	0.8583353243018957	1866.5578699307105	37.5
27	168.0	0.8622435931252025	1866.817850665531	37.5
27	172.0	0.8558489684866514	1867.206563714016	37.5
27	176.0	0.8602275997439087	1868.490821583766	37.5
27	180.0	0.8551693277941838	1867.7987008786447	37.5
27	184.0	0.864865406107127	1864.7249882527367	37.5
27	188.0	0.8728654014968065	1863.1719103575963	37.5
27	192.0	0.8710138765555823	1863.0706477275776	37.5
27	196.0	0.8692302708885008	1863.369609276107	37.5
27	200.0	0.8832006592167663	1862.767523561935	37.5
27	204.0	0.8764332199336304	1863.1652275438184	37.5
27	208.0	0.8815585209898106	1863.2081368540375	37.5
27	212.0	0.8944959172478061	1863.3373724875028	37.5
27	216.0	0.971480616741854	1861.9567037659008	37.5
27	220.0	0.9754750137599849	1861.861917975257	37.5
27	224.0	0.9536043673066641	1861.5335888317104	37.5
27	228.0	0.9071063377206232	1862.4408680101744	37.5
27	232.0	0.8299070013428292	1864.336242051271	37.5
27	236.0	0.8183029085482345	1865.577131425892	37.5
27	240.0	0.8139902398749351	1865.5409322545452	37.5
27	244.0	0.8101001742379131	1865.9632049689635	37.5
27	248.0	0.8087071239067091	1865.2843322960991	37.5
27	264.0	0.8140004196673255	1866.2226886247715	37.5
27	268.0	0.8111053414818364	1868.0664058873328	37.5
27	272.0	0.8164580719573304	1866.2478340927396	37.5
27	276.0	0.817393786504846	1866.15314629126	37.5
27	280.0	0.8201580408672123	1866.8565894015112	37.5
27	284.0	0.8227418708383675	1866.5556935313384	37.5
27	288.0	0.824856430910813	1865.958893240117	37.5
27	292.0	0.827844915125002	1865.8055490242416	37.5
27	296.0	0.8324988912757098	1866.414416232985	37.5
27	300.0	0.8371431126474809	1865.0790915388588	37.5
27	304.0	0.8346200947370053	1865.7606549349864	37.5
27	308.0	0.8325697804074252	1865.6292456532287	37.5
27	312.0	0.8403664341785784	1864.9874360557965	37.5
27	316.0	0.8424250928645309	1865.4738388009905	37.5
27	320.0	0.8428997835531311	1865.1149520423355	37.5
27	324.0	0.8455601690293806	1864.478905731784	37.5
27	328.0	0.8463399111648859	1865.9623711594852	37.5
27	332.0	0.8458240625811483	1865.2300575655784	37.5
27	336.0	0.8456890665798392	1865.31780805448	37.5
27	340.0	0.844843740582739	1864.5063380601605	37.5
27	344.0	0.8467032977274098	1865.5588253404928	37.5
27	348.0	0.8494441146075845	1864.9156492329264	37.5
27	352.0	0.852561934184101	1864.660343126889	37.5
27	356.0	0.8501718674073453	1864.3296637495969	37.5
27	360.0	0.8506157069817618	1864.8803167074775	37.5
27	364.0	0.8507619867794965	1864.958110027124	37.5
27	368.0	0.8549573062309773	1865.1063859723224	37.5
27	372.0	0.8531336149256523	1865.344344868686	37.5
27	376.0	0.8571729359523793	1864.577915630152	37.5
27	380.0	0.8585272215608781	1863.7861212858368	37.5
27	384.0	0.8631986262499527	1863.5371063705463	37.5
27	388.0	0.8550905421752586	1863.899982981116	37.5
27	392.0	0.853226036874863	1865.2312746741504	37.5
27	396.0	0.8567248651102708	1865.1934376932895	37.5
27	400.0	0.8529648111669157	1867.19480048088	37.5
27	404.0	0.8577405009460082	1867.5304500409204	37.5
27	408.0	0.8559619157384861	1866.820795979435	37.5
27	412.0	0.859253500443793	1865.8154750611395	37.5
27	416.0	0.859870350777429	1863.6526295038025	37.5
27	420.0	0.8640409841350145	1863.0751220183524	37.5
27	424.0	0.8650083822045161	1862.8107591289404	37.5
27	428.0	0.8655411333373468	1862.5980550691445	37.5
27	432.0	0.8687637322460142	1863.087033012334	37.5
27	436.0	0.8709807565164095	1863.304166017821	37.5
27	440.0	0.8712562416127523	1863.7522984879636	37.5
27	444.0	0.8714262970583484	1864.0027360108827	37.5
27	448.0	0.8748754669657831	1862.7164267221656	37.5
27	452.0	0.8758511370878229	1864.4096290369191	37.5
27	456.0	0.8744628991142275	1864.421421083265	37.5
27	460.0	0.8830360332887337	1863.92693711916	37.5
27	464.0	0.8867103434940251	1864.2505494946645	37.5
27	468.0	0.8875731703333265	1863.6243232120892	37.5
27	472.0	0.8952881440888503	1864.029143256144	37.5
27	476.0	0.9043966465441409	1863.362011687043	37.5
27	480.0	0.9415182728309529	1861.7242079491264	37.5
27	484.0	0.9969124729835657	1860.517321151468	37.5
27	488.0	0.9880062398899073	1859.9289345436812	37.5
27	492.0	0.9611509534254735	1860.626608261744	37.5
27	496.0	0.8605658221780095	1862.5475931676344	37.5
27	500.0	0.8356809750460242	1862.357650884991	37.5
27	504.0	0.8241244595598962	1864.0233452946784	37.5
27	508.0	0.8161495347208727	1865.5421689381756	37.5
27	512.0	0.8238465856958973	1864.9288424424344	37.5
27	516.0	0.8213681276156041	1864.464064032812	37.5
27	520.0	0.8183333349829989	1864.443411182493	37.5
27	528.0	0.8235220392350685	1864.5219153382127	37.5
27	532.0	0.8318016195954426	1863.1976493639163	37.5
27	536.0	0.8303593271401667	1864.5045216866636	37.5
27	540.0	0.836429723205212	1862.6423042066208	37.5
27	544.0	0.8361817538574451	1864.1545935710828	37.5
27	548.0	0.835713196441992	1864.305509600622	37.5
27	552.0	0.8356156848045434	1863.4326000754763	37.5
27	556.0	0.8402538712197458	1862.743399912361	37.5
27	560.0	0.842162124220868	1863.3081877826849	37.5
27	564.0	0.8428237164738933	1862.7382103160528	37.5
27	568.0	0.8418101660624385	1862.223554885457	37.5
27	572.0	0.8452103019477519	1863.020972138924	37.5
27	576.0	0.8509408155019025	1862.2490939488189	37.5
27	580.0	0.8496876356942772	1862.902003397412	37.5
27	584.0	0.852591240325346	1863.3659535517304	37.5
27	588.0	0.8491570740367046	1863.3588483695592	37.5
27	592.0	0.8526912535909787	1862.499098046953	37.5
27	596.0	0.8528892467234492	1862.4463037544808	37.5
27	600.0	0.8502797624524797	1861.7859609106315	37.5
27	604.0	0.8549234895821182	1862.1070946262803	37.5
27	608.0	0.8556243090528405	1862.059336503705	37.5
27	612.0	0.8589636271430771	1861.31385883161	37.5
27	616.0	0.8554173459285245	1861.3884777696892	37.5
27	620.0	0.8679668661632571	1860.9682712786912	37.5
27	624.0	0.8547463414670087	1862.0108612373035	37.5
27	628.0	0.8592598488010295	1861.4733094107196	37.5
27	632.0	0.8587406965988252	1861.772373368867	37.5
27	636.0	0.8587228359829868	1861.6294879442871	37.5
27	640.0	0.8603708835075683	1861.7980125133652	37.5
27	644.0	0.8641195901602162	1861.739144515582	37.5
27	648.0	0.8648341443596812	1860.6033443202216	37.5
27	652.0	0.8647988031799883	1861.127557955229	37.5
27	656.0	0.8660279935034043	1860.550249627713	37.5
27	660.0	0.8664524795964107	1861.2483454712444	37.5
27	664.0	0.8690444515563849	1861.0670567915192	37.5
27	668.0	0.8682973756927341	1861.503561049336	37.5
28	0.0	1.0057060493608103	1846.1245494919303	37.5
28	4.0	1.0110786594940266	1848.8959810961323	37.5
28	8.0	1.019962027572896	1849.1253472045232	37.5
28	12.0	1.0175463181521585	1850.8113557586032	37.5
28	16.0	1.0241752137486893	1851.3880197477515	37.5
28	20.0	1.0356259616054393	1850.866096296261	37.5
28	24.0	1.043499514968792	1849.8412857247056	37.5
28	28.0	1.0458835990015052	1851.6268742645389	37.5
28	32.0	1.0528345323666628	1850.333977799664	37.5
28	36.0	1.071930711775503	1848.8264795836112	37.5
28	40.0	1.0951557899616509	1848.5789900851196	37.5
28	44.0	1.2138242525505845	1846.4522394826167	37.5
28	48.0	1.2293471653903463	1848.9822774682605	37.5
28	52.0	1.1687362397131993	1855.346237234423	37.5
28	56.0	1.011487658551245	1859.1195000164955	37.5
28	60.0	0.9844530981777637	1857.483083237474	37.5
28	64.0	0.9724581698285449	1856.7462090928664	37.5
28	68.0	0.9849771310107118	1854.009793929425	37.5
28	72.0	0.9846872610540691	1854.184896633816	37.5
28	76.0	0.9944625280806692	1855.092861385896	37.5
28	80.0	1.001832656812662	1854.448114020077	37.5
28	84.0	1.0075251716695113	1855.174927235868	37.5
28	88.0	1.0089627039797044	1855.678533497631	37.5
28	92.0	1.0161964739085356	1854.6621630131192	37.5
28	96.0	1.0103550161889847	1855.8245894132551	37.5
28	100.0	1.0237039139630772	1853.400871459987	37.5
28	104.0	1.0278566044488548	1855.1325968116123	37.5
28	108.0	1.0319610933203138	1853.968643519811	37.5
28	112.0	1.0346151376085038	1854.099451291738	37.5
28	116.0	1.0366910226523083	1854.4620855877315	37.5
28	120.0	1.040963215683245	1854.823266364683	37.5
28	124.0	1.046366182688512	1853.5928862952064	37.5
28	128.0	1.0465720375910552	1853.9166075565893	37.5
28	132.0	1.0567827579493847	1854.14420455018	37.5
28	136.0	1.057819980144764	1853.650089580575	37.5
28	140.0	1.0666096503203546	1852.8637517971624	37.5
28	144.0	1.0672536898927294	1853.699372606027	37.5
28	148.0	1.0944721924863128	1853.5055986320565	37.5
28	152.0	1.1989641258912938	1851.5005887371124	37.5
28	156.0	1.23348992037991	1851.4390470456176	37.5
28	160.0	1.1912240660856206	1852.5331230970987	37.5
28	164.0	1.0450774118377786	1855.669008567876	37.5
28	168.0	0.9893323779961567	1858.2555503088008	37.5
28	172.0	0.9726976085553033	1859.1666264984087	37.5
28	176.0	0.9663702587937345	1860.325931400509	37.5
28	180.0	0.9680276768275308	1857.59170995341	37.5
28	184.0	0.970610368159393	1857.546478438072	37.5
28	188.0	0.9756246007208506	1857.8189620645728	37.5
28	192.0	0.9694358468584129	1858.5728813503456	37.5
28	196.0	0.99062678050247	1856.391499370796	37.5
28	200.0	0.9991842349138815	1853.0131348797515	37.5
28	204.0	1.0124010399748007	1852.5389816806344	37.5
28	208.0	1.010843230845607	1853.0550961540384	37.5
28	212.0	1.0121041106124447	1853.6184326675204	37.5
28	216.0	1.0192050334585314	1853.366482068169	37.5
28	220.0	1.0174130836221156	1853.011673689526	37.5
28	224.0	1.025887167189549	1852.176822282046	37.5
28	228.0	1.0263260962768175	1852.6425445847867	37.5
28	232.0	1.0202918060872475	1854.091489087702	37.5
28	236.0	1.024329780372731	1853.27710893898	37.5
28	240.0	1.0282357659960157	1853.356697599473	37.5
28	244.0	1.0319437686260038	1854.700726737636	37.5
28	248.0	1.0275297862369184	1852.838438324424	37.5
28	252.0	1.0378202096423463	1854.370930558055	37.5
28	256.0	1.0288123506799762	1853.1116583428584	37.5
28	260.0	1.0370223788847817	1853.3573920410224	37.5
28	264.0	1.0387308079092308	1853.7493788476263	37.5
28	268.0	1.0412682890923146	1853.646983889218	37.5
28	272.0	1.0468725427093453	1854.821734634418	37.5
28	276.0	1.045671316272586	1854.223748476142	37.5
28	280.0	1.0547367995710153	1853.1528263039647	37.5
28	284.0	1.0575624759430022	1853.2642298604296	37.5
28	288.0	1.0583287754113826	1854.1154331350608	37.5
28	292.0	1.063846328553225	1854.390091094168	37.5
28	296.0	1.067454598323365	1853.8060625201583	37.5
28	300.0	1.0845887145032704	1853.7088372666096	37.5
28	304.0	1.1461931250012822	1851.454355405985	37.5
28	308.0	1.2294426355900296	1850.726593304776	37.5
28	312.0	1.20814960803491	1850.211813390814	37.5
28	316.0	1.1488936341584282	1852.2531072917304	37.5
28	320.0	0.9979941394597507	1856.267161023008	37.5
28	324.0	0.9751131899702161	1857.714728311932	37.5
28	328.0	0.9610693418404106	1856.9006350907664	37.5
28	332.0	0.9539011041217633	1858.7565985311603	37.5
28	336.0	0.9560300291502389	1858.7322276372877	37.5
28	340.0	0.9642251780655734	1857.6658054004815	37.5
28	344.0	0.9663461952199242	1858.0380864526253	37.5
28	348.0	0.9592362000347145	1859.6330455924349	37.5
28	352.0	0.9749682553348771	1857.3000473072036	37.5
28	356.0	0.9809348924862163	1857.3606358956504	37.5
28	360.0	0.9751557873136281	1859.0427427697373	37.5
28	364.0	0.987870286291172	1856.8372340034527	37.5
28	368.0	0.9914500200813295	1857.9162254495725	37.5
28	372.0	0.9987361276507485	1855.1505033683363	37.5
28	376.0	1.0035127598100548	1854.8117649908404	37.5
28	380.0	1.0073017140988447	1855.7753262219571	37.5
28	384.0	1.0203186632489105	1853.0100523555484	37.5
28	388.0	1.015771183458485	1855.006124427341	37.5
28	392.0	1.01860234851942	1853.7619467215864	37.5
28	396.0	1.0210915760626975	1853.731500057468	37.5
28	400.0	1.0240804824022234	1854.3938382839835	37.5
28	404.0	1.0258757419655797	1853.022738564339	37.5
28	408.0	1.0242226221429898	1853.785382053428	37.5
28	412.0	1.0294085648264752	1854.521715667472	37.5
28	416.0	1.0271740861920078	1855.637600038466	37.5
28	420.0	1.0298790374198754	1855.4903611294285	37.5
28	424.0	1.0346987987084528	1855.3805527071784	37.5
28	428.0	1.0379752759310295	1853.236837594844	37.5
28	432.0	1.0365387382135758	1853.290312026961	37.5
28	436.0	1.0455455627746668	1850.2514294355228	37.5
28	440.0	1.0496350162801913	1851.5353573189504	37.5
28	444.0	1.0507416144633677	1852.022288747793	37.5
28	448.0	1.050652328774405	1852.3267213423933	37.5
28	452.0	1.0546687124825083	1852.673077371829	37.5
28	456.0	1.0508014919560051	1853.3729713126888	37.5
28	460.0	1.059214367537205	1852.7808090741328	37.5
28	464.0	1.0643483627712602	1851.76031788231	37.5
28	468.0	1.0660604075671012	1852.2724663835304	37.5
28	472.0	1.0702504003275324	1851.3803673102495	37.5
28	476.0	1.0726467363625896	1851.813163431343	37.5
28	480.0	1.078752723782631	1851.5590914150052	37.5
28	484.0	1.0869181921572544	1851.660146860775	37.5
28	488.0	1.0917762962302393	1852.9658645299664	37.5
28	492.0	1.1048766942625148	1850.4684609668336	37.5
28	496.0	1.197936026753805	1849.0477377083716	37.5
28	500.0	1.2327013465876162	1848.1658326309605	37.5
28	504.0	1.2176426632827348	1849.2098099048224	37.5
28	508.0	1.0864137193288192	1851.9883306260292	37.5
28	512.0	0.9996726543078398	1853.9119418688688	37.5
28	516.0	0.9851989715989724	1855.6015720469848	37.5
28	520.0	0.9741477335704516	1856.4438998324224	37.5
28	524.0	0.9787594709466134	1855.56531211118	37.5
28	528.0	0.9835355308255552	1854.658494643676	37.5
28	532.0	0.9829013301788223	1855.340031695941	37.5
28	536.0	0.9853188926128457	1855.4125701357	37.5
28	540.0	0.9742843027403767	1856.7549968867763	37.5
28	544.0	0.9878210385376724	1855.002716218297	37.5
28	548.0	0.989235003301955	1853.2051939798089	37.5
28	552.0	0.9981671192627635	1852.5405394807567	37.5
28	556.0	1.0003016370311624	1853.0146374271724	37.5
28	560.0	1.0086857685304287	1853.1388726990103	37.5
28	564.0	1.0141412032400028	1853.225085351592	37.5
28	568.0	1.0190147328700792	1851.6232572558292	37.5
28	572.0	1.0288635639362331	1852.661399334044	37.5
28	576.0	1.0302583833210561	1851.658089228195	37.5
28	580.0	1.023854426028905	1853.3219489456444	37.5
28	584.0	1.0344592654690172	1851.0083833829983	37.5
28	588.0	1.0306230781459045	1852.0947812048048	37.5
28	592.0	1.0343613596097117	1851.870036443974	37.5
28	596.0	1.0356285604733004	1851.356115146048	37.5
28	600.0	1.0411865114063117	1851.3519537897869	37.5
28	604.0	1.045910493772104	1849.9253471066863	37.5
28	608.0	1.0411264020637927	1851.563328662112	37.5
28	612.0	1.048537058650674	1851.7129461792065	37.5
28	616.0	1.0442240837458843	1851.83557080954	37.5
28	620.0	1.0379710784061842	1853.15951323382	37.5
28	624.0	1.0426401478697496	1853.025755141538	37.5
28	628.0	1.0482512948638956	1851.4725576473263	37.5
28	632.0	1.0509060154834253	1852.5512764913935	37.5
28	636.0	1.0543278779312732	1850.9873700146736	37.5
28	640.0	1.05154192912759	1850.35247449768	37.5
28	644.0	1.0527603040710076	1850.8687068819809	37.5
28	648.0	1.0549555355835083	1851.4059650819684	37.5
28	652.0	1.0553098192023507	1850.4771602194132	37.5
28	656.0	1.0567794772511752	1850.0572960110203	37.5
28	660.0	1.066204768822274	1850.8175699322023	37.5
28	664.0	1.0657075512845549	1850.6871929280944	37.5
28	668.0	1.070618929456905	1851.027997155499	37.5
32	0.0	0.9860240184506235	537.9694548839406	37.5
32	4.0	0.9573533475592384	534.4739645091728	37.5
32	8.0	0.971569887421897	554.6123293209215	37.5
32	12.0	0.9759524135302502	564.3894145400915	37.5
32	16.0	0.9876669436402752	560.5107477622485	37.5
32	20.0	0.9981210262479727	553.0757271493192	37.5
32	24.0	0.9989715159862194	533.0082200869717	37.5
32	28.0	1.0002618291971594	506.4637960362063	37.5
32	32.0	0.9986275036064447	494.69826882775936	37.5
32	36.0	1.0045930092278847	490.191089709424	37.5
32	40.0	1.0075603900463481	493.5053495452245	37.5
32	44.0	1.0064067019233975	483.4211242407568	37.5
32	48.0	1.0120944174534672	483.54905645621193	37.5
32	52.0	1.0110870510145655	478.52728782842496	37.5
32	56.0	1.0122124174168736	468.73666559001646	37.5
32	60.0	1.0009156321174184	464.00076759217313	37.5
32	64.0	1.0096516770460588	462.1952057755483	37.5
32	68.0	1.0084948934065923	461.80479695165445	37.5
32	72.0	1.0014155802771887	461.8097922602145	37.5
32	76.0	1.006674449712462	461.4648674310363	37.5
32	80.0	1.0008484045680883	457.3726120841382	37.5
32	84.0	1.0013863511892063	455.5492864793404	37.5
32	88.0	1.0074999993867637	459.8186213350376	37.5
32	92.0	1.012335901607346	461.9661323932716	37.5
32	96.0	1.0053190971013684	464.0432206801525	37.5
32	100.0	1.0060050042093966	464.61951528516926	37.5
32	104.0	1.0096321202368999	463.7882290376769	37.5
32	108.0	1.0038694681492422	460.7318035923534	37.5
32	112.0	1.0013315118633288	459.89550982271874	37.5
32	116.0	1.0083489468325477	460.0446149206932	37.5
32	120.0	1.0090623494108055	456.0690629556905	37.5
32	124.0	1.005984992868814	454.143126286658	37.5
32	128.0	1.0132592256451323	450.7133151243591	37.5
32	132.0	1.0060518777905925	447.0020847141335	37.5
32	136.0	1.001876991560887	444.6684851879601	37.5
32	140.0	1.006595888459718	445.2144940138619	37.5
32	144.0	1.0099080161721723	443.9814258721539	37.5
32	148.0	1.005558012150997	443.1150861273567	37.5
32	152.0	1.0108105084640315	444.416065892834	37.5
32	156.0	1.009060894392658	445.2189603612883	37.5
32	160.0	1.006256723686379	444.5627050236525	37.5
32	164.0	1.0116664930486157	443.3043547875181	37.5
32	168.0	1.002066024787119	438.8700286758709	37.5
32	172.0	1.0118413048445487	437.8733015819929	37.5
32	176.0	1.0208195804437425	436.51057311390286	37.5
32	180.0	1.0281324421446492	427.2948610458407	37.5
32	184.0	1.0219798590269662	421.7665094519016	37.5
32	188.0	1.0152721639559312	419.43943489971866	37.5
32	192.0	1.016655108547653	418.9631746292067	37.5
32	196.0	1.0036691337020491	415.6547551746761	37.5
32	200.0	0.9942840769722163	417.3231626782127	37.5
32	204.0	0.992852442681432	411.8945556318847	37.5
32	208.0	0.9810354285181024	401.09229295313247	37.5
32	212.0	0.9651370408604444	400.7491305033199	37.5
32	216.0	0.9752526456454141	404.3467390581738	37.5
32	220.0	0.9619457255664245	400.0832709356851	37.5
32	224.0	0.9478648223074895	399.98803770755865	37.5
32	228.0	0.9548549438956858	402.0305151210602	37.5
32	232.0	0.9480879397687164	403.2980972208711	37.5
32	236.0	0.9516107446934575	404.55227225808176	37.5
32	240.0	0.9556248002854458	406.4456930496214	37.5
32	244.0	0.9554287973393744	406.1795812405396	37.5
32	248.0	0.9489008243154672	406.5761523928633	37.5
32	252.0	0.9531297191587548	406.42164350728217	37.5
32	256.0	0.955219716140545	406.49364802848976	37.5
32	260.0	0.9663979675237517	407.2690302384705	37.5
32	264.0	0.9696102062998956	408.1960008309179	37.5
32	268.0	0.9717297277459339	408.0828288734045	37.5
32	272.0	0.9753712288207756	410.28748303296254	37.5
32	276.0	0.9731528130800812	409.1522094104491	37.5
32	280.0	0.9838217349390784	410.2819903224966	37.5
32	284.0	0.9837271296684601	411.3936283837236	37.5
32	288.0	0.982286416930079	411.8524292057044	37.5
32	292.0	0.9889400896895661	411.5691866383076	37.5
32	296.0	0.9933799478853228	410.48815538624007	37.5
32	300.0	0.9925880710163163	412.1334332758672	37.5
32	304.0	0.991483104762561	412.4262471365951	37.5
32	308.0	0.986473131417651	409.6027895943329	37.5
32	312.0	0.9932802013275095	412.8262072443627	37.5
32	316.0	0.9929746327044221	411.849395529032	37.5
32	320.0	0.9945424498665503	410.05920019891454	37.5
32	324.0	0.9954995658417599	411.2092641573758	37.5
32	328.0	0.9923785078901325	410.94654675902194	37.5
32	332.0	0.9890967432071178	408.4100636013888	37.5
32	336.0	0.9932831592397298	408.9645730804973	37.5
32	340.0	1.0026279543995016	410.19509627939567	37.5
32	344.0	0.9965141042573824	409.7254647064196	37.5
32	348.0	0.9895383998866576	407.8419976680106	37.5
32	352.0	0.9890608089886163	409.7057115109306	37.5
32	356.0	0.9874246364930894	406.9570848622135	37.5
32	360.0	0.987836681434066	409.9782795272514	37.5
32	364.0	0.9927597523592258	410.2999211303005	37.5
32	368.0	0.9912965906229185	410.5457652505645	37.5
32	372.0	0.9887396710467524	411.6017187799885	37.5
32	376.0	0.9860490199545515	410.5960793445718	37.5
32	380.0	0.9907321753433589	410.9776090443806	37.5
32	384.0	0.9908604992873714	412.37661088401495	37.5
32	388.0	0.9860253836064929	411.4484569902016	37.5
32	392.0	0.9846817764408327	411.01944647280095	37.5
32	396.0	0.9835066278042216	409.35087810002295	37.5
32	400.0	0.9817949143006097	407.8609031910757	37.5
32	404.0	0.9815852546640271	409.0857137564295	37.5
32	408.0	0.9812400426193415	408.8606453433314	37.5
32	412.0	0.9835656370220083	411.8285408950493	37.5
32	416.0	0.9768450916555209	409.6849836727399	37.5
32	420.0	0.9847290891599794	410.8959453981112	37.5
32	424.0	0.9803008908308478	411.6783761579285	37.5
32	428.0	0.9821530272830482	414.7602035000467	37.5
32	432.0	0.9882748434821685	413.7571728813684	37.5
32	436.0	0.9811033411886282	415.1576407404917	37.5
32	440.0	0.9880958299365132	415.7710469617267	37.5
32	444.0	0.9895811086624658	410.2629576064908	37.5
32	448.0	0.9853298490168725	407.6869375600388	37.5
32	452.0	0.989324499101963	410.6036351447689	37.5
32	456.0	0.9867116001010726	410.2451196565251	37.5
32	460.0	0.9836212371871658	415.35799425349927	37.5
32	464.0	0.9809898431254118	413.0571822731151	37.5
32	468.0	0.9835768656035795	417.9880110078613	37.5
32	472.0	0.9837127332433028	417.2792134098754	37.5
32	476.0	0.983355243183529	414.9912388502241	37.5
32	480.0	0.980208146475327	410.6728983249135	37.5
32	484.0	0.9784317913032954	410.4134022958724	37.5
32	488.0	0.9775104229954986	409.7846958870718	37.5
32	492.0	0.9791309159638845	407.7041061920386	37.5
32	496.0	0.9809121676891452	404.6498767996664	37.5
32	500.0	0.9753351945669531	403.91344135439954	37.5
32	504.0	0.9807975096717277	405.2113797548855	37.5
32	508.0	0.9792503007601029	404.6585013814568	37.5
32	512.0	0.9842182696811148	402.8560712937954	37.5
32	516.0	0.986192874131271	402.287622369554	37.5
32	520.0	0.9896620407782328	405.3952349797688	37.5
32	524.0	0.9807342880849477	409.607582024872	37.5
32	528.0	0.9884742530268144	413.360539889898	37.5
32	532.0	0.9861712698559256	413.8571989235619	37.5
32	536.0	0.9876337614182825	414.3785020373861	37.5
32	540.0	0.9879856128700342	413.9514542563503	37.5
32	544.0	0.9873597753449004	414.9436548907236	37.5
32	548.0	0.9949646821207971	418.6674763217216	37.5
32	552.0	0.9895092405377828	419.3378712190397	37.5
32	556.0	0.9945673956416565	422.2635618963607	37.5
32	560.0	0.9878527811807624	420.7915500824223	37.5
32	564.0	0.9906238698342776	419.3934164948507	37.5
32	568.0	0.9922360647373812	419.072570536404	37.5
32	572.0	0.992717147500485	419.90579463672833	37.5
32	576.0	0.9948809426365234	419.3396530737997	37.5
32	580.0	0.9923588801370908	419.9033436552151	37.5
32	584.0	0.9972631438484608	420.4971777370321	37.5
32	588.0	0.993683689325045	419.994604046487	37.5
32	592.0	1.0033189687951767	420.21786984554507	37.5
32	596.0	0.9907671986695986	420.3150652638328	37.5
32	600.0	0.9910775077694524	421.32484646352015	37.5
32	604.0	1.0030606974977632	423.23349107515776	37.5
32	608.0	1.0016285169393584	422.7388048532581	37.5
32	612.0	1.0054668824595128	423.746286572535	37.5
32	616.0	1.0019258747714788	422.7330599044152	37.5
32	620.0	1.0078585523102044	423.5279126560108	37.5
32	624.0	1.0030689589310304	423.30640039201296	37.5
32	628.0	1.01423813186664	424.31900780236793	37.5
32	632.0	1.0117124535958149	425.605688908806	37.5
32	636.0	1.0165294185388882	432.404179210468	37.5
32	640.0	1.0190756270219852	431.9147826686244	37.5
32	644.0	1.016078857960382	432.7625865043239	37.5
32	648.0	1.0162871710916748	432.0814048994528	37.5
32	652.0	1.0191656923772117	431.84498943182354	37.5
32	656.0	1.0196372024505855	432.5871795834344	37.5
32	660.0	1.0268861508398996	432.47352364752624	37.5
32	664.0	1.0202941084279369	432.0932201528484	37.5
32	668.0	1.0316925056621848	433.21000108441154	37.5
34	0.0	0.9817308166636027	638.8099915506945	37.5
34	4.0	0.9673167509825973	645.685554464243	37.5
34	8.0	0.9767714067604834	661.3342156299475	37.5
34	12.0	0.9806208364976818	667.8247527343523	37.5
34	16.0	0.9847025600372903	667.648857985066	37.5
34	20.0	0.9963453037752585	654.0252538954987	37.5
34	24.0	0.9990648699841609	630.8709716677264	37.5
34	28.0	1.0019571868248442	603.5104246762696	37.5
34	32.0	1.0017985209670865	590.7759757806162	37.5
34	36.0	1.004057765661157	590.301175516582	37.5
34	40.0	1.0128917053457491	592.0790836522028	37.5
34	44.0	1.0144006644695043	582.0382871171211	37.5
34	48.0	1.013072933878497	582.4010196018924	37.5
34	52.0	1.009667825565152	578.4046402948105	37.5
34	56.0	1.0169839736726982	574.7163851670902	37.5
34	60.0	1.0178632423065377	570.7674808122624	37.5
34	64.0	1.0219943900594253	569.5773513704164	37.5
34	68.0	1.0224524603451548	567.322340879454	37.5
34	72.0	1.0187321556148106	568.8763426591158	37.5
34	76.0	1.016740111571849	567.8210777025006	37.5
34	80.0	1.0226679335283948	565.0430508335962	37.5
34	84.0	1.0225271904511364	564.1440844661704	37.5
34	88.0	1.018995426088079	567.2267271199715	37.5
34	92.0	1.0226849815016925	567.0390009966561	37.5
34	96.0	1.0203273023314436	570.8354313654622	37.5
34	100.0	1.0122263735017407	569.9311482014826	37.5
34	104.0	1.0208328577542753	570.5873337496105	37.5
34	108.0	1.0215375028387783	571.2675524289249	37.5
34	112.0	1.0168506685986525	567.994382635462	37.5
34	116.0	1.014780456260479	565.6248212904776	37.5
34	120.0	1.021328213928003	563.063599786642	37.5
34	124.0	1.0202262739534482	561.0179184755361	37.5
34	128.0	1.020301722790169	556.3456454530008	37.5
34	132.0	1.0210077725628386	553.788371400969	37.5
34	136.0	1.0158061461222987	552.028221090644	37.5
34	140.0	1.0206883078023288	551.6006432047205	37.5
34	144.0	1.018938988672054	552.4200289128884	37.5
34	148.0	1.0164271839946069	551.5463286577176	37.5
34	152.0	1.0206381648583114	551.4136956286142	37.5
34	156.0	1.0201618313728902	551.4751085546848	37.5
34	160.0	1.0128292929832088	549.8886699058602	37.5
34	164.0	1.013871895635563	548.9047414848358	37.5
34	168.0	1.0191774667469289	546.8791166947667	37.5
34	172.0	1.0182799609261415	543.7132498168562	37.5
34	176.0	1.0171991172868335	542.3341525519062	37.5
34	180.0	1.021216849476618	534.16507384126	37.5
34	184.0	1.0205679734613664	528.4700834911318	37.5
34	188.0	1.0187116379029708	525.1605335458314	37.5
34	192.0	1.0115512258392185	524.1918667665923	37.5
34	196.0	1.021157978130284	523.2635928028507	37.5
34	200.0	1.0141119180884128	520.799989831561	37.5
34	204.0	1.019396054698862	512.8903146472505	37.5
34	208.0	1.0109711891702324	508.6506316331208	37.5
34	212.0	1.0100139841023528	507.1668768911478	37.5
34	216.0	1.01104628570815	506.48640898902784	37.5
34	220.0	1.0111618201831138	508.0987309259981	37.5
34	224.0	1.009668622528598	509.10215529790526	37.5
34	228.0	1.0131954682295494	509.7131328056531	37.5
34	232.0	1.015064781893594	509.50312843191335	37.5
34	236.0	1.0109193508908212	510.8300089787791	37.5
34	240.0	1.0131097658647152	511.9780183084394	37.5
34	244.0	1.0142086340819756	512.4342080913256	37.5
34	248.0	1.011801842851374	513.597553361178	37.5
34	252.0	1.013046174332137	511.9865864044706	37.5
34	256.0	1.007270394609761	511.1783005124197	37.5
34	260.0	1.016887812125797	512.5897584640516	37.5
34	264.0	1.0092891113412374	514.7487315498971	37.5
34	268.0	1.0114052339187503	514.1051637575623	37.5
34	272.0	1.0118005094408717	517.1472663696607	37.5
34	276.0	1.005351728010102	514.5190414436873	37.5
34	280.0	1.0119574160581377	515.6193955358629	37.5
34	284.0	1.007294565567824	515.1667190971198	37.5
34	288.0	1.0121658799336763	517.4509036266599	37.5
34	292.0	1.0070326409966681	515.9311732452435	37.5
34	296.0	1.0146169804931104	516.6123191161922	37.5
34	300.0	1.0182309428731515	518.2813958693648	37.5
34	304.0	1.0140303128279693	517.9182104667046	37.5
34	308.0	1.0113050996001336	516.1517521525129	37.5
34	312.0	1.015076439080352	519.549363710255	37.5
34	316.0	1.0184414855146746	517.6866451861316	37.5
34	320.0	1.0127908270901254	516.1585681734163	37.5
34	324.0	1.0098467426356958	517.6917845406838	37.5
34	328.0	1.0078867462931342	515.0084427177387	37.5
34	332.0	1.0181459762377107	514.9287661197816	37.5
34	336.0	1.0186714975681939	515.2485599666682	37.5
34	340.0	1.0130912556411948	516.7809483737664	37.5
34	344.0	1.0147240874510728	514.8488683408175	37.5
34	348.0	1.0157780576724813	513.1265102269695	37.5
34	352.0	1.0191450030371039	516.2395611176925	37.5
34	356.0	1.0256976771132118	516.0491828618077	37.5
34	360.0	1.032381559469203	515.8631227988631	37.5
34	364.0	1.0293965569687278	517.130672892047	37.5
34	368.0	1.0344513652295635	517.4086605357959	37.5
34	372.0	1.0255265607772475	517.7072605813613	37.5
34	376.0	1.021656604731644	518.7142276277684	37.5
34	380.0	1.0176966445923856	518.5598038815331	37.5
34	384.0	1.014806796708844	518.2147288603519	37.5
34	388.0	1.0095990052480162	519.7647126844028	37.5
34	392.0	1.0002964697425312	519.7698228469845	37.5
34	396.0	1.000362918169886	518.3623533564715	37.5
34	400.0	0.9942201766702873	516.6749077747177	37.5
34	404.0	0.9883099891005368	516.2616458213864	37.5
34	408.0	0.9873377746794668	517.3412436291978	37.5
34	412.0	0.9842758785082274	519.3141344551849	37.5
34	416.0	0.981611170922542	521.0654834561603	37.5
34	420.0	0.9781628034162066	520.6804978525508	37.5
34	424.0	0.9819975619658843	523.0327285409695	37.5
34	428.0	0.9799373645340861	524.4416217151166	37.5
34	432.0	0.9821648736806827	522.9062478037745	37.5
34	436.0	0.982316201691158	523.7690231804473	37.5
34	440.0	0.9876579045037049	523.4181041459217	37.5
34	444.0	0.9931044386738908	522.2723058206318	37.5
34	448.0	0.9926067747385284	523.174305134379	37.5
34	452.0	1.0039730550350612	523.3549938119036	37.5
34	456.0	1.0018779224882977	521.8453454139683	37.5
34	460.0	1.0070730955148455	525.0406086562061	37.5
34	464.0	1.011853495341009	523.2404473545278	37.5
34	468.0	1.0100001252354103	526.0029575086421	37.5
34	472.0	1.0185061742840138	525.5349221399049	37.5
34	476.0	1.0115846632596048	519.7343893026667	37.5
34	480.0	1.0118490166420253	517.5909683555412	37.5
34	484.0	1.0153109085216308	517.5816547857952	37.5
34	488.0	1.0174678190814703	515.2305795092337	37.5
34	492.0	1.0120492723701244	512.901179709202	37.5
34	496.0	1.0159466175814593	511.4503908365122	37.5
34	500.0	1.017626142266514	511.8202857815737	37.5
34	504.0	1.015944040066298	513.0383592223234	37.5
34	508.0	1.0156463621055076	510.95751660374407	37.5
34	512.0	1.01219737029332	509.8741079824142	37.5
34	516.0	1.0165133385911262	509.1024753629558	37.5
34	520.0	1.017544781776377	512.2274007212709	37.5
34	524.0	1.014059268071851	517.0186328852878	37.5
34	528.0	1.0120703975836367	520.0152333371823	37.5
34	532.0	1.0153521251994693	520.1903982605658	37.5
34	536.0	1.0072205533575336	519.9122008525242	37.5
34	540.0	1.009857789232211	521.1229521611225	37.5
34	544.0	1.0086412631210808	521.8914330507201	37.5
34	548.0	1.0115834463916884	525.0572433409742	37.5
34	552.0	1.0070695968980379	527.2554869451448	37.5
34	556.0	1.00756543768781	526.813396330525	37.5
34	560.0	1.0105649790585647	526.5034408723666	37.5
34	564.0	1.0115527468469232	524.4369902763414	37.5
34	568.0	1.0050082645315996	526.4029253215635	37.5
34	572.0	1.0119049311321278	526.0116277350145	37.5
34	576.0	1.01058901032682	526.5792657161783	37.5
34	580.0	1.0123696725598887	527.9725911012229	37.5
34	584.0	1.0108910680546623	527.3264837730264	37.5
34	588.0	1.005448719682711	526.7762494463765	37.5
34	592.0	1.014417379367604	530.1156551111183	37.5
34	596.0	1.0088563868710398	529.3536790874505	37.5
34	600.0	1.0122203667828655	528.4050601811804	37.5
34	604.0	1.0145863157521304	530.1065695532399	37.5
34	608.0	1.0080316884667129	528.9220473588166	37.5
34	612.0	1.0144643397427848	529.8337933261879	37.5
34	616.0	1.009356463231012	529.0283108084735	37.5
[truncated: 22,543 more rows]
