# Supplementary material for: Mechanistic origins of temperature scaling in the early embryonic cell cycle
Source: Nat Commun. 2025 Aug 28;16:8045. doi: 10.1038/s41467-025-62918-0 (PMC12394406; doi:10.1038/s41467-025-62918-0)
Supplement: Supplementary file 12 — Source Data [file 41467_2025_62918_MOESM12_ESM.zip › Source_Data_NatComm/Fig4/09-20-24/Pos14_processed_spots.csv]

TRACK_ID	TIME	RATIO	POSITION_X	RADIUS
0	0.0	0.9567670058801309	877.0728997637225	37.5
0	4.0	0.9011159214289467	904.0368289321676	37.5
0	8.0	0.8907789847057436	924.8884633460938	37.5
0	12.0	0.8854386798685597	940.7194115759984	37.5
0	16.0	0.8879938931026568	953.4304631240168	37.5
0	20.0	0.8973060986360432	962.6673012722016	37.5
0	24.0	0.9041307835151098	982.8399169348666	37.5
0	28.0	0.9048096455111948	983.3145110809752	37.5
0	32.0	0.9149821965340452	991.8576269178632	37.5
0	36.0	0.9153741639784189	1000.6472740099796	37.5
0	40.0	0.9219511815234712	1009.8206689489872	37.5
0	44.0	0.9291089335745489	1015.9229610886867	37.5
0	48.0	0.932785296067759	1016.6122985602108	37.5
0	52.0	0.9402644875943554	1024.4715558410182	37.5
0	56.0	0.9433071796478442	1042.258535531777	37.5
0	60.0	0.9396330951040063	1044.99610986138	37.5
0	64.0	0.9454979617611994	1056.158288105887	37.5
0	68.0	0.9474222358936776	1071.3813698474198	37.5
0	72.0	0.9498970437365933	1091.90041723042	37.5
0	76.0	0.9526995861390348	1116.6676947367273	37.5
0	80.0	0.9570580027754916	1136.268181435311	37.5
0	84.0	0.9541784514792253	1152.6889037096153	37.5
0	88.0	0.9552289575464227	1157.4693369482725	37.5
0	92.0	0.9569721829818376	1155.773738482566	37.5
0	96.0	0.9620992501857544	1161.274148524414	37.5
0	100.0	0.964251916209068	1167.0658814322712	37.5
0	104.0	0.9695303775820807	1174.9155229221262	37.5
0	108.0	0.9669515075917562	1180.2120746851876	37.5
0	112.0	0.9630706217344623	1182.1384703942938	37.5
0	116.0	0.9672729358951897	1179.7822396053948	37.5
0	120.0	0.9570457209254656	1181.2908239644828	37.5
0	124.0	0.95862197055823	1191.28871307501	37.5
0	128.0	0.9525989352464594	1193.5196155469855	37.5
0	132.0	0.9482192030007198	1195.1000971504047	37.5
0	136.0	0.9395218755339237	1198.0817224222412	37.5
0	140.0	0.9392629521021602	1200.0851141357898	37.5
0	144.0	0.9351889736474093	1196.4274864881695	37.5
0	148.0	0.9297780442107244	1191.4668862341975	37.5
0	152.0	0.9271634847358639	1191.5035762987038	37.5
0	156.0	0.9198285747272124	1190.101638026008	37.5
0	160.0	0.9201321248553049	1191.5681310618045	37.5
0	164.0	0.9171562743813765	1193.7272420134718	37.5
0	168.0	0.9120533098189059	1193.188082077733	37.5
0	172.0	0.9151225088583582	1195.0841202262834	37.5
0	176.0	0.9148076320146143	1193.0003714576458	37.5
0	180.0	0.9219035257608623	1192.9927741016315	37.5
0	184.0	0.9228098171762609	1191.973737668366	37.5
0	188.0	0.9232171321394949	1190.5445714739851	37.5
0	192.0	0.9214873441205554	1189.210976207021	37.5
0	196.0	0.9286982141945359	1189.4117843030583	37.5
0	200.0	0.9299668631314996	1189.2260302770217	37.5
0	204.0	0.937275437071309	1189.995992593785	37.5
0	208.0	0.9387833512260294	1187.8383540394432	37.5
0	212.0	0.9416309737135299	1187.5807522948617	37.5
0	216.0	0.9441104638503354	1188.4678066423312	37.5
0	220.0	0.953536136972312	1187.705472626861	37.5
0	224.0	0.9495317946327967	1187.7052371582572	37.5
0	228.0	0.9529675132328268	1188.1360037067664	37.5
0	232.0	0.9554927857987746	1185.8649378875334	37.5
0	236.0	0.9596252037168281	1185.0209542080102	37.5
0	240.0	0.9570956538888071	1184.2381410314522	37.5
0	244.0	0.9542638099647269	1185.2388477709908	37.5
0	248.0	0.9550802793756773	1187.7732991036853	37.5
0	252.0	0.9593636752589256	1187.9784527149525	37.5
0	256.0	0.9595654635331515	1190.2668144115808	37.5
0	260.0	0.9517217962806549	1189.4735203871494	37.5
0	264.0	0.9519021500539641	1191.1762524361789	37.5
0	268.0	0.9511297090462342	1190.1934709164673	37.5
0	272.0	0.948473685257707	1191.0387657212204	37.5
0	276.0	0.949897031982233	1187.3584415365317	37.5
0	280.0	0.9498385627544306	1187.759931768667	37.5
0	284.0	0.9463155082012749	1184.0986230729034	37.5
0	288.0	0.9459666327013438	1186.911470199649	37.5
0	292.0	0.9442530766345549	1188.01531673777	37.5
0	296.0	0.9467635739620068	1189.062086965944	37.5
0	300.0	0.9422297162090693	1187.766850533704	37.5
0	304.0	0.944993135444789	1187.1021579297126	37.5
0	308.0	0.9411171399833355	1188.4339068870931	37.5
0	312.0	0.9424869524810574	1189.513201054229	37.5
0	316.0	0.938942619503448	1189.9457313002258	37.5
0	320.0	0.9363289704746215	1190.4925430988726	37.5
0	324.0	0.938222575582123	1189.7966851145643	37.5
0	328.0	0.9384886673590989	1189.6047832040338	37.5
0	332.0	0.9329789675340879	1189.0941727249294	37.5
0	336.0	0.9333461188208471	1188.4444098604722	37.5
0	340.0	0.9339639549199045	1189.7946231763476	37.5
0	344.0	0.9296863487064453	1187.3866878592523	37.5
0	348.0	0.930664357256586	1187.2445670178686	37.5
0	352.0	0.9329509368851412	1187.3376336486483	37.5
0	356.0	0.9336784947376776	1187.3336649993275	37.5
0	360.0	0.9313458353677126	1187.4765007271817	37.5
0	364.0	0.9302640508103456	1187.6445689584789	37.5
0	368.0	0.9278164671381355	1187.0632218263092	37.5
0	372.0	0.9256913894639415	1187.4630391182766	37.5
0	376.0	0.9330858834966245	1187.5189376212948	37.5
0	380.0	0.9283060752507654	1186.59222335506	37.5
0	384.0	0.9306651003708898	1187.2121190288535	37.5
0	388.0	0.9293828876223054	1186.578285976398	37.5
0	392.0	0.9325572301723223	1187.250972341729	37.5
0	396.0	0.9270181359467824	1188.1428657309618	37.5
0	400.0	0.9292466291183631	1185.6830583295357	37.5
0	404.0	0.9291924259805489	1183.4886499725767	37.5
0	408.0	0.9312720482191852	1183.1702401051805	37.5
0	412.0	0.9290491886409307	1182.8706524767333	37.5
0	416.0	0.9322366416138383	1185.392793624335	37.5
0	420.0	0.934140521755153	1185.7222691978393	37.5
0	424.0	0.9311148308640446	1184.1514715105127	37.5
0	428.0	0.9287740295052608	1185.701122501405	37.5
0	432.0	0.9303947349172319	1186.3995037488482	37.5
0	436.0	0.9344227636942922	1186.6611159830572	37.5
0	440.0	0.9289045577020485	1188.484473970606	37.5
0	444.0	0.9308108830412835	1188.6069844627689	37.5
0	448.0	0.9267865889272496	1186.529744955017	37.5
0	452.0	0.9289811094553871	1187.5203774665808	37.5
0	456.0	0.9294045523197962	1185.8954624814437	37.5
0	460.0	0.932374460716046	1186.4623653677345	37.5
0	464.0	0.92897179314134	1186.380456506948	37.5
0	468.0	0.9311411333334491	1187.0794289434662	37.5
0	472.0	0.9357457085647779	1185.5715221565183	37.5
0	476.0	0.9299553312338316	1186.8969622702489	37.5
0	480.0	0.9323279610189794	1185.4488038438972	37.5
0	484.0	0.9304996367264086	1185.5323426881068	37.5
0	488.0	0.9283213369783362	1186.6005144777605	37.5
0	492.0	0.92911114332686	1186.2392375404224	37.5
0	496.0	0.931126514088234	1187.5599547883655	37.5
0	500.0	0.9347093867801157	1187.352144101318	37.5
0	504.0	0.931429447330804	1188.3896575330202	37.5
0	508.0	0.9256034585535527	1186.5128742660015	37.5
0	512.0	0.9307937107122348	1187.9263732948623	37.5
0	516.0	0.9323384589122197	1188.552902696181	37.5
0	520.0	0.9339043554729392	1186.6294318414934	37.5
0	524.0	0.9359021156067396	1187.474654980096	37.5
0	528.0	0.9308471965821248	1185.309169688967	37.5
0	532.0	0.9345631244587017	1187.3844136863092	37.5
0	536.0	0.9324626548401715	1187.486809482631	37.5
0	540.0	0.9322244895779849	1185.9135515827213	37.5
0	544.0	0.9333754308491135	1185.5128787552624	37.5
0	548.0	0.9280252411692739	1186.979023465626	37.5
0	552.0	0.9269835682628939	1185.6883592502336	37.5
0	556.0	0.9335248963234102	1186.341518346322	37.5
0	560.0	0.9350268275470495	1185.467840475294	37.5
0	564.0	0.9296768459691604	1185.4808654065482	37.5
0	568.0	0.939167030695838	1184.8042902469017	37.5
0	572.0	0.9349100525882367	1184.6273268113944	37.5
0	576.0	0.9353257956804719	1184.3669381993766	37.5
0	580.0	0.93737745421949	1184.3675798608206	37.5
0	584.0	0.9325781364157578	1185.055323974737	37.5
0	588.0	0.9374138348760243	1183.7512042040178	37.5
0	592.0	0.93421182960723	1183.4686455531728	37.5
0	596.0	0.9371212583740729	1183.8535691282868	37.5
0	600.0	0.9398220909481355	1184.9058887576452	37.5
0	604.0	0.9380584863622159	1185.853060894212	37.5
0	608.0	0.9375997330323431	1184.6523899051383	37.5
0	612.0	0.9381697056827519	1185.083882020787	37.5
0	616.0	0.9416400992703085	1184.403972745994	37.5
0	620.0	0.9392896731963071	1184.5658133402126	37.5
0	624.0	0.9413688532182984	1184.4111329182545	37.5
0	628.0	0.9382206423037464	1184.700208526417	37.5
0	632.0	0.9395377789952108	1184.4295457437825	37.5
0	636.0	0.9380827115638696	1183.28754847188	37.5
0	640.0	0.9385679086821335	1182.6830237460988	37.5
0	644.0	0.9395533828897535	1183.03211594374	37.5
0	648.0	0.938769496274738	1182.991782827838	37.5
0	652.0	0.9415520869026612	1183.3104652157997	37.5
0	656.0	0.9414770735697823	1181.7371424153096	37.5
0	660.0	0.9382238492083849	1182.5303802797107	37.5
0	664.0	0.946579410074645	1182.2589156173874	37.5
0	668.0	0.9418253544451787	1183.2437001054534	37.5
3	0.0	0.9585123432989122	871.6931689672097	37.5
3	4.0	0.9155050056450738	884.5701858140069	37.5
3	8.0	0.8943953778373136	839.3711117443171	37.5
3	12.0	0.8885595227610377	855.8436235409906	37.5
3	16.0	0.8882017174208598	865.1550663337157	37.5
3	20.0	0.8963393360501917	875.7533950001381	37.5
3	24.0	0.8978247677251294	894.9865157402052	37.5
3	28.0	0.9045107191722328	902.8107275644992	37.5
3	32.0	0.9098826368647172	909.9272431961972	37.5
3	36.0	0.9108574383782536	922.6066017354916	37.5
3	40.0	0.9140552109413494	931.4659814887226	37.5
3	44.0	0.9204797603256959	942.940905506826	37.5
3	48.0	0.9246320965364111	951.6513160554288	37.5
3	52.0	0.9237419403937335	965.7062647972566	37.5
3	56.0	0.9303381738873641	964.6804608977257	37.5
3	60.0	0.9305805605855971	963.124535790511	37.5
3	64.0	0.9362998264464557	968.7810889818808	37.5
3	68.0	0.9349437560490225	985.6045362287412	37.5
3	72.0	0.9425555270618122	1004.5674081090132	37.5
3	76.0	0.9388639804977509	1004.1806041890792	37.5
3	80.0	0.9476828989007585	1004.3741992447384	37.5
3	84.0	0.9490439116219528	997.9076538317833	37.5
3	88.0	0.9458793052096743	995.4128586714174	37.5
3	92.0	0.9436392437386346	995.1341669002376	37.5
3	96.0	0.9451772991943421	994.257313687768	37.5
3	100.0	0.9525696267001743	998.5232912405536	37.5
3	104.0	0.9495333931787017	1005.7888635926588	37.5
3	108.0	0.9528523591153056	1009.7773364787756	37.5
3	112.0	0.9531180532320112	1014.0637470701816	37.5
3	116.0	0.9523502350235702	1017.7387093662832	37.5
3	120.0	0.9461652368995958	1018.8120121182976	37.5
3	124.0	0.9457212513391059	1022.5294887926046	37.5
3	128.0	0.9332385939464086	1023.1485987457236	37.5
3	132.0	0.9316600105382455	1026.8008191442962	37.5
3	136.0	0.9329904062599508	1027.9104702001482	37.5
3	140.0	0.918614203205569	1027.9110453263518	37.5
3	144.0	0.9118051333443467	1027.1296020300329	37.5
3	148.0	0.9094342537845813	1024.347993884577	37.5
3	152.0	0.9093465647763438	1024.1866365232397	37.5
3	156.0	0.9064386000947013	1022.237091620842	37.5
3	160.0	0.9030079093257765	1023.7590180576692	37.5
3	164.0	0.9016003597083017	1021.1178361794324	37.5
3	168.0	0.9036871279823786	1023.4565362499912	37.5
3	172.0	0.9048120490405633	1020.934002862218	37.5
3	176.0	0.903227196561137	1018.1017425090332	37.5
3	180.0	0.9068864872252811	1021.1818202683376	37.5
3	184.0	0.907871043517754	1021.1171426586258	37.5
3	188.0	0.9095222023836385	1020.4588532603672	37.5
3	192.0	0.9149404487728856	1019.1771828763996	37.5
3	196.0	0.921075944547783	1019.9007113399108	37.5
3	200.0	0.9268935385803224	1021.3598184230937	37.5
3	204.0	0.9232620034162792	1021.2135204247924	37.5
3	208.0	0.9293227645781501	1023.076822578164	37.5
3	212.0	0.9342046281896037	1026.4128784483207	37.5
3	216.0	0.9393238841012582	1028.9608756643952	37.5
3	220.0	0.9413878391989955	1028.1805199507712	37.5
3	224.0	0.9414736812048541	1029.7316455405232	37.5
3	228.0	0.9401561096682904	1028.1367920669984	37.5
3	232.0	0.9441179545559317	1027.6030213818271	37.5
3	236.0	0.9434979927834258	1028.2843528019555	37.5
3	240.0	0.9473114869929998	1027.755324979739	37.5
3	244.0	0.9459430345295028	1027.94590732615	37.5
3	248.0	0.943030335528483	1028.45380862726	37.5
3	252.0	0.9428669754484413	1027.4305057090692	37.5
3	256.0	0.9390818090193325	1028.457703352344	37.5
3	260.0	0.9406559181379897	1026.5898785070706	37.5
3	264.0	0.939265120727542	1027.020152456266	37.5
3	268.0	0.9372735329855751	1024.4734462543397	37.5
3	272.0	0.9353664866610589	1026.0318022183433	37.5
3	276.0	0.9324751441227245	1023.9305952903152	37.5
3	280.0	0.935857425077813	1024.9515155152362	37.5
3	284.0	0.9367871204935467	1025.5402497105192	37.5
3	288.0	0.9370447766724084	1020.7777756726464	37.5
3	292.0	0.9332537833886815	1022.1538530626988	37.5
3	296.0	0.9324024902852872	1021.07760827625	37.5
3	300.0	0.930296966725341	1024.838315606699	37.5
3	304.0	0.9311507309418322	1021.9286408600212	37.5
3	308.0	0.9264565751922955	1021.5899331308204	37.5
3	312.0	0.9239947290673532	1019.9137602130376	37.5
3	316.0	0.9282332454983805	1021.478588516224	37.5
3	320.0	0.9235960056323459	1020.9525920909556	37.5
3	324.0	0.9241675836037594	1020.0596742051172	37.5
3	328.0	0.9236271167764007	1021.17496162208	37.5
3	332.0	0.9237562960134815	1020.5315951154852	37.5
3	336.0	0.9210727172601246	1022.880845951626	37.5
3	340.0	0.9250014479248693	1021.05494010757	37.5
3	344.0	0.9195503993680844	1021.2001317862662	37.5
3	348.0	0.926710329020531	1020.022285293792	37.5
3	352.0	0.9255751588437097	1023.6400108583912	37.5
3	356.0	0.921865507409942	1021.80134118941	37.5
3	360.0	0.9234561346209318	1021.7721264922016	37.5
3	364.0	0.9201676295097868	1020.3975794915413	37.5
3	368.0	0.9213473334064795	1021.0686149015804	37.5
3	372.0	0.9186300941626054	1018.5931217062396	37.5
3	376.0	0.918416373410507	1017.0247306385932	37.5
3	380.0	0.9226563985806763	1015.2560004360035	37.5
3	384.0	0.9196708638969301	1014.015914974171	37.5
3	388.0	0.9191857261756998	1016.1824562961564	37.5
3	392.0	0.9223538702235722	1016.904190009647	37.5
3	396.0	0.9152283813463904	1014.3018434459948	37.5
3	400.0	0.9269688430345367	1013.2105165000067	37.5
3	404.0	0.9206059177427587	1013.4860091252216	37.5
3	408.0	0.9183827385424652	1013.14043631967	37.5
3	412.0	0.9219865180112742	1014.3805457933906	37.5
3	416.0	0.916384725603989	1014.1075230770608	37.5
3	420.0	0.9214857205694742	1014.952799518339	37.5
3	424.0	0.9216814404052746	1015.2784029505084	37.5
3	428.0	0.9218350456088126	1015.1127334267776	37.5
3	432.0	0.922927554788184	1018.5741931442712	37.5
3	436.0	0.9130525709135615	1017.3858840631286	37.5
3	440.0	0.921909806088232	1019.4806612739044	37.5
3	444.0	0.9187351327440911	1017.2468480595884	37.5
3	448.0	0.9208060852699189	1018.7951834683294	37.5
3	452.0	0.915959937058178	1018.391767926198	37.5
3	456.0	0.9231642704643443	1018.6260140384992	37.5
3	460.0	0.9210668108549858	1017.2594561173978	37.5
3	464.0	0.9192492223565041	1017.721097605496	37.5
3	468.0	0.9172912951050547	1018.7860279920432	37.5
3	472.0	0.9200133986344582	1015.97038769289	37.5
3	476.0	0.9183472563305601	1017.845521024444	37.5
3	480.0	0.9203295314126683	1015.9048864075276	37.5
3	484.0	0.9229093712460605	1017.1327066932304	37.5
3	488.0	0.9197393281703213	1017.1134325443536	37.5
3	492.0	0.9212315751841427	1018.7208135144152	37.5
3	496.0	0.9224275370457297	1017.6130034889228	37.5
3	500.0	0.9235979804056185	1017.9599804086904	37.5
3	504.0	0.9203697208091859	1019.240394439859	37.5
3	508.0	0.9178618581404069	1018.0157687734268	37.5
3	512.0	0.9136944604534464	1014.1117932654456	37.5
3	516.0	0.9180859058054556	1016.1575406046276	37.5
3	520.0	0.9209538107640314	1013.6122453588674	37.5
3	524.0	0.9186611515249655	1015.07798595778	37.5
3	528.0	0.9241151134114927	1013.9934728256316	37.5
3	532.0	0.9244047912780102	1013.857721988254	37.5
3	536.0	0.920932610182675	1014.954472505	37.5
3	540.0	0.9231674169818939	1014.9764102312544	37.5
3	544.0	0.9226938809444123	1016.171575151562	37.5
3	548.0	0.9198666077941333	1014.3451175268724	37.5
3	552.0	0.9201736101480423	1015.4744036688628	37.5
3	556.0	0.9219681512579228	1014.4888056169486	37.5
3	560.0	0.9205533440849191	1014.4173682004026	37.5
3	564.0	0.9226405285628974	1013.9302421443708	37.5
3	568.0	0.9231345365322069	1013.9584149197382	37.5
3	572.0	0.9232579669529012	1016.373123105512	37.5
3	576.0	0.9257051417927556	1015.75894052164	37.5
3	580.0	0.9278084801846529	1015.1455376207032	37.5
3	584.0	0.9273844203859377	1015.9531683855248	37.5
3	588.0	0.9238816743166012	1014.4683835536118	37.5
3	592.0	0.9294383345157727	1015.485719806246	37.5
3	596.0	0.9279710076129744	1014.8997660485898	37.5
3	600.0	0.9332915501363928	1018.0354675251448	37.5
3	604.0	0.9276091182232317	1016.8715905296384	37.5
3	608.0	0.9300178462277038	1015.6343769557852	37.5
3	612.0	0.932938479018025	1016.2886745768662	37.5
3	616.0	0.9323591491513828	1016.5768245120502	37.5
3	620.0	0.9340372572198762	1016.4221401167796	37.5
3	624.0	0.9348542394165905	1015.2997644589994	37.5
3	628.0	0.9266609794306372	1014.596559306018	37.5
3	632.0	0.9325299746449865	1018.3197883618908	37.5
3	636.0	0.930120492173376	1017.8121291718264	37.5
3	640.0	0.9320144019646907	1016.4760130117876	37.5
3	644.0	0.937159514543713	1014.8578841244432	37.5
3	648.0	0.9310862411544923	1019.1691575671392	37.5
3	652.0	0.9260745998664993	1015.010543357199	37.5
3	656.0	0.9351547122303132	1016.8514672482456	37.5
3	660.0	0.9295039378263944	1011.9676204631484	37.5
3	664.0	0.9359813971316929	1013.3796716347856	37.5
3	668.0	0.9365885345239232	1014.098160575438	37.5
7	0.0	0.9907927698419481	1029.7574208850865	37.5
7	4.0	0.9073909495841368	1054.0601806097152	37.5
7	8.0	0.8892746651814737	1068.5941469167094	37.5
7	12.0	0.8778437339815893	1073.0560291216414	37.5
7	16.0	0.8842626435475096	1085.8207857403013	37.5
7	20.0	0.8938902250649742	1103.4552748289589	37.5
7	24.0	0.8936562193196727	1120.8153923977104	37.5
7	28.0	0.9045085848676725	1129.3055393053637	37.5
7	32.0	0.9075184983418063	1126.0610456312777	37.5
7	36.0	0.9142808021390384	1136.752988147652	37.5
7	40.0	0.9220467816442429	1143.2704117088977	37.5
7	44.0	0.9270580115777527	1150.7887072445446	37.5
7	48.0	0.9269019920384564	1158.2365978617272	37.5
7	52.0	0.9293499261948669	1172.7588320514365	37.5
7	56.0	0.9383354091436089	1191.157800846559	37.5
7	60.0	0.9485203657231388	1192.1238717500128	37.5
7	64.0	0.9533746347603727	1202.765839227752	37.5
7	68.0	0.9475088179501885	1216.8730121627184	37.5
7	72.0	0.9518768827924787	1236.1333218039722	37.5
7	76.0	0.9527371551419126	1265.3405048831503	37.5
7	80.0	0.9609263880019903	1280.4676292823724	37.5
7	84.0	0.961305580667015	1295.5775233265342	37.5
7	88.0	0.9639891902825337	1297.8539655326915	37.5
7	92.0	0.965571134184069	1302.0284994474157	37.5
7	96.0	0.966176455631216	1303.176504733652	37.5
7	100.0	0.969809738498514	1308.6147609267814	37.5
7	104.0	0.9687965990499887	1318.09953418467	37.5
7	108.0	0.975677651022809	1319.8369262543504	37.5
7	112.0	0.9746763733854708	1324.0472703813628	37.5
7	116.0	0.9832312673855796	1317.0534527212717	37.5
7	120.0	0.9815800093181378	1318.6913923007908	37.5
7	124.0	0.9801813610060383	1322.9506476712563	37.5
7	128.0	0.9830328048447539	1327.905630169545	37.5
7	132.0	0.972361549815708	1328.1449933709432	37.5
7	136.0	0.9695527506605339	1334.6348654521698	37.5
7	140.0	0.967407198434817	1335.1485656040477	37.5
7	144.0	0.9595047138463907	1331.2903742350245	37.5
7	148.0	0.9575822469117677	1331.8570510736158	37.5
7	152.0	0.951013253610346	1330.4874578864155	37.5
7	156.0	0.9430092412827477	1332.7528914804047	37.5
7	160.0	0.9385364329174534	1334.7794717205977	37.5
7	164.0	0.9352455655936046	1337.2569150407658	37.5
7	168.0	0.9306187357720873	1334.892865113366	37.5
7	172.0	0.9255715660230062	1338.4140546876706	37.5
7	176.0	0.9290621689903917	1344.1447352389928	37.5
7	180.0	0.9213826656420842	1343.9115886840264	37.5
7	184.0	0.9200812789791682	1343.622546650006	37.5
7	188.0	0.9213092154499084	1342.85421774034	37.5
7	192.0	0.9158578856999262	1340.5278179355644	37.5
7	196.0	0.9185092915385822	1340.128091084755	37.5
7	200.0	0.9121480620221382	1340.0170862519112	37.5
7	204.0	0.9182769034815997	1340.391964876477	37.5
7	208.0	0.9247694551253052	1340.875210687799	37.5
7	212.0	0.9216845827198535	1339.967561160129	37.5
7	216.0	0.9264093082928097	1340.4963602362488	37.5
7	220.0	0.9314654882476592	1340.1137406693863	37.5
7	224.0	0.9390694603842847	1338.8395190841304	37.5
7	228.0	0.9389752731370745	1340.0469909679396	37.5
7	232.0	0.9461080764446905	1338.144595296556	37.5
7	236.0	0.9406072964686858	1336.2478488097922	37.5
7	240.0	0.9491538143652811	1337.783732179524	37.5
7	244.0	0.9464768998213298	1336.898748412689	37.5
7	248.0	0.9507301183996064	1338.1437344796584	37.5
7	252.0	0.948792642111793	1336.383653039449	37.5
7	256.0	0.9527149785885403	1335.352369247	37.5
7	260.0	0.950210684612651	1338.946346981047	37.5
7	264.0	0.9544872886476318	1335.3131769253982	37.5
7	268.0	0.9530955337126473	1339.2579162983643	37.5
7	272.0	0.9503016918851761	1340.6976856072392	37.5
7	276.0	0.9520838038504902	1336.1294324210985	37.5
7	280.0	0.9523196923097506	1336.8809610650142	37.5
7	284.0	0.9503992283564024	1333.9406408168109	37.5
7	288.0	0.9449265421437352	1335.1785921503708	37.5
7	292.0	0.9495545003096401	1334.7955413957811	37.5
7	296.0	0.9499919094953584	1336.4133163552965	37.5
7	300.0	0.9481697477009475	1336.1305471344938	37.5
7	304.0	0.9446163077408696	1335.8479733116876	37.5
7	308.0	0.9421699181327481	1338.769035818945	37.5
7	312.0	0.9467686900000747	1337.9545206914015	37.5
7	316.0	0.9433034332415836	1338.5937668302054	37.5
7	320.0	0.940719306154877	1337.807659952716	37.5
7	324.0	0.9388211091102484	1339.5630871661508	37.5
7	328.0	0.9434016460441496	1338.28189093257	37.5
7	332.0	0.9426772740648913	1338.5107803680742	37.5
7	336.0	0.9348912225178523	1335.072280405623	37.5
7	340.0	0.9383900455122881	1339.6853870548237	37.5
7	344.0	0.9312659142447709	1340.5615664190716	37.5
7	348.0	0.9394978860429626	1343.1390804421867	37.5
7	352.0	0.9381877070726319	1342.697425540444	37.5
7	356.0	0.9330511055102602	1344.4534691716117	37.5
7	360.0	0.9352924724679094	1341.7890835410728	37.5
7	364.0	0.9362690998204989	1339.6806481279596	37.5
7	368.0	0.9338394364066606	1338.712633078233	37.5
7	372.0	0.9329794860065556	1335.8588356473924	37.5
7	376.0	0.9378632274825499	1336.5381683026733	37.5
7	380.0	0.9369423812491368	1337.872543141105	37.5
7	384.0	0.931690048989461	1340.181863234556	37.5
7	388.0	0.9299024841443453	1335.7746329527974	37.5
7	392.0	0.9338819185938014	1337.827979758369	37.5
7	396.0	0.9315194460972785	1338.555179727191	37.5
7	400.0	0.9331122373129912	1340.327192753115	37.5
7	404.0	0.9331188754608696	1338.5833062585882	37.5
7	408.0	0.930359240391536	1337.923892138071	37.5
7	412.0	0.9293930539456254	1337.5560609511317	37.5
7	416.0	0.9323313023105051	1339.7232222000318	37.5
7	420.0	0.9346433198803991	1339.61349984982	37.5
7	424.0	0.9302835628997939	1341.488205491714	37.5
7	428.0	0.933100045610801	1340.7900411959636	37.5
7	432.0	0.9346505921305323	1340.3439009019778	37.5
7	436.0	0.9345040672427342	1340.9816725021813	37.5
7	440.0	0.9350222720107915	1344.1715292375798	37.5
7	444.0	0.9309360130188247	1341.531885216093	37.5
7	448.0	0.9322193046084369	1343.4811976649628	37.5
7	452.0	0.9323349881784545	1341.1027767000728	37.5
7	456.0	0.9334621512795939	1340.511258724918	37.5
7	460.0	0.9345224356163437	1341.6578147813009	37.5
7	464.0	0.9329265326677741	1342.126337113326	37.5
7	468.0	0.9343618687450784	1342.5160477992	37.5
7	472.0	0.9317537839213037	1341.522636450822	37.5
7	476.0	0.9268710927514656	1341.8044170705712	37.5
7	480.0	0.9346028134730449	1341.2887855432427	37.5
7	484.0	0.9326173436728634	1341.068029353994	37.5
7	488.0	0.9292000804267403	1342.4774958596183	37.5
7	492.0	0.9336101558503173	1342.0649393423992	37.5
7	496.0	0.9369128947817559	1343.9640605862248	37.5
7	500.0	0.9322177294821947	1342.4033886938862	37.5
7	504.0	0.929349179054441	1341.484952555484	37.5
7	508.0	0.9332358260466525	1338.7157996677715	37.5
7	512.0	0.9370107222913661	1341.0715519785622	37.5
7	516.0	0.9362361977420016	1340.9738429565516	37.5
7	520.0	0.937719657395393	1341.014195973021	37.5
7	524.0	0.9339490370370707	1342.312531834865	37.5
7	528.0	0.9292092598818396	1341.4540101375164	37.5
7	532.0	0.93483303790708	1341.3993633026864	37.5
7	536.0	0.9355291958556846	1338.752446604237	37.5
7	540.0	0.9329453028836726	1340.1307607799702	37.5
7	544.0	0.9362061612975434	1339.7910530819886	37.5
7	548.0	0.9288546266234561	1339.643836057456	37.5
7	552.0	0.9350932938873718	1340.5020558170727	37.5
7	556.0	0.9367107451842362	1339.972004338933	37.5
7	560.0	0.9357651348186959	1339.0127741893011	37.5
7	564.0	0.9345749266229135	1338.356022654394	37.5
7	568.0	0.9387408724456374	1338.0093402768382	37.5
7	572.0	0.9373408974836025	1336.172370793491	37.5
7	576.0	0.9393380568021669	1336.7656824625565	37.5
7	580.0	0.9325725372211024	1337.3111810842026	37.5
7	584.0	0.9350406572667259	1337.0711834613935	37.5
7	588.0	0.9377413312421977	1338.7245391583162	37.5
7	592.0	0.9429704179052915	1338.0777239928177	37.5
7	596.0	0.939742449396026	1337.8762126023487	37.5
7	600.0	0.9431261399862664	1337.7354523518195	37.5
7	604.0	0.9431056728550727	1337.54535113923	37.5
7	608.0	0.9450357713200411	1337.3574181602949	37.5
7	612.0	0.9454412888818229	1337.902359124323	37.5
7	616.0	0.9447212610307845	1338.020252408032	37.5
7	620.0	0.9476082642903172	1336.0526590501852	37.5
7	624.0	0.9415210009919002	1337.249902023392	37.5
7	628.0	0.9467223580700701	1334.5454614917376	37.5
7	632.0	0.9432933370637355	1336.3368512009183	37.5
7	636.0	0.9437601666627268	1335.9506031584774	37.5
7	640.0	0.9485060145836733	1334.2608905525678	37.5
7	644.0	0.9481321123020491	1335.4739197930294	37.5
7	648.0	0.9521517884662117	1334.6980584495757	37.5
7	652.0	0.9483009448059148	1334.886816307289	37.5
7	656.0	0.948676391635828	1335.3537907862926	37.5
7	660.0	0.9482160750191975	1335.024661770254	37.5
7	664.0	0.9526400412479803	1336.6545268534585	37.5
7	668.0	0.9526522721357822	1335.7506591789268	37.5
8	0.0	0.9724071554594197	793.8607474039596	37.5
8	4.0	0.9168263055680645	810.1011849345954	37.5
8	8.0	0.9047591053276896	825.3774772674257	37.5
8	12.0	0.8965138795001605	838.1811433179018	37.5
8	16.0	0.897330765266498	844.0347660920874	37.5
8	20.0	0.9034230875072344	844.8199058373261	37.5
8	24.0	0.9057241563855891	867.2370009991494	37.5
8	28.0	0.909920201626539	878.761446613919	37.5
8	32.0	0.9135420155474212	885.1578406165614	37.5
8	36.0	0.9204148761795484	897.1401424178094	37.5
8	40.0	0.922546732159283	904.1182979078908	37.5
8	44.0	0.926057185523825	910.7412019509244	37.5
8	48.0	0.9261052386334958	920.759773875862	37.5
8	52.0	0.9305256698027311	936.4247665940546	37.5
8	56.0	0.9322126038119816	955.7091191859138	37.5
8	60.0	0.9316055259682704	956.963697189258	37.5
8	64.0	0.9392455024159716	957.0224983200598	37.5
8	68.0	0.9410414298218737	969.2537233669204	37.5
8	72.0	0.9406245571610542	976.607424433761	37.5
8	76.0	0.9480612700284605	981.5571786356076	37.5
8	80.0	0.960949863811671	993.9148550469756	37.5
8	84.0	0.9552784689224927	990.9678083118504	37.5
8	88.0	0.9575684043464878	990.1247546789511	37.5
8	92.0	0.95563800619861	992.8596529759702	37.5
8	96.0	0.9532313407239318	993.6816921768324	37.5
8	100.0	0.9479783087937863	998.652013564976	37.5
8	104.0	0.9433302552469165	1004.412281444756	37.5
8	108.0	0.9344099206787435	1004.7029477670286	37.5
8	112.0	0.9207956385117682	1010.5167592410772	37.5
8	116.0	0.9251430779218139	1009.8310938508436	37.5
8	120.0	0.9217351559243397	1010.059896618474	37.5
8	124.0	0.9183727042030819	1011.9875844757554	37.5
8	128.0	0.9169560057203772	1016.6877741727316	37.5
8	132.0	0.9136942233177451	1019.4708315627602	37.5
8	136.0	0.9126909713854889	1021.6193475296124	37.5
8	140.0	0.9103238452814337	1026.761688074788	37.5
8	144.0	0.9084146475197782	1026.849613121419	37.5
8	148.0	0.9122134261369421	1028.2596559723006	37.5
8	152.0	0.915524673909227	1029.8291575528465	37.5
8	156.0	0.9136227857285878	1028.821521751218	37.5
8	160.0	0.9175512638864928	1029.6151547609736	37.5
8	164.0	0.9165934562177094	1031.6905969878233	37.5
8	168.0	0.9138269824703619	1030.5059234603507	37.5
8	172.0	0.920422937444409	1028.732850773399	37.5
8	176.0	0.9183138057336688	1026.8122032471672	37.5
8	180.0	0.9288627613112382	1033.0081511808244	37.5
8	184.0	0.9375007687015005	1034.1295445718986	37.5
8	188.0	0.9358850467157452	1031.3878596761097	37.5
8	192.0	0.9428329801265685	1029.452103124923	37.5
8	196.0	0.9399075945271579	1030.0191785482093	37.5
8	200.0	0.9434260338040561	1028.7355553160237	37.5
8	204.0	0.9453325413839831	1029.553208220941	37.5
8	208.0	0.9468075235564993	1029.9464177470993	37.5
8	212.0	0.952055628208947	1028.623792769166	37.5
8	216.0	0.947564067328964	1029.2702338667684	37.5
8	220.0	0.949169685500999	1028.0746158583484	37.5
8	224.0	0.9479066703088473	1028.0259507874407	37.5
8	228.0	0.9506641327777158	1027.4514419051795	37.5
8	232.0	0.9541892573297784	1028.1113407778018	37.5
8	236.0	0.949082364994475	1026.0438732137516	37.5
8	240.0	0.9559668273103508	1027.700294737441	37.5
8	244.0	0.9445820193788924	1024.023852507468	37.5
8	248.0	0.9460588224434765	1026.2424419975928	37.5
8	252.0	0.95159527836129	1025.6947961960975	37.5
8	256.0	0.9448128011448614	1025.0020835376542	37.5
8	260.0	0.9490977579442255	1025.47044138243	37.5
8	264.0	0.9454293703427722	1027.932729302693	37.5
8	268.0	0.9406979199391805	1025.4563819775378	37.5
8	272.0	0.9444925365173314	1028.2128061121543	37.5
8	276.0	0.9460730523915696	1024.6986323118902	37.5
8	280.0	0.9400497831165906	1023.60513014601	37.5
8	284.0	0.9412407581519605	1021.98329824473	37.5
8	288.0	0.9373898651397895	1022.2336669232064	37.5
8	292.0	0.9345030824522239	1021.8638573619244	37.5
8	296.0	0.9371731421018202	1024.6275214455295	37.5
8	300.0	0.9384322445132834	1024.3456638806474	37.5
8	304.0	0.9325051443522472	1023.5703966289926	37.5
8	308.0	0.9300322504317755	1026.2048587563218	37.5
8	312.0	0.93209980290876	1025.955621778128	37.5
8	316.0	0.9322684510988309	1026.9962538728512	37.5
8	320.0	0.9278826580352646	1026.710899807129	37.5
8	324.0	0.9383287332109829	1027.7093952229843	37.5
8	328.0	0.9298932241623306	1025.8257448904485	37.5
8	332.0	0.9258947348416627	1025.506605533464	37.5
8	336.0	0.931838654378844	1028.0551533223295	37.5
8	340.0	0.9309887735842151	1027.5725154156632	37.5
8	344.0	0.9217715295579559	1025.964266074962	37.5
8	348.0	0.9250530447640419	1026.2489957264947	37.5
8	352.0	0.9277852488586504	1025.3179143686414	37.5
8	356.0	0.9257120927726286	1026.209928865933	37.5
8	360.0	0.9255128687394426	1026.362468263038	37.5
8	364.0	0.9251642795311793	1024.2161755780064	37.5
8	368.0	0.9253242914902983	1026.0430976873456	37.5
8	372.0	0.9257265861454586	1025.5859261824894	37.5
8	376.0	0.927976618020417	1024.4287408502134	37.5
8	380.0	0.9264920002635698	1024.3564094663805	37.5
8	384.0	0.9272421373292371	1026.2065919252648	37.5
8	388.0	0.9223764351547341	1023.8610874681996	37.5
8	392.0	0.9278178665193333	1025.4202488207814	37.5
8	396.0	0.9248136102806273	1026.2583943056036	37.5
8	400.0	0.9285114074262396	1027.5514156892232	37.5
8	404.0	0.923771164715233	1026.6258852525643	37.5
8	408.0	0.9247019602868061	1024.6585698892818	37.5
8	412.0	0.9269555559076694	1024.9873833929953	37.5
8	416.0	0.9258266103972224	1025.4043783814802	37.5
8	420.0	0.9263940599629653	1025.395689408021	37.5
8	424.0	0.9281229005025273	1025.3107050366357	37.5
8	428.0	0.9254126402945984	1025.8138826835475	37.5
8	432.0	0.9239594199195551	1028.9021451448405	37.5
8	436.0	0.9340195440150538	1026.979261099584	37.5
8	440.0	0.9292880155732307	1028.689935999047	37.5
8	444.0	0.9262850079462287	1025.4789728473006	37.5
8	448.0	0.9272701441396645	1025.67920229911	37.5
8	452.0	0.9275605579836079	1024.7966045953983	37.5
8	456.0	0.9242751560095773	1026.2702725783097	37.5
8	460.0	0.9271688732306319	1024.7699067391325	37.5
8	464.0	0.9254049046177844	1023.9425864393764	37.5
8	468.0	0.9247371910682035	1023.651468567697	37.5
8	472.0	0.9327536759701134	1024.6525868100084	37.5
8	476.0	0.9240823353858901	1023.4217384321776	37.5
8	480.0	0.9253995502670714	1025.296215787792	37.5
8	484.0	0.925001172667116	1023.5785457487018	37.5
8	488.0	0.9203304099948818	1024.1314146633626	37.5
8	492.0	0.9222070029194035	1022.2945775519904	37.5
8	496.0	0.9282335649437354	1022.6130626909865	37.5
8	500.0	0.9258708610061315	1024.1441346984943	37.5
8	504.0	0.9266242496647777	1022.059299760864	37.5
8	508.0	0.9290913318742615	1023.7871754041252	37.5
8	512.0	0.9242445149517796	1022.9033846244076	37.5
8	516.0	0.9236481803712708	1023.3264660851988	37.5
8	520.0	0.9254397116234654	1022.8632436790008	37.5
8	524.0	0.9204605678731156	1024.3431847333757	37.5
8	528.0	0.9256871599864152	1022.8409178014646	37.5
8	532.0	0.9222621476162438	1022.9329685111156	37.5
8	536.0	0.9210199946446447	1023.0685893432908	37.5
8	540.0	0.9257384798326949	1023.8308920260384	37.5
8	544.0	0.9301210104341685	1024.0000291149472	37.5
8	548.0	0.9250350323449053	1023.5651962972124	37.5
8	552.0	0.9280733804216599	1023.997985160482	37.5
8	556.0	0.9268165562625399	1024.523262195115	37.5
8	560.0	0.9270760409540684	1025.7031599252691	37.5
8	564.0	0.9276606589307397	1024.577090471908	37.5
8	568.0	0.9318376888559491	1023.0082434102402	37.5
8	572.0	0.9301824274995709	1021.5456007530692	37.5
8	576.0	0.9356979691713444	1023.6053288613288	37.5
8	580.0	0.9316459976493601	1023.2443828812956	37.5
8	584.0	0.9260179660041482	1023.0887543588444	37.5
8	588.0	0.9306116420472975	1025.091170463805	37.5
8	592.0	0.933935401949365	1024.4880191643506	37.5
8	596.0	0.9318053820053286	1026.06131230631	37.5
8	600.0	0.9327752227053919	1025.1668849319506	37.5
8	604.0	0.9369494172415237	1026.8379652572064	37.5
8	608.0	0.931934584006638	1024.4356669610518	37.5
8	612.0	0.9312772235291018	1023.7828052444742	37.5
8	616.0	0.9344780472038243	1023.6223671417824	37.5
8	620.0	0.9310286608926835	1024.6881114105886	37.5
8	624.0	0.9341809187746737	1024.526826394779	37.5
8	628.0	0.931972210280549	1025.497947078141	37.5
8	632.0	0.9342905256080635	1023.326024611403	37.5
8	636.0	0.9354969001877814	1024.165645361236	37.5
8	640.0	0.9381247151413964	1023.536984084656	37.5
8	644.0	0.9312482798942506	1021.5085932151904	37.5
8	648.0	0.937396763648918	1022.1568474906388	37.5
8	652.0	0.9359121458920707	1022.334174132797	37.5
8	656.0	0.9363118652855917	1019.986149937486	37.5
8	660.0	0.9343069146138946	1020.9491938143976	37.5
8	664.0	0.9352283455976885	1020.3013658179432	37.5
8	668.0	0.9353172127024302	1020.8690371457496	37.5
9	0.0	0.9958392716815954	949.7646407826616	37.5
9	4.0	0.9181937243913315	968.3846126054932	37.5
9	8.0	0.8981605258064576	907.0927510164938	37.5
9	12.0	0.8923753394255831	920.5033692258744	37.5
9	16.0	0.8981318774187703	929.006669574336	37.5
9	20.0	0.9023749159376429	931.8340303681076	37.5
9	24.0	0.9070884469541854	954.2306895334664	37.5
9	28.0	0.910377572144034	959.4817375243942	37.5
9	32.0	0.9188650840610547	966.668105779124	37.5
9	36.0	0.9254464341356328	977.427117613272	37.5
9	40.0	0.9346162863360822	986.9414423323104	37.5
9	44.0	0.933830020962684	990.9598613807008	37.5
9	48.0	0.9354428849400681	994.6517079658112	37.5
9	52.0	0.9437548888744615	999.9058058014508	37.5
9	56.0	0.941621995778424	1028.573945650945	37.5
9	60.0	0.9423066990431769	1033.795321374247	37.5
9	64.0	0.9503700731720341	1034.5181585405278	37.5
9	68.0	0.9533947788208417	1047.1740027532558	37.5
9	72.0	0.9550932767509172	1058.494899577412	37.5
9	76.0	0.9585891252159902	1066.967460844304	37.5
9	80.0	0.9599391304169628	1077.5080492888635	37.5
9	84.0	0.9555179482716066	1071.5955071842582	37.5
9	88.0	0.9594497443105421	1075.8526232276104	37.5
9	92.0	0.959526295637272	1074.6557341083278	37.5
9	96.0	0.963275690316465	1076.9897954255694	37.5
9	100.0	0.9693080414324914	1085.488593897932	37.5
9	104.0	0.9704630290929636	1090.9341899044364	37.5
9	108.0	0.9706277896340239	1094.8829809691138	37.5
9	112.0	0.9673493993506481	1098.7800214584645	37.5
9	116.0	0.967585304746086	1094.0961988038682	37.5
9	120.0	0.9626866847004569	1094.4946219949552	37.5
9	124.0	0.9604029437029441	1094.805258114246	37.5
9	128.0	0.951703263490509	1102.349850862262	37.5
9	132.0	0.9462022403232437	1105.2723649760433	37.5
9	136.0	0.9392765251891023	1108.8584093158674	37.5
9	140.0	0.9369114683543739	1116.0679090825463	37.5
9	144.0	0.9371557498533253	1113.9789846345725	37.5
9	148.0	0.925983870492687	1111.5314607081018	37.5
9	152.0	0.9236612924686345	1112.4665432197078	37.5
9	156.0	0.9262511951043081	1110.2470636066887	37.5
9	160.0	0.9164329669071435	1111.724848164164	37.5
9	164.0	0.9160145477442584	1113.4914291860262	37.5
9	168.0	0.914969221455048	1113.144862035024	37.5
9	172.0	0.9140493546293341	1112.842397396778	37.5
9	176.0	0.9162993487413689	1112.5003876584944	37.5
9	180.0	0.9222177900521598	1113.70002703482	37.5
9	184.0	0.9195564220524532	1112.8052281422608	37.5
9	188.0	0.9207350292843239	1113.7022057361262	37.5
9	192.0	0.9251961326347311	1110.806226594481	37.5
9	196.0	0.9300989583881312	1109.9768618912444	37.5
9	200.0	0.9337879774888929	1109.416556151105	37.5
9	204.0	0.9327789389773266	1110.3217270373452	37.5
9	208.0	0.9401471745527902	1111.1544516656752	37.5
9	212.0	0.940367394263698	1106.8691117750084	37.5
9	216.0	0.9450373279215798	1108.2158659182978	37.5
9	220.0	0.9491427330128431	1106.6349042153377	37.5
9	224.0	0.9542720777395228	1108.8585418556088	37.5
9	228.0	0.9540492483975024	1107.6091312404872	37.5
9	232.0	0.956311728626576	1106.4356011412528	37.5
9	236.0	0.955094796266313	1104.9906973064492	37.5
9	240.0	0.9552322694390949	1102.7968659134806	37.5
9	244.0	0.9546105346704272	1104.383531016982	37.5
9	248.0	0.9524520190217164	1105.11676937504	37.5
9	252.0	0.9556361307647198	1102.743874321605	37.5
9	256.0	0.9564178615639619	1105.0298934169616	37.5
9	260.0	0.9564974563817198	1104.8356732988734	37.5
9	264.0	0.9560804679197453	1107.9036608688573	37.5
9	268.0	0.9520645383105312	1104.6399517693565	37.5
9	272.0	0.9514540410471986	1103.627954581201	37.5
9	276.0	0.9498739187575682	1101.8586411000515	37.5
9	280.0	0.9492394117316797	1099.6011963408669	37.5
9	284.0	0.9474333687618779	1098.820249661066	37.5
9	288.0	0.9474714212277378	1098.200406443435	37.5
9	292.0	0.9474994327744789	1098.7717677559651	37.5
9	296.0	0.9429250355679586	1098.7845920718014	37.5
9	300.0	0.9451521904909098	1100.1701524816192	37.5
9	304.0	0.9424943602243644	1099.7021693290458	37.5
9	308.0	0.941643973437423	1102.3517569092012	37.5
9	312.0	0.9380115236977642	1103.1093936083075	37.5
9	316.0	0.940511994520147	1103.4030809234428	37.5
9	320.0	0.9385755496655207	1102.6873467560938	37.5
9	324.0	0.9379659888609659	1101.3683357037512	37.5
9	328.0	0.9371593034836607	1102.5974543508005	37.5
9	332.0	0.9331957635405218	1102.8196212169412	37.5
9	336.0	0.9362581876678842	1102.2761453754356	37.5
9	340.0	0.9338237288326148	1105.6522749282876	37.5
9	344.0	0.9301310335782437	1104.0244503551207	37.5
9	348.0	0.9332675680127802	1106.7916529043357	37.5
9	352.0	0.9346325825669434	1107.56241457002	37.5
9	356.0	0.9300542314233606	1108.1098785890672	37.5
9	360.0	0.9374525897561804	1106.8067161191732	37.5
9	364.0	0.9329764426831095	1106.215338180146	37.5
9	368.0	0.9332054286886885	1104.9317437624986	37.5
9	372.0	0.932542749861231	1103.969748051642	37.5
9	376.0	0.9360737935687073	1104.018308736509	37.5
9	380.0	0.9316706382548261	1103.832494200446	37.5
9	384.0	0.9370843542970654	1102.8488310700848	37.5
9	388.0	0.9303544891112272	1102.260153001834	37.5
9	392.0	0.9292087536308294	1103.5412158023878	37.5
9	396.0	0.9308522346077024	1103.5317714387077	37.5
9	400.0	0.9307716169362058	1103.645294197912	37.5
9	404.0	0.9278215334927199	1103.6560619292732	37.5
9	408.0	0.9339236507877008	1102.263661376481	37.5
9	412.0	0.9312032338594981	1104.3423344060132	37.5
9	416.0	0.9331898749529888	1103.258504285393	37.5
9	420.0	0.9328751165742699	1105.71998203523	37.5
9	424.0	0.9285579593914935	1107.1242306863774	37.5
9	428.0	0.9333938543550168	1104.8131397429706	37.5
9	432.0	0.9314139161927051	1107.9040297875229	37.5
9	436.0	0.9348600803170612	1107.9864965578906	37.5
9	440.0	0.9293804656379685	1107.6574593723794	37.5
9	444.0	0.9329360913883651	1107.2994196757504	37.5
9	448.0	0.9327072791152636	1108.8223675698816	37.5
9	452.0	0.9387543794570423	1106.74859624543	37.5
9	456.0	0.933953359226267	1107.7590712270596	37.5
9	460.0	0.934539890395802	1105.769781787884	37.5
9	464.0	0.9283760885284684	1106.4218948971434	37.5
9	468.0	0.9335119884665934	1107.2270946338688	37.5
9	472.0	0.9334236189974353	1107.185817220532	37.5
9	476.0	0.9300980936222376	1107.5142706562197	37.5
9	480.0	0.9336576472969526	1106.6481915437498	37.5
9	484.0	0.935316918009331	1106.4005604409806	37.5
9	488.0	0.9251494427134923	1106.6575769767358	37.5
9	492.0	0.9288515202116571	1104.9834454469155	37.5
9	496.0	0.9337188905952156	1104.6555184824908	37.5
9	500.0	0.9316020473621217	1104.2386663806806	37.5
9	504.0	0.9341593820425192	1105.0401528271036	37.5
9	508.0	0.9317937529274264	1105.162559232786	37.5
9	512.0	0.9310828724856501	1105.131037659128	37.5
9	516.0	0.9333749031917158	1105.1344438114268	37.5
9	520.0	0.9388734988170756	1104.109084314659	37.5
9	524.0	0.9350815129195018	1104.3138433795953	37.5
9	528.0	0.9370337131401603	1105.1916955646327	37.5
9	532.0	0.9340390958792358	1105.9414792499647	37.5
9	536.0	0.9316684723173276	1106.0523621209238	37.5
9	540.0	0.9314263155066407	1103.795303665781	37.5
9	544.0	0.9338247903604625	1106.0922604511582	37.5
9	548.0	0.933857536226581	1104.4318281617054	37.5
9	552.0	0.9396004175292569	1105.376664592727	37.5
9	556.0	0.9369232077685574	1106.0016336985211	37.5
9	560.0	0.9276143611210899	1104.400602679959	37.5
9	564.0	0.935694383405999	1105.4160149928407	37.5
9	568.0	0.9371574139789169	1104.3494414421673	37.5
9	572.0	0.9376468135629872	1105.9873622536145	37.5
9	576.0	0.9430200277630819	1104.9292403406837	37.5
9	580.0	0.9360047247391868	1105.9414830842982	37.5
9	584.0	0.9393013936247467	1103.3581937642134	37.5
9	588.0	0.9404987820576632	1103.7882121098726	37.5
9	592.0	0.9430697734285717	1102.224432395765	37.5
9	596.0	0.9439421846528084	1103.0740337105444	37.5
9	600.0	0.9421054466452861	1104.867984794134	37.5
9	604.0	0.9426011413133634	1104.9383842313246	37.5
9	608.0	0.9456884856493157	1104.812780964198	37.5
9	612.0	0.9397995344332998	1103.630470972748	37.5
9	616.0	0.9470519092477403	1103.1658714365014	37.5
9	620.0	0.9456126979914422	1101.9094168728077	37.5
9	624.0	0.9464942136760197	1101.3141227039828	37.5
9	628.0	0.946648230953878	1101.1220078440565	37.5
9	632.0	0.9440905497510814	1101.504170921774	37.5
9	636.0	0.9483291921162466	1101.9443985420428	37.5
9	640.0	0.9433334925106408	1101.4771044598767	37.5
9	644.0	0.947472896258091	1100.9875214152655	37.5
9	648.0	0.9509483247192568	1102.4586525983088	37.5
9	652.0	0.9461999802947391	1101.7473268014858	37.5
9	656.0	0.9475804984442253	1101.5336937860468	37.5
9	660.0	0.9490939937401752	1103.104208831361	37.5
9	664.0	0.9482423843542739	1101.9833201018905	37.5
9	668.0	0.9458553987764957	1101.1876110312976	37.5
20	0.0	1.0093217608585814	872.0150320542068	37.5
20	4.0	0.9564903262289862	892.6699326668532	37.5
20	8.0	0.9475200454952086	897.0608460096846	37.5
20	12.0	0.9397882054824773	899.3015525960125	37.5
20	16.0	0.9379589691979087	902.8976588789552	37.5
20	20.0	0.951577999130442	900.1768831719469	37.5
20	24.0	0.9487995838362268	900.5434495070313	37.5
20	28.0	0.9548179761615465	903.8905323506062	37.5
20	32.0	0.9606129710428462	900.1609006003091	37.5
20	36.0	0.9663804964666605	895.4240915886429	37.5
20	40.0	0.9697707692572543	902.7788118780746	37.5
20	44.0	0.9715273376842907	898.7597694969436	37.5
20	48.0	0.9746930164446482	902.6692893560928	37.5
20	52.0	0.9790015390924736	898.1486534646165	37.5
20	56.0	0.9790522958300535	902.1291677494494	37.5
20	60.0	0.977392896749957	904.8546369555654	37.5
20	64.0	0.9865100311713915	895.1552657704578	37.5
20	68.0	0.9847602638192262	901.0767312854748	37.5
20	72.0	0.9855645317073565	904.5079287920069	37.5
20	76.0	0.9863092564248576	893.5756348991164	37.5
20	80.0	0.9877376220629793	887.2930088453771	37.5
20	84.0	0.9856511457546667	882.4832361424676	37.5
20	88.0	0.9898101991764395	883.6441312662201	37.5
20	92.0	0.9934922048890972	884.5123831848636	37.5
20	96.0	0.9941608943563806	882.3317586279259	37.5
20	100.0	0.9959898042240107	886.4351561739737	37.5
20	104.0	0.9917657567041358	894.6609140835296	37.5
20	108.0	0.9899057213308714	894.9811398723414	37.5
20	112.0	0.9844022370056723	889.034900431617	37.5
20	116.0	0.9739911624165875	888.101595058044	37.5
20	120.0	0.973582404034394	888.0723053219077	37.5
20	124.0	0.97049979571382	893.2064784657757	37.5
20	128.0	0.9606441972565006	893.9501470234941	37.5
20	132.0	0.9564146610476773	902.6070006928344	37.5
20	136.0	0.956607603443037	896.162171065266	37.5
20	140.0	0.9590557206648185	889.1573072038235	37.5
20	144.0	0.9530104689238528	878.6172511844932	37.5
20	148.0	0.9494098168098859	867.9187952697295	37.5
20	152.0	0.9489007012619928	864.4205347131227	37.5
20	156.0	0.9474986982821032	864.524632304676	37.5
20	160.0	0.9463859830263571	869.8395716186214	37.5
20	164.0	0.9466246298126278	865.9736305230731	37.5
20	168.0	0.9517639734856691	867.6508767405885	37.5
20	172.0	0.9532223318174279	864.5785430070036	37.5
20	176.0	0.9582184753356799	860.4496099540305	37.5
20	180.0	0.9639080665789767	859.9625000683277	37.5
20	184.0	0.9662357708095649	861.7261623346502	37.5
20	188.0	0.9712148759806076	863.1049098788011	37.5
20	192.0	0.9753990837256652	859.096807697916	37.5
20	196.0	0.9830297199008815	860.2469325947872	37.5
20	200.0	0.9808928048822807	861.2607110168557	37.5
20	204.0	0.9866696428683864	858.3647374427267	37.5
20	208.0	0.985793799657965	856.3636479268599	37.5
20	212.0	0.9893207954301341	856.1613031826786	37.5
20	216.0	0.992037624295689	858.4353298788209	37.5
20	220.0	0.9970642027242234	862.5656842960011	37.5
20	224.0	1.0007397832891547	858.7729239826566	37.5
20	228.0	0.99809296646598	858.7723754008874	37.5
20	232.0	0.9970202067847583	857.8261884747827	37.5
20	236.0	0.99435767826431	860.6773460753238	37.5
20	240.0	0.9966756277159614	858.9198174878361	37.5
20	244.0	0.9908376975433283	858.3508213207333	37.5
20	248.0	0.9875340849511667	856.8997630031738	37.5
20	252.0	0.9873193816379521	856.7328884908952	37.5
20	256.0	0.9911843870034601	858.6293028582687	37.5
20	260.0	0.9889138965452875	859.2201672089444	37.5
20	264.0	0.9903329496211178	862.75280595209	37.5
20	268.0	0.9873149569562196	859.777689211484	37.5
20	272.0	0.9826640403100793	859.140065138855	37.5
20	276.0	0.9836991712997089	856.8602133884193	37.5
20	280.0	0.980396521179069	856.7289167494424	37.5
20	284.0	0.9797385086854875	858.2800259758955	37.5
20	288.0	0.9805984438454162	851.5134848238711	37.5
20	292.0	0.9771824822126486	854.0014115737428	37.5
20	296.0	0.9781148108386585	854.330764323906	37.5
20	300.0	0.9735753327870895	855.8739316403959	37.5
20	304.0	0.9719769075785327	852.7752170875382	37.5
20	308.0	0.9705979258769335	852.706540792737	37.5
20	312.0	0.9692737270138422	855.6672069892053	37.5
20	316.0	0.9732838574771832	853.1031789345217	37.5
20	320.0	0.9681064689086486	855.8465764612966	37.5
20	324.0	0.9677037714957677	852.7705710282114	37.5
20	328.0	0.9721081250918662	853.0424006515415	37.5
20	332.0	0.9720566777589345	857.7277165429132	37.5
20	336.0	0.9676664088059796	855.6269498257274	37.5
20	340.0	0.9676819182756686	854.9113156268844	37.5
20	344.0	0.965047119340144	857.1034904462662	37.5
20	348.0	0.9690793866484849	856.761962216369	37.5
20	352.0	0.9690899536968459	855.554015967129	37.5
20	356.0	0.9682497479454727	858.6289194375352	37.5
20	360.0	0.9686181723107159	856.6958281287882	37.5
20	364.0	0.9682610492250268	856.1886214256482	37.5
20	368.0	0.9686199529260276	852.8564664018069	37.5
20	372.0	0.9606041057761505	855.253585383729	37.5
20	376.0	0.963902267440839	851.9819290091417	37.5
20	380.0	0.9638237148288352	855.6438336037526	37.5
20	384.0	0.9686178433784964	852.1867722205888	37.5
20	388.0	0.9698572784581739	855.2233025578461	37.5
20	392.0	0.9727390541323611	854.5824708971546	37.5
20	396.0	0.967658354932646	850.176425271905	37.5
20	400.0	0.9692647778022905	855.0162999098732	37.5
20	404.0	0.9646020513704506	852.8934474204476	37.5
20	408.0	0.9686135084837268	851.3822937270761	37.5
20	412.0	0.967433706361641	849.8339626661449	37.5
20	416.0	0.9650252963356768	852.4982454723805	37.5
20	420.0	0.9674629824471822	851.3260480907094	37.5
20	424.0	0.9692261581111516	853.9954761904498	37.5
20	428.0	0.9634315131442532	854.5744941900349	37.5
20	432.0	0.9637865669591671	851.8020144019973	37.5
20	436.0	0.9706555499950141	855.5725994432739	37.5
20	440.0	0.9680972805518401	855.5348315394841	37.5
20	444.0	0.9670211392139204	854.8246888366932	37.5
20	448.0	0.9682903848980283	853.4513325192561	37.5
20	452.0	0.9688380630810103	857.2987571876754	37.5
20	456.0	0.9650179414473419	853.1778660829629	37.5
20	460.0	0.9641110130080425	854.4150919691039	37.5
20	464.0	0.9688607638167279	856.0095737450997	37.5
20	468.0	0.9672140069301334	856.9851038538178	37.5
20	472.0	0.9707588734573143	851.5199919209703	37.5
20	476.0	0.9685774766467624	855.810842699652	37.5
20	480.0	0.9694259141739175	853.1315345245807	37.5
20	484.0	0.968142971522542	855.1599766959732	37.5
20	488.0	0.9622680512281813	851.6744624909765	37.5
20	492.0	0.9638069450148407	852.988887335588	37.5
20	496.0	0.9687018729468466	853.6524702616649	37.5
20	500.0	0.9678201508563192	852.6178633695545	37.5
20	504.0	0.9622248155326533	849.6806392796886	37.5
20	508.0	0.9649320717084784	851.4485867559349	37.5
20	512.0	0.9624880502362098	852.6951502491219	37.5
20	516.0	0.9652978746609603	853.8618874375433	37.5
20	520.0	0.970478058341816	851.9784837619302	37.5
20	524.0	0.9661892911152898	852.641850967231	37.5
20	528.0	0.9662678554760248	851.7844480714983	37.5
20	532.0	0.9728041355182744	854.9420060521459	37.5
20	536.0	0.9677453650616088	851.0367519726897	37.5
20	540.0	0.9683205127020763	853.3981026939364	37.5
20	544.0	0.9697732522811676	855.8703727613047	37.5
20	548.0	0.9664075732822254	856.4639762286844	37.5
20	552.0	0.9705907925430173	852.4274980013782	37.5
20	556.0	0.9714826713523699	855.0669688148176	37.5
20	560.0	0.9714523723801727	855.5518403777313	37.5
20	564.0	0.9729932951608506	854.2076317316946	37.5
20	568.0	0.976823053258468	851.5394900337529	37.5
20	572.0	0.9719070407399466	853.3079474090622	37.5
20	576.0	0.9761682201939995	852.4000659575621	37.5
20	580.0	0.9754015784821803	853.1439311412353	37.5
20	584.0	0.9702153715934871	851.5005375593537	37.5
20	588.0	0.97713484536511	854.2730923026005	37.5
20	592.0	0.9784977889524968	852.4155157827511	37.5
20	596.0	0.9783128442182246	853.9719916177821	37.5
20	600.0	0.982293034013416	854.0683035836996	37.5
20	604.0	0.9755300906701554	856.3399162483462	37.5
20	608.0	0.9772936565252823	853.6876847337768	37.5
20	612.0	0.9736192062570672	851.8313944919	37.5
20	616.0	0.9768296529495577	855.1769723380548	37.5
20	620.0	0.9744653345243869	853.2420457937396	37.5
20	624.0	0.9808455901291387	853.5326494851399	37.5
20	628.0	0.9756046264146815	854.1957071956766	37.5
20	632.0	0.9806369536596021	853.8521689038128	37.5
20	636.0	0.9736229093001414	854.5305501090698	37.5
20	640.0	0.9782527153470224	854.1661090442436	37.5
20	644.0	0.9741336812739929	854.6943233715991	37.5
20	648.0	0.9827265288435152	853.1439373056331	37.5
20	652.0	0.973266792321815	851.9964524300351	37.5
20	656.0	0.9778406969822034	853.1917144981066	37.5
20	660.0	0.9765777321180901	851.4341859871308	37.5
20	664.0	0.9762976847923721	851.2552139125645	37.5
20	668.0	0.9784607023417669	849.8246901568435	37.5
21	0.0	0.9765777030145727	770.5464309983386	37.5
21	4.0	0.9262602287456072	794.9423869804297	37.5
21	8.0	0.9159210641390486	754.0085217183085	37.5
21	12.0	0.9077483709024485	774.9502198760363	37.5
21	16.0	0.9030845887066893	778.8316027471615	37.5
21	20.0	0.9100184582842283	781.4702132069301	37.5
21	24.0	0.9179750448982239	794.8930306515173	37.5
21	28.0	0.9223399219077647	802.7970298501066	37.5
21	32.0	0.9237916317356804	806.9682670495922	37.5
21	36.0	0.9281326290463844	811.0499422648622	37.5
21	40.0	0.9330922094053877	815.957882356532	37.5
21	44.0	0.9376220072108167	812.2300252005095	37.5
21	48.0	0.9363241960285474	811.6329862817919	37.5
21	52.0	0.9316064894148269	811.1310621255055	37.5
21	56.0	0.9308305458992937	817.8556251010551	37.5
21	60.0	0.9354297977307512	827.3745163895943	37.5
21	64.0	0.9468499551730903	824.2121529321824	37.5
21	68.0	0.9444376279813853	820.5521683543594	37.5
21	72.0	0.9471378194494662	814.3046245276589	37.5
21	76.0	0.9448689525399887	806.4233979891085	37.5
21	80.0	0.9516461213486902	793.1589323301373	37.5
21	84.0	0.9508676806097491	786.1589649931716	37.5
21	88.0	0.9490466751108086	787.1780960690735	37.5
21	92.0	0.9500759119661665	787.7526102023286	37.5
21	96.0	0.9548546257173134	788.3794044458692	37.5
21	100.0	0.9501490930677056	791.5393635105138	37.5
21	104.0	0.949046741642582	803.5867257360974	37.5
21	108.0	0.9463291028765334	802.2686423561892	37.5
21	112.0	0.9422147358432271	798.399059208014	37.5
21	116.0	0.9350922291005692	794.4272169682423	37.5
21	120.0	0.9313156375459074	799.0204716837749	37.5
21	124.0	0.928914443808562	800.4957804906442	37.5
21	128.0	0.9241173723134133	804.0362958822735	37.5
21	132.0	0.9254849829405235	805.1114756714383	37.5
21	136.0	0.9178386055498544	803.9869442471288	37.5
21	140.0	0.9176290635184958	799.5681114570851	37.5
21	144.0	0.913618487333075	792.6431784749262	37.5
21	148.0	0.9130144360287767	783.4208059347014	37.5
21	152.0	0.9089562044966577	775.4325353014756	37.5
21	156.0	0.911757845665679	769.464849346474	37.5
21	160.0	0.9137517391132626	767.7348233656307	37.5
21	164.0	0.9143810300322199	766.2118360212577	37.5
21	168.0	0.9171594678337441	766.1556319233832	37.5
21	172.0	0.9190148954459157	761.6610791619428	37.5
21	176.0	0.922687053087239	755.0532430581596	37.5
21	180.0	0.9287489234660777	756.7510972307246	37.5
21	184.0	0.9308267600380038	758.8365897990526	37.5
21	188.0	0.9369144870842104	758.9087235376691	37.5
21	192.0	0.939446558188912	755.0477365832606	37.5
21	196.0	0.9448679688018897	751.9477784153778	37.5
21	200.0	0.9466240537453711	748.9780904592504	37.5
21	204.0	0.9474162364661974	745.2094031924507	37.5
21	208.0	0.9418070731213909	744.605176230392	37.5
21	212.0	0.9492515728603309	741.9391381016591	37.5
21	216.0	0.9531082649063909	740.2862863061417	37.5
21	220.0	0.9551662797675178	740.3044430899528	37.5
21	224.0	0.9560037766880976	739.2350942461047	37.5
21	228.0	0.95510510504717	740.4391589009499	37.5
21	232.0	0.9519892631985577	739.5388643853611	37.5
21	236.0	0.9500813491224782	739.5680723975578	37.5
21	240.0	0.9492946883564868	737.0590510204913	37.5
21	244.0	0.9490301553846694	738.2267484896973	37.5
21	248.0	0.9440787502803718	738.4354062764545	37.5
21	252.0	0.9457832519528364	736.6845419647259	37.5
21	256.0	0.9486309877039263	739.2025717136836	37.5
21	260.0	0.947192551628507	738.7934520286009	37.5
21	264.0	0.9452395314546248	738.9152684841472	37.5
21	268.0	0.9409306931484385	736.2985840575495	37.5
21	272.0	0.9411231000347554	736.9461653630955	37.5
21	276.0	0.9412237859863243	735.901100860765	37.5
21	280.0	0.9384854670889302	736.316792113549	37.5
21	284.0	0.9352497845294887	732.1112977928957	37.5
21	288.0	0.9378605962097665	730.13934859688	37.5
21	292.0	0.9351951910333304	729.711282767016	37.5
21	296.0	0.9359497333138335	730.5691506838724	37.5
21	300.0	0.9281234517868298	730.9768850388022	37.5
21	304.0	0.9347796093112298	728.9173108383936	37.5
21	308.0	0.9293670502842976	730.3430713236362	37.5
21	312.0	0.9337487575390969	730.7771360129133	37.5
21	316.0	0.9332235508613501	730.4975830837499	37.5
21	320.0	0.9286749010697866	730.4564914226696	37.5
21	324.0	0.9314525064635083	731.3691504047539	37.5
21	328.0	0.9309181693126768	731.2011929595767	37.5
21	332.0	0.9289757103127897	731.4960951170372	37.5
21	336.0	0.9257279318274669	732.098455886547	37.5
21	340.0	0.9289541790140405	730.443038326623	37.5
21	344.0	0.9221209079700384	732.1479520804702	37.5
21	348.0	0.9297202875857478	731.0898379279286	37.5
21	352.0	0.932149322212135	731.7115790241296	37.5
21	356.0	0.9252518517163585	731.4458933583562	37.5
21	360.0	0.9266816848267122	732.2767347519942	37.5
21	364.0	0.9275811701158413	730.2710758715588	37.5
21	368.0	0.9211417580261833	730.8237593166031	37.5
21	372.0	0.9253661141935493	731.605443618422	37.5
21	376.0	0.9286559105133019	731.7907682930376	37.5
21	380.0	0.9325366903601492	731.5351741943301	37.5
21	384.0	0.9317199588622893	730.9874847192635	37.5
21	388.0	0.9319477690929601	730.2189694450908	37.5
21	392.0	0.9269618971030863	731.6824951631671	37.5
21	396.0	0.9298477415238885	730.3169103180768	37.5
21	400.0	0.9298234622540936	733.4620288920231	37.5
21	404.0	0.9277618648874609	732.1288024649737	37.5
21	408.0	0.9267994360114039	731.3817833271596	37.5
21	412.0	0.9263932376366835	731.1346280984025	37.5
21	416.0	0.9307109535416589	732.8027192560422	37.5
21	420.0	0.9334551845850455	732.0803548287597	37.5
21	424.0	0.9269881729741829	732.3319395195164	37.5
21	428.0	0.9287747188406902	732.5756832390465	37.5
21	432.0	0.9243436726639862	732.7243240071831	37.5
21	436.0	0.9316059271196468	733.5521708288682	37.5
21	440.0	0.9306481805374796	732.7198890433907	37.5
21	444.0	0.9297418871626095	732.1916078508741	37.5
21	448.0	0.9284852541538247	732.9094470399642	37.5
21	452.0	0.9248028287318311	731.8397477812391	37.5
21	456.0	0.9294739797872371	733.4155100378053	37.5
21	460.0	0.9276367423361462	731.618338131281	37.5
21	464.0	0.9303077475056486	731.9520987128324	37.5
21	468.0	0.9271961717470245	732.967398698434	37.5
21	472.0	0.9260317539151204	732.6490268618569	37.5
21	476.0	0.924251068169118	732.2242753792626	37.5
21	480.0	0.9252155332923364	732.7601644353418	37.5
21	484.0	0.927295268794562	732.7598087706186	37.5
21	488.0	0.9218906436544982	732.9930534857111	37.5
21	492.0	0.9270897493586968	732.491961306293	37.5
21	496.0	0.9285275683814067	732.9985944132302	37.5
21	500.0	0.9282635556644661	731.8973289002919	37.5
21	504.0	0.9269407202226316	732.9603572570608	37.5
21	508.0	0.9294552847507351	732.7403037057315	37.5
21	512.0	0.9299315687104789	733.6824120273325	37.5
21	520.0	0.926922005553359	734.1055707923688	37.5
21	524.0	0.9309651049217114	734.4921659620277	37.5
21	528.0	0.9341876843114048	734.0787800928384	37.5
21	532.0	0.9331695101253181	733.7496628812085	37.5
21	536.0	0.9312894296851375	734.8795400938794	37.5
21	540.0	0.9324047947353193	733.6091481915958	37.5
21	544.0	0.9327170683452091	734.5333069666681	37.5
21	548.0	0.9283366949934879	733.4481997292557	37.5
21	552.0	0.9314953610715886	733.8962737327915	37.5
21	556.0	0.9351998005280062	733.2307216215338	37.5
21	560.0	0.9347352035433855	734.0743896038178	37.5
21	564.0	0.9283264084532163	733.362326172448	37.5
21	568.0	0.9364268195278531	733.3137340249699	37.5
21	572.0	0.9367982201044704	733.1624316377462	37.5
21	576.0	0.9375379611337338	734.0677135171908	37.5
21	580.0	0.9383021281294545	734.0193396713796	37.5
21	584.0	0.9354704234817072	732.4533403869123	37.5
21	588.0	0.9399601356488925	731.9253207349037	37.5
21	592.0	0.9344964095548449	732.1356672433336	37.5
21	596.0	0.9346026882463375	732.4573840436447	37.5
21	600.0	0.9379228674508846	732.4099453598666	37.5
21	604.0	0.9313400991299744	731.6173389999184	37.5
21	608.0	0.9355156553899138	732.0011946895047	37.5
21	612.0	0.9353859464693721	730.5549604286981	37.5
21	616.0	0.9381781189996392	729.3085465545488	37.5
21	620.0	0.9388986105984676	730.0104667313852	37.5
21	624.0	0.9428433557823952	730.7564790854506	37.5
21	628.0	0.9380599930032453	729.0758879373469	37.5
21	632.0	0.9429954335359735	730.7783442817229	37.5
21	636.0	0.9365540444777843	731.1439375641816	37.5
21	640.0	0.9401458487534139	730.5302905294666	37.5
21	644.0	0.9414815157310998	729.9720472864088	37.5
21	648.0	0.9389434429357161	730.3047999303659	37.5
21	652.0	0.9402491692452526	728.8503094215451	37.5
21	656.0	0.9371734650603715	727.2165782019049	37.5
21	660.0	0.9355624084168902	727.7526952284687	37.5
21	664.0	0.9395143071053713	726.0511032455378	37.5
21	668.0	0.9447217368875958	725.8803997858807	37.5
23	0.0	0.9748371818837145	689.2124879942694	37.5
23	4.0	0.9169481348553522	648.6028875308041	37.5
23	8.0	0.90270657304498	675.7552737950385	37.5
23	12.0	0.8826383907311756	697.3076763666674	37.5
23	16.0	0.8824200910181037	704.2369908672101	37.5
23	20.0	0.8822972320621475	713.2736371790677	37.5
23	24.0	0.8904440584847363	736.0598341740923	37.5
23	28.0	0.8932907363262869	742.3026081097863	37.5
23	32.0	0.8964515960878272	749.030239221318	37.5
23	36.0	0.9006640470314767	761.1627520359465	37.5
23	40.0	0.9060544850795094	770.4303473787986	37.5
23	44.0	0.9071942586963624	777.7625466969664	37.5
23	48.0	0.9089006158865968	787.4533979640823	37.5
23	52.0	0.9148057941095558	800.0166162937593	37.5
23	56.0	0.9198509910214646	808.3382448490256	37.5
23	60.0	0.9252414550822412	816.4565100600133	37.5
23	64.0	0.925522131821334	819.4669419139764	37.5
23	68.0	0.9230287315200658	828.7179874887028	37.5
23	72.0	0.9261988258056661	831.9710221237193	37.5
23	76.0	0.9228770496771022	836.7329900999916	37.5
23	80.0	0.9304258951445058	849.8318844692284	37.5
23	84.0	0.9342582999007853	845.8952037912724	37.5
23	88.0	0.9331022407726086	844.9542261627778	37.5
23	92.0	0.9358985059166148	847.7715653591302	37.5
23	96.0	0.934582026197233	847.6722655473369	37.5
23	100.0	0.9353573352602709	851.5524495220164	37.5
23	104.0	0.9267400408190704	859.4202059319549	37.5
23	108.0	0.9261282463300682	860.0347801620688	37.5
23	112.0	0.925791068377689	864.7700651643759	37.5
23	116.0	0.9237909217249426	864.4955726450738	37.5
23	120.0	0.9081830405448512	870.6824691775697	37.5
23	124.0	0.912788674111505	870.0946173419985	37.5
23	128.0	0.9085566600508094	876.009301482979	37.5
23	132.0	0.9066804120969296	878.9319420596211	37.5
23	136.0	0.9035517285658226	877.7296205734601	37.5
23	140.0	0.9041330345853695	869.8726633139308	37.5
23	144.0	0.8957219951900044	866.7847048235992	37.5
23	148.0	0.8964774565294993	856.5570869035668	37.5
23	152.0	0.898114073553523	850.7888234922636	37.5
23	156.0	0.8952725707143093	838.6571652592331	37.5
23	160.0	0.896838719215295	828.8431784824503	37.5
23	164.0	0.901308644297383	830.564678137341	37.5
23	168.0	0.9030480636850262	824.5011972127483	37.5
23	172.0	0.9049425710513898	814.9660772242711	37.5
23	176.0	0.9097012896154885	810.2491947247948	37.5
23	180.0	0.9145092242909154	810.4661431470818	37.5
23	184.0	0.9173124088247806	810.9853040243212	37.5
23	188.0	0.9212815365626356	810.1564812784662	37.5
23	192.0	0.9282507660719985	807.1572440313448	37.5
23	196.0	0.9285556346628542	804.254696068781	37.5
23	200.0	0.9337734781555688	802.0153367613883	37.5
23	204.0	0.9376120219193924	798.6090344603888	37.5
23	208.0	0.9287623816502941	797.0107811832175	37.5
23	212.0	0.9301039101082998	791.6031550442644	37.5
23	216.0	0.9373574589077347	792.7902353847384	37.5
23	220.0	0.9366378936210409	794.3403595919939	37.5
23	224.0	0.9396230633107473	793.013120217745	37.5
23	228.0	0.9444199685827899	794.8650483676382	37.5
23	232.0	0.9397706060600708	794.3871808780154	37.5
23	236.0	0.9356241219010911	792.1697953473686	37.5
23	240.0	0.9386245870841701	792.6358642599972	37.5
23	244.0	0.9398070736263935	792.4358464316713	37.5
23	248.0	0.9327199268155595	791.9078385652897	37.5
23	252.0	0.9352023221925019	792.6635399872692	37.5
23	256.0	0.9320233820403133	792.2788620247301	37.5
23	260.0	0.9331220815346573	793.0487541181903	37.5
23	264.0	0.9314240468887633	792.3410120500429	37.5
23	268.0	0.9315911259755467	791.3667612092479	37.5
23	272.0	0.9270874868437685	790.9134448280851	37.5
23	276.0	0.9307268510280787	789.6176568984407	37.5
23	280.0	0.9234394321024905	789.361353933274	37.5
23	284.0	0.927505379272884	788.6092995234037	37.5
23	288.0	0.9185874295384857	782.9594648382749	37.5
23	292.0	0.9270315556103182	785.4725720212035	37.5
23	296.0	0.9268264963838563	784.2781850000636	37.5
23	300.0	0.9162217762884857	783.0270412914365	37.5
23	304.0	0.9190573206756765	784.5873641356027	37.5
23	308.0	0.9180997908084175	784.8287313100953	37.5
23	312.0	0.9202049753870676	783.8368789796026	37.5
23	316.0	0.9142538050993299	782.925398313345	37.5
23	320.0	0.9221189395189737	783.1948186921043	37.5
23	324.0	0.9203555088350889	782.5012237031463	37.5
23	328.0	0.918064357617106	782.8212933289378	37.5
23	332.0	0.9178712902655501	782.9496907549411	37.5
23	336.0	0.9139977058021007	783.6098378289446	37.5
23	340.0	0.9152001701315863	782.0610667078422	37.5
23	344.0	0.9101790594867795	782.2096243403165	37.5
23	348.0	0.9182248263995851	781.7219085753183	37.5
23	352.0	0.9169274140214313	783.7035319102757	37.5
23	356.0	0.9146050995363391	782.8468169897739	37.5
23	360.0	0.9158189314348786	782.0161852055008	37.5
23	364.0	0.9114754007413799	780.7494761754468	37.5
23	368.0	0.9104929506655308	782.4955356062376	37.5
23	372.0	0.9118100271443353	782.5589132105714	37.5
23	376.0	0.9178604865415902	781.682681509606	37.5
23	380.0	0.912265092551228	781.3351292584149	37.5
23	384.0	0.9155564582485682	781.0886010125757	37.5
23	388.0	0.9150401565421693	781.530242125342	37.5
23	392.0	0.9157369851570694	781.454359735595	37.5
23	396.0	0.9122382703449674	780.3729780284515	37.5
23	400.0	0.9196067434466474	778.5828970425551	37.5
23	404.0	0.9101749639833568	774.4955614969255	37.5
23	408.0	0.912603695069776	773.5420145132149	37.5
23	412.0	0.9115848271525636	773.6755457932146	37.5
23	416.0	0.9084314575275609	773.1009157300242	37.5
23	420.0	0.916189471468109	773.6678180958646	37.5
23	424.0	0.9098255569740061	774.5521655974828	37.5
23	428.0	0.9115131329631945	774.1774195469192	37.5
23	432.0	0.9096609728101024	774.7642840905459	37.5
23	436.0	0.9100982722798012	774.6596989474283	37.5
23	440.0	0.9128132996248236	777.1528674153576	37.5
23	444.0	0.9099670624662326	775.5769441539979	37.5
23	448.0	0.9074017889537596	775.8861359981091	37.5
23	452.0	0.9130499352549252	776.9820472776981	37.5
23	456.0	0.9098468552764616	775.7342925570292	37.5
23	460.0	0.9091000026214892	775.2115851298273	37.5
23	464.0	0.9095482014308535	776.3430104962798	37.5
23	468.0	0.909635213292125	776.1814260646272	37.5
23	472.0	0.9104217338477542	776.902937180108	37.5
23	476.0	0.9113603249038188	775.3260998061302	37.5
23	480.0	0.905020550235991	775.5641256233971	37.5
23	484.0	0.9142873553442202	775.9796906708523	37.5
23	488.0	0.9135410749696122	775.8460367915825	37.5
23	492.0	0.9067924580069937	775.1444281067938	37.5
23	496.0	0.9119599408276516	776.606502813663	37.5
23	500.0	0.9146679967573272	775.9143833629512	37.5
23	504.0	0.9079161542144737	775.2044308499734	37.5
23	508.0	0.9098485881613426	774.7160289951316	37.5
23	512.0	0.9139501988035283	772.345714852736	37.5
23	516.0	0.911734198402473	772.047310896784	37.5
23	520.0	0.91199887730411	771.110214156411	37.5
23	524.0	0.9106661396198337	771.0171283762978	37.5
23	528.0	0.9112821206269073	771.208098538462	37.5
23	532.0	0.9144554665054865	770.4987669524301	37.5
23	536.0	0.9173839544263852	771.0488507559004	37.5
23	540.0	0.9111785615931881	770.7005856440438	37.5
23	544.0	0.9140023222074236	772.1631106550691	37.5
23	548.0	0.9101049881088565	771.1981176871084	37.5
23	552.0	0.9139804959816639	770.7884634163752	37.5
23	556.0	0.9133624324213985	771.7162017824646	37.5
23	560.0	0.9175943669101772	772.3224973669232	37.5
23	564.0	0.9176870235368602	770.0818741899296	37.5
23	568.0	0.9140001325358853	771.167456612106	37.5
23	572.0	0.9207340767772976	770.9530489956055	37.5
23	576.0	0.9195127256621054	771.9910375689755	37.5
23	580.0	0.9189089430982031	771.0960674645028	37.5
23	584.0	0.9183481075743656	770.9553319661219	37.5
23	588.0	0.9224470128911929	771.859454743328	37.5
23	592.0	0.917482714078913	772.5076650500229	37.5
23	596.0	0.91622299416657	772.4448945734816	37.5
23	600.0	0.9195074404740512	772.5882352829923	37.5
23	604.0	0.9138494077965443	772.5741469918413	37.5
23	608.0	0.9195003114485559	773.0069498691939	37.5
23	612.0	0.9192850812392562	772.633680827619	37.5
23	616.0	0.9267942052468301	773.1119531527429	37.5
23	620.0	0.9146022395483839	772.024435719178	37.5
23	624.0	0.9216823613846982	773.2285130526458	37.5
23	628.0	0.9212483900125242	773.3969546267354	37.5
23	632.0	0.9247333165367102	774.5704623824477	37.5
23	636.0	0.9203714988842983	773.3264722427898	37.5
23	640.0	0.922886436203773	773.9996093557955	37.5
23	644.0	0.9212524449331907	774.0381530655366	37.5
23	648.0	0.9199585702881978	773.8929886200193	37.5
23	652.0	0.917331100305225	771.7803452209635	37.5
23	656.0	0.9239883069523361	773.4905427969476	37.5
23	660.0	0.9240018067995416	771.4647536507728	37.5
23	664.0	0.9207228736600671	770.5247183609689	37.5
23	668.0	0.9212776726936502	769.0832541991326	37.5
24	0.0	0.8942594856449185	1280.1767952365008	37.5
24	4.0	0.846975092758978	1307.6626218482877	37.5
24	16.0	0.857970845895876	1320.7706526661116	37.5
24	20.0	0.8699072216918791	1331.8666340994428	37.5
24	24.0	0.8690358848970571	1355.8711639354008	37.5
24	28.0	0.8777461081776613	1364.7280042934942	37.5
24	32.0	0.8870067611177279	1365.194920599467	37.5
24	36.0	0.8982236764448555	1374.5018643021986	37.5
24	40.0	0.9022400561776325	1378.7976911684325	37.5
24	44.0	0.9089860831843075	1388.4793798596218	37.5
24	48.0	0.9092639633991919	1394.1710099702725	37.5
24	52.0	0.9207918610788179	1407.8114682967453	37.5
24	56.0	0.9212649409234097	1428.3099285424428	37.5
24	60.0	0.9304092648730643	1438.2467858644425	37.5
24	64.0	0.9340287421604692	1441.900609960025	37.5
24	68.0	0.9343373434258179	1453.6436297753542	37.5
24	72.0	0.9337501178191173	1468.4161242590333	37.5
24	76.0	0.935799882092789	1494.916358929747	37.5
24	80.0	0.9385879920873574	1514.5705629370402	37.5
24	84.0	0.9326434679014218	1530.2338131346987	37.5
24	88.0	0.939876739612794	1534.2165304575192	37.5
24	92.0	0.9398136707942865	1544.3861890789055	37.5
24	96.0	0.9470464482635257	1545.0782912710392	37.5
24	100.0	0.9498607010656446	1549.8143831019058	37.5
24	104.0	0.9560500293415939	1553.8900227519607	37.5
24	108.0	0.9539334364868419	1564.271761773773	37.5
24	112.0	0.9645136378832198	1588.637343965454	37.5
24	116.0	0.9728288316360075	1594.4026080006745	37.5
24	120.0	0.9695914016750686	1601.4497774131207	37.5
24	124.0	0.9658048687046026	1611.3703695627055	37.5
24	128.0	0.9713798279967534	1651.8881669455147	37.5
24	132.0	0.971729217244429	1652.216430786041	37.5
24	136.0	0.9724380505863603	1636.827629204631	37.5
24	140.0	0.9732813177884098	1634.199215834812	37.5
24	144.0	0.9749490328934368	1636.738364050847	37.5
24	148.0	0.972465920478107	1638.4280460302102	37.5
24	152.0	0.9772854957021514	1639.635872938925	37.5
24	156.0	0.9761020580068459	1641.155760439739	37.5
24	160.0	0.9728642118420057	1638.0070012905926	37.5
24	164.0	0.9785746715167717	1640.025356086975	37.5
24	168.0	0.9726004928028689	1637.8183902149142	37.5
24	172.0	0.9710679900980964	1636.5881873570245	37.5
24	176.0	0.97476181180737	1638.9699651437818	37.5
24	180.0	0.9740285766695466	1639.8624418942795	37.5
24	184.0	0.9720314343344659	1639.0954799470444	37.5
24	188.0	0.9778023736386388	1639.9281547967298	37.5
24	192.0	0.9731784644315116	1640.3297820814305	37.5
24	196.0	0.9738900030988012	1640.4102459674673	37.5
24	200.0	0.970555233450447	1640.5004603944951	37.5
24	204.0	0.9716734813675333	1640.3681198107645	37.5
24	208.0	0.972197910368447	1640.5837747214837	37.5
24	212.0	0.9708480431381115	1639.625956543441	37.5
24	216.0	0.9650722115959196	1640.960586167416	37.5
24	220.0	0.9737572805532395	1639.8753301291065	37.5
24	224.0	0.9724845411083624	1638.5876163345586	37.5
24	228.0	0.9744628743874743	1639.370168593755	37.5
24	232.0	0.9739845381264499	1638.4380087759498	37.5
24	236.0	0.9728501604660096	1639.031164049048	37.5
24	240.0	0.9750505125137185	1640.8313049883868	37.5
24	244.0	0.9701532093689282	1640.2119829856013	37.5
24	248.0	0.9756677670699034	1637.1470750145445	37.5
24	252.0	0.9720792951309664	1636.5525006982568	37.5
24	256.0	0.973831941844601	1637.3999138457798	37.5
24	260.0	0.9784611818220349	1635.7038946630869	37.5
24	264.0	0.9756727318196174	1637.9261589239743	37.5
24	268.0	0.9769066584085199	1640.015158078506	37.5
24	272.0	0.9792933397402896	1639.107292249382	37.5
24	276.0	0.9742989310227786	1639.9071654898655	37.5
24	280.0	0.9850142426106143	1640.52455245365	37.5
24	284.0	0.9865722619749061	1640.2214225260043	37.5
24	288.0	0.9875554777387661	1642.0024977203104	37.5
24	292.0	0.9893718816875304	1640.5870681018123	37.5
24	296.0	0.9863327988983023	1644.1927897260507	37.5
24	300.0	0.9808688341418993	1641.6658935022535	37.5
24	304.0	0.9806151179238549	1641.4740830934284	37.5
24	308.0	0.9751442597903366	1640.2030417008395	37.5
24	312.0	0.9759549850498538	1641.6268656156606	37.5
24	316.0	0.9664268412227949	1640.4683084580106	37.5
24	320.0	0.9678618463215102	1641.7513261686977	37.5
24	324.0	0.9639251157681645	1640.2384974901818	37.5
24	328.0	0.9567877251883744	1641.0610381002427	37.5
24	332.0	0.9485886764946128	1640.3186382428726	37.5
24	336.0	0.9431124597358653	1641.7025049963122	37.5
24	340.0	0.9448343853990359	1639.6090716370911	37.5
24	344.0	0.9376458017393864	1642.270238547767	37.5
24	348.0	0.9346093982627728	1641.3096462001135	37.5
24	352.0	0.9352074173159844	1639.1854950010468	37.5
24	356.0	0.931992982620592	1641.219676758085	37.5
24	360.0	0.9348853516924348	1640.4790133491942	37.5
24	364.0	0.9342498464331841	1640.392427660948	37.5
24	368.0	0.9322775982939497	1639.0635149920715	37.5
24	372.0	0.9323981794468886	1639.9183629455767	37.5
24	376.0	0.9370934397681651	1638.931157633352	37.5
24	380.0	0.9361953098471972	1639.6482196995314	37.5
24	384.0	0.939213710662901	1638.7974606948585	37.5
24	388.0	0.9434392068433348	1639.444418565657	37.5
24	392.0	0.9419094614894084	1637.6802752303847	37.5
24	396.0	0.9408243779785277	1638.8823184963762	37.5
24	400.0	0.9499541087788933	1638.5924234963186	37.5
24	404.0	0.9488299801395225	1637.2557757143957	37.5
24	408.0	0.9491154820883493	1639.3732958388848	37.5
24	412.0	0.9545972117066098	1640.1391111032326	37.5
24	416.0	0.9502539279799308	1639.1880562011786	37.5
24	420.0	0.9505502252174475	1638.3171019882652	37.5
24	424.0	0.9531484161693066	1639.4389927081636	37.5
24	428.0	0.9500909163574459	1639.6252248941107	37.5
24	432.0	0.9569558216034284	1637.2703789700583	37.5
24	436.0	0.9550642129700699	1639.9262540458028	37.5
24	440.0	0.9495215596635783	1640.5249570722017	37.5
24	444.0	0.94769147116938	1639.964946017956	37.5
24	448.0	0.9503837502156754	1638.8285703037045	37.5
24	452.0	0.948641402706419	1639.457343882593	37.5
24	456.0	0.9480438240276735	1638.7034026448866	37.5
24	460.0	0.9483194931593323	1638.2688016304355	37.5
24	464.0	0.9475229430030243	1638.6027047269465	37.5
24	468.0	0.9450494553029118	1640.254038839494	37.5
24	472.0	0.9462837720829715	1639.6459056501733	37.5
24	476.0	0.9442265923351294	1639.2909829506302	37.5
24	480.0	0.945167069160875	1638.5028955905211	37.5
24	484.0	0.9461426371780488	1640.2572694374755	37.5
24	488.0	0.9419819369003187	1638.9450119912574	37.5
24	492.0	0.9436146388521491	1637.854048216103	37.5
24	496.0	0.9455909691499861	1639.87996972707	37.5
24	500.0	0.9409027304273649	1638.2653395300172	37.5
24	504.0	0.9446850735038953	1639.1006186115517	37.5
24	508.0	0.9378459190321267	1638.811713711416	37.5
24	512.0	0.9399005476888946	1637.1183734606109	37.5
24	516.0	0.9363840530121375	1639.2236084381063	37.5
24	520.0	0.937889032391758	1637.4581796346	37.5
24	524.0	0.9378458112967936	1638.220621580577	37.5
24	528.0	0.9392639341247627	1638.5509485082443	37.5
24	532.0	0.9361034498600755	1638.803483995415	37.5
24	536.0	0.9358837583109623	1637.5345767050944	37.5
24	540.0	0.9327195282111633	1638.7639760803618	37.5
24	544.0	0.9377765217481526	1637.8805259144603	37.5
24	548.0	0.9326140967182378	1638.0929652037266	37.5
24	552.0	0.9380144064483077	1638.910685337945	37.5
24	556.0	0.9361998475621766	1640.348177770606	37.5
24	560.0	0.9334172764398649	1638.428606102486	37.5
24	564.0	0.9360531858702787	1640.4128593969194	37.5
24	568.0	0.9383133152033111	1637.670578563307	37.5
24	572.0	0.9349806785999508	1639.1787608360842	37.5
24	576.0	0.9336544309410139	1639.294315419946	37.5
24	580.0	0.9363434844070742	1638.9980697907797	37.5
24	584.0	0.9349858653790768	1637.9719585161206	37.5
24	588.0	0.935565805575326	1638.7692238611703	37.5
24	592.0	0.9387577374051257	1637.3309230675193	37.5
24	596.0	0.9368770281114324	1639.994037456735	37.5
24	600.0	0.9394286822645779	1639.5321547513445	37.5
24	604.0	0.9406317057138092	1638.8080154866905	37.5
24	608.0	0.9394429614187623	1638.0259648271112	37.5
24	612.0	0.9436217387112757	1638.9965926165669	37.5
24	616.0	0.9408488183169256	1640.8967408083474	37.5
24	620.0	0.936491461695834	1640.8070396679582	37.5
24	624.0	0.9353414243636073	1640.0550363524817	37.5
24	628.0	0.9436838794719302	1641.9641117923868	37.5
24	632.0	0.9426466854224422	1641.9897382310023	37.5
24	636.0	0.9398616430894668	1639.5787852007877	37.5
24	640.0	0.9424895145820369	1642.0151561727985	37.5
24	644.0	0.9455653515361192	1641.9112791139728	37.5
24	648.0	0.9418079788514878	1642.6068553601583	37.5
24	652.0	0.9403157698869093	1643.663449576855	37.5
24	656.0	0.9437707165695837	1643.044852350044	37.5
24	660.0	0.9408476246050976	1641.9228629622007	37.5
24	664.0	0.9418485030220186	1644.169135121812	37.5
24	668.0	0.9429185753375301	1643.3019340807464	37.5
26	0.0	0.949913415185162	1104.2106399205177	37.5
26	4.0	0.9041004889267145	1134.8799283583164	37.5
26	8.0	0.8936594316021185	1148.6899110085842	37.5
26	12.0	0.8896719539327678	1156.2411450309714	37.5
26	16.0	0.8760914185552174	1162.0024794093208	37.5
26	20.0	0.8881552605432013	1176.789399030626	37.5
26	24.0	0.8962027088709467	1195.5628626275063	37.5
26	28.0	0.9019355432526163	1202.5038435754077	37.5
26	32.0	0.9057889308797579	1206.4280185036878	37.5
26	36.0	0.9165983603219829	1214.7426750293178	37.5
26	40.0	0.9250177388610227	1220.650657548382	37.5
26	44.0	0.9321595274995504	1228.825073337943	37.5
26	48.0	0.9358212272174022	1235.7700538305676	37.5
26	52.0	0.939820286209997	1247.2254182163722	37.5
26	56.0	0.9449640880203592	1270.4261816250944	37.5
26	60.0	0.9483745566582918	1280.9002528988406	37.5
26	64.0	0.9560611301908706	1284.1991405220017	37.5
26	68.0	0.9515425763434677	1301.4852112621295	37.5
26	72.0	0.9579106679422325	1308.5546956874357	37.5
26	76.0	0.9533930765663513	1336.322099248056	37.5
26	80.0	0.9624264859235202	1349.8902110789295	37.5
26	84.0	0.9630989311840412	1366.3893515313143	37.5
26	88.0	0.9633968969843724	1371.472968640004	37.5
26	92.0	0.9675664435000347	1378.1212195112696	37.5
26	96.0	0.9685739849265858	1376.1791158714614	37.5
26	100.0	0.9747187050940743	1383.9348290057976	37.5
26	104.0	0.9729811997023794	1394.8153110640862	37.5
26	108.0	0.9710631918812417	1399.3984374625095	37.5
26	112.0	0.9755918703382341	1394.714333298962	37.5
26	116.0	0.9806391388562397	1390.9333273368134	37.5
26	120.0	0.9807910691127039	1391.6096877306682	37.5
26	124.0	0.9808854851925579	1399.9308461556489	37.5
26	128.0	0.9867084537316018	1401.3609960973122	37.5
26	132.0	0.9939623833087847	1402.9762665572598	37.5
26	136.0	0.9898675250329001	1414.114147546302	37.5
26	140.0	0.9832007347489643	1415.3121517985662	37.5
26	144.0	0.9763379644530061	1413.8392147300983	37.5
26	148.0	0.9739427008208025	1413.077801702881	37.5
26	152.0	0.9659357599874413	1413.8968570149295	37.5
26	156.0	0.9597570468160052	1414.090378924397	37.5
26	160.0	0.9524904026593283	1415.0599688894026	37.5
26	164.0	0.9490118122975418	1414.4274709422086	37.5
26	168.0	0.9487750861484283	1412.7395440717569	37.5
26	172.0	0.9411145310119196	1413.9401583313372	37.5
26	176.0	0.9333385313182894	1416.3232614489384	37.5
26	180.0	0.9298118433931598	1416.352243464452	37.5
26	184.0	0.9295421851103562	1414.3542471653425	37.5
26	188.0	0.922451126974538	1416.6584716916568	37.5
26	192.0	0.9213365487593621	1416.3807861411174	37.5
26	196.0	0.9170529160014964	1414.6990519410551	37.5
26	200.0	0.9185150301264927	1414.0470414900053	37.5
26	204.0	0.9132302188840624	1414.2802767603987	37.5
26	208.0	0.9163970521632746	1414.5771744860212	37.5
26	212.0	0.9144272009436818	1414.2030532510244	37.5
26	216.0	0.9177474573860087	1413.4727808854716	37.5
26	220.0	0.9187845753022953	1413.4283405150527	37.5
26	224.0	0.9201981756600469	1412.0829357382097	37.5
26	228.0	0.9273187118868649	1414.103496307178	37.5
26	232.0	0.9277423712653871	1414.1368992449552	37.5
26	236.0	0.930816599176561	1412.2790394613746	37.5
26	240.0	0.9378753031112927	1413.7227110572032	37.5
26	244.0	0.9409523664115442	1415.8702419944714	37.5
26	248.0	0.9409310517940945	1411.480453514953	37.5
26	252.0	0.9428819453756739	1408.6919384749244	37.5
26	256.0	0.9495794363495695	1408.1012333059032	37.5
26	260.0	0.9532113254629909	1410.9442697642537	37.5
26	264.0	0.9524928432981287	1411.8956621068123	37.5
26	268.0	0.9476014227806533	1410.1661885750204	37.5
26	272.0	0.9541008527230203	1408.2797130901297	37.5
26	276.0	0.951604633632009	1406.1090984940968	37.5
26	280.0	0.9475669513670645	1407.6309120349072	37.5
26	284.0	0.9536055915652105	1405.6128443853054	37.5
26	288.0	0.9518178815779221	1405.9808763027158	37.5
26	292.0	0.9556952269421319	1405.364453664905	37.5
26	296.0	0.9450394344172115	1405.088661578117	37.5
26	300.0	0.9479671585551298	1404.8934534584737	37.5
26	304.0	0.9521496334044763	1404.62913763577	37.5
26	308.0	0.945940173169832	1406.568765168808	37.5
26	312.0	0.9521558561024913	1408.6691112341723	37.5
26	316.0	0.9479310641711712	1408.7295250588893	37.5
26	320.0	0.9504302803799625	1408.499427788764	37.5
26	324.0	0.946040463601779	1407.5784694089286	37.5
26	328.0	0.9458217382713963	1408.5658407048136	37.5
26	332.0	0.9462819455550007	1407.2393614983023	37.5
26	336.0	0.942656799394471	1408.588633935985	37.5
26	340.0	0.9404388906497065	1408.9905523879966	37.5
26	344.0	0.9367217374142469	1407.9810313029325	37.5
26	348.0	0.9416806666542028	1409.8333088936984	37.5
26	352.0	0.9398664236682067	1411.6944417086256	37.5
26	356.0	0.9399223668999347	1411.394584495153	37.5
26	360.0	0.9337057011352492	1409.8371522556872	37.5
26	364.0	0.9350948495137997	1410.0685383387945	37.5
26	368.0	0.9380392478205136	1405.9904414842044	37.5
26	372.0	0.9342214512791719	1407.7324789455115	37.5
26	376.0	0.9392898681579122	1407.597637945741	37.5
26	380.0	0.9333376219342681	1407.051747240926	37.5
26	384.0	0.9327928528727086	1407.0438981522584	37.5
26	388.0	0.9391892723495052	1406.934193190763	37.5
26	392.0	0.9306266993079155	1405.297326378525	37.5
26	396.0	0.9354295260721419	1406.1707051290398	37.5
26	400.0	0.9335563382086249	1407.9005353161272	37.5
26	404.0	0.9319582871366077	1407.9831040169515	37.5
26	408.0	0.9325666369963291	1406.185156305772	37.5
26	412.0	0.9308782696777309	1405.33421446613	37.5
26	416.0	0.9368957355023987	1407.4469932371562	37.5
26	420.0	0.9350877095621779	1408.6150701295005	37.5
26	424.0	0.926469937478179	1407.7933228492243	37.5
26	428.0	0.9279262247485572	1407.8014051199443	37.5
26	432.0	0.933080873873097	1409.7535046852845	37.5
26	436.0	0.9331735731118581	1408.567780506322	37.5
26	440.0	0.9307130955308704	1410.8955591039764	37.5
26	444.0	0.9352825619701897	1411.3874450303504	37.5
26	448.0	0.9384627657997308	1410.8829688025276	37.5
26	452.0	0.9374298676001841	1410.32721677388	37.5
26	456.0	0.9352376594463244	1410.3270028011932	37.5
26	460.0	0.9370101316179676	1409.8485582100038	37.5
26	464.0	0.9374184434776296	1408.9788100683538	37.5
26	468.0	0.9338573146796676	1408.522735442369	37.5
26	472.0	0.9317815135544514	1409.3619931727014	37.5
26	476.0	0.9348074618130751	1408.5369781740444	37.5
26	480.0	0.9301523150478163	1410.6965313102658	37.5
26	484.0	0.938070948268111	1410.414357200897	37.5
26	488.0	0.9305076027552984	1408.0181440700974	37.5
26	492.0	0.9340619999048474	1409.289238342316	37.5
26	496.0	0.9408731405565405	1409.8590725803117	37.5
26	500.0	0.9361748646620098	1410.24928687987	37.5
26	504.0	0.9373523993694957	1407.4427665897872	37.5
26	508.0	0.9370786310731668	1408.4075122880422	37.5
26	512.0	0.9390120440908919	1409.51537126545	37.5
26	516.0	0.9375731649983758	1409.188605064693	37.5
26	520.0	0.9380100388507642	1408.7107001909665	37.5
26	524.0	0.9352671409100038	1407.4470634623772	37.5
26	528.0	0.9389592755381375	1409.843212522192	37.5
26	532.0	0.9391795932981334	1407.8671849614711	37.5
26	536.0	0.9347143655755838	1409.6596156193982	37.5
26	540.0	0.937653795448226	1409.6851407908357	37.5
26	544.0	0.9422725820498488	1408.9104585408097	37.5
26	548.0	0.9386722780596776	1409.0904467182936	37.5
26	552.0	0.938481386365194	1409.4114836729236	37.5
26	556.0	0.9382351915773258	1408.2374888987877	37.5
26	560.0	0.9404255064531251	1408.8744916320773	37.5
26	564.0	0.9388062029693979	1407.6942395838705	37.5
26	568.0	0.9433960894126245	1407.0010547225454	37.5
26	572.0	0.9423259929893997	1407.4241060501536	37.5
26	576.0	0.9407377227090625	1406.8824934684735	37.5
26	580.0	0.9377667970558806	1405.6712003824382	37.5
26	584.0	0.9396722463739873	1404.828467250921	37.5
26	588.0	0.9403549146428339	1406.6872851792218	37.5
26	592.0	0.9431353025996937	1408.0690734515667	37.5
26	596.0	0.9433282809659229	1407.42720442388	37.5
26	600.0	0.9460312810098859	1406.355731168714	37.5
26	604.0	0.9413774088690746	1407.6537236331576	37.5
26	608.0	0.9425366826303914	1406.7114162758455	37.5
26	612.0	0.9431815803951953	1405.159812427145	37.5
26	616.0	0.9419362361167816	1406.4106229563624	37.5
26	620.0	0.9466921098783931	1407.9980610865202	37.5
26	624.0	0.9464739828411188	1405.372754714568	37.5
26	628.0	0.9496132165991261	1404.386722535962	37.5
26	632.0	0.9455929108470609	1404.7262479194924	37.5
26	636.0	0.9467400626697524	1405.1075216780955	37.5
26	640.0	0.9454779921970552	1404.7678047514505	37.5
26	644.0	0.9566726443626723	1403.8130475061894	37.5
26	648.0	0.9513511811641844	1406.8113208427817	37.5
26	652.0	0.9456740717320398	1403.8091657792854	37.5
26	656.0	0.9472182820765664	1403.416423768114	37.5
26	660.0	0.9527121633934054	1404.7242735862749	37.5
26	664.0	0.9495618538587653	1403.2064533344392	37.5
26	668.0	0.9532012866678976	1403.6457252370726	37.5
37	0.0	0.9624115025269985	432.3531109894981	37.5
37	4.0	0.9239944259973552	474.5696401700023	37.5
37	8.0	0.8752507844089676	520.004439790592	37.5
37	12.0	0.8778429806179823	539.7270561496042	37.5
37	16.0	0.8701313208936173	543.1281775601541	37.5
37	24.0	0.8758036603604266	565.0674001475159	37.5
37	28.0	0.8723992948105611	562.5041434979482	37.5
37	32.0	0.8793521113189285	570.1947571855306	37.5
37	36.0	0.8795214025292994	577.3594655310645	37.5
37	40.0	0.8840578432377247	587.0266441789867	37.5
37	44.0	0.8858677842142557	582.408643186247	37.5
37	48.0	0.8853886037336651	581.9647648750287	37.5
37	52.0	0.8878088036804695	581.4319620619616	37.5
37	56.0	0.8906374557309072	590.4669421831088	37.5
37	60.0	0.8886814797575476	598.2548678029011	37.5
37	64.0	0.8931188899502086	600.5003809532184	37.5
37	68.0	0.8926441316360695	596.0067383024799	37.5
37	72.0	0.8915968588429556	591.6794450231654	37.5
37	76.0	0.8935346784681593	580.8448688487099	37.5
37	80.0	0.8807285009027395	569.426669177746	37.5
37	84.0	0.8772829831921335	566.952544999761	37.5
37	88.0	0.8806807160393602	566.074315565614	37.5
37	92.0	0.8788675500296323	567.4298005464068	37.5
37	96.0	0.8686525539026984	567.109773263909	37.5
37	100.0	0.8741033165440368	568.9258341088726	37.5
37	104.0	0.8669463525691224	581.0162905690794	37.5
37	108.0	0.8662332134705167	582.7139521145915	37.5
37	112.0	0.8679112698358248	577.3498374559485	37.5
37	116.0	0.8761176404694045	575.7628556517924	37.5
37	120.0	0.8716365554268896	579.8871137439596	37.5
37	124.0	0.8681070945919412	576.4552765985475	37.5
37	128.0	0.8668223514603948	581.7718701606543	37.5
37	132.0	0.8697609333662619	583.8354749859413	37.5
37	136.0	0.8721405534326899	582.3647104531435	37.5
37	140.0	0.8756997733936189	582.2570837919079	37.5
37	148.0	0.8771710287189903	570.5642085263712	37.5
37	152.0	0.8858724478804164	562.7250065387617	37.5
37	156.0	0.8862427915878562	561.5080596338321	37.5
37	160.0	0.8885708804087553	562.6334342454614	37.5
37	164.0	0.9018890673580374	558.8603642203783	37.5
37	168.0	0.8988177169546957	552.5018313162052	37.5
37	172.0	0.8977177683553241	544.9332656295095	37.5
37	176.0	0.899611106188577	539.8385801233891	37.5
37	180.0	0.9062673253917842	539.5743071356274	37.5
37	184.0	0.9032426158381313	537.1545833985209	37.5
37	188.0	0.9081719010038911	534.1796608111199	37.5
37	192.0	0.9133745020690826	537.3650583113365	37.5
37	196.0	0.91527574777646	535.2526893416302	37.5
37	200.0	0.9192801238225675	529.1403770660812	37.5
37	204.0	0.9173533081350425	524.3740025946718	37.5
37	208.0	0.913857559816099	518.8150579047049	37.5
37	212.0	0.9153577670518354	510.1695022552087	37.5
37	216.0	0.9102963637071961	510.52242278889867	37.5
37	220.0	0.9108053813519987	510.6196078076658	37.5
37	224.0	0.9092117108747163	512.0385400262413	37.5
37	228.0	0.9117161400860452	510.0389876536148	37.5
37	232.0	0.9070133484278592	510.0970532344851	37.5
37	236.0	0.9023481451845089	509.9656729272275	37.5
37	240.0	0.9036883480329411	511.4213214516468	37.5
37	244.0	0.9017785706926252	508.6710792573791	37.5
37	248.0	0.9025362441557075	509.0387426050688	37.5
37	252.0	0.8993467438698856	506.7342386229748	37.5
37	256.0	0.9036564314903368	508.2466109313887	37.5
37	260.0	0.9052336624605564	507.7961589459513	37.5
37	264.0	0.8993908102784924	507.04462825395257	37.5
37	268.0	0.9006365868668182	505.1794038852904	37.5
37	272.0	0.8971393037959888	504.4039877156019	37.5
37	276.0	0.8966909224040943	504.55591851037775	37.5
37	280.0	0.899198004915294	504.6103863792452	37.5
37	284.0	0.896144343177757	500.8904302504537	37.5
37	288.0	0.9020473893960839	495.8384670133347	37.5
37	292.0	0.8938070986915867	495.35894149843335	37.5
37	296.0	0.8923999135748282	495.6983866872772	37.5
37	300.0	0.8886267393429278	495.882494616088	37.5
37	304.0	0.8888397579756784	495.2484937619158	37.5
37	308.0	0.8941413375311467	495.79166445467615	37.5
37	312.0	0.887523019442739	495.1641078240104	37.5
37	316.0	0.8948147039649921	495.3230690647474	37.5
37	320.0	0.8972137815638056	494.2262744503242	37.5
37	324.0	0.8948706839367543	495.6039607362563	37.5
37	328.0	0.8977680356436494	494.665112308018	37.5
37	332.0	0.8945137636256884	495.8354192518804	37.5
37	336.0	0.8924685379282449	494.1677362025149	37.5
37	340.0	0.8963231586081178	493.76460275169626	37.5
37	344.0	0.8910835159427494	493.0783567679247	37.5
37	348.0	0.894152187580515	491.85181760586266	37.5
37	352.0	0.8988889524291821	493.2133162650198	37.5
37	356.0	0.8952358009973178	491.9051628531764	37.5
37	360.0	0.8941600182369651	492.8486122186968	37.5
37	364.0	0.8897770012386927	491.9470014233863	37.5
37	368.0	0.8841183192829519	492.0683909911527	37.5
37	372.0	0.8943408336398911	492.8942778556542	37.5
37	376.0	0.889429757941851	493.9460792903565	37.5
37	380.0	0.8944554203235044	494.17462425497473	37.5
37	384.0	0.8956240691263716	493.85461869121673	37.5
37	388.0	0.8937415011161028	494.82559355273656	37.5
37	392.0	0.8929107323898938	494.0808918437315	37.5
37	396.0	0.8911761768920231	494.30322075342286	37.5
37	400.0	0.8946402682487624	496.2014594596546	37.5
37	404.0	0.8890036190870463	494.81221456614776	37.5
37	408.0	0.8903397639474409	493.7582102015082	37.5
37	412.0	0.8967407461081791	495.8099297526216	37.5
37	416.0	0.8918580763264022	494.72950851239295	37.5
37	420.0	0.8967216272885014	494.56100743420586	37.5
37	424.0	0.8889413719586543	493.7302310111027	37.5
37	428.0	0.8888540734638767	493.6453194731989	37.5
37	432.0	0.8924255714398939	495.8207596956195	37.5
37	436.0	0.8913608180829258	495.482474057743	37.5
37	440.0	0.8883953915724634	497.8942135859266	37.5
37	444.0	0.8885270163297669	497.21857307435374	37.5
37	448.0	0.8873172939514289	498.0886022379189	37.5
37	452.0	0.886149842281816	498.44094761127513	37.5
37	456.0	0.8825922096452989	498.0491096337896	37.5
37	460.0	0.8880153727654327	497.3949916673765	37.5
37	464.0	0.880518448241392	497.4610927099069	37.5
37	468.0	0.8863128132159931	499.0180468560537	37.5
37	472.0	0.8868840533440392	498.82287756811536	37.5
37	476.0	0.8929396643049342	498.8297255828595	37.5
37	480.0	0.8835620704274055	497.3589138456991	37.5
37	484.0	0.8856789097556537	497.3495704069268	37.5
37	488.0	0.8854736954930905	497.3141831670118	37.5
37	492.0	0.8856951682675861	498.394545175417	37.5
37	496.0	0.881591033895925	498.23516542208654	37.5
37	500.0	0.8865430802125371	499.52742991269	37.5
37	504.0	0.8881271005088964	499.5093630134006	37.5
37	508.0	0.8818680444255378	499.7753449716655	37.5
37	512.0	0.889743402893869	501.54983696388285	37.5
37	516.0	0.8898934446738047	500.41580102151033	37.5
37	520.0	0.8896088915425573	499.8340218874548	37.5
37	524.0	0.8846320036026251	500.40592760893145	37.5
37	528.0	0.8892911724364446	500.5805960875258	37.5
37	532.0	0.8916708445283605	501.8103305084336	37.5
37	536.0	0.8838561483256812	501.4145267077737	37.5
37	540.0	0.8862697930610401	500.3106957392273	37.5
37	544.0	0.891022321632469	502.42477061291584	37.5
37	548.0	0.8925744242921476	501.6656311516913	37.5
37	552.0	0.891641425482683	500.886036346476	37.5
37	556.0	0.8889374270477214	500.479662422687	37.5
37	560.0	0.894516172388708	501.45956705690463	37.5
37	564.0	0.8910947424788895	500.842459396058	37.5
37	568.0	0.88955140666092	500.85270388474265	37.5
37	572.0	0.8921891771971262	500.09110018773686	37.5
37	576.0	0.8930989211606442	501.0856871517987	37.5
37	580.0	0.8897276698336756	500.5627932034632	37.5
37	584.0	0.890047002550463	500.1827063987279	37.5
37	588.0	0.8987270132237162	499.2072641872229	37.5
37	592.0	0.889919644703705	499.3849265686024	37.5
37	596.0	0.8905455376065399	500.0720805378364	37.5
37	600.0	0.8967920821071539	499.519097824545	37.5
37	604.0	0.8861290424804761	498.3746489494882	37.5
37	608.0	0.8865233439249843	498.354319397683	37.5
37	612.0	0.8864782120879569	498.2055206874226	37.5
37	616.0	0.8899279444101014	498.2934160875442	37.5
37	620.0	0.8965982104949775	497.24664283677606	37.5
37	624.0	0.8909795101265047	497.4719819467941	37.5
37	628.0	0.8857010304345966	496.99329828935606	37.5
37	632.0	0.894659013288427	498.0199555288398	37.5
37	636.0	0.8910230302674911	496.64557381925806	37.5
37	640.0	0.8866774456075913	496.36945540520907	37.5
37	644.0	0.8930553804772955	496.0173685225892	37.5
37	648.0	0.8841539758883354	495.6849163399679	37.5
37	652.0	0.8902141911048886	495.3121029432517	37.5
37	656.0	0.8931812049397627	493.4653017273756	37.5
37	660.0	0.8888228480226422	491.7872648800108	37.5
37	664.0	0.8854912401172719	491.3518305198031	37.5
37	668.0	0.8888124954976356	490.8031526800743	37.5
40	0.0	0.9883307893235517	681.5083722486387	37.5
40	4.0	0.9364502427673121	710.3548810459664	37.5
40	8.0	0.9215260533971534	731.6254719536929	37.5
40	12.0	0.9074997198930629	698.9184377996397	37.5
40	16.0	0.9147098262741247	704.2067530532652	37.5
40	20.0	0.9126490687920769	703.2839352888294	37.5
40	24.0	0.914511397258146	716.0986623283126	37.5
40	28.0	0.9200274497099628	724.0122620072891	37.5
40	32.0	0.9171021066612065	726.9743943511314	37.5
40	36.0	0.9263008352826547	733.0286782157006	37.5
40	40.0	0.9296466445166576	743.644158026574	37.5
40	44.0	0.9330749401613483	735.7989426393693	37.5
40	48.0	0.9301800320228742	735.6230371764013	37.5
40	52.0	0.934801428176114	736.1407421311284	37.5
40	56.0	0.9339537229771335	746.0737175829038	37.5
40	60.0	0.9380848309346481	756.5470169162305	37.5
40	64.0	0.9428242989321366	759.5408931164341	37.5
40	68.0	0.9399972320295736	760.5547661854748	37.5
40	72.0	0.9369616729852057	758.6610256444218	37.5
40	76.0	0.9433193937764158	743.4084857230412	37.5
40	80.0	0.9422987298437037	716.6923601241385	37.5
40	84.0	0.9454781615681639	706.6974412667621	37.5
40	88.0	0.9408814997282707	706.6697777127157	37.5
40	92.0	0.9430906040823499	706.5662867034985	37.5
40	96.0	0.9420102409025457	709.6987307001283	37.5
40	100.0	0.9377234688799104	712.4031052192198	37.5
40	104.0	0.9361984178443166	721.8666764498714	37.5
40	108.0	0.9277878455421649	722.2809137199175	37.5
40	112.0	0.9293656986416993	719.6872581506636	37.5
40	116.0	0.9213051798332802	715.1084609726944	37.5
40	120.0	0.9142732829541677	714.9241772765047	37.5
40	124.0	0.9163021189934983	717.1304363288298	37.5
40	128.0	0.9117835734233296	722.324269217916	37.5
40	132.0	0.914237873900759	726.2925478644961	37.5
40	136.0	0.9119726042267124	723.5673221213557	37.5
40	140.0	0.9097246590400572	718.2796122530331	37.5
40	144.0	0.9054954532195197	710.9100500100949	37.5
40	148.0	0.9091173617165439	702.8035130887527	37.5
40	152.0	0.9119588098604089	696.7813475945932	37.5
40	156.0	0.9120649399522208	692.3596000990497	37.5
40	160.0	0.9061810114711109	692.9479351000008	37.5
40	164.0	0.9127330734714818	694.2853964526341	37.5
40	168.0	0.9185213753002329	692.0044455485524	37.5
40	172.0	0.918554565658343	681.7041422268092	37.5
40	176.0	0.932305654513922	675.0670667923426	37.5
40	180.0	0.929806140081678	675.9935223038748	37.5
40	184.0	0.9352415010021312	676.0659440312343	37.5
40	188.0	0.939102284525755	676.2715246346713	37.5
40	192.0	0.9425430923002283	671.9801080940073	37.5
40	196.0	0.9460105631371283	668.7112629709591	37.5
40	200.0	0.9514439731017942	663.3262059465411	37.5
40	204.0	0.948388332219189	659.8264035777103	37.5
40	208.0	0.9469259979089715	658.5718264248794	37.5
40	212.0	0.949611811806496	655.3968465619128	37.5
40	216.0	0.9509785714898422	655.3996466645792	37.5
40	220.0	0.9522686456043749	654.9310936840203	37.5
40	224.0	0.9578242894523022	654.1131266300342	37.5
40	228.0	0.9502297889496143	655.4433276252036	37.5
40	232.0	0.9526827887898522	654.4494364073189	37.5
40	236.0	0.9489873644727254	653.8994468727179	37.5
40	240.0	0.9458117528155717	652.9157747415243	37.5
40	244.0	0.947603560733115	653.0729099016364	37.5
40	248.0	0.9429772703779987	654.1770717560391	37.5
40	252.0	0.9443652824730546	653.6554427952532	37.5
40	256.0	0.9436171800702029	653.0349179361999	37.5
40	260.0	0.939188820682896	652.5084596238664	37.5
40	264.0	0.9398356256552336	654.1492016583013	37.5
40	268.0	0.9393821435890108	649.6019713340172	37.5
40	272.0	0.9347691977714795	650.7043781769186	37.5
40	276.0	0.9359537121715461	649.3370505179287	37.5
40	280.0	0.9391870683139679	649.5254480685555	37.5
40	284.0	0.9359026453493697	646.9490323863691	37.5
40	288.0	0.9332919264372485	644.7062038857887	37.5
40	292.0	0.9331369145937418	643.5412294295901	37.5
40	296.0	0.931701087269488	644.7783435897671	37.5
40	300.0	0.9287521506620772	643.0607368551198	37.5
40	304.0	0.9340716248087637	645.2315113773102	37.5
40	308.0	0.9322574941509768	643.4820875834968	37.5
40	312.0	0.9285285914325394	645.7203534385874	37.5
40	316.0	0.925286179049228	645.2013570388482	37.5
40	320.0	0.9273131161582592	645.7552953889792	37.5
40	324.0	0.9319354487702769	644.9605519150699	37.5
40	328.0	0.9293466065757175	645.3869757938115	37.5
40	332.0	0.9269037999250248	644.7220772673336	37.5
40	336.0	0.926952051661813	645.5181901478662	37.5
40	340.0	0.9257757274700166	644.0874761074184	37.5
40	344.0	0.9249291148062772	644.5716047536076	37.5
40	348.0	0.9271867849530886	644.2884250880024	37.5
40	352.0	0.9306975930212109	646.0289701239574	37.5
40	356.0	0.9290148267197703	647.5751193617865	37.5
40	360.0	0.9275943469143767	647.5156346082966	37.5
40	364.0	0.9308015082237607	645.722156032681	37.5
40	368.0	0.9242940022475357	645.6687073546556	37.5
40	372.0	0.9250474334568362	645.8394727356006	37.5
40	376.0	0.9253855191853885	647.3925094721543	37.5
40	380.0	0.9282114897466742	647.622536012046	37.5
40	384.0	0.929426465069767	645.8890814765756	37.5
40	388.0	0.9281752241757375	647.3659486922328	37.5
40	392.0	0.9228874297450006	647.4547797520769	37.5
40	396.0	0.9249074474641726	644.8935357753884	37.5
40	400.0	0.9280429176515586	649.5340885572328	37.5
40	404.0	0.9245652200002966	648.7206514421792	37.5
40	408.0	0.9292633537478376	644.9397717673486	37.5
40	412.0	0.9264887285368377	647.3423431137161	37.5
40	416.0	0.9276186161748594	646.4399354457834	37.5
40	420.0	0.9302627316440232	647.7125755792077	37.5
40	424.0	0.9301676271495589	649.5530359200371	37.5
40	428.0	0.9283106014771951	648.9548644776295	37.5
40	432.0	0.9257402023180118	649.4271004399391	37.5
40	436.0	0.9232695880441638	648.9429721510163	37.5
40	440.0	0.9251965321659089	649.4876188209313	37.5
40	444.0	0.9229441388000587	650.7517841226033	37.5
40	448.0	0.9272287219461758	648.6357289129605	37.5
40	452.0	0.9215717546549902	650.2711732258255	37.5
40	456.0	0.9260831949400568	649.8938582964604	37.5
40	460.0	0.925541867837917	648.4334686417191	37.5
40	464.0	0.9239014242706893	648.2871674330481	37.5
40	468.0	0.9214670717617417	650.7749588128461	37.5
40	472.0	0.9252444584286434	649.0563138710211	37.5
40	476.0	0.9199756793136469	650.7234374803975	37.5
40	480.0	0.9264314681490996	648.9457298595997	37.5
40	484.0	0.9240464878279431	648.186489417093	37.5
40	488.0	0.921146507204422	648.3913261790829	37.5
40	492.0	0.9254350703003452	647.2259724735109	37.5
40	496.0	0.9286397083735776	647.2061891803816	37.5
40	500.0	0.9239372266917804	649.4400862952893	37.5
40	504.0	0.9244780817584946	649.1516841806297	37.5
40	508.0	0.9232869303027145	651.6230344084105	37.5
40	512.0	0.9238060647283302	651.4783213288243	37.5
40	516.0	0.9279194840200395	650.8409422130107	37.5
40	520.0	0.9261758739107785	652.2574551058618	37.5
40	524.0	0.92195236488114	652.1968488525307	37.5
40	528.0	0.9298264205357423	650.1366888749887	37.5
40	532.0	0.926968606569971	650.9228459541212	37.5
40	536.0	0.9239567191224893	650.3994310931814	37.5
40	540.0	0.9302018307456553	650.6575663981031	37.5
40	544.0	0.931469143709336	651.2720650692254	37.5
40	548.0	0.9280281760523631	651.9927191697997	37.5
40	552.0	0.9305481326952217	651.9242899990342	37.5
40	556.0	0.9283214399202764	650.9284881315074	37.5
40	560.0	0.9302802236404706	651.4876166308023	37.5
40	564.0	0.932164975091722	651.1193559288428	37.5
40	568.0	0.9368531979838635	651.2582613693639	37.5
40	572.0	0.9288731105793697	650.4444922716236	37.5
40	576.0	0.9341900354771607	650.0400949454685	37.5
40	580.0	0.9340520099553756	649.7875556567192	37.5
40	584.0	0.9300796799801686	650.6646359149258	37.5
40	588.0	0.9346820348049242	649.3188654740567	37.5
40	592.0	0.9354493568194305	647.5275298689033	37.5
40	596.0	0.9373817376046362	648.8418750031785	37.5
40	600.0	0.9365079416235933	648.0675815032437	37.5
40	604.0	0.932490739665278	648.8422242276658	37.5
40	608.0	0.933776781804517	647.096809391406	37.5
40	612.0	0.9364747436534104	646.9592673738836	37.5
40	616.0	0.9306013503335518	647.602946598803	37.5
40	620.0	0.9356647290172229	648.0425312608006	37.5
[truncated: 3,531 more rows]
