# Supplementary material for: Mechanistic origins of temperature scaling in the early embryonic cell cycle
Source: Nat Commun. 2025 Aug 28;16:8045. doi: 10.1038/s41467-025-62918-0 (PMC12394406; doi:10.1038/s41467-025-62918-0)
Supplement: Supplementary file 12 — Source Data [file 41467_2025_62918_MOESM12_ESM.zip › Source_Data_NatComm/Fig4/09-20-24/Pos15_processed_spots.csv]

TRACK_ID	TIME	RATIO	POSITION_X	RADIUS
20	0.0	0.9732884478812667	1016.6175325768038	37.5
20	4.0	0.9071306281042955	1019.2251569667782	37.5
20	8.0	0.8885743346585899	1011.9646969710236	37.5
20	12.0	0.8856126551267796	1015.1352174002444	37.5
20	16.0	0.8795277294941652	1017.7351982217226	37.5
20	20.0	0.8854527316118257	1016.1548204179348	37.5
20	24.0	0.8901796907996087	1013.8396618662978	37.5
20	28.0	0.9033379265306148	1023.3333408499392	37.5
20	32.0	0.9128754224350508	1021.1412012752508	37.5
20	36.0	0.9159258082574433	1004.7213245489318	37.5
20	40.0	0.9174374622440054	1001.9343167170128	37.5
20	44.0	0.9294184132147113	1012.3290352262096	37.5
20	48.0	0.9302920006078447	1015.5663260402278	37.5
20	52.0	0.9303772978119256	1025.824333846785	37.5
20	56.0	0.9375817887603973	1026.3245601115382	37.5
20	60.0	0.944753113460485	1036.211134644541	37.5
20	64.0	0.9498097321508374	1037.1113706122153	37.5
20	68.0	0.9523100004666938	1031.5579295547427	37.5
20	72.0	0.9505789058072927	1040.2474797061138	37.5
20	76.0	0.9556958740633328	1041.2772155900957	37.5
20	80.0	0.9561534136316345	1046.1696508348605	37.5
20	84.0	0.9591968800641679	1053.9473190956555	37.5
20	88.0	0.9619866962316062	1058.100491090414	37.5
20	92.0	0.9627103201565537	1055.7443014295995	37.5
20	96.0	0.9646541758818665	1054.7862389599693	37.5
20	100.0	0.9664056933792935	1056.374398999841	37.5
20	104.0	0.9705381313068211	1054.1236028099613	37.5
20	108.0	0.969926026848795	1057.217300630006	37.5
20	112.0	0.9729552903231966	1054.739872441745	37.5
20	116.0	0.9749416248591853	1055.215534091868	37.5
20	120.0	0.9786584051530385	1057.1563241087313	37.5
20	124.0	0.9760951107929985	1081.151461114168	37.5
20	128.0	0.9799697104036742	1078.745822307695	37.5
20	132.0	0.9843846727419492	1061.1860612466016	37.5
20	136.0	0.9883872290395288	1057.5752663683993	37.5
20	140.0	0.992484471724653	1052.9786580962027	37.5
20	144.0	0.9938664261704739	1054.806128507967	37.5
20	148.0	0.9912305042296583	1059.954755307077	37.5
20	152.0	0.993423900206541	1061.573292398455	37.5
20	156.0	0.9951492748964179	1061.7417199675117	37.5
20	160.0	0.9956067624392313	1062.8691245973707	37.5
20	164.0	0.996745991972366	1065.1424253221398	37.5
20	168.0	0.9931327192203347	1064.8605670389811	37.5
20	172.0	0.9935024137527191	1056.8124841101835	37.5
20	176.0	0.9936299816655254	1055.8706524765223	37.5
20	180.0	0.9931433626837394	1057.058998200327	37.5
20	184.0	0.995101707507366	1057.6738220488205	37.5
20	188.0	0.9952428540724518	1058.4507151764656	37.5
20	192.0	0.9972513774789282	1056.7642752384108	37.5
20	196.0	0.9948900200492479	1057.3244107295843	37.5
20	200.0	1.0000987612655239	1057.3297567922589	37.5
20	204.0	0.9975420741424168	1057.272389419851	37.5
20	208.0	0.993111871170375	1057.4463323371178	37.5
20	212.0	0.9946375200131183	1056.9171195450638	37.5
20	216.0	0.987113777493728	1055.9585293705711	37.5
20	220.0	1.0000778280920364	1052.9178916407766	37.5
20	224.0	0.9986238471926662	1055.4699650142486	37.5
20	228.0	0.9966347581399502	1052.2960928741054	37.5
20	232.0	0.9974623810147338	1054.7701043676714	37.5
20	236.0	0.9976165859772229	1050.2690710790446	37.5
20	240.0	0.9996927685304038	1044.714113509846	37.5
20	244.0	1.0000579888708487	1048.6034488631262	37.5
20	248.0	1.003144454368935	1047.8723354046035	37.5
20	252.0	0.9944323196476291	1050.4391594640638	37.5
20	256.0	0.999235808327763	1052.1232241434775	37.5
20	260.0	0.9995916120549417	1053.3755320845412	37.5
20	264.0	1.002384471713408	1050.9991533907682	37.5
20	268.0	1.0054182614052363	1052.1697534664863	37.5
20	272.0	0.9962211190752029	1053.0691810153796	37.5
20	276.0	1.0019351578403943	1059.371904092582	37.5
20	280.0	1.0041909323769838	1076.2070808851056	37.5
20	284.0	1.0045481147795856	1077.9881752956449	37.5
20	288.0	1.009917848867431	1077.068596298774	37.5
20	292.0	1.0092197983037874	1076.3571961176206	37.5
20	296.0	1.015834450285893	1089.814414401404	37.5
20	300.0	1.0153586005800532	1088.6120845422774	37.5
20	304.0	1.0135658557177727	1088.8017027074147	37.5
20	308.0	1.0165576608410585	1089.4334335961676	37.5
20	312.0	1.0174890745637275	1088.288904769344	37.5
20	316.0	1.0182210745921891	1089.3306207304315	37.5
20	320.0	1.0262148182012352	1085.6752485465058	37.5
20	324.0	1.0259278730410955	1088.69619966945	37.5
20	328.0	1.0242081719634923	1089.0307002379218	37.5
20	332.0	1.0329013982541522	1090.3183146689032	37.5
20	336.0	1.0368649094232414	1089.2749103972703	37.5
20	340.0	1.037339175185826	1087.0992034818355	37.5
20	344.0	1.0404137268472373	1087.611364713783	37.5
20	348.0	1.0522585531294766	1088.2863305137091	37.5
20	352.0	1.0960737179112598	1087.5658134620878	37.5
20	356.0	1.1216962199762912	1068.33218562931	37.5
20	360.0	1.115719169192344	1078.5913337738243	37.5
20	364.0	1.106129936774547	1080.1342931237853	37.5
20	368.0	1.0999312053876724	1080.0802790225555	37.5
20	372.0	1.0896747460906122	1079.240755006699	37.5
20	376.0	1.08628344008169	1079.0850524106177	37.5
20	380.0	1.0817206241415986	1073.5808349292583	37.5
20	384.0	1.0720406592733194	1071.8762140499323	37.5
20	388.0	1.0586684975711664	1072.3453672914588	37.5
20	392.0	1.0155424652330702	1071.7537102974322	37.5
20	396.0	0.9877263113148956	1070.632476680758	37.5
20	400.0	0.9691817496166579	1071.1674755975232	37.5
20	404.0	0.953643064519059	1073.3446993702091	37.5
20	408.0	0.9491355776850958	1072.6449951906588	37.5
20	412.0	0.9502375049435768	1074.6275975497233	37.5
20	416.0	0.9456880595538144	1073.502229233858	37.5
20	420.0	0.9417062122344427	1076.0313626661268	37.5
20	424.0	0.9427206326226766	1078.0691907881194	37.5
20	428.0	0.9402446110181895	1074.837118025245	37.5
20	432.0	0.9351687717442645	1074.8936281523854	37.5
20	436.0	0.9409367349274174	1076.1182321719991	37.5
20	440.0	0.9336773859363247	1075.7572622324606	37.5
20	444.0	0.929229676387685	1079.4459621064543	37.5
20	448.0	0.9243549416363168	1077.318768010742	37.5
20	452.0	0.9232755442481121	1074.6401101700098	37.5
20	456.0	0.9251600909174903	1076.6712996942708	37.5
20	460.0	0.9206468032416528	1071.7967115212466	37.5
20	464.0	0.9198893655838433	1076.478042888636	37.5
20	468.0	0.9183294347788498	1077.399002772394	37.5
20	472.0	0.9244854040489848	1077.500438621002	37.5
20	476.0	0.9198226991725824	1080.0315843235876	37.5
20	480.0	0.9199944627371575	1081.3599167350276	37.5
20	484.0	0.9190778791125903	1081.3201936456226	37.5
20	488.0	0.9219053877458394	1082.1639557162594	37.5
20	492.0	0.9215585092239135	1079.9091908546932	37.5
20	496.0	0.9173500909057744	1077.9000761954528	37.5
20	500.0	0.9246428951195523	1084.591054235634	37.5
20	504.0	0.9287705206894711	1081.429474195775	37.5
20	508.0	0.9253671447674114	1089.3734256654686	37.5
20	512.0	0.9370314946329513	1091.9942481100836	37.5
20	516.0	0.9283108537444127	1089.7258911432898	37.5
20	520.0	0.9336453405643671	1088.9777453479085	37.5
20	524.0	0.9377750731665362	1091.527662187044	37.5
20	528.0	0.9454578344230836	1089.62106263191	37.5
20	532.0	0.940093617871049	1090.0442478191922	37.5
20	536.0	0.9458065380882557	1088.5187523708023	37.5
20	540.0	0.9487875219101072	1089.0232566249915	37.5
20	544.0	0.9500341840752636	1090.572754988159	37.5
20	548.0	0.95375478824246	1088.1958648488414	37.5
20	552.0	0.9515904773472987	1090.4689514749512	37.5
20	556.0	0.9576462975536847	1090.0916951524653	37.5
20	560.0	0.9557378740195883	1090.130674624138	37.5
20	564.0	0.9552089843290771	1087.721718264249	37.5
20	568.0	0.9606122748564644	1090.146804533225	37.5
20	572.0	0.9636525677342506	1089.537074881969	37.5
20	576.0	0.9610061366449272	1090.1890421128442	37.5
20	580.0	0.9643509867274858	1090.0493020271335	37.5
20	584.0	0.9644988705932238	1087.403759245219	37.5
20	588.0	0.965222910722073	1088.8589659916809	37.5
20	592.0	0.9683591646118515	1089.1798892387096	37.5
20	596.0	0.9676451942489834	1089.9232727409344	37.5
20	600.0	0.9686328215110713	1090.2656901841142	37.5
20	604.0	0.9698209289898644	1088.9892191870213	37.5
20	608.0	0.974677379616438	1089.2512369776216	37.5
20	612.0	0.9735348492989554	1088.122167736029	37.5
20	616.0	0.9695986023195191	1088.7162745081278	37.5
20	620.0	0.9700374907504938	1090.1993838309213	37.5
20	624.0	0.9738191728402052	1086.5832964081626	37.5
20	628.0	0.9758116723964817	1087.647661013678	37.5
20	632.0	0.9687590466806134	1085.4727837272658	37.5
20	636.0	0.9709411791394175	1088.1791586243537	37.5
20	640.0	0.973551845540092	1083.6861474510472	37.5
20	644.0	0.9730061256043224	1083.4570602174172	37.5
20	648.0	0.9751596180321684	1083.2887479662131	37.5
20	652.0	0.9699351419399938	1082.1336925366832	37.5
20	656.0	0.9711869286156847	1084.06663964618	37.5
20	660.0	0.9652192944450041	1084.6889054789062	37.5
20	664.0	0.9670303811258038	1086.7099934379366	37.5
20	668.0	0.9774061637129351	1079.0947633327323	37.5
21	0.0	1.1036163448403655	1331.081484035188	37.5
21	4.0	1.018026463606772	1333.0056055480711	37.5
21	8.0	0.9993857372472893	1328.734290541549	37.5
21	12.0	0.9903274553965232	1326.2265714014238	37.5
21	16.0	0.985486879830503	1326.1359311601325	37.5
21	20.0	0.9884120707695353	1327.3617134425117	37.5
21	24.0	0.9920123964619554	1330.4703765244003	37.5
21	28.0	1.0043946244716953	1338.8127538745616	37.5
21	32.0	1.0123591862348609	1335.9884764611406	37.5
21	36.0	1.0167383855030665	1323.773799595231	37.5
21	40.0	1.02471956940954	1315.9599005138728	37.5
21	44.0	1.0312978600284681	1311.1184730430014	37.5
21	48.0	1.0345757317483602	1309.030057496159	37.5
21	52.0	1.0317937787163753	1305.6293453174285	37.5
21	56.0	1.038603816870093	1306.4496445940272	37.5
21	60.0	1.0418174371127227	1311.9181787570417	37.5
21	64.0	1.0437175698683536	1311.6776547298934	37.5
21	68.0	1.0482325036338689	1316.5003740924417	37.5
21	72.0	1.0475189539276002	1314.207613652971	37.5
21	76.0	1.0522215696398556	1315.6199799714695	37.5
21	80.0	1.0531233332872556	1318.857834274059	37.5
21	84.0	1.0601962302173848	1328.5128091377435	37.5
21	88.0	1.0590051905853555	1330.378317722876	37.5
21	92.0	1.0619065798637826	1332.0120363855876	37.5
21	96.0	1.066109620830765	1329.1987595034443	37.5
21	100.0	1.0668298415389692	1331.909921400141	37.5
21	104.0	1.074203263698577	1331.316395923571	37.5
21	108.0	1.0706836672897786	1331.9564672482638	37.5
21	112.0	1.0781132769760613	1331.6345173367072	37.5
21	116.0	1.076185920617154	1331.9488502426127	37.5
21	120.0	1.0744878665951163	1332.628336136394	37.5
21	124.0	1.0841808971476155	1340.7737228295805	37.5
21	128.0	1.0850121922719775	1344.6401149764506	37.5
21	132.0	1.0903646583506172	1338.391400385235	37.5
21	136.0	1.0985446316454468	1344.3308330113744	37.5
21	140.0	1.096531173104459	1341.808769311538	37.5
21	144.0	1.0975252039542271	1341.5271603447393	37.5
21	148.0	1.0987107926495665	1339.1604761463725	37.5
21	152.0	1.1001103101501712	1339.565942516183	37.5
21	156.0	1.104103948529315	1342.4872266971363	37.5
21	160.0	1.1069664747684584	1344.852621137664	37.5
21	164.0	1.111215090062633	1346.7792079091153	37.5
21	168.0	1.1108590595075762	1340.9905687309663	37.5
21	172.0	1.1181715858338759	1344.4742440582547	37.5
21	176.0	1.127206415929221	1341.1947634147973	37.5
21	180.0	1.190584859352906	1341.7893097322312	37.5
21	184.0	1.2264226223985268	1344.0388110515466	37.5
21	188.0	1.2000826181072235	1344.4088737765271	37.5
21	192.0	1.1002240705510287	1348.2902713243593	37.5
21	196.0	1.0085216367338132	1347.3726744381302	37.5
21	200.0	0.9869822322910192	1348.284706988889	37.5
21	204.0	0.9713713662819874	1347.3328703484017	37.5
21	208.0	0.9599501388071077	1346.2489841464956	37.5
21	212.0	0.9629582843862169	1348.344495763164	37.5
21	216.0	0.9600666096007534	1347.283592096192	37.5
21	220.0	0.9682563116617757	1346.0868594736396	37.5
21	224.0	0.9687967062718765	1345.9811251271242	37.5
21	228.0	0.9680808414314068	1347.3722679409682	37.5
21	232.0	0.9751859681511424	1346.2776688712063	37.5
21	236.0	0.9739826244912813	1348.5386483287873	37.5
21	240.0	0.9760137574248448	1350.8558191945554	37.5
21	244.0	0.9852574178276644	1354.418585426131	37.5
21	248.0	0.9834405636045508	1354.165015003187	37.5
21	252.0	0.9851716915635121	1354.0007369673351	37.5
21	256.0	0.9870013297833612	1350.6758688060695	37.5
21	260.0	1.000498698108389	1345.462658589071	37.5
21	264.0	0.9996958986780363	1347.6237926419165	37.5
21	268.0	0.9966326438342641	1347.8017385786218	37.5
21	272.0	1.0033176647411302	1352.500894471396	37.5
21	276.0	1.0084141654204737	1348.3578569745175	37.5
21	280.0	1.002389905959171	1333.998660785388	37.5
21	284.0	1.0026389838511094	1335.6343598337785	37.5
21	288.0	1.0022511657230913	1335.3505411293868	37.5
21	292.0	1.0111922719024138	1352.0537835095731	37.5
21	296.0	1.0151560476516397	1348.3109313631633	37.5
21	300.0	1.0136904955339627	1347.0748341430135	37.5
21	304.0	1.0098059143164726	1343.656794571677	37.5
21	308.0	1.0156862049801856	1344.991893746089	37.5
21	312.0	1.0219120489329485	1346.8079531848791	37.5
21	316.0	1.0166096951384418	1345.4950716417063	37.5
21	320.0	1.020608301951657	1343.6180549780508	37.5
21	324.0	1.0169052636733633	1344.9273565725964	37.5
21	328.0	1.024169302245162	1344.3013758973395	37.5
21	332.0	1.0208850171170585	1345.089308491274	37.5
21	336.0	1.0179815065331517	1345.1770445706602	37.5
21	340.0	1.0191767199437085	1345.4993316734783	37.5
21	344.0	1.0165146596480403	1343.4345338903108	37.5
21	348.0	1.0208285669292305	1344.7884505112488	37.5
21	352.0	1.0159293326258714	1346.047890703065	37.5
21	356.0	1.0285017398057592	1336.101311072749	37.5
21	360.0	1.0233280970677279	1340.3488540177011	37.5
21	364.0	1.0207186605528298	1337.4674426093072	37.5
21	368.0	1.025805016262079	1339.4564321820644	37.5
21	372.0	1.0236142548591398	1336.912858766847	37.5
21	376.0	1.0255491146277853	1335.8399462650243	37.5
21	380.0	1.026336942457206	1337.4994223338736	37.5
21	384.0	1.0218976915030091	1339.0972812071263	37.5
21	388.0	1.024327703850476	1337.388116632044	37.5
21	392.0	1.0243111916279004	1337.8930432520997	37.5
21	396.0	1.0280403584405151	1336.477761085038	37.5
21	400.0	1.023661613128469	1337.613754924113	37.5
21	404.0	1.0223989864254173	1335.518377764134	37.5
21	408.0	1.0226612787912215	1338.3576054801958	37.5
21	412.0	1.027602847568308	1337.189486856851	37.5
21	416.0	1.0235825058407646	1337.7474911162055	37.5
21	420.0	1.0291948912557627	1337.476644250473	37.5
21	424.0	1.023693305856255	1335.2458232319093	37.5
21	428.0	1.0327697303289856	1333.6005935026312	37.5
21	432.0	1.0259384515030727	1332.709927695765	37.5
21	436.0	1.0297517695419802	1336.902039539568	37.5
21	440.0	1.0312271922290837	1335.1712465503877	37.5
21	444.0	1.0328302074246778	1336.0415782440168	37.5
21	448.0	1.0279389330209314	1335.0227710886218	37.5
21	452.0	1.035610201097403	1336.953606758927	37.5
21	456.0	1.0299694475183998	1336.558171254966	37.5
21	460.0	1.0329050955804524	1337.8700642002889	37.5
21	464.0	1.0297128435400225	1334.0656943194751	37.5
21	468.0	1.0333796578056744	1337.0754793868325	37.5
21	472.0	1.0336389326931943	1338.5560036359814	37.5
21	476.0	1.0335129328318347	1337.6171439813766	37.5
21	480.0	1.030615145051571	1336.6340960484151	37.5
21	484.0	1.0353884634015589	1336.7250720010015	37.5
21	488.0	1.0308328574442063	1338.701889189978	37.5
21	492.0	1.034340499730357	1341.1731588262492	37.5
21	496.0	1.0383106225890775	1337.8510609693471	37.5
21	500.0	1.0385046054895817	1339.1279716793051	37.5
21	504.0	1.035982077551823	1336.3055740568757	37.5
21	508.0	1.0318223855555773	1348.23105075408	37.5
21	512.0	1.036981863087735	1350.6987206994972	37.5
21	516.0	1.0301402311897774	1348.3240333212057	37.5
21	520.0	1.0330338946832864	1348.769070065969	37.5
21	524.0	1.0382982555985707	1346.7161603533934	37.5
21	528.0	1.034524540695288	1344.1915465372724	37.5
21	532.0	1.0351049689181449	1346.5085700745094	37.5
21	536.0	1.0376590100281975	1346.6190047392645	37.5
21	540.0	1.036758636795735	1341.9698434277093	37.5
21	544.0	1.0346891988300233	1344.8401734583615	37.5
21	548.0	1.0419051658512226	1342.8221964271909	37.5
21	552.0	1.0391548963412238	1347.9346754952987	37.5
21	556.0	1.0377040414238115	1345.012740929158	37.5
21	560.0	1.0440115133667158	1347.7234771891722	37.5
21	564.0	1.0431228198562332	1347.175218299733	37.5
21	568.0	1.0425781448829148	1343.911226092533	37.5
21	572.0	1.0421725860636044	1345.7349680284594	37.5
21	576.0	1.0434331694994081	1346.977261977872	37.5
21	580.0	1.037655458824135	1346.9938417358264	37.5
21	584.0	1.0413205042232063	1345.5969076651336	37.5
21	588.0	1.0540736739599752	1348.092627462401	37.5
21	592.0	1.0454672334695523	1345.8069402120375	37.5
21	596.0	1.0445561169738875	1346.105904540754	37.5
21	600.0	1.049176246275455	1348.9960526740783	37.5
21	604.0	1.0495362945325761	1347.7756224741831	37.5
21	608.0	1.0538445310356108	1345.4663172444534	37.5
21	612.0	1.0487809482167283	1346.4578013608664	37.5
21	616.0	1.0565589205683947	1345.4949084100165	37.5
21	620.0	1.0535902740739356	1344.896983863969	37.5
21	624.0	1.0559813453438873	1344.042219964707	37.5
21	628.0	1.061444157481858	1343.4675056064436	37.5
21	632.0	1.0532588633140578	1341.8118846661196	37.5
21	636.0	1.0604709544364261	1342.170796421957	37.5
21	640.0	1.0626992899809717	1339.0995810069878	37.5
21	644.0	1.0650626576787436	1340.1513596731638	37.5
21	648.0	1.0697877223889254	1341.4163790197126	37.5
21	652.0	1.0676113460333245	1337.4054332186731	37.5
21	656.0	1.0742676228582575	1339.4151863615623	37.5
21	660.0	1.0707619692801527	1342.0871733583206	37.5
21	664.0	1.0676657823026905	1336.805916144814	37.5
21	668.0	1.0824126727776369	1333.7149688070356	37.5
25	0.0	0.9842184919266332	718.2109949044783	37.5
25	4.0	0.9289769685850822	712.9000192113612	37.5
25	8.0	0.9035819732729999	704.0751250068337	37.5
25	12.0	0.9075207687967355	707.5865489479797	37.5
25	16.0	0.9051409387802204	713.622683237308	37.5
25	20.0	0.9063518558966386	710.1666357939613	37.5
25	24.0	0.906362935203855	700.6695130112809	37.5
25	28.0	0.9228695277820631	720.7104135959469	37.5
25	32.0	0.9311044320004507	718.9677586533395	37.5
25	36.0	0.9328793834413547	703.9797814172596	37.5
25	40.0	0.9422239132733381	703.8931783342712	37.5
25	44.0	0.9506983168241774	711.6943598893037	37.5
25	48.0	0.9495956865170168	717.2104417786032	37.5
25	52.0	0.9488496649150344	719.3065588530951	37.5
25	56.0	0.9616537336000679	722.7067227679837	37.5
25	60.0	0.9637775939739761	730.828766365671	37.5
25	64.0	0.963541057972666	731.3567696281146	37.5
25	68.0	0.9675922025370072	729.5498592730283	37.5
25	72.0	0.9701487849045427	734.3296970830155	37.5
25	76.0	0.9739618868500872	737.2250325493607	37.5
25	80.0	0.9733225435105555	737.085452036503	37.5
25	84.0	0.9761247382053424	740.5868715110578	37.5
25	88.0	0.9766270941925499	740.8170698856919	37.5
25	92.0	0.9781834605470427	742.7437245525626	37.5
25	96.0	0.9817846106558525	744.9172719427332	37.5
25	100.0	0.9805102442139204	744.7387413462898	37.5
25	104.0	0.9885781466169137	746.2885306217643	37.5
25	108.0	0.9924947012446741	743.3164579324138	37.5
25	112.0	0.9905869244904586	743.8200508099858	37.5
25	116.0	0.986482319494234	742.0980925316236	37.5
25	120.0	0.993068067779229	742.9065769339638	37.5
25	124.0	0.992011974270782	751.0419414567453	37.5
25	128.0	0.9967325828103559	750.0755151314554	37.5
25	132.0	0.9933666877134419	742.0805823438238	37.5
25	136.0	1.0022062841749233	743.1183362989821	37.5
25	140.0	1.00162226994152	743.8877219789715	37.5
25	144.0	1.0032984770068418	743.0342265091018	37.5
25	148.0	1.000316946212774	752.7223691943158	37.5
25	152.0	1.0066977140763809	752.2831064757715	37.5
25	156.0	0.9971791547448579	703.4962948485974	37.5
25	160.0	1.0004128228215683	703.2474516520518	37.5
25	164.0	0.9980471177249537	706.9580714886304	37.5
25	168.0	1.0049370070108194	705.652375639561	37.5
25	172.0	0.9983699576453287	701.5424694115746	37.5
25	176.0	0.9936016895157456	703.5533873170476	37.5
25	180.0	1.0010685674725257	703.4022519537647	37.5
25	184.0	1.0063868448143587	703.3739678388455	37.5
25	188.0	1.0010795145943678	705.4068249939814	37.5
25	192.0	1.0009069179173942	702.958741995741	37.5
25	196.0	0.9993529925175111	703.7379438263844	37.5
25	200.0	0.9989271617793436	704.2174810396584	37.5
25	204.0	1.0013144792227713	702.0136408455678	37.5
25	208.0	1.0034905471735478	702.1659252848608	37.5
25	212.0	1.00361465185271	702.0701211101659	37.5
25	216.0	1.0016319323835177	702.0817617573847	37.5
25	220.0	0.9979815359073252	702.0313230930915	37.5
25	224.0	1.006379514016789	701.3222213196574	37.5
25	228.0	1.0077060317667916	701.2542124759725	37.5
25	232.0	1.0097363763266274	703.106437024634	37.5
25	236.0	1.0064800208939857	697.8611221984075	37.5
25	240.0	1.0116543697242024	697.422489418225	37.5
25	244.0	1.0080344081582922	697.0058890584017	37.5
25	248.0	1.0100438124593438	697.9486895541719	37.5
25	252.0	1.0150138832122564	697.2826443960616	37.5
25	256.0	1.013548115001216	697.2457757195654	37.5
25	260.0	1.012688521759668	695.9700443994415	37.5
25	264.0	1.0128131727064504	696.1377079805452	37.5
25	268.0	1.013590457383207	697.8931055705943	37.5
25	272.0	1.0150492759483336	697.6500573808909	37.5
25	276.0	1.0130184849285417	695.7479785204443	37.5
25	280.0	1.0214603205241048	686.3597884175869	37.5
25	284.0	1.0146269526872727	688.3637915112656	37.5
25	288.0	1.0214789934308648	686.8288534776993	37.5
25	292.0	1.0238606921216251	683.3183895602589	37.5
25	296.0	1.0237711021102158	685.5033542532134	37.5
25	300.0	1.0191298802215034	685.9459528918309	37.5
25	304.0	1.0263681581854969	684.8432885569947	37.5
25	308.0	1.026553366799918	685.402068958633	37.5
25	312.0	1.02681531300864	684.7484671010174	37.5
25	316.0	1.0256345404190113	684.1216261223506	37.5
25	320.0	1.0249918674482692	684.5626403916643	37.5
25	324.0	1.0318810804027956	685.076496509614	37.5
25	328.0	1.0305597609582486	685.1007608539668	37.5
25	332.0	1.0299786341394106	684.9807819561911	37.5
25	336.0	1.0356895998621152	685.7422957772887	37.5
25	340.0	1.0371128069809374	685.1784142096764	37.5
25	344.0	1.0366779238079165	684.7758631230355	37.5
25	348.0	1.0491614374507217	684.0265982781402	37.5
25	352.0	1.046797891411845	684.4428039420388	37.5
25	356.0	1.0541682100635243	674.1445337339909	37.5
25	360.0	1.0637162896159849	675.0143794367962	37.5
25	364.0	1.0702254043576538	674.2115250362665	37.5
25	368.0	1.076059410358679	674.0684653539466	37.5
25	372.0	1.0816964218506722	674.0845478862041	37.5
25	376.0	1.082487987523792	672.1367505121458	37.5
25	380.0	1.0795906079560171	670.0293482031599	37.5
25	384.0	1.071273733338507	666.6063689572782	37.5
25	388.0	1.0707228333280006	666.3537384451374	37.5
25	392.0	1.067164573990457	667.0084594970677	37.5
25	396.0	1.06532658942794	665.6528739634939	37.5
25	400.0	1.0562935059345335	665.6800311682453	37.5
25	404.0	1.0484320884487595	667.5937267841432	37.5
25	408.0	1.0484108079026502	669.543415548167	37.5
25	412.0	1.0354616879147054	668.1678246432566	37.5
25	416.0	1.036802226533633	667.9432893738264	37.5
25	420.0	1.0241459840284797	670.3057017962695	37.5
25	424.0	1.0199898477867264	669.9764101471482	37.5
25	428.0	1.0107655706261625	671.1311978211496	37.5
25	432.0	1.0088908560693564	671.0004872189572	37.5
25	436.0	0.9974196761349088	671.2137335170128	37.5
25	440.0	0.9955528694522272	670.8036662423045	37.5
25	444.0	0.9870416796383005	671.4093108498546	37.5
25	448.0	0.9829185535684684	672.8728839663505	37.5
25	452.0	0.9773520323689461	671.3923880927601	37.5
25	456.0	0.974338974129355	671.9755311868397	37.5
25	460.0	0.9734636952032767	673.345582068988	37.5
25	464.0	0.9708991747055622	674.174183518156	37.5
25	468.0	0.9683639185446572	678.6220817589145	37.5
25	472.0	0.9723798158411077	680.179207873434	37.5
25	476.0	0.9660482078200301	680.4596958474647	37.5
25	480.0	0.9688603653957045	679.7400771562591	37.5
25	484.0	0.9638273395594105	679.0138592820189	37.5
25	488.0	0.9641623035400662	677.779776286664	37.5
25	492.0	0.9587979533855977	679.0958772959972	37.5
25	496.0	0.9650140865934991	677.2305276701975	37.5
25	500.0	0.9604256185492757	678.4582096094185	37.5
25	504.0	0.9631153861652254	680.7092216659406	37.5
25	508.0	0.9572344749437627	716.1601196821605	37.5
25	512.0	0.963479690399267	713.2427335400945	37.5
25	516.0	0.9583843120160103	714.7568102702555	37.5
25	520.0	0.967915431259493	715.0056509980348	37.5
25	524.0	0.9610555564366972	714.8946360344064	37.5
25	528.0	0.9633637431133911	713.8463739100267	37.5
25	532.0	0.9657963227310847	711.9829937410577	37.5
25	536.0	0.9634542111931245	710.9673149965305	37.5
25	540.0	0.9650378128904081	712.2371810779615	37.5
25	544.0	0.9655153006945132	711.1557405856942	37.5
25	548.0	0.969825141996253	712.5752665926196	37.5
25	552.0	0.9628036760087795	710.1551515462799	37.5
25	556.0	0.969784271732384	710.9832581841152	37.5
25	560.0	0.9656255602289913	709.4486077113816	37.5
25	564.0	0.9647969481653457	710.1817724142387	37.5
25	568.0	0.9654726530774423	710.5443512738467	37.5
25	572.0	0.967408129160527	709.3770575284929	37.5
25	576.0	0.9692145300087224	711.7789408255207	37.5
25	580.0	0.9676182298491387	708.594854416018	37.5
25	584.0	0.9642196107204855	707.1749278636057	37.5
25	588.0	0.9695097422734936	708.7609155746686	37.5
25	592.0	0.9689069728517882	710.3516695332767	37.5
25	596.0	0.9624754498816561	709.9172254698609	37.5
25	600.0	0.9611547027174732	708.7254979032134	37.5
25	604.0	0.964636376293868	707.7965937656837	37.5
25	608.0	0.9666226552656542	708.3688693004356	37.5
25	612.0	0.969208736084694	706.6228097310437	37.5
25	616.0	0.9643702855722555	707.5982336817519	37.5
25	620.0	0.9661247389710206	705.0465146084994	37.5
25	624.0	0.9653062978902128	706.1133837434288	37.5
25	628.0	0.9643602122754268	706.7083630310756	37.5
25	632.0	0.9655833553814454	703.0173520191762	37.5
25	636.0	0.9634364694859363	703.2736070302559	37.5
25	640.0	0.9671463528639596	701.7954880247532	37.5
25	644.0	0.9680274283886015	703.5005399732282	37.5
25	648.0	0.9636288013488562	702.7761058212543	37.5
25	652.0	0.9587154601469283	702.3370284030907	37.5
25	656.0	0.9640056697381679	701.1416821337185	37.5
25	660.0	0.9605071876859479	705.4993113815051	37.5
25	664.0	0.9598216457133724	703.5863340423972	37.5
25	668.0	0.9671219380586589	700.3960845027304	37.5
26	0.0	0.9474007078400524	269.2054065095608	37.5
26	4.0	0.8913241384667591	246.15428302525044	37.5
26	8.0	0.8833419848948401	283.8629273990091	37.5
26	12.0	0.8838445380419724	284.2880361022651	37.5
26	16.0	0.883184555654557	296.161678755175	37.5
26	20.0	0.8878877247137382	341.7003092325271	37.5
26	24.0	0.8958818440332015	302.3213468461272	37.5
26	28.0	0.9116417038449731	304.8371321974617	37.5
26	32.0	0.9178813676440157	304.459608394796	37.5
26	36.0	0.9223043794521381	323.87674011197777	37.5
26	40.0	0.9247133805818952	308.26724622503826	37.5
26	44.0	0.9378236863580243	311.2974725403964	37.5
26	48.0	0.9399046147625856	310.7259752269308	37.5
26	52.0	0.9405344222525388	302.4167710072389	37.5
26	56.0	0.9500480239773976	312.09848166124505	37.5
26	60.0	0.9551154755011872	326.1759300647707	37.5
26	64.0	0.9553332671416028	324.90446949939724	37.5
26	68.0	0.957656686344156	318.7642216611346	37.5
26	72.0	0.9572682770023355	326.4499473741507	37.5
26	76.0	0.9612408261255376	326.7141329418974	37.5
26	80.0	0.9604874579877691	341.5875713027366	37.5
26	84.0	0.9656942337675176	358.48639447194205	37.5
26	88.0	0.9704851958371283	362.2214893204306	37.5
26	92.0	0.9713944322213133	360.9687205343556	37.5
26	96.0	0.9809289221794684	360.3431413509247	37.5
26	100.0	0.9756108377542496	359.6711743429305	37.5
26	104.0	0.9842104036863772	361.730519067607	37.5
26	108.0	0.9825107699662712	359.3990098609718	37.5
26	112.0	0.9833170739231174	359.8462320623233	37.5
26	116.0	0.9883212364411664	358.99325224618457	37.5
26	120.0	0.9861167994142779	360.2516904457358	37.5
26	124.0	0.9932094210835363	404.7449666188205	37.5
26	128.0	0.988727594346994	403.5160929877088	37.5
26	132.0	0.9900584712959346	447.5323259253421	37.5
26	136.0	1.0021429124936034	454.980140242484	37.5
26	140.0	0.9998576798843757	449.9030730364014	37.5
26	144.0	1.0027307483640766	451.7434035248428	37.5
26	148.0	1.006559889230539	450.8268200164437	37.5
26	152.0	1.008407743450375	451.0578744947818	37.5
26	156.0	1.0099571014347515	466.7804211701169	37.5
26	160.0	1.0149209962253505	466.7350269541114	37.5
26	164.0	1.0123600025187711	468.5303733044585	37.5
26	168.0	1.0193425122433932	466.2925899859667	37.5
26	172.0	1.0081797284577798	462.4477465851162	37.5
26	176.0	1.0182430054725298	464.9717640985608	37.5
26	180.0	1.020721200500877	463.4887141785217	37.5
26	184.0	1.0259527664254957	462.024510099238	37.5
26	188.0	1.0294112256923675	461.2188434953905	37.5
26	192.0	1.029403148678099	459.9417851865064	37.5
26	196.0	1.0394294095583776	460.44932899106215	37.5
26	200.0	1.0425646344704065	460.2313973325127	37.5
26	204.0	1.045587120150672	459.22025161325786	37.5
26	208.0	1.0521076175321131	461.4371133101343	37.5
26	212.0	1.056428997550088	460.0101509152874	37.5
26	216.0	1.048215460621793	459.3620560054622	37.5
26	220.0	1.0458604098081232	459.75180481297343	37.5
26	224.0	1.0398164397663023	460.0689449869348	37.5
26	228.0	1.0271079787422552	457.2204006486266	37.5
26	232.0	1.0236667658099252	462.200509969947	37.5
26	236.0	1.0169115033007914	449.5173324863432	37.5
26	240.0	1.0086931019893999	454.2573798343562	37.5
26	244.0	1.0039068220990606	453.1872024226231	37.5
26	248.0	0.9991140910482507	454.56354089848895	37.5
26	252.0	0.9916697509550361	451.8480551047259	37.5
26	256.0	0.9846496787137036	450.4161180747784	37.5
26	260.0	0.9872426939933204	452.6106196918215	37.5
26	264.0	0.9783981399251748	449.0483778546947	37.5
26	268.0	0.9754207342153501	449.9797589521209	37.5
26	272.0	0.9717641877895875	449.91742265860586	37.5
26	276.0	0.9637094846751241	447.2899655518366	37.5
26	280.0	0.9643866613715936	445.4457714004217	37.5
26	284.0	0.9586272187217955	447.6235305871011	37.5
26	288.0	0.953968453301715	443.824375297101	37.5
26	292.0	0.9552806010750974	454.478228237168	37.5
26	296.0	0.9543523492605537	462.1546634523213	37.5
26	300.0	0.9494283579043731	459.60211210421113	37.5
26	304.0	0.9499551289160123	458.3380664971951	37.5
26	308.0	0.9468732300142185	457.6337445360959	37.5
26	312.0	0.9493740561296988	457.0069309114694	37.5
26	316.0	0.9439809769640152	458.3022659065677	37.5
26	320.0	0.9480630657514896	459.8819311764648	37.5
26	324.0	0.9462012685863417	457.7092508042141	37.5
26	328.0	0.9508144855773558	457.6612782939516	37.5
26	332.0	0.9514569352608109	459.41732866632	37.5
26	336.0	0.9520650221096655	458.6688411661311	37.5
26	340.0	0.9532882583246336	458.2973701157681	37.5
26	344.0	0.9522946885103304	456.8610042526208	37.5
26	348.0	0.9592542029694062	458.3916403559082	37.5
26	352.0	0.9564680429522264	456.9495840457765	37.5
26	356.0	0.9620471911599143	449.43782781640544	37.5
26	360.0	0.9645992883934851	444.0877632509318	37.5
26	364.0	0.9601448010507091	442.7112477286939	37.5
26	368.0	0.9640162126258965	443.5628901206712	37.5
26	372.0	0.9585353664625277	444.4875441162809	37.5
26	376.0	0.9690785005627268	446.07771961980944	37.5
26	380.0	0.9702846984304858	445.16368331478304	37.5
26	384.0	0.964579674440782	439.6124062517519	37.5
26	388.0	0.9663968596356415	437.4574442076856	37.5
26	392.0	0.971888344896619	438.8737562087224	37.5
26	396.0	0.9655221289842207	436.6187578122285	37.5
26	400.0	0.966628567979388	440.920448306509	37.5
26	404.0	0.9673235373926379	438.6564294249125	37.5
26	408.0	0.9709709012052098	438.1268038563928	37.5
26	412.0	0.9667526355891624	439.6675953115558	37.5
26	416.0	0.966116793028022	440.3282486503347	37.5
26	420.0	0.9655585464817293	439.7833516459284	37.5
26	424.0	0.9686562610171539	439.7147814801572	37.5
26	428.0	0.9644498572122933	438.7415114878326	37.5
26	432.0	0.9570201102683676	439.1394446886847	37.5
26	436.0	0.970225934839844	436.7969714752931	37.5
26	440.0	0.9641509055818891	439.0645882052178	37.5
26	444.0	0.963343951191829	435.9000195299005	37.5
26	448.0	0.965899091916428	438.7028525792348	37.5
26	452.0	0.964972296815539	438.9374289039163	37.5
26	456.0	0.958995569716521	437.6075769339304	37.5
26	460.0	0.9649543218949336	435.8085313081898	37.5
26	464.0	0.9624428564526083	442.62909798939154	37.5
26	468.0	0.9607342483358807	444.6582946120965	37.5
26	472.0	0.963663530355	444.7741777393191	37.5
26	476.0	0.9585349487685894	441.9606482806369	37.5
26	480.0	0.962591128863208	444.767249452364	37.5
26	484.0	0.9608203763014684	449.3918286786386	37.5
26	488.0	0.9561189499815054	451.81848477564427	37.5
26	492.0	0.9564868091410813	452.52878875641017	37.5
26	496.0	0.9567748091770962	456.7090358352249	37.5
26	500.0	0.9557638888626578	456.9508852553967	37.5
26	504.0	0.9613483696828311	454.8730323315151	37.5
26	508.0	0.959007807967475	465.6630292386612	37.5
26	512.0	0.9638631515780673	463.3418467545872	37.5
26	516.0	0.9590010705522045	462.4578426359097	37.5
26	520.0	0.9614110341534833	466.5999713267001	37.5
26	524.0	0.9616905020095216	458.9385687337863	37.5
26	528.0	0.9631553445891915	464.18311597579975	37.5
26	532.0	0.9653924795204575	462.9764305542674	37.5
26	536.0	0.9617960485456882	461.885666454374	37.5
26	540.0	0.9606423442803619	465.61154008139096	37.5
26	544.0	0.9655096537531165	463.9996678273988	37.5
26	548.0	0.9606079293056554	464.366846640649	37.5
26	552.0	0.9612342510879353	467.4181735041017	37.5
26	556.0	0.9679387366064927	460.76320582935193	37.5
26	560.0	0.9630288701702125	461.8210776178669	37.5
26	564.0	0.964353764188072	467.9885922072798	37.5
26	568.0	0.9626275714565146	462.56892318751983	37.5
26	572.0	0.9649018525859713	463.7195188048373	37.5
26	576.0	0.9657762579061666	461.4801614998	37.5
26	580.0	0.9690633192039364	463.89801036805454	37.5
26	584.0	0.9644810572634628	463.8749065685933	37.5
26	588.0	0.9650997312990566	463.0083369682394	37.5
26	592.0	0.9690224139923348	464.38251154790487	37.5
26	596.0	0.9699703313265966	462.4359804625392	37.5
26	600.0	0.9679279797065182	467.0197015714182	37.5
26	604.0	0.9679504156407635	463.7260239610261	37.5
26	608.0	0.969923313120195	463.4238273778413	37.5
26	612.0	0.9686056245177583	460.0239905117573	37.5
26	616.0	0.974337727659172	462.1750680275165	37.5
26	620.0	0.9718538357253076	462.7435232429552	37.5
26	624.0	0.9710147816093602	459.207241319896	37.5
26	628.0	0.9695717115816586	462.4563354623432	37.5
26	632.0	0.9697324832875965	461.4351582636355	37.5
26	636.0	0.9746079867746578	463.4134642100705	37.5
26	640.0	0.970827801777467	460.8809099921951	37.5
26	644.0	0.9759973273080491	460.2314601917707	37.5
26	648.0	0.9775402081192118	460.4016839849064	37.5
26	652.0	0.975654401191508	460.0038397933647	37.5
26	656.0	0.9766429504316335	459.9634942714247	37.5
26	660.0	0.9837631456093527	458.3454184030948	37.5
26	664.0	0.9748082454818764	460.187336572195	37.5
26	668.0	0.9825400002670607	455.5066480178172	37.5
27	0.0	1.0230653433536612	1233.4348384104724	37.5
27	4.0	0.9652545557292702	1234.035456474492	37.5
27	8.0	0.9437090187128601	1229.2824676297876	37.5
27	12.0	0.9398907244005793	1230.6758526962292	37.5
27	16.0	0.9352244406521539	1246.618969791723	37.5
27	20.0	0.9399772413811871	1242.4466752816782	37.5
27	24.0	0.9386346579375269	1252.749388651942	37.5
27	28.0	0.9452688303641316	1270.0075520034522	37.5
27	32.0	0.9491843589074788	1261.235288347042	37.5
27	36.0	0.9631549575022064	1250.0748646607435	37.5
27	40.0	0.9655392979054341	1240.19894315739	37.5
27	44.0	0.9614737784757841	1246.6320462260153	37.5
27	48.0	0.9574243869473092	1251.1764191926866	37.5
27	52.0	0.9648345195223904	1262.663947802964	37.5
27	56.0	0.9719706598667004	1267.6795772532455	37.5
27	60.0	0.9742961594433823	1281.4295484504926	37.5
27	64.0	0.9706068623277592	1277.678161548313	37.5
27	68.0	0.9751973695480313	1269.1696943051916	37.5
27	72.0	0.9812055452943446	1279.6281953160023	37.5
27	76.0	0.9890535503863318	1279.702060462758	37.5
27	80.0	0.9918583347680985	1285.2785770117534	37.5
27	84.0	1.003869367357299	1301.5232138545573	37.5
27	88.0	1.0069508232824518	1303.661896374135	37.5
27	92.0	1.0082253299701325	1303.2673015219716	37.5
27	96.0	1.0091343576069893	1298.6411882394784	37.5
27	100.0	1.008059003080704	1298.137573428826	37.5
27	104.0	1.0152818699129464	1301.1870466154685	37.5
27	108.0	1.0170432311141673	1299.5954802579963	37.5
27	112.0	1.0182638914221185	1300.8062312852685	37.5
27	116.0	1.0227262338535357	1299.9018319562904	37.5
27	120.0	1.0222701907323768	1300.507270469919	37.5
27	124.0	1.0259957742202708	1339.67668082538	37.5
27	128.0	1.027957329498014	1338.3731155443063	37.5
27	132.0	1.0328885516369837	1331.6078705177956	37.5
27	136.0	1.0318454789257925	1331.91963470496	37.5
27	140.0	1.0412553932083637	1331.018365351512	37.5
27	144.0	1.0369236073328603	1329.24363025284	37.5
27	148.0	1.0368343178869739	1326.1298420792737	37.5
27	152.0	1.0368469983969046	1326.3739037105045	37.5
27	156.0	1.0416688629608086	1325.747674323368	37.5
27	160.0	1.0434069687690448	1327.4508573782614	37.5
27	164.0	1.0437603121721852	1329.7011448343203	37.5
27	168.0	1.045710473868131	1326.817921492798	37.5
27	172.0	1.0466462946311337	1326.4781876437137	37.5
27	176.0	1.0488881632363989	1325.716021268619	37.5
27	180.0	1.0568061165965474	1323.1020365786571	37.5
27	184.0	1.0630868278599777	1322.9745834506912	37.5
27	188.0	1.0833364605988451	1324.414639741344	37.5
27	192.0	1.1373768816887768	1324.8895244431988	37.5
27	196.0	1.1325824591642406	1326.201034658418	37.5
27	200.0	1.0904925513123	1326.8025461073012	37.5
27	204.0	0.9807827499865676	1328.7359770027426	37.5
27	208.0	0.9375310349569063	1330.0225009497542	37.5
27	212.0	0.9283546356703317	1331.2414295541623	37.5
27	216.0	0.923041805173989	1330.4573855962494	37.5
27	220.0	0.9273630284701232	1332.0465723128505	37.5
27	224.0	0.9288856967339515	1332.5911542204483	37.5
27	228.0	0.9212249039539419	1331.7337910908027	37.5
27	232.0	0.925014764931842	1331.4062300055227	37.5
27	236.0	0.9337305811707726	1332.799979824336	37.5
27	240.0	0.9305052213413736	1330.1326024394634	37.5
27	244.0	0.9284341770194721	1332.929768843474	37.5
27	248.0	0.9378405275561383	1329.931284100716	37.5
27	252.0	0.9381730607642143	1330.5529566283308	37.5
27	256.0	0.938156008707946	1328.472175865851	37.5
27	260.0	0.94288654252826	1331.5651339179267	37.5
27	264.0	0.9435850490292931	1330.248980612742	37.5
27	268.0	0.9462475957277925	1330.0595415345729	37.5
27	272.0	0.9471763930499606	1332.0483365664911	37.5
27	276.0	0.946462329522743	1331.7828458046936	37.5
27	280.0	0.9399905532505012	1325.5541833313305	37.5
27	284.0	0.9417659873461344	1326.3835390177949	37.5
27	288.0	0.9523105515018665	1325.3438854461035	37.5
27	292.0	0.9495534730869121	1339.3420422741383	37.5
27	296.0	0.9526015546617294	1341.5633383074	37.5
27	300.0	0.9542788947003763	1338.012821739127	37.5
27	304.0	0.9565839222476634	1336.648010503773	37.5
27	308.0	0.9514313562660629	1337.8382469155397	37.5
27	312.0	0.9624714371790304	1340.1706572197209	37.5
27	316.0	0.9581074995521521	1339.507193294949	37.5
27	320.0	0.9630122407179015	1338.8613290575315	37.5
27	324.0	0.959244827332554	1335.0415494398208	37.5
27	328.0	0.9625004125649108	1335.760443574708	37.5
27	332.0	0.9627242645292607	1332.746008280991	37.5
27	336.0	0.9569707521396785	1332.3788347387797	37.5
27	340.0	0.9559168321143099	1334.8578779783356	37.5
27	344.0	0.9619702180094016	1332.7699908081297	37.5
27	348.0	0.9545131050135881	1332.6852071363776	37.5
27	352.0	0.96047170047016	1332.8875011528737	37.5
27	356.0	0.9703878227476808	1327.6121322353388	37.5
27	360.0	0.969138677079861	1340.412434233741	37.5
27	364.0	0.9636952626094872	1341.470543068162	37.5
27	368.0	0.9675621993473582	1339.3604343953773	37.5
27	372.0	0.9644849040558449	1339.9734759766338	37.5
27	376.0	0.9739345658109897	1341.495147751947	37.5
27	380.0	0.9691901918055841	1340.9833876948426	37.5
27	384.0	0.9612993163063901	1346.841246267088	37.5
27	388.0	0.9708696511801663	1347.2016397136006	37.5
27	392.0	0.9684990961257957	1347.714172169993	37.5
27	396.0	0.9727275059519411	1349.2880666804322	37.5
27	400.0	0.9738034053404732	1348.9431698890264	37.5
27	404.0	0.970934758267228	1349.816685379924	37.5
27	408.0	0.975455109117388	1349.6759432665272	37.5
27	412.0	0.9703481694884669	1347.9493936818462	37.5
27	416.0	0.9762819748001679	1349.268270058369	37.5
27	420.0	0.967407635494958	1345.817205001834	37.5
27	424.0	0.9715861528784359	1345.655871469999	37.5
27	428.0	0.9734901939795693	1345.1298124751931	37.5
27	432.0	0.973430246908724	1344.5657940843291	37.5
27	436.0	0.9735538197456061	1342.9075660206631	37.5
27	440.0	0.9776119501506344	1342.435159059895	37.5
27	444.0	0.973156499690959	1342.5218499415228	37.5
27	448.0	0.975859106014958	1340.5342783529911	37.5
27	452.0	0.9814644223975618	1342.831568644982	37.5
27	456.0	0.9810055178745818	1342.2752167133342	37.5
27	460.0	0.9792324235205195	1342.146962248003	37.5
27	464.0	0.9760928277075313	1344.4118024536442	37.5
27	468.0	0.9794128985318449	1345.4390056856205	37.5
27	472.0	0.9812620267307512	1344.9114487325985	37.5
27	476.0	0.9810676978252755	1345.7941437569564	37.5
27	480.0	0.976890427648128	1344.7617573230286	37.5
27	484.0	0.9765501932625045	1346.398011084519	37.5
27	488.0	0.9829359699982677	1348.7462554482402	37.5
27	492.0	0.9775866436223302	1349.4102086449668	37.5
27	496.0	0.981024370086991	1348.3442285625488	37.5
27	500.0	0.9808352697430254	1348.429922798174	37.5
27	504.0	0.9810736628311768	1354.8627093484854	37.5
27	508.0	0.9820712378480342	1373.744784809835	37.5
27	512.0	0.988533544076148	1374.5320860545237	37.5
27	516.0	0.9778835228515516	1374.2689686085591	37.5
27	520.0	0.9841195962465679	1375.5874906897686	37.5
27	524.0	0.9818793910515338	1372.6974741758024	37.5
27	528.0	0.9821768590809254	1373.2669728019366	37.5
27	532.0	0.9843777055891698	1372.4997877971018	37.5
27	536.0	0.9881038353446842	1372.8763980264491	37.5
27	540.0	0.9876593158690423	1374.2046673566736	37.5
27	544.0	0.9902246789565894	1373.6196613721618	37.5
27	548.0	0.9855144856965777	1373.8806852507837	37.5
27	552.0	0.9880489976699413	1373.7118179396314	37.5
27	556.0	0.9850080681943035	1371.916807326836	37.5
27	560.0	0.9894994928733236	1372.472682278884	37.5
27	564.0	0.9836415393172601	1371.745828168245	37.5
27	568.0	0.9893111071771263	1372.407465604296	37.5
27	572.0	0.9867321120064385	1373.0399010311871	37.5
27	576.0	0.9920233245072841	1372.309965637963	37.5
27	580.0	0.9883823070442108	1372.8617135071147	37.5
27	584.0	0.9931957694918578	1371.472420421935	37.5
27	588.0	0.9924348570130007	1372.286254362181	37.5
27	592.0	0.9928786987519289	1370.8894664888346	37.5
27	596.0	0.9873064171486166	1370.9205142147798	37.5
27	600.0	0.9968134109911647	1370.1959736047731	37.5
27	604.0	0.998465492655552	1372.506681424725	37.5
27	608.0	0.9973420925914107	1370.9179940811082	37.5
27	612.0	0.9957946587900819	1371.1407052373877	37.5
27	616.0	0.9975427014664613	1370.6376274029446	37.5
27	620.0	0.9997061676618204	1370.8255320118717	37.5
27	624.0	1.0055013250489024	1371.8424235343505	37.5
27	628.0	0.9998037660713004	1370.3921369696682	37.5
27	632.0	0.9946863953321032	1370.885410806815	37.5
27	636.0	0.9969000401103122	1369.5107119045172	37.5
27	640.0	1.0013399855692908	1369.51226551056	37.5
27	644.0	0.9999687620946727	1368.904327728976	37.5
27	648.0	1.0008224866381448	1369.826161789316	37.5
27	652.0	1.0049536348151067	1370.7495759913047	37.5
27	656.0	1.007604813944552	1370.8708913443768	37.5
27	660.0	1.0001251739125807	1371.287729602824	37.5
27	664.0	1.0000687905876404	1370.652087708264	37.5
27	668.0	1.0074678157211059	1392.95890560642	37.5
29	0.0	0.9940182553410104	1094.5403292714325	37.5
29	4.0	0.9245332273757373	1098.6786299381272	37.5
29	8.0	0.9138931879950264	1093.133189550718	37.5
29	12.0	0.9142074792199308	1095.7478398618728	37.5
29	16.0	0.9071971020369238	1096.8796759759975	37.5
29	20.0	0.9051877268808998	1096.0205691246272	37.5
29	24.0	0.9137132528489612	1094.3195081722583	37.5
29	28.0	0.9203354523636581	1107.305059253843	37.5
29	32.0	0.93071545285217	1098.8764839189664	37.5
29	36.0	0.9324427823347142	1084.768162615721	37.5
29	40.0	0.9373652571420105	1077.8257074973856	37.5
29	44.0	0.9488017912339594	1087.4549981527853	37.5
29	48.0	0.949460074983284	1092.6185720652848	37.5
29	52.0	0.954591900352932	1103.918950810561	37.5
29	56.0	0.956912632547747	1105.6922232717145	37.5
29	60.0	0.9631238827354027	1117.596684712188	37.5
29	64.0	0.9675677490689543	1117.4443809464517	37.5
29	68.0	0.9654802836559495	1114.7209009331116	37.5
29	72.0	0.973138102528043	1121.7747357342544	37.5
29	76.0	0.9691015282325313	1123.0035693889258	37.5
29	80.0	0.9657512481575106	1128.7728515624246	37.5
29	84.0	0.9697956107713064	1140.975745637132	37.5
29	88.0	0.9718235695343047	1141.804648045618	37.5
29	92.0	0.9760084529902755	1141.5122935772133	37.5
29	96.0	0.9760764815693326	1141.058414796968	37.5
29	100.0	0.9780616753814726	1140.916765980373	37.5
29	104.0	0.9794244882847141	1141.48654305621	37.5
29	108.0	0.9808491074672978	1143.9756380925858	37.5
29	112.0	0.9853287933491044	1140.5088115882509	37.5
29	116.0	0.9868729931150788	1141.0953419255202	37.5
29	120.0	0.9888402381339754	1140.3823281091536	37.5
29	124.0	0.9918759566057274	1166.6988651850793	37.5
29	128.0	0.9855687038884704	1165.3386049003752	37.5
29	132.0	0.9912948944419111	1147.296979070429	37.5
29	136.0	0.9943440875149676	1143.0647154105282	37.5
29	140.0	0.9978082098648708	1140.414902652717	37.5
29	144.0	1.0025457340635295	1143.774969299032	37.5
29	148.0	1.0014654300661705	1146.3521560596473	37.5
29	152.0	1.0045139728206312	1146.42671523897	37.5
29	156.0	1.0022591934393061	1148.5768180522168	37.5
29	160.0	1.0018030912429141	1147.295965365033	37.5
29	164.0	1.003731239107833	1151.4598968680598	37.5
29	168.0	1.0052435992753583	1150.593642035207	37.5
29	172.0	1.009277686855341	1141.8471694516702	37.5
29	176.0	1.0114415101793686	1141.184988492511	37.5
29	180.0	1.0101028215975367	1143.2756764006413	37.5
29	184.0	1.0167399264144485	1142.737598843001	37.5
29	188.0	1.0157402879357094	1143.6233289041531	37.5
29	192.0	1.0171481028857783	1144.6535278527324	37.5
29	196.0	1.0201222752056265	1143.7227814389262	37.5
29	200.0	1.0194714155961724	1143.663965335003	37.5
29	204.0	1.027004217221414	1143.9409504173248	37.5
29	208.0	1.0276109957379536	1142.374583916972	37.5
29	212.0	1.0346935167674822	1144.1905043288468	37.5
29	216.0	1.0665521878117004	1141.787139581854	37.5
29	220.0	1.1131936930730815	1141.353378200729	37.5
29	224.0	1.1038931018977123	1141.4456565335308	37.5
29	228.0	1.0705652155770586	1142.270546480426	37.5
29	232.0	0.9613338856116065	1144.4000823186504	37.5
29	236.0	0.9286671652009035	1139.1056392652172	37.5
29	240.0	0.9196209266347133	1138.9793513425218	37.5
29	244.0	0.9185864050664969	1141.2647956836324	37.5
29	248.0	0.9177151915040509	1138.6286942010292	37.5
29	252.0	0.9116968883452677	1138.6841904277942	37.5
29	256.0	0.9145493990622185	1139.3751528656885	37.5
29	260.0	0.9197424064053566	1140.006865323322	37.5
29	264.0	0.91988516959744	1138.8444613614454	37.5
29	268.0	0.9220631438541111	1140.245351250258	37.5
29	272.0	0.9175374259236025	1139.422578539427	37.5
29	276.0	0.9302962658227087	1139.3367613868636	37.5
29	280.0	0.9287863093354943	1155.7586330258318	37.5
29	284.0	0.9245744871847935	1154.865261211245	37.5
29	288.0	0.9359662793573531	1153.5478473967692	37.5
29	292.0	0.9348707839175969	1152.251851406895	37.5
29	296.0	0.9430385826324955	1171.8674445679087	37.5
29	300.0	0.9499409133855075	1174.3584930279023	37.5
29	304.0	0.9403285854880686	1177.0404468446684	37.5
29	308.0	0.9471697862930781	1176.268647827868	37.5
29	312.0	0.952229400285851	1177.6507642233034	37.5
29	316.0	0.9502329534635109	1177.702165228682	37.5
29	320.0	0.9534953209722618	1177.94035775568	37.5
29	324.0	0.9572797382369554	1176.1080545988514	37.5
29	328.0	0.958148803249542	1179.7323060218364	37.5
29	332.0	0.9633519815755179	1178.385902805171	37.5
29	336.0	0.9605392028262757	1179.3130017154986	37.5
29	340.0	0.9640581860529185	1177.9809148704005	37.5
29	344.0	0.9674521520327101	1173.9614116865237	37.5
29	348.0	0.9701861226760233	1175.1486390784798	37.5
29	352.0	0.9708064018066109	1175.7517552320674	37.5
29	356.0	0.9721890624333954	1152.744010253781	37.5
29	360.0	0.9684891190557995	1164.7802764410872	37.5
29	364.0	0.976622008668477	1165.6835413850545	37.5
29	368.0	0.971569272547954	1167.125436706271	37.5
29	372.0	0.9714899909586967	1165.8317389105623	37.5
29	376.0	0.9717264000285716	1165.58635616874	37.5
29	380.0	0.9749173105300187	1160.2647176591793	37.5
29	384.0	0.9707071271821792	1159.537506819741	37.5
29	388.0	0.9757405723546585	1157.2601470454233	37.5
29	392.0	0.976566430199742	1158.401377092205	37.5
29	396.0	0.9797546874013185	1156.8576506696843	37.5
29	400.0	0.9801413460795606	1155.617034540361	37.5
29	404.0	0.9770674514077435	1156.111497054986	37.5
29	408.0	0.9807946406360092	1157.5874263572184	37.5
29	412.0	0.987209284467679	1156.1971279123068	37.5
29	416.0	0.9887656321850224	1156.0392397495657	37.5
29	420.0	0.9806814489366751	1158.4172147340275	37.5
29	424.0	0.985033854462917	1157.741837477713	37.5
29	428.0	0.9869240757473302	1157.0222240809528	37.5
29	432.0	0.9848378589460295	1157.5027067476449	37.5
29	436.0	0.9842741160156651	1158.4959099008436	37.5
29	440.0	0.9885970230904026	1159.3784500275358	37.5
29	444.0	0.983761623444587	1161.0183680569426	37.5
29	448.0	0.9850346923816116	1159.352115367008	37.5
29	452.0	0.9893185803406029	1159.3559063916623	37.5
29	456.0	0.9924194087101637	1160.6490569598766	37.5
29	460.0	0.9907901837924845	1157.9930077487816	37.5
29	464.0	0.9867544158920314	1160.399068878303	37.5
29	468.0	0.9912416974950365	1162.4305829021257	37.5
29	472.0	0.999374639133202	1162.8422959153131	37.5
29	476.0	1.0005927691552556	1164.523824883257	37.5
29	480.0	1.0017284908048532	1163.3922229718382	37.5
29	484.0	1.0086722858715316	1164.328261355061	37.5
29	488.0	1.0152843404161342	1165.1199671853378	37.5
29	492.0	1.0209988772603387	1166.5245925961974	37.5
29	496.0	1.0288084544799414	1165.3704441750883	37.5
29	500.0	1.027103740579665	1165.7782277297677	37.5
29	504.0	1.0185891244591476	1167.8036380157016	37.5
29	508.0	1.0175760373918479	1176.5844253788446	37.5
29	512.0	1.0180652122935276	1174.6364857847193	37.5
29	516.0	1.0072060155460412	1175.0511589634666	37.5
29	520.0	1.0033464579722984	1176.7277223955173	37.5
29	524.0	0.9960992087439672	1175.6712265405995	37.5
29	528.0	0.9874643096959752	1174.655557172606	37.5
29	532.0	0.9844740199828308	1174.1065979930818	37.5
29	536.0	0.9765815766692612	1174.7147509350098	37.5
29	540.0	0.9792486425354412	1175.2811163461213	37.5
29	544.0	0.972028004344049	1173.5311185886278	37.5
29	548.0	0.9681659495468987	1173.7909474896117	37.5
29	552.0	0.9650472869429486	1174.6154307528288	37.5
29	556.0	0.9596809671955439	1173.3451395943016	37.5
29	560.0	0.9621170398965053	1172.9489345249872	37.5
29	564.0	0.9567947337116623	1172.962997614615	37.5
29	568.0	0.9577548173149134	1172.9139144670976	37.5
29	572.0	0.9573985260166007	1173.1611815316476	37.5
29	576.0	0.951707853366368	1175.2823412643206	37.5
29	580.0	0.9538945939177101	1172.1670068610772	37.5
29	584.0	0.9468672044002377	1172.9715256047443	37.5
29	588.0	0.9510323441836409	1171.7130379908665	37.5
29	592.0	0.9458024612776291	1170.902045421017	37.5
29	596.0	0.9443381311430942	1173.623211260599	37.5
29	600.0	0.947412348475716	1172.045951467381	37.5
29	604.0	0.9487991711415134	1171.855636858873	37.5
29	608.0	0.9419838635244945	1171.4713285360776	37.5
29	612.0	0.9417892934545786	1173.4926578552984	37.5
29	616.0	0.9400445459415464	1171.328155316996	37.5
29	620.0	0.9440942151550838	1172.287888343619	37.5
29	624.0	0.9408855744702227	1171.9491182027282	37.5
29	628.0	0.9434470806219368	1171.506251227563	37.5
29	632.0	0.9447154412523282	1171.9649147758134	37.5
29	636.0	0.9467404605752735	1167.4894721950934	37.5
29	640.0	0.9533295458670734	1168.3151065557572	37.5
29	644.0	0.9521012033445727	1164.4193153365002	37.5
29	648.0	0.9582741887860532	1169.481814798876	37.5
29	652.0	0.957752872640877	1165.785178157205	37.5
29	656.0	0.9610947871202628	1166.51464011607	37.5
29	660.0	0.9582971998134178	1164.6863637895676	37.5
29	664.0	0.9568357570934481	1164.5913285962436	37.5
29	668.0	0.959947666891881	1165.201163822259	37.5
32	0.0	1.052210510982158	1785.4903632037997	37.5
32	4.0	0.9857102270868774	1787.8018555480644	37.5
32	8.0	0.9728332376305148	1787.4833873484013	37.5
32	12.0	0.9570202157906994	1788.476415837158	37.5
32	16.0	0.9523930639893391	1792.16909746871	37.5
32	20.0	0.9613297111909932	1790.977097798495	37.5
32	24.0	0.9593743543212506	1791.161946087651	37.5
32	28.0	0.9693659743617117	1794.7368566208356	37.5
32	32.0	0.9793317897602923	1792.574902999352	37.5
32	36.0	0.9884696975609661	1789.009840361872	37.5
32	40.0	1.0088904509090966	1773.6960571608754	37.5
32	44.0	1.0210773644396807	1775.6672126233293	37.5
32	48.0	1.0197268819022387	1775.4324187707584	37.5
32	52.0	1.026412308214533	1775.3548245280865	37.5
32	56.0	1.0281186872556385	1771.578194457795	37.5
32	60.0	1.0376100562194868	1774.9870242361071	37.5
32	64.0	1.0326876597756454	1773.135705453419	37.5
32	68.0	1.0432498693520378	1781.1801233032493	37.5
32	72.0	1.0424254425330883	1776.656365494876	37.5
32	76.0	1.0402149266591083	1778.9009004542347	37.5
32	80.0	1.042374473710492	1777.8279145859256	37.5
32	84.0	1.052885490207025	1773.0232630528935	37.5
32	88.0	1.0470590468640837	1771.9048406782836	37.5
32	92.0	1.0495191971831772	1774.6882393148546	37.5
32	96.0	1.058152509779019	1773.8752309722904	37.5
32	100.0	1.0531515288360642	1774.5090490977018	37.5
32	104.0	1.058975178957984	1770.387516868145	37.5
32	108.0	1.0653434839102356	1770.7842295893213	37.5
32	112.0	1.0711671340321556	1778.1489351217351	37.5
32	116.0	1.0693392656199283	1778.0798207457133	37.5
32	120.0	1.0691226785860763	1775.321860875817	37.5
32	124.0	1.0717778464456706	1777.1674876966754	37.5
32	128.0	1.0773038067271892	1776.9013597576604	37.5
32	132.0	1.078820214700097	1769.0449018896588	37.5
32	136.0	1.0812066969286618	1770.3707137521442	37.5
32	140.0	1.0816868872510648	1774.5177348635154	37.5
32	144.0	1.086997540051895	1767.64073957263	37.5
32	148.0	1.085369085333875	1766.264487818096	37.5
32	152.0	1.0844289278176222	1764.912937199232	37.5
32	156.0	1.0840064239036047	1763.904977619827	37.5
32	160.0	1.0897879073677743	1765.6894620858725	37.5
32	164.0	1.0903521448654951	1770.4066946615435	37.5
32	168.0	1.0897435197693672	1775.3058377261266	37.5
32	172.0	1.0955691728725618	1775.6744134970802	37.5
32	176.0	1.1015462201448527	1777.678300001744	37.5
32	180.0	1.1130177832200865	1777.1437155810545	37.5
32	184.0	1.1732613680607462	1781.7929773709325	37.5
32	188.0	1.203353061272106	1775.2559016049215	37.5
32	192.0	1.1667962288898084	1773.341619360231	37.5
32	196.0	1.0441474114227354	1775.6227391129505	37.5
32	200.0	0.9822358795902052	1779.4198706993616	37.5
32	204.0	0.969611447863697	1775.522950201533	37.5
32	208.0	0.9562038764714149	1774.1999469929222	37.5
32	212.0	0.9531497673149979	1777.4238455057553	37.5
32	216.0	0.9492021984462203	1775.4084892983817	37.5
32	220.0	0.9490000224724506	1776.7094270007376	37.5
32	224.0	0.9489432837494395	1772.0226430275568	37.5
32	228.0	0.9544252824938839	1767.4584627665558	37.5
32	232.0	0.9546512242580835	1761.717057291225	37.5
32	236.0	0.9550968956694228	1768.0949542344672	37.5
32	240.0	0.9595003800418934	1768.049878858926	37.5
32	244.0	0.9638168257735057	1768.1580311510922	37.5
32	248.0	0.968214041074713	1768.6015365641404	37.5
32	252.0	0.9737597710415432	1763.7668702676683	37.5
32	256.0	0.973666458400706	1768.2016189281185	37.5
32	260.0	0.9842606636520103	1765.97873650063	37.5
32	264.0	0.9852134535043333	1764.7474940100076	37.5
32	268.0	0.9945252044720294	1764.798351530781	37.5
32	272.0	0.9908954853201218	1763.54889893504	37.5
32	276.0	0.9930342742019282	1765.218747322755	37.5
32	280.0	0.9953077830840352	1761.1794288487215	37.5
32	284.0	0.9961237719165515	1762.9192732885867	37.5
32	288.0	0.9980913709312068	1761.205901355327	37.5
32	292.0	0.990591839930548	1773.5231386450678	37.5
32	296.0	1.0031078406833374	1768.1960750842711	37.5
32	300.0	0.9953494828815609	1768.267284581702	37.5
32	304.0	1.002956826847967	1768.6585886071662	37.5
32	308.0	1.0020678363988296	1767.9269160948547	37.5
32	312.0	1.0053958498903544	1769.1999893338148	37.5
32	316.0	1.0023376047076682	1769.614135989267	37.5
32	320.0	1.0077026761685925	1771.1942874777835	37.5
32	324.0	1.006590600428361	1774.100629915435	37.5
32	328.0	1.0037754963622625	1770.9997170981935	37.5
32	332.0	1.010381219627459	1773.583883013193	37.5
32	336.0	1.0072390833459182	1772.5046272262505	37.5
32	340.0	1.0077211725986208	1768.9780933288769	37.5
32	344.0	1.0183942484892208	1771.8070920796397	37.5
32	348.0	1.014043247976369	1767.8607071288668	37.5
32	352.0	1.0180350806777154	1769.643548595141	37.5
32	356.0	1.0253724904013881	1759.3172933603546	37.5
32	360.0	1.0135167352550838	1754.7353431315055	37.5
32	364.0	1.0184743951221285	1756.5689030310589	37.5
32	368.0	1.0179720580972935	1754.012928344508	37.5
32	372.0	1.0252091626807542	1757.2865328111857	37.5
32	376.0	1.0308796757797416	1757.0194724909754	37.5
32	380.0	1.0281334014338195	1756.1401745322178	37.5
32	384.0	1.0264350504731266	1756.7412446953665	37.5
32	388.0	1.0288969436460569	1756.5882078723882	37.5
32	392.0	1.0277149976758955	1756.2148513820366	37.5
32	396.0	1.0310551591187893	1755.7697375087796	37.5
32	400.0	1.0287466012133104	1758.3081036247222	37.5
32	404.0	1.0259717388619185	1753.6296877375307	37.5
32	408.0	1.0320990357425768	1755.3671996532282	37.5
32	412.0	1.0321183842952713	1755.59837920719	37.5
32	416.0	1.0355843693800753	1758.7427185142276	37.5
32	420.0	1.0285530677683732	1754.2376242578985	37.5
32	424.0	1.0296941638732882	1756.5115829091087	37.5
32	428.0	1.0350697184699769	1754.913025610072	37.5
32	432.0	1.0310140406378379	1753.974273012803	37.5
32	436.0	1.0341417560018644	1753.9130000202829	37.5
32	440.0	1.0351465713418493	1756.8946220890427	37.5
32	444.0	1.0346715476980368	1756.273446704065	37.5
32	448.0	1.037999535176818	1753.5661871275213	37.5
32	452.0	1.0388639077128599	1754.5053166816815	37.5
32	456.0	1.0361963479297707	1753.7171224545566	37.5
32	460.0	1.038694684956808	1754.4958043725285	37.5
32	464.0	1.0415926037418326	1754.2459557326767	37.5
32	468.0	1.0365113734841593	1753.1792535516668	37.5
32	472.0	1.0418819336340324	1754.4416233466864	37.5
32	476.0	1.0388028782562813	1753.4072612075647	37.5
32	480.0	1.037319496610607	1752.722651872705	37.5
32	484.0	1.0427484813831243	1754.3328817257816	37.5
32	488.0	1.0468427262569326	1756.1193146996302	37.5
32	492.0	1.042965209707292	1754.39699237377	37.5
32	496.0	1.0375884746796993	1752.50297122094	37.5
32	500.0	1.040251082184029	1751.9043221346294	37.5
32	504.0	1.0371366234619241	1753.8608649427722	37.5
32	508.0	1.0428043011718338	1757.1292741545572	37.5
32	512.0	1.0507708811305452	1760.502830089351	37.5
32	516.0	1.050317708191551	1760.519607366536	37.5
32	520.0	1.0540477746517265	1759.800388054194	37.5
32	524.0	1.0533211297368377	1757.4202365601543	37.5
32	528.0	1.054712806603076	1756.7819755139317	37.5
32	532.0	1.054018989770902	1758.3320803444724	37.5
32	536.0	1.0537762599294997	1760.2501577216697	37.5
32	540.0	1.062047787284141	1759.9349040922689	37.5
32	544.0	1.0622078127554733	1760.5557468890945	37.5
32	548.0	1.0672055582607611	1765.6754627144894	37.5
32	552.0	1.0626662514953176	1761.597553651747	37.5
32	556.0	1.0609244332396828	1759.3388421757911	37.5
32	560.0	1.05705274354466	1765.9587097545725	37.5
32	564.0	1.053416781334233	1760.9271080291635	37.5
32	568.0	1.0579497051200062	1759.3586083592436	37.5
32	572.0	1.0589975975637753	1754.6670107254204	37.5
32	576.0	1.0632482310534952	1755.6203014008936	37.5
32	580.0	1.0701431379918602	1756.2793313931386	37.5
32	584.0	1.0646437008516174	1752.4225168367354	37.5
32	588.0	1.0697573071179283	1753.8492174437204	37.5
32	592.0	1.0725435531936864	1754.6231235154944	37.5
32	596.0	1.0755929181732944	1755.5279222999995	37.5
32	600.0	1.079207305961654	1758.634065053014	37.5
32	604.0	1.0894393617933444	1756.440327975332	37.5
32	608.0	1.1064214905344647	1756.0738648988745	37.5
32	612.0	1.1687402680269803	1755.2598824417285	37.5
32	616.0	1.1759841879493245	1755.857734606282	37.5
32	620.0	1.1561374999873673	1755.26964135721	37.5
32	624.0	1.0094475485952918	1756.9528598224072	37.5
32	628.0	0.9596273904139705	1756.363587705584	37.5
32	632.0	0.9345271166824323	1753.3593716064152	37.5
32	636.0	0.9287788676474465	1755.2643493481703	37.5
32	640.0	0.9307080718522073	1757.834239500084	37.5
32	644.0	0.92794756853541	1754.7905158256317	37.5
32	648.0	0.9285668229863332	1767.372883979384	37.5
32	652.0	0.9239402694780808	1752.7084734236096	37.5
32	656.0	0.9281277180130355	1763.567299342001	37.5
32	660.0	0.9309617755119549	1759.817789875898	37.5
32	664.0	0.9228271173579203	1752.5645611749417	37.5
32	668.0	0.9307722107902273	1766.4261905797648	37.5
33	0.0	1.0231256924905674	1490.0797244420496	37.5
33	4.0	0.9624904908351635	1488.8704789579838	37.5
33	8.0	0.9471780731386928	1489.7029172352716	37.5
33	12.0	0.9383489936764099	1484.4946956945455	37.5
33	16.0	0.9334538214636775	1492.6689736690898	37.5
33	20.0	0.9395525712526716	1489.659764171257	37.5
33	24.0	0.9408930959528565	1485.0651341555754	37.5
33	28.0	0.9498750462425826	1503.5268101653028	37.5
33	32.0	0.965282820589886	1496.1909411480397	37.5
33	36.0	0.9659947733481408	1501.6490655392115	37.5
33	40.0	0.967686548128275	1491.9854803237797	37.5
33	44.0	0.9780604403403935	1492.9199821872992	37.5
33	48.0	0.9810452305781313	1495.3983882884734	37.5
33	52.0	0.9793645051460739	1496.6939130709366	37.5
33	56.0	0.9876584963997035	1499.2755283926124	37.5
33	60.0	0.9978658030003289	1501.4487072443883	37.5
33	64.0	0.9921423590112759	1503.033297580269	37.5
33	68.0	0.9972971063266454	1506.3552447876664	37.5
33	72.0	0.9998329946440934	1498.248309462646	37.5
33	76.0	0.9998883857480554	1499.388926512742	37.5
33	80.0	1.0023103382475236	1499.8445697420632	37.5
33	84.0	1.0103372566602409	1507.2911051652104	37.5
33	88.0	1.0132367511109572	1511.2210475265333	37.5
33	92.0	1.0085227836717512	1512.2172722437465	37.5
33	96.0	1.0081404063097827	1508.844156737994	37.5
33	100.0	1.0142315343648343	1508.7203788856857	37.5
33	104.0	1.0207382160025849	1510.4644786588224	37.5
33	108.0	1.0158411448595528	1509.6247174842665	37.5
33	112.0	1.0197554224598568	1509.1985563660348	37.5
33	116.0	1.0152181335767507	1507.919929420753	37.5
33	120.0	1.0221572770806902	1509.858918280602	37.5
33	124.0	1.0269782548799653	1513.1291446991013	37.5
33	128.0	1.0291066535653015	1511.9951457743823	37.5
33	132.0	1.0293311535169085	1509.2553335596265	37.5
33	136.0	1.032461250941686	1514.3620824845457	37.5
33	140.0	1.03530416767457	1512.4278787152684	37.5
33	144.0	1.0356918715809722	1512.8243026104817	37.5
33	148.0	1.0395515744447197	1510.3934526639582	37.5
33	152.0	1.0360126286571	1510.1407395108	37.5
33	156.0	1.0458597888193863	1511.6168200934856	37.5
33	160.0	1.0397647787974524	1511.8889907079758	37.5
33	164.0	1.0358810601030979	1512.8824629120766	37.5
33	168.0	1.0375750719792016	1511.461784402964	37.5
33	172.0	1.0355935351774834	1509.5568127171275	37.5
33	176.0	1.0396570478891456	1510.134106674388	37.5
33	180.0	1.0468651371515534	1510.482628666162	37.5
33	184.0	1.0496487968539905	1512.6818280692255	37.5
33	188.0	1.0493740082005067	1512.6710349740492	37.5
33	192.0	1.0488814928811585	1511.8243229512757	37.5
33	196.0	1.0492356663607623	1510.9332942054143	37.5
33	200.0	1.048656060375068	1511.517631476983	37.5
33	204.0	1.0428512485233121	1510.719221461459	37.5
33	208.0	1.0395458971752942	1513.7451902170735	37.5
33	212.0	1.043659120240418	1513.5566020856018	37.5
33	216.0	1.0425888098550968	1514.7446175050893	37.5
33	220.0	1.0434924765353855	1514.4798686260117	37.5
33	224.0	1.0534498006677955	1514.9137085310952	37.5
33	228.0	1.0694165628672818	1514.5770579169014	37.5
33	232.0	1.1227754737502487	1512.7785544907288	37.5
33	236.0	1.131055105969283	1513.4154377937896	37.5
33	240.0	1.1031346755163773	1514.182173000157	37.5
33	244.0	0.9983756172652076	1517.3017775939468	37.5
33	248.0	0.9598799919480219	1517.7219142829874	37.5
33	252.0	0.9403671404287087	1520.0417854202162	37.5
33	256.0	0.9308199271474855	1524.4740773098492	37.5
33	260.0	0.9315906166813106	1523.9853390929954	37.5
33	264.0	0.9274306686602155	1523.0996144623632	37.5
33	268.0	0.9318271705056577	1520.6335145880144	37.5
33	272.0	0.933217951826924	1516.306429916465	37.5
33	276.0	0.9344196985387713	1509.7998677892504	37.5
33	280.0	0.9366244186145075	1511.6005691715775	37.5
33	284.0	0.9377026828313892	1513.1633889622544	37.5
33	288.0	0.9428609158544324	1512.1505197273668	37.5
33	292.0	0.9428325459232589	1516.8134254819313	37.5
33	296.0	0.9423584736392866	1508.3235345333626	37.5
33	300.0	0.9475257070716951	1509.0014690292187	37.5
33	304.0	0.9486488432716853	1509.9144904484729	37.5
33	308.0	0.946408531694337	1509.6372113756836	37.5
33	312.0	0.9580548892964329	1510.7612399578577	37.5
33	316.0	0.958344629209568	1511.519322746291	37.5
33	320.0	0.9581379679321774	1509.9710280945674	37.5
33	324.0	0.9596520496592026	1510.8916814222064	37.5
33	328.0	0.9687117520402391	1511.3181329126635	37.5
33	332.0	0.9694232625818486	1512.1718411177087	37.5
33	336.0	0.9740839498536376	1510.8281830955618	37.5
33	340.0	0.9726518282143723	1511.1245163821063	37.5
33	344.0	0.9759231748381516	1510.242465473666	37.5
33	348.0	0.9786491903002597	1511.5777091213347	37.5
33	352.0	0.977704651531361	1511.0734020446152	37.5
33	356.0	0.9727709804577588	1482.6745095200642	37.5
33	360.0	0.9697791607111352	1505.7186506541173	37.5
33	364.0	0.9774451523031986	1506.99958917924	37.5
33	368.0	0.9789933887628736	1505.700546560172	37.5
33	372.0	0.9825228598436873	1504.3643009810994	37.5
33	376.0	0.9833475518337053	1506.964183446794	37.5
33	380.0	0.9793347839172056	1502.3453345542948	37.5
33	384.0	0.9790482635162541	1502.5094621151593	37.5
33	388.0	0.9791916557325964	1505.4868809425543	37.5
33	392.0	0.9878861912157343	1506.489822088438	37.5
33	396.0	0.982977778516392	1506.4396132573484	37.5
33	400.0	0.985372209532887	1506.068556275593	37.5
33	404.0	0.9826253517949192	1506.0067001808477	37.5
33	408.0	0.9878966882281393	1507.6460254102692	37.5
33	412.0	0.9813753293348166	1506.2556401955703	37.5
33	416.0	0.9883967511474934	1506.240353574934	37.5
33	420.0	0.9847289382269355	1505.008300467745	37.5
33	424.0	0.9873665363727621	1505.0628112818226	37.5
33	428.0	0.9891725070983141	1504.1755654056612	37.5
33	432.0	0.9880273840617352	1504.1694858579165	37.5
33	436.0	0.9906553835050882	1504.0148150853386	37.5
33	440.0	0.9851548687306664	1504.0133041825666	37.5
33	444.0	0.9844771947007296	1503.68314042381	37.5
33	448.0	0.9851927892431205	1503.7324437393895	37.5
33	452.0	0.989189527241369	1502.5703969962187	37.5
33	456.0	0.9878881976780856	1504.1070892730206	37.5
33	460.0	0.9838282946697642	1502.6300497897528	37.5
33	464.0	0.9853923208649447	1503.1649362738322	37.5
33	468.0	0.9865976053099529	1504.6543816810192	37.5
33	472.0	0.9914308611243163	1505.967661552161	37.5
33	476.0	0.9910502006034406	1504.868145847717	37.5
33	480.0	0.9893760563955725	1505.8214550675575	37.5
33	484.0	0.9911392621702664	1503.185486786302	37.5
33	488.0	0.9892436454614217	1507.5049137280262	37.5
33	492.0	0.9917510498243745	1506.4778610233006	37.5
33	496.0	0.9896014967102522	1507.3603611727667	37.5
33	500.0	0.987589056768863	1506.7648481952024	37.5
33	504.0	0.9877977929977085	1509.6237150500006	37.5
33	508.0	0.9943721597949069	1526.910942726893	37.5
33	512.0	0.9950377838563988	1526.152251639867	37.5
33	516.0	0.9965063692944637	1524.6698320042706	37.5
33	520.0	0.9948387022598094	1525.6981581790606	37.5
33	524.0	1.0010516479942213	1523.9476110341852	37.5
33	528.0	0.9968451111489247	1524.0925856667109	37.5
33	532.0	0.9984478963324133	1524.0809832445666	37.5
33	536.0	1.0003905640267967	1521.6115562598704	37.5
33	540.0	0.9994958656750782	1520.2647302023254	37.5
33	544.0	0.9992925080161544	1521.779845585979	37.5
33	548.0	1.001764066818108	1521.546935451257	37.5
33	552.0	1.0000224455527424	1522.456709458324	37.5
33	556.0	1.00017918230667	1518.592249521035	37.5
33	560.0	1.0006125385784954	1520.07237367096	37.5
33	564.0	1.0005358889947722	1520.5522453323977	37.5
33	568.0	1.002885994295779	1520.7345740503542	37.5
33	572.0	1.0004615905303396	1519.2704289243293	37.5
33	576.0	1.0024681975490595	1519.0504311589425	37.5
33	580.0	1.0047465336898371	1521.3408577203531	37.5
33	584.0	0.9974947889752298	1517.95433707899	37.5
33	588.0	1.0051696509129393	1519.3606506414865	37.5
33	592.0	1.0068539600355941	1519.2968136562638	37.5
33	596.0	1.0039017576978249	1518.4975084834027	37.5
33	600.0	1.001099830981167	1517.5426469930787	37.5
33	604.0	1.0063141734926533	1517.6504698370334	37.5
33	608.0	1.0058056603358487	1517.138088409321	37.5
33	612.0	1.0064290397013593	1515.7516587220346	37.5
33	616.0	1.0086999101846574	1518.0350806457468	37.5
33	620.0	1.006303314042373	1518.3776439152937	37.5
33	624.0	1.0116531309237309	1518.7703142446603	37.5
33	628.0	1.01331085502219	1520.096853280539	37.5
33	632.0	1.0122087830766517	1517.849775045224	37.5
33	636.0	1.005487750361683	1518.6265670858363	37.5
33	640.0	1.0187362848818133	1519.233170163988	37.5
33	644.0	1.015912091256436	1518.5697086209686	37.5
33	648.0	1.012836354398214	1517.8936658386738	37.5
33	652.0	1.014935358683021	1518.9165244656	37.5
33	656.0	1.02066007122847	1517.664777800042	37.5
33	660.0	1.0099570076878637	1516.9766178085372	37.5
33	664.0	1.0131723228614313	1517.3525044293183	37.5
33	668.0	1.0130675795143702	1539.0717389381466	37.5
34	0.0	0.9179140295101416	577.4293447512514	37.5
34	4.0	0.8693589449856371	596.4210042516552	37.5
34	8.0	0.8417214101196618	585.4927044080973	37.5
34	12.0	0.8416228908161457	593.0500132956096	37.5
34	16.0	0.871420531857328	578.3816551632473	37.5
34	20.0	0.8771217358801232	574.8736029589551	37.5
34	24.0	0.8789059409368579	576.5262328241258	37.5
34	28.0	0.8886485108539692	586.8864806922322	37.5
34	32.0	0.8907650547258877	583.7260997617681	37.5
34	36.0	0.8949579097976469	558.2079302076643	37.5
34	40.0	0.9015867282654527	542.6273905880734	37.5
34	44.0	0.9141709563313977	552.4058320865449	37.5
34	48.0	0.9133790673410684	558.5227079813106	37.5
34	52.0	0.9239206186849465	548.4049585478103	37.5
34	56.0	0.9238829171765071	540.5695981040772	37.5
34	60.0	0.9207795357693618	548.7148813940473	37.5
34	64.0	0.9273595803424848	548.588574019363	37.5
34	68.0	0.9308995415568314	545.4422123447824	37.5
34	72.0	0.9323441502428534	550.8341183609891	37.5
34	76.0	0.9390876588982099	553.1150391121824	37.5
34	80.0	0.9394890785183804	562.6546494136247	37.5
34	84.0	0.9393747694793589	576.6347471862612	37.5
34	88.0	0.9445574094538847	575.7465676520035	37.5
34	92.0	0.9446835362060925	577.0136198101304	37.5
34	96.0	0.9446877672407085	578.7081005016229	37.5
34	100.0	0.9488223797790301	579.1873517270934	37.5
34	104.0	0.9535616845604453	578.8237969620561	37.5
34	108.0	0.9577465537198484	579.497971521673	37.5
34	112.0	0.9530454955993515	576.3285156787762	37.5
34	116.0	0.959333286995534	565.508497635788	37.5
34	120.0	0.9591374800300903	567.5145346511274	37.5
34	124.0	0.9594019425539908	564.7530269349699	37.5
34	128.0	0.9606354578238248	561.3070576317356	37.5
34	132.0	0.95710551944334	572.2895089050699	37.5
34	136.0	0.9664057166388627	569.0575979587423	37.5
34	140.0	0.9667992283849085	575.376479944216	37.5
34	144.0	0.9705342851779872	575.8001710981019	37.5
34	148.0	0.968962794255045	575.915767317418	37.5
34	152.0	0.9681389876280351	577.3428625745272	37.5
34	156.0	0.9732578443546875	587.6037268046085	37.5
34	160.0	0.974013687609554	587.6172056399964	37.5
34	164.0	0.9717149063818431	592.4762203117097	37.5
34	168.0	0.9777366394341231	590.5257091390495	37.5
34	172.0	0.9726720272058453	585.2554385473619	37.5
34	176.0	0.9817180018559086	585.5743690792531	37.5
34	180.0	0.9793010187202298	585.4184210405863	37.5
34	184.0	0.9770398259073545	585.9605051148266	37.5
34	188.0	0.9857704220512112	585.9799100595444	37.5
34	192.0	0.9831679940647619	583.5932544343478	37.5
34	196.0	0.9813114034694329	583.1485085773952	37.5
34	200.0	0.9821248909646291	583.5462744332342	37.5
34	204.0	0.9801374302550868	584.1437911878277	37.5
34	208.0	0.9822855275852721	584.1001413592502	37.5
34	212.0	0.9868929217427206	583.481477747002	37.5
34	216.0	0.9836455077729837	583.184989857163	37.5
34	220.0	0.9917584313145752	582.5499466328814	37.5
34	224.0	0.9871960731441847	581.9734913253071	37.5
34	228.0	0.9928756605768565	582.7859416122171	37.5
34	232.0	0.9910157143375733	582.0534722638882	37.5
34	236.0	0.9903112281665161	579.2958736885739	37.5
34	240.0	0.9939719665504698	580.1053805433792	37.5
34	244.0	0.9929436737442048	576.8098427255577	37.5
34	248.0	0.9992479572199762	577.5498316279687	37.5
34	252.0	0.9974306458678317	577.217168055549	37.5
34	256.0	0.9961569228235221	576.3361971436702	37.5
34	260.0	1.0046749688375365	576.2136215772463	37.5
34	264.0	0.9987341693588019	576.5321521049971	37.5
34	268.0	1.0031483668678183	577.4481101675558	37.5
34	272.0	1.0027716152562864	577.0789640525513	37.5
34	276.0	1.0035966263969995	574.5944694095721	37.5
34	280.0	1.003640370789495	578.2977344120235	37.5
34	284.0	1.003969891185717	579.0575310731824	37.5
34	288.0	1.0082771242921003	577.7188634573985	37.5
34	292.0	1.013519645602925	581.9579213281629	37.5
34	296.0	1.0153332190474447	582.1962896656214	37.5
34	300.0	1.0133296824622149	582.3980777829436	37.5
34	304.0	1.0217647998488961	583.6807184746607	37.5
34	308.0	1.0153971832693836	582.6797350834403	37.5
34	312.0	1.019308112223503	582.4200717845423	37.5
34	316.0	1.0181948097703988	581.6380862376222	37.5
34	320.0	1.021625491447912	581.500382969994	37.5
34	324.0	1.0179973289467215	582.0507103367022	37.5
34	328.0	1.0190355405358729	582.5245820520153	37.5
34	332.0	1.021842644718271	579.6572344635113	37.5
34	336.0	1.0233792344664792	580.9582265215795	37.5
34	340.0	1.0254773092902778	580.2365605011726	37.5
34	344.0	1.0263457877259325	581.9152625339214	37.5
34	348.0	1.0280645187064448	582.2332982474478	37.5
34	352.0	1.0280656802372885	579.4817143855646	37.5
34	356.0	1.0361978011838273	574.9008118748443	37.5
34	360.0	1.0311070721607436	576.739853613786	37.5
34	364.0	1.0381322728190447	577.7581798276036	37.5
34	368.0	1.0341931799908437	580.5974366907603	37.5
34	372.0	1.0375438984938206	579.512200122663	37.5
34	376.0	1.042499343163727	578.5621018004208	37.5
34	380.0	1.043116200328305	576.4323334372862	37.5
34	384.0	1.044196370473256	568.9919801383677	37.5
34	388.0	1.0496490227287465	572.0168577168452	37.5
34	392.0	1.075071060130129	571.8171152125099	37.5
34	396.0	1.1277528923016895	572.7249893856703	37.5
34	400.0	1.1223636930558898	573.1287773081852	37.5
34	404.0	1.096777965385066	572.387706382239	37.5
34	408.0	0.9888730369437291	573.4800570293479	37.5
34	412.0	0.934509983053119	572.3020332068099	37.5
34	416.0	0.926048990913813	573.3296497833704	37.5
34	420.0	0.9158315922982991	571.1382569891837	37.5
34	424.0	0.9118209384118189	570.4605979607652	37.5
34	428.0	0.9168697168065907	571.1551176475654	37.5
34	432.0	0.9102454064709546	573.4913256180755	37.5
34	436.0	0.9132074945810972	571.1994469683655	37.5
34	440.0	0.9200671501376588	568.2962401420695	37.5
34	444.0	0.9166940946152183	569.4442515381422	37.5
34	448.0	0.9154645672226777	568.0988298808358	37.5
34	452.0	0.9177162472987977	568.5119743826364	37.5
34	456.0	0.9131832575161928	569.0164254031462	37.5
34	460.0	0.9127315631896843	571.7386263582034	37.5
34	464.0	0.9087866955323524	571.5670069657416	37.5
34	468.0	0.9112555560067169	570.9992473340559	37.5
34	472.0	0.9123953473605281	571.9291275087722	37.5
34	476.0	0.9093679491781129	575.2186270701382	37.5
34	480.0	0.9030219231759802	572.484777256198	37.5
34	484.0	0.9121224205371128	572.2010489412102	37.5
34	488.0	0.9090284297304905	572.3469416872383	37.5
34	492.0	0.905679383970606	574.1198975200402	37.5
34	496.0	0.9077202827834643	572.57347775251	37.5
34	500.0	0.907713354350977	573.30456774218	37.5
34	504.0	0.9077377192493181	573.0382362452802	37.5
34	508.0	0.9051947824080102	519.1642062628266	37.5
34	512.0	0.9108521549574502	522.6142571401109	37.5
34	516.0	0.9046733128599186	518.1345079826701	37.5
34	520.0	0.9101741927424718	520.3325138310818	37.5
34	524.0	0.9080695966474588	520.4175467066409	37.5
34	528.0	0.9089387254017093	518.5999969664034	37.5
34	532.0	0.9081080514103279	519.4005482538809	37.5
34	536.0	0.9096670901564622	521.6370965782093	37.5
34	540.0	0.9075951400549569	519.41132300078	37.5
34	544.0	0.9053853484238916	519.5780466264324	37.5
34	548.0	0.9088622807599359	519.3062549905895	37.5
34	552.0	0.9124748695550584	520.0204041440174	37.5
34	556.0	0.9152515388271744	520.1245610523437	37.5
34	560.0	0.9205358626173351	518.2251470375237	37.5
34	564.0	0.9226913995922563	518.936356996691	37.5
34	568.0	0.9233919397537385	516.8941458372792	37.5
34	572.0	0.9253427564347103	515.0514943579668	37.5
34	576.0	0.9298934167978636	516.1999143969608	37.5
34	580.0	0.9338059065166131	517.6467542590115	37.5
34	584.0	0.936778867953677	515.7451120526914	37.5
34	588.0	0.942119795474414	518.0873357558426	37.5
34	592.0	0.9477876771723617	515.9780858113749	37.5
34	596.0	0.9462800475355245	514.8077853502376	37.5
34	600.0	0.9511414041109945	515.4221294335625	37.5
34	604.0	0.9523508575927847	514.9746895934308	37.5
34	608.0	0.953746952511562	515.1427918579985	37.5
34	612.0	0.9557528641839678	514.4415775865735	37.5
34	616.0	0.9538496327389497	513.7834857683572	37.5
34	620.0	0.9575060009819399	516.0904538518432	37.5
34	624.0	0.9607052472775892	514.3906307244207	37.5
34	628.0	0.9591090702607515	512.8405414975457	37.5
34	632.0	0.9580381165546039	514.1857230026583	37.5
34	636.0	0.9593913944970356	512.9910111627029	37.5
34	640.0	0.9651290423739378	512.4302776307987	37.5
34	644.0	0.9605528714365732	511.07888050289273	37.5
34	648.0	0.9611464992209106	512.9667004357067	37.5
34	652.0	0.9589986699456504	514.1074330804702	37.5
34	656.0	0.9638399706956269	513.2679430024448	37.5
34	660.0	0.9634537504453407	512.9752718857078	37.5
34	664.0	0.956604611964774	513.0795331312075	37.5
34	668.0	0.9608076120066271	511.49398301333576	37.5
36	0.0	0.9887983484830591	338.4980471163786	37.5
36	4.0	0.9281282485186731	367.486179942043	37.5
36	8.0	0.9198428982211836	390.2072312210444	37.5
36	12.0	0.9157390964945148	396.04282345585455	37.5
36	16.0	0.9021905877377143	421.3357983342643	37.5
36	20.0	0.90544610339374	421.5957320533446	37.5
36	24.0	0.9139167579839645	429.83669773327455	37.5
36	28.0	0.9242282043913842	430.6128175129224	37.5
36	32.0	0.9278579914056491	430.724042656347	37.5
36	36.0	0.935482061247896	415.4222573016368	37.5
36	40.0	0.9346236094415734	424.3741829268422	37.5
36	44.0	0.9489337088179388	426.33198131324485	37.5
36	48.0	0.9484137868598318	429.41436844641805	37.5
36	52.0	0.9563782074423628	433.39233343877305	37.5
36	56.0	0.9551204340054916	433.26259138982	37.5
36	60.0	0.9604253116587488	442.4107081017349	37.5
36	64.0	0.9658039354407666	442.8247315584534	37.5
36	68.0	0.9640673454281995	443.8882670914031	37.5
36	72.0	0.9668944832188173	439.9837403128373	37.5
36	76.0	0.9610509751974803	440.9610861263061	37.5
36	80.0	0.9702563077117214	438.7193992356685	37.5
36	84.0	0.9657637455284999	440.9327864571047	37.5
36	88.0	0.9725693764115946	442.08809623209305	37.5
36	92.0	0.9724474494341004	440.84630763041696	37.5
36	96.0	0.9764325185036082	439.9296122678274	37.5
36	100.0	0.9794532951593036	438.7553507161601	37.5
36	104.0	0.9865982362729289	440.4589773319244	37.5
36	108.0	0.979167690750467	439.04037077538914	37.5
36	112.0	0.9838414992383859	437.6631808541594	37.5
36	116.0	0.9833757098001914	429.9979757773176	37.5
36	120.0	0.9853431784326849	428.9025589780282	37.5
36	124.0	0.9883637209736855	436.5534445000745	37.5
36	128.0	0.9913912609427769	435.8367880145481	37.5
36	132.0	0.9900864304523156	442.63997520343287	37.5
36	136.0	0.9914636179017977	454.43777346164825	37.5
36	140.0	0.9923624309922292	448.4646661198733	37.5
36	144.0	0.9994945478231458	453.6487982459953	37.5
36	148.0	0.9970881296569327	452.15646633351054	37.5
36	152.0	0.9967521958359418	452.019464427842	37.5
36	156.0	0.9967002171266093	432.87012633005145	37.5
36	160.0	0.9989120754873941	434.6774241791368	37.5
36	164.0	0.998633265651856	437.4235200332268	37.5
36	168.0	0.996482812884939	437.39440670568376	37.5
36	172.0	0.9976779891658363	431.8821625375078	37.5
36	176.0	1.0011640297576914	431.6243708473886	37.5
36	180.0	0.9986109777545034	434.5735651640025	37.5
36	184.0	1.0027092022596755	435.1754830663258	37.5
36	188.0	1.0021419110950522	433.56577172211206	37.5
36	192.0	0.9991507264475197	432.3704817776575	37.5
36	196.0	1.002528606050526	432.4954833603399	37.5
36	200.0	1.0033949552366566	432.8926496221152	37.5
36	204.0	0.9978158147308731	432.5715635826482	37.5
36	208.0	1.006051912409974	432.2846024214602	37.5
36	212.0	1.00166186645019	431.6156006663088	37.5
36	216.0	1.0039372479314104	430.61348790865793	37.5
36	220.0	1.0024020225688384	431.8661084608313	37.5
36	224.0	1.0052765035532285	431.6414123267895	37.5
36	228.0	1.0101145825184399	432.36325661962695	37.5
36	232.0	1.009705552887284	432.1964739755868	37.5
36	236.0	1.008135444435235	427.0930375615176	37.5
36	240.0	1.0073923591478022	427.5725601907738	37.5
36	244.0	1.0152194844683937	427.0545768516674	37.5
36	248.0	1.011228291909769	427.7393315482559	37.5
36	252.0	1.012881032354652	427.2722699223845	37.5
36	256.0	1.0087640161541174	428.07370150888295	37.5
36	260.0	1.0084051130803238	428.3343396723848	37.5
36	264.0	1.0140322105914146	428.4547336590621	37.5
36	268.0	1.0101065181217563	427.5654736028504	37.5
36	272.0	1.0156763355709315	427.952284748655	37.5
36	276.0	1.018093954735419	428.3562953665149	37.5
36	280.0	1.015097593551864	421.1272474401711	37.5
36	284.0	1.0212218466230518	420.4350237625809	37.5
36	288.0	1.0171651799882049	420.3407183775703	37.5
36	292.0	1.0128384230341612	402.12224925719386	37.5
36	296.0	1.0207777933443827	402.79571529794686	37.5
36	300.0	1.0183592792522882	404.1901133500576	37.5
36	304.0	1.021050396405414	403.79704585029015	37.5
36	308.0	1.019478102882883	402.6439214971964	37.5
36	312.0	1.0215754531453247	402.0730280349883	37.5
36	316.0	1.02136497878783	401.4523683383133	37.5
36	320.0	1.0228597438394282	400.9138863453864	37.5
36	324.0	1.024060070643604	401.3986589250449	37.5
36	328.0	1.0194555496109339	400.9688065591647	37.5
36	332.0	1.024104724030445	401.1602007410298	37.5
36	336.0	1.0226900677355295	400.8247630814606	37.5
36	340.0	1.0230869909464873	400.7731306493214	37.5
36	344.0	1.0229091625825006	401.75627848451217	37.5
36	348.0	1.0232780700683524	402.2023574538285	37.5
36	352.0	1.0219730054631968	402.5175551921135	37.5
36	356.0	1.0258618533932737	399.1919813205844	37.5
36	360.0	1.0271206568455813	401.10999071218754	37.5
36	364.0	1.0289127735719106	400.6886299123192	37.5
36	368.0	1.0339923288381043	401.27826268683305	37.5
36	372.0	1.0399274952743847	401.6799550993966	37.5
36	376.0	1.0430490973251687	400.1893726217146	37.5
36	380.0	1.0539781122838785	398.7931966506874	37.5
36	384.0	1.0539464235147342	400.43682439058193	37.5
36	388.0	1.0621855386721195	400.8616420573381	37.5
36	392.0	1.064658564980967	401.9175156986083	37.5
36	396.0	1.0654469539738363	401.21756518299	37.5
36	400.0	1.0653980187555319	399.43329562328313	37.5
36	404.0	1.0583614622511335	400.1636144935627	37.5
36	408.0	1.0571033246358486	400.8211986312951	37.5
36	412.0	1.0481774105215225	400.6219203911202	37.5
36	416.0	1.0445120015666363	401.2611836507969	37.5
36	420.0	1.0426708143111252	401.282021858026	37.5
36	424.0	1.0387980577751625	399.9279996335254	37.5
36	428.0	1.034393912908222	399.2964187461606	37.5
36	432.0	1.0237783410183583	399.91147928223296	37.5
36	436.0	1.0142789239407919	400.41202122883055	37.5
36	440.0	1.0131689028888802	401.186684218906	37.5
36	444.0	1.0031007171674504	400.68457602771065	37.5
36	448.0	0.9981423707931921	399.1467639980581	37.5
36	452.0	0.9952267011410009	399.6558426533308	37.5
36	456.0	0.9899534184771814	401.6034140757948	37.5
36	460.0	0.9845266085992721	399.5634727551501	37.5
36	464.0	0.9742633793245981	400.7090058276997	37.5
36	468.0	0.9770940028228894	400.060357981097	37.5
36	472.0	0.977456173008089	401.1744809119174	37.5
36	476.0	0.9703439714446299	401.8736996394823	37.5
36	480.0	0.9696313730929673	401.690592343519	37.5
36	484.0	0.9640134996116198	400.3139767966733	37.5
36	488.0	0.9669774904475321	399.7353057158919	37.5
36	492.0	0.9658387253136874	400.0847228241447	37.5
36	496.0	0.96608656948975	401.4336249465999	37.5
36	500.0	0.96738748757432	400.7145503912299	37.5
36	504.0	0.9658336110744216	401.3334745552028	37.5
36	508.0	0.9658482510020399	402.5349065096839	37.5
36	512.0	0.968619357342446	402.6620776152781	37.5
36	516.0	0.9671089481374888	402.78684369359615	37.5
36	520.0	0.9715590990539494	402.1696990764036	37.5
36	524.0	0.9648356579470438	402.0414475749327	37.5
36	528.0	0.9714733765687099	401.7015250970292	37.5
36	532.0	0.9717028037221404	401.5222148366004	37.5
36	536.0	0.9677169958014887	401.4064658947487	37.5
36	540.0	0.9668258199634268	401.8115932649576	37.5
36	544.0	0.9700731155924016	402.2181015354487	37.5
36	548.0	0.9683420923070145	402.0131372947024	37.5
36	552.0	0.963144532740487	400.4835997628339	37.5
36	556.0	0.9694463227883204	401.7062829118555	37.5
36	560.0	0.9673917009696765	402.3435471671421	37.5
36	564.0	0.9656100308720506	401.9264200610753	37.5
36	568.0	0.9639047081775685	401.27089317034864	37.5
36	572.0	0.9657656025985866	402.28699872225536	37.5
36	576.0	0.9655288553698229	401.7377594833651	37.5
36	580.0	0.963149776597376	402.20215480978777	37.5
36	584.0	0.9641119567317797	401.3622537108019	37.5
36	588.0	0.9696658283689865	401.5624866774132	37.5
36	592.0	0.9642787919763945	399.2857589389416	37.5
36	596.0	0.9603820777033637	401.5965278479674	37.5
36	600.0	0.9626946574082623	400.5781402653382	37.5
36	604.0	0.9617299175306463	402.4512260776841	37.5
36	608.0	0.9621067849161105	400.0128614961085	37.5
36	612.0	0.9571807983951779	401.7527578774035	37.5
36	616.0	0.9584907949273447	399.60458636192055	37.5
36	620.0	0.9574326432866319	401.71270849216063	37.5
36	624.0	0.9564710769637634	402.0072543984029	37.5
36	628.0	0.9542409471624924	401.64352270410905	37.5
36	632.0	0.9577217591928376	401.11994193630966	37.5
36	636.0	0.9543287556913488	400.7812237001504	37.5
36	640.0	0.9541565720927736	400.83660770325696	37.5
36	644.0	0.9523924345844897	399.9156969103632	37.5
36	648.0	0.9521196076800326	400.89589992786887	37.5
36	652.0	0.9489245871718409	400.3886841069849	37.5
36	656.0	0.9544953670925379	400.4084943422309	37.5
36	660.0	0.9530695253177751	399.9936331737878	37.5
36	664.0	0.9515282129731469	399.40362456824215	37.5
36	668.0	0.9539335020970587	398.3882203701684	37.5
40	0.0	0.9890545298205626	775.0219610801576	37.5
40	4.0	0.9321432464792735	775.5261020702609	37.5
40	8.0	0.912818062839468	763.7955964713948	37.5
40	12.0	0.9093312585359971	768.35362360128	37.5
40	16.0	0.9089027725247278	782.3247314623435	37.5
40	20.0	0.9130906641101572	780.1636549089442	37.5
40	24.0	0.9188383318411766	777.2529276761563	37.5
40	28.0	0.931352226395545	785.1496911137621	37.5
40	32.0	0.9339546932699675	786.5591734281768	37.5
40	36.0	0.9459315807406903	773.2143444223153	37.5
40	40.0	0.9477811347576703	769.2667786452885	37.5
40	44.0	0.957286265296835	779.693929790589	37.5
40	48.0	0.9574337014339823	787.6319503071819	37.5
40	52.0	0.9651372933863926	789.7483977306682	37.5
40	56.0	0.969035663132984	790.4521991199648	37.5
40	60.0	0.9753629468220437	797.7568386631863	37.5
40	64.0	0.9734266581273587	799.350526926106	37.5
40	68.0	0.9732483366735114	798.4838159312006	37.5
40	72.0	0.976084189885585	800.9090507877359	37.5
40	76.0	0.9766372947627757	803.68481499817	37.5
40	80.0	0.9780943945135785	807.1423897754313	37.5
40	84.0	0.9793477364419538	808.6643905885688	37.5
40	88.0	0.9783156507228317	811.2440678733803	37.5
40	92.0	0.9793007492368226	809.8935539090719	37.5
40	96.0	0.9829311356964674	809.3493105484794	37.5
40	100.0	0.9849650160162335	811.4545792095685	37.5
40	104.0	0.9893695937577744	811.5375507311003	37.5
40	108.0	0.9907163734619906	811.9023722793537	37.5
40	112.0	0.9862585134313111	809.4092986354101	37.5
40	116.0	0.9972046719404775	808.4599536971489	37.5
40	120.0	0.9951550457209213	809.0528635009993	37.5
40	124.0	0.9978669482086404	816.0661015457521	37.5
40	128.0	1.0004845284872284	814.9948547444943	37.5
40	132.0	1.0003001200513246	813.8044302716462	37.5
40	136.0	1.0033069550285987	808.99774121661	37.5
40	140.0	1.0045576176443594	806.6393855547863	37.5
40	144.0	1.0041345943092943	808.6185168806277	37.5
40	148.0	1.0026440339801523	814.0956593037617	37.5
40	152.0	1.0076477112248634	815.746369561939	37.5
40	156.0	1.0037912138060674	810.4420007493834	37.5
40	160.0	1.003881083741117	812.2721937207266	37.5
40	164.0	1.0043156225319263	815.6744055652833	37.5
40	168.0	1.0025985432295046	812.5671811298603	37.5
40	172.0	1.0083493845152713	806.7112602404549	37.5
40	176.0	1.0093281359197672	807.2954076137862	37.5
40	180.0	1.011626851984476	808.9921331230452	37.5
40	184.0	1.0107589847171585	808.677494156446	37.5
40	188.0	1.0108752315744527	807.9029869631398	37.5
40	192.0	1.0141178980872978	809.5662986686137	37.5
40	196.0	1.012231866013694	809.2119463399455	37.5
40	200.0	1.013099412938313	808.4499498034237	37.5
40	204.0	1.0104932180517503	808.2293780900449	37.5
40	208.0	1.0109683627356796	808.0359525117633	37.5
40	212.0	1.013063711169118	808.0424580835385	37.5
40	216.0	1.0106789627707882	806.5539058306922	37.5
40	220.0	1.0136655858461057	806.4531427026321	37.5
40	224.0	1.0177984084528449	808.1110510038984	37.5
40	228.0	1.0173724456777273	807.82173280725	37.5
40	232.0	1.0185758171252033	807.2229988662123	37.5
40	236.0	1.0137998212374717	801.7897418174921	37.5
40	240.0	1.0187807633440746	801.7496039595567	37.5
40	244.0	1.0230985885849393	802.6739703797241	37.5
40	248.0	1.0176115083318455	803.0608334685447	37.5
40	252.0	1.022215421729363	801.818622075887	37.5
40	256.0	1.0223686847211284	799.5318987631277	37.5
40	260.0	1.0221407829775395	801.1413478360956	37.5
40	264.0	1.0261950731106537	801.1912882815669	37.5
40	268.0	1.024440899635529	802.7355084320907	37.5
40	272.0	1.0223032202781048	802.6411160328461	37.5
40	276.0	1.02393783099281	802.9223424118289	37.5
40	280.0	1.030141866301599	792.3170276528671	37.5
40	284.0	1.0296946771275153	793.5083946009968	37.5
40	288.0	1.0325994641107406	793.6103389213238	37.5
40	292.0	1.0318201182106796	775.2157093307859	37.5
40	296.0	1.027571114500219	778.2771357243302	37.5
40	300.0	1.0338096427073276	778.8575630079572	37.5
40	304.0	1.037145200728393	777.439245170482	37.5
40	308.0	1.026819568033541	778.5041888300005	37.5
40	312.0	1.033873335632311	778.0325659091889	37.5
40	316.0	1.03795821675217	777.3258175963541	37.5
40	320.0	1.03615498324218	777.5851995983721	37.5
40	324.0	1.039788959460474	776.5528435012947	37.5
40	328.0	1.0379539123647787	775.9197152374866	37.5
40	332.0	1.0359868245813981	776.6372778997774	37.5
40	336.0	1.0401427204919156	776.8162405705959	37.5
40	340.0	1.0411685549627456	777.475445563455	37.5
40	344.0	1.0377244895973887	778.8881471525456	37.5
40	348.0	1.0382297050131868	779.491799130381	37.5
40	352.0	1.047959845786489	780.501723769594	37.5
40	356.0	1.0512233745198865	763.2813418260512	37.5
40	360.0	1.0535381924730265	764.5319064243541	37.5
40	364.0	1.059049846579268	764.8148758541347	37.5
40	368.0	1.0742808762777514	765.8505410370499	37.5
40	372.0	1.0921923891642928	765.113001347306	37.5
40	376.0	1.1359457161420445	764.2330366357105	37.5
40	380.0	1.1427556142673998	760.4402387660964	37.5
40	384.0	1.1356116522959954	759.2139186848389	37.5
40	388.0	1.1345657277971553	758.6911131217101	37.5
40	392.0	1.1320361664539185	760.0060191287096	37.5
40	396.0	1.1282294054013273	758.8008282559541	37.5
40	400.0	1.1259810938443904	759.265369484191	37.5
40	404.0	1.1200197232330273	756.8625344788525	37.5
40	408.0	1.1173703992171933	758.3489923473003	37.5
40	412.0	1.1144866743666983	758.0780254278247	37.5
40	416.0	1.1112688158216952	757.9636823990329	37.5
40	420.0	1.106211674198639	764.4759548265021	37.5
40	424.0	1.0969539947017655	764.6448545973979	37.5
40	428.0	1.0934242953837174	764.3488126689128	37.5
40	432.0	1.0776384837077788	764.2481295593517	37.5
40	436.0	1.0539514831824042	765.1477417605263	37.5
40	440.0	1.0379073389474809	765.5207096267555	37.5
40	444.0	1.0165663757627295	764.8745134068585	37.5
40	448.0	1.0022978093962172	764.8764266830865	37.5
40	452.0	0.9912315418590109	764.4480550048925	37.5
40	456.0	0.9828912798115662	764.5494232455551	37.5
40	460.0	0.9751571146953821	765.2323023380861	37.5
40	464.0	0.9715618632628801	766.415808054602	37.5
40	468.0	0.9684750309085535	770.3928092406443	37.5
40	472.0	0.9647647771355748	767.3824328280601	37.5
40	476.0	0.9610569945732602	768.6129642293074	37.5
40	480.0	0.9602479161070007	769.255402831877	37.5
40	484.0	0.9604424092977382	769.1479458109193	37.5
40	488.0	0.9532874699484373	768.773290909251	37.5
40	492.0	0.9525111415266609	769.6144627437757	37.5
40	496.0	0.9530388319531287	772.5667326444097	37.5
40	500.0	0.9532536150840543	769.930894401879	37.5
40	504.0	0.953414681898969	773.5405076066415	37.5
40	508.0	0.9514951714240552	781.3505869646766	37.5
40	512.0	0.9563907397054049	782.0019308004368	37.5
40	516.0	0.9542537366793206	779.5523680942736	37.5
40	520.0	0.9547840804056591	782.8390292036856	37.5
40	524.0	0.952633810880221	781.3263023377755	37.5
40	528.0	0.9556810436486645	780.9967328607169	37.5
40	532.0	0.9606134459752786	777.8140329363096	37.5
40	536.0	0.9606033229230423	779.2909571189523	37.5
40	540.0	0.9599333085853028	778.5725602794956	37.5
40	544.0	0.9580861135382389	777.6063782396881	37.5
40	548.0	0.9602667837714427	778.9076614100337	37.5
40	552.0	0.9628765082013937	778.1694285725998	37.5
40	556.0	0.9602462515267877	779.2444893652771	37.5
40	560.0	0.9654531403263057	775.4735272533047	37.5
40	564.0	0.9684185109899133	777.5708235821747	37.5
40	568.0	0.9626068437192973	774.6788628450412	37.5
40	572.0	0.9641283510238255	776.0353315287028	37.5
40	576.0	0.9687637658541222	776.6312439941674	37.5
40	580.0	0.9682201994641448	776.9514238879324	37.5
40	584.0	0.9737481375480244	777.2239431087396	37.5
40	588.0	0.9702543098037191	774.7044699708297	37.5
40	592.0	0.9756303334636259	774.4101955080557	37.5
40	596.0	0.971856140366311	773.8374456649339	37.5
40	600.0	0.9713951904507406	774.8751613173193	37.5
40	604.0	0.9724658448791914	772.0948544437896	37.5
40	608.0	0.9721031711098145	770.3537825396064	37.5
40	612.0	0.9673417943841158	775.4096177317183	37.5
40	616.0	0.9689151971125868	772.0425718408108	37.5
40	620.0	0.9714443080494058	773.0427819625916	37.5
40	624.0	0.9689663559899295	773.1992091527457	37.5
40	628.0	0.9686464731841544	772.3515447491532	37.5
40	632.0	0.9701540116452455	767.5518955082545	37.5
40	636.0	0.9683107705352438	768.1229692082588	37.5
40	640.0	0.9713659892160433	768.1997720915053	37.5
40	644.0	0.9645537677667149	768.2494911222034	37.5
40	648.0	0.9686228071255806	765.0117272632546	37.5
40	652.0	0.9669913097503628	767.6112954077665	37.5
40	656.0	0.963294764693383	764.5611482250315	37.5
40	660.0	0.9653285929876613	767.2933809716706	37.5
40	664.0	0.9626767977611631	766.7219234187438	37.5
40	668.0	0.9622040120471498	761.1969138453646	37.5
41	0.0	0.9741175800516279	1075.4148823097182	37.5
41	4.0	0.920538056640811	1080.115866692862	37.5
41	8.0	0.8977058305528409	1070.804764559488	37.5
41	12.0	0.8937678048699987	1075.659230284742	37.5
41	16.0	0.8852353043207639	1082.4924552966036	37.5
41	20.0	0.887008064393075	1082.3383803627648	37.5
41	24.0	0.8973940861644503	1085.2335548107874	37.5
41	28.0	0.9046845393944579	1091.4730126143718	37.5
41	32.0	0.912457268895091	1087.68474988073	37.5
41	36.0	0.921280939259237	1074.470617131284	37.5
41	40.0	0.9248504515734378	1077.7274986173718	37.5
41	44.0	0.9370317948857919	1086.4887098863967	37.5
41	48.0	0.9316416598040762	1089.5237693811025	37.5
41	52.0	0.9407159109295457	1094.8785842787167	37.5
41	56.0	0.9470442308034791	1095.0281724301738	37.5
41	60.0	0.9505970169233965	1102.3436798552689	37.5
41	64.0	0.9522622142999669	1101.573109937884	37.5
41	68.0	0.9579510108668169	1100.252419555933	37.5
41	72.0	0.9598869748939237	1108.567579907652	37.5
41	76.0	0.9626736076697889	1109.2437930015906	37.5
41	80.0	0.9609295748398786	1110.8135811185214	37.5
41	84.0	0.9654621049434441	1120.8649807768804	37.5
41	88.0	0.9704391408135923	1124.4509418960708	37.5
41	92.0	0.974429747424928	1123.1105768347493	37.5
41	96.0	0.9680016778516148	1121.4118966343983	37.5
41	100.0	0.9750699562365625	1120.2753702977038	37.5
41	104.0	0.9820207090448819	1124.35346219315	37.5
41	108.0	0.9815342102899899	1121.852255497389	37.5
41	112.0	0.9877339491711671	1122.933076785426	37.5
41	116.0	0.9855263172207019	1123.8224010426416	37.5
41	120.0	0.9886491647105818	1125.309640187777	37.5
41	124.0	0.9914874848084395	1146.0320855165055	37.5
41	128.0	0.9917178452480399	1144.2423716583985	37.5
41	132.0	0.9925954807923855	1126.6390860483016	37.5
41	136.0	0.9995350481208577	1125.247427219903	37.5
41	140.0	1.0072090072331648	1122.629589853653	37.5
41	144.0	1.003235057951092	1123.2513012608988	37.5
41	148.0	1.009995137347131	1127.6851035656484	37.5
41	152.0	1.005446930732247	1129.6140763864917	37.5
41	156.0	1.006547547516711	1130.258572911672	37.5
41	160.0	1.0093502821810079	1130.4090396048932	37.5
41	164.0	1.0115535011382333	1134.5635609711337	37.5
41	168.0	1.0171196476179203	1131.6831065602937	37.5
41	172.0	1.0158192101085586	1124.8899114154492	37.5
41	176.0	1.0198116636247065	1126.0093833342848	37.5
41	180.0	1.0154377684062337	1127.305007013278	37.5
41	184.0	1.0206996178085865	1126.2807367051428	37.5
41	188.0	1.0251833219919817	1127.015353297518	37.5
41	192.0	1.025502906142922	1127.956216236169	37.5
41	196.0	1.0279052786669172	1128.687322240634	37.5
41	200.0	1.0234832078468692	1127.144699821172	37.5
41	204.0	1.0285806306954668	1128.7259441337478	37.5
41	208.0	1.0283844601744718	1127.5125241022463	37.5
41	212.0	1.0337146450548689	1128.6578526288492	37.5
41	216.0	1.0292000208922707	1129.0886842289476	37.5
41	220.0	1.0448123150522042	1126.695910990249	37.5
41	224.0	1.0432325006740983	1126.2565948228148	37.5
41	228.0	1.0427975331647357	1127.7351195352717	37.5
41	232.0	1.0517757192272372	1126.485263986314	37.5
41	236.0	1.061943806230797	1120.2652164551	37.5
41	240.0	1.12786768639979	1119.2199826126823	37.5
41	244.0	1.1263674450050631	1118.792362158272	37.5
41	248.0	1.1077321670322613	1118.7359604511723	37.5
41	252.0	1.0065201881377641	1120.4457052856917	37.5
41	256.0	0.9411089242719148	1121.7683986512411	37.5
41	260.0	0.9367218405923196	1121.236271107036	37.5
41	264.0	0.9245218293031064	1119.7983630446568	37.5
41	268.0	0.9203651925211094	1118.9429119226731	37.5
41	272.0	0.9225210942973062	1121.6378580887315	37.5
41	276.0	0.9249501819092157	1136.7403081800687	37.5
41	280.0	0.9264777458581767	1153.0562867120302	37.5
41	284.0	0.9305543506006174	1152.3295737983906	37.5
41	288.0	0.9292903829581068	1154.7362127901404	37.5
41	292.0	0.9238550637403568	1162.4619313416404	37.5
41	296.0	0.9332473986973907	1167.9464497139622	37.5
41	300.0	0.9359678550529504	1166.4687024297182	37.5
41	304.0	0.9339321673392075	1166.55536929478	37.5
41	308.0	0.9335983113651154	1170.379344901845	37.5
41	312.0	0.9442993734770267	1167.515712218404	37.5
41	316.0	0.9449416197024461	1165.7053089122658	37.5
41	320.0	0.9486613035867829	1169.7003977072482	37.5
41	324.0	0.9500976668558727	1169.526736194231	37.5
41	328.0	0.9524691362401966	1168.497096307517	37.5
41	332.0	0.9486073018840354	1173.947032154798	37.5
41	336.0	0.957254449768545	1169.2463608897117	37.5
41	340.0	0.9528264220301598	1170.0064339324524	37.5
41	344.0	0.9586300388482796	1166.9815257302755	37.5
41	348.0	0.9602823339039097	1165.6517109368726	37.5
41	352.0	0.9639292081182637	1166.4744103229011	37.5
41	356.0	0.9690945502410041	1142.149536291889	37.5
41	360.0	0.9757831466169957	1154.0685161391802	37.5
41	364.0	0.9796504788353168	1152.3069221786195	37.5
41	368.0	0.9808068669425544	1151.4828443527815	37.5
41	372.0	0.986398792051378	1151.7514973535274	37.5
41	376.0	0.9879427180162087	1151.7561484714176	37.5
41	380.0	0.9929094008143123	1146.4625489539224	37.5
41	384.0	0.9887060711571387	1144.6763113204274	37.5
41	388.0	0.9953946415203863	1145.948621921699	37.5
41	392.0	1.002395572911556	1145.5908712495657	37.5
41	396.0	1.0095552340655818	1146.2117039443035	37.5
41	400.0	1.0061004471248867	1146.7558977570689	37.5
41	404.0	1.0095176808367012	1145.130816374121	37.5
41	408.0	1.0013332828254118	1145.2309652975928	37.5
41	412.0	0.9860687101854774	1143.4458176042997	37.5
41	416.0	0.9865869016355671	1144.6268871830111	37.5
41	420.0	0.9799333275859834	1141.0245913791955	37.5
41	424.0	0.9786794268753354	1143.9641234043338	37.5
41	428.0	0.9734874308633797	1143.3009844168057	37.5
41	432.0	0.9690018889483847	1141.6328584956486	37.5
41	436.0	0.9686291179095212	1144.5863493084107	37.5
41	440.0	0.968007717065122	1144.1059245993288	37.5
41	444.0	0.9627398158666679	1143.9155587970392	37.5
41	448.0	0.9629106591483831	1145.1858299120563	37.5
41	452.0	0.956154542862618	1143.4338277210732	37.5
41	456.0	0.957602585853688	1142.2035677988304	37.5
41	460.0	0.9532504893145453	1144.4211494382664	37.5
41	464.0	0.9466361684954026	1146.850434162143	37.5
41	468.0	0.9470843336390994	1145.4066199064212	37.5
41	472.0	0.9499868792014754	1147.8651132265918	37.5
41	476.0	0.9428907503410963	1145.8594400728184	37.5
41	480.0	0.9429584270807781	1147.410093325981	37.5
41	484.0	0.9446153263920666	1151.883461511014	37.5
41	488.0	0.9408025780835142	1150.4476362843009	37.5
41	492.0	0.9372480322702276	1148.1425390375646	37.5
41	496.0	0.9351256700940404	1146.6105801197848	37.5
41	500.0	0.9371006532368932	1148.922010390214	37.5
41	504.0	0.9375906468726702	1156.183318183148	37.5
41	508.0	0.9358415935832004	1159.2483917124096	37.5
41	512.0	0.9405251016519606	1160.2567599001884	37.5
41	516.0	0.9340311417985234	1157.3102010002035	37.5
41	520.0	0.9384715607761837	1159.2603707987112	37.5
41	524.0	0.9353409186363657	1158.8573941189263	37.5
41	528.0	0.9350099240640949	1159.5535409098973	37.5
41	532.0	0.9433809206600954	1157.9826293847066	37.5
41	536.0	0.9396987563255743	1160.1509863250624	37.5
41	540.0	0.9482556920144782	1157.3878005980605	37.5
41	544.0	0.9461645711436318	1157.6879816434207	37.5
41	548.0	0.9465969465518232	1155.6527998541974	37.5
41	552.0	0.9535719172246493	1154.0900534255736	37.5
41	556.0	0.955073078238622	1158.0633273704666	37.5
41	560.0	0.9539225781847018	1158.092638637663	37.5
41	564.0	0.9555092691003905	1157.664550058903	37.5
41	568.0	0.9598159565620159	1155.9538031744048	37.5
41	572.0	0.9618002782799041	1157.017153948752	37.5
41	576.0	0.9678222200569967	1154.3705734014784	37.5
41	580.0	0.9602799466271735	1159.060330347648	37.5
41	584.0	0.9744543863718528	1155.5902147623597	37.5
41	588.0	0.9744878303406533	1156.9074055832778	37.5
41	592.0	0.9776681920071435	1157.375177747171	37.5
41	596.0	0.9771885866293667	1156.0976891360406	37.5
41	600.0	0.9758781862391177	1160.4751162904518	37.5
[truncated: 14,090 more rows]
