# Supplementary material for: Mechanistic origins of temperature scaling in the early embryonic cell cycle
Source: Nat Commun. 2025 Aug 28;16:8045. doi: 10.1038/s41467-025-62918-0 (PMC12394406; doi:10.1038/s41467-025-62918-0)
Supplement: Supplementary file 12 — Source Data [file 41467_2025_62918_MOESM12_ESM.zip › Source_Data_NatComm/Fig4/09-20-24/Pos16_processed_spots.csv]

TRACK_ID	TIME	RATIO	POSITION_X	RADIUS
2	0.0	1.069635193767692	1087.976320397935	37.5
2	4.0	0.9664080709816022	1112.288528402374	37.5
2	8.0	0.9122869735917275	1117.6417803234783	37.5
2	12.0	0.9075861095308017	1125.2372613382984	37.5
2	16.0	0.9014579782413605	1137.9455497122578	37.5
2	20.0	0.902267887948272	1155.111608974885	37.5
2	24.0	0.8879320336360911	1144.0286274581017	37.5
2	28.0	0.8919769141785598	1151.2037738477932	37.5
2	32.0	0.8925324972890363	1151.920734738912	37.5
2	36.0	0.904194611569283	1156.218879776688	37.5
2	40.0	0.9079370939647173	1165.5155755567996	37.5
2	44.0	0.9077207489020112	1160.0138635031012	37.5
2	48.0	0.9107945477045278	1169.267543423525	37.5
2	52.0	0.9149950885060809	1169.8202497206023	37.5
2	56.0	0.9179845279803537	1175.0111201899506	37.5
2	60.0	0.9227712919768807	1181.4604175975512	37.5
2	64.0	0.9351638701166436	1187.8257293874838	37.5
2	68.0	0.9373977694463473	1197.2895143297594	37.5
2	72.0	0.9437726634792397	1205.7194319046523	37.5
2	76.0	0.9454794145552097	1196.9980277268778	37.5
2	80.0	0.9436942148993167	1201.781797095806	37.5
2	84.0	0.9488831359154697	1193.6729340706834	37.5
2	88.0	0.9585434655069516	1196.5983248494592	37.5
2	92.0	0.9536202184990149	1193.3817880219442	37.5
2	96.0	0.9572390102975332	1199.7694733113508	37.5
2	100.0	0.9574096308120558	1201.8729140610494	37.5
2	104.0	0.9674836670814247	1200.433305904133	37.5
2	108.0	0.9717058504858452	1204.8996805374834	37.5
2	112.0	0.972098879960122	1204.3183182342964	37.5
2	116.0	0.9795093673376674	1204.2221576606464	37.5
2	120.0	0.9796966099954978	1201.6624330785794	37.5
2	124.0	0.9834596424585587	1200.3898781793953	37.5
2	128.0	0.988912020544231	1201.2836528083187	37.5
2	132.0	1.0089199334914722	1202.082901246133	37.5
2	136.0	1.0557630351913394	1201.782763869641	37.5
2	140.0	1.067573604200629	1206.0269904688048	37.5
2	144.0	1.0324555185233275	1214.8451618814508	37.5
2	148.0	0.9295880999589318	1222.2982350285672	37.5
2	152.0	0.8936735560910151	1222.8496483594338	37.5
2	156.0	0.8830760972457516	1225.2935344583418	37.5
2	160.0	0.8805335885787089	1232.0735098680402	37.5
2	164.0	0.8879579407487159	1226.842283647246	37.5
2	168.0	0.8904093066168463	1231.4048573884893	37.5
2	172.0	0.8928073203473792	1222.6856693354157	37.5
2	176.0	0.8968671842302948	1231.4883889368275	37.5
2	180.0	0.9043775865568947	1237.024917045799	37.5
2	184.0	0.8995652318759093	1242.1074321874914	37.5
2	188.0	0.9067905085173785	1247.2563518710565	37.5
2	192.0	0.9037607811583824	1252.46147027518	37.5
2	196.0	0.9061041421141267	1262.0583959464611	37.5
2	200.0	0.9129966897492544	1261.7298135103767	37.5
2	204.0	0.9197065498844578	1269.3919804596237	37.5
2	208.0	0.9160736390215103	1274.504496151833	37.5
2	212.0	0.921909080772837	1296.005246165299	37.5
2	216.0	0.9186646182135166	1308.9750602531603	37.5
2	220.0	0.9175186557245247	1312.095794211627	37.5
2	224.0	0.9221618553878487	1319.1524955082464	37.5
2	228.0	0.9211647378190574	1327.6711620855165	37.5
2	232.0	0.9217229222039168	1326.0057501781782	37.5
2	236.0	0.9258999214723029	1338.7910079858532	37.5
2	240.0	0.9256973891765709	1336.9903520895823	37.5
2	244.0	0.9257072249214745	1338.8925947633466	37.5
2	248.0	0.9295610418605054	1343.4931417728098	37.5
2	252.0	0.9321679379240008	1345.0561662922603	37.5
2	256.0	0.9358314196164205	1347.564950960352	37.5
2	260.0	0.9375880631350585	1345.3760211073864	37.5
2	264.0	0.9344761875310443	1342.3814882843317	37.5
2	268.0	0.9384472178937772	1347.4845664079262	37.5
2	272.0	0.9415424511972107	1348.379409197121	37.5
2	276.0	0.9455437864065065	1358.4453389731232	37.5
2	280.0	0.9451247240311258	1360.7425685104783	37.5
2	284.0	0.9403339599275201	1370.562368730926	37.5
2	288.0	0.9460328867992222	1373.4707958426975	37.5
2	292.0	0.9515217867772333	1378.2668248751734	37.5
2	296.0	0.9536971834460614	1392.6583914880084	37.5
2	300.0	0.9485553253389698	1406.2359731407232	37.5
2	304.0	0.9533850103628175	1421.2954433537468	37.5
2	308.0	0.9575467661633189	1424.8893017380951	37.5
2	312.0	0.9626921418462988	1437.3549639390142	37.5
2	316.0	0.9604359814633466	1432.833999841521	37.5
2	320.0	0.9621568574592171	1429.117802897126	37.5
2	324.0	0.9629056632308696	1432.6766340961756	37.5
2	328.0	0.965532250941445	1430.0222985189173	37.5
2	332.0	0.9634018101494278	1432.6387667981971	37.5
2	336.0	0.959099695438686	1432.8978390907223	37.5
2	340.0	0.9649501985686909	1436.027163797032	37.5
2	344.0	0.9748997118333411	1442.0252820395474	37.5
2	348.0	0.9773814085607783	1443.0792925245892	37.5
2	352.0	0.9769147428641871	1444.3693802014209	37.5
2	356.0	0.9819402778363379	1451.736264299414	37.5
2	360.0	1.0202559338790391	1458.1419940579071	37.5
2	364.0	1.0283520131329922	1475.415005134885	37.5
2	368.0	1.0022665145853091	1493.0649149013616	37.5
2	372.0	0.9012568741598304	1509.7541210185398	37.5
2	376.0	0.865327945244575	1522.530163790036	37.5
2	380.0	0.8642757586970936	1529.4943075445717	37.5
2	384.0	0.8720529477244234	1535.268884535105	37.5
2	388.0	0.8741169057986797	1551.432731428365	37.5
2	392.0	0.8848029959176466	1558.91884097419	37.5
2	396.0	0.8868811829627783	1563.089904933055	37.5
2	400.0	0.8814728763206265	1575.0581781912622	37.5
2	404.0	0.882943873899257	1585.051409186101	37.5
2	408.0	0.881762378002192	1590.9726721989305	37.5
2	412.0	0.8877689055696947	1574.7213652892874	37.5
2	416.0	0.8894683730773922	1576.101088704299	37.5
2	420.0	0.9018721366970023	1561.82193614858	37.5
2	424.0	0.9056191192971194	1554.1345354349633	37.5
2	428.0	0.9128957190821668	1557.920053797624	37.5
2	432.0	0.9082986718818702	1553.082054428472	37.5
2	436.0	0.9046658390571543	1563.9878964286663	37.5
2	440.0	0.8982882715671184	1569.3803565315118	37.5
2	444.0	0.9012887664575195	1579.2469217755197	37.5
2	448.0	0.9073373566317968	1581.671359408818	37.5
2	452.0	0.911527258221123	1581.1577877885836	37.5
2	456.0	0.9071830288781191	1570.8616879255871	37.5
2	460.0	0.921155829180123	1561.2638366443896	37.5
2	464.0	0.9295658822521152	1580.5638260241683	37.5
2	468.0	0.9318276152177182	1601.037557704204	37.5
2	472.0	0.9321369096696033	1604.864117364827	37.5
2	476.0	0.9332965607173215	1608.384505688014	37.5
2	480.0	0.9384095245214881	1605.2486736027442	37.5
2	484.0	0.9383106790226662	1610.7255190969536	37.5
2	488.0	0.9414666520829447	1615.5941711532	37.5
2	492.0	0.9380635898244873	1617.71635073684	37.5
2	496.0	0.9453699221757335	1616.558872048408	37.5
2	500.0	0.9462997766444493	1616.2837019754188	37.5
2	504.0	0.9421479115420749	1621.822262406878	37.5
2	508.0	0.933074279230427	1622.6840204076525	37.5
2	512.0	0.9398082531791614	1628.2804570133562	37.5
2	516.0	0.9408051424887294	1624.984267140545	37.5
2	520.0	0.9411766594238582	1625.151592333778	37.5
2	524.0	0.945035834988118	1621.1553239792015	37.5
2	528.0	0.9422091370947224	1617.0236429198492	37.5
2	532.0	0.9398669525679217	1613.535576970704	37.5
2	536.0	0.942574491937299	1614.8159540164688	37.5
2	540.0	0.9402420621894347	1624.0224245108216	37.5
2	544.0	0.9462830306297695	1624.3965691914616	37.5
2	548.0	0.9382495178802008	1626.0961947328722	37.5
2	552.0	0.9472723271458744	1624.008802761943	37.5
2	556.0	0.9432688647470557	1623.4384450051537	37.5
2	560.0	0.9455798138239866	1625.1830659427771	37.5
2	564.0	0.943946086375421	1626.707117848993	37.5
2	568.0	0.9415131954108819	1625.8841240974596	37.5
2	572.0	0.9419841590656761	1629.1695105544873	37.5
2	576.0	0.9495631569977582	1624.678635141442	37.5
2	580.0	0.948923714656642	1627.242301798543	37.5
2	584.0	0.9474357626245049	1626.3630917230414	37.5
2	588.0	0.951165056558817	1626.128897470406	37.5
2	592.0	0.9489527016364763	1630.2389826970127	37.5
2	596.0	0.9496945880182699	1626.1744853043529	37.5
2	600.0	0.9487703321449488	1625.8656182718669	37.5
2	604.0	0.9491971261607184	1630.4024141550074	37.5
2	608.0	0.9470824751042067	1619.8087656045425	37.5
2	612.0	0.9475077083553463	1619.229305439978	37.5
2	616.0	0.9514877651401885	1618.1622686291314	37.5
2	620.0	0.9509499806019636	1617.515785095918	37.5
2	624.0	0.9531592458632594	1616.4676451684202	37.5
2	628.0	0.9577285953468474	1615.5370116211448	37.5
2	632.0	0.9555465972965574	1616.1565240487218	37.5
2	636.0	0.9690922423321138	1621.1299818231562	37.5
2	640.0	1.0094170966955716	1614.8631522173205	37.5
2	644.0	1.0161497960198584	1613.5869916115728	37.5
2	648.0	1.0001426229165404	1623.2631372263502	37.5
2	652.0	0.9131882402632742	1625.095797417004	37.5
2	656.0	0.8827320284716316	1624.1268261770792	37.5
2	660.0	0.8731836375723253	1623.9699052755618	37.5
2	664.0	0.8649576565311519	1626.9720848255815	37.5
2	668.0	0.8626952010641927	1621.5939649483	37.5
6	0.0	1.0429023092053311	564.0276233133861	37.5
6	4.0	0.9284641562564295	571.1423848380372	37.5
6	8.0	0.8832772599979323	572.9757963355619	37.5
6	12.0	0.875989474787436	575.6809976468662	37.5
6	16.0	0.8738749219808272	575.1788399332884	37.5
6	20.0	0.8704019576786236	572.1849011863723	37.5
6	24.0	0.8709657810278219	571.7235046403425	37.5
6	28.0	0.8846361253562309	570.1175544918955	37.5
6	32.0	0.8882458068933359	573.3665147131353	37.5
6	36.0	0.8959440414420664	576.2935556284367	37.5
6	40.0	0.9029360299957871	562.407713765322	37.5
6	44.0	0.9117436820561626	555.9422977829686	37.5
6	48.0	0.9195413373118148	558.7832572421296	37.5
6	52.0	0.9238239165063381	578.0301825562001	37.5
6	56.0	0.9299227314878803	587.9965278652605	37.5
6	60.0	0.9366307649299428	592.581586319272	37.5
6	64.0	0.9443494454953243	608.7152851353594	37.5
6	68.0	0.9526664451815607	613.612732972892	37.5
6	72.0	0.9513703833595919	612.183463273346	37.5
6	76.0	0.9552932583324211	611.7339105886599	37.5
6	80.0	0.9577201664202779	618.2785758132584	37.5
6	84.0	0.9617685788948352	616.0938273516438	37.5
6	88.0	0.9688925040852665	616.4702999502538	37.5
6	92.0	0.9740434667070974	614.2486959797991	37.5
6	96.0	0.9722177333952432	611.835015724624	37.5
6	100.0	0.9791244521746864	611.3466931551876	37.5
6	104.0	0.9826779461851164	610.9203927762394	37.5
6	108.0	0.9884419511408109	611.0824634175915	37.5
6	112.0	0.9927485921233776	613.6731131073697	37.5
6	116.0	0.9889828283766134	611.2702577487327	37.5
6	120.0	0.9999924071767888	611.3535016965019	37.5
6	124.0	1.0041498390607417	609.0368472862468	37.5
6	128.0	1.0078741847726531	597.5972179970915	37.5
6	132.0	1.0235975068696865	597.0657443577282	37.5
6	136.0	1.0753837784659277	598.0444216771258	37.5
6	140.0	1.1020162990580298	599.5636291186537	37.5
6	144.0	1.0813509921030922	597.6506777808935	37.5
6	148.0	0.9578752055522692	603.3540596514125	37.5
6	152.0	0.9182476228415978	601.4507610111764	37.5
6	156.0	0.9004901504557998	607.152764629238	37.5
6	160.0	0.8879139223989893	624.7895702775292	37.5
6	164.0	0.8898300182362382	624.230442575765	37.5
6	168.0	0.8922939684713099	622.379657124804	37.5
6	172.0	0.9029521931405613	623.8751462753755	37.5
6	176.0	0.9068253577599296	626.8997271400079	37.5
6	180.0	0.908519382803094	624.3820773270756	37.5
6	184.0	0.9142244428812675	619.7467056625704	37.5
6	188.0	0.9206681088077762	619.3736605850708	37.5
6	192.0	0.9206800978093453	619.0882245149056	37.5
6	196.0	0.9200558671222976	616.15092053247	37.5
6	200.0	0.9212150961650419	621.428269812482	37.5
6	204.0	0.9302245550920576	620.7564597592074	37.5
6	208.0	0.9325159888100429	644.1265127949858	37.5
6	212.0	0.9435141220029328	699.7462034943057	37.5
6	216.0	0.9341337936404455	698.756692971907	37.5
6	220.0	0.9353159919359926	702.579881104726	37.5
6	224.0	0.9299228449224216	722.8613473137319	37.5
6	228.0	0.9338252998913438	721.7141072744055	37.5
6	232.0	0.9336427655945451	712.2454314224956	37.5
6	236.0	0.938767897561752	716.5500845169623	37.5
6	240.0	0.9350096514979548	714.5792525449793	37.5
6	244.0	0.9317459337071271	718.2906527926399	37.5
6	248.0	0.9385358292540255	718.2834766780301	37.5
6	252.0	0.9402077694776773	720.3130993481343	37.5
6	256.0	0.9392824933062743	721.2122941168092	37.5
6	260.0	0.9399734409345742	716.0798565453829	37.5
6	264.0	0.9402973227346761	716.01983523815	37.5
6	268.0	0.9432093945077232	722.9140903049819	37.5
6	272.0	0.9503560808490067	723.6885432562677	37.5
6	276.0	0.9504428564890899	724.7568558619403	37.5
6	280.0	0.9514427314631257	726.836664777693	37.5
6	284.0	0.9554436446674479	728.9846702171313	37.5
6	288.0	0.9518606724715833	728.3369158469554	37.5
6	292.0	0.9543769083217555	728.931184626318	37.5
6	296.0	0.9537431569704656	734.9481271150994	37.5
6	300.0	0.9552073854346276	735.5456123298884	37.5
6	304.0	0.9565987522033191	735.420174630039	37.5
6	308.0	0.9597686622932183	735.7524147619929	37.5
6	312.0	0.964364434923466	742.7836292945053	37.5
6	316.0	0.9622062327327088	733.5220780435322	37.5
6	320.0	0.9673134159066723	731.0526273253105	37.5
6	324.0	0.967777168230353	734.7822677734731	37.5
6	328.0	0.9657587064994556	735.0002022804592	37.5
6	332.0	0.9681483903508902	736.2316413482445	37.5
6	336.0	0.9640866536048177	738.2245088621336	37.5
6	340.0	0.9694449117822371	743.6045811181489	37.5
6	344.0	0.9735657437356198	749.4219577610887	37.5
6	348.0	0.9772652472771729	750.3714216884223	37.5
6	352.0	0.9797842144654472	750.7606742198791	37.5
6	356.0	0.9796868979174389	753.9298981066629	37.5
6	360.0	0.9771926631018738	759.3586753847436	37.5
6	364.0	0.985638633972024	763.4232890353601	37.5
6	368.0	0.9810042266705135	764.1113287730507	37.5
6	372.0	0.9880188983368549	769.0703174291989	37.5
6	376.0	0.9924174423433766	775.2811089839723	37.5
6	380.0	1.0142997497717698	776.9923154377477	37.5
6	384.0	1.0524817465355953	764.3397449661051	37.5
6	388.0	1.0617928752528183	764.878804825849	37.5
6	392.0	1.004586270452366	764.381405040026	37.5
6	396.0	0.9138601642062624	760.4629695191846	37.5
6	400.0	0.8886009546652959	760.1189190607568	37.5
6	404.0	0.8754314019344458	765.2643636631412	37.5
6	408.0	0.8739286948754839	762.1181978696446	37.5
6	412.0	0.8768669614815691	757.5015019794707	37.5
6	416.0	0.8724826667119927	753.9370941879318	37.5
6	420.0	0.8721967577712102	757.6282889901578	37.5
6	428.0	0.8778571250821452	761.0229913102277	37.5
6	432.0	0.883090105885275	763.3474206402403	37.5
6	436.0	0.8885767629662441	762.7795938739539	37.5
6	440.0	0.8894555226050034	762.5620666116731	37.5
6	444.0	0.8941683005570025	771.2083884503719	37.5
6	448.0	0.9014014532587801	772.0549094220926	37.5
6	452.0	0.9020442252855051	776.4561055062945	37.5
6	456.0	0.9010648946324215	793.0716236937229	37.5
6	460.0	0.9039420312905038	790.3823598259743	37.5
6	464.0	0.9080830491330991	812.3004856640109	37.5
6	468.0	0.9097365723341186	820.9424491741546	37.5
6	472.0	0.9151647267542121	825.3279102162526	37.5
6	476.0	0.9153277457464635	828.2825129015412	37.5
6	480.0	0.9188029153852186	831.912723321905	37.5
6	484.0	0.9205668366710567	836.6944607882612	37.5
6	488.0	0.9203395604548689	841.9060649827445	37.5
6	492.0	0.9182995081465917	841.3450328939858	37.5
6	496.0	0.9172507754929673	840.3143548555208	37.5
6	500.0	0.9201514796969603	821.7673190344675	37.5
6	504.0	0.9228569842712464	822.3808103209643	37.5
6	508.0	0.9239820585813406	823.663667896943	37.5
6	512.0	0.9294006923371918	827.4914739410267	37.5
6	516.0	0.9278116489814553	828.3881754558338	37.5
6	520.0	0.9290275337802633	828.0632697266091	37.5
6	524.0	0.9270306366140016	829.1087671661506	37.5
6	528.0	0.9268224537517856	836.8552627715566	37.5
6	532.0	0.9239144082073584	834.2036004149779	37.5
6	536.0	0.9352443079350677	835.1178041383544	37.5
6	540.0	0.9315961478031629	836.6264965706306	37.5
6	544.0	0.936612494475669	840.1330165684838	37.5
6	548.0	0.9351104897607906	841.0029227533436	37.5
6	552.0	0.9349011623378461	839.5387473535133	37.5
6	556.0	0.9348495761934925	835.9071494167013	37.5
6	560.0	0.9275479782160221	837.4150661869168	37.5
6	564.0	0.9386103368734303	841.2556870358026	37.5
6	568.0	0.9357264051425344	844.6166694861392	37.5
6	572.0	0.940601398565063	847.0970206366255	37.5
6	576.0	0.9346911182041334	847.5808408568582	37.5
6	580.0	0.940887585026017	842.7455011670438	37.5
6	584.0	0.9367417230663949	843.5570621312867	37.5
6	588.0	0.944599857951454	844.3979565943872	37.5
6	592.0	0.9455880271907662	844.2887748968727	37.5
6	596.0	0.9460463428509862	843.2083504949741	37.5
6	600.0	0.9416905320359049	834.5994489444164	37.5
6	604.0	0.9494220889094828	836.822189981131	37.5
6	608.0	0.9492304241395996	829.5958468545357	37.5
6	612.0	0.9582306745552991	825.5931797875629	37.5
6	616.0	0.9551947243494551	823.5607212185656	37.5
6	620.0	0.9572626045469573	823.8695530718002	37.5
6	624.0	0.962209471180691	822.5065458399039	37.5
6	628.0	0.9661669170900715	818.8158664523818	37.5
6	632.0	0.9629947641575288	821.3911632322431	37.5
6	636.0	0.9626700702156942	820.9071975646265	37.5
6	640.0	0.9674079764782338	822.4349311117328	37.5
6	644.0	0.9680783740389076	818.7921862996637	37.5
6	648.0	0.9674230841357258	823.7635973140507	37.5
6	652.0	0.971138273361809	823.8257893276698	37.5
6	656.0	0.9748164984789083	822.9927405189152	37.5
6	660.0	0.9759465412230744	821.2974842273455	37.5
6	664.0	0.9784873331034228	825.6114938702412	37.5
6	668.0	0.9827311533096381	825.2616966836645	37.5
7	0.0	1.06741598010011	914.869422895828	37.5
7	4.0	0.9568453877846306	928.6936953433078	37.5
7	8.0	0.912464742401813	928.5890810118386	37.5
7	12.0	0.8961261990471446	931.1533548813404	37.5
7	16.0	0.8914124907830776	933.9790152819452	37.5
7	20.0	0.8915860308172208	939.88570979493	37.5
7	24.0	0.899841730359632	952.196253392923	37.5
7	28.0	0.9039864539052355	955.233228588436	37.5
7	32.0	0.9089422548034871	958.9883556988616	37.5
7	36.0	0.9209398355204886	961.4541404078608	37.5
7	40.0	0.9270124415496334	975.253133808331	37.5
7	44.0	0.9317703114800757	975.1765675488596	37.5
7	48.0	0.9379483991854548	986.8814896774136	37.5
7	52.0	0.9381671493683761	998.09583585338	37.5
7	56.0	0.9405653252676837	999.7938892325068	37.5
7	60.0	0.9482689823605149	1006.9942099571672	37.5
7	64.0	0.9546627157122524	1007.1025439884196	37.5
7	68.0	0.9615486882155024	1023.810713265132	37.5
7	72.0	0.9640932378243465	1032.9112254082747	37.5
7	76.0	0.9704204826028522	1026.8214740425742	37.5
7	80.0	0.9721264333760751	1030.7340007226376	37.5
7	84.0	0.9709693695377789	1019.752198645799	37.5
7	88.0	0.9802869092833683	1021.3016984698098	37.5
7	92.0	0.9788296323685193	1021.0397723000956	37.5
7	96.0	0.9877154646174908	1025.2282583824465	37.5
7	100.0	0.9910254392135599	1026.4687953727937	37.5
7	104.0	0.9925417570842553	1022.6320630074772	37.5
7	108.0	1.0035748372854942	1028.6309319394084	37.5
7	112.0	0.9978468921394593	1028.9522041557836	37.5
7	116.0	1.0026090281598898	1032.7582803568173	37.5
7	120.0	1.0082998711605722	1027.435033848181	37.5
7	124.0	1.0123069872913097	1028.3633175892458	37.5
7	128.0	1.0143214492063675	1034.0271982633858	37.5
7	132.0	1.0280251017402644	1035.2146872226604	37.5
7	136.0	1.0398020423640921	1034.4349919075682	37.5
7	140.0	1.0972929986140703	1036.1049851402715	37.5
7	144.0	1.1178451562800533	1036.1578902067365	37.5
7	148.0	1.0861881763127432	1035.2094090312582	37.5
7	152.0	0.9736614516739222	1037.3543495106185	37.5
7	156.0	0.927905590562995	1036.417601395366	37.5
7	160.0	0.9113620407741952	1048.1860214577807	37.5
7	164.0	0.904918459032628	1054.584413757424	37.5
7	168.0	0.9059390780568812	1059.178314690932	37.5
7	172.0	0.9077844311242941	1051.8543880713637	37.5
7	176.0	0.9167447898843412	1053.416701821861	37.5
7	180.0	0.9187665093549274	1065.3721599688415	37.5
7	184.0	0.9142965405005564	1067.8922412631812	37.5
7	188.0	0.9178351671148993	1070.8694182194872	37.5
7	192.0	0.926009394743632	1077.683088487448	37.5
7	196.0	0.9287951085005326	1088.6476962971544	37.5
7	200.0	0.9348122033343422	1087.4329242497388	37.5
7	204.0	0.9448965207298357	1089.1885293056018	37.5
7	208.0	0.9324886330317391	1098.6035971015085	37.5
7	212.0	0.9350231937469522	1123.1260530236198	37.5
7	216.0	0.9376424779688226	1131.17333260822	37.5
7	220.0	0.940324843094483	1137.6705293041753	37.5
7	224.0	0.9409883331586817	1149.8472516363963	37.5
7	228.0	0.9388028554930299	1159.5033222194618	37.5
7	232.0	0.9414160787455876	1156.6470035970715	37.5
7	236.0	0.9484308403435445	1160.3250544265338	37.5
7	240.0	0.9463173399400729	1164.3355619539634	37.5
7	244.0	0.9524752417562393	1166.1569007795704	37.5
7	248.0	0.9471565030834088	1160.4424158869872	37.5
7	252.0	0.9521416723694456	1162.2799172050927	37.5
7	256.0	0.9531017857515482	1164.105838917406	37.5
7	260.0	0.9576646641542338	1173.865627414052	37.5
7	264.0	0.9561616048102424	1168.1410348922543	37.5
7	268.0	0.953981615833539	1176.1164094073476	37.5
7	272.0	0.9569273860032314	1176.9783873089082	37.5
7	276.0	0.9522481186119967	1186.5822161945273	37.5
7	280.0	0.9579045467525903	1191.8887271363658	37.5
7	284.0	0.9546614949737485	1204.5048207417742	37.5
7	288.0	0.956114862004373	1205.6794058164378	37.5
7	292.0	0.9602150777452818	1212.4314375136626	37.5
7	296.0	0.9585129688854963	1224.4349722582651	37.5
7	300.0	0.9622198459269377	1244.8417577893083	37.5
7	304.0	0.9612972349487894	1252.7733367108494	37.5
7	308.0	0.97080599437428	1257.4034911423014	37.5
7	312.0	0.9761947513808534	1261.602878397559	37.5
7	316.0	0.969699378266319	1257.583067286324	37.5
7	320.0	0.9759877600055411	1259.2584196665532	37.5
7	324.0	0.9829591583595318	1266.626221543241	37.5
7	328.0	0.9822826799635119	1268.829597535826	37.5
7	332.0	0.98069263400415	1271.244704240972	37.5
7	336.0	0.9872968884917112	1273.051864099332	37.5
7	340.0	0.9824381071552991	1275.4473253778935	37.5
7	344.0	0.9899422204902034	1285.3409452687656	37.5
7	348.0	0.9913196563215856	1288.1736255305495	37.5
7	352.0	0.9928567063491143	1286.3126217715176	37.5
7	356.0	0.9904094104168043	1288.112819230127	37.5
7	360.0	0.9865474114112495	1293.1689624276323	37.5
7	364.0	0.9910134183559086	1300.699088738253	37.5
7	368.0	0.9941510325113541	1296.7232429887688	37.5
7	372.0	0.9958078191987363	1298.9818999635531	37.5
7	376.0	0.9967535215207567	1305.7992663474536	37.5
7	380.0	1.0039149689811762	1324.3953406174348	37.5
7	384.0	1.0243533989311304	1333.2870201742749	37.5
7	388.0	1.0761979769796806	1343.586851176775	37.5
7	392.0	1.081128181338003	1349.7213332242882	37.5
7	396.0	1.0395920034803527	1357.3438776009957	37.5
7	400.0	0.9307776355518743	1364.6279395359857	37.5
7	404.0	0.9056156215152443	1375.1739380418724	37.5
7	408.0	0.8966355111099801	1389.9304663835262	37.5
7	412.0	0.8916207053360701	1391.380195919511	37.5
7	416.0	0.886755030622543	1393.7386838048797	37.5
7	420.0	0.8907634473904724	1376.842381750865	37.5
7	424.0	0.8931244250661018	1377.7416508350484	37.5
7	428.0	0.8902810851089658	1380.960568585915	37.5
7	432.0	0.8989306175929771	1380.6097655998506	37.5
7	436.0	0.8996433237685038	1389.87577075466	37.5
7	440.0	0.9089522012703976	1393.688681300771	37.5
7	444.0	0.9101571205846929	1402.3170520813326	37.5
7	448.0	0.9139607130076977	1401.2610971156053	37.5
7	452.0	0.9156356045647864	1401.6188766652708	37.5
7	456.0	0.9175310321640737	1404.749376245163	37.5
7	460.0	0.9258227593566908	1405.7890198788466	37.5
7	464.0	0.9298133053696084	1421.9093128879686	37.5
7	468.0	0.9344372616948089	1444.5974449942646	37.5
7	472.0	0.9304370049557926	1456.2391646536485	37.5
7	476.0	0.9359590252490121	1459.682665222295	37.5
7	480.0	0.9369976450919965	1456.0241703382333	37.5
7	484.0	0.9401353372856733	1463.251423580127	37.5
7	488.0	0.9412317314327062	1470.6007073869678	37.5
7	492.0	0.9408895428076575	1473.5091511401972	37.5
7	496.0	0.9449046968762391	1470.8916281668212	37.5
7	500.0	0.9434459372349918	1463.1004628883975	37.5
7	504.0	0.9443449726945794	1473.9184211233255	37.5
7	508.0	0.9495191765900354	1480.1820837341295	37.5
7	512.0	0.956798773932935	1495.2868203875316	37.5
7	516.0	0.9567672034819712	1494.9909634718567	37.5
7	520.0	0.9524019359215197	1495.6889276795312	37.5
7	524.0	0.9503474324210565	1510.1151815233063	37.5
7	528.0	0.9592443981243876	1512.9353565306794	37.5
7	532.0	0.9488185254297442	1516.0479322744632	37.5
7	536.0	0.9559682151299523	1513.7448626621294	37.5
7	540.0	0.955308540966447	1526.17869307841	37.5
7	544.0	0.9584414728280028	1525.7402443847398	37.5
7	548.0	0.9555552638690336	1527.7763812070807	37.5
7	552.0	0.9574017094716873	1528.4900870697418	37.5
7	556.0	0.959760970306224	1529.750246170157	37.5
7	560.0	0.9573638529567637	1529.896732295888	37.5
7	564.0	0.9637166682624552	1541.4344446259042	37.5
7	568.0	0.9578917736201626	1547.881409237832	37.5
7	572.0	0.9603098492685008	1557.0044708844266	37.5
7	576.0	0.9617772111553065	1560.0570204461922	37.5
7	580.0	0.961348035914887	1559.201678457201	37.5
7	584.0	0.963773889373631	1560.2802344474967	37.5
7	588.0	0.9674683843490087	1558.3992850549196	37.5
7	592.0	0.9663759361663884	1557.80803103042	37.5
7	596.0	0.967706236905949	1555.870585367642	37.5
7	600.0	0.9633737193899803	1557.4968640427471	37.5
7	604.0	0.9710136972859135	1556.272166974423	37.5
7	608.0	0.9620663889506199	1544.8267546752177	37.5
7	612.0	0.9654127553753085	1542.2032666921366	37.5
7	616.0	0.9659397045471386	1541.123829143941	37.5
7	620.0	0.9645290944947222	1543.333516846705	37.5
7	624.0	0.9662454243527339	1542.721741779219	37.5
7	628.0	0.9702532168148112	1539.7971161761743	37.5
7	632.0	0.966983762100981	1540.701282070569	37.5
7	636.0	0.9724764920446467	1549.2001133399592	37.5
7	640.0	0.9722041216240404	1549.8374783459226	37.5
7	644.0	0.9739758066009238	1554.4227168961652	37.5
7	648.0	0.9712197654120845	1548.6254109046763	37.5
7	652.0	0.9695852896862593	1545.081400370766	37.5
7	656.0	0.9728135842666994	1543.1580257544467	37.5
7	660.0	0.9734411767444113	1542.3200917741028	37.5
7	664.0	0.971180834402014	1544.7907700647152	37.5
7	668.0	0.9771708759822394	1546.173131930184	37.5
10	0.0	1.0656205019237808	699.6984636243111	37.5
10	4.0	0.9489840986014968	704.8757936418534	37.5
10	8.0	0.9106301083983246	705.2753558019839	37.5
10	12.0	0.8972136252598246	708.2812774761662	37.5
10	16.0	0.8893554411721409	709.1391665502368	37.5
10	20.0	0.8909963307491958	705.6128931531853	37.5
10	24.0	0.8945099297801266	711.4370699795039	37.5
10	28.0	0.9004952857426156	718.064087524576	37.5
10	32.0	0.9016361063322647	715.5969634715093	37.5
10	36.0	0.9118304022848286	718.1427192247464	37.5
10	40.0	0.9224852018414313	729.6121295141307	37.5
10	44.0	0.9267185214686761	731.1722079843895	37.5
10	48.0	0.9284005892192151	742.9622076968731	37.5
10	52.0	0.9349113765943449	760.907915287662	37.5
10	56.0	0.9491061984334103	770.3131142775032	37.5
10	60.0	0.9507602244460999	775.66247613374	37.5
10	64.0	0.9575673489989515	786.6709947882518	37.5
10	68.0	0.9578322164528382	792.7783781242753	37.5
10	72.0	0.9589801385215531	790.2608075330199	37.5
10	76.0	0.9647876453544701	794.1954073699413	37.5
10	80.0	0.9683716088574634	799.0597402859629	37.5
10	84.0	0.974916108748598	796.1816889554705	37.5
10	88.0	0.9794352043795692	799.6630977065389	37.5
10	92.0	0.9791104929945279	800.8822569983731	37.5
10	96.0	0.9838518935342783	813.0858883157308	37.5
10	100.0	0.9942847263477718	815.0695332611957	37.5
10	104.0	0.9909528637376445	812.8020768024535	37.5
10	108.0	0.9994628085144119	815.3701326864887	37.5
10	112.0	0.9947627276042654	813.2569413580998	37.5
10	116.0	1.0010192664211919	812.4885894266816	37.5
10	120.0	1.0071763585184526	809.8678584110172	37.5
10	124.0	1.0127646559591061	810.4697489851578	37.5
10	128.0	1.0143455081233994	817.4145145897278	37.5
10	132.0	1.0395332894926692	814.7970802792572	37.5
10	136.0	1.1113084643622126	817.1289446131248	37.5
10	140.0	1.0994208542296313	816.9517771368064	37.5
10	144.0	1.0194925944917936	820.4634397752117	37.5
10	148.0	0.9333714027918961	821.2783907738988	37.5
10	152.0	0.9148066334708428	822.3360928521585	37.5
10	156.0	0.9109886967294908	825.7022406941303	37.5
10	160.0	0.9063070848674644	833.741006241664	37.5
10	164.0	0.9088387548442654	829.5869604538624	37.5
10	168.0	0.9103318660236167	824.3763278821282	37.5
10	172.0	0.9153771734495436	818.7719280646593	37.5
10	176.0	0.9232980076167726	823.6283896047114	37.5
10	180.0	0.9283821260564952	823.0174408540145	37.5
10	184.0	0.9258140236179876	814.3581220249308	37.5
10	188.0	0.9368844808082645	824.4432942338135	37.5
10	192.0	0.9394858389257886	827.1156682069544	37.5
10	196.0	0.942277766404618	820.6018425218847	37.5
10	200.0	0.9417513261911679	820.5146125690251	37.5
10	204.0	0.9507188871574093	826.9046834359433	37.5
10	208.0	0.943905765053133	831.4134605562265	37.5
10	212.0	0.9416039810859664	848.5311290933463	37.5
10	216.0	0.9388253835243789	848.2508914687187	37.5
10	220.0	0.9415747021288132	852.9056808408303	37.5
10	224.0	0.9395969589115483	877.9998154870115	37.5
10	228.0	0.9423564745115642	882.5437242534357	37.5
10	232.0	0.9451664288218685	870.0745639645628	37.5
10	236.0	0.9552424448282332	868.427377534039	37.5
10	240.0	0.9509965724381185	872.4271781596385	37.5
10	244.0	0.9537111380167947	872.1169090486455	37.5
10	248.0	0.9539689300043594	871.2577994753719	37.5
10	252.0	0.9545204318825192	871.218346814077	37.5
10	256.0	0.9582462428776226	874.7725271656135	37.5
10	260.0	0.9544739324889496	874.3305418427683	37.5
10	264.0	0.9540750587712465	868.4528821691998	37.5
10	268.0	0.9592794341256997	876.847234707288	37.5
10	272.0	0.9600834156954823	875.7116445705312	37.5
10	276.0	0.9568279525139862	878.1474967671089	37.5
10	280.0	0.9632978738685575	877.7710757476145	37.5
10	284.0	0.9599372411637531	879.3230550418825	37.5
10	288.0	0.9641286282479423	882.2925462705989	37.5
10	292.0	0.9692618067225299	883.4317171723551	37.5
10	296.0	0.9695186102258292	888.0874876418601	37.5
10	300.0	0.9647874180740611	888.7323311430578	37.5
10	304.0	0.9673183336812908	888.1123032546392	37.5
10	308.0	0.967350673218073	888.7760041459658	37.5
10	312.0	0.9754400699653262	899.133161479878	37.5
10	316.0	0.9744720374126024	891.4962294589078	37.5
10	320.0	0.9735758000328522	889.2256410424221	37.5
10	324.0	0.9719393700273926	886.4133795200886	37.5
10	328.0	0.9763226791355665	888.6984229497801	37.5
10	332.0	0.9793193789338329	888.6680573120581	37.5
10	336.0	0.9779984835110426	892.2087981001641	37.5
10	340.0	0.9769946053973199	894.674645540511	37.5
10	344.0	0.9837533722593899	900.3475652697944	37.5
10	348.0	0.987769381424671	905.154842022196	37.5
10	352.0	0.993414386646876	908.840547812828	37.5
10	356.0	0.99157250799064	912.2688856179766	37.5
10	360.0	0.9989027228091878	913.085166898819	37.5
10	364.0	1.0095583807863366	917.8514382492076	37.5
10	368.0	1.0665802719157087	920.5748986617056	37.5
10	372.0	1.0731369977964438	931.673876664662	37.5
10	376.0	1.0449192374054048	934.5305725412602	37.5
10	380.0	0.9318499876573991	944.4805178331096	37.5
10	384.0	0.8981619553406671	946.9637958207736	37.5
10	388.0	0.8905416057698298	947.4533051364394	37.5
10	392.0	0.8844581151172671	945.2638759410734	37.5
10	396.0	0.880315877498575	951.157495118242	37.5
10	400.0	0.8757992124451804	951.1669726731816	37.5
10	404.0	0.8829947332761717	956.423012523721	37.5
10	408.0	0.8857913430488907	959.9897588843176	37.5
10	412.0	0.8890601621603722	974.5705502766637	37.5
10	416.0	0.8898688780495321	975.2493647903716	37.5
10	420.0	0.889118884315599	979.4468799766316	37.5
10	424.0	0.900342738656247	980.79185610797	37.5
10	428.0	0.9018773401620088	985.5780418201508	37.5
10	432.0	0.9012587888226535	986.518787787576	37.5
10	436.0	0.9076879482076419	990.784092433877	37.5
10	440.0	0.9068057577095601	991.8056205018448	37.5
10	444.0	0.9103570752190456	998.1118954814048	37.5
10	448.0	0.9116398213390362	1000.346704374495	37.5
10	452.0	0.9138144924195017	1010.3029259378916	37.5
10	456.0	0.920044108046563	1021.2283983229248	37.5
10	460.0	0.9237801940754796	1018.6960433988588	37.5
10	468.0	0.9208800706709143	1057.246968242128	37.5
10	472.0	0.9172893032214374	1066.5283333433013	37.5
10	476.0	0.9230015513864456	1070.9849060713316	37.5
10	480.0	0.9284353851542312	1070.6806893699484	37.5
10	484.0	0.927814518680675	1078.5846147491743	37.5
10	488.0	0.9269631012585451	1086.8521170428924	37.5
10	492.0	0.9292610207192815	1084.4489958123618	37.5
10	496.0	0.933338524010979	1082.1684723286298	37.5
10	500.0	0.9356010661401053	1062.8424345362964	37.5
10	504.0	0.9324816496088449	1064.2480156486915	37.5
10	508.0	0.9395101686244416	1070.7383751994528	37.5
10	512.0	0.9427952196880738	1059.0573871127767	37.5
10	516.0	0.9376107554750517	1055.891890400987	37.5
10	520.0	0.9411768742357771	1053.8854012194702	37.5
10	524.0	0.9450927343373093	1058.462057049284	37.5
10	528.0	0.9384504119090269	1065.8210709945154	37.5
10	532.0	0.9401144528280914	1064.7733312347484	37.5
10	536.0	0.9404038763121544	1068.1594271481397	37.5
10	540.0	0.9437699830855637	1075.8082974243289	37.5
10	544.0	0.9442100983946393	1075.853835155587	37.5
10	548.0	0.941687024015703	1076.4547086122157	37.5
10	552.0	0.9399607980185394	1071.3912726826695	37.5
10	556.0	0.9419048661249436	1066.8343075583812	37.5
10	560.0	0.9403058164323692	1069.3754513595145	37.5
10	564.0	0.946469203613637	1078.2702132651236	37.5
10	568.0	0.9468746699479298	1083.8064555181588	37.5
10	572.0	0.9503112192316333	1089.3363014396568	37.5
10	576.0	0.9510731902201289	1093.5208420734214	37.5
10	580.0	0.955896634953922	1097.1515920890026	37.5
10	584.0	0.9601551349171951	1098.0089392332377	37.5
10	588.0	0.9584059136544848	1100.9230660486326	37.5
10	592.0	0.959898452553472	1100.2254055941205	37.5
10	596.0	0.9614693158241339	1101.4228118883336	37.5
10	600.0	0.9639166264726912	1100.2506443301886	37.5
10	604.0	0.9668519882210044	1097.020745170174	37.5
10	608.0	0.963312257774924	1080.841009516121	37.5
10	612.0	0.9637721947947987	1075.2804204602023	37.5
10	616.0	0.9675879318453258	1074.7040533879624	37.5
10	620.0	0.9666559529555516	1074.9560249039423	37.5
10	624.0	0.9694501695558381	1074.7419548097	37.5
10	628.0	0.9719404792699478	1075.092996093199	37.5
10	632.0	0.972539740545781	1073.5213374323905	37.5
10	636.0	0.9779254507374794	1075.5220077817526	37.5
10	640.0	0.9797328739005399	1075.2766644049557	37.5
10	644.0	0.9880574778775124	1074.6388760124755	37.5
10	648.0	0.986223351018938	1076.1906726189673	37.5
10	652.0	1.0173975491769935	1077.175721251646	37.5
10	656.0	1.0552741128722933	1076.6850154942465	37.5
10	660.0	1.0545384781729554	1075.7370795408456	37.5
10	664.0	0.9926963069403942	1077.0730053627008	37.5
10	668.0	0.90582753499554	1077.1909126416704	37.5
11	0.0	1.0410582070925096	790.3601293686847	37.5
11	4.0	0.9358434069096077	793.5824268868619	37.5
11	8.0	0.9006436496014733	798.3353402702181	37.5
11	12.0	0.8890852363584042	799.6882638806352	37.5
11	16.0	0.8844286803850187	803.7391475077656	37.5
11	20.0	0.8904725186119712	809.8733272283453	37.5
11	24.0	0.8970339844284153	818.1047240919969	37.5
11	28.0	0.9036811102102945	822.5608985070908	37.5
11	32.0	0.9083249425642669	826.85699593883	37.5
11	36.0	0.9189587294401859	828.179649786229	37.5
11	40.0	0.9202334952641522	840.9556016256507	37.5
11	44.0	0.9309433173902889	842.1597275473957	37.5
11	48.0	0.9314563520366543	857.4939058371218	37.5
11	52.0	0.9405809835664785	874.4295911741921	37.5
11	56.0	0.9432619723092006	875.491833094496	37.5
11	60.0	0.9499861478383071	881.2599924451175	37.5
11	64.0	0.9507065040530049	884.7100348079737	37.5
11	68.0	0.951923937789568	897.6814271501153	37.5
11	72.0	0.9566789746234174	904.746311278714	37.5
11	76.0	0.9639295960621741	905.3560633193616	37.5
11	80.0	0.9617252614497297	908.6666891880964	37.5
11	84.0	0.969558126133654	897.4106816199695	37.5
11	88.0	0.9696803973421912	897.919458195035	37.5
11	92.0	0.9783605231054325	892.0431787010489	37.5
11	96.0	0.9847401338297547	904.7837345482266	37.5
11	100.0	0.9872700665690509	908.7169051826414	37.5
11	104.0	0.9915604117471045	905.8282153095672	37.5
11	108.0	1.000035583101702	908.348936357415	37.5
11	112.0	1.0015410819634485	908.1451798983818	37.5
11	116.0	1.0034393992697859	915.231085488608	37.5
11	120.0	1.0122690722973116	908.9428140686966	37.5
11	124.0	1.0154431325993487	910.7243837016028	37.5
11	128.0	1.028466372085345	917.3483127575928	37.5
11	132.0	1.0910903213169885	918.236329335548	37.5
11	136.0	1.1038073127698635	916.919616686812	37.5
11	140.0	1.0594220133983847	916.9039500911232	37.5
11	144.0	0.9574917123152945	914.2484935827322	37.5
11	148.0	0.9232327058878057	911.5717132172676	37.5
11	152.0	0.9126366601155051	907.4021467249	37.5
11	156.0	0.9080802532058687	908.6551179811054	37.5
11	160.0	0.9092647287959977	921.7575593369444	37.5
11	164.0	0.9100719675750909	923.7916437189372	37.5
11	168.0	0.9141294206576265	921.4507298016424	37.5
11	172.0	0.9187896670529561	916.580402160671	37.5
11	176.0	0.9250649146490285	926.2490661838408	37.5
11	180.0	0.9278660562555058	940.7085545645466	37.5
11	184.0	0.9286163271256092	949.212830190223	37.5
11	188.0	0.9320853719426893	950.5378123519536	37.5
11	192.0	0.9344312645193814	951.5171987952804	37.5
11	196.0	0.9373169215305655	955.387133435427	37.5
11	200.0	0.9310547029314724	956.1142476531868	37.5
11	204.0	0.938264718477109	957.8376784520292	37.5
11	208.0	0.9363894970996135	976.8692792808188	37.5
11	212.0	0.9400245552478225	998.2978559744228	37.5
11	216.0	0.9404971400775307	998.6308064914416	37.5
11	220.0	0.9471481677709847	1002.279678731336	37.5
11	224.0	0.9422720122141786	1015.9679647548904	37.5
11	228.0	0.9477219014612395	1025.904282935527	37.5
11	232.0	0.9498565965707685	1015.7315268070116	37.5
11	236.0	0.9466430715486596	1017.31028534057	37.5
11	240.0	0.9450472790653959	1020.9804025584492	37.5
11	244.0	0.9433712892929014	1022.5342304718064	37.5
11	248.0	0.9484780704488325	1022.4686000655072	37.5
11	252.0	0.9459903530050939	1020.0636778741286	37.5
11	256.0	0.9508742309591379	1025.3669203056925	37.5
11	260.0	0.9531564183261882	1027.0527085012277	37.5
11	264.0	0.954974538343295	1021.1747617707148	37.5
11	268.0	0.9497699718956234	1027.1415713724643	37.5
11	272.0	0.9549292467686054	1026.8198423155252	37.5
11	276.0	0.9602082322886972	1032.7366730190445	37.5
11	280.0	0.9591755636838853	1036.0064190118223	37.5
11	284.0	0.959362996815719	1029.9795014638978	37.5
11	288.0	0.9692535215621572	1033.220953833946	37.5
11	292.0	0.9688985109468845	1038.2826046928546	37.5
11	296.0	0.9666655623162261	1043.0191885489444	37.5
11	300.0	0.9680756204208572	1036.586316219966	37.5
11	304.0	0.9771033284671672	1035.2419269212428	37.5
11	308.0	0.9765258308539088	1039.3864829312506	37.5
11	312.0	0.9813484748089749	1034.0449805266592	37.5
11	316.0	0.9803437699037811	1034.6910908697284	37.5
11	320.0	0.98112028763241	1035.8411239024476	37.5
11	324.0	0.9842446115682426	1043.8740294040392	37.5
11	328.0	0.9834873919078563	1044.3207794238597	37.5
11	332.0	0.9867666477459459	1047.1122632087554	37.5
11	336.0	0.9896596663636339	1048.4588008083394	37.5
11	340.0	0.9943218897274946	1053.227932705379	37.5
11	344.0	0.9987993445719243	1061.7285663129444	37.5
11	348.0	1.0113090664819544	1063.9088920988336	37.5
11	352.0	1.0324659967217473	1064.923117681025	37.5
11	356.0	1.0828037888763762	1067.3604615450124	37.5
11	360.0	1.0738009976509761	1073.0267570517026	37.5
11	364.0	1.0133485628739138	1081.7021694354216	37.5
11	368.0	0.9253698847916135	1088.747971035379	37.5
11	372.0	0.9093142063058474	1098.175128540558	37.5
11	376.0	0.8976819168702984	1094.9840819852918	37.5
11	380.0	0.8907190710288632	1094.720764734445	37.5
11	384.0	0.885237963101525	1094.0241104737704	37.5
11	396.0	0.8893724105181201	1108.4337444476412	37.5
11	400.0	0.8989233649065893	1111.7525287060548	37.5
11	404.0	0.8989536290401965	1109.52629898632	37.5
11	408.0	0.9013427287843919	1117.9293705916189	37.5
11	412.0	0.9108059161751755	1129.5437453509696	37.5
11	416.0	0.9095161376103388	1130.564520187586	37.5
11	420.0	0.910372124271371	1136.198073961419	37.5
11	424.0	0.9124688667876508	1135.6147019279974	37.5
11	428.0	0.9129154388735282	1139.7820590491035	37.5
11	432.0	0.9140990300303672	1143.6216114655283	37.5
11	436.0	0.9158148679387305	1145.623104463728	37.5
11	440.0	0.9196991541855836	1143.9633134814558	37.5
11	444.0	0.9198262117389856	1147.600785923881	37.5
11	448.0	0.9213716141497689	1151.0003055379425	37.5
11	452.0	0.9279292560928698	1160.490296327937	37.5
11	456.0	0.9245675104564123	1175.568429963438	37.5
11	460.0	0.9274561329203931	1172.4779806756987	37.5
11	464.0	0.9299602870305526	1190.292877707411	37.5
11	468.0	0.9362872219486171	1199.5132317300618	37.5
11	472.0	0.9360961956704547	1208.9461211801547	37.5
11	476.0	0.9408996162078296	1218.8316465118453	37.5
11	480.0	0.9421276631438756	1217.5527839238157	37.5
11	484.0	0.9442311169480637	1221.5048635501266	37.5
11	488.0	0.9451861341248603	1231.5307959664565	37.5
11	492.0	0.9470381747599226	1234.0454164435205	37.5
11	496.0	0.9416229831254519	1218.3553451429157	37.5
11	500.0	0.9463906621528031	1210.6688765259505	37.5
11	504.0	0.9505490967068903	1213.922624697356	37.5
11	508.0	0.9444703720027805	1211.1690221935728	37.5
11	512.0	0.9478887960203657	1238.1415153970831	37.5
11	516.0	0.9421426442461343	1254.4937419324642	37.5
11	520.0	0.9473526439695864	1262.0083909046	37.5
11	524.0	0.9518376685224709	1276.9213350442456	37.5
11	528.0	0.9468358974257051	1283.7366400759126	37.5
11	532.0	0.9447164944218688	1282.8369718456515	37.5
11	536.0	0.949190619635088	1284.3380703045254	37.5
11	540.0	0.9523558876297105	1296.4078188422038	37.5
11	544.0	0.9538639357403524	1296.6016714890616	37.5
11	548.0	0.9513913317007797	1299.3183401969727	37.5
11	552.0	0.9534910916953439	1299.761180949823	37.5
11	556.0	0.9530516437135962	1293.715778947346	37.5
11	560.0	0.949927862657704	1296.594668138464	37.5
11	564.0	0.9557564714421994	1304.892921001502	37.5
11	568.0	0.9625938544324582	1315.066294541033	37.5
11	572.0	0.9644328366701171	1321.075787995719	37.5
11	576.0	0.9710457296811149	1324.5655031349472	37.5
11	580.0	0.9677882691346757	1330.3584436710105	37.5
11	584.0	0.9692250163144772	1329.1530308202389	37.5
11	588.0	0.9718727867833273	1327.271484356785	37.5
11	592.0	0.9716217751178907	1329.5833640299743	37.5
11	596.0	0.9716356252101408	1328.3190361923455	37.5
11	600.0	0.9756090051046148	1330.9835050310874	37.5
11	604.0	0.9811273078679512	1330.062212166088	37.5
11	608.0	0.9801674229203782	1318.6937020776704	37.5
11	612.0	0.985058870582877	1322.017443089372	37.5
11	616.0	0.9905158613090038	1322.9111728532273	37.5
11	620.0	0.996527443733606	1323.2844216429114	37.5
11	624.0	1.003333689469499	1323.5163325012415	37.5
11	628.0	1.0380883653430062	1322.459550467978	37.5
11	632.0	1.0674617849002102	1323.2312696662907	37.5
11	636.0	1.0617025747285758	1334.5526419896023	37.5
11	640.0	0.9989736867006379	1334.3776451297292	37.5
11	644.0	0.916830239339978	1339.1245398219637	37.5
11	648.0	0.9002075350641854	1332.0582258735092	37.5
11	652.0	0.8902102246166415	1325.8826375183817	37.5
11	656.0	0.8883797191457913	1325.3764169601914	37.5
11	660.0	0.8848193922229285	1326.4326102350778	37.5
11	664.0	0.8863333192136763	1328.618250290287	37.5
11	668.0	0.8807609585809794	1328.7806458228315	37.5
12	0.0	1.0245594126759987	613.5942281851449	37.5
12	4.0	0.909424412549949	617.7989901024504	37.5
12	8.0	0.8806228477969136	616.2479325871723	37.5
12	12.0	0.8667728879430162	620.6028835491364	37.5
12	16.0	0.8590130576875588	619.195952476649	37.5
12	20.0	0.865139818573314	617.8648978282752	37.5
12	24.0	0.8721837888065473	622.9860487156741	37.5
12	28.0	0.8724912127571426	629.0080823050391	37.5
12	32.0	0.8800200605353845	628.6800705077999	37.5
12	36.0	0.8905101210331072	630.515387589567	37.5
12	40.0	0.8972295042488183	637.9596909180561	37.5
12	44.0	0.9055981994743855	638.5833774213951	37.5
12	48.0	0.908080887102354	644.4526630214059	37.5
12	52.0	0.9150616723808221	667.0079236939645	37.5
12	56.0	0.9245206657513185	678.4455058181015	37.5
12	60.0	0.9326080591650981	682.8276564916505	37.5
12	64.0	0.9268123471453382	651.2765017745403	37.5
12	68.0	0.9317179657846945	649.3254192326067	37.5
12	72.0	0.9315967517424437	642.4420871007146	37.5
12	76.0	0.933897506240059	647.8546618240241	37.5
12	80.0	0.9388167295444387	654.2030575958812	37.5
12	84.0	0.9387992543245858	653.8812399427557	37.5
12	88.0	0.9458696014800638	655.355813023164	37.5
12	92.0	0.9465387846591158	657.3358293891323	37.5
12	96.0	0.9545586229771663	666.1803316319509	37.5
12	100.0	0.9594786526766048	667.0004203737037	37.5
12	104.0	0.9618293516423754	664.1232205121728	37.5
12	108.0	0.9660195938136374	668.0259371480764	37.5
12	112.0	0.963489157475998	670.4515191374053	37.5
12	116.0	0.965463191911097	670.6986015618293	37.5
12	120.0	0.9757411705083662	668.3106740569922	37.5
12	124.0	0.9757328777870855	667.2518990831039	37.5
12	128.0	0.9722003004933597	672.5988996709615	37.5
12	132.0	0.9820224317677358	672.9080369019927	37.5
12	136.0	0.99168762815858	668.2794231599034	37.5
12	140.0	0.9932939464468846	669.3441234344234	37.5
12	144.0	0.9938914645166824	670.9557279731337	37.5
12	148.0	0.992388193394695	674.0801201737358	37.5
12	152.0	0.9958105393680681	672.7286323949603	37.5
12	156.0	1.0181135070942897	679.0547420970059	37.5
12	160.0	1.0609196154570701	682.6954715809911	37.5
12	164.0	1.0489277979205036	671.8369983170427	37.5
12	168.0	0.9669130816605325	669.7335980869741	37.5
12	172.0	0.8998324116976136	674.1611895288695	37.5
12	176.0	0.8926173403234634	679.8454206933388	37.5
12	180.0	0.8849731367143342	674.7743332168427	37.5
12	184.0	0.8805711614962916	664.7710795645608	37.5
12	188.0	0.8838718978922551	677.9585146222096	37.5
12	192.0	0.8837715720833007	680.0176818753622	37.5
12	196.0	0.8895137605642593	674.2520561445052	37.5
12	200.0	0.8984189166058516	673.7877732971901	37.5
12	204.0	0.899647894032145	677.3858709914673	37.5
12	208.0	0.9015010212339176	691.9252182401358	37.5
12	212.0	0.9285088098858632	652.4662438548413	37.5
12	216.0	0.9221561650206833	653.4128902181095	37.5
12	220.0	0.9269242022579177	657.3508459175174	37.5
12	224.0	0.9235352413228828	667.9058927375321	37.5
12	228.0	0.9258805816634239	655.6462006731385	37.5
12	232.0	0.9308050595420577	640.8657934396034	37.5
12	236.0	0.9290152580467724	636.8913265313018	37.5
12	240.0	0.9351210006355122	634.215333861123	37.5
12	244.0	0.9314465498369325	634.6850275470318	37.5
12	248.0	0.9315769310530148	635.9644624357147	37.5
12	252.0	0.9339055451992727	638.5052468013803	37.5
12	256.0	0.9384573645097845	638.0358794289515	37.5
12	260.0	0.9392472468202121	634.0080147406982	37.5
12	264.0	0.9389064592072845	631.7636543054907	37.5
12	268.0	0.9483931041244732	638.8625899290978	37.5
12	272.0	0.9469792648157763	635.8991412962249	37.5
12	276.0	0.9450733424320299	638.3334375926581	37.5
12	280.0	0.9424913488361176	632.6546034040365	37.5
12	284.0	0.945756733913215	632.652395727275	37.5
12	288.0	0.9500090945167451	640.6995544610957	37.5
12	292.0	0.9527678293822476	642.8188003070579	37.5
12	296.0	0.9505110991351974	643.566734129441	37.5
12	300.0	0.9531381314786838	642.9147942884841	37.5
12	304.0	0.9566638520960409	642.2412611495489	37.5
12	308.0	0.9593332331864841	643.0076361913406	37.5
12	312.0	0.9683815633701217	637.8470555893086	37.5
12	316.0	0.9651327070733599	649.9372855683708	37.5
12	320.0	0.9703091704014838	649.8916900407658	37.5
12	324.0	0.9710476775428452	647.2116183101274	37.5
12	328.0	0.9749682976242996	647.5109591501612	37.5
12	332.0	0.9828224867896349	647.7810317796377	37.5
12	336.0	0.9700293987048441	649.4061797173525	37.5
12	340.0	0.9798389398112061	651.9101640632241	37.5
12	344.0	0.9752732143707477	655.6597193296843	37.5
12	348.0	0.9776782279456372	659.2502759652078	37.5
12	352.0	0.9720915543353026	663.5817471749732	37.5
12	356.0	0.971023554455838	669.2058225571609	37.5
12	360.0	0.9748442075627501	670.5509405779155	37.5
12	364.0	0.9823380161750518	673.3390830567929	37.5
12	368.0	0.9816425968254774	675.6218667419448	37.5
12	372.0	0.9867168560830895	680.3939884420114	37.5
12	376.0	0.9943032960761728	686.5827543743692	37.5
12	380.0	1.0204712112680496	686.82067858624	37.5
12	384.0	1.0603691729087639	678.1666799043597	37.5
12	388.0	1.054433512327194	674.0495951991749	37.5
12	392.0	0.9829426417751803	675.5827763206315	37.5
12	400.0	0.8948905551052599	669.133497162667	37.5
12	404.0	0.8829334125562202	672.4585411224267	37.5
12	408.0	0.8782863192530584	671.0294291271784	37.5
12	412.0	0.882021234356304	669.2777192809701	37.5
12	428.0	0.8750653179682018	620.0611983829443	37.5
12	432.0	0.8718608133996718	619.2109753442246	37.5
12	436.0	0.8691210004869372	547.9226514314784	37.5
12	440.0	0.8681232090030723	549.3169979752751	37.5
12	444.0	0.8705641461771922	550.4949424626326	37.5
12	448.0	0.8726162708692714	557.0511642138197	37.5
12	452.0	0.8748342788287604	561.5300918499984	37.5
12	456.0	0.87876980421243	557.2687510489724	37.5
12	460.0	0.8896897773274464	557.2593058717307	37.5
12	464.0	0.8877632268378419	566.6303102440057	37.5
12	468.0	0.8939454208807008	579.0606905169144	37.5
12	472.0	0.8968409567660101	578.3736882728456	37.5
12	476.0	0.9038544400634737	582.5408219889782	37.5
12	480.0	0.9071443031325158	580.8095995001748	37.5
12	484.0	0.9113721077058696	598.6943060055963	37.5
12	488.0	0.906329620696478	605.6390541214225	37.5
12	492.0	0.9118056467825588	602.6540850510431	37.5
12	496.0	0.9139418706754434	600.4847850467662	37.5
12	500.0	0.9147794863708005	598.7002707177608	37.5
12	504.0	0.920425687827023	600.2407368386188	37.5
12	508.0	0.9187448797283895	604.4409461432881	37.5
12	512.0	0.9244692754925679	603.2373132302923	37.5
12	516.0	0.923208651245035	608.4404836587809	37.5
12	520.0	0.9218770122068438	612.5651744643822	37.5
12	524.0	0.9218525655716443	616.0680952037177	37.5
12	528.0	0.9226420316781704	618.0888155822141	37.5
12	532.0	0.9260716612198161	611.0728047231155	37.5
12	536.0	0.9268658616457196	608.3162218375234	37.5
12	540.0	0.9266829713878458	608.1284815479775	37.5
12	544.0	0.9306752305658106	602.1321537864835	37.5
12	548.0	0.92418854203167	603.7500920329994	37.5
12	552.0	0.928019079981238	607.4732753060638	37.5
12	556.0	0.9253458857054545	622.549420614935	37.5
12	560.0	0.9259025897801816	622.9328063464244	37.5
12	572.0	0.9322152744340992	631.0818670301237	37.5
12	576.0	0.9344479015556213	631.2912401404506	37.5
12	580.0	0.9360440488610882	626.7736397846614	37.5
12	584.0	0.936080784199379	626.3983383489856	37.5
12	588.0	0.9389084268232893	627.3661431940792	37.5
12	592.0	0.9414618431017343	628.302102201588	37.5
12	596.0	0.941604762460343	627.1271221023952	37.5
12	600.0	0.937747285996169	600.8668278170658	37.5
12	604.0	0.9417309869814134	599.7620550456941	37.5
12	608.0	0.9441018718363968	597.7482693985901	37.5
12	612.0	0.9447169485082804	601.4831059966023	37.5
12	616.0	0.944349237705488	600.7153775676367	37.5
12	620.0	0.9462893515226312	597.9857058021953	37.5
12	624.0	0.9444428162330508	595.5611017729534	37.5
12	628.0	0.9524499603321118	594.1203274504103	37.5
12	632.0	0.9492957904228947	591.7983984399121	37.5
12	636.0	0.9489859059496383	595.4215070604871	37.5
12	640.0	0.9589958752472174	598.1826833455576	37.5
12	644.0	0.9540222699834903	597.512698337249	37.5
12	648.0	0.9512240844735992	597.0917157845761	37.5
12	652.0	0.9621321957774286	597.423400415781	37.5
12	660.0	0.9587442286706607	600.7946152382087	37.5
12	664.0	0.961758538744302	602.8682287372079	37.5
13	0.0	1.034222095748051	518.4007317751037	37.5
13	4.0	0.9251562502887187	524.1395436298276	37.5
13	8.0	0.8825180562151751	525.7895338040855	37.5
13	12.0	0.8739882400821276	531.0775397647393	37.5
13	16.0	0.8646993460713498	532.0913038769223	37.5
13	20.0	0.8722934511636686	528.403461700687	37.5
13	24.0	0.8719536954002997	524.7131147341821	37.5
13	28.0	0.882359830126229	525.2382658265801	37.5
13	32.0	0.8848008626911296	524.5580969781665	37.5
13	36.0	0.8929863935271884	527.2671057433279	37.5
13	40.0	0.9058530476793409	520.8051586828585	37.5
13	44.0	0.9104332642459213	498.9128679951476	37.5
13	48.0	0.9194115594629714	484.024666770564	37.5
13	52.0	0.9274611737125136	503.9225259494734	37.5
13	56.0	0.9259067528759596	508.97258370488566	37.5
13	60.0	0.9360198020171459	512.5787936979103	37.5
13	64.0	0.9478718551089172	538.2127907307045	37.5
13	68.0	0.944670801575122	540.2480087332373	37.5
13	72.0	0.9510640023357424	535.5536376199726	37.5
13	76.0	0.9471818831429659	537.1175881113819	37.5
13	80.0	0.9556330040935386	540.9718359088328	37.5
13	84.0	0.9622396654300354	537.6804738563973	37.5
13	88.0	0.9623543002759051	537.21519062477	37.5
13	92.0	0.9654535332979595	534.0378623935557	37.5
13	96.0	0.9652255803075758	526.2329539386686	37.5
13	100.0	0.9699678042427353	525.0034881653215	37.5
13	104.0	0.9743856232495792	523.6871919537149	37.5
13	108.0	0.9826428452076358	524.4389202128746	37.5
13	112.0	0.9800250494160178	530.161133010456	37.5
13	116.0	0.9847172508447901	528.6535904929314	37.5
13	120.0	0.9860566176957075	527.2461466005298	37.5
13	124.0	0.991896215242118	526.0820262533263	37.5
13	128.0	0.9933083137247863	516.7807126845896	37.5
13	132.0	1.0060803855403702	517.8783581538906	37.5
13	136.0	1.0197151179796182	515.6414740790025	37.5
13	140.0	1.0703360182093775	517.5994625847917	37.5
13	144.0	1.103926114925593	516.2936784099006	37.5
13	148.0	1.0764352976612592	524.3723096598166	37.5
13	152.0	0.9650279150659861	526.1711383453192	37.5
13	156.0	0.9160399321850826	530.7873523498466	37.5
13	160.0	0.8979178127134066	536.4507350338685	37.5
13	164.0	0.8838938189430858	534.4364942571694	37.5
13	168.0	0.8845657248000452	536.1971665450365	37.5
13	172.0	0.8890771636719367	537.9542839354632	37.5
13	176.0	0.8920719295147662	542.1067478951851	37.5
13	180.0	0.8955346906318578	532.9586463938207	37.5
13	184.0	0.8986545257470263	535.5188915664193	37.5
13	188.0	0.9049172725973348	531.4978609737252	37.5
13	192.0	0.9112229144622203	530.2604433785204	37.5
13	196.0	0.9136123377433603	532.4522738982425	37.5
13	200.0	0.9142991228897911	533.4591362646637	37.5
13	204.0	0.9164942830000018	530.3806630908449	37.5
13	208.0	0.9182711581894112	558.1750874542753	37.5
13	212.0	0.9294822572731885	539.85055617698	37.5
13	216.0	0.9235731730556187	539.0656436357041	37.5
13	220.0	0.9287032730140411	542.9985222835675	37.5
13	224.0	0.9311861860965094	553.6336872003764	37.5
13	228.0	0.9243537275111734	546.7937243359709	37.5
13	232.0	0.9326540005602704	529.2363471321939	37.5
13	236.0	0.9362704969934027	523.7508376314253	37.5
13	240.0	0.9417750243865275	522.9492821156414	37.5
13	244.0	0.93471997475223	525.3991966091822	37.5
13	248.0	0.9382496926719425	533.3859985363517	37.5
13	252.0	0.9391946543008952	534.4293774909314	37.5
13	256.0	0.9384470967524887	530.6943510440516	37.5
13	260.0	0.9424815919662403	532.1572316065682	37.5
13	264.0	0.9459396707894423	528.7263521169957	37.5
13	268.0	0.9458243269671026	525.6216276320322	37.5
13	272.0	0.9475744090303663	521.2144901969205	37.5
13	276.0	0.9502125921807615	515.6744586724978	37.5
13	280.0	0.9526671513724541	513.4047517930245	37.5
13	284.0	0.9554522024745186	512.723075577663	37.5
13	288.0	0.9545722920855005	514.576596648166	37.5
13	292.0	0.9544297649458575	515.2114831794107	37.5
13	296.0	0.9539598414123587	517.388919796148	37.5
13	300.0	0.954092190936777	519.4675909645825	37.5
13	304.0	0.9626958506171741	517.3395897569585	37.5
13	308.0	0.9619404632328747	517.3853916033065	37.5
13	312.0	0.9674323744452412	518.0656737901425	37.5
13	316.0	0.9606990764393888	519.6276489579607	37.5
13	320.0	0.9646615163527286	519.0739060898452	37.5
13	324.0	0.9617984984250162	519.7873243790893	37.5
13	328.0	0.9689935940397126	517.3589007229212	37.5
13	332.0	0.9696888333278882	516.4277971859465	37.5
13	336.0	0.9645784443969033	519.8483538280569	37.5
13	340.0	0.9625680201609932	519.4272647298126	37.5
13	344.0	0.9697058617265176	524.0824342989642	37.5
13	348.0	0.969086963209099	525.6195606753961	37.5
13	352.0	0.965997712448289	523.3115711690347	37.5
13	356.0	0.96671709156274	531.6444281517932	37.5
13	360.0	0.9718297369700518	537.5171636304383	37.5
13	364.0	0.9752573548702277	547.1545449870163	37.5
13	368.0	0.9745587533057111	548.0742224727628	37.5
13	372.0	0.9785556340918832	549.0933357776664	37.5
13	376.0	0.9797180102337747	540.4061494730067	37.5
13	380.0	0.9777310234800562	539.9113876039331	37.5
13	384.0	0.9798672127000023	538.5641433923897	37.5
13	388.0	0.9869110442093217	536.8070150285878	37.5
13	392.0	0.987040844484845	538.0184065979802	37.5
13	396.0	0.9899519793562579	534.129534528095	37.5
13	400.0	1.001017094921656	535.0168016202257	37.5
13	404.0	1.0168495400362036	529.4696448635282	37.5
13	408.0	1.0670954925763843	529.8023026595256	37.5
13	412.0	1.0628633198898747	527.7680232277194	37.5
13	416.0	1.0176017406009827	523.6087858517823	37.5
13	420.0	0.9073283055347874	524.5004809972254	37.5
13	424.0	0.8958470054484517	524.1284887513626	37.5
13	428.0	0.884206169204201	525.8391907631708	37.5
13	432.0	0.8832764444107466	527.7434013923831	37.5
13	436.0	0.8789847545663524	530.4482049595762	37.5
13	440.0	0.8791874685628331	530.5846871892122	37.5
13	444.0	0.8848080908316753	534.2385791578743	37.5
13	448.0	0.890903419662688	535.7429159786703	37.5
13	452.0	0.8884403476713759	541.7521519082403	37.5
13	456.0	0.8856449368648801	554.0564611339811	37.5
13	460.0	0.8931184989022866	552.8659219021168	37.5
13	464.0	0.8986594441367743	579.514243893355	37.5
13	468.0	0.9116175590962365	590.5299704147711	37.5
13	472.0	0.9070706322093731	592.0293272901808	37.5
13	476.0	0.910036705995757	594.5923230904973	37.5
13	480.0	0.9130306654435277	594.9034208750542	37.5
13	484.0	0.914922334871463	606.9132943823392	37.5
13	488.0	0.912239273105573	613.517081691516	37.5
13	492.0	0.9122570104806724	617.4657111305607	37.5
13	496.0	0.9168702112064303	614.2461118739967	37.5
13	500.0	0.9109096477688193	588.2016480544653	37.5
13	504.0	0.9177948015407701	588.3955793410533	37.5
13	508.0	0.9185700560289699	591.558818570408	37.5
13	512.0	0.9217964653556137	592.1185957691644	37.5
13	516.0	0.9251785869668293	594.888542154709	37.5
13	520.0	0.9289046230642338	593.5350608484994	37.5
13	524.0	0.9294418089208929	594.036659934754	37.5
13	528.0	0.9251897624980969	603.1368743146895	37.5
13	532.0	0.9273801102506989	601.0065623694769	37.5
13	536.0	0.9286209408279844	599.5433621895985	37.5
13	540.0	0.9275190376831132	601.7735962155041	37.5
13	544.0	0.9340873562352034	602.5136136725799	37.5
13	548.0	0.930799394124269	603.6326693926945	37.5
13	552.0	0.9293112277462525	603.1467859611051	37.5
13	556.0	0.9312945920961918	598.4974839705113	37.5
13	560.0	0.9305676106281556	594.5515132928415	37.5
13	564.0	0.9311891818258023	596.0211586522179	37.5
13	568.0	0.9276105533153013	598.77672064106	37.5
13	572.0	0.9347766187078822	600.1860028230562	37.5
13	576.0	0.9365241775349942	601.7752163396166	37.5
13	580.0	0.9400193245181553	600.5397421586423	37.5
13	584.0	0.9390937097382263	601.2273749951574	37.5
13	588.0	0.9438839011730099	606.5889456075264	37.5
13	592.0	0.9440211150805247	605.4672292806675	37.5
13	596.0	0.943893493243097	605.185967127702	37.5
13	600.0	0.9443007714570645	593.851131371554	37.5
13	604.0	0.9494519157252459	591.1974740978992	37.5
13	608.0	0.9467721835905663	588.9718313902905	37.5
13	612.0	0.9497742330016683	591.9975502244781	37.5
13	616.0	0.9463312609502456	591.5202371934479	37.5
13	620.0	0.9489692620114338	592.9283548744992	37.5
13	624.0	0.9511467334558394	585.1704129386403	37.5
13	628.0	0.9555167150267785	585.5774160783868	37.5
13	632.0	0.9531614398459017	587.0741895260419	37.5
13	636.0	0.9494489497556466	586.542084837428	37.5
13	640.0	0.9564491578935618	586.9800200691379	37.5
13	644.0	0.9578181012342147	587.5825717965864	37.5
13	648.0	0.9543915432241491	588.8853383553355	37.5
13	652.0	0.9591531726662064	589.4831395868686	37.5
13	656.0	0.9621007774044703	590.2873476486668	37.5
13	660.0	0.9548954001235741	586.7266729823116	37.5
13	664.0	0.9635455966026848	586.4148649485687	37.5
13	668.0	0.9555594988411911	587.9000996147918	37.5
19	0.0	1.0654588658976425	910.9890800555758	37.5
19	4.0	0.9594309939218385	929.1292714275594	37.5
19	8.0	0.9088827638229586	930.3592792880804	37.5
19	12.0	0.9047406704253382	934.4993360052824	37.5
19	16.0	0.8901422864154895	940.2965510132528	37.5
19	20.0	0.9008626522438987	951.3287453271524	37.5
19	24.0	0.9011854902483936	957.4986152824875	37.5
19	28.0	0.9108910469144711	957.4705597243814	37.5
19	32.0	0.9114504968368519	962.0395953553144	37.5
19	36.0	0.9185984545167291	964.783723428919	37.5
19	40.0	0.9283394925653919	978.394984340878	37.5
19	44.0	0.9374125233524766	980.0385206605924	37.5
19	48.0	0.9388022740451968	1002.0504260231857	37.5
19	52.0	0.9363738221729262	1022.9743612369213	37.5
19	56.0	0.9486455620306681	1021.1125045828242	37.5
19	60.0	0.9495525161978862	1028.939530413644	37.5
19	64.0	0.9469891622361085	1069.7195340564294	37.5
19	68.0	0.957549055447825	1078.5540956841455	37.5
19	72.0	0.9566849839768024	1099.9347219244917	37.5
19	76.0	0.9579221179014664	1108.7187069177194	37.5
19	80.0	0.9689217565476446	1108.1478727367132	37.5
19	84.0	0.9711066908065324	1098.6206332176798	37.5
19	88.0	0.976706031807923	1099.7018536669054	37.5
19	92.0	0.9803199501364187	1099.2075081432154	37.5
19	96.0	0.9855636449041529	1113.251620383718	37.5
19	100.0	0.9837897256921564	1119.6956400133329	37.5
19	104.0	0.9886150054753703	1120.9112282230203	37.5
19	108.0	0.9961854881532932	1118.7351987410875	37.5
19	112.0	0.9930089357811891	1119.418450939172	37.5
19	116.0	0.998542880744589	1120.9251706442883	37.5
19	120.0	1.0135512653043195	1116.4831070360483	37.5
19	124.0	1.0163850354325819	1116.4863378912112	37.5
19	128.0	1.045864803627588	1120.2982891135864	37.5
19	132.0	1.1076241238080566	1120.6785228213216	37.5
19	136.0	1.101366752120337	1122.0695566592206	37.5
19	140.0	1.0157198909488057	1125.1545775943605	37.5
19	144.0	0.9303704855029806	1137.1418414986515	37.5
19	148.0	0.910195411432427	1137.463727894445	37.5
19	152.0	0.8997805009364425	1140.0212718334778	37.5
19	156.0	0.8990948248626122	1140.7364717105688	37.5
19	160.0	0.9101986965733211	1135.6793507722596	37.5
19	164.0	0.9144588494968083	1135.719476736963	37.5
19	168.0	0.9192445118711677	1137.8896235811897	37.5
19	172.0	0.9208908262562921	1135.355404849833	37.5
19	176.0	0.9300509737224668	1145.996251703971	37.5
19	180.0	0.9316790271614219	1151.353058992583	37.5
19	184.0	0.9377813245647835	1153.506917596304	37.5
19	188.0	0.9393657806450783	1168.6639758688232	37.5
19	192.0	0.9416309121931965	1167.5352977003745	37.5
19	196.0	0.9376484590044667	1158.2265220371848	37.5
19	200.0	0.939337252200267	1168.1895267962857	37.5
19	204.0	0.9508384425602492	1173.2534147829228	37.5
19	208.0	0.9483410569168268	1182.330615112441	37.5
19	212.0	0.9529112817467785	1196.7755072743553	37.5
19	216.0	0.9464197953645809	1209.4894781839344	37.5
19	220.0	0.9498435085101846	1212.743570845048	37.5
19	224.0	0.9470859173902216	1220.2485269330723	37.5
19	228.0	0.948422393983576	1227.653375887748	37.5
19	232.0	0.9567333294146461	1223.386021609448	37.5
19	236.0	0.9519675024454479	1235.0052837633384	37.5
19	240.0	0.9494878835060618	1237.072235459441	37.5
19	244.0	0.9525233044245017	1242.110008376499	37.5
19	248.0	0.9554267887062309	1240.414852760098	37.5
19	252.0	0.9564836543161467	1240.6822627451104	37.5
19	256.0	0.9601017086709112	1243.7658279975549	37.5
19	260.0	0.9659269183269861	1244.8905426083895	37.5
19	264.0	0.9580771505129128	1240.5911873189643	37.5
19	268.0	0.9677123947324151	1245.7305115417794	37.5
19	272.0	0.9644013044492176	1242.849223379577	37.5
19	276.0	0.9688382399797798	1250.9415804173673	37.5
19	280.0	0.9696769106944416	1250.778392087021	37.5
19	284.0	0.9692850745749256	1260.7976261169702	37.5
19	288.0	0.973669516388437	1262.1351030918947	37.5
19	292.0	0.9746882993413845	1266.9960028056637	37.5
19	296.0	0.9756413741034149	1271.5312976327	37.5
19	300.0	0.9783138912326693	1272.7489274032391	37.5
19	304.0	0.9807164741191903	1286.1854773434643	37.5
19	308.0	0.9884237057914322	1290.5607773278891	37.5
19	312.0	0.9965281780747164	1293.329328259215	37.5
19	316.0	0.9898439632734752	1292.857183578725	37.5
19	320.0	0.993892034296509	1289.1280799387212	37.5
19	324.0	1.000459517597799	1290.0885071719886	37.5
19	328.0	0.9998853581567723	1296.6952302937025	37.5
19	332.0	0.9983869919401762	1299.119800564166	37.5
19	336.0	0.9997800982768504	1301.2364662136024	37.5
19	340.0	1.014273872725374	1301.4111737841642	37.5
19	344.0	1.0626864962628406	1307.8346821992152	37.5
19	348.0	1.089483856326746	1306.259265101699	37.5
19	352.0	1.063615294975686	1306.5659085866218	37.5
19	356.0	0.9538859916419485	1310.1156380657396	37.5
19	360.0	0.9150267700727011	1320.4797371710172	37.5
19	364.0	0.895903157120537	1342.7504254826076	37.5
19	368.0	0.8933958606217149	1349.952944874912	37.5
19	372.0	0.8934348475655266	1359.5768758462764	37.5
19	376.0	0.894308869599055	1360.0874922328094	37.5
19	380.0	0.8948588248699375	1370.3234356876085	37.5
19	384.0	0.8941071284522644	1373.6322937012603	37.5
19	388.0	0.9004573533170788	1387.2846574564628	37.5
19	392.0	0.9051813134630713	1396.2047821249384	37.5
19	396.0	0.9177460088418371	1399.7776029469403	37.5
19	400.0	0.9192967784188706	1402.035298684945	37.5
19	404.0	0.919524565857407	1421.2558903650092	37.5
19	408.0	0.9291752356340013	1433.9464615799272	37.5
19	412.0	0.9292115952906862	1434.6110586546197	37.5
19	416.0	0.926728932860272	1428.96034822535	37.5
19	420.0	0.9303078900610587	1388.305379279315	37.5
19	424.0	0.9311865423629889	1395.0570273732187	37.5
19	428.0	0.9323686593344506	1398.1286355378445	37.5
19	432.0	0.9358858362686389	1400.846253726401	37.5
19	436.0	0.939010584949394	1407.7702907846513	37.5
19	440.0	0.939064919412066	1411.6005856185243	37.5
19	444.0	0.9473963788980188	1416.4886468105194	37.5
19	448.0	0.9457064288231081	1416.4024048887577	37.5
19	452.0	0.9430615509221644	1417.782171137043	37.5
19	456.0	0.9461406472374961	1412.803541948544	37.5
19	460.0	0.9447428202758068	1410.4828429031313	37.5
19	464.0	0.9512657957724022	1432.620513990876	37.5
19	468.0	0.9548340357227307	1445.9226341846156	37.5
19	472.0	0.952813619750192	1458.849649020607	37.5
19	476.0	0.9553095363615783	1459.3861273500015	37.5
19	480.0	0.9560462891459108	1469.2821186164815	37.5
19	484.0	0.9566080281897488	1473.3380013979	37.5
19	488.0	0.9587014496158391	1481.8460337039023	37.5
19	492.0	0.9602618959335778	1482.8718976618889	37.5
19	496.0	0.9632302039729337	1478.825979408217	37.5
19	500.0	0.96244815068321	1473.4471159713598	37.5
19	504.0	0.9631368319169428	1480.6883267402504	37.5
19	508.0	0.9712648717461377	1484.7494721830074	37.5
19	512.0	0.9728814795778075	1493.608153111352	37.5
19	516.0	0.9717760878822652	1494.625462752636	37.5
19	520.0	0.9730435786789802	1494.7160869302902	37.5
19	524.0	0.9712874001582759	1509.2016702919088	37.5
19	528.0	0.9659514258697917	1516.670735359358	37.5
19	532.0	0.9643613387184479	1512.7079240630585	37.5
19	536.0	0.9656420960145163	1516.6545033464777	37.5
19	540.0	0.9680134115829527	1521.566147151762	37.5
19	544.0	0.9722349615945948	1519.1329136275742	37.5
19	548.0	0.9676906071263732	1519.7495307094964	37.5
19	552.0	0.9718480877499597	1520.3213746713652	37.5
19	560.0	0.9736910002937675	1521.6042952603875	37.5
19	564.0	0.9770291835376552	1529.4595702256922	37.5
19	568.0	0.9704916025733892	1542.3974717793865	37.5
19	572.0	0.9821308685776258	1548.122428238777	37.5
19	576.0	0.9794234560405126	1552.9925199380957	37.5
19	580.0	0.985901195375586	1559.717116004588	37.5
19	584.0	0.9883145735507968	1559.0282938746025	37.5
19	588.0	0.9894809007867531	1558.4617402477086	37.5
19	592.0	0.9922861869605205	1560.051228335452	37.5
19	596.0	0.9936253168537458	1558.3775404475257	37.5
19	600.0	0.9952893459174191	1558.119608646511	37.5
19	604.0	1.0072444326445071	1556.5855289731858	37.5
19	608.0	1.0246955439136802	1543.305665108869	37.5
19	612.0	1.073520833619281	1536.092238154156	37.5
19	616.0	1.072836120016973	1536.0645450850727	37.5
19	620.0	1.0134690234917894	1536.4745251863817	37.5
19	624.0	0.926773198425276	1537.5899781913624	37.5
19	628.0	0.9092655231326326	1534.957040411648	37.5
19	632.0	0.8996000657991609	1535.4607254775358	37.5
19	636.0	0.8966861380887738	1540.6784370919595	37.5
19	640.0	0.8962388427994102	1533.5095854973304	37.5
19	644.0	0.8988421660300746	1533.3571460844164	37.5
19	648.0	0.8944039695694268	1532.312248550373	37.5
19	652.0	0.9007817939554457	1533.8985043572711	37.5
19	656.0	0.9011892774283663	1531.4366767494912	37.5
19	660.0	0.9069508859257744	1533.1099779637857	37.5
19	664.0	0.9115917093424835	1536.405505985301	37.5
19	668.0	0.917032736784919	1537.6198675026124	37.5
20	0.0	1.0428062443739707	403.1322483871484	37.5
20	4.0	0.9424478883311571	407.2963800887447	37.5
20	8.0	0.8856230556756105	405.4091431234457	37.5
20	12.0	0.877208953786422	406.90217648151184	37.5
20	16.0	0.8698550012720628	408.5963021830581	37.5
20	20.0	0.8638674201529105	408.0475056388538	37.5
20	24.0	0.8738394377563449	418.8203372089907	37.5
20	28.0	0.8840876326610322	423.762211292918	37.5
20	32.0	0.8857030042832946	419.3649045918363	37.5
20	36.0	0.8951576804374195	423.5007922498697	37.5
20	40.0	0.9060735184252712	433.2916223631061	37.5
20	44.0	0.9166903399227864	439.0511398204858	37.5
20	48.0	0.9161281847589624	439.16021422716784	37.5
20	52.0	0.9211131691788511	440.9285630531167	37.5
20	56.0	0.9278133038632319	446.5053522528468	37.5
20	60.0	0.9296281151924459	447.3359622337383	37.5
20	64.0	0.9360909356148571	448.5367819803611	37.5
20	68.0	0.9393820481947078	448.9748175972956	37.5
20	72.0	0.9404024303273255	445.99565650192096	37.5
20	76.0	0.9447689097371464	447.050104519728	37.5
20	80.0	0.9473449319890849	449.9183688892094	37.5
20	84.0	0.9493204500496863	448.9415172521702	37.5
20	88.0	0.9528728866540623	447.8764082751066	37.5
20	92.0	0.9539430571783726	445.3823380776173	37.5
20	96.0	0.9569280778015646	439.9952816412908	37.5
20	100.0	0.9619444856160012	437.2482391583709	37.5
20	104.0	0.9661862599318967	437.68038890712177	37.5
20	108.0	0.9693871863288854	436.9943446460266	37.5
20	112.0	0.968229339331333	441.77216246011847	37.5
20	116.0	0.973545544018421	445.3099250909722	37.5
20	120.0	0.9769528555249642	440.24924276824817	37.5
20	124.0	0.9798333309306998	442.5471450411387	37.5
20	128.0	0.9804959077719233	443.01305293289903	37.5
20	132.0	0.989029342603276	444.62174778829626	37.5
20	136.0	0.9933807866471627	438.6454416420926	37.5
20	140.0	1.0006637368570752	439.4075192565707	37.5
20	144.0	1.021621326371466	437.5215311468906	37.5
20	148.0	1.0711612505778865	442.8114245094155	37.5
20	152.0	1.0754780456469906	444.71916235127446	37.5
20	156.0	1.007993398671482	452.6741459776302	37.5
20	160.0	0.915143100880588	454.7967450676786	37.5
20	164.0	0.8941350591293771	454.4469404239092	37.5
20	168.0	0.8860093085055545	454.3318336564429	37.5
20	172.0	0.8808030981855954	452.5401060193796	37.5
20	176.0	0.8835624322433104	454.7323123837608	37.5
20	180.0	0.8881567052508588	449.0090278483854	37.5
20	184.0	0.8879103187843982	449.0790849706799	37.5
20	188.0	0.8954195798656397	448.5910780567823	37.5
20	192.0	0.8951248617211414	445.3200158399729	37.5
20	196.0	0.898645796892738	445.62967003685816	37.5
20	200.0	0.9055969545550873	449.4380591507722	37.5
20	204.0	0.9119392839480737	444.73068340604704	37.5
20	208.0	0.9046407906035621	445.1034543077958	37.5
20	212.0	0.9147323367648994	461.3246600514943	37.5
20	216.0	0.9154823944636262	459.81275750191867	37.5
20	220.0	0.9153075950681883	469.75802100431787	37.5
20	224.0	0.9299528281135919	467.2164740941959	37.5
20	228.0	0.9331385890809271	462.7324309796397	37.5
20	232.0	0.9317197562245192	442.8326498872169	37.5
20	236.0	0.9379261170055013	439.12042662982816	37.5
20	240.0	0.9362576138338041	437.777943880756	37.5
20	244.0	0.9368139026037344	436.0004028557944	37.5
20	248.0	0.934749719585625	454.8074934366943	37.5
20	252.0	0.9402118557656045	454.6969285903441	37.5
20	256.0	0.9418324039238892	454.0025632009599	37.5
20	260.0	0.9440313194285108	455.47241101847294	37.5
20	264.0	0.9452552512816055	454.3115339667167	37.5
20	268.0	0.9423991102775636	455.6942257951402	37.5
20	272.0	0.9481256920113283	459.627430289143	37.5
20	276.0	0.9393704850122849	456.9950440841467	37.5
20	280.0	0.9434018942688198	455.1666728314201	37.5
20	284.0	0.9451424912398841	456.2189435238059	37.5
20	288.0	0.9458170599560136	457.1590718281741	37.5
20	292.0	0.9487247446917964	456.8425833717872	37.5
20	296.0	0.9498428567029868	454.2183111006969	37.5
20	300.0	0.9545909170520636	453.7392072104464	37.5
20	304.0	0.9542675068511196	454.19816779616457	37.5
20	308.0	0.9568588245964306	454.5338441505304	37.5
20	312.0	0.962968391957618	453.0693978472404	37.5
20	316.0	0.9608350930791499	461.3759012129513	37.5
20	320.0	0.956348447279042	455.9978086127186	37.5
20	324.0	0.9503273097203477	460.5037052857861	37.5
20	328.0	0.9595391569108109	461.72696975565685	37.5
20	332.0	0.9621661641406581	461.65871632817374	37.5
20	336.0	0.9649665983336259	461.3171028843514	37.5
20	340.0	0.9715515485883233	462.9486572208327	37.5
20	344.0	0.975155568463716	462.7545284762422	37.5
20	348.0	0.9805528548733249	465.1974403636085	37.5
20	352.0	0.9815025603809541	466.9329924299355	37.5
20	356.0	0.9835001112355803	467.4281232519624	37.5
20	360.0	0.9895452710430425	464.7621031075227	37.5
20	364.0	0.9861492615535336	467.6991437232992	37.5
20	368.0	0.9930558593857004	467.4658645704256	37.5
20	372.0	0.9891521331620995	466.0306295273448	37.5
20	376.0	0.9897234833107079	453.8972078874483	37.5
20	380.0	0.9931835226489965	452.5386323373026	37.5
20	384.0	0.99701726106516	453.54442387757854	37.5
20	388.0	0.9978991253368782	449.2851649030421	37.5
20	392.0	1.010360562524932	451.8531343842092	37.5
20	396.0	1.011107160528729	451.44645340339946	37.5
20	400.0	1.0281410658018948	451.6412403052021	37.5
20	404.0	1.073767866941086	445.2286932727175	37.5
20	408.0	1.0894382362081223	446.2869597921298	37.5
20	412.0	1.0728771510530393	445.56476679658834	37.5
20	416.0	0.9466309123496905	445.6874352811034	37.5
20	420.0	0.9045760636158546	447.66546319038736	37.5
20	424.0	0.8933425184610638	447.0912251858255	37.5
20	428.0	0.8873846178826227	446.9337586694447	37.5
20	432.0	0.8845829475641628	448.87961042534255	37.5
20	436.0	0.8832345832307928	445.16498115962906	37.5
20	440.0	0.8822064617867252	446.8631568768199	37.5
20	444.0	0.8823369999783749	451.60147451901423	37.5
20	448.0	0.888147472810994	451.7814006356129	37.5
20	452.0	0.8897245276615936	456.691595941229	37.5
20	456.0	0.886537738670717	469.6829845559745	37.5
20	460.0	0.8928754898207891	470.6951572072975	37.5
20	464.0	0.8996581369286015	496.258010023266	37.5
20	468.0	0.9023667721485901	508.1117991468412	37.5
20	472.0	0.8965665868359958	508.2532987046409	37.5
20	476.0	0.903225101130247	508.9390876193165	37.5
20	480.0	0.9078382333770728	508.1445039743882	37.5
20	484.0	0.9059243780055622	519.6358666551566	37.5
20	488.0	0.9075453163550047	528.3739542930319	37.5
20	492.0	0.904843456934624	529.7835328693719	37.5
20	496.0	0.911042924338491	526.5971306340831	37.5
20	500.0	0.9101831053470095	507.8391039435893	37.5
20	504.0	0.9175272895559001	508.0097351866999	37.5
20	508.0	0.9183751031459434	509.6373395302364	37.5
20	512.0	0.9196798826068646	512.5096595620547	37.5
20	516.0	0.9233045305881155	515.0440380475611	37.5
20	520.0	0.9201495291702	514.3749852345644	37.5
20	524.0	0.9315395274526017	515.1529505688777	37.5
20	528.0	0.9205057081449448	522.4786248312441	37.5
20	532.0	0.92344994078581	518.5952229846249	37.5
20	536.0	0.9279840463168774	518.8711315319325	37.5
20	540.0	0.924147484997848	521.0048165470844	37.5
20	544.0	0.9276811404011782	522.0905772238234	37.5
20	548.0	0.9242451493244012	522.9669962717052	37.5
20	552.0	0.9265782905871903	520.9461392251823	37.5
20	556.0	0.9308303659496427	518.1709096259829	37.5
20	560.0	0.924466718592927	517.4848972833586	37.5
20	564.0	0.9302699338700174	518.2525204855754	37.5
20	568.0	0.9310888733144085	519.0775735151807	37.5
20	572.0	0.9307095097014842	522.0585954441655	37.5
20	576.0	0.9361196724192895	521.9649438463188	37.5
20	580.0	0.9377767944954005	520.3304125240023	37.5
20	584.0	0.9370047945270924	521.2978490606782	37.5
20	588.0	0.9336994654625781	527.4341562609844	37.5
20	592.0	0.9391784058750723	528.2518596152362	37.5
20	596.0	0.9383492559085675	530.3261859792466	37.5
20	600.0	0.9371676072504098	517.4139029384589	37.5
20	604.0	0.9410483767074198	514.7637427130168	37.5
20	608.0	0.9351879718928571	516.5851290774636	37.5
20	612.0	0.9383629375715025	513.0449768491414	37.5
20	616.0	0.9448728410602476	512.6069965882161	37.5
20	620.0	0.9429543554203352	513.0552231804845	37.5
20	624.0	0.9430929835753161	514.2520417823522	37.5
20	628.0	0.9442321138835221	513.7199727776449	37.5
20	632.0	0.947330081840428	514.1834285642307	37.5
20	636.0	0.9476462989975427	515.286012648544	37.5
20	640.0	0.9496079522656823	516.0725770745433	37.5
20	644.0	0.9502500050520231	516.738652064822	37.5
20	648.0	0.951500678005776	516.1450888929285	37.5
20	652.0	0.9528358923769793	516.4789649384142	37.5
20	656.0	0.9525441917107652	516.4694032443255	37.5
20	660.0	0.9542896010394386	516.5541822331595	37.5
20	664.0	0.955319113645141	516.2245994157008	37.5
20	668.0	0.9530307528006967	515.070684254478	37.5
26	0.0	1.0717516061628483	1138.593468038699	37.5
26	4.0	0.9623592423393719	1148.8567697056667	37.5
26	8.0	0.916040160571943	1154.776176255992	37.5
26	12.0	0.9077323047784266	1157.0491689093535	37.5
26	16.0	0.8984919441440593	1157.9617754332585	37.5
26	20.0	0.9086700447539888	1141.4431047227138	37.5
26	24.0	0.9169084010691901	1130.2344073093768	37.5
26	28.0	0.9183015558707716	1136.454642799041	37.5
26	32.0	0.928096566802303	1138.1696994117465	37.5
26	36.0	0.937158252472497	1139.8898124283048	37.5
26	40.0	0.9409731937247373	1148.873130026254	37.5
26	44.0	0.9501663998277404	1153.1081531448235	37.5
26	48.0	0.9501442272502251	1173.3851552475116	37.5
26	52.0	0.9511130621744366	1211.5908609328922	37.5
26	56.0	0.9548255392287269	1211.9115752226032	37.5
26	60.0	0.9604907929624048	1220.7731542548506	37.5
26	64.0	0.9668234296518088	1245.5378113136878	37.5
26	68.0	0.9726152613969681	1251.4989569068457	37.5
26	72.0	0.9718457687019341	1273.690091528208	37.5
26	76.0	0.9762506529715161	1286.6929415420614	37.5
26	80.0	0.9778051908358245	1288.2220557029364	37.5
26	84.0	0.9899696505774273	1273.5344717745468	37.5
26	88.0	0.984352344903831	1275.7383489235867	37.5
26	92.0	0.9896206181539051	1274.4612992847728	37.5
26	96.0	0.9973982627631169	1284.4535947094782	37.5
26	100.0	1.0052930167450556	1288.2616775732952	37.5
26	104.0	1.004620083355122	1289.6794234198671	37.5
26	108.0	1.0098295938168822	1293.7523609163516	37.5
26	112.0	1.0158680003608147	1285.0590177881231	37.5
26	116.0	1.020956395487298	1287.6888429906192	37.5
26	120.0	1.0329674320657856	1281.9417145082846	37.5
26	124.0	1.0710011493433405	1280.6218724616497	37.5
26	128.0	1.122668509841096	1290.086783127449	37.5
26	132.0	1.1112714066029632	1291.3870116561914	37.5
26	136.0	1.0161466165668473	1297.528092363486	37.5
26	140.0	0.9406032316023852	1299.2298574835288	37.5
26	144.0	0.9229130993639314	1299.8321442509236	37.5
26	148.0	0.915372957679097	1301.404560272406	37.5
26	152.0	0.9158697913664964	1298.8642751342632	37.5
26	156.0	0.9208314263922914	1299.671618244862	37.5
26	160.0	0.924970070228764	1305.414602970445	37.5
26	164.0	0.9295778799129709	1310.5587580265665	37.5
26	168.0	0.935040000130073	1315.1548477303877	37.5
26	172.0	0.941555116217451	1310.3714555818108	37.5
26	176.0	0.9423063545395168	1330.37055924969	37.5
26	180.0	0.9454190297465538	1342.0586207690135	37.5
26	184.0	0.943874123170664	1351.2093415847676	37.5
26	188.0	0.9511291457435687	1358.5124558850823	37.5
26	192.0	0.9486226520792249	1361.500748894551	37.5
26	196.0	0.9479406662544383	1382.24458453506	37.5
26	200.0	0.9469337032209719	1388.9820318610005	37.5
26	204.0	0.9517706071400978	1393.2777468539532	37.5
26	208.0	0.9505586376725	1402.8402593720018	37.5
26	212.0	0.9531492891363379	1419.369829496092	37.5
26	216.0	0.9478826612623263	1442.8156326216515	37.5
26	220.0	0.9483827205299606	1448.6147329407615	37.5
26	224.0	0.9519222128377756	1450.21636306463	37.5
26	228.0	0.9594357760716157	1457.265739557659	37.5
26	232.0	0.9600418112576172	1450.8912498566212	37.5
26	236.0	0.96298436312	1459.1975848733475	37.5
26	240.0	0.9633365919644432	1469.3155806596717	37.5
26	244.0	0.9641720335382897	1474.6560620596256	37.5
26	248.0	0.9693890876957609	1468.1842975862214	37.5
26	252.0	0.968288036567858	1477.0114155525505	37.5
26	256.0	0.9683653627354961	1486.8647971471323	37.5
26	260.0	0.9667020981751754	1496.5866345930112	37.5
26	264.0	0.9705331933413347	1501.7755885713525	37.5
26	268.0	0.9738954087999419	1506.3199186186057	37.5
26	272.0	0.9728583490218632	1473.886004556267	37.5
26	276.0	0.974576533057612	1480.253508761032	37.5
26	280.0	0.9808721015870568	1481.1609687457117	37.5
26	284.0	0.9830118741620735	1459.1759958461437	37.5
26	288.0	0.9880760514240502	1460.6096538881611	37.5
26	292.0	0.9909728988955221	1461.3654608624652	37.5
26	296.0	0.9968879269954644	1471.3090919253932	37.5
26	300.0	1.002510753943954	1493.1360484987483	37.5
26	304.0	1.012735989645705	1507.251733822208	37.5
26	308.0	1.0300118755118528	1511.9005481698316	37.5
26	312.0	1.028866836834132	1517.2671116399908	37.5
26	316.0	1.0275532615891305	1518.886431537938	37.5
26	320.0	1.0468559303908644	1512.4148391195477	37.5
26	324.0	1.1029480846270039	1509.5378990041231	37.5
26	328.0	1.1110262284529506	1515.582192542988	37.5
26	332.0	1.0718747501461823	1522.303391195545	37.5
26	336.0	0.9486547140462704	1518.9904634415568	37.5
26	340.0	0.9201729349021195	1514.4990554074518	37.5
26	344.0	0.9126635662932372	1521.1737532177383	37.5
26	348.0	0.9100236532657846	1516.5085402536558	37.5
26	352.0	0.9052667971326275	1512.8910639732928	37.5
26	356.0	0.9087416997975102	1517.9192383798145	37.5
26	360.0	0.9107110628876904	1514.2240588217765	37.5
26	364.0	0.9149540958651563	1522.9580567620603	37.5
26	368.0	0.9164436018698877	1532.4522111884446	37.5
26	372.0	0.9266873066197586	1535.3857782964983	37.5
26	376.0	0.9299011974130417	1496.8893928621997	37.5
26	380.0	0.935869031382961	1504.7190391898598	37.5
26	384.0	0.9414252657072433	1511.7350798300342	37.5
26	388.0	0.9457969837284408	1516.4224032316963	37.5
26	392.0	0.9468648231556729	1521.6881256755862	37.5
26	396.0	0.9434619303389153	1534.0874404119877	37.5
26	400.0	0.9462371422202338	1541.4540083913073	37.5
26	404.0	0.9495962361495811	1548.7170293226554	37.5
26	408.0	0.9535378334515344	1555.709566117716	37.5
26	412.0	0.9594627463941326	1561.4966091857234	37.5
26	416.0	0.9606575280112594	1559.5537193415562	37.5
26	420.0	0.9635884781898935	1577.424045962457	37.5
26	424.0	0.9625854690934894	1580.4374211669535	37.5
26	428.0	0.9755459708218059	1580.429738300349	37.5
26	432.0	0.9666505911961244	1580.8880477779612	37.5
26	436.0	0.9722996650031392	1577.4223193325374	37.5
26	440.0	0.9729237530333597	1577.185780830146	37.5
26	444.0	0.9729537099944814	1581.5204970479977	37.5
26	448.0	0.9740882460968959	1580.1541668184525	37.5
26	452.0	0.9755996288191888	1580.5938762381245	37.5
26	456.0	0.977261599315519	1584.0131016600956	37.5
26	460.0	0.9797841234032638	1579.2660036581044	37.5
26	464.0	0.9824643367441117	1602.601375895351	37.5
26	468.0	0.9911920187835166	1615.711275449033	37.5
26	472.0	0.9872824237296767	1624.126654665144	37.5
26	476.0	0.9924026324418651	1629.158381151397	37.5
26	480.0	0.9915301552940047	1620.771648901313	37.5
26	484.0	0.9906660282369137	1628.1847313219214	37.5
26	488.0	0.9965528585225435	1642.049744133371	37.5
26	492.0	0.9889579339992013	1643.639479435041	37.5
26	496.0	0.9953737594433766	1635.8742709751143	37.5
26	500.0	0.9956013872448698	1622.6415908450797	37.5
26	504.0	0.9954975866772129	1616.372705052586	37.5
26	508.0	0.9964294574924406	1626.759375039482	37.5
26	512.0	0.9975285382250135	1619.3836211788937	37.5
26	516.0	1.00385711692638	1620.8651970448366	37.5
26	520.0	1.0009088228208118	1621.6447151449968	37.5
26	524.0	1.0008972894555233	1615.1138463531106	37.5
26	528.0	1.0017940170538353	1609.730239418786	37.5
26	532.0	0.9953834007316275	1607.6995693205145	37.5
26	536.0	0.9963680774168319	1607.070047202012	37.5
26	540.0	1.0003863602875986	1595.3688528699906	37.5
26	544.0	1.0031459124971307	1594.5757965318835	37.5
26	548.0	1.0028776333502312	1596.8554801815317	37.5
26	552.0	1.002636953724536	1575.8598747249782	37.5
26	556.0	1.0050397151396835	1574.5985086113242	37.5
26	560.0	1.006925499283935	1576.6041507779375	37.5
26	564.0	1.0168824655585578	1581.7579066441049	37.5
26	568.0	1.0182833721578006	1582.0044462087185	37.5
26	572.0	1.0616387245427983	1581.437908871927	37.5
26	576.0	1.0867860666921834	1582.5006827836405	37.5
26	580.0	1.0825496995503396	1583.9851238294916	37.5
26	584.0	1.003444519636828	1583.8192222893113	37.5
26	588.0	0.9399803343594622	1585.5115448034676	37.5
26	592.0	0.9190339268482532	1584.96006355532	37.5
26	596.0	0.909197224061562	1582.633596731567	37.5
26	600.0	0.9083350999857461	1579.9441347956129	37.5
26	604.0	0.9094647456923204	1581.1573793845628	37.5
26	608.0	0.9097204412444071	1587.0368659520925	37.5
26	612.0	0.9089155452050192	1613.7446565781147	37.5
26	616.0	0.9155307843434025	1608.9105390232055	37.5
26	620.0	0.9163431526134709	1608.0593460207906	37.5
26	624.0	0.9203819075136327	1607.5211751661166	37.5
26	628.0	0.9279343337867563	1605.774356298724	37.5
26	632.0	0.9269964866136488	1605.5541583875415	37.5
26	636.0	0.9276539750069478	1613.0174700066814	37.5
26	640.0	0.9326782487198879	1612.0535012910047	37.5
26	644.0	0.9331251639518756	1614.4192611333256	37.5
26	648.0	0.9343548286584797	1615.049849854059	37.5
26	652.0	0.9393416440203032	1616.072154758975	37.5
26	656.0	0.9408789614481957	1606.995774102753	37.5
26	660.0	0.9421654900128141	1610.2053358082544	37.5
26	664.0	0.9405748790460134	1610.0654056062467	37.5
26	668.0	0.944532396147191	1614.489215635101	37.5
28	0.0	1.0063263151180963	514.2273646529687	37.5
28	4.0	0.913603111645222	519.0071469515118	37.5
28	8.0	0.8925211637404491	515.1982900226178	37.5
28	12.0	0.8832598488490931	517.0589339010857	37.5
28	16.0	0.8785853870901877	516.4924500091389	37.5
28	20.0	0.8795201833472636	517.7110157916093	37.5
28	24.0	0.8872048444118188	531.620304366892	37.5
28	28.0	0.8915274103617148	534.1525201647443	37.5
28	32.0	0.9017250325440566	534.3477606455774	37.5
28	36.0	0.9063324120261576	537.1442293945504	37.5
28	40.0	0.9160058253948185	563.5261771371997	37.5
28	44.0	0.9219229985542939	564.2018380056415	37.5
28	48.0	0.9298765793645734	575.6596394566102	37.5
28	52.0	0.9347895565612	600.0509859872896	37.5
28	56.0	0.9419582288391251	610.1051569066392	37.5
28	60.0	0.9497123699424528	623.0523825245339	37.5
28	64.0	0.9607480186800517	636.4115386257944	37.5
28	68.0	0.9615584740216155	641.7642744515989	37.5
28	72.0	0.9630836294999341	643.0344733214773	37.5
28	76.0	0.9660843578720618	639.9449776437508	37.5
28	80.0	0.9618804666490578	640.9372766525323	37.5
28	84.0	0.9737429564620663	639.6879799216083	37.5
28	88.0	0.9732779549481123	636.9272801697495	37.5
28	92.0	0.9744561524492141	635.0820220167549	37.5
28	96.0	0.9815806030626266	623.1169582692114	37.5
28	100.0	0.9801633790479979	626.371692793679	37.5
28	104.0	0.9829851657553127	622.3405219896953	37.5
28	108.0	0.9870842041974698	626.1699732733275	37.5
28	112.0	0.9863180791609291	627.2666994242775	37.5
28	116.0	0.9922043751934775	626.8053750685053	37.5
28	120.0	0.9981250600733702	624.9869895349241	37.5
28	124.0	1.0051942075933982	625.1421210803352	37.5
28	128.0	1.0047006961122056	627.8713865115272	37.5
28	132.0	1.0128925276432321	622.314866109575	37.5
28	136.0	1.033887337445707	612.5316867919041	37.5
28	140.0	1.0800911233074735	613.5068388914159	37.5
28	144.0	1.1179171408400776	615.1725602747972	37.5
28	148.0	1.0782385002813706	621.4317970880039	37.5
28	152.0	0.9674483016571913	617.2397259460005	37.5
28	156.0	0.9161775240268785	629.8005869333273	37.5
28	160.0	0.9053961024242745	645.517138806807	37.5
28	164.0	0.8946771634323527	629.5676853588009	37.5
28	168.0	0.8988909961130357	629.145736089819	37.5
28	172.0	0.9010112191192305	627.3453082025967	37.5
28	176.0	0.9053751453318176	634.3755321741543	37.5
28	180.0	0.9088969349756226	648.0903525632947	37.5
28	184.0	0.9146238509267189	639.3477208759501	37.5
28	188.0	0.9177300869878248	648.5806656111196	37.5
28	192.0	0.9273075913699811	650.2921254397747	37.5
28	196.0	0.9273807415004014	649.6834476894913	37.5
28	200.0	0.9277803515658997	656.1951973719991	37.5
28	204.0	0.9320467039763771	659.5609201190579	37.5
28	208.0	0.9375121918519724	644.8254265587375	37.5
28	212.0	0.9484016229564977	601.9284162024252	37.5
28	216.0	0.9452919838154853	605.4844943804125	37.5
28	220.0	0.9476524865364463	612.6360662892391	37.5
28	224.0	0.945211166809938	636.4378714332863	37.5
28	228.0	0.9411013896941145	621.3898680014934	37.5
28	232.0	0.9459444446353235	619.9382790623123	37.5
28	236.0	0.9444584689387496	625.2191383968901	37.5
28	240.0	0.9448246786411689	629.4668070029763	37.5
28	244.0	0.9445795108253302	619.2552922244017	37.5
28	248.0	0.9441356576721109	625.9073809567433	37.5
28	252.0	0.950009077396463	623.7185710284293	37.5
28	256.0	0.9485389174481383	619.8128945318838	37.5
28	260.0	0.952227682894594	615.8966626763885	37.5
28	264.0	0.9572033247911093	613.8710317200656	37.5
28	268.0	0.9560202414837026	622.2590646874723	37.5
28	272.0	0.9617845117349402	610.9849866347678	37.5
28	276.0	0.9572369401404419	609.715860972866	37.5
28	280.0	0.9588602677139784	604.4355428665717	37.5
28	284.0	0.9565833225157376	599.0927744808866	37.5
28	288.0	0.9667545417630911	595.2990371393415	37.5
28	292.0	0.9658819205533066	592.9291504718955	37.5
28	296.0	0.9670711994832801	594.4483258736467	37.5
28	300.0	0.9693498661121492	597.0844499362786	37.5
28	304.0	0.9712431279284192	597.2689356174159	37.5
28	308.0	0.9735565735957902	596.6749990387005	37.5
28	312.0	0.9779358733399813	597.7072275280907	37.5
28	316.0	0.9703570627196095	600.1233839726027	37.5
28	320.0	0.9829923651390908	595.7694618855467	37.5
28	324.0	0.9739100959635232	600.5347899456638	37.5
28	328.0	0.9746431373794462	604.2901141885732	37.5
28	332.0	0.9739065368071537	602.9672539210416	37.5
28	336.0	0.9777296320627522	597.4375176226466	37.5
28	340.0	0.9806961796894862	598.4140693350291	37.5
28	344.0	0.9872561537617677	604.3919864332821	37.5
28	348.0	0.9824916358837196	597.8211920520871	37.5
28	352.0	0.9863780981832904	598.6924098094488	37.5
28	356.0	0.9856748719613329	605.8281178648788	37.5
28	360.0	0.9819632198898413	614.7534393048352	37.5
28	364.0	0.9867660851418316	627.6495870501263	37.5
28	368.0	0.9925255690482042	630.9443706025725	37.5
28	372.0	0.9883703216561638	636.7682983166142	37.5
28	376.0	0.9902007626960821	647.8282765528946	37.5
28	380.0	0.9917173599816804	649.0073910088604	37.5
28	384.0	0.9962758875308668	656.661105857148	37.5
28	388.0	0.9977621279444142	655.5731072195124	37.5
28	392.0	1.0005786600774753	655.5985738205138	37.5
28	396.0	1.0027741639643168	661.1421053285081	37.5
28	400.0	1.0171840297552	665.1623656015818	37.5
28	404.0	1.0689429411130358	667.7758772219238	37.5
28	408.0	1.0699976821319157	670.0198921221249	37.5
28	412.0	1.0292569412425925	674.1652188141035	37.5
28	416.0	0.9226260502932583	672.0253940803782	37.5
28	420.0	0.9002956987865517	677.1075980893668	37.5
28	424.0	0.8884252796762102	676.5856100300011	37.5
28	428.0	0.8846858459943074	677.6717878453711	37.5
28	432.0	0.8824455527521243	680.6182611008596	37.5
28	436.0	0.8758383961520692	678.3393839916442	37.5
28	440.0	0.8817128303734304	680.2701014144637	37.5
28	444.0	0.8870166230333728	693.8823090692911	37.5
28	448.0	0.8934544152478805	692.7200031322999	37.5
28	452.0	0.893195356626836	697.365791906537	37.5
28	456.0	0.9008719017153162	711.3253975083765	37.5
28	460.0	0.9042008068636147	711.282824206476	37.5
28	464.0	0.9087424781547987	736.8344728810973	37.5
28	468.0	0.911276954106501	752.8122798745578	37.5
28	472.0	0.9127212099515055	759.8009329352843	37.5
28	476.0	0.9176141053098944	760.5735662883532	37.5
28	480.0	0.9279779749380597	763.8888932899712	37.5
28	484.0	0.9299242507262572	764.6892997370952	37.5
28	488.0	0.9264369065448197	766.7595634185843	37.5
28	492.0	0.9330465649578182	766.2124940955168	37.5
28	496.0	0.9325119533413728	766.8717688562376	37.5
28	500.0	0.9312215934784075	749.1042760467975	37.5
28	504.0	0.9284112049424261	749.6968612001135	37.5
28	508.0	0.936721316419652	758.87683640597	37.5
28	512.0	0.9310940078542199	759.0451155398152	37.5
28	516.0	0.9363746491721529	751.8933568530794	37.5
28	520.0	0.9355144880666634	746.7269454991795	37.5
28	524.0	0.9361188444388548	748.9617487946962	37.5
28	528.0	0.9381270045446262	754.4291475882719	37.5
28	532.0	0.9400086386644038	756.4967242317217	37.5
28	536.0	0.9392679801040734	757.0467731467631	37.5
28	540.0	0.9410244148877928	760.1592196797017	37.5
28	544.0	0.9443518112969492	763.3490898407478	37.5
28	548.0	0.9376661482360121	765.1401472225773	37.5
28	552.0	0.9359953519945197	764.3761276247063	37.5
28	556.0	0.9408706367253351	763.5818862101488	37.5
28	560.0	0.9385656758019886	764.3904065722757	37.5
28	564.0	0.9428994012189882	766.4903918029518	37.5
28	568.0	0.9443676148010608	766.1148300611777	37.5
28	572.0	0.945091421692924	765.6216587072613	37.5
28	576.0	0.9471377164811514	765.5959498826347	37.5
28	580.0	0.9492615292459948	765.7091898719708	37.5
28	584.0	0.9461679919934137	764.6819044139198	37.5
28	588.0	0.9545394415205931	766.9762639793273	37.5
28	592.0	0.9535299932782582	768.0652634543983	37.5
28	596.0	0.9536659121595423	764.1659672937242	37.5
28	600.0	0.9523272206185391	754.7035768348974	37.5
28	604.0	0.9555420598851393	747.8304837512788	37.5
28	608.0	0.9529547826529956	746.2732479194964	37.5
28	612.0	0.9553267569939862	746.3777456387385	37.5
28	616.0	0.9594199165560373	747.7321878757273	37.5
28	620.0	0.963798852121815	749.0426533230738	37.5
28	624.0	0.9588658497019741	742.9073474007316	37.5
28	628.0	0.9662725125732082	742.3161658715846	37.5
28	632.0	0.9589197006712394	744.068380712926	37.5
28	636.0	0.9674588543578968	747.3629250382637	37.5
28	640.0	0.9702651894953761	746.3937456207867	37.5
28	644.0	0.9690612699801608	745.2730108625359	37.5
28	648.0	0.9707988715373467	747.523331739335	37.5
28	652.0	0.9724297428065941	748.4858813084244	37.5
28	656.0	0.9762985164403598	748.2377482784485	37.5
28	660.0	0.972594304013604	745.6884597712667	37.5
28	664.0	0.9723694261379534	743.6358707373906	37.5
28	668.0	0.9723733823697834	746.6539193556645	37.5
30	0.0	1.028612964326789	1262.8142928311106	37.5
30	4.0	0.9624829886850693	1274.319882529405	37.5
30	8.0	0.9063686477750825	1272.270862497004	37.5
30	12.0	0.884343097209487	1264.3467100828643	37.5
30	24.0	0.9145141439547385	1282.1515332391705	37.5
30	28.0	0.9168810554323261	1285.981549348101	37.5
30	32.0	0.9303078832427389	1289.5686208129357	37.5
30	36.0	0.9375863649340186	1291.9643376386985	37.5
30	40.0	0.9490934522497092	1282.4294696804775	37.5
30	44.0	0.9472576667957413	1285.3911634746546	37.5
30	48.0	0.9525429480037203	1299.479223420609	37.5
30	52.0	0.9547814865905022	1321.0957433656638	37.5
30	56.0	0.9536365996126835	1322.2287464552703	37.5
30	60.0	0.9594066283019518	1334.5668037700627	37.5
30	64.0	0.9748895554102487	1359.3077654380245	37.5
30	68.0	0.9784141900647751	1370.117350469219	37.5
30	72.0	0.9823199374291687	1382.3642336912171	37.5
30	76.0	0.9866241740163082	1391.5070501147625	37.5
30	80.0	0.9932706500834716	1392.615612553141	37.5
30	84.0	0.9985914126740358	1408.622951193353	37.5
30	88.0	0.9955711889552145	1404.862682954364	37.5
30	92.0	0.9916569332436681	1407.1622514441417	37.5
30	96.0	1.0038697723122358	1422.5088693804062	37.5
30	100.0	1.0082192970863846	1428.0453849742958	37.5
30	104.0	1.003127990729233	1430.143797954933	37.5
30	108.0	1.0166676878351282	1429.3912223890488	37.5
30	112.0	1.0181636926492563	1422.6801301951866	37.5
30	116.0	1.0206779663206462	1423.4646195159514	37.5
30	120.0	1.0327312692312987	1414.678622292187	37.5
30	124.0	1.0672355210238256	1416.7824899068482	37.5
30	128.0	1.1250616543744298	1416.575556709312	37.5
30	132.0	1.1184874135169647	1415.3494551462031	37.5
30	136.0	1.029439976445507	1418.092995505589	37.5
30	140.0	0.9425480853915986	1427.2984304955298	37.5
30	144.0	0.9254109016721979	1433.5810812416848	37.5
30	148.0	0.9223613615910791	1436.2451364692542	37.5
30	152.0	0.9292450738819807	1438.374897362908	37.5
30	156.0	0.9204638077869246	1437.1453396047082	37.5
30	160.0	0.9307086527209635	1436.188898962052	37.5
30	164.0	0.938569195568204	1435.301093848409	37.5
30	168.0	0.9391040555105234	1431.8753365946786	37.5
30	172.0	0.9416755051928536	1435.980777699193	37.5
30	176.0	0.9471002147077662	1447.18115722524	37.5
30	180.0	0.9558280484470735	1463.9199528000026	37.5
30	184.0	0.9434759609808588	1477.205929562711	37.5
30	188.0	0.955077422531168	1492.0784983495605	37.5
30	192.0	0.9456688591186293	1492.9612127696566	37.5
30	196.0	0.9609693848671838	1481.0842536335686	37.5
30	200.0	0.9488601263646308	1487.436996569505	37.5
30	204.0	0.9613836356327708	1486.9193662691262	37.5
30	208.0	0.9631092549366949	1486.9530641722856	37.5
30	212.0	0.9674119567719481	1504.076213030053	37.5
30	216.0	0.9585201625283546	1486.5367614766783	37.5
30	220.0	0.9540494942262647	1490.39133217495	37.5
30	224.0	0.9286709269936071	1463.5968249027196	37.5
30	228.0	0.9346597228584933	1472.2977978418885	37.5
30	232.0	0.9341248867489975	1485.989138776115	37.5
30	236.0	0.9372577174559428	1489.1269453791974	37.5
30	240.0	0.9382196286137346	1480.1499500560662	37.5
30	244.0	0.9347976640791885	1479.8497585244777	37.5
30	248.0	0.9395267668113182	1471.8923869719883	37.5
30	252.0	0.9475629216921614	1481.1057684345296	37.5
30	256.0	0.9423875161342041	1487.4727965168167	37.5
30	260.0	0.946280751368815	1497.474778019557	37.5
30	264.0	0.9427280467837746	1510.1086974623015	37.5
30	268.0	0.9471973862560088	1515.9245392089742	37.5
30	272.0	0.9518816170050305	1528.899372188476	37.5
30	276.0	0.9435511517605645	1536.855789411333	37.5
30	280.0	0.9475055949814093	1539.27405002174	37.5
30	284.0	0.9473423509175384	1539.9156174217237	37.5
30	288.0	0.9552432395304604	1540.977662399665	37.5
30	292.0	0.9558286422340434	1546.6137940813364	37.5
30	296.0	0.9507228727913215	1554.815780036898	37.5
30	300.0	0.9538628570028204	1556.6243179292312	37.5
30	304.0	0.9598146887587229	1560.8554009992615	37.5
30	308.0	0.9639413103309846	1563.763368656878	37.5
30	312.0	0.9646416893623003	1548.3718345843376	37.5
30	316.0	0.9480570683473563	1555.8661974498152	37.5
30	320.0	0.964488316044753	1555.1959894339418	37.5
30	324.0	0.9586133237542069	1562.0716636876227	37.5
30	328.0	0.9540832683579513	1561.7896129489543	37.5
30	332.0	0.9527355079909953	1563.9771157034356	37.5
30	336.0	0.9463214796227848	1555.8546055500265	37.5
30	340.0	0.9526781997364155	1547.550155125835	37.5
30	344.0	0.9626642959075683	1551.262604448247	37.5
30	348.0	0.9657611509897954	1551.4827914347445	37.5
30	352.0	0.971942675273725	1546.9744475810407	37.5
30	356.0	0.9771004159987009	1545.602684697868	37.5
30	360.0	1.0262279918632196	1545.1698700660586	37.5
30	364.0	1.0345085884978418	1560.2577202489983	37.5
30	368.0	1.0131001902796348	1558.262643252949	37.5
30	372.0	0.9214553807366594	1572.6610763061906	37.5
30	376.0	0.8850593239563649	1597.9836499693197	37.5
30	380.0	0.8763499830980013	1604.5886250584688	37.5
30	384.0	0.8829480234361514	1611.1703389908569	37.5
30	388.0	0.8826107281033079	1612.3242429127786	37.5
30	392.0	0.8934013724284073	1615.2796218237731	37.5
30	396.0	0.8993778902782052	1619.5251495530065	37.5
30	400.0	0.9026173212093697	1639.447490166733	37.5
30	404.0	0.9114468907897996	1671.325549140446	37.5
30	408.0	0.9150450374583925	1706.0857249508556	37.5
30	412.0	0.9235892212262533	1695.404978396645	37.5
30	416.0	0.9139901144651531	1688.4660650601345	37.5
30	420.0	0.9241666759466358	1695.3143249138468	37.5
30	424.0	0.9347754651796133	1699.6380409393917	37.5
30	428.0	0.938726084527115	1699.0325296940416	37.5
30	432.0	0.9380651126227832	1696.779940597818	37.5
30	436.0	0.9394411986878509	1693.9901082984272	37.5
30	440.0	0.9439738791913137	1697.0412436326285	37.5
30	444.0	0.949316908690597	1703.6564129316482	37.5
30	448.0	0.9461314520229617	1705.4823039445052	37.5
30	452.0	0.9520604445897808	1708.7805607301568	37.5
30	456.0	0.9452060985067441	1708.916409719273	37.5
30	460.0	0.9574330364824679	1712.4807687298792	37.5
30	464.0	0.9496054496017413	1710.222831509444	37.5
30	468.0	0.9604098286555834	1730.4898448780723	37.5
30	472.0	0.9598534539941957	1741.387047932735	37.5
30	476.0	0.961834986671928	1739.7910070365956	37.5
30	480.0	0.9728505111674458	1758.9336628536737	37.5
30	484.0	0.9805686602549557	1773.9251644820697	37.5
30	488.0	0.9796104667396115	1772.790412138634	37.5
30	492.0	0.9779631436146988	1773.404107866406	37.5
30	496.0	0.9790410455972326	1770.0017897779337	37.5
30	500.0	0.9767517279545725	1773.770242580072	37.5
30	504.0	0.985631059913951	1770.5995919978534	37.5
30	508.0	0.9855424984376185	1772.8851338520888	37.5
30	512.0	0.9880835132096666	1774.748324896057	37.5
30	516.0	0.9863425442069623	1774.11386488857	37.5
30	520.0	0.9918882129806886	1774.9126671440856	37.5
30	524.0	0.9862932999029702	1772.0083507580232	37.5
30	528.0	0.9879802902823052	1771.7090408371985	37.5
30	532.0	0.9714552644634776	1772.9861074742355	37.5
30	536.0	0.9800280362368087	1773.1938257979484	37.5
30	540.0	0.9795847129601101	1775.1528606959282	37.5
30	544.0	0.9858575419748861	1774.3900913322375	37.5
30	548.0	0.9742515520272301	1776.674723136108	37.5
30	552.0	0.973164595429923	1774.5407758329436	37.5
30	556.0	0.9829936266538246	1775.021658819078	37.5
30	560.0	0.9846722149169022	1775.5802399839731	37.5
30	564.0	0.9868062082862276	1781.112842749768	37.5
30	568.0	0.9788802151955887	1779.8450953478134	37.5
30	572.0	0.9788360574729755	1778.203366088081	37.5
30	576.0	0.9801569705083778	1778.1781579340957	37.5
30	580.0	0.9749387219613311	1777.2455425800804	37.5
30	584.0	0.9759252671875306	1779.5967679098435	37.5
30	588.0	0.9764712865969537	1781.6559901832563	37.5
30	592.0	0.9750679890219188	1782.0453045195386	37.5
30	596.0	0.9760764109656801	1782.886389553854	37.5
30	600.0	0.982940067431088	1783.5032791641954	37.5
30	604.0	0.9854223714403095	1784.2168324402253	37.5
30	608.0	0.9781474773277584	1783.8208402046216	37.5
30	612.0	0.9854433615446608	1783.8996325884225	37.5
30	616.0	0.9884048202952481	1784.7117188362995	37.5
30	620.0	0.9926601789367293	1784.5777417678898	37.5
30	624.0	0.9991300804987685	1783.5294100665735	37.5
30	628.0	1.0150686468280075	1784.5181806316298	37.5
30	632.0	1.0576757642728918	1785.1062573245213	37.5
30	636.0	1.0676536664297376	1784.2646511180571	37.5
30	640.0	1.045786767588767	1783.7825243583077	37.5
30	644.0	0.9417700889778537	1784.4880131445764	37.5
30	648.0	0.9093154051045891	1782.649433686874	37.5
30	652.0	0.8974053782070374	1783.397909976419	37.5
30	656.0	0.8939517561632488	1784.0860794367973	37.5
30	660.0	0.8897773470006494	1783.6649483347023	37.5
[truncated: 10,857 more rows]
