# Supplementary material for: Mechanistic origins of temperature scaling in the early embryonic cell cycle
Source: Nat Commun. 2025 Aug 28;16:8045. doi: 10.1038/s41467-025-62918-0 (PMC12394406; doi:10.1038/s41467-025-62918-0)
Supplement: Supplementary file 12 — Source Data [file 41467_2025_62918_MOESM12_ESM.zip › Source_Data_NatComm/Fig4/09-20-24/Pos17_processed_spots.csv]

TRACK_ID	TIME	RATIO	POSITION_X	RADIUS
1	4.0	0.931078710344464	1028.0257666269104	37.5
1	8.0	0.8668613321126973	1062.2805046919686	37.5
1	12.0	0.9271042678869292	1085.197733019658	37.5
1	16.0	0.9593505198837409	1097.968411302872	37.5
1	20.0	0.9777508386579477	1099.2698512590125	37.5
1	24.0	0.9826342854190109	1103.5894159077584	37.5
1	28.0	0.9800512162800523	1110.8573783479171	37.5
1	32.0	0.9757759921421487	1107.0833796217496	37.5
1	36.0	0.9894609548293802	1110.2866429766805	37.5
1	44.0	0.9932646349302174	1133.5234485913124	37.5
1	48.0	1.0013342786321553	1147.90091087398	37.5
1	52.0	1.0013457205628933	1145.7988411614915	37.5
1	56.0	1.0068890586094592	1153.7246239199726	37.5
1	60.0	1.014756349177136	1160.9957861711364	37.5
1	64.0	1.0113873570088139	1167.7196745420592	37.5
1	68.0	1.0120764569290912	1174.1984664578597	37.5
1	72.0	1.0198032006418496	1192.9080730100504	37.5
1	76.0	1.0287045237895498	1203.3941729238527	37.5
1	80.0	1.0320327986606808	1211.4446799958384	37.5
1	84.0	1.0340921458749959	1224.5600580347627	37.5
1	88.0	1.0364741551637897	1233.210979254328	37.5
1	92.0	1.034163777618411	1240.247869852716	37.5
1	96.0	1.0404293074719548	1242.3092548349457	37.5
1	100.0	1.0440395864989571	1243.383680457638	37.5
1	104.0	1.0491068393079295	1247.1960246937117	37.5
1	108.0	1.0549131141691386	1253.650385125182	37.5
1	112.0	1.066164922836657	1259.9075291640538	37.5
1	116.0	1.0709511859867675	1267.3162645537104	37.5
1	120.0	1.0741017157793022	1262.5717056144108	37.5
1	124.0	1.0604847430513495	1261.7401446278477	37.5
1	128.0	1.0434438949421392	1261.322303236646	37.5
1	132.0	1.028896004150709	1261.9781999665142	37.5
1	136.0	1.025302678079589	1262.9380023601864	37.5
1	140.0	1.0200410767083605	1263.2695562117487	37.5
1	144.0	1.0259342341339648	1265.4418154499394	37.5
1	148.0	1.0276050289936773	1269.3746844690493	37.5
1	152.0	1.0217966917726102	1268.9157727357326	37.5
1	156.0	1.0285823724517973	1269.4442736863214	37.5
1	160.0	1.0282331737020636	1269.8014797766118	37.5
1	164.0	1.0346544938784108	1270.5698971848606	37.5
1	168.0	1.0380060501552706	1269.649757126973	37.5
1	172.0	1.0324445738731591	1269.5800591521568	37.5
1	176.0	1.0360415083625762	1269.3838797247186	37.5
1	180.0	1.0406789526052305	1270.9346880946807	37.5
1	184.0	1.0355009041671868	1273.1022892393753	37.5
1	188.0	1.0353120219576826	1271.8893786121123	37.5
1	192.0	1.0356984375907434	1271.6876808533252	37.5
1	196.0	1.0359043507943613	1272.3789203029587	37.5
1	200.0	1.039624585689537	1271.0923262584363	37.5
1	204.0	1.0350550013424424	1269.9318615916952	37.5
1	208.0	1.0372632455024458	1267.8591900050133	37.5
1	212.0	1.0420633474322747	1264.735847772967	37.5
1	216.0	1.0440861987669947	1264.153463203915	37.5
1	220.0	1.043325894613757	1264.913063463587	37.5
1	224.0	1.0448194906624932	1264.889452527024	37.5
1	228.0	1.043810452652744	1265.5398449739366	37.5
1	232.0	1.039986835760489	1265.9749572496944	37.5
1	236.0	1.037329994480026	1265.7249899251992	37.5
1	240.0	1.0407407297491011	1266.608695888802	37.5
1	244.0	1.04799664279852	1266.861410669308	37.5
1	248.0	1.039555139570424	1267.1251142655717	37.5
1	252.0	1.0442829260724027	1267.5330501218248	37.5
1	256.0	1.0354469916095983	1265.940643062819	37.5
1	260.0	1.0444674010985564	1265.0990713175538	37.5
1	264.0	1.0403296022863113	1264.7314143389212	37.5
1	268.0	1.0402815010464204	1263.4696196309037	37.5
1	272.0	1.0502548353801362	1262.8201438224548	37.5
1	276.0	1.0519499001298431	1262.895854963203	37.5
1	280.0	1.0488147105030734	1265.3670038694386	37.5
1	284.0	1.0497059814684047	1264.4520633782568	37.5
1	288.0	1.0344863896057725	1262.968828514768	37.5
1	292.0	1.0248171108816007	1264.3837292306723	37.5
1	296.0	1.0178640048300225	1263.451834309032	37.5
1	300.0	1.0141906375461347	1263.2565726383832	37.5
1	304.0	1.0111651956855878	1265.6980851201258	37.5
1	308.0	1.012873214781722	1264.4465091711804	37.5
1	312.0	1.0095998454597226	1266.2376718357564	37.5
1	316.0	1.0082912186792727	1267.4291847898114	37.5
1	320.0	1.01403589536309	1267.5860022849788	37.5
1	324.0	1.0107517307524005	1267.8110729853777	37.5
1	328.0	1.008789143592041	1267.403308945253	37.5
1	332.0	1.0112544716993253	1270.0315373623644	37.5
1	336.0	1.0091578408700053	1265.6777876659005	37.5
1	340.0	1.0154719625290254	1266.656536400274	37.5
1	344.0	1.0168462121090653	1265.225858948056	37.5
1	348.0	1.0175917596834558	1267.317250236588	37.5
1	352.0	1.0180380046273279	1267.0068911689093	37.5
1	356.0	1.0144996434839226	1272.0603265278537	37.5
1	360.0	1.0094970770157619	1269.9634724546304	37.5
1	364.0	1.0189047382221308	1270.754612920406	37.5
1	368.0	1.016856725211031	1272.021995772662	37.5
1	372.0	1.0178433588952462	1274.6875858147243	37.5
1	376.0	1.016527526584755	1271.9258151934016	37.5
1	380.0	1.0177648971067565	1272.2845218059651	37.5
1	384.0	1.0168094713620432	1272.560849993073	37.5
1	388.0	1.019069793035196	1271.8160273679373	37.5
1	392.0	1.0181561177443308	1273.4494248096942	37.5
1	396.0	1.0206926947569679	1270.851482702188	37.5
1	400.0	1.0230488733911378	1272.981093972257	37.5
1	404.0	1.0208376304124986	1277.5715988005552	37.5
1	408.0	1.0190645721036913	1276.6397624540175	37.5
1	412.0	1.0182796859075331	1274.3274395930755	37.5
1	416.0	1.0231007020834022	1277.7925229555349	37.5
1	420.0	1.0216127694597255	1275.7145426574043	37.5
1	424.0	1.0233487522554785	1275.025720546765	37.5
1	428.0	1.0226015325123874	1275.3360822561262	37.5
1	432.0	1.0234788606470255	1275.5510083051172	37.5
1	436.0	1.0263195526477897	1273.1429648216013	37.5
1	440.0	1.0258622449346946	1274.348811751454	37.5
1	444.0	1.021512026056326	1274.8371753537797	37.5
1	448.0	1.0277887674024613	1275.5344277488955	37.5
1	452.0	1.0280781294882886	1271.5066927709977	37.5
1	456.0	1.0317604898284467	1274.884058545995	37.5
1	460.0	1.0267115686507795	1273.7605376354948	37.5
1	464.0	1.0269290575254022	1274.092319302864	37.5
1	468.0	1.034541293139817	1272.1657003831597	37.5
1	472.0	1.0347760024508557	1266.442896926424	37.5
1	476.0	1.0332761299777609	1266.8700733732187	37.5
1	480.0	1.024243825311777	1270.703119863962	37.5
1	484.0	1.0257601564986212	1271.870680587903	37.5
1	488.0	1.025310418493981	1273.2692620338144	37.5
1	492.0	1.025644002244321	1274.7465334656451	37.5
1	496.0	1.0208765389549046	1270.809219325494	37.5
1	500.0	1.011776315014778	1268.1175166425896	37.5
1	504.0	1.0124470759506545	1266.424133801415	37.5
1	508.0	1.0066015144931657	1267.2199511428053	37.5
1	512.0	1.0075553721201542	1265.7989462856012	37.5
1	516.0	1.0047593366474517	1268.4149890665417	37.5
1	520.0	1.0009228954724878	1269.4030514702706	37.5
1	524.0	0.9995322244979953	1270.4025365945504	37.5
1	528.0	1.005274429971149	1268.580177049166	37.5
1	532.0	1.0000475035874468	1270.4911241181403	37.5
1	536.0	1.006066042438316	1270.5715147129374	37.5
1	540.0	1.0044691944562194	1272.527955079256	37.5
1	544.0	1.0119263941174017	1270.2038068891136	37.5
1	548.0	1.0083367618559058	1270.0198159924075	37.5
1	552.0	1.0037508154929415	1273.32845474273	37.5
1	556.0	1.0041096316047975	1273.4644559633348	37.5
1	560.0	1.0091259254486054	1271.30128809115	37.5
1	564.0	1.0064041823722842	1271.9841266187784	37.5
1	568.0	1.0097676784985625	1273.8247314118937	37.5
1	572.0	1.0127227225212079	1271.9329121449148	37.5
1	576.0	1.0188337626891397	1271.0514889769397	37.5
1	580.0	1.0106358167815328	1275.3968492468678	37.5
1	584.0	1.0193099706373574	1275.5788179024876	37.5
1	588.0	1.0157163844387989	1274.1673224772028	37.5
1	592.0	1.0139342476823945	1274.5512293092106	37.5
1	596.0	1.0181174313795296	1272.1605693131255	37.5
1	600.0	1.0189494713271576	1272.644530456212	37.5
1	604.0	1.0134760741956577	1272.3850759601207	37.5
1	608.0	1.017636080538039	1271.601623175445	37.5
1	612.0	1.013406898956716	1272.2404920396923	37.5
1	616.0	1.0181495387354222	1273.2678193957474	37.5
1	620.0	1.0190368297509473	1272.0391514042576	37.5
1	624.0	1.0171247593391075	1272.75454865942	37.5
1	628.0	1.0171932212043229	1271.9266107715837	37.5
1	632.0	1.0190423334229965	1274.8250508008337	37.5
1	636.0	1.0166699675090682	1272.2677785629812	37.5
1	640.0	1.02103823187856	1272.3353338135578	37.5
1	644.0	1.0184840628979979	1271.7115769125307	37.5
1	648.0	1.0169773750860194	1273.595307526503	37.5
1	652.0	1.020465888459149	1273.7761410014575	37.5
1	656.0	1.0205552905831483	1273.1256658218056	37.5
1	660.0	1.017866349576798	1272.7337309918453	37.5
1	664.0	1.0130632488283333	1272.6626486000905	37.5
1	668.0	1.0213572784585565	1272.312964593668	37.5
2	4.0	0.9357967571042102	236.3393388583028	37.5
2	8.0	0.9294983341311465	203.3494003718076	37.5
2	12.0	0.8976432227520028	206.6241748916714	37.5
2	16.0	0.9185445571363554	215.1147101861185	37.5
2	20.0	0.9254386012481198	215.9253699251951	37.5
2	24.0	0.9296563502235834	213.86235088745175	37.5
2	28.0	0.9356826872393799	214.88795180292587	37.5
2	32.0	0.9395046783301998	210.39121586660275	37.5
2	36.0	0.9485645434933269	210.67657651533	37.5
2	40.0	0.9545044921868607	207.1298011115144	37.5
2	44.0	0.9663103666397556	205.8597770411733	37.5
2	48.0	0.9778766116964799	208.594539343258	37.5
2	52.0	0.9788866511919209	212.37938872489536	37.5
2	56.0	0.9829912707444637	210.66408658243617	37.5
2	60.0	0.9832991222329329	212.1679683999269	37.5
2	64.0	0.9901476440429932	213.492186187202	37.5
2	68.0	0.991719454754207	214.8148761922909	37.5
2	72.0	0.9976816183309725	217.09500092187	37.5
2	76.0	1.0030505352719294	221.570871733567	37.5
2	80.0	1.0037961292135855	221.02625664885304	37.5
2	84.0	1.0117742804372474	222.5073378979322	37.5
2	88.0	1.012493185303733	222.33524127351143	37.5
2	92.0	1.0179874316444675	221.94508159698776	37.5
2	96.0	1.0190393516574765	222.15957396468264	37.5
2	100.0	1.026928799424675	221.73078207193927	37.5
2	104.0	1.032631173728801	222.2758969397624	37.5
2	108.0	1.0321204561943984	221.67360136741968	37.5
2	112.0	1.0511359707019843	221.2308834124454	37.5
2	116.0	1.0658354507531436	217.15381595950288	37.5
2	120.0	1.1317653389509577	218.29625788322517	37.5
2	124.0	1.1551674344762397	215.6951110059228	37.5
2	128.0	1.1152880939693395	216.3213452035828	37.5
2	132.0	0.9956942347444602	216.21652938055905	37.5
2	136.0	0.9502954582260269	212.98707085949152	37.5
2	140.0	0.9353202244207202	213.03580948685584	37.5
2	144.0	0.937704803312931	218.71144358303025	37.5
2	148.0	0.9394088368010373	220.65550640649664	37.5
2	152.0	0.9458093151113539	217.87240448840785	37.5
2	156.0	0.9515185567798511	219.45942834354017	37.5
2	160.0	0.9568445266807435	216.7956988776269	37.5
2	164.0	0.9647400354172548	217.82239099172853	37.5
2	168.0	0.9740712134985386	217.3554536468168	37.5
2	172.0	0.9736653273217748	217.57690403977995	37.5
2	176.0	0.9732872487681662	217.9911299461118	37.5
2	180.0	0.9795902833400919	217.2007781118773	37.5
2	184.0	0.9808786071690363	216.6599456391081	37.5
2	188.0	0.9884762960014272	217.81405323430985	37.5
2	192.0	0.9873489723872566	218.37931855970865	37.5
2	196.0	0.9919989231014711	214.5240958375643	37.5
2	200.0	0.9949278446710876	217.6356681830765	37.5
2	204.0	0.9999089116015263	219.66690641842703	37.5
2	208.0	1.0025988280808242	219.1528957476928	37.5
2	212.0	1.002932562249405	219.5223041222934	37.5
2	216.0	1.0054720470311291	220.00532942681176	37.5
2	220.0	1.0074825626670514	218.2063202559733	37.5
2	224.0	1.0069021309791821	219.94979173881936	37.5
2	228.0	1.0184292788819282	218.56569142987763	37.5
2	232.0	1.018223456717968	218.4461596782156	37.5
2	236.0	1.0150774661442865	219.9420128370457	37.5
2	240.0	1.0199568752718335	218.91995342700025	37.5
2	244.0	1.0203799892282175	218.78465634922935	37.5
2	248.0	1.0237367163828774	220.64152051327991	37.5
2	252.0	1.030400729800945	219.65256258111475	37.5
2	256.0	1.0265194109846505	219.36583803867168	37.5
2	260.0	1.0318854144982992	218.43101771954696	37.5
2	264.0	1.0424883296127325	218.21825383609257	37.5
2	268.0	1.0419396074595932	215.73208628926696	37.5
2	272.0	1.0459785448339631	216.63383676699516	37.5
2	276.0	1.0499862669157358	215.8129056767301	37.5
2	280.0	1.0499526491159366	216.67629474521016	37.5
2	284.0	1.0583929427464986	215.2170455911279	37.5
2	288.0	1.064627277661967	215.412900011019	37.5
2	292.0	1.0729806367026462	214.6697181891105	37.5
2	296.0	1.0840381765410132	213.4563010465492	37.5
2	300.0	1.1450160186957343	213.11853824172707	37.5
2	304.0	1.1576349474698082	213.15358449994716	37.5
2	308.0	1.13983803330293	213.18591343587076	37.5
2	312.0	1.019732217266714	214.7710676280588	37.5
2	316.0	0.9764322269587912	212.14820182316083	37.5
2	320.0	0.9577470296155745	211.61135355511144	37.5
2	324.0	0.9487588889303931	212.5453376411443	37.5
2	328.0	0.9466196435684556	210.73546047691863	37.5
2	332.0	0.9490693323584753	207.67077524505729	37.5
2	336.0	0.9478231825304851	209.1886482499142	37.5
2	340.0	0.9561283139441018	211.31395919241857	37.5
2	344.0	0.9624487770543944	214.55917949641756	37.5
2	348.0	0.9659389235721634	215.57231175153845	37.5
2	352.0	0.9749443180497084	216.3114198399855	37.5
2	356.0	0.9724178990085915	217.6870257195893	37.5
2	360.0	0.9732549797703007	219.1108148471872	37.5
2	364.0	0.9805930354065152	220.3634644122897	37.5
2	368.0	0.9829874991413818	218.88597590911	37.5
2	372.0	0.9882213058908814	217.09426539632483	37.5
2	376.0	0.9843425623362262	216.2641476849525	37.5
2	380.0	0.9899593807258923	217.88682739611724	37.5
2	384.0	0.9920965524115273	216.1099920785432	37.5
2	388.0	0.9945385674421169	213.0895623431525	37.5
2	392.0	0.9995160446139065	212.22428480237855	37.5
2	396.0	0.9981915964269851	213.2210952652802	37.5
2	400.0	0.9999741884014607	212.89315182215705	37.5
2	404.0	1.0040765188325467	213.1596069036412	37.5
2	408.0	1.005624501870411	212.33123252164285	37.5
2	412.0	1.0027192072153968	211.98460172005895	37.5
2	416.0	1.0065514473272863	212.21429549776536	37.5
2	420.0	1.0108263723136903	212.73933393832257	37.5
2	424.0	1.0103742614911388	212.42874986874617	37.5
2	428.0	1.0173969646338912	212.22796825809797	37.5
2	432.0	1.0173785642892326	214.53074701951863	37.5
2	436.0	1.0175062775266726	213.4979278761755	37.5
2	440.0	1.0171101201161017	212.8223791768393	37.5
2	444.0	1.0170614409376242	213.15987779328543	37.5
2	448.0	1.015793804583229	214.03290053985003	37.5
2	452.0	1.0198808395209427	215.20250051496924	37.5
2	456.0	1.023803708032339	212.62735661533057	37.5
2	460.0	1.0276407084763495	215.32039968838123	37.5
2	464.0	1.0246187206525095	214.4555267323612	37.5
2	468.0	1.0282093023742098	213.94194546303467	37.5
2	472.0	1.0284867709778842	214.60479474045908	37.5
2	476.0	1.031992941345853	213.49418711560045	37.5
2	480.0	1.0310677367512486	214.24590930861032	37.5
2	484.0	1.0370394730177441	214.53136505054547	37.5
2	488.0	1.0356116501868382	214.0430268092932	37.5
2	492.0	1.037185906095972	214.60324838468568	37.5
2	496.0	1.0372777997851572	213.5707264780588	37.5
2	500.0	1.0355383963086446	213.73130115356523	37.5
2	504.0	1.043138920530113	213.40285181505465	37.5
2	508.0	1.044604703297472	213.29614224999284	37.5
2	512.0	1.0474590463305256	214.16961439585316	37.5
2	516.0	1.0486545827022247	213.54760521896085	37.5
2	520.0	1.0427595913732346	215.21007137144625	37.5
2	524.0	1.0457693605506782	212.58945435305748	37.5
2	528.0	1.0425472046630595	214.12223141515597	37.5
2	532.0	1.0403221432592233	212.4582013695589	37.5
2	536.0	1.0525228391379842	210.2087525805763	37.5
2	540.0	1.0673999602167645	209.2522948159491	37.5
2	544.0	1.11895031577777	209.4330001484857	37.5
2	548.0	1.1303218814596638	210.12324821754444	37.5
2	552.0	1.1033570098442707	210.44010745338483	37.5
2	556.0	0.9855248116698528	211.79371674298213	37.5
2	560.0	0.9487346405693379	212.59532220377108	37.5
2	564.0	0.9267917632651991	209.3784372766691	37.5
2	568.0	0.9315382992972577	207.7789981468156	37.5
2	572.0	0.9194255338358498	207.2387552206892	37.5
2	576.0	0.9211584414696082	206.0419571120768	37.5
2	580.0	0.9265760542670173	204.58147574607025	37.5
2	584.0	0.9275464763536038	203.0382549419307	37.5
2	588.0	0.932984951371565	207.22151172826884	37.5
2	592.0	0.9323553555978552	205.79786077114585	37.5
2	596.0	0.9364644753550809	206.64128727193577	37.5
2	600.0	0.938555942649805	205.9464486747834	37.5
2	604.0	0.9432561499851008	205.6037135910637	37.5
2	608.0	0.9494939185827548	204.96163813317384	37.5
2	612.0	0.9499125843599439	201.89387275629323	37.5
2	616.0	0.9542588883154198	203.0865144570688	37.5
2	620.0	0.9583836677444318	202.3364944282186	37.5
2	624.0	0.9595152908045386	205.59213960260783	37.5
2	628.0	0.9647627542445494	206.679320582381	37.5
2	632.0	0.9600590685447842	206.69470585523155	37.5
2	636.0	0.9625460075839698	209.3762011148505	37.5
2	640.0	0.9652056452294486	208.27165989012232	37.5
2	644.0	0.9677895597776359	208.4949178870832	37.5
2	648.0	0.9703876772839548	207.9706070031048	37.5
2	652.0	0.9708063430611438	206.0246912210924	37.5
2	656.0	0.9713743740134095	207.65895253445075	37.5
2	660.0	0.9745296844925868	207.85902068619555	37.5
2	664.0	0.9728853575947766	208.2165828651553	37.5
2	668.0	0.9726901486302995	207.64778522692984	37.5
7	0.0	1.146406017576314	1872.6825947223049	37.5
7	4.0	1.054969162229986	1875.8901794769345	37.5
7	8.0	0.97114087837774	1878.6390209131584	37.5
7	12.0	0.9611133760609513	1876.7463932334947	37.5
7	16.0	0.9543842636491797	1877.716935790622	37.5
7	20.0	0.947571806406174	1878.6442769095652	37.5
7	24.0	0.9463613496236207	1878.9080607227093	37.5
7	28.0	0.9616914601843737	1877.4411185650845	37.5
7	32.0	0.9576864543320642	1880.2772626737103	37.5
7	36.0	0.9489124281022562	1882.0394325851137	37.5
7	40.0	0.9496329493197601	1883.4471536471185	37.5
7	44.0	0.963042044761343	1878.9663823942776	37.5
7	48.0	0.9671175856271839	1874.6627994540136	37.5
7	52.0	0.969964596627378	1875.5382243638785	37.5
7	56.0	0.9776884768409937	1874.368899831644	37.5
7	60.0	0.9858494231764567	1872.490237022332	37.5
7	64.0	0.9820167257392831	1872.8880345393263	37.5
7	68.0	0.9856732273147517	1872.9854007483907	37.5
7	72.0	0.9946021218735911	1874.008356150026	37.5
7	76.0	0.9984533288366343	1873.6641501056945	37.5
7	80.0	1.004461278403443	1873.8087194681343	37.5
7	84.0	1.0102099069270012	1874.5472916014648	37.5
7	88.0	1.0149126670720934	1874.0402979049843	37.5
7	92.0	1.021079112287064	1874.352384165525	37.5
7	96.0	1.0249595315614293	1874.8461892372989	37.5
7	100.0	1.0351595128348228	1874.5450982875088	37.5
7	104.0	1.0409819915381169	1874.8797710388944	37.5
7	108.0	1.0599615339818858	1875.1512442072808	37.5
7	112.0	1.1295365915336282	1874.8995213943424	37.5
7	116.0	1.1473395255484364	1874.229300681261	37.5
7	120.0	1.0849085704019372	1874.3847659632584	37.5
7	124.0	0.9820073785944444	1874.286516976151	37.5
7	128.0	0.9532965871995084	1874.463959018074	37.5
7	132.0	0.9443199216952575	1873.940285384811	37.5
7	136.0	0.9426182142454571	1874.54369274635	37.5
7	140.0	0.9464305841819607	1873.9941009177687	37.5
7	144.0	0.9501580745353438	1874.1138522109352	37.5
7	148.0	0.9557641272099648	1873.9993988249316	37.5
7	152.0	0.9602196102122003	1874.1056764570687	37.5
7	156.0	0.967739004246561	1874.23943273381	37.5
7	160.0	0.9689685428353483	1874.393908951318	37.5
7	164.0	0.9766569676791224	1875.1455114658752	37.5
7	168.0	0.9807558419761796	1874.5605654113936	37.5
7	172.0	0.985993840338337	1874.3418396429452	37.5
7	176.0	0.9885919874183007	1874.2812376431132	37.5
7	180.0	0.9939367160683961	1874.611757752913	37.5
7	184.0	0.9951444819905969	1874.5788950733304	37.5
7	188.0	0.9926466285031073	1874.975472692172	37.5
7	192.0	0.9943360463900816	1874.6435945630883	37.5
7	196.0	0.9952386047889141	1873.86731694484	37.5
7	200.0	1.0022324633596587	1874.3737005126447	37.5
7	204.0	1.0007865652326915	1875.122117664149	37.5
7	208.0	1.0040422624512135	1874.4549832949735	37.5
7	212.0	0.9986342332476392	1874.689383730324	37.5
7	216.0	1.0095445445168236	1873.852265348049	37.5
7	220.0	1.0078573001525932	1874.5888687242875	37.5
7	224.0	1.0146357992171615	1874.9338079321053	37.5
7	228.0	1.0147110222984521	1873.9282071308885	37.5
7	232.0	1.0130116039701087	1873.7613809491472	37.5
7	236.0	1.0189201848554834	1874.2463003383064	37.5
7	240.0	1.0257219393130366	1874.1817857800668	37.5
7	244.0	1.0266653637324277	1874.784148371776	37.5
7	248.0	1.030715750274984	1875.197020876053	37.5
7	252.0	1.03865467784185	1875.813570930072	37.5
7	256.0	1.047745137552623	1875.290444950409	37.5
7	260.0	1.0595549695034812	1876.787829552781	37.5
7	264.0	1.1109444137920494	1875.9437069689309	37.5
7	268.0	1.134312462196558	1876.393865818421	37.5
7	272.0	1.11187573651169	1876.062032064449	37.5
7	276.0	0.9952255089523625	1877.4270777101665	37.5
7	280.0	0.9525511547072183	1875.8894762095667	37.5
7	284.0	0.9452385764513191	1875.259830371482	37.5
7	288.0	0.9329960109590957	1874.757333041531	37.5
7	292.0	0.9328646928543681	1873.9088260442895	37.5
7	296.0	0.9350370373305635	1875.5566562794843	37.5
7	300.0	0.9422862630074963	1874.3528424084984	37.5
7	304.0	0.9457956885293449	1875.3255273250663	37.5
7	308.0	0.9516470673910353	1875.5670797518308	37.5
7	312.0	0.9522268596644138	1876.39264872542	37.5
7	316.0	0.9641520581341618	1874.71876549496	37.5
7	320.0	0.9596362140185007	1875.258091414075	37.5
7	324.0	0.9670245558494414	1875.5690604103283	37.5
7	328.0	0.9689408568881087	1875.309867898205	37.5
7	332.0	0.9714646595462036	1875.9924869320057	37.5
7	336.0	0.97678311532503	1875.4776555683484	37.5
7	340.0	0.979209500257478	1875.424493202476	37.5
7	344.0	0.9743863936116861	1876.2679703661809	37.5
7	348.0	0.9856292257852614	1874.7517769663573	37.5
7	352.0	0.9856509926779788	1875.466773506691	37.5
7	356.0	0.9866409799088272	1875.3936612036136	37.5
7	360.0	0.9876128622699691	1875.03519566178	37.5
7	364.0	0.995004091515475	1875.1401140654173	37.5
7	368.0	0.9937392160728271	1875.54795563668	37.5
7	372.0	0.9949382157003569	1875.1508829978172	37.5
7	376.0	0.9948287222877037	1874.8765320704072	37.5
7	380.0	0.9964943905395602	1875.5655482045493	37.5
7	384.0	1.000831489544621	1874.7594018736927	37.5
7	388.0	1.0000774263525813	1875.1998015070697	37.5
7	392.0	1.0009255140658317	1875.208918866938	37.5
7	396.0	1.006954638006119	1874.3575050246084	37.5
7	400.0	1.0095421978993435	1874.9084281683256	37.5
7	404.0	1.0110596195241077	1874.0066967017349	37.5
7	408.0	1.0093273210875617	1874.562463137056	37.5
7	412.0	1.0099240476571745	1875.246599244736	37.5
7	416.0	1.0167028848874127	1874.8754236287516	37.5
7	420.0	1.015992523105009	1873.8956822676623	37.5
7	424.0	1.0164834818582045	1874.008530937095	37.5
7	428.0	1.0198124309633543	1874.128290772957	37.5
7	432.0	1.022638917908666	1874.4519671368569	37.5
7	436.0	1.0265335661539066	1874.0999403517503	37.5
7	440.0	1.030161609787624	1873.5822402456445	37.5
7	444.0	1.0322270418866741	1873.7047032072055	37.5
7	448.0	1.043473047614997	1873.9078703825755	37.5
7	452.0	1.0659642844631967	1873.991931738744	37.5
7	456.0	1.1192099721387958	1873.569775379481	37.5
7	460.0	1.1172783380462739	1873.726819178092	37.5
7	464.0	1.0564525252706054	1874.0647028102055	37.5
7	468.0	0.9593909603384606	1876.551354854615	37.5
7	472.0	0.9379595231516825	1875.5320210529967	37.5
7	476.0	0.9338075452967283	1874.7196119004848	37.5
7	480.0	0.9268253288874819	1874.075812221278	37.5
7	484.0	0.9284525503039563	1874.4462479972924	37.5
7	488.0	0.9286827313002474	1874.13376555309	37.5
7	492.0	0.9283673990456598	1874.3726286908925	37.5
7	496.0	0.9321474351415815	1874.866329217156	37.5
7	500.0	0.9369469887064685	1873.315027993586	37.5
7	504.0	0.9381936436806966	1874.0591313312489	37.5
7	508.0	0.9427713085407058	1874.6566173125216	37.5
7	512.0	0.947821000650271	1874.364650004384	37.5
7	516.0	0.9499663438983699	1874.6821886873483	37.5
7	520.0	0.9481631087093974	1875.3505486740285	37.5
7	524.0	0.957783968266883	1874.8480717618552	37.5
7	528.0	0.9323677689163651	1871.4716184716813	37.5
7	532.0	0.9690149848808901	1879.9326563625848	37.5
7	536.0	0.9757035578900352	1879.9985670992016	37.5
7	540.0	0.9739940726298294	1880.0503558596165	37.5
7	544.0	0.9739047390936448	1879.7736375432637	37.5
7	548.0	0.9857638651940626	1878.9113999418084	37.5
7	552.0	0.9815602520426038	1880.435746080967	37.5
7	556.0	0.9890358926418411	1879.8617543752375	37.5
7	560.0	0.9811369871399931	1879.473603748986	37.5
7	564.0	0.9922299598963582	1878.4007695987912	37.5
7	568.0	0.9902128999530957	1879.6181973194105	37.5
7	572.0	0.9951650702860387	1878.2087419589077	37.5
7	576.0	0.994142087348275	1878.8563109323147	37.5
7	580.0	0.9926031416366248	1879.076701457278	37.5
7	584.0	0.9956633790980008	1878.9792871367456	37.5
7	588.0	1.0009569927064685	1877.717415795196	37.5
7	592.0	0.9974060132849839	1878.193607056682	37.5
7	596.0	0.9953989682480963	1879.5260633594444	37.5
7	600.0	0.9966940589513377	1879.861529126812	37.5
7	604.0	1.0054677614804812	1879.568543397819	37.5
7	608.0	1.004598721960709	1879.1410486252612	37.5
7	612.0	1.0020966023832312	1878.6337583499308	37.5
7	616.0	1.0094928000628092	1878.4643944896743	37.5
7	620.0	1.0039128786479998	1880.016750445472	37.5
7	624.0	1.0032739738728993	1881.0473748866573	37.5
7	628.0	1.0132177296195586	1879.3588143605216	37.5
7	632.0	1.0111025756193093	1878.8526654892205	37.5
7	636.0	1.0134161953072502	1879.923044177458	37.5
7	640.0	1.0175168904963758	1879.7565282580808	37.5
7	644.0	1.0182312466935914	1879.421844134555	37.5
7	648.0	1.0165835937254721	1880.0219865501604	37.5
7	652.0	1.0251238578914776	1878.9018210093177	37.5
7	656.0	1.0242443872614286	1880.444119342055	37.5
7	660.0	1.0281528742863872	1879.7926276166816	37.5
7	664.0	1.0351173384566033	1879.5671175974005	37.5
7	668.0	1.0601567316649922	1879.318249120224	37.5
9	4.0	1.0377938990091247	889.2922679018742	37.5
9	8.0	0.9510080390602222	858.4310003060042	37.5
9	12.0	0.9447354451413715	875.9124911931987	37.5
9	16.0	0.9177561608654854	887.3101999806878	37.5
9	20.0	0.9241769535283227	918.1875126551472	37.5
9	24.0	0.9119953567463273	931.9034611272006	37.5
9	28.0	0.9300206685468342	955.4720340537036	37.5
9	32.0	0.9278369397925351	957.8942974193347	37.5
9	36.0	0.9434819034433056	972.8286222217022	37.5
9	40.0	0.9526005818198235	972.646115636352	37.5
9	44.0	0.9632248517965314	981.0485347057548	37.5
9	48.0	0.9655439810248528	995.6808482115435	37.5
9	52.0	0.9675383671591888	993.380783718436	37.5
9	56.0	0.972225436458439	996.4281358690074	37.5
9	60.0	0.9817942393542073	984.1124527980202	37.5
9	64.0	0.9829201119975163	985.03002221236	37.5
9	68.0	0.9863508958334523	980.9063113644016	37.5
9	72.0	0.9934372505599476	975.8491898857552	37.5
9	76.0	0.9952883064757753	974.4488283014672	37.5
9	80.0	0.9997354342259289	971.79010064488	37.5
9	84.0	1.0117713897975973	955.5224560880386	37.5
9	88.0	1.0174689241309598	951.618752689941	37.5
9	92.0	1.0216409931278454	955.5507643547028	37.5
9	96.0	1.0305806778140627	959.00660715402	37.5
9	100.0	1.0345282828444313	957.5839687997196	37.5
9	104.0	1.0360682263440415	957.1107624352452	37.5
9	108.0	1.0517403733121151	954.9628185996802	37.5
9	112.0	1.0651502699874453	956.7598218514022	37.5
9	116.0	1.1362556000719612	962.7179371063904	37.5
9	120.0	1.157199879895968	963.5624246663244	37.5
9	124.0	1.1076439791727597	958.847894154578	37.5
9	128.0	0.994947059208569	958.737995896194	37.5
9	132.0	0.9560646555085779	961.3354872505024	37.5
9	136.0	0.9434450301332136	963.851129993723	37.5
9	140.0	0.9401469414459412	963.4355014240716	37.5
9	144.0	0.9447492352130467	968.1030334246652	37.5
9	148.0	0.9491297443262494	970.3713069569968	37.5
9	152.0	0.9567279518131059	972.5102795042892	37.5
9	156.0	0.9581458955441488	972.4118726185536	37.5
9	160.0	0.9664764398080772	971.0965180523314	37.5
9	164.0	0.9768221913365875	970.1996335609368	37.5
9	168.0	0.9791746428897562	969.4852185422878	37.5
9	172.0	0.9823067484010254	971.5150291905396	37.5
9	176.0	0.9877287817644745	973.1315963325444	37.5
9	180.0	0.9918404231574409	969.5649607320698	37.5
9	184.0	0.9917808690516311	970.7733696477064	37.5
9	188.0	0.991281647549591	969.2671842960784	37.5
9	192.0	1.0005737008637419	970.1913450298748	37.5
9	196.0	1.0019143347201194	971.800581288175	37.5
9	200.0	1.0052970470054552	969.2098487409114	37.5
9	204.0	1.0062332607334934	971.2276142882346	37.5
9	208.0	1.0048484613804733	970.0547413135716	37.5
9	212.0	1.005533886245237	969.3247780170818	37.5
9	216.0	1.0120888526407548	971.1899136062688	37.5
9	220.0	1.0136455223346474	971.0342219793414	37.5
9	224.0	1.017008230819978	970.8778643340056	37.5
9	228.0	1.0184523693840584	971.19782003433	37.5
9	232.0	1.0229496236915745	971.8520375507997	37.5
9	236.0	1.0222873282984581	971.4820556215388	37.5
9	240.0	1.0266027795393402	971.2759119634632	37.5
9	244.0	1.0341814774683233	971.5595250289026	37.5
9	248.0	1.0413213664216228	972.3763938493834	37.5
9	252.0	1.0448632766992043	971.2628178421678	37.5
9	256.0	1.039487264021974	970.7746737494108	37.5
9	260.0	1.0473644061609297	971.4407563363428	37.5
9	264.0	1.0520560016776064	971.0706069652364	37.5
9	268.0	1.0534225442268395	972.3418244739248	37.5
9	272.0	1.0601072882013294	971.6885479002556	37.5
9	276.0	1.0676341427318579	970.9650055273256	37.5
9	280.0	1.07678442659213	969.352312388584	37.5
9	284.0	1.1277691334381212	970.5167286664886	37.5
9	288.0	1.1466631928443496	969.716862505555	37.5
9	292.0	1.125662157355686	970.3460037199516	37.5
9	296.0	1.0117552025867123	970.102424403688	37.5
9	300.0	0.9648443296817203	970.499673723289	37.5
9	304.0	0.9508335167535341	973.1264069370262	37.5
9	308.0	0.9516322011049378	971.7608612769706	37.5
9	312.0	0.9444710898950545	971.713800650612	37.5
9	316.0	0.9489247988693975	972.828476233586	37.5
9	320.0	0.9545449973153507	973.3334913699166	37.5
9	324.0	0.9539861285917062	974.5676787820386	37.5
9	328.0	0.9639352638150264	974.1062219702744	37.5
9	332.0	0.9673444310608387	975.298848426238	37.5
9	336.0	0.967662686046429	973.8934243886408	37.5
9	340.0	0.9778616736742453	972.7844542428288	37.5
9	344.0	0.9800108616471191	971.3665049778438	37.5
9	348.0	0.9767991092566218	971.403209102921	37.5
9	352.0	0.9849172074416832	971.6960072777644	37.5
9	356.0	0.9848543757301507	974.0706267485476	37.5
9	360.0	0.9873007593012927	972.031351105644	37.5
9	364.0	0.9888657790859556	972.3809573972304	37.5
9	368.0	0.9916794886127343	973.1081291720768	37.5
9	372.0	0.9930518059910975	971.910628387564	37.5
9	376.0	0.9961948368547756	972.123617155249	37.5
9	380.0	0.9974909368937144	971.8601938620346	37.5
9	384.0	1.0019482876521937	969.744518927079	37.5
9	388.0	1.0027738691807186	972.7267364591754	37.5
9	392.0	0.9988446593026207	973.769414232872	37.5
9	396.0	1.00717785686642	974.1187055483588	37.5
9	400.0	1.0057125480712434	976.5253952190956	37.5
9	404.0	1.005497359719093	973.9180829893452	37.5
9	408.0	1.0075040758940048	971.8034757907524	37.5
9	412.0	1.011370026921488	973.3510695400198	37.5
9	416.0	1.0158363780893334	972.1405546328712	37.5
9	420.0	1.0127673836369797	972.4365624234606	37.5
9	424.0	1.0132489986538282	970.4530764838752	37.5
9	428.0	1.0159975202445666	974.2427172348904	37.5
9	432.0	1.0198033818338006	972.5874005886966	37.5
9	436.0	1.0176505041936847	971.3500242388216	37.5
9	440.0	1.0247609727337117	974.3480942524836	37.5
9	444.0	1.0131132354933583	973.6528846998872	37.5
9	448.0	1.0284555928951435	973.955829882186	37.5
9	452.0	1.0209106116245472	972.2157478128222	37.5
9	456.0	1.0278301726375987	972.1782939205746	37.5
9	460.0	1.0324469034775303	972.2123782882934	37.5
9	464.0	1.0235916082746825	973.1031836039394	37.5
9	468.0	1.038815841806732	974.6662460459444	37.5
9	472.0	1.039598918511837	973.137881932305	37.5
9	476.0	1.0371212197395046	970.7913189858684	37.5
9	480.0	1.038412429382603	968.9435188925072	37.5
9	484.0	1.045303740555854	970.6357270581392	37.5
9	488.0	1.0559185679065517	970.97404107586	37.5
9	492.0	1.0522391584074617	970.8849264647262	37.5
9	496.0	1.098835567394664	970.043057110828	37.5
9	500.0	1.1371042825845776	969.920267054042	37.5
9	504.0	1.1231769185386011	969.7486674291142	37.5
9	508.0	1.0316415217573296	969.6774406743506	37.5
9	512.0	0.9733207310512674	972.1808237105038	37.5
9	516.0	0.9515210783142508	972.2086590170958	37.5
9	520.0	0.9444082467569174	972.6821609690364	37.5
9	524.0	0.9367682409331065	972.3589910424826	37.5
9	528.0	0.9281802006603777	969.25779670392	37.5
9	532.0	0.9258047319713009	972.7689487273828	37.5
9	536.0	0.9402724628872591	976.50136530398	37.5
9	540.0	0.9427889508030256	971.72186355906	37.5
9	544.0	0.9379924760456045	974.3645504375562	37.5
9	548.0	0.944229124494863	971.8747866244696	37.5
9	552.0	0.9499562613307051	970.3716994505904	37.5
9	556.0	0.9516843029809562	971.1328132477714	37.5
9	560.0	0.9630689514725859	972.077258752857	37.5
9	564.0	0.9669566751666557	969.5296105473076	37.5
9	568.0	0.9682519948232794	970.3297659431726	37.5
9	572.0	0.977601510288553	969.4328343703228	37.5
9	576.0	0.980038971488561	971.0901036353364	37.5
9	580.0	0.9735667037480643	972.8863292604794	37.5
9	584.0	0.9794774905553527	972.8732907710564	37.5
9	588.0	0.9740932578510718	972.5738441509508	37.5
9	592.0	0.9746027325165636	974.105355613588	37.5
9	596.0	0.9742166924629319	971.7475629475924	37.5
9	600.0	0.9798464375858709	969.1482812773164	37.5
9	604.0	0.9830704201083508	967.0128708487156	37.5
9	608.0	0.9803712228222979	967.3544645889948	37.5
9	612.0	0.984576926296957	967.5726769923592	37.5
9	616.0	0.9834913775489679	968.1060888007222	37.5
9	620.0	0.9854740579485799	965.9179814052076	37.5
9	624.0	0.9876694445544975	963.212372332634	37.5
9	628.0	0.9946671738627612	962.5236640394596	37.5
9	632.0	0.9965641422714503	967.9236045308354	37.5
9	636.0	0.9936524728937864	965.6620967778596	37.5
9	640.0	1.000958063025289	964.580305737163	37.5
9	644.0	1.0009484794003782	960.7473741054914	37.5
9	648.0	1.0009127269551739	963.205390495141	37.5
9	652.0	0.9923387335641136	961.9001419351848	37.5
9	656.0	0.9984305950812092	963.5373601750988	37.5
9	660.0	0.9944495418046561	963.2001261089774	37.5
9	664.0	0.9900009614832298	961.6727375625488	37.5
9	668.0	1.0011040480356335	961.9566386538438	37.5
13	4.0	1.008355690706857	1109.797296964514	37.5
13	8.0	0.9403603951809137	1131.563695641811	37.5
13	12.0	0.8928198826007473	1155.0968956483734	37.5
13	16.0	0.9097487560380338	1123.002282176538	37.5
13	20.0	0.903006630882288	1118.0730254238963	37.5
13	24.0	0.890592478959697	1158.7806589650172	37.5
13	32.0	0.8985064157744985	1141.0994858032684	37.5
13	36.0	0.908501332216214	1143.7745426759434	37.5
13	40.0	0.914901131384033	1168.2437047714666	37.5
13	44.0	0.9337211312978277	1196.5918956136547	37.5
13	48.0	0.9441882050528184	1207.3532741820318	37.5
13	52.0	0.9562766531307905	1219.2365582910672	37.5
13	56.0	0.9684133548485689	1227.966982726471	37.5
13	60.0	0.9763166645970716	1229.2493297631954	37.5
13	64.0	0.9773214727198445	1252.8413824347963	37.5
13	68.0	0.9767869507136787	1267.5460137089735	37.5
13	72.0	0.9831940334497704	1283.948495260467	37.5
13	76.0	0.9836794971419591	1280.9598256093464	37.5
13	80.0	0.9919350194419324	1284.2264366057905	37.5
13	84.0	0.997347739032343	1286.1072521199617	37.5
13	88.0	1.0021581595520923	1298.3506839730796	37.5
13	92.0	0.9977057021210884	1319.6644513689769	37.5
13	96.0	1.0054617797395076	1330.0404680259942	37.5
13	100.0	1.0116738709478428	1330.410864096287	37.5
13	104.0	1.017382225371892	1340.0310618371302	37.5
13	108.0	1.0250505880181136	1336.2122913644616	37.5
13	112.0	1.0439098151496053	1338.4537048057914	37.5
13	116.0	1.1080071547588608	1339.0113449355313	37.5
13	120.0	1.1283876591750723	1345.1657362338844	37.5
13	124.0	1.086869486982922	1358.2448658307003	37.5
13	128.0	0.9774245749907512	1364.0122523782288	37.5
13	132.0	0.9419588399312298	1359.6948973274093	37.5
13	136.0	0.930918238921143	1359.235947370461	37.5
13	140.0	0.92437230187937	1361.0573104114594	37.5
13	144.0	0.9271407740338798	1362.2546508493565	37.5
13	148.0	0.9344261770654224	1363.1478633323577	37.5
13	152.0	0.9360944142068593	1362.87089017269	37.5
13	156.0	0.9430253155654743	1362.8727922529877	37.5
13	160.0	0.9500309775498592	1362.2431502159848	37.5
13	164.0	0.9587049408470967	1362.6029808902258	37.5
13	168.0	0.9597174227292999	1370.7884555045948	37.5
13	172.0	0.9606419555246107	1375.2608252495334	37.5
13	176.0	0.9669525569938334	1377.3322504318728	37.5
13	180.0	0.9681859911221364	1377.335552932036	37.5
13	184.0	0.9769855699593334	1379.2513412460607	37.5
13	188.0	0.970624947704612	1378.6196490926018	37.5
13	192.0	0.9809110247880269	1379.2407149890294	37.5
13	196.0	0.9819003813409645	1377.9343010167445	37.5
13	200.0	0.9846471328543753	1376.9493095461974	37.5
13	204.0	0.986299242094637	1373.9591123657754	37.5
13	208.0	0.9851733723829632	1372.833671739988	37.5
13	212.0	0.9832770312117608	1367.1097373239672	37.5
13	216.0	0.9885361195371061	1365.9474049737923	37.5
13	220.0	0.9923296238622733	1366.3370299105477	37.5
13	224.0	0.996082444256089	1366.6363685635076	37.5
13	228.0	0.9985779386768368	1365.5570884355002	37.5
13	232.0	1.003550886820042	1366.299584604492	37.5
13	236.0	0.9998217137312567	1367.48937678901	37.5
13	240.0	1.0027180125089519	1368.92156388527	37.5
13	244.0	1.0094907823978183	1368.871129782667	37.5
13	248.0	1.0045479067073697	1368.4826667161226	37.5
13	252.0	1.012162605063068	1368.979797909606	37.5
13	256.0	1.0113291446047976	1366.8870680735292	37.5
13	260.0	1.0131628748224868	1366.640444517169	37.5
13	264.0	1.0196838933765582	1364.3359977078244	37.5
13	268.0	1.0241017035536675	1363.6125775009948	37.5
13	272.0	1.0294933788343188	1362.259895566502	37.5
13	276.0	1.047556511953609	1361.0222024519078	37.5
13	280.0	1.0998223192097822	1361.466787836086	37.5
13	284.0	1.1086784497520676	1361.5618805923325	37.5
13	288.0	1.0707856476548896	1365.0113836279866	37.5
13	292.0	0.9702225009036051	1369.9087104941696	37.5
13	296.0	0.9359502825565341	1374.1547267449694	37.5
13	300.0	0.9247240806192136	1373.4028326846037	37.5
13	304.0	0.9231971464231544	1372.056180619526	37.5
13	308.0	0.9205197726184288	1369.145608303936	37.5
13	312.0	0.9222008340425741	1367.6355727097105	37.5
13	316.0	0.9245644698648433	1369.887152408704	37.5
13	320.0	0.9297795186148828	1371.6285543282042	37.5
13	324.0	0.9366043139914114	1371.4916404102285	37.5
13	328.0	0.9356374861955196	1371.6843161420877	37.5
13	332.0	0.9423825525122065	1369.51122282174	37.5
13	336.0	0.9502512913241576	1369.637927266276	37.5
13	340.0	0.955853149574963	1367.3328932335703	37.5
13	344.0	0.9553267695576162	1367.1602083500852	37.5
13	348.0	0.9575818021743913	1367.4316514205257	37.5
13	352.0	0.9588038167081525	1369.7714210381516	37.5
13	356.0	0.9619430224877406	1373.8332662678688	37.5
13	360.0	0.9618400779144737	1376.5170258976086	37.5
13	364.0	0.9708733292295039	1377.959108313756	37.5
13	368.0	0.969825575787554	1381.132827119996	37.5
13	372.0	0.97366449836345	1382.7244137313307	37.5
13	376.0	0.9748090209333389	1381.693362796547	37.5
13	380.0	0.9787940310785893	1383.364038321677	37.5
13	384.0	0.9832489094156579	1380.4712092242553	37.5
13	388.0	0.9811881416907005	1378.223762551419	37.5
13	392.0	0.9819085784979137	1377.0970817646537	37.5
13	396.0	0.986218253698918	1378.3832382308794	37.5
13	400.0	0.9846359903967306	1377.110921677163	37.5
13	404.0	0.9945549236137159	1379.244539753667	37.5
13	408.0	0.9900649037806198	1380.4215659223953	37.5
13	412.0	0.9883022681127086	1379.7193606347614	37.5
13	416.0	0.9944067966253027	1380.0318504406894	37.5
13	420.0	0.9946112186331423	1378.5298797138375	37.5
13	424.0	0.9908582178710078	1378.996026793462	37.5
13	428.0	1.0003609471866983	1377.2257941513164	37.5
13	432.0	0.9999428061964324	1376.7872094455054	37.5
13	436.0	1.0024205599258877	1377.5771426195415	37.5
13	440.0	1.001217354326804	1376.3111106495812	37.5
13	444.0	1.003329472928972	1374.9625725375774	37.5
13	448.0	1.0044786257672629	1376.346399159592	37.5
13	452.0	1.004203814995505	1375.8273139677642	37.5
13	456.0	1.0124690920744146	1376.182804483155	37.5
13	460.0	1.0135466838544267	1375.8946808312646	37.5
13	464.0	1.0102403479166133	1376.1507538957426	37.5
13	468.0	1.0187777182959947	1376.432360355287	37.5
13	472.0	1.0156228025400207	1370.1537209033156	37.5
13	476.0	1.01777838843713	1366.6625373142483	37.5
13	480.0	1.0184641762695605	1367.2167541833148	37.5
13	484.0	1.0155911085929947	1367.0195332518608	37.5
13	488.0	1.0212167164789179	1366.0074964620978	37.5
13	492.0	1.0191540758364046	1367.4783957643235	37.5
13	496.0	1.037411628203087	1371.438062221695	37.5
13	500.0	1.087605234272945	1370.9538609525391	37.5
13	504.0	1.0914951418267498	1372.5712953392174	37.5
13	508.0	1.0567165073827782	1371.665693808358	37.5
13	512.0	0.9589047805719785	1374.7464335183245	37.5
13	516.0	0.9300107490374384	1371.612305948133	37.5
13	520.0	0.9209337720209165	1369.8490550560075	37.5
13	524.0	0.9132274064768461	1368.7331939216238	37.5
13	528.0	0.9149549526742176	1369.970497497843	37.5
13	532.0	0.9171534075731602	1369.5743615895306	37.5
13	536.0	0.9186124242159651	1369.1238706157276	37.5
13	540.0	0.9235984567693172	1369.1693265491604	37.5
13	544.0	0.9183073224644602	1366.5270354403997	37.5
13	548.0	0.9304352058620801	1367.6313873709328	37.5
13	552.0	0.9312891140578899	1367.9021609417807	37.5
13	556.0	0.936044959841082	1367.9249295995658	37.5
13	560.0	0.941772433631847	1368.3683867088992	37.5
13	564.0	0.9458565003056056	1368.3410923072336	37.5
13	568.0	0.9415528097565707	1368.927178438884	37.5
13	572.0	0.9492172965039614	1371.0938601873788	37.5
13	576.0	0.9568511402391192	1364.2185867945766	37.5
13	580.0	0.953624169182734	1364.3436927558405	37.5
13	584.0	0.9561118337675888	1361.815616535756	37.5
13	588.0	0.9595058863984883	1361.3283391906764	37.5
13	592.0	0.9602991588884283	1360.9951482120316	37.5
13	596.0	0.9630062409674969	1357.9158706755195	37.5
13	600.0	0.9619378334069454	1356.2558920596618	37.5
13	604.0	0.9629289068009758	1356.212434484316	37.5
13	608.0	0.9633553996028997	1356.879350794213	37.5
13	612.0	0.964515555831831	1355.7442257968216	37.5
13	616.0	0.964760817847485	1355.6420391646654	37.5
13	620.0	0.9674264356128871	1355.6697757710033	37.5
13	624.0	0.9709362969793219	1357.724672365747	37.5
13	628.0	0.9720128742623244	1356.6806541515805	37.5
13	632.0	0.9748422422501425	1359.3655615412677	37.5
13	636.0	0.9705757239120417	1358.582574623465	37.5
13	640.0	0.9805894995930347	1358.4962316762685	37.5
13	644.0	0.9781172362734158	1356.9911901160865	37.5
13	648.0	0.9759701842771713	1357.501260259604	37.5
13	652.0	0.9779591845627872	1357.7489865233397	37.5
13	656.0	0.981922630143402	1358.7411844115477	37.5
13	660.0	0.9808198597482498	1357.172782145538	37.5
13	664.0	0.9828166898697589	1358.730309302469	37.5
13	668.0	0.9884365229265514	1356.9871961025417	37.5
17	4.0	0.978803171740843	800.0616238678281	37.5
17	8.0	0.9282210179993007	775.3020866534099	37.5
17	12.0	0.9052269398550825	794.5680734620585	37.5
17	16.0	0.909634582011384	817.7877079762159	37.5
17	20.0	0.9162491713670451	841.2336619517632	37.5
17	24.0	0.9156880672987144	851.3631219752697	37.5
17	28.0	0.9375633970012001	867.8461196141063	37.5
17	32.0	0.9179453047768471	886.555889743187	37.5
17	36.0	0.9310006495050448	903.9307997157316	37.5
17	40.0	0.9388107325416873	907.215452559346	37.5
17	44.0	0.9517493320755718	911.0380752592224	37.5
17	48.0	0.9605003740948104	920.9550905885932	37.5
17	52.0	0.9686870436238931	922.4902976639468	37.5
17	56.0	0.963421222680814	924.91532981797	37.5
17	60.0	0.9699045777438478	914.7373276244556	37.5
17	64.0	0.9820040581872344	914.1904276775552	37.5
17	68.0	0.9809096668576258	912.1461509216664	37.5
17	72.0	0.9843090030375531	905.9783630911036	37.5
17	76.0	0.9979512733048079	907.320790943988	37.5
17	80.0	1.0035528743902051	899.2254316754309	37.5
17	84.0	1.0078917908773053	888.0668326449944	37.5
17	88.0	1.010269632619736	884.4454734860087	37.5
17	92.0	1.0168374770747328	886.3235032032045	37.5
17	96.0	1.0251448457351913	888.5806922902907	37.5
17	100.0	1.0266481910555143	892.0245959481623	37.5
17	104.0	1.0336076573688855	888.985905427953	37.5
17	108.0	1.0470461438009686	887.525276110749	37.5
17	112.0	1.067819703738496	888.0341840002444	37.5
17	116.0	1.1465803779817851	891.3327155463437	37.5
17	120.0	1.146223525978015	888.617694832335	37.5
17	124.0	1.073805702784431	890.1430653009324	37.5
17	128.0	0.9776117114745063	892.4107699698794	37.5
17	132.0	0.9489342650071326	891.3142461169997	37.5
17	136.0	0.9421759368740102	892.6714696203753	37.5
17	140.0	0.9423868390170935	892.6142523549657	37.5
17	144.0	0.9463707856018772	894.2827362088442	37.5
17	148.0	0.9512398678209955	896.6822314720579	37.5
17	152.0	0.9590922735918511	896.38833410086	37.5
17	156.0	0.9657209098291807	897.7431260459742	37.5
17	160.0	0.9684327031769128	898.1508094660821	37.5
17	164.0	0.9734982076246985	897.808171722062	37.5
17	168.0	0.9770231073190977	896.2953335169353	37.5
17	172.0	0.9781036415011924	898.2385035196804	37.5
17	176.0	0.9859790685503386	896.0881296307685	37.5
17	180.0	0.9885484161128525	895.6212306701311	37.5
17	184.0	0.9930067050813929	897.9644177726366	37.5
17	188.0	0.9885138007957618	897.0543424045046	37.5
17	192.0	0.99493865319792	897.1559268488966	37.5
17	196.0	1.0002329917531863	898.609947799242	37.5
17	200.0	1.0006878414079161	896.6366089237574	37.5
17	204.0	1.0001064994248847	895.5729634559041	37.5
17	208.0	1.0025955196344492	898.0056675703696	37.5
17	212.0	1.0027683391205637	896.4900262858216	37.5
17	216.0	1.0140178531592747	899.3515202004703	37.5
17	220.0	1.008060119243037	898.6381722768164	37.5
17	224.0	1.0147771467839037	896.8701631839972	37.5
17	228.0	1.0117044342604662	899.4275601614895	37.5
17	232.0	1.018996629580179	898.4449515893127	37.5
17	236.0	1.0214510528404477	898.4062222678737	37.5
17	240.0	1.0293083229943998	898.7883756748686	37.5
17	244.0	1.0276038547837243	898.4388851551724	37.5
17	248.0	1.0328078510796659	898.6053510878876	37.5
17	252.0	1.0376748782920215	898.2163122272084	37.5
17	256.0	1.0373254139074992	897.701294689484	37.5
17	260.0	1.0403090924537524	897.7570705915983	37.5
17	264.0	1.045203953302007	896.5786832330846	37.5
17	268.0	1.0467267301419714	896.9098103652204	37.5
17	272.0	1.0539490552317543	897.2295144450359	37.5
17	276.0	1.054812981295969	895.305235007233	37.5
17	280.0	1.0679979475266763	893.3114323627809	37.5
17	284.0	1.1092924668302864	892.3303630316361	37.5
17	288.0	1.1402296479992005	896.0134859412694	37.5
17	292.0	1.1289462470002258	897.6674480449632	37.5
17	296.0	1.0207181621010077	903.9332691827668	37.5
17	300.0	0.9598345976240061	904.9416640803444	37.5
17	304.0	0.949671799616524	901.832163251785	37.5
17	308.0	0.9434284977985101	899.7767877686447	37.5
17	312.0	0.9380955379636032	899.1205526365865	37.5
17	316.0	0.9423426294649803	895.420870734265	37.5
17	320.0	0.9499059035881551	897.5006368486067	37.5
17	324.0	0.9498221333691216	896.9130570037614	37.5
17	328.0	0.9536810627070537	896.2744293689026	37.5
17	332.0	0.9622988414396464	898.7324270968455	37.5
17	336.0	0.9657548333756375	898.6425131158649	37.5
17	340.0	0.9723717638782433	897.1756872774038	37.5
17	344.0	0.9735953941641522	895.2877325561761	37.5
17	348.0	0.9734427942249422	895.6249440199497	37.5
17	352.0	0.9785111600745492	897.4121326841642	37.5
17	356.0	0.9835940930607017	899.157051320657	37.5
17	360.0	0.9804136877778035	899.5514952099529	37.5
17	364.0	0.9866380079377693	897.2324249320757	37.5
17	368.0	0.9899799339920617	899.4862150869789	37.5
17	372.0	0.9904759618202758	897.270822072189	37.5
17	376.0	0.9855651367922571	896.4010870588368	37.5
17	380.0	0.9925230163282548	897.3788497792507	37.5
17	384.0	0.9969964967391924	897.5319249096128	37.5
17	388.0	0.9900388329500937	899.3275203201782	37.5
17	392.0	0.9991563164916785	900.016968428636	37.5
17	396.0	0.9997972092902869	900.5778549565879	37.5
17	400.0	0.9961393661071163	900.5088372977931	37.5
17	404.0	1.0039792597481891	899.6621325103243	37.5
17	408.0	1.0013151033793597	898.6602937094007	37.5
17	412.0	1.0067496766366184	898.4279199818051	37.5
17	416.0	1.0090348609855233	898.9595966498958	37.5
17	420.0	1.0128668931463343	899.5092738976526	37.5
17	424.0	1.0099489304359466	899.3361933073674	37.5
17	428.0	1.0165796476927826	900.757551827006	37.5
17	432.0	1.0159870161789286	900.0124580056926	37.5
17	436.0	1.0106580883193155	899.290747906385	37.5
17	440.0	1.0196976897058705	898.6799046787763	37.5
17	444.0	1.0105450185668308	898.7270896511951	37.5
17	448.0	1.0206651893321226	897.5651465447493	37.5
17	452.0	1.0201742416339035	897.6879628711323	37.5
17	456.0	1.0276153338993044	896.9646642028854	37.5
17	460.0	1.0265974980747905	898.0676491943652	37.5
17	464.0	1.0246622448008473	899.7042713261369	37.5
17	468.0	1.032508641627878	898.7832157194306	37.5
17	472.0	1.0283522121836997	898.241712733462	37.5
17	476.0	1.0386373817831107	898.3150832615282	37.5
17	480.0	1.0355053602037385	897.0348639553326	37.5
17	484.0	1.0386294295284468	896.903157836489	37.5
17	488.0	1.04586153540991	895.8829961344163	37.5
17	492.0	1.0478254363597594	896.7193853941889	37.5
17	496.0	1.051304059382883	893.8468477288939	37.5
17	500.0	1.0645195385621045	894.6782990169318	37.5
17	504.0	1.0941014037519396	897.8530274938461	37.5
17	508.0	1.1221246373569136	898.4393933734877	37.5
17	512.0	1.1191587331596455	898.1413775994124	37.5
17	516.0	1.035865632088948	899.4995400464475	37.5
17	520.0	0.9534521779636373	902.0412920991088	37.5
17	524.0	0.935911255359671	899.6170027274577	37.5
17	528.0	0.925049182772526	900.6885049386964	37.5
17	532.0	0.9225800699569408	898.1095911114514	37.5
17	536.0	0.9237620538399763	896.384290227619	37.5
17	540.0	0.9301445314824341	898.9893430133234	37.5
17	544.0	0.9204238460691023	895.8267556503789	37.5
17	548.0	0.931568658813894	897.3876852703348	37.5
17	552.0	0.93086955713954	897.3070555297917	37.5
17	556.0	0.9427045400036538	897.7815619101692	37.5
17	560.0	0.9477411442930432	898.2268898774138	37.5
17	564.0	0.951833668070577	894.7806647519578	37.5
17	568.0	0.95598539685307	894.0087398865339	37.5
17	572.0	0.9609068167127761	893.997974068068	37.5
17	576.0	0.9632856989649602	894.3601030036677	37.5
17	580.0	0.9583494074607309	895.8583684103272	37.5
17	584.0	0.9609034595298726	894.9252109076351	37.5
17	588.0	0.9599406666713044	895.0094898953041	37.5
17	592.0	0.9611651293650161	895.2197879361235	37.5
17	596.0	0.9634235986260066	894.9890256311744	37.5
17	600.0	0.9636614499716988	891.3246206459927	37.5
17	604.0	0.9625254122392171	889.5367564297419	37.5
17	608.0	0.9705673988871122	888.7117653269169	37.5
17	612.0	0.967007493684465	888.8642996515721	37.5
17	616.0	0.9748366960878232	888.7368651234092	37.5
17	620.0	0.9765010082669717	890.1875471245801	37.5
17	624.0	0.9761920977500816	884.2265542130025	37.5
17	628.0	0.9796190074384699	884.2378779173547	37.5
17	632.0	0.9867542938873943	888.1785613992087	37.5
17	636.0	0.9865641315460927	887.0850338089704	37.5
17	640.0	0.9888895836224478	887.9222885710079	37.5
17	644.0	0.98950435962625	884.7613549823642	37.5
17	648.0	0.9866151409977957	882.8528972722924	37.5
17	652.0	0.987999764155274	883.3568475962816	37.5
17	656.0	0.9857704368123222	885.8010046635377	37.5
17	660.0	0.9851961442828691	884.2194406745856	37.5
17	664.0	0.9857635250674116	884.5414108926067	37.5
17	668.0	0.987799715432367	884.264529793918	37.5
19	0.0	1.0754081533888642	1226.8852467384734	37.5
19	4.0	0.9395925593305346	1240.3831471007486	37.5
19	8.0	0.9843570947808069	1219.048490397033	37.5
19	12.0	0.886418657014685	1203.5430185489276	37.5
19	16.0	0.8969947472989499	1199.4232426584706	37.5
19	20.0	0.900180018767741	1209.2681307350824	37.5
19	24.0	0.901892630770032	1216.3629084577203	37.5
19	28.0	0.9090182346361	1212.2155497440715	37.5
19	32.0	0.8868347857857335	1214.9589149481567	37.5
19	36.0	0.8928958701360087	1219.3053913980268	37.5
19	40.0	0.9047133665941164	1245.4602939711428	37.5
19	44.0	0.9113549513357225	1283.1232824560257	37.5
19	48.0	0.9226557566631166	1286.395855383052	37.5
19	52.0	0.9206362422697536	1304.2239961111227	37.5
19	56.0	0.9339533213842266	1287.526175815565	37.5
19	60.0	0.9572025603354789	1290.1035891155602	37.5
19	64.0	0.9576837030320702	1309.184755000875	37.5
19	68.0	0.9489130752195237	1324.50717966761	37.5
19	72.0	0.9608393829850763	1341.5439823467748	37.5
19	76.0	0.9709475040078226	1334.1134053486212	37.5
19	80.0	0.9886494212861553	1305.6742271778994	37.5
19	84.0	0.9962674724056865	1300.8293254100056	37.5
19	88.0	0.9929687813344378	1326.1105896700203	37.5
19	92.0	1.0061016642098437	1349.5812753945745	37.5
19	96.0	1.0058885527863315	1362.9097808038389	37.5
19	100.0	1.0043835704659445	1382.5190277418612	37.5
19	104.0	1.008647616434148	1383.297537656559	37.5
19	108.0	1.0210609347897028	1382.0853694667287	37.5
19	112.0	1.0336017155900294	1391.2604404647857	37.5
19	116.0	1.0955629378212555	1394.647442126481	37.5
19	120.0	1.1224991450448716	1396.866695176421	37.5
19	124.0	1.0894599278752648	1402.5121049975091	37.5
19	128.0	0.9809952252160092	1405.4293468655112	37.5
19	132.0	0.9395415617484384	1403.9824656251726	37.5
19	136.0	0.9241825302293709	1399.0278224858966	37.5
19	140.0	0.9216657041994483	1399.552446235263	37.5
19	144.0	0.9245312270210697	1401.9772597032163	37.5
19	148.0	0.932426053734962	1404.050794764867	37.5
19	152.0	0.9310137288081004	1402.7418619518862	37.5
19	156.0	0.9380979463987335	1403.0102878279167	37.5
19	160.0	0.9469615397183768	1403.2167495998217	37.5
19	164.0	0.9529894578202676	1403.3529342892	37.5
19	168.0	0.9616281449567489	1404.2188944151217	37.5
19	172.0	0.9663830774137855	1404.2792378390714	37.5
19	176.0	0.9655518511713631	1405.9568074868168	37.5
19	180.0	0.9674467604824213	1404.3615298160196	37.5
19	184.0	0.9694549032673753	1406.596522434781	37.5
19	188.0	0.9679032020590675	1405.3322951372386	37.5
19	192.0	0.9749102658514981	1402.1337037544995	37.5
19	196.0	0.975107609512894	1406.2431027363027	37.5
19	200.0	0.9745320105040979	1402.5579919059855	37.5
19	204.0	0.9785067427354138	1401.862804233833	37.5
19	208.0	0.9852792756294646	1402.2455864076076	37.5
19	212.0	0.9885675575638263	1405.530981876215	37.5
19	216.0	0.9829441596018956	1406.5868822368298	37.5
19	220.0	0.9855638099688271	1404.663026578936	37.5
19	224.0	0.9908055189011719	1404.0038180807064	37.5
19	228.0	0.994325600395811	1405.6610805817677	37.5
19	232.0	0.9963273960712705	1404.7976611574163	37.5
19	236.0	0.9953797107747168	1405.315633971123	37.5
19	240.0	1.0030631319194951	1403.84017881644	37.5
19	244.0	1.004270628462077	1405.329643117254	37.5
19	248.0	1.003078891602902	1403.2870481616933	37.5
19	252.0	1.0135113655284762	1404.2078595550536	37.5
19	256.0	1.0127582035302902	1403.8028568847574	37.5
19	260.0	1.0166737567693906	1403.3201756184078	37.5
19	264.0	1.0157116083872668	1402.9290932726817	37.5
19	268.0	1.0180231117907774	1402.339327215258	37.5
19	272.0	1.0340334723632725	1400.2333915527977	37.5
19	276.0	1.0382746791423922	1398.4710935389703	37.5
19	280.0	1.0875027673193567	1399.3860245401063	37.5
19	284.0	1.1048832451221706	1401.3883913580253	37.5
19	288.0	1.0763836159294735	1404.060652472927	37.5
19	292.0	0.9668266901822453	1404.538189554191	37.5
19	296.0	0.9305766159906124	1407.923202592547	37.5
19	300.0	0.921445347497594	1409.77555350413	37.5
19	304.0	0.917674993355203	1407.9317152910553	37.5
19	308.0	0.9150865802542576	1404.573581932535	37.5
19	312.0	0.9210326362513125	1402.9260671143395	37.5
19	316.0	0.9238519084144025	1403.1016887562034	37.5
19	320.0	0.930367383373916	1402.0266011142976	37.5
19	324.0	0.9278585692690934	1401.3672665293493	37.5
19	328.0	0.9363916446656212	1401.6704775089795	37.5
19	332.0	0.9455949644196965	1403.0952606621477	37.5
19	336.0	0.9471499131816284	1402.2801589856538	37.5
19	340.0	0.9536963953317885	1405.2225659409107	37.5
19	344.0	0.949631186738074	1404.7732389572332	37.5
19	348.0	0.9514349994202363	1406.3683364010517	37.5
19	352.0	0.958817557169866	1405.8459589474628	37.5
19	356.0	0.9596218301703251	1407.739266336846	37.5
19	360.0	0.9628339988162374	1409.9142890578648	37.5
19	364.0	0.9595025577005056	1411.0922756656832	37.5
19	368.0	0.9654005941724485	1409.920012908865	37.5
19	372.0	0.9694131749460383	1408.9225565425245	37.5
19	376.0	0.9706658035991671	1408.982576938493	37.5
19	380.0	0.9731447510347173	1411.0286168617554	37.5
19	384.0	0.9747538323165613	1409.6201572638429	37.5
19	388.0	0.9787570485023719	1411.0400412415324	37.5
19	392.0	0.9727245481182124	1413.871321142068	37.5
19	396.0	0.9839091024934262	1413.4133799105557	37.5
19	400.0	0.9870103267868997	1414.3689776963888	37.5
19	404.0	0.9806217639651823	1416.6029602104798	37.5
19	408.0	0.9790103635097828	1416.226934711978	37.5
19	412.0	0.980286299581384	1415.631860858692	37.5
19	416.0	0.9902334537453046	1415.6865859519385	37.5
19	420.0	0.989659805692296	1415.6030386231344	37.5
19	424.0	0.9929942862597012	1413.0959943788264	37.5
19	428.0	0.9915278808384151	1410.4436471245049	37.5
19	432.0	0.9921077158851009	1410.4445918355486	37.5
19	436.0	0.9962331659541731	1410.2570893555671	37.5
19	440.0	0.9960458071470535	1410.5658893626814	37.5
19	444.0	0.9951994935132091	1412.0086773880644	37.5
19	448.0	1.0034265810040537	1409.2556398406305	37.5
19	452.0	0.9989668631373992	1409.2160247788502	37.5
19	456.0	1.0066623021698273	1410.737280856481	37.5
19	460.0	1.0065276191689656	1409.9365269053208	37.5
19	464.0	1.0039848324206997	1412.2089947377274	37.5
19	468.0	1.0108199779891516	1411.4441568117495	37.5
19	472.0	1.015977691771666	1407.094936109226	37.5
19	476.0	1.0227909866353002	1406.725449711647	37.5
19	480.0	1.0217457795621243	1410.344310684617	37.5
19	484.0	1.033250082584508	1409.014522268832	37.5
19	488.0	1.0820104616273922	1409.64414934366	37.5
19	492.0	1.0903944319762808	1408.829666338989	37.5
19	496.0	1.05545521798452	1409.7297173989994	37.5
19	500.0	0.9556298938191345	1411.4603320501228	37.5
19	504.0	0.9282392139086938	1410.7197722718888	37.5
19	508.0	0.9183687932997197	1414.275556087865	37.5
19	512.0	0.9124214586388625	1411.9657845551606	37.5
19	516.0	0.9130193725425109	1412.5984077195646	37.5
19	520.0	0.9065292819816215	1412.4224673294705	37.5
19	524.0	0.9093374206903521	1413.481992324384	37.5
19	528.0	0.9167075183356869	1413.867980427461	37.5
19	532.0	0.9197321090858342	1413.8863192173703	37.5
19	536.0	0.9201717874687592	1413.593316982815	37.5
19	540.0	0.9271465694460954	1409.5147121843256	37.5
19	544.0	0.933283871135795	1408.0297633335874	37.5
19	548.0	0.9368835776393004	1405.6722108754564	37.5
19	552.0	0.9335495092364419	1408.4260524115682	37.5
19	556.0	0.9388136671667127	1406.9757131052438	37.5
19	560.0	0.9459505085381157	1408.4904277639107	37.5
19	564.0	0.9450355212605573	1409.609157160107	37.5
19	568.0	0.9477359932225717	1407.78163087369	37.5
19	572.0	0.9478915344046313	1408.5061308869206	37.5
19	576.0	0.953907928861005	1410.4529270085427	37.5
19	580.0	0.9537576382138444	1412.838678164517	37.5
19	584.0	0.957573016376452	1410.4257660074425	37.5
19	588.0	0.9575067468918654	1410.770474397779	37.5
19	592.0	0.9552365997116914	1411.5097941165393	37.5
19	596.0	0.9568057254190112	1409.7209870524232	37.5
19	600.0	0.9549176274074819	1407.7971281983946	37.5
19	604.0	0.9575274709699894	1407.7085089726895	37.5
19	608.0	0.9640437523245617	1411.0965440476014	37.5
19	612.0	0.9627274664479237	1409.771754572128	37.5
19	616.0	0.9666624772194098	1408.9630908223658	37.5
19	620.0	0.966173136469157	1406.2202483946753	37.5
19	624.0	0.9684826629041363	1410.1048475554664	37.5
19	628.0	0.9666975493454337	1407.2147212528478	37.5
19	632.0	0.9711477685212352	1410.799582649846	37.5
19	636.0	0.9698020362185806	1412.4837210782432	37.5
19	640.0	0.9693707038870708	1410.5766606703464	37.5
19	644.0	0.9664301302601425	1406.4406743568084	37.5
19	648.0	0.9699523708125194	1407.3890972984495	37.5
19	652.0	0.9702191945126877	1407.507291820256	37.5
19	656.0	0.9720556271756139	1407.7907242019423	37.5
19	660.0	0.9743920768004584	1409.5590966171578	37.5
19	664.0	0.9761272938771385	1408.368880098353	37.5
19	668.0	0.9775896372710322	1410.68437444674	37.5
25	0.0	1.1107012178641946	1788.4311947847782	37.5
25	4.0	1.0368213894329275	1790.5595415806213	37.5
25	8.0	0.9548291486723172	1792.6344824373202	37.5
25	12.0	0.9330083643424394	1791.4094639638458	37.5
25	16.0	0.9328152255521869	1792.3853680876473	37.5
25	20.0	0.9289341560180493	1791.7732452097391	37.5
25	24.0	0.9285121310948286	1793.1746981579945	37.5
25	28.0	0.9386604626655354	1791.5672397780577	37.5
25	32.0	0.9340869599033623	1794.0929170049724	37.5
25	36.0	0.939826677662348	1795.9430239402438	37.5
25	40.0	0.9455100258054521	1795.8753246271224	37.5
25	44.0	0.9584127427694398	1795.74958323523	37.5
25	48.0	0.9617845724829842	1795.673794440448	37.5
25	52.0	0.96420259291848	1795.8913288714791	37.5
25	56.0	0.9716690106002184	1795.0365986876852	37.5
25	60.0	0.9849763818072401	1793.36581995331	37.5
25	64.0	0.9891526035982682	1794.3300184377492	37.5
25	68.0	0.9842289693041308	1794.6130595742104	37.5
25	72.0	0.9899194969645322	1793.7136009353324	37.5
25	76.0	0.9941385617446497	1795.9936906948271	37.5
25	80.0	1.00456728468111	1795.376607948867	37.5
25	84.0	1.0038120104966715	1793.648432921632	37.5
25	88.0	1.0068858122041449	1793.8778733862673	37.5
25	92.0	1.0070709767474257	1794.7356748934392	37.5
25	96.0	1.0168141338202221	1793.149487939752	37.5
25	100.0	1.0260880470070521	1793.92502178745	37.5
25	104.0	1.0269894984644612	1793.6183983321723	37.5
25	108.0	1.0501578586411409	1794.8630689309473	37.5
25	112.0	1.1232428273245512	1795.3948709172748	37.5
25	116.0	1.1372622973939444	1794.5103207459645	37.5
25	120.0	1.081775689934366	1794.563855513681	37.5
25	124.0	0.9740702681007888	1795.0004970197826	37.5
25	128.0	0.9451347642184589	1796.4729073047447	37.5
25	132.0	0.9360855607782247	1795.5558032382344	37.5
25	136.0	0.933519487470228	1797.4386757756663	37.5
25	140.0	0.9398824965841462	1795.9109068148182	37.5
25	144.0	0.9410517492392948	1795.955541545432	37.5
25	148.0	0.9491709827402143	1794.4075149945709	37.5
25	152.0	0.9536845638059854	1795.4693912203604	37.5
25	156.0	0.9608948339992207	1796.4211001938495	37.5
25	160.0	0.9633336646297813	1796.67290828798	37.5
25	164.0	0.9713230425134967	1796.2566163562435	37.5
25	168.0	0.9757539030538855	1795.139267833133	37.5
25	172.0	0.9723473840054555	1794.602099282113	37.5
25	176.0	0.9776738112904552	1795.249539286894	37.5
25	180.0	0.9834776504629841	1795.5266636316735	37.5
25	184.0	0.9774556280605863	1796.046825899842	37.5
25	188.0	0.9866616739987615	1795.2710929318623	37.5
25	192.0	0.9892970569217084	1794.4200227973793	37.5
25	196.0	0.9867145955850981	1794.92440369069	37.5
25	200.0	0.9918171832094329	1794.6132575428594	37.5
25	204.0	0.9995361326082823	1795.378634764328	37.5
25	208.0	0.9954689418920343	1794.9242798106177	37.5
25	212.0	1.0007462311039375	1794.077098625028	37.5
25	216.0	0.9965941868173132	1795.1951783531545	37.5
25	220.0	0.9994754942204378	1795.6585682275734	37.5
25	224.0	1.0044036143718984	1795.6707500028442	37.5
25	228.0	1.006844942225867	1794.335765110092	37.5
25	232.0	1.0080402856630777	1796.0836391348464	37.5
25	236.0	1.0095044708077812	1793.9723003411568	37.5
25	240.0	1.0109386892715915	1794.726178010906	37.5
25	244.0	1.0198472274585726	1795.314190042206	37.5
25	248.0	1.0195936870771447	1794.7399791879243	37.5
25	252.0	1.0291320978432477	1793.552554271416	37.5
25	256.0	1.0360228274912642	1793.2848580439374	37.5
25	260.0	1.0466366831255693	1793.150305644125	37.5
25	264.0	1.0770493323317227	1793.6014057891116	37.5
25	268.0	1.124125329032065	1792.719372527872	37.5
25	272.0	1.1113780238651074	1791.643579331846	37.5
25	276.0	1.022502186780983	1793.6748966500777	37.5
25	280.0	0.9539781742025523	1793.6381276316456	37.5
25	284.0	0.9330066019077785	1793.6840164696866	37.5
25	288.0	0.9270033346936827	1794.7495101140728	37.5
25	292.0	0.9236836721969041	1794.6654293519905	37.5
25	296.0	0.9285152590560083	1793.3151575645904	37.5
25	300.0	0.9282889280046277	1793.1459888252853	37.5
25	304.0	0.9344174842583979	1794.480132344727	37.5
25	308.0	0.9550965549141774	1786.9030775428166	37.5
25	312.0	0.9458516836148472	1793.7074647591182	37.5
25	316.0	0.9484147511099442	1793.7395830391438	37.5
25	320.0	0.9550845805373485	1794.3284791030844	37.5
25	324.0	0.9532835680381628	1793.5816265366657	37.5
25	328.0	0.9541551048401664	1793.2653818477545	37.5
25	332.0	0.965058742440748	1795.3766507716607	37.5
25	336.0	0.9682305601669763	1794.062678116413	37.5
25	340.0	0.9705755108050509	1796.4635211509797	37.5
25	344.0	0.9756315096051846	1796.4158632426536	37.5
25	348.0	0.9779984149990526	1795.37576632043	37.5
25	352.0	0.9798766710000567	1797.3360188068098	37.5
25	356.0	0.9777837695023444	1799.9782510198258	37.5
25	360.0	0.9848106498515717	1804.6349621922504	37.5
25	364.0	0.9853513825902777	1802.7014760039865	37.5
25	368.0	0.9831411376051439	1803.8644143936267	37.5
25	372.0	0.9883704333046791	1802.9054905729847	37.5
25	376.0	0.9883246046827414	1803.9879507081787	37.5
25	380.0	0.992272720723116	1803.1557246458287	37.5
25	384.0	0.9941315191917346	1803.166861302076	37.5
25	388.0	0.9963201852648731	1804.164530485741	37.5
25	392.0	1.005199797280714	1804.190409878949	37.5
25	396.0	1.0041736263820202	1804.5777051934708	37.5
25	400.0	1.0007176571075678	1803.6843509069352	37.5
25	404.0	1.0042648127145322	1805.0539236743548	37.5
25	408.0	1.006245142722329	1803.472228963156	37.5
25	412.0	1.0035031712405478	1803.2770302364877	37.5
25	416.0	1.010176018146236	1802.80186917577	37.5
25	420.0	1.0105327107223379	1804.128461094828	37.5
25	424.0	1.0175134704767532	1803.1953796221248	37.5
25	428.0	1.018842233277073	1803.418364698429	37.5
25	432.0	1.0173745480773366	1803.110983210988	37.5
25	436.0	1.0218217706335955	1803.5235316545447	37.5
25	440.0	1.0222476310955437	1803.889815963073	37.5
25	444.0	1.0232468124315257	1803.5546389211252	37.5
25	448.0	1.028014407940806	1804.5175504347749	37.5
25	452.0	1.0360398655002148	1804.713813126589	37.5
25	456.0	1.0558181928753607	1803.4340203823456	37.5
25	460.0	1.1061923713787694	1801.5628282276464	37.5
25	464.0	1.1124925857290802	1801.8851983745296	37.5
25	468.0	1.096568188081589	1803.0704226196349	37.5
25	472.0	0.9873023657965702	1803.6788704353053	37.5
25	476.0	0.9476343940007586	1803.6446457685047	37.5
25	480.0	0.9280063539121082	1803.8685273228973	37.5
25	484.0	0.9281834024793137	1802.7789142814077	37.5
25	488.0	0.9225166621321585	1803.389703709566	37.5
25	492.0	0.9236354240515313	1804.775134707612	37.5
25	496.0	0.9219011862657598	1805.7778876551256	37.5
25	500.0	0.9272099248849546	1803.6400620851307	37.5
25	504.0	0.9323232817852354	1803.8113525453743	37.5
25	508.0	0.9382750814446745	1804.37857541526	37.5
25	512.0	0.9402096550360726	1804.207241556289	37.5
25	516.0	0.9419157586984037	1804.0963926009272	37.5
25	520.0	0.9480694432627146	1804.7355600246203	37.5
25	524.0	0.9494340256112895	1802.1293891791847	37.5
25	528.0	0.953192300647186	1806.322506216389	37.5
25	532.0	0.9539606709071561	1802.358165597114	37.5
25	536.0	0.9619272616272755	1804.0084093281896	37.5
25	540.0	0.95780372730789	1803.129208485848	37.5
25	544.0	0.9604881962784458	1802.7158100307824	37.5
25	548.0	0.9667097220786679	1801.7109979622865	37.5
25	552.0	0.9622851162621832	1804.3026577083117	37.5
25	556.0	0.9668010124621552	1802.8296560060555	37.5
25	560.0	0.9672268208986159	1803.335317735052	37.5
25	564.0	0.9732651389440368	1802.9349412377835	37.5
25	568.0	0.9766635796945201	1803.401931353464	37.5
25	572.0	0.979555136118714	1803.150845009158	37.5
25	576.0	0.9804622843670221	1801.5185760305003	37.5
25	580.0	0.9781520984200901	1802.4776079840767	37.5
25	584.0	0.9804711403653092	1801.7893001576356	37.5
25	588.0	0.9826537194563912	1802.7287447722797	37.5
25	592.0	0.9872134991552062	1801.6674435851933	37.5
25	596.0	0.9862656526281873	1802.1666847752836	37.5
25	600.0	0.9859087636155195	1802.0223039005275	37.5
25	604.0	0.9894124519275427	1802.6861417361235	37.5
25	608.0	0.9930671442175045	1802.923509165297	37.5
25	612.0	0.9903670272405469	1802.8957777367968	37.5
25	616.0	0.9887924816891535	1802.7644684027168	37.5
25	620.0	0.9952069179976255	1802.2595931383123	37.5
25	624.0	0.9954939744584921	1803.3148579506133	37.5
25	628.0	0.9977105001802736	1800.4805280969638	37.5
25	632.0	0.9966897399322966	1800.9445004126278	37.5
25	636.0	0.9993315219902259	1802.2556080684544	37.5
25	640.0	1.0049653678818196	1802.0720807165364	37.5
25	644.0	1.002046665818451	1802.9192141873748	37.5
25	648.0	1.003265706865292	1802.277591823772	37.5
25	652.0	1.009588136098834	1802.0460804887448	37.5
25	656.0	1.0068510290001487	1802.101285927106	37.5
25	660.0	1.0109840696364172	1802.5586729804704	37.5
25	664.0	1.0152336473650487	1803.1728989646983	37.5
25	668.0	1.018165731644131	1802.661600020274	37.5
27	0.0	1.083852058885586	1730.8240496655833	37.5
27	4.0	0.9930759586378286	1730.8966878971887	37.5
27	8.0	0.9319877607076593	1736.2272595842942	37.5
27	12.0	0.9131375474710014	1736.954418409446	37.5
27	16.0	0.9151534827110628	1736.2824620273204	37.5
27	20.0	0.9080815797536088	1736.1575126514626	37.5
27	24.0	0.9125930215603458	1735.3595275908667	37.5
27	28.0	0.9171229844406907	1736.783567196496	37.5
27	32.0	0.919410466713603	1735.7282088150505	37.5
27	36.0	0.9283984676189477	1736.7312407537418	37.5
27	40.0	0.9330047518896925	1736.5148067012096	37.5
27	44.0	0.9389216362328705	1735.9678890717532	37.5
27	48.0	0.9450698258941933	1735.8886200337704	37.5
27	52.0	0.9486342997745094	1736.8896246666998	37.5
27	56.0	0.9566717429947845	1735.5190112607504	37.5
27	60.0	0.9629003120345447	1736.6743387581157	37.5
27	64.0	0.9657353625650981	1735.0940855051977	37.5
27	68.0	0.9685639099096937	1735.6485500023855	37.5
27	72.0	0.973065466873775	1734.8103299019774	37.5
27	76.0	0.9800134703696671	1735.097767486559	37.5
27	80.0	0.9860098496579925	1735.071888301022	37.5
27	84.0	0.9863881005846904	1736.2943008789598	37.5
27	88.0	0.990013600362034	1735.246207231538	37.5
27	92.0	1.0001150507543173	1736.0779955310495	37.5
27	96.0	0.9981929167058156	1737.3854514930892	37.5
27	100.0	1.0035156699798953	1735.774289489551	37.5
27	104.0	1.0154096845623113	1735.4188726290806	37.5
27	108.0	1.0270339990166888	1737.4837683567234	37.5
27	112.0	1.084936363421702	1737.4025011497868	37.5
27	116.0	1.1211047682030528	1735.9159570803065	37.5
27	120.0	1.1022473754490978	1734.7960772464992	37.5
27	124.0	0.9857148869608704	1731.4577410272238	37.5
27	128.0	0.9327450322656377	1734.3004446250447	37.5
27	132.0	0.9235294190890773	1737.162599755541	37.5
27	136.0	0.9142052807452544	1735.158812836771	37.5
27	140.0	0.9154880988259287	1735.6316740987231	37.5
27	144.0	0.9213664843082371	1737.408318550389	37.5
27	148.0	0.9338861053797871	1738.5899185664318	37.5
27	152.0	0.9340515980746917	1737.5741067141978	37.5
27	156.0	0.9423571026201446	1734.6677982339877	37.5
27	160.0	0.9444748257268163	1734.976619037369	37.5
27	164.0	0.9513882582861571	1735.5416713143793	37.5
27	168.0	0.955758658995843	1735.5836114597494	37.5
27	172.0	0.9568170391227441	1733.0331914345895	37.5
27	176.0	0.9621712418041156	1733.9558148115882	37.5
27	180.0	0.9639793612337118	1733.479963674174	37.5
27	184.0	0.9647126080754702	1733.879866657148	37.5
27	188.0	0.9690629789724063	1732.9205632425387	37.5
27	192.0	0.9674745364017672	1734.45685428507	37.5
27	196.0	0.9714783134999001	1733.6197231505037	37.5
27	200.0	0.9784603416647231	1733.4193095006603	37.5
27	204.0	0.9789433459108281	1733.041809358091	37.5
27	208.0	0.9794805347023329	1732.551850394796	37.5
27	212.0	0.9824307176370817	1733.3084331311366	37.5
27	216.0	0.9859829135023098	1733.4162136811728	37.5
27	220.0	0.9865381031125456	1732.8351544377724	37.5
27	224.0	0.9937479769005837	1732.5464857608074	37.5
27	228.0	0.992003171726777	1732.850052891571	37.5
27	232.0	0.9964917483316867	1732.0146081466346	37.5
27	236.0	0.9918720667351739	1732.2390815131807	37.5
27	240.0	0.9969148188346576	1733.8740628230828	37.5
27	244.0	1.0083966354783294	1733.4636087120286	37.5
27	248.0	1.005134454931377	1730.1766659156965	37.5
27	252.0	1.0121285269965936	1730.7897558637728	37.5
27	256.0	1.0114894715375518	1729.424402407106	37.5
27	260.0	1.0174477161434208	1729.5961801242356	37.5
27	264.0	1.024890820192647	1727.9948678928438	37.5
27	268.0	1.051981167568163	1729.9095800051489	37.5
27	272.0	1.11174828152744	1727.2461775709644	37.5
27	276.0	1.0921444270765124	1727.090995882892	37.5
27	280.0	1.0147826826184612	1724.7922009181264	37.5
27	284.0	0.9402315891185972	1723.6832968955223	37.5
27	288.0	0.9194881423731809	1726.4311748739422	37.5
27	292.0	0.9096177884343962	1725.3648685472565	37.5
27	296.0	0.9103223952451969	1727.7309684770416	37.5
27	300.0	0.9116949052666004	1730.0221122732985	37.5
27	304.0	0.9156467349153027	1731.3637274787136	37.5
27	308.0	0.9200384920876739	1731.34509900377	37.5
27	312.0	0.9296422146394964	1731.5484600299574	37.5
27	316.0	0.9293734505888878	1731.692662489919	37.5
27	320.0	0.9381338139729679	1730.2754899096956	37.5
27	324.0	0.940502273917426	1731.2220412356753	37.5
27	328.0	0.941781918443353	1730.4044032179868	37.5
27	332.0	0.9462952851931337	1730.34421791456	37.5
27	336.0	0.9505160085748164	1733.431348570686	37.5
27	340.0	0.9539176686914949	1734.514735513672	37.5
27	344.0	0.9571528992731432	1733.0162184165526	37.5
27	348.0	0.9536852700754143	1733.3457780080355	37.5
27	352.0	0.9605544029320112	1732.528971913539	37.5
27	356.0	0.9565478417075932	1727.6981420360032	37.5
27	360.0	0.9622452825438136	1727.3929432496063	37.5
27	364.0	0.9615712139315753	1727.1080989361349	37.5
27	368.0	0.9678028264623638	1727.3122776009277	37.5
27	372.0	0.9628913339055557	1726.3631983670612	37.5
27	376.0	0.9644747292411964	1725.82166881515	37.5
27	380.0	0.9734446773023224	1727.6462318623835	37.5
27	384.0	0.9689667911724319	1727.5110960068057	37.5
27	388.0	0.972779920871028	1727.804764444381	37.5
27	392.0	0.9763077688080304	1725.9227288577038	37.5
27	396.0	0.9834327630129479	1727.9769000193703	37.5
27	400.0	0.9767833070153081	1728.256015790121	37.5
27	404.0	0.9823749540223683	1727.373387832347	37.5
27	408.0	0.9827831716299594	1728.1560926296856	37.5
27	412.0	0.9859033218328997	1728.4243342964112	37.5
27	416.0	0.9868760680071094	1727.2315833422315	37.5
27	420.0	0.9865410755107072	1726.6016910193398	37.5
27	424.0	0.9895208609479358	1728.2007449922123	37.5
27	428.0	0.9918852368916123	1726.9626379660629	37.5
27	432.0	0.9981122711794865	1726.5802099903808	37.5
27	436.0	1.002676935060102	1727.7554025986472	37.5
27	440.0	1.003136683913222	1728.1792813860031	37.5
27	444.0	1.0035551245291385	1728.0018116369545	37.5
27	448.0	1.0089045668783891	1728.640816190421	37.5
27	452.0	1.0080818614479008	1728.961702531265	37.5
27	456.0	1.01614357455817	1729.0156500170908	37.5
27	460.0	1.0169125368972083	1728.1715922668018	37.5
27	464.0	1.0239377982422784	1727.633340044276	37.5
27	468.0	1.054288765018769	1727.0085134759463	37.5
27	472.0	1.0978133656535545	1727.9109435519526	37.5
27	476.0	1.0967423945959438	1727.9596886258407	37.5
27	480.0	1.0393323466179791	1726.4192427443268	37.5
27	484.0	0.9455116888195066	1725.349776556202	37.5
27	488.0	0.919541631519862	1723.4547560512235	37.5
27	492.0	0.910387226329536	1726.3518647958665	37.5
27	496.0	0.9047466485886347	1726.336955515878	37.5
27	500.0	0.9059901354006367	1728.3650429817585	37.5
27	504.0	0.9055073124810433	1728.4416546091893	37.5
27	508.0	0.906458702192568	1729.5985003078772	37.5
27	512.0	0.9136628271642193	1727.629608387503	37.5
27	516.0	0.9101507421872834	1728.8738431414893	37.5
27	520.0	0.9225801510632278	1729.3752790343276	37.5
27	524.0	0.9247217278559926	1727.228087488676	37.5
27	528.0	0.926706083625043	1728.641638313558	37.5
27	532.0	0.933078112947031	1730.3432604177274	37.5
27	536.0	0.9397284526152657	1728.606498299347	37.5
27	540.0	0.9364834664919857	1729.6315684981414	37.5
27	544.0	0.9395844192899787	1730.492891960025	37.5
27	548.0	0.9472813817062508	1730.854249439381	37.5
27	552.0	0.9439465995912666	1730.0775874151066	37.5
27	556.0	0.9531703279812069	1729.3716536575105	37.5
27	560.0	0.9491957624317012	1728.6518715182262	37.5
27	564.0	0.9546586983822858	1728.405081402987	37.5
27	568.0	0.9572804704261694	1730.1087226096045	37.5
27	572.0	0.9550186619687229	1730.0874018634931	37.5
27	576.0	0.9627326627322044	1728.9235806162685	37.5
27	580.0	0.9586587285012642	1730.2070686980558	37.5
27	584.0	0.9669427465203126	1728.5442504879618	37.5
27	588.0	0.96641762687925	1728.5268838689635	37.5
27	592.0	0.966987279575056	1728.6144977082436	37.5
27	596.0	0.9726354782872044	1728.492450909505	37.5
27	600.0	0.9674594101128922	1728.7869976913842	37.5
27	604.0	0.9668011312361591	1729.1249754682678	37.5
27	608.0	0.9753446003621771	1727.5904705794896	37.5
27	612.0	0.9717945367792481	1728.4709816437546	37.5
27	616.0	0.9758493768935209	1729.0286794436292	37.5
27	620.0	0.9707095184586214	1729.998160842471	37.5
27	624.0	0.9781630796308673	1728.67104257431	37.5
27	628.0	0.9804699413979336	1729.3973763065424	37.5
27	632.0	0.9812157523949627	1729.7062083931771	37.5
27	636.0	0.9779406435143263	1729.7434066218311	37.5
27	640.0	0.987135731873309	1728.304132456842	37.5
27	644.0	0.9822854212899913	1728.684345520248	37.5
27	648.0	0.9823400216579447	1728.5818467365818	37.5
27	652.0	0.9902261747600992	1727.9884540734618	37.5
27	656.0	0.9855137837445729	1729.0356130438886	37.5
27	660.0	0.9942066960838997	1728.9429304917444	37.5
27	664.0	0.9887444617147031	1729.0256432662338	37.5
27	668.0	0.9976446435968747	1730.1523889200987	37.5
29	4.0	0.9570461255288789	688.0403919666034	37.5
29	8.0	0.9545836000522616	722.1777175336841	37.5
29	12.0	0.9104022782362546	715.0884297437017	37.5
29	16.0	0.9121250991910581	729.2987322106593	37.5
29	20.0	0.9125159115852551	774.9402572699164	37.5
29	24.0	0.9143071460563336	770.9757135827708	37.5
29	28.0	0.9469470495129675	763.0054139387431	37.5
29	32.0	0.9288866065039892	799.3706746470697	37.5
29	36.0	0.9330479661164786	810.5169290866371	37.5
29	40.0	0.9402692047857995	807.2369293229323	37.5
29	44.0	0.9614153253552521	812.5015867593862	37.5
29	48.0	0.9656698886288877	823.0084435887716	37.5
29	52.0	0.9706850645321397	823.2968370982571	37.5
29	56.0	0.9797598672758766	821.5057091686625	37.5
29	60.0	0.9770400237372842	818.7024187768537	37.5
29	64.0	0.9875167312843015	815.8922596320849	37.5
29	68.0	0.9910349258055714	814.2367555325692	37.5
29	72.0	0.9941208665626026	814.8115730109683	37.5
29	76.0	1.006851162158668	812.363334360326	37.5
29	80.0	1.0073331752327364	809.2576548922191	37.5
29	84.0	1.016627369457943	793.4164720300591	37.5
29	88.0	1.0178132353545886	794.180597923528	37.5
29	92.0	1.0283543244425877	797.2584581928921	37.5
29	96.0	1.0282699620452251	797.7538752392218	37.5
29	100.0	1.0408302123348676	795.8476856566402	37.5
29	104.0	1.0400670994127248	796.92582421986	37.5
29	108.0	1.0539589160463287	794.9418144818668	37.5
29	112.0	1.0613729871856683	796.4784426372967	37.5
29	116.0	1.1314276964256589	803.2619532791188	37.5
29	120.0	1.1569078262575259	810.0415171191025	37.5
29	124.0	1.1261282700632105	809.5871461975255	37.5
29	128.0	1.008074683691699	809.0627971807817	37.5
29	132.0	0.9654307150360993	813.6351311220809	37.5
29	136.0	0.9513956140712373	815.2819368272005	37.5
29	140.0	0.9441297053825212	814.9783539315811	37.5
29	144.0	0.9495717764247822	813.8300262975838	37.5
29	148.0	0.9534111502941323	817.1405799798307	37.5
29	152.0	0.9609607738415749	820.4033198008532	37.5
29	156.0	0.9679930039142203	819.8194704965006	37.5
29	160.0	0.9745458971562935	819.5366723782583	37.5
29	164.0	0.9798674771691295	819.6562861117209	37.5
29	168.0	0.9826446206441439	816.9441634594889	37.5
29	172.0	0.9830469566838582	815.9781558147768	37.5
29	176.0	0.9877876201014621	818.0201755944254	37.5
29	180.0	0.9901056646606047	816.3324116788357	37.5
29	184.0	0.9930136522370887	815.3311112089166	37.5
29	188.0	0.9965137679013961	816.4109885598157	37.5
29	192.0	1.0003210160321152	813.8808367641352	37.5
29	196.0	1.004729860889412	817.2760448429789	37.5
29	200.0	1.004687405022361	817.2518521232229	37.5
29	204.0	1.008618655902922	817.606660119012	37.5
29	208.0	1.0128974890665514	818.0386425945908	37.5
29	212.0	1.0151745635541607	818.3228289974611	37.5
29	216.0	1.0145018449168304	817.0309258983062	37.5
29	220.0	1.0196007038169865	819.2616626975056	37.5
29	224.0	1.020024474357617	818.7980746942723	37.5
29	228.0	1.0198837163316292	818.7722484368621	37.5
29	232.0	1.0256536259843916	818.0657323285063	37.5
29	236.0	1.0221130283524458	818.0175860915166	37.5
29	240.0	1.0303007445060604	817.6222543755323	37.5
29	244.0	1.03170046116974	819.0054964196951	37.5
29	248.0	1.0384883275268377	817.0694952840902	37.5
29	252.0	1.038159393311977	817.8114382594817	37.5
29	256.0	1.0375864335472382	817.4499252916077	37.5
29	260.0	1.0427474108796622	816.9943448871733	37.5
29	264.0	1.0513772136146842	817.4870849118084	37.5
29	268.0	1.0497916817835824	817.082641312489	37.5
29	272.0	1.056028936392011	817.1648273715891	37.5
29	276.0	1.0643702838106917	816.8118805801643	37.5
29	280.0	1.0696912915431636	816.3508117018132	37.5
29	284.0	1.0878755490745395	814.9048071341011	37.5
29	288.0	1.140216932428351	814.3402950290033	37.5
29	292.0	1.1481019382820055	813.6338895784925	37.5
29	296.0	1.0779025140098457	817.1203960209696	37.5
29	300.0	0.9851247564492712	820.1503404748989	37.5
29	304.0	0.9642193516729924	818.8726693115406	37.5
29	308.0	0.9481321573727964	818.1020685182465	37.5
29	312.0	0.9463238263907834	818.6098282745634	37.5
29	316.0	0.9476429035485867	817.2339251659781	37.5
29	320.0	0.9525306430198109	815.8148795784953	37.5
29	324.0	0.953988264051258	816.5811361848532	37.5
29	328.0	0.9632384707266468	816.91689724496	37.5
29	332.0	0.9683881845409924	816.725312067619	37.5
29	336.0	0.9658614335998569	816.7680177791367	37.5
29	340.0	0.9746511886966948	817.7036066460518	37.5
29	344.0	0.9776616144583851	818.4573062432785	37.5
29	348.0	0.9775699164672621	817.2126541788009	37.5
29	352.0	0.9795939649956276	817.5345113559002	37.5
29	356.0	0.9869799163588858	820.1150844870496	37.5
29	360.0	0.9810236972965691	818.5307223904202	37.5
29	364.0	0.9859617454143622	819.5127306070169	37.5
29	368.0	0.9895739499918369	822.395269276661	37.5
29	372.0	0.9948720925224817	821.3421493184352	37.5
29	376.0	0.9951107823907552	821.1473811479157	37.5
29	380.0	1.0008052030609202	822.1029827757742	37.5
29	384.0	0.996162497498346	819.4444528456304	37.5
29	388.0	1.0005511824791737	821.5866815350939	37.5
29	392.0	1.0040626136870474	820.392487413884	37.5
29	396.0	1.0052597691145153	822.073854544521	37.5
29	400.0	1.0063839067700502	820.9186080052062	37.5
29	404.0	1.0063082326291268	815.9414406521155	37.5
29	408.0	1.0108380367452376	818.0724951101193	37.5
29	412.0	1.016889482324482	816.3062059852324	37.5
29	416.0	1.0150399731689845	816.4858336904659	37.5
29	420.0	1.0147889211091534	816.0778242986195	37.5
29	424.0	1.0164249895632804	815.2747585320253	37.5
29	428.0	1.0172361418850415	812.5593780173472	37.5
29	432.0	1.0203198195333596	814.0272052133122	37.5
29	436.0	1.0180715090021901	813.9170629913103	37.5
29	440.0	1.0201660260535936	814.1528092790903	37.5
29	444.0	1.0173862231404707	812.7928266056863	37.5
29	448.0	1.0234225813282933	814.1946021764232	37.5
29	452.0	1.0210320071011125	812.2771848800604	37.5
29	456.0	1.0296932332306818	812.8310107150882	37.5
29	460.0	1.0282526704209505	812.8591069859525	37.5
29	464.0	1.029597422156915	812.8720351637307	37.5
29	468.0	1.0327829396973311	813.9432267947853	37.5
29	472.0	1.0317581125595057	811.9760025585427	37.5
29	476.0	1.0416379316865783	813.7469553080405	37.5
29	480.0	1.0375144665036131	813.3896846592463	37.5
29	484.0	1.0497904235159277	811.1564935372733	37.5
29	488.0	1.0514712078766997	811.6473419329678	37.5
29	492.0	1.043811570297359	810.071204589685	37.5
29	496.0	1.0558217030804653	810.5908533884574	37.5
29	500.0	1.0641892193194398	810.006077060015	37.5
29	504.0	1.0919085521530163	812.362954791648	37.5
29	508.0	1.1310857442745432	813.6493315691365	37.5
29	512.0	1.1276756005529094	816.9707372931124	37.5
29	516.0	1.0738893071920281	817.2566688906994	37.5
29	520.0	0.9699152224699794	819.4946241110721	37.5
29	524.0	0.9444343061175601	819.3741862597517	37.5
29	528.0	0.9337927496746488	820.7167636154434	37.5
29	532.0	0.9285737317725002	813.7145744807369	37.5
29	536.0	0.9329108855077991	818.0776997798998	37.5
29	540.0	0.9391854423908813	815.0515803309697	37.5
29	544.0	0.9322414934325605	815.2664342348488	37.5
29	548.0	0.9380634285729845	810.6156540857062	37.5
29	552.0	0.9447675859204343	808.7811450349246	37.5
29	556.0	0.9461993762972571	811.3180851094123	37.5
29	560.0	0.9546678479950395	813.8036377498636	37.5
29	564.0	0.9593718594565857	814.1182510889664	37.5
29	568.0	0.9656193370733399	812.8429182971425	37.5
29	572.0	0.9696645237718804	817.8032275536692	37.5
29	576.0	0.9743739458841434	814.9369798553583	37.5
29	580.0	0.9711693288515179	814.699821080947	37.5
29	584.0	0.9711430789238735	815.9363721753806	37.5
29	588.0	0.9715917436603507	814.5371347902927	37.5
29	592.0	0.972789757508365	814.7270702593252	37.5
29	596.0	0.9730138802400934	812.4086910028587	37.5
29	600.0	0.9722036842516167	806.8746737292928	37.5
29	604.0	0.9758097498215476	804.0116841586033	37.5
29	608.0	0.9784263426416374	804.9708078078107	37.5
29	612.0	0.974312294071939	804.0865151447376	37.5
29	616.0	0.9758845532654488	803.680129887667	37.5
29	620.0	0.9810026095705519	804.4269022191526	37.5
29	624.0	0.983683193740466	807.3854951132564	37.5
29	628.0	0.9889684599629144	806.8173528277601	37.5
29	632.0	0.9827049783704666	810.4218998916948	37.5
29	636.0	0.9819485507234884	806.6664714661747	37.5
29	640.0	0.9908291683345277	806.4225163518781	37.5
29	644.0	0.9931944260237233	805.0994654671993	37.5
29	648.0	0.9873911098696445	805.3185723224591	37.5
29	652.0	0.9937918285603067	803.3752925668093	37.5
29	656.0	0.9914486235396421	802.6141436195657	37.5
29	660.0	0.989187540751252	802.2009186889749	37.5
29	664.0	0.9886922550395923	802.3809625893654	37.5
29	668.0	0.9940544149328048	801.4156016914244	37.5
31	4.0	1.0196062332650775	949.718490719897	37.5
31	8.0	0.9412458744674851	976.2547542398718	37.5
31	12.0	0.9175999926870304	1008.3492620338284	37.5
31	16.0	0.9109769285077637	1034.3458817177068	37.5
31	32.0	0.8886274353604653	1005.7709213312476	37.5
31	36.0	0.89563788433768	1007.9550427818424	37.5
31	40.0	0.903918197430489	1031.463502038124	37.5
31	44.0	0.9171014184932942	1049.3352647192703	37.5
31	48.0	0.9219868604142168	1042.9082958665676	37.5
31	52.0	0.9292615208305224	1049.6145446016053	37.5
31	56.0	0.9387315267624385	1051.6815065988496	37.5
31	60.0	0.9456985864829432	1051.7818750530273	37.5
31	64.0	0.9446124909045515	1063.9454493545272	37.5
31	68.0	0.9501443755224165	1079.3463095787004	37.5
31	72.0	0.9568542992701524	1098.1915871200713	37.5
31	76.0	0.966240570179677	1093.6846971515886	37.5
31	80.0	0.9754168922337421	1087.1563501590942	37.5
31	84.0	0.9759891871128032	1086.7843045822417	37.5
31	88.0	0.981630325254758	1091.325678634919	37.5
31	92.0	0.9848934043684338	1107.7494671423033	37.5
31	96.0	0.9878747914791646	1120.3731310299986	37.5
31	100.0	0.9989913520700904	1118.3200775027549	37.5
31	104.0	1.0058699164360823	1126.697371840082	37.5
31	108.0	1.013523920695674	1119.5882064666723	37.5
31	112.0	1.0217420113052396	1117.6673047284155	37.5
31	116.0	1.0756637384561665	1121.7489414015454	37.5
31	120.0	1.1077241736023784	1125.0532965771283	37.5
31	124.0	1.088872882726608	1125.4133300411536	37.5
31	128.0	0.9818075911753108	1122.3121969576753	37.5
31	132.0	0.9311150630476285	1119.7693870658577	37.5
31	136.0	0.9196719414874669	1116.6752077396145	37.5
31	140.0	0.9136596565333501	1114.4838661608353	37.5
31	144.0	0.9169989789991942	1116.0809178843467	37.5
31	148.0	0.9171489309694165	1118.9289189304095	37.5
31	152.0	0.9255546515002343	1121.7203354772482	37.5
31	156.0	0.932068933401618	1119.9672503789934	37.5
31	160.0	0.9409158820932959	1122.1427923676486	37.5
31	164.0	0.9460777614429099	1121.5811534397576	37.5
31	168.0	0.9455471159835399	1121.695690460614	37.5
31	172.0	0.9507187761248341	1121.444594071677	37.5
31	176.0	0.9530952628905206	1121.5454866458174	37.5
31	180.0	0.9605922022028612	1119.9300631247947	37.5
31	184.0	0.9631594404190597	1122.0540328356235	37.5
31	188.0	0.9595445679746323	1124.5238757745644	37.5
31	192.0	0.9680334772602215	1122.1243969358866	37.5
31	196.0	0.9654271449068628	1122.2999543330086	37.5
31	200.0	0.9697109120629762	1122.674306242521	37.5
31	204.0	0.9768408635853502	1118.0565820503589	37.5
31	208.0	0.9737144324318362	1119.7520641008996	37.5
31	212.0	0.9747130241567986	1118.8551926574146	37.5
31	216.0	0.9795682652821334	1119.195018105663	37.5
31	220.0	0.9801770820535333	1117.7758797048696	37.5
31	224.0	0.9807903209913841	1118.2202406504875	37.5
31	228.0	0.9870843529907514	1120.0700069716395	37.5
31	232.0	0.9915670395989399	1120.4927948786672	37.5
31	236.0	0.9896986627753208	1118.2907135408072	37.5
31	240.0	0.996210863657198	1118.9445160551188	37.5
31	244.0	0.9980508635941153	1119.3877191413465	37.5
31	248.0	1.000630197736195	1117.973600299029	37.5
31	252.0	1.0044029705524942	1119.6099846932395	37.5
31	256.0	1.0160339851781641	1116.5772199074406	37.5
31	260.0	1.01147617678261	1118.8061640012477	37.5
31	264.0	1.016999373144035	1118.4778961377392	37.5
31	268.0	1.0199556059314814	1116.7642820322458	37.5
31	272.0	1.0265125227200038	1116.570759588783	37.5
31	276.0	1.032761058430411	1117.397758703445	37.5
31	280.0	1.0387586231883372	1113.681380670739	37.5
31	284.0	1.0918881322258933	1114.5114931648832	37.5
31	288.0	1.1021149529268264	1117.041768417933	37.5
31	292.0	1.077517863142706	1118.329867740778	37.5
31	296.0	0.9752363411946597	1123.4154473033811	37.5
31	300.0	0.9363339851573683	1120.7373884085266	37.5
31	304.0	0.9231915030682201	1120.937372341864	37.5
31	308.0	0.9163740456543049	1124.851505850985	37.5
31	312.0	0.9134732750535239	1125.0333010009458	37.5
31	316.0	0.9180262220827997	1118.6294208819536	37.5
31	320.0	0.9240899112355442	1118.717983266655	37.5
31	324.0	0.9279634834341878	1117.91728112807	37.5
31	328.0	0.933833663785574	1117.3020812491657	37.5
31	332.0	0.9369670173457648	1117.0425975623082	37.5
31	336.0	0.944730509244141	1118.1816924270272	37.5
31	340.0	0.9463421433029667	1117.4138677337048	37.5
31	344.0	0.9470302989430507	1120.3966641824325	37.5
31	348.0	0.954712683106162	1117.847835890353	37.5
31	352.0	0.9551931009740123	1118.9659585320876	37.5
31	356.0	0.9513233296527857	1121.3650817440143	37.5
31	360.0	0.9591199357740586	1121.1885026158875	37.5
31	364.0	0.9595279341630837	1122.8963407230483	37.5
31	368.0	0.9615142557840499	1121.7597626286226	37.5
31	372.0	0.965797450659799	1121.0822433536985	37.5
31	376.0	0.9657323032512836	1122.683449132713	37.5
31	380.0	0.9672268019246385	1123.137179834495	37.5
31	384.0	0.9725388268316445	1121.3250423834063	37.5
31	388.0	0.9692526514182648	1125.3723782918255	37.5
31	392.0	0.9716074175428522	1124.1575181934622	37.5
31	396.0	0.9765013136055201	1125.6030086714277	37.5
31	400.0	0.9764749511980564	1124.411310970093	37.5
31	404.0	0.9773173884218016	1123.009109538856	37.5
31	408.0	0.9808313084242388	1121.6397838836122	37.5
31	412.0	0.9794172181588829	1123.409486436616	37.5
31	416.0	0.9847206328476809	1123.241241548912	37.5
31	420.0	0.9823364753393822	1122.0173529890594	37.5
31	424.0	0.9835470969393104	1120.726514474793	37.5
31	428.0	0.9843153198049062	1120.3993171231225	37.5
31	432.0	0.9881114260524213	1119.610035967898	37.5
31	436.0	0.9896633868768988	1119.2375019478668	37.5
31	440.0	0.9911433184137085	1119.8019147941184	37.5
31	444.0	0.9932991130607332	1120.6114763693306	37.5
31	448.0	1.0000616605892392	1120.0521491566974	37.5
31	452.0	0.992765386599628	1121.2551814867888	37.5
31	456.0	0.9963744612189988	1120.274317956235	37.5
31	460.0	1.0006138766468808	1119.6152843380949	37.5
31	464.0	0.9988081124976625	1119.7726809080073	37.5
31	468.0	1.004533792057068	1121.346503994058	37.5
31	472.0	1.0072172552127028	1117.7086869339075	37.5
31	476.0	1.01201682906624	1117.6074392944545	37.5
31	480.0	1.0065398863801633	1118.4031027160502	37.5
31	484.0	1.0161712233493192	1118.0602362700145	37.5
31	488.0	1.0164823762930615	1116.7458471387297	37.5
31	492.0	1.0168899844909292	1117.2808835170276	37.5
31	496.0	1.0223131618523245	1119.126286559048	37.5
31	500.0	1.0508274877340176	1120.6023994697566	37.5
31	504.0	1.0854838646508367	1121.1618551194365	37.5
31	508.0	1.0777535160049188	1120.8755586733278	37.5
31	512.0	1.0322444172767056	1121.8039779387373	37.5
31	516.0	0.9440409142517233	1123.0126280790223	37.5
31	520.0	0.9255115310808605	1120.7580735249014	37.5
31	524.0	0.9169593097936048	1120.6730807715223	37.5
31	528.0	0.914838895495008	1125.358726694158	37.5
31	532.0	0.9012331784637186	1121.8088487250282	37.5
31	536.0	0.9068691660823949	1122.6837078041483	37.5
31	540.0	0.9144601934891721	1120.6589028212277	37.5
31	544.0	0.9115274532262231	1124.9761243485834	37.5
31	548.0	0.9139539364855523	1123.458862361473	37.5
31	552.0	0.9187735921773267	1122.6082756575254	37.5
31	556.0	0.9217575805624405	1120.3536495852509	37.5
31	560.0	0.9241536549242314	1125.365984910292	37.5
31	564.0	0.9339656503992927	1124.769852957407	37.5
31	568.0	0.9375748810951267	1122.380634156466	37.5
31	572.0	0.938275887030663	1119.1482717036772	37.5
31	576.0	0.9510435545107693	1118.299816240777	37.5
31	580.0	0.9483094475597131	1120.762552278174	37.5
31	584.0	0.94959563618047	1119.2839495671642	37.5
31	588.0	0.9513887351402603	1121.820851869394	37.5
31	592.0	0.9500769009709039	1120.8192985890348	37.5
31	596.0	0.9472606978003174	1118.4849802290807	37.5
31	600.0	0.9512168344478804	1117.640943650821	37.5
31	604.0	0.9519026229282759	1118.2553809676954	37.5
31	608.0	0.958707285089044	1115.5833950003357	37.5
31	612.0	0.9554665279263931	1117.1465045861923	37.5
31	616.0	0.958368185977282	1116.0117342366354	37.5
31	620.0	0.9620769154182691	1115.5332573378976	37.5
31	624.0	0.9637958260326533	1112.716618733327	37.5
31	628.0	0.9635491096721979	1111.5169329285195	37.5
31	632.0	0.9685698438737853	1112.2314229942845	37.5
31	636.0	0.9651578188057515	1113.5558865948162	37.5
31	640.0	0.9651648827741104	1113.164616819856	37.5
31	644.0	0.9705273984168922	1109.7400624774336	37.5
31	648.0	0.9701416959661481	1110.0916944587266	37.5
31	652.0	0.9687522137564564	1110.1405104174094	37.5
31	656.0	0.9643924663924305	1112.9625377082791	37.5
31	660.0	0.9689401848601964	1111.7244838591423	37.5
31	664.0	0.9686042968138884	1110.261833282972	37.5
31	668.0	0.9719949944487987	1111.218133249446	37.5
34	0.0	1.0858363928767767	1715.1186058014505	37.5
34	4.0	1.0124664179333616	1716.9138657385429	37.5
34	8.0	0.9491301045531538	1720.4339150509868	37.5
34	12.0	0.9320620083064143	1718.574040877563	37.5
34	16.0	0.927646640722755	1720.6496396100297	37.5
34	20.0	0.9256273069733623	1718.5501654036589	37.5
34	24.0	0.9326426413730944	1718.7830283557223	37.5
34	28.0	0.9294842615968332	1717.2093741840165	37.5
34	32.0	0.9405175504214336	1721.0539422261263	37.5
34	36.0	0.9497270857760481	1721.608730989421	37.5
34	40.0	0.9484807727350788	1720.8000790465655	37.5
34	44.0	0.9598721790039996	1719.9633352771643	37.5
34	48.0	0.9635516911603417	1719.990217287593	37.5
34	52.0	0.9721046388479199	1720.7360074919004	37.5
34	56.0	0.9776601380638605	1720.824968244597	37.5
34	60.0	0.9841305054803349	1721.554740066463	37.5
34	64.0	0.9959466478305269	1724.2172058833846	37.5
34	68.0	0.9950426624983727	1725.819140675167	37.5
34	72.0	0.9996297592869756	1723.7840383733785	37.5
34	76.0	1.0134707856424543	1725.8696202551157	37.5
34	80.0	1.0143856893971899	1725.27809200292	37.5
34	84.0	1.0134991586161464	1723.9570400718242	37.5
34	88.0	1.0179574402972986	1725.8121615522768	37.5
34	92.0	1.0244498405077975	1724.2826851460204	37.5
34	96.0	1.026791101045014	1724.4882268661318	37.5
34	100.0	1.0368839251291513	1726.2272094558898	37.5
34	104.0	1.0454924360375522	1724.7565398990585	37.5
34	108.0	1.0654255429472579	1725.301142741469	37.5
34	112.0	1.1426037766576926	1725.920561111804	37.5
34	116.0	1.1518933272123308	1726.6279989801703	37.5
34	120.0	1.087835004114352	1723.5425265283693	37.5
34	124.0	0.9837313105003703	1722.99842301065	37.5
34	128.0	0.9604999628322825	1725.8448359771849	37.5
34	132.0	0.9483020765365437	1725.852543000119	37.5
34	136.0	0.9423029750702265	1726.97586945569	37.5
34	140.0	0.9497110758890618	1725.9679467202602	37.5
34	144.0	0.9582390773553059	1724.672356388069	37.5
34	148.0	0.965150907047335	1724.7743400250936	37.5
34	152.0	0.9711338216571616	1724.8912647505051	37.5
34	156.0	0.9772761423611841	1725.422003257445	37.5
34	160.0	0.9791141603562474	1727.1184436803069	37.5
34	164.0	0.9862403870829309	1726.1382479283066	37.5
34	168.0	0.9867795887785162	1724.056224326252	37.5
34	172.0	0.9938669524659162	1725.3630786590534	37.5
34	176.0	0.9967045621681705	1723.6592345188976	37.5
34	180.0	0.9994048766084852	1725.7799358276518	37.5
34	184.0	0.9987866412673135	1724.26977364486	37.5
34	188.0	0.9991117580811705	1725.1586820406349	37.5
34	192.0	1.007689834079289	1725.8393380808532	37.5
34	196.0	1.0069606543856788	1724.3097517475312	37.5
34	200.0	1.0072583537675377	1724.2867140402502	37.5
34	204.0	1.0097845128879044	1721.7683089572977	37.5
34	208.0	1.0139021837013347	1723.3901974793744	37.5
34	212.0	1.0147712009759524	1725.5673891267272	37.5
34	216.0	1.0176263952930364	1724.703873521683	37.5
34	220.0	1.0156750068305298	1725.1363913831938	37.5
34	224.0	1.0288346293613577	1724.6970466793107	37.5
34	228.0	1.0272205481481067	1724.578401343948	37.5
34	232.0	1.0312103403128643	1724.268830432994	37.5
34	236.0	1.0286560284738449	1724.8780977013528	37.5
34	240.0	1.0340731398926049	1726.1655439507526	37.5
34	244.0	1.0377346512302161	1726.076551216533	37.5
34	248.0	1.0368553259792135	1722.9909762819452	37.5
34	252.0	1.0472577797531704	1720.3115041346484	37.5
34	256.0	1.0553615914057635	1720.2979764945546	37.5
34	260.0	1.0684853163501047	1719.5213175346655	37.5
34	264.0	1.120632189016125	1719.1973619562536	37.5
34	268.0	1.145512815751497	1718.5476890492455	37.5
34	272.0	1.1274746262490711	1718.1306246608483	37.5
34	276.0	1.0089978511587507	1717.970092440622	37.5
34	280.0	0.9682011120786496	1718.712956762669	37.5
34	284.0	0.9527982736537343	1717.1115842872568	37.5
34	288.0	0.9415614541915729	1724.2953373519083	37.5
34	292.0	0.9413668623964316	1720.1121965855275	37.5
34	296.0	0.9390120943153392	1720.5110364437562	37.5
34	300.0	0.9440542060190327	1719.2968773377477	37.5
34	304.0	0.9531396345728298	1720.656077890259	37.5
34	308.0	0.9582575734247906	1719.534112015117	37.5
34	312.0	0.9605997964335287	1721.0490309322747	37.5
34	316.0	0.9646638289691796	1722.3636039731102	37.5
34	320.0	0.9727469604904272	1721.390749931507	37.5
34	324.0	0.9767066038850846	1721.6599144638385	37.5
34	328.0	0.9766487350715188	1722.8198443131998	37.5
34	332.0	0.9810415166637048	1725.0612169022168	37.5
34	336.0	0.9809492329900508	1726.9910391901933	37.5
34	340.0	0.9852171794245924	1728.0870891989343	37.5
34	344.0	0.9822369349180853	1726.6978846932238	37.5
34	348.0	0.9858340387019711	1727.8379433102236	37.5
34	352.0	0.9891871429487227	1736.1483708463386	37.5
34	356.0	0.9891979998043582	1733.613637071266	37.5
34	360.0	0.9932164059873296	1735.1410789482418	37.5
34	364.0	0.9943449003816608	1736.9395530129584	37.5
34	368.0	0.9952876377722952	1735.297639203646	37.5
34	372.0	1.0001914137042962	1736.0237490383372	37.5
34	376.0	1.0000766810327157	1735.8765778920224	37.5
34	380.0	1.0061704619567498	1735.242524383705	37.5
34	384.0	1.0062358415234551	1736.1467785426637	37.5
34	388.0	1.0054754465372473	1736.080498556915	37.5
34	392.0	1.0070822372523975	1736.8790750661583	37.5
34	396.0	1.0137873176564582	1735.551646705745	37.5
34	400.0	1.0114375180094375	1736.4357001786268	37.5
34	404.0	1.0153662322516799	1737.6334759629349	37.5
34	408.0	1.016141343521068	1735.7455914430352	37.5
34	412.0	1.016877045483552	1734.7926952263729	37.5
34	416.0	1.0198455513127636	1735.2065163105642	37.5
34	420.0	1.022199922272871	1735.2057587224044	37.5
34	424.0	1.0221198906015612	1734.7409351120414	37.5
34	428.0	1.0218102964659437	1734.3937857499473	37.5
34	432.0	1.0346641391930387	1735.7934083303855	37.5
34	436.0	1.0354421378769922	1735.0033067688923	37.5
34	440.0	1.037607786380606	1735.6518047925797	37.5
34	444.0	1.0331212739425693	1734.5078606407192	37.5
34	448.0	1.04559795789686	1736.1794015348842	37.5
34	452.0	1.0620536291857603	1735.9486809065977	37.5
34	456.0	1.1135189939761543	1736.8439984410086	37.5
34	460.0	1.1316885669178427	1736.297048230328	37.5
34	464.0	1.1140849723265993	1736.8078399123758	37.5
34	468.0	1.0148871001099233	1735.0598326610163	37.5
34	472.0	0.9568475016285685	1734.4455204829303	37.5
34	476.0	0.9431947745958538	1735.8849562789424	37.5
34	480.0	0.9368341740285182	1734.6280590278327	37.5
34	484.0	0.9319538286488814	1733.461455633694	37.5
34	488.0	0.9347960946322813	1736.5835132156312	37.5
34	492.0	0.929732099281198	1735.0121557584723	37.5
34	496.0	0.9339734086660568	1734.358336008331	37.5
34	500.0	0.9438986586544352	1735.8100483010412	37.5
34	504.0	0.9468258302336993	1735.1145281938868	37.5
34	508.0	0.9460845806269513	1735.9057896953475	37.5
34	512.0	0.9512953849743884	1735.8960223330296	37.5
34	516.0	0.9521266577577074	1736.7758254006153	37.5
34	520.0	0.9594601020017479	1734.435894928873	37.5
34	524.0	0.9594618023715549	1735.332774422783	37.5
34	528.0	0.9589631996392618	1736.511021195122	37.5
34	532.0	0.9668184855372944	1734.7157797467023	37.5
34	536.0	0.9652398076683976	1734.5694131104854	37.5
34	540.0	0.9674745460196263	1735.6231658366298	37.5
34	544.0	0.974107623148763	1735.673038265994	37.5
34	548.0	0.9780857355915404	1736.527009993989	37.5
34	552.0	0.9782403648823295	1735.4038955377346	37.5
34	556.0	0.9765165359028559	1734.5880300945012	37.5
34	560.0	0.9848395049222248	1734.964588729588	37.5
34	564.0	0.9852047854125566	1735.6971967940187	37.5
34	568.0	0.9877646050234407	1735.2001353802775	37.5
34	572.0	0.9869851947214926	1735.2465738878277	37.5
34	576.0	0.9914432683006942	1735.7872094232812	37.5
34	580.0	0.9890080428029325	1736.8135322118867	37.5
34	584.0	0.9888405042613757	1735.1828570494065	37.5
34	588.0	0.9924369837394096	1735.5612296425234	37.5
34	592.0	0.9933241058837334	1734.864648407857	37.5
34	596.0	0.9933070770779823	1735.4786809910602	37.5
34	600.0	0.9958663244085019	1733.7079638114997	37.5
34	604.0	0.9952269146938518	1733.7376841636078	37.5
34	608.0	0.995227990757807	1735.2201045843206	37.5
34	612.0	0.998104099320931	1734.464779805645	37.5
34	616.0	0.9958584026747216	1734.2316613974103	37.5
34	620.0	1.0019081440234499	1734.6870577053778	37.5
34	624.0	1.0059071186867794	1736.3450013155066	37.5
34	628.0	1.0081726561267044	1733.737582763438	37.5
34	632.0	1.003095134148829	1734.92338910869	37.5
34	636.0	1.0141848446147987	1734.3123434898578	37.5
34	640.0	1.0139010030955737	1735.7323986872466	37.5
34	644.0	1.010688204659218	1735.3933345112512	37.5
34	648.0	1.0140267157566805	1734.8350546138286	37.5
[truncated: 11,880 more rows]
