# Supplementary material for: Mechanistic origins of temperature scaling in the early embryonic cell cycle
Source: Nat Commun. 2025 Aug 28;16:8045. doi: 10.1038/s41467-025-62918-0 (PMC12394406; doi:10.1038/s41467-025-62918-0)
Supplement: Supplementary file 12 — Source Data [file 41467_2025_62918_MOESM12_ESM.zip › Source_Data_NatComm/Fig4/09-20-24/Pos18_processed_spots.csv]

TRACK_ID	TIME	RATIO	POSITION_X	RADIUS
0	0.0	1.0483187965460283	363.00844094029424	37.5
0	4.0	0.9484818463684657	366.8149529577488	37.5
0	8.0	0.9082920657697232	370.8376188290146	37.5
0	12.0	0.8967947057949033	376.7570042788778	37.5
0	16.0	0.89522344468755	382.2008166549658	37.5
0	20.0	0.8923514423376753	383.64512939948185	37.5
0	24.0	0.8955247756413633	380.3851650338053	37.5
0	28.0	0.9007816777004208	378.7834365321459	37.5
0	32.0	0.9036858051182026	378.89329076931415	37.5
0	36.0	0.9125536922248937	379.1872609102576	37.5
0	40.0	0.9193609278035302	377.6970182584717	37.5
0	44.0	0.9251422727909627	380.60941582269953	37.5
0	48.0	0.9349306468508547	379.1869631112879	37.5
0	52.0	0.9391820262971278	377.7602960754631	37.5
0	56.0	0.9506993633884859	379.6427037030561	37.5
0	60.0	0.9519457506674106	379.4291272353588	37.5
0	64.0	0.9568018743822652	379.0795177530168	37.5
0	68.0	0.9620196532746007	385.3385447792064	37.5
0	72.0	0.9688730094480495	387.3684843710689	37.5
0	76.0	0.972632617972199	386.6820762023906	37.5
0	80.0	0.9720834495954505	387.18431487353945	37.5
0	84.0	0.9776462094964719	383.7391825048685	37.5
0	88.0	0.9829686636699831	383.44368965880415	37.5
0	92.0	0.9925872785636345	385.3683084679187	37.5
0	96.0	0.9991425547055248	385.7111437943875	37.5
0	100.0	0.9998061264589178	391.2313525527129	37.5
0	104.0	1.0230618182549556	390.6918772659727	37.5
0	108.0	1.0825976919739329	393.05411879551656	37.5
0	112.0	1.112901952914861	392.7111537188067	37.5
0	116.0	1.0891126610338953	393.2541513493339	37.5
0	120.0	0.9800862928941576	391.5853084763792	37.5
0	124.0	0.92817319295667	389.1854658456362	37.5
0	128.0	0.9030570170256327	388.5986822810903	37.5
0	132.0	0.9030064349098916	387.8439157316287	37.5
0	136.0	0.8971468429182914	387.6476703052514	37.5
0	140.0	0.9027676632635435	386.5168048063253	37.5
0	144.0	0.9169778395962788	387.8566263502872	37.5
0	148.0	0.9229604711954751	388.2638452268588	37.5
0	152.0	0.9269661602762651	391.27928655797285	37.5
0	156.0	0.9349682392172877	393.6774489158641	37.5
0	160.0	0.9321880098276483	393.3450902133034	37.5
0	164.0	0.938526911966353	392.17130613635794	37.5
0	168.0	0.9460269449514386	394.70474116738814	37.5
0	172.0	0.9550086117996458	393.886539263761	37.5
0	176.0	0.9462978670077135	391.7584053001743	37.5
0	180.0	0.954666569560289	391.92323475206433	37.5
0	184.0	0.955728760600147	392.24797615298434	37.5
0	188.0	0.9631744529633698	390.6902703375138	37.5
0	192.0	0.9632198578723645	392.655699549512	37.5
0	196.0	0.9680567321567841	390.8733314357865	37.5
0	200.0	0.9718393099337362	393.0701748892158	37.5
0	204.0	0.9746164691488793	392.2534485612183	37.5
0	208.0	0.9768808911703712	391.8477457368628	37.5
0	212.0	0.9806544165124703	391.2151200021336	37.5
0	216.0	0.9790750134162978	390.4632951539343	37.5
0	220.0	0.981240743087695	389.3743079699677	37.5
0	224.0	0.9889715871487924	386.31923225357946	37.5
0	228.0	0.9914028809219595	391.36302647582585	37.5
0	232.0	0.9937565266547914	389.1812618709874	37.5
0	236.0	0.9970584669639796	395.5819436218636	37.5
0	240.0	0.9976678021464852	401.14230360050857	37.5
0	244.0	1.0022302940089758	402.9614845512603	37.5
0	248.0	1.0136869433689766	403.5412747006653	37.5
0	252.0	1.0224690144337694	403.58311696762274	37.5
0	256.0	1.0754183833765252	405.0892115781231	37.5
0	260.0	1.1009149950153656	404.1208091729177	37.5
0	264.0	1.080871668309772	405.8388238304409	37.5
0	268.0	0.9969290248677808	401.9897034491987	37.5
0	272.0	0.9259609917810333	401.1409120820803	37.5
0	276.0	0.9091881172935828	400.5499732170607	37.5
0	280.0	0.9037267543972903	402.55613282676455	37.5
0	284.0	0.897045315777096	401.247261183939	37.5
0	288.0	0.8930719078406762	400.26968676260753	37.5
0	292.0	0.9003406875331048	400.4893628539774	37.5
0	296.0	0.9051329239491105	400.1312773323356	37.5
0	300.0	0.9102955818372684	399.36724169618014	37.5
0	304.0	0.9129137511621169	397.3990695847082	37.5
0	308.0	0.9254983130946264	396.6223710402748	37.5
0	312.0	0.9233837238068766	397.606598692108	37.5
0	316.0	0.9300773617332035	395.2797083566916	37.5
0	320.0	0.9281550326351082	395.6553932717569	37.5
0	324.0	0.9358837436512114	394.7462694954067	37.5
0	328.0	0.9353962254773422	395.6748006866709	37.5
0	332.0	0.942961602474931	395.5088586661567	37.5
0	336.0	0.9380070718794403	395.6371729783218	37.5
0	340.0	0.9458793992542341	395.4905037999725	37.5
0	344.0	0.94960415070165	395.0583713814042	37.5
0	348.0	0.9498554724908106	395.9173608993845	37.5
0	352.0	0.9517524384929467	394.9205299312087	37.5
0	356.0	0.9534375567093238	395.2592740929811	37.5
0	360.0	0.9545048722597164	395.5508747752046	37.5
0	364.0	0.9579323760833764	394.9214493756082	37.5
0	368.0	0.9628366753998058	394.9114686604535	37.5
0	372.0	0.9652954126177145	396.3275796351952	37.5
0	376.0	0.9651429385843875	388.2293494578975	37.5
0	380.0	0.967380619505221	384.71535326645983	37.5
0	384.0	0.9667159025203755	384.5713143298091	37.5
0	388.0	0.9727237664810877	385.4227777146359	37.5
0	392.0	0.9687166980541508	385.1696879582326	37.5
0	396.0	0.9739755510689956	386.394061451316	37.5
0	400.0	0.9774466262385724	385.6446522404885	37.5
0	404.0	0.9777580114532384	386.368750275898	37.5
0	408.0	0.9784007730115666	385.4076650669757	37.5
0	412.0	0.9827202017957013	385.2792046889164	37.5
0	416.0	0.9848070088023156	385.4798338456904	37.5
0	420.0	0.9854312232742922	387.0033346535242	37.5
0	424.0	0.9848533368283543	385.51261363945554	37.5
0	428.0	0.9873954188774974	386.2414854478084	37.5
0	432.0	0.9900699838309713	386.1539420936495	37.5
0	436.0	0.9932105410774323	386.2549485695512	37.5
0	440.0	0.9965418757871497	385.8105472452193	37.5
0	444.0	0.9928484169998383	385.7015078896734	37.5
0	448.0	1.0021191894829824	386.2268213542004	37.5
0	452.0	1.0027743331073742	385.6239098949615	37.5
0	456.0	1.008553961253714	385.7801671578011	37.5
0	460.0	1.0175720459432847	385.6790884831983	37.5
0	464.0	1.0180031678178043	385.5430627824105	37.5
0	468.0	1.0301573749163748	386.2442934912277	37.5
0	472.0	1.0783091354761623	386.9396008099466	37.5
0	476.0	1.0863640723126493	387.4359929036969	37.5
0	480.0	1.0637900958234643	385.9806276894976	37.5
0	484.0	0.9586528149756568	386.1507809083388	37.5
0	488.0	0.9211854501080273	384.54911157419855	37.5
0	492.0	0.9017300114130129	383.3920611219817	37.5
0	496.0	0.8963700982176609	386.5445647033973	37.5
0	500.0	0.8926293742748087	385.13561856494704	37.5
0	504.0	0.8946494065680088	383.96554040085687	37.5
0	508.0	0.8944231603931774	385.75198976530345	37.5
0	512.0	0.8960061005517866	384.8222677043287	37.5
0	516.0	0.8986176366269583	384.6031076928065	37.5
0	520.0	0.9002937544339699	383.73651517625393	37.5
0	524.0	0.9003641315770423	383.9037041585874	37.5
0	528.0	0.9077551711654765	384.6404531506144	37.5
0	532.0	0.9122967227691834	393.3106429120032	37.5
0	536.0	0.9192277790084552	393.5138480249435	37.5
0	540.0	0.9214064110007926	391.7696104095849	37.5
0	544.0	0.9210018994924878	392.10764213265975	37.5
0	548.0	0.9242292872778567	393.6144406968947	37.5
0	552.0	0.9285643757337777	394.99071486674296	37.5
0	556.0	0.9317738667513906	393.12443306945926	37.5
0	560.0	0.9321159209910334	392.2170392432703	37.5
0	564.0	0.9363404812984166	390.4842095555202	37.5
0	568.0	0.9417918806430979	390.7109388271298	37.5
0	572.0	0.9375777247625229	391.9764253032184	37.5
0	576.0	0.9493149735902275	390.65312354117935	37.5
0	580.0	0.9426407665128183	390.9039318820512	37.5
0	584.0	0.952247753709977	389.9303025446332	37.5
0	588.0	0.948701318950798	390.97089344359387	37.5
0	592.0	0.9593168462390257	391.1345817185272	37.5
0	596.0	0.9524385951990068	391.264905712568	37.5
0	600.0	0.9532107701578937	390.9169639261591	37.5
0	604.0	0.9544991420053616	394.10236602712126	37.5
0	608.0	0.9581651306644636	399.7030221158928	37.5
0	612.0	0.9592773702234523	403.3385081526768	37.5
0	616.0	0.9594083310469069	406.28830812210487	37.5
0	620.0	0.9579644283333498	403.8307123496372	37.5
0	624.0	0.9658960907768219	404.34347993212367	37.5
0	628.0	0.9630944789117538	404.3086746251577	37.5
0	632.0	0.970948415276659	405.2237650915145	37.5
0	636.0	0.962363936343282	403.8217573888173	37.5
0	640.0	0.9671334376211794	399.3898137185632	37.5
0	644.0	0.9677278935142135	404.3413344872278	37.5
0	648.0	0.9708107284821139	404.7318804271986	37.5
0	652.0	0.9690051705910757	404.4081403346497	37.5
0	656.0	0.9693091941992374	404.8247603824357	37.5
0	660.0	0.9752316583219529	404.8965243887996	37.5
0	664.0	0.9797778141813179	404.9924708387857	37.5
0	668.0	0.9732708950594853	405.07422043002526	37.5
1	0.0	1.05608693199461	1865.280326418255	37.5
1	4.0	0.9687269591713119	1868.071975430246	37.5
1	8.0	0.9195324678928435	1869.859364842109	37.5
1	12.0	0.9058129860775161	1870.5776083968196	37.5
1	16.0	0.901948614351741	1872.5058452570693	37.5
1	20.0	0.8961872892948397	1872.39689714039	37.5
1	24.0	0.8998031161723412	1872.2238344259376	37.5
1	28.0	0.908715111681075	1871.7741368893885	37.5
1	32.0	0.9018854952605253	1872.896738933136	37.5
1	36.0	0.9178918683560353	1872.7127864644171	37.5
1	40.0	0.9194991732441197	1871.464147853656	37.5
1	44.0	0.9254970390997064	1871.5496661992304	37.5
1	48.0	0.9308658647839739	1871.1231367418804	37.5
1	52.0	0.935279034285381	1870.1349353404864	37.5
1	56.0	0.9431119951672642	1870.535245835298	37.5
1	60.0	0.9483412884936225	1871.2142436135875	37.5
1	64.0	0.9581154503838883	1870.6410218901208	37.5
1	68.0	0.9559437799246792	1870.196244198148	37.5
1	72.0	0.9617521169287139	1871.1452484800816	37.5
1	76.0	0.9685203241801097	1871.1690692661348	37.5
1	80.0	0.9712897483988405	1870.760207629981	37.5
1	84.0	0.9794790578584637	1871.099551043869	37.5
1	88.0	0.9840011427182908	1870.6118554794195	37.5
1	92.0	0.9825427937204131	1871.040616700488	37.5
1	96.0	0.9910881396048499	1870.098683589164	37.5
1	100.0	1.0035932494062054	1870.6114015330388	37.5
1	104.0	1.0322351307283797	1871.073988949516	37.5
1	108.0	1.0921169387160705	1870.0208250829612	37.5
1	112.0	1.08458921828933	1870.190322398225	37.5
1	116.0	1.019313310608915	1871.0309178398136	37.5
1	120.0	0.9395020539561436	1872.6352556788809	37.5
1	124.0	0.9156499581000758	1871.0078504415872	37.5
1	128.0	0.9102498720167546	1871.322226155933	37.5
1	132.0	0.9060568552854196	1871.8825655273045	37.5
1	136.0	0.9062049232828208	1872.563159321314	37.5
1	140.0	0.9142153170903746	1870.508307441214	37.5
1	144.0	0.9195456179010285	1872.3521403322468	37.5
1	148.0	0.9252533376119252	1870.8127143047795	37.5
1	152.0	0.9332172986717409	1871.681828166875	37.5
1	156.0	0.9339092411171589	1870.49295608612	37.5
1	160.0	0.9398214730200544	1870.241488793977	37.5
1	164.0	0.9502037088101118	1869.8106806082435	37.5
1	168.0	0.9535334735437047	1871.439716230099	37.5
1	172.0	0.9500161118206343	1870.2030334788687	37.5
1	176.0	0.954700412150991	1871.5356086120792	37.5
1	180.0	0.958654456723782	1869.9936802097136	37.5
1	184.0	0.9610385541681455	1870.1450755421915	37.5
1	188.0	0.9644145695602697	1870.5635555466347	37.5
1	192.0	0.9746981390129765	1869.082980969955	37.5
1	196.0	0.9660880803409193	1870.735734892305	37.5
1	200.0	0.9799606540727225	1869.44587369261	37.5
1	204.0	0.9743351675641063	1870.315246839698	37.5
1	208.0	0.9816120540211156	1869.5648350703243	37.5
1	212.0	0.9849353936069825	1869.9525711967256	37.5
1	216.0	0.9894294367289598	1869.4934922978348	37.5
1	220.0	0.9891224637985264	1870.968331590999	37.5
1	224.0	0.9970160603862795	1869.7264749279088	37.5
1	228.0	1.0046246873653648	1869.439373186984	37.5
1	232.0	1.0134762032446916	1870.4270299682703	37.5
1	236.0	1.0711704955526644	1869.3296172697007	37.5
1	240.0	1.0919263014295684	1869.0090721523604	37.5
1	244.0	1.0786954429943612	1869.343566798757	37.5
1	248.0	0.9958292497060864	1870.7509783606076	37.5
1	252.0	0.9319909883389748	1871.0918329839408	37.5
1	256.0	0.916182761232256	1871.882391608993	37.5
1	260.0	0.9096543203597804	1872.6455194394007	37.5
1	264.0	0.9018444917261941	1871.1740657412845	37.5
1	268.0	0.9039713751595572	1871.3871468856416	37.5
1	272.0	0.9013147751298519	1871.023128968338	37.5
1	276.0	0.911341078546071	1869.8019948081333	37.5
1	280.0	0.9106202428612877	1871.6724630888516	37.5
1	284.0	0.9093037933810079	1870.514521873659	37.5
1	288.0	0.916805195830022	1871.1306177738093	37.5
1	292.0	0.9242872187848823	1871.550626190985	37.5
1	296.0	0.9334160565261905	1869.6974872731464	37.5
1	300.0	0.9270140375887336	1871.1197617103023	37.5
1	304.0	0.936579004993111	1869.3797716908705	37.5
1	308.0	0.9398334888460572	1869.1803668809464	37.5
1	312.0	0.9357256898635125	1869.98564654828	37.5
1	316.0	0.9462417352078362	1869.551370635093	37.5
1	320.0	0.942646933546381	1870.02279887998	37.5
1	324.0	0.9473853924093937	1870.4722178259465	37.5
1	328.0	0.9416471666690143	1870.848247348661	37.5
1	332.0	0.9546815837818412	1869.3517591305213	37.5
1	336.0	0.9532257840328592	1869.9196223126064	37.5
1	340.0	0.9556112861653895	1869.2058369766607	37.5
1	344.0	0.9541814731474942	1868.3162304770287	37.5
1	348.0	0.9538620141000221	1870.2266178864245	37.5
1	352.0	0.9611869200821436	1869.8660726467556	37.5
1	356.0	0.9569673703521012	1871.321522393696	37.5
1	360.0	0.9656475402878136	1869.8602660753363	37.5
1	364.0	0.9678529561948025	1870.1864583792296	37.5
1	368.0	0.9685736427221537	1869.5791264120624	37.5
1	372.0	0.9735402333485635	1869.2606401041849	37.5
1	376.0	0.9757602163920978	1869.6071751563643	37.5
1	380.0	0.9674305230730501	1870.0165354250184	37.5
1	384.0	0.977047776092528	1869.348105564405	37.5
1	388.0	0.9778468130042979	1869.263648578722	37.5
1	392.0	0.9813795811907473	1869.2572984926687	37.5
1	396.0	0.9767818842036347	1870.4271836929715	37.5
1	400.0	0.9837897728766885	1869.8527643189675	37.5
1	404.0	0.9862027444667041	1869.5361591354565	37.5
1	408.0	0.9933376013423969	1868.9916837674216	37.5
1	412.0	1.00117857414938	1868.1534619712916	37.5
1	416.0	1.0009350463011504	1869.7395946187148	37.5
1	420.0	1.0010574137076467	1869.852083881297	37.5
1	424.0	1.0138613058846437	1869.351865389156	37.5
1	428.0	1.0210618189257659	1869.058260483181	37.5
1	432.0	1.0661567347082554	1867.8614204102887	37.5
1	436.0	1.0745752684665169	1868.1514747062288	37.5
1	440.0	1.0522977500072783	1868.732179765068	37.5
1	444.0	0.9452630904129488	1873.2129205640324	37.5
1	448.0	0.9185697786246922	1872.378625489249	37.5
1	452.0	0.9032408623358018	1871.7855262169544	37.5
1	456.0	0.8951669783395875	1870.38957756894	37.5
1	460.0	0.8888683600588585	1872.2923734753228	37.5
1	464.0	0.8860044904863085	1871.9044123055064	37.5
1	468.0	0.8910748719606036	1871.351308809716	37.5
1	472.0	0.8904653448066728	1870.991233850788	37.5
1	476.0	0.8921911117301634	1870.788658419689	37.5
1	480.0	0.8980206751331641	1868.8663534041232	37.5
1	484.0	0.8971462341960593	1870.5820163668536	37.5
1	488.0	0.907079802180521	1870.6107162013775	37.5
1	492.0	0.9128407959907835	1868.9931349329693	37.5
1	496.0	0.9135607801740512	1871.4134256506616	37.5
1	500.0	0.9199486290851513	1869.89140890276	37.5
1	504.0	0.9148146273584765	1870.7887601989703	37.5
1	508.0	0.9137473019258653	1870.0391969359569	37.5
1	512.0	0.9179924291021244	1870.0341217140249	37.5
1	516.0	0.9237377892533447	1870.4700322824224	37.5
1	520.0	0.933925891936192	1869.756848567323	37.5
1	524.0	0.9335547455667279	1870.1813117606685	37.5
1	528.0	0.9373543004539072	1869.110640386262	37.5
1	532.0	0.9275698704488591	1869.9874877733355	37.5
1	536.0	0.9348866864676489	1870.0109944902763	37.5
1	540.0	0.9392539955016821	1868.8461969542327	37.5
1	544.0	0.9374684061864115	1870.083342434784	37.5
1	548.0	0.9353003775113385	1870.8698599340128	37.5
1	552.0	0.9440347580051947	1869.2582579763027	37.5
1	556.0	0.9432742008605817	1869.148776441975	37.5
1	560.0	0.9503535985664268	1869.234638438916	37.5
1	564.0	0.9510848722805171	1867.5322235117765	37.5
1	568.0	0.9542126480582629	1868.930816688701	37.5
1	572.0	0.9500529536517754	1868.5621049000672	37.5
1	576.0	0.9513759392497878	1871.098775163248	37.5
1	580.0	0.9493885690806207	1870.1940674104703	37.5
1	584.0	0.9575168526432163	1869.3395171815391	37.5
1	588.0	0.9559177486884696	1868.692555317347	37.5
1	592.0	0.9651270698591908	1869.3455072874865	37.5
1	596.0	0.9589866090609538	1869.1449124092208	37.5
1	600.0	0.960259936330993	1870.391134244255	37.5
1	604.0	0.9571408817414615	1870.1883888737748	37.5
1	608.0	0.968241771605336	1869.8776931611403	37.5
1	612.0	0.9693368335419018	1869.1787188784256	37.5
1	616.0	0.9653838884233824	1868.97522312205	37.5
1	620.0	0.9608544748888259	1870.3195864215852	37.5
1	624.0	0.9645985966189016	1870.2726629170447	37.5
1	628.0	0.9720397795659473	1869.107821948694	37.5
1	632.0	0.9671954297418299	1870.0616330608284	37.5
1	636.0	0.9693512133335892	1871.0694042026648	37.5
1	640.0	0.9739629641214016	1869.6329336538347	37.5
1	644.0	0.9736916546627604	1870.6239867913205	37.5
1	648.0	0.9733198579747004	1870.053544185808	37.5
1	652.0	0.9838449037283898	1869.3989998047327	37.5
1	656.0	0.9847211724765937	1867.7656893862709	37.5
1	660.0	0.9858166506170609	1868.9826346205211	37.5
1	664.0	0.9817032328818486	1870.3941358578277	37.5
1	668.0	0.9952586592408652	1869.4349256872863	37.5
2	0.0	1.1050095057912879	1142.9667058290918	37.5
2	4.0	1.0070277374021361	1149.8996780853297	37.5
2	8.0	0.9349581215635139	1157.393684356597	37.5
2	12.0	0.9127223676934958	1155.5299574351925	37.5
2	16.0	0.9056376584295677	1154.9688912927918	37.5
2	20.0	0.9093658224703025	1153.7834445795272	37.5
2	24.0	0.9102193962285136	1155.5376489494197	37.5
2	28.0	0.914003149502815	1154.0067286797662	37.5
2	32.0	0.919296890531014	1156.4759611874058	37.5
2	36.0	0.9277327889247817	1155.1143437022808	37.5
2	40.0	0.9337075175737305	1155.044719970845	37.5
2	44.0	0.9409106200118631	1155.3322700993006	37.5
2	48.0	0.947711201251956	1155.240669980098	37.5
2	52.0	0.955116266633192	1157.6136494156708	37.5
2	56.0	0.9587237575552952	1157.5977825023158	37.5
2	60.0	0.9655607046112638	1157.163767463135	37.5
2	64.0	0.9677843175615617	1157.0589155740931	37.5
2	68.0	0.9713957624207273	1156.927568677508	37.5
2	72.0	0.9762786321601168	1158.3620953071315	37.5
2	76.0	0.9822454009094534	1157.1135829379446	37.5
2	80.0	0.9858780981803286	1156.6687874671777	37.5
2	84.0	0.9875755513611586	1157.646237595204	37.5
2	88.0	0.9928346694273187	1157.754956669084	37.5
2	92.0	1.0006319029345496	1160.1042447069617	37.5
2	96.0	1.0073014059584786	1158.627781607807	37.5
2	100.0	1.008924618768415	1159.2609336129794	37.5
2	104.0	1.0260040837078095	1158.1923585997056	37.5
2	108.0	1.0528344256722262	1158.4038763934395	37.5
2	112.0	1.1064922826298385	1160.9771029396327	37.5
2	116.0	1.1157241449720885	1161.6310695913098	37.5
2	120.0	1.0669886366811445	1161.5026639040375	37.5
2	124.0	0.9619907370386597	1159.9938990550838	37.5
2	128.0	0.9285344121299165	1159.161412614648	37.5
2	132.0	0.9216398560233925	1158.8558651886688	37.5
2	136.0	0.9158822128987426	1158.518960037762	37.5
2	140.0	0.9181202889346107	1157.465734182301	37.5
2	144.0	0.9265530137736311	1158.7106495658472	37.5
2	148.0	0.9293308022185032	1156.5452172611765	37.5
2	152.0	0.9433404772456668	1160.1706025881813	37.5
2	156.0	0.94496787810736	1163.8653858284756	37.5
2	160.0	0.9468539757064519	1162.6688498850936	37.5
2	164.0	0.9551266441326806	1162.225423956451	37.5
2	168.0	0.964381553765965	1162.2538462811028	37.5
2	172.0	0.963719052788222	1161.314462519225	37.5
2	176.0	0.9695390316241207	1161.7722853111975	37.5
2	180.0	0.9736253911474073	1160.98309058751	37.5
2	184.0	0.9728388353943347	1161.096068126109	37.5
2	188.0	0.9773706891684698	1159.952206983162	37.5
2	192.0	0.9820349478087043	1161.3883550250916	37.5
2	196.0	0.9824305932245158	1159.2827936363706	37.5
2	200.0	0.9871006527066245	1161.244719266894	37.5
2	204.0	0.984289082884546	1160.541569834426	37.5
2	208.0	0.9894145734856465	1161.283760063214	37.5
2	212.0	0.9913580812103733	1161.011957211496	37.5
2	216.0	0.9956990534702771	1160.8989611629595	37.5
2	220.0	0.9965328315304327	1159.720627191258	37.5
2	224.0	1.0029892381568986	1163.617991167642	37.5
2	228.0	1.009047077522387	1177.1761202075008	37.5
2	232.0	1.0137844319727867	1162.9328954031607	37.5
2	236.0	1.0187842810211838	1155.782127977538	37.5
2	240.0	1.028235222691978	1151.6005496817245	37.5
2	244.0	1.033726478484085	1152.2487492846474	37.5
2	248.0	1.0423097910971428	1154.082313310735	37.5
2	252.0	1.0463578598615104	1154.232907563922	37.5
2	256.0	1.0904118898349768	1154.6942136403193	37.5
2	260.0	1.0981183388662379	1154.4066505072003	37.5
2	264.0	1.0810838071124693	1154.5953320744864	37.5
2	268.0	0.98173389846153	1154.6989697511349	37.5
2	272.0	0.9432245720508862	1153.42437133384	37.5
2	276.0	0.9298679041091402	1155.6942983509136	37.5
2	280.0	0.9195029878481327	1156.6472170529569	37.5
2	284.0	0.9157165124127588	1154.7575951413332	37.5
2	288.0	0.916036148591096	1154.812411598585	37.5
2	292.0	0.9232876347327543	1158.81115008023	37.5
2	296.0	0.9252443309186031	1157.8657505008905	37.5
2	300.0	0.9319959041493188	1159.7020351733602	37.5
2	304.0	0.9395094686850735	1158.9514584154324	37.5
2	308.0	0.9392428556556934	1159.7635676972072	37.5
2	312.0	0.9509741785016818	1159.9449883170478	37.5
2	316.0	0.9540851641822841	1160.911578475006	37.5
2	320.0	0.9548765934954829	1160.602492656292	37.5
2	324.0	0.9570524210353636	1159.0601722979172	37.5
2	328.0	0.9550449831633304	1160.8108877170705	37.5
2	332.0	0.9676771273281837	1161.3397461031784	37.5
2	336.0	0.9636114311005286	1159.651622708417	37.5
2	340.0	0.9651430790521802	1160.5364485955383	37.5
2	344.0	0.9696294365373551	1158.0675472681144	37.5
2	348.0	0.9733308594774318	1157.2978277125333	37.5
2	352.0	0.9720631980272063	1157.6060874946588	37.5
2	356.0	0.9700707955211074	1157.525691425716	37.5
2	360.0	0.978317633292712	1158.576828638678	37.5
2	364.0	0.9779906446849005	1159.3348625911665	37.5
2	368.0	0.9825693994361626	1159.279914782824	37.5
2	372.0	0.9866583342210886	1159.2917199708663	37.5
2	376.0	0.9854368193784191	1155.4338966113507	37.5
2	380.0	0.9881670565275683	1154.488660816054	37.5
2	384.0	0.9863644690132035	1154.253525935112	37.5
2	388.0	0.9893856326893579	1154.1711901272786	37.5
2	392.0	0.9933418244425145	1154.5644071705433	37.5
2	396.0	0.997070976967515	1154.5290844706435	37.5
2	400.0	0.9936221469470665	1153.615480863103	37.5
2	404.0	0.9986609890984662	1154.5748043207177	37.5
2	408.0	1.0022067257667149	1154.9622772326409	37.5
2	412.0	1.001124795307442	1155.0558196301931	37.5
2	416.0	1.0059087645947866	1154.0515315190628	37.5
2	420.0	1.0036717122329577	1155.481730437773	37.5
2	424.0	1.0085531252586928	1154.8909654421705	37.5
2	428.0	1.016102795482885	1154.8649037512544	37.5
2	432.0	1.018110710761337	1154.0934275161023	37.5
2	436.0	1.0133935513771803	1154.4815309529245	37.5
2	440.0	1.0164582083610196	1154.1474375693715	37.5
2	444.0	1.0196793059862586	1156.3405759456286	37.5
2	448.0	1.024732949388898	1156.529847141592	37.5
2	452.0	1.0268662721053592	1157.76404771216	37.5
2	456.0	1.030362064305452	1158.8068353371182	37.5
2	460.0	1.0483443275322428	1158.98085372613	37.5
2	464.0	1.0905313448427325	1159.4598204604188	37.5
2	468.0	1.0878739265405963	1157.921563995974	37.5
2	472.0	1.0469703091495228	1159.2495630782423	37.5
2	476.0	0.958177828658827	1158.5485888716091	37.5
2	480.0	0.9320609473964911	1158.0562416933717	37.5
2	484.0	0.9192872250439962	1156.5993846126707	37.5
2	488.0	0.9141178861338266	1157.903462822381	37.5
2	492.0	0.9104534885052512	1155.1708446791883	37.5
2	496.0	0.9084006583952332	1157.606328979481	37.5
2	500.0	0.9092191929875039	1156.101605758335	37.5
2	504.0	0.9121754548677999	1157.6242903634322	37.5
2	508.0	0.9159065843613314	1156.3413209293944	37.5
2	512.0	0.915583861843508	1156.0793432490177	37.5
2	516.0	0.9200853847583362	1155.3022135030856	37.5
2	520.0	0.9266562214449146	1155.6528064635895	37.5
2	524.0	0.9320656931704173	1157.3794456438238	37.5
2	528.0	0.934436434199823	1156.4852458258072	37.5
2	532.0	0.937267158578391	1160.593176120452	37.5
2	536.0	0.9412380995573	1160.6706540742557	37.5
2	540.0	0.9456828106396014	1160.0298598599625	37.5
2	544.0	0.9453655507979826	1160.0316548311578	37.5
2	548.0	0.9523336280956027	1158.5646787393284	37.5
2	552.0	0.9517754902461095	1158.108679655379	37.5
2	556.0	0.9555766980715217	1157.6791080251912	37.5
2	560.0	0.9557619784279723	1157.9485958532975	37.5
2	564.0	0.956653140601019	1158.2121281027455	37.5
2	568.0	0.9625171590122233	1158.4225802447866	37.5
2	572.0	0.9616695513493796	1157.3755133777477	37.5
2	576.0	0.9643100445323121	1158.0111891069653	37.5
2	580.0	0.965176078394818	1158.026970486738	37.5
2	584.0	0.9663778587419498	1157.483506642674	37.5
2	588.0	0.9705946461628047	1157.4116685122506	37.5
2	592.0	0.977865017556484	1157.9460990904342	37.5
2	596.0	0.9674023714169037	1157.025170792548	37.5
2	600.0	0.9737137830092562	1157.2981312612874	37.5
2	604.0	0.9716655051294083	1156.1138008723915	37.5
2	608.0	0.9780368500835471	1155.8136460640812	37.5
2	612.0	0.9801498308343325	1155.856276297631	37.5
2	616.0	0.9766833121480789	1156.2790117751904	37.5
2	620.0	0.9781773456721511	1157.9737677036169	37.5
2	624.0	0.9803173536637765	1156.593054736102	37.5
2	628.0	0.983495244121512	1157.9200578423552	37.5
2	632.0	0.984627908608285	1156.710980174469	37.5
2	636.0	0.9847054181670443	1158.4358401044817	37.5
2	640.0	0.9850529400067684	1160.7021635369654	37.5
2	644.0	0.9867715675610766	1160.2283004823948	37.5
2	648.0	0.990911981566044	1161.5945115106354	37.5
2	652.0	0.9880272899210567	1158.8307399370422	37.5
2	656.0	0.9934771854504729	1158.437665708872	37.5
2	660.0	0.9915253628247502	1158.2147617925575	37.5
2	664.0	0.9944728063848877	1158.5458285075874	37.5
2	668.0	0.9969486649121142	1158.1090901268783	37.5
3	0.0	1.0680650541795922	749.4440284541542	37.5
3	4.0	0.9648666182781375	759.1524071696795	37.5
3	8.0	0.9215785488975843	764.1611619169286	37.5
3	12.0	0.9086671212530304	771.0925054140248	37.5
3	16.0	0.9015347888289298	769.4854883567976	37.5
3	20.0	0.9065400547018257	770.0592614015533	37.5
3	24.0	0.9076517851035968	765.7703834296406	37.5
3	28.0	0.9097890939436458	761.7128735260043	37.5
3	32.0	0.9159994261872532	760.8715057032699	37.5
3	36.0	0.9272724366734665	759.9139284921079	37.5
3	40.0	0.9344765337696467	762.9774984390165	37.5
3	44.0	0.9419281161106342	761.5891619510256	37.5
3	48.0	0.9449909583761874	762.7601852504719	37.5
3	52.0	0.9563177111911555	762.3239128085663	37.5
3	56.0	0.9634242344852257	759.4533642361446	37.5
3	60.0	0.9638387973395843	757.8784649820896	37.5
3	64.0	0.9670369578985459	758.5184429903411	37.5
3	68.0	0.9790093470153974	769.9953867488944	37.5
3	72.0	0.9806942162019952	767.9808571971322	37.5
3	76.0	0.9810036355457892	768.8506186799357	37.5
3	80.0	0.9862233764915711	769.1753565612596	37.5
3	84.0	0.9916773882082944	768.5004357891161	37.5
3	88.0	1.0018509440637497	767.6914410467842	37.5
3	92.0	1.0041825941129594	767.0124662170552	37.5
3	96.0	1.016110683527067	768.9280494653007	37.5
3	100.0	1.0180373411675734	770.1640030401995	37.5
3	104.0	1.0408338931199106	769.7460687309848	37.5
3	108.0	1.1129104176864597	769.3751544346414	37.5
3	112.0	1.1247510782685515	770.9888713554749	37.5
3	116.0	1.0695259948586817	769.8656519487264	37.5
3	120.0	0.9651881747646889	769.8016365191017	37.5
3	124.0	0.9302843768992558	769.703565396224	37.5
3	128.0	0.9152059056043792	770.1836568486794	37.5
3	132.0	0.9152177131460034	771.2181633272611	37.5
3	136.0	0.9131839045255076	770.7745825029488	37.5
3	140.0	0.9203695325735678	770.6350621363896	37.5
3	144.0	0.9287926908966405	769.0771701231926	37.5
3	148.0	0.9345226197871783	767.7241749338627	37.5
3	152.0	0.9459273067826638	771.6240622649091	37.5
3	156.0	0.9451858112756883	769.7084621814787	37.5
3	160.0	0.9511782607769678	771.8186950915928	37.5
3	164.0	0.9555334161560415	770.5804804707819	37.5
3	168.0	0.9593542957895718	771.4682286829527	37.5
3	172.0	0.967728107937597	770.6477765995094	37.5
3	176.0	0.9708149599657061	770.074528470768	37.5
3	180.0	0.9714912630484913	770.0952616920524	37.5
3	184.0	0.9709732950492551	770.3012138343362	37.5
3	188.0	0.9772546941090084	770.4272445956071	37.5
3	192.0	0.980285800827088	770.9404608859852	37.5
3	196.0	0.9781272610999231	770.4479372973705	37.5
3	200.0	0.9848545446016824	769.3017825189467	37.5
3	204.0	0.9855986108821472	769.8984648140035	37.5
3	208.0	0.9895042920605662	770.0505594948903	37.5
3	212.0	0.9909119434361581	769.9959606981764	37.5
3	216.0	0.9934797891993524	770.9510371115429	37.5
3	220.0	0.9991393796305715	770.1934754494333	37.5
3	224.0	1.0016847763958403	771.9720259313265	37.5
3	228.0	1.0069168733949418	772.1915755960429	37.5
3	232.0	1.0112148787758186	770.1556122472175	37.5
3	236.0	1.0118731290143854	769.2350422917154	37.5
3	240.0	1.0224594811016936	763.3778623915396	37.5
3	244.0	1.0360350876463327	762.6327493183047	37.5
3	248.0	1.075036954699483	763.2438548191776	37.5
3	252.0	1.115597765490421	762.5639368315872	37.5
3	256.0	1.1051866307574079	763.4786533791892	37.5
3	260.0	1.0427458723362784	764.9485348627337	37.5
3	264.0	0.9595031648902043	765.2936261007096	37.5
3	268.0	0.9349455977178514	764.3733999496891	37.5
3	272.0	0.9223777203810726	763.2765982145332	37.5
3	276.0	0.9108610180225013	762.6086359199811	37.5
3	280.0	0.9130867181660878	763.6846308086074	37.5
3	284.0	0.9108086238682758	762.8012251362243	37.5
3	288.0	0.9156247250680333	762.8628125029777	37.5
3	292.0	0.9198363421266479	763.6887492789241	37.5
3	296.0	0.9285105754531765	764.1343405663821	37.5
3	300.0	0.9338294249529544	765.3361193143986	37.5
3	304.0	0.9343960843204921	766.2192548951507	37.5
3	308.0	0.940225095752282	765.7179548339668	37.5
3	312.0	0.9443007962243799	766.9264435228081	37.5
3	316.0	0.9437902678698793	766.9682610884778	37.5
3	320.0	0.9498342226039441	765.131441102965	37.5
3	324.0	0.9539585148815183	765.786290789877	37.5
3	328.0	0.9534149763550961	766.7459170798552	37.5
3	332.0	0.9606460226538852	765.8413983338554	37.5
3	336.0	0.9589037388535027	766.1711504350169	37.5
3	340.0	0.9636777254209978	767.2083552757252	37.5
3	344.0	0.9644022301181018	767.2896216139694	37.5
3	348.0	0.9679699277159255	765.9939475082567	37.5
3	352.0	0.968234162923685	765.6981769043169	37.5
3	356.0	0.9708997645781963	766.1434204055432	37.5
3	360.0	0.9709287145180052	765.7329117062081	37.5
3	364.0	0.9746452830487735	763.8071975715584	37.5
3	368.0	0.9714199867098461	762.5558571405169	37.5
3	372.0	0.9782702584644379	764.2260833962866	37.5
3	376.0	0.9819455707834903	766.2668721959219	37.5
3	380.0	0.9809921754652684	764.3509152414083	37.5
3	384.0	0.987063391554868	763.6972277285284	37.5
3	388.0	0.9853004796486273	764.8854465302902	37.5
3	392.0	0.9881035066287975	766.0097011381422	37.5
3	396.0	0.9901214690001501	764.66112964851	37.5
3	400.0	0.9906257498079815	764.7625893081334	37.5
3	404.0	0.9944648123494496	764.0825871595019	37.5
3	408.0	0.9959964924876271	765.4029287625298	37.5
3	412.0	0.9990629505245728	766.2153012777418	37.5
3	416.0	1.0057185689170782	764.5267642349427	37.5
3	420.0	1.0035594569095485	766.7623847960567	37.5
3	424.0	1.0084930316604466	766.576278282337	37.5
3	428.0	1.0063544957332877	766.6271144801616	37.5
3	432.0	1.0095712814168323	767.1190244330372	37.5
3	436.0	1.0136359004600584	767.0415577809307	37.5
3	440.0	1.0148112320204958	767.1827878569919	37.5
3	444.0	1.0208968851829219	766.3820251030027	37.5
3	448.0	1.0288478341672316	769.4896521189357	37.5
3	452.0	1.032027265550635	767.0572617764232	37.5
3	456.0	1.0827260490075425	767.8918927179735	37.5
3	460.0	1.1026655692794416	768.3143662502786	37.5
3	464.0	1.0912542445461295	767.5497768988804	37.5
3	468.0	1.0111289043207532	769.0206794662207	37.5
3	472.0	0.9459352692454848	768.7809955154197	37.5
3	476.0	0.9297047455518241	768.8323432622781	37.5
3	480.0	0.9175191514983844	768.2544750180011	37.5
3	484.0	0.9066496982318142	768.530830681449	37.5
3	488.0	0.9016082181313557	766.6462947904245	37.5
3	492.0	0.9049646402237849	765.8849731347061	37.5
3	496.0	0.9089369660518987	766.4216220985512	37.5
3	500.0	0.9111710943244863	768.8839204002988	37.5
3	504.0	0.9116598455242506	769.043106967837	37.5
3	508.0	0.9103598564072253	768.9516663316325	37.5
3	512.0	0.9189420826588239	770.0186855917195	37.5
3	516.0	0.9208451727534193	769.8247317270965	37.5
3	520.0	0.9290584862720077	770.1639719629733	37.5
3	524.0	0.9312572632257291	769.4737259236223	37.5
3	528.0	0.9359913462441878	764.6153344039412	37.5
3	532.0	0.9353510663234587	771.5753089645068	37.5
3	536.0	0.9401494268319235	773.6743774286575	37.5
3	540.0	0.9429123941865938	774.0996867402458	37.5
3	544.0	0.9415054146541919	773.5887109748845	37.5
3	548.0	0.9512166200007964	773.6716583024546	37.5
3	552.0	0.9483722022570416	773.8623762496053	37.5
3	556.0	0.9510314047765703	774.0308033058494	37.5
3	560.0	0.9534470759883541	774.0789606731544	37.5
3	564.0	0.9571977732390284	775.3742047676669	37.5
3	568.0	0.9551635744273753	771.5015903157348	37.5
3	572.0	0.9595848802140109	774.7220164367731	37.5
3	576.0	0.9622135437722822	773.5963488054182	37.5
3	580.0	0.9612516422868274	773.1464433735273	37.5
3	584.0	0.9659103663864078	772.60743656438	37.5
3	588.0	0.9657855810101759	773.4700984862994	37.5
3	592.0	0.9704734133701031	773.6326889418112	37.5
3	596.0	0.9670663399772853	772.5693228369591	37.5
3	600.0	0.9697904182799286	775.62782938116	37.5
3	604.0	0.9715105867599049	773.4145769258314	37.5
3	608.0	0.977996029782268	773.1780799395069	37.5
3	612.0	0.9761625973275018	776.950088764357	37.5
3	616.0	0.972980013913945	779.4743178145576	37.5
3	620.0	0.9785461145438358	782.0219723356886	37.5
3	624.0	0.9757161598856509	783.1488569134767	37.5
3	628.0	0.978802075454982	782.9693166253195	37.5
3	632.0	0.9797423558621633	781.4512538402092	37.5
3	636.0	0.9796581763790514	784.9441753731667	37.5
3	640.0	0.9817006687678369	792.5766004039804	37.5
3	644.0	0.9843007183078942	790.4892066280315	37.5
3	648.0	0.9842161746463687	791.9081291490921	37.5
3	652.0	0.982130366550955	791.1645548767679	37.5
3	656.0	0.9874669307292815	793.249234310978	37.5
3	660.0	0.9902858775086762	792.2527615870155	37.5
3	664.0	0.9914762444350481	792.3452534446092	37.5
3	668.0	0.9902128552485929	792.6999896122775	37.5
4	0.0	1.0727910227651578	1536.2348039262554	37.5
4	4.0	0.9702915290493926	1543.3395366157813	37.5
4	8.0	0.9292363993709822	1545.252127949818	37.5
4	12.0	0.914250253075658	1554.786928085215	37.5
4	16.0	0.9082680798917382	1553.7479577742208	37.5
4	20.0	0.9115411889373732	1553.6140491474089	37.5
4	24.0	0.9137524577798299	1551.5960516423595	37.5
4	28.0	0.9139567914102436	1551.73465689437	37.5
4	32.0	0.9170061128207011	1549.5474879950605	37.5
4	36.0	0.9257159373524869	1551.1261115015332	37.5
4	40.0	0.9320061344913517	1551.7795599318642	37.5
4	44.0	0.9456713607101845	1552.207190813848	37.5
4	48.0	0.9497075015706122	1552.5327042593815	37.5
4	52.0	0.9547449769920673	1554.8318386678936	37.5
4	56.0	0.96256662239849	1555.5947472756109	37.5
4	60.0	0.9695690484634455	1556.0607688134205	37.5
4	64.0	0.9700834279875796	1555.9314416854197	37.5
4	68.0	0.9753510641664509	1555.9830527232525	37.5
4	72.0	0.9809805376120101	1556.2191897782554	37.5
4	76.0	0.9831153810130917	1555.7518838254064	37.5
4	80.0	0.9901979523417902	1555.7439885523409	37.5
4	84.0	0.9964171086772529	1556.8396798340316	37.5
4	88.0	0.9987096153186936	1555.7096019357307	37.5
4	92.0	1.0094003363059478	1555.0497169655462	37.5
4	96.0	1.0162898670626772	1555.4323460291023	37.5
4	100.0	1.0281512655732987	1557.3765462945446	37.5
4	104.0	1.092604032975065	1557.106881019888	37.5
4	108.0	1.1304440726094476	1556.6607519226984	37.5
4	112.0	1.1071478951698965	1555.412816814677	37.5
4	116.0	1.0101083463205232	1553.9618744216234	37.5
4	120.0	0.9469785160870089	1556.3027460762291	37.5
4	124.0	0.9268033996777796	1555.7162922335413	37.5
4	128.0	0.9132926962125453	1555.5048902815165	37.5
4	132.0	0.9172682013671031	1557.5686608636172	37.5
4	136.0	0.9239905742319748	1556.1486154061515	37.5
4	140.0	0.9315331028970918	1555.9670693791657	37.5
4	144.0	0.9388530925387351	1556.7216600371455	37.5
4	148.0	0.9452200012591572	1555.340219610542	37.5
4	152.0	0.9541707818370488	1555.2872405205176	37.5
4	156.0	0.9547422853466357	1554.701517176584	37.5
4	160.0	0.9600976885231924	1557.3688329477231	37.5
4	164.0	0.9615458475126254	1555.058949477224	37.5
4	168.0	0.9686988093261304	1554.706830133474	37.5
4	172.0	0.9757340114483128	1555.3069781851457	37.5
4	176.0	0.9761071157607012	1556.4924182935056	37.5
4	180.0	0.9774233381134235	1557.4962178012647	37.5
4	184.0	0.9827741110215783	1556.53414361223	37.5
4	188.0	0.9842003672807055	1555.2458928548083	37.5
4	192.0	0.9850133731040187	1557.2306803696608	37.5
4	196.0	0.9886029792038445	1556.2020005004847	37.5
4	200.0	0.9945713466760331	1555.827351796235	37.5
4	204.0	1.0001696048289954	1555.1166940777227	37.5
4	208.0	0.9923550679568814	1557.2145816836232	37.5
4	212.0	1.0033385883886972	1554.3498520147234	37.5
4	216.0	1.000882416618315	1556.0114543193904	37.5
4	220.0	1.0103513970660623	1556.092190138494	37.5
4	224.0	1.0100018933675714	1557.129167806136	37.5
4	228.0	1.0192581676090136	1556.760224256734	37.5
4	232.0	1.0323059553402758	1556.2201670125153	37.5
4	236.0	1.0508984374573305	1554.536814593819	37.5
4	240.0	1.101338373872073	1555.0410402086482	37.5
4	244.0	1.1141792302261602	1555.004309711623	37.5
4	248.0	1.0889393545548183	1553.3478066489356	37.5
4	252.0	0.9989597424193893	1551.5428131790277	37.5
4	256.0	0.9482453005742421	1552.4102668626588	37.5
4	260.0	0.9331709450645871	1554.2398904043982	37.5
4	264.0	0.9236172481654253	1555.8963371234263	37.5
4	268.0	0.9122615964756077	1552.360363190121	37.5
4	272.0	0.9143437640704316	1554.3580861599523	37.5
4	276.0	0.9184327108008361	1553.3971158585205	37.5
4	280.0	0.9230428228538928	1553.4455605968606	37.5
4	284.0	0.9250150866060312	1554.2414696289325	37.5
4	288.0	0.9301218599770519	1553.0366999901637	37.5
4	292.0	0.9361714652482244	1551.3716157419085	37.5
4	296.0	0.9415925506029543	1554.30990261467	37.5
4	300.0	0.9374236217405127	1554.774479401642	37.5
4	304.0	0.9483442693704888	1553.036953322312	37.5
4	308.0	0.9488130745674311	1554.0599690899944	37.5
4	312.0	0.9564016978146164	1552.5105274237987	37.5
4	316.0	0.9633725444085611	1553.9239681967672	37.5
4	320.0	0.9580407938713897	1554.369777597476	37.5
4	324.0	0.9624689727940933	1553.3194132220256	37.5
4	328.0	0.9649972589456174	1553.572422998904	37.5
4	332.0	0.964155672172077	1553.615586601251	37.5
4	336.0	0.9694813687951789	1554.7496090713455	37.5
4	340.0	0.9689451456214697	1552.913559610046	37.5
4	344.0	0.9737992311989168	1553.7123778587186	37.5
4	348.0	0.9726930427951282	1553.8001971838275	37.5
4	352.0	0.9751541900548248	1554.266751035077	37.5
4	356.0	0.9792210779784607	1552.9558580775554	37.5
4	360.0	0.9779117300453525	1553.815009407941	37.5
4	364.0	0.980773551598277	1552.163919967472	37.5
4	368.0	0.9805638143723897	1554.4728740165074	37.5
4	372.0	0.9805895965291476	1553.586692940464	37.5
4	376.0	0.9885910160081859	1553.1707486028097	37.5
4	380.0	0.9868921532489534	1554.4216808135643	37.5
4	384.0	0.9914230044715576	1555.1802463590711	37.5
4	388.0	0.9874420436960384	1555.0051835302215	37.5
4	392.0	0.9907784937729016	1554.4430300954098	37.5
4	396.0	0.9926494899133064	1552.482830328919	37.5
4	400.0	0.9994444123207225	1552.633093156035	37.5
4	404.0	0.9983291714820807	1553.5908014663762	37.5
4	408.0	1.0075670547136344	1552.7124206532342	37.5
4	412.0	1.0073741997584933	1555.4659321874549	37.5
4	416.0	1.0118297701004506	1552.5682355005413	37.5
4	420.0	1.013889722812043	1551.5448363809835	37.5
4	424.0	1.0160822884916854	1552.9201659334026	37.5
4	428.0	1.0207595654493138	1553.853549458992	37.5
4	432.0	1.0244041104641104	1555.1970857106692	37.5
4	436.0	1.0268770675095065	1556.9333657160385	37.5
4	440.0	1.052330046633554	1555.1317302717357	37.5
4	444.0	1.0936820407998056	1553.715699389326	37.5
4	448.0	1.091545565651106	1552.394735636285	37.5
4	452.0	1.0602845461779642	1550.058940388973	37.5
4	456.0	0.9633220730885617	1550.4356602435748	37.5
4	460.0	0.9322903559522897	1551.4087356956577	37.5
4	464.0	0.9178019114846825	1552.017828318294	37.5
4	468.0	0.9125131600130636	1553.3911498919845	37.5
4	472.0	0.9064483703547367	1551.6245519995682	37.5
4	476.0	0.9076469370671117	1553.289634346547	37.5
4	480.0	0.9058864241050002	1554.9484208429317	37.5
4	484.0	0.9118991172926766	1552.7546038080357	37.5
4	488.0	0.9104191257600377	1553.3148701521602	37.5
4	492.0	0.9139164906702392	1553.4073434705078	37.5
4	496.0	0.9244311834199898	1552.6782398510263	37.5
4	500.0	0.9241668714575453	1552.461351015164	37.5
4	504.0	0.9277234153599621	1552.702892857729	37.5
4	508.0	0.9289039292281186	1552.564695100497	37.5
4	512.0	0.934305218884793	1552.9023808260351	37.5
4	516.0	0.9360585853975941	1552.2265957808677	37.5
4	520.0	0.9402053584575346	1552.456592557574	37.5
4	524.0	0.9411538386507191	1552.3307797952252	37.5
4	528.0	0.9419474389671344	1553.0161366845489	37.5
4	532.0	0.9469619191230432	1552.3576329217035	37.5
4	536.0	0.9517733438006075	1551.7693220708345	37.5
4	540.0	0.9523703397991488	1550.761375531234	37.5
4	544.0	0.9527298654592573	1552.853435949727	37.5
4	548.0	0.9529890079409225	1552.782833481624	37.5
4	552.0	0.9635639722181294	1552.4361852766397	37.5
4	556.0	0.9569421716761509	1554.227042920201	37.5
4	560.0	0.9597999352410376	1552.3644393874915	37.5
4	564.0	0.9598059997379718	1552.076181009949	37.5
4	568.0	0.9680960826353018	1550.28888999713	37.5
4	572.0	0.9627281743842053	1551.1131185621473	37.5
4	576.0	0.9679537739690457	1552.0052378712744	37.5
4	580.0	0.9721089751579874	1552.5056215941604	37.5
4	584.0	0.96629874621079	1550.536050512027	37.5
4	588.0	0.9687538064884302	1552.6955589801437	37.5
4	592.0	0.9788272970900646	1552.1947608829555	37.5
4	596.0	0.9722848094040265	1552.133925490225	37.5
4	600.0	0.9746818092374361	1552.13084743105	37.5
4	604.0	0.9785952739979571	1552.4268175843572	37.5
4	608.0	0.9800280854685297	1550.712115009232	37.5
4	612.0	0.9782272787662242	1549.9608198413794	37.5
4	616.0	0.9814303094799787	1551.6630384164675	37.5
4	620.0	0.9816969956573547	1551.1694593352952	37.5
4	624.0	0.9836733434102743	1551.3083306647964	37.5
4	628.0	0.9855516231189515	1553.2697160626783	37.5
4	632.0	0.9903734008685606	1550.9947416862476	37.5
4	636.0	0.9879437100713987	1552.213587480394	37.5
4	640.0	0.9832559050077616	1552.143133467917	37.5
4	644.0	0.9905209557344341	1552.1297863649222	37.5
4	648.0	0.9900175606434396	1551.825070056232	37.5
4	652.0	0.9908797305525932	1551.6427537519958	37.5
4	656.0	0.9992343770801115	1550.1194604933798	37.5
4	660.0	1.0017553016251315	1550.8532167671715	37.5
4	664.0	1.0002026044734853	1549.9879920989376	37.5
4	668.0	0.9986070383200056	1554.109387633014	37.5
5	0.0	1.0728775525798153	593.9324263785259	37.5
5	4.0	0.9712278830742362	604.8478925293917	37.5
5	8.0	0.9196067809248358	609.1434437575793	37.5
5	12.0	0.8993059588066453	621.4922809650586	37.5
5	16.0	0.8976996892846809	626.5471902440837	37.5
5	20.0	0.8947065243126269	624.4196455675303	37.5
5	24.0	0.8933446965444416	625.7570760496744	37.5
5	28.0	0.90502680309381	622.5650538124602	37.5
5	32.0	0.9086707897102162	621.1252686588278	37.5
5	36.0	0.9146594610045665	623.7912181744513	37.5
5	40.0	0.9271817011414423	623.506067812016	37.5
5	44.0	0.9314229923816941	621.7427256467878	37.5
5	48.0	0.9415893883735222	622.0581809967524	37.5
5	52.0	0.9416463997048509	622.4408207468205	37.5
5	56.0	0.9499827731554298	622.0963420635092	37.5
5	60.0	0.9543323814609936	623.142160089409	37.5
5	64.0	0.9581156923333581	622.4742085926046	37.5
5	68.0	0.9620306276895074	628.2926517709316	37.5
5	72.0	0.9694644889928723	626.6129287097168	37.5
5	76.0	0.9723182344644388	626.9545637740829	37.5
5	80.0	0.9735820290075717	627.0213101816213	37.5
5	84.0	0.9864141069362174	629.5507998744064	37.5
5	88.0	0.9860772853259459	628.3293063750763	37.5
5	92.0	0.9906791131956943	628.9189280955397	37.5
5	96.0	0.9990602285656625	629.5230980830993	37.5
5	100.0	1.0007732631947555	629.5503757725887	37.5
5	104.0	1.0063488781298142	630.5917289521658	37.5
5	108.0	1.0393778226491537	630.3553651745724	37.5
5	112.0	1.0909109324926205	630.627702036501	37.5
5	116.0	1.1139733543405796	628.2413174808303	37.5
5	120.0	1.0716154422948585	628.4765113008931	37.5
5	124.0	0.9711690963061544	626.8325100438384	37.5
5	128.0	0.9259902322556889	629.2300832709842	37.5
5	132.0	0.9138535618143213	626.348153739313	37.5
5	136.0	0.9070710424101853	627.1011142142394	37.5
5	140.0	0.9070546717911669	628.8607136962607	37.5
5	144.0	0.913889589667825	627.5416910643194	37.5
5	148.0	0.9190563623080933	627.2637776906992	37.5
5	152.0	0.926993960395744	625.7589859517448	37.5
5	156.0	0.9294408665537951	626.8772790231718	37.5
5	160.0	0.9347235519805741	626.9115561172466	37.5
5	164.0	0.942066316655043	625.9914990118333	37.5
5	168.0	0.9489736019850387	627.3645172460785	37.5
5	172.0	0.9579925498337409	625.5994852868658	37.5
5	176.0	0.9523997232687123	626.0471612734513	37.5
5	180.0	0.9628389149050952	627.5292045904198	37.5
5	184.0	0.9620246553945508	627.0814687873	37.5
5	188.0	0.9636820747773333	626.8830713976982	37.5
5	192.0	0.9632268691698872	626.1208707082411	37.5
5	196.0	0.9683685655251026	627.9715080804677	37.5
5	200.0	0.9729050233696039	626.8744738638688	37.5
5	204.0	0.9709977083632843	628.1568942476971	37.5
5	208.0	0.976233674902143	627.6641093715389	37.5
5	212.0	0.9837260128536399	626.5200346939102	37.5
5	216.0	0.983026781696316	626.1475069483707	37.5
5	220.0	0.9871156122449748	625.0419883447541	37.5
5	224.0	0.9852106123728559	623.9566196653441	37.5
5	228.0	0.9917188101869975	619.3393248109243	37.5
5	232.0	0.9929897582346837	619.6256661183868	37.5
5	236.0	1.0000942461756617	625.487213706059	37.5
5	240.0	1.0043113195514068	625.1221114150559	37.5
5	244.0	1.0065255677286338	624.8009721755628	37.5
5	248.0	1.014354510585303	624.040296639851	37.5
5	252.0	1.0242947257695212	624.0182585696274	37.5
5	256.0	1.0260615807656004	626.2043943713621	37.5
5	260.0	1.0506891113716346	626.7229224289114	37.5
5	264.0	1.089164734258012	626.0309826119606	37.5
5	268.0	1.0778988144036408	623.0651308854951	37.5
5	272.0	1.033692826972452	624.7315348781756	37.5
5	276.0	0.941449781840036	624.7477264213726	37.5
5	280.0	0.9214608525203783	626.3322735381032	37.5
5	284.0	0.9084658915963096	626.1975165841138	37.5
5	288.0	0.9042269763221926	625.9820976677415	37.5
5	292.0	0.8990176556394632	626.0441583848732	37.5
5	296.0	0.9024243540066438	625.7125458799809	37.5
5	300.0	0.9074825494541618	627.028984381698	37.5
5	304.0	0.9110009205306084	624.0617354683321	37.5
5	308.0	0.9184415451473694	626.9792426055308	37.5
5	312.0	0.9226194953563931	622.8409775051375	37.5
5	316.0	0.9315499478505824	621.6472985396686	37.5
5	320.0	0.9326147449034088	621.6755034179318	37.5
5	324.0	0.9339777000260252	620.2780042477677	37.5
5	328.0	0.9314926159664768	620.2055125255009	37.5
5	332.0	0.9406699814251094	622.284140491101	37.5
5	336.0	0.9387913064497475	618.5325308285084	37.5
5	340.0	0.940330862090232	621.5846892099188	37.5
5	344.0	0.945779716924603	620.7724496362314	37.5
5	348.0	0.9548636706201385	622.4826836780544	37.5
5	352.0	0.9523427409995913	622.1372428534203	37.5
5	356.0	0.9510679258595205	620.2238016157718	37.5
5	360.0	0.9505305459943125	621.0663976827249	37.5
5	364.0	0.955957316009171	620.0157493190351	37.5
5	368.0	0.9613162708008623	620.3938598115795	37.5
5	372.0	0.9630302158759894	619.3895750998345	37.5
5	376.0	0.9667937830757865	619.8933423300095	37.5
5	380.0	0.9734038467947697	618.6791972907463	37.5
5	384.0	0.9685241856146095	618.7083675362672	37.5
5	388.0	0.9676534264244644	620.8078936248596	37.5
5	392.0	0.973894395321231	618.8221666894253	37.5
5	396.0	0.973118192454911	619.9760690483749	37.5
5	400.0	0.9795131567951567	618.7293400024558	37.5
5	404.0	0.9801164617596787	621.8619785211527	37.5
5	408.0	0.9840005980271319	618.5900940908763	37.5
5	412.0	0.9857359776031754	621.0557667320119	37.5
5	416.0	0.986067475407408	620.2307566769335	37.5
5	420.0	0.9877925019114069	620.6266323115265	37.5
5	424.0	0.9875668847810126	620.065805885244	37.5
5	428.0	0.9954243636176642	619.3475231790896	37.5
5	432.0	0.992273717494458	620.2537847254771	37.5
5	436.0	1.0016781742067344	622.7042731509162	37.5
5	440.0	1.000700502639444	621.0201819585861	37.5
5	444.0	1.0012381514385367	621.1792256615311	37.5
5	448.0	1.0097964135939934	621.0689800293338	37.5
5	452.0	1.0035088126539846	620.1823214196835	37.5
5	456.0	1.0106174106084875	619.5710531298206	37.5
5	460.0	1.0167247260274506	623.6077197328992	37.5
5	464.0	1.0201070504536616	624.9861299205173	37.5
5	468.0	1.022253561445953	625.5263345437405	37.5
5	472.0	1.0710207622506216	622.9259764101276	37.5
5	476.0	1.0921067878477946	621.6511016050695	37.5
5	480.0	1.0752360061311497	622.1356970424357	37.5
5	484.0	0.9855546439857159	620.9106722245906	37.5
5	488.0	0.9288374892433744	621.7966800708276	37.5
5	492.0	0.914929194870658	628.0708663084234	37.5
5	496.0	0.9021017560168605	627.8077828338543	37.5
5	500.0	0.8999501813459684	628.2347746100107	37.5
5	504.0	0.8909584516337595	624.4478223224355	37.5
5	508.0	0.8980153882790144	625.709649639766	37.5
5	512.0	0.8958334307233278	621.9032997580779	37.5
5	516.0	0.898324922724305	622.672255974888	37.5
5	520.0	0.9070726096803382	622.6819831271018	37.5
5	524.0	0.9103540826987166	624.0336455676053	37.5
5	528.0	0.9140917151929143	620.341733833574	37.5
5	532.0	0.9166949319286452	622.4990387508481	37.5
5	536.0	0.9226062413228423	622.6301139692785	37.5
5	540.0	0.9222743621338988	622.8714016246431	37.5
5	544.0	0.9191719956632426	621.2398930012466	37.5
5	548.0	0.9302353370751046	620.7952358122512	37.5
5	552.0	0.9297242821066537	623.7497047268857	37.5
5	556.0	0.9341715422525587	622.0497371036093	37.5
5	560.0	0.9387368742427125	622.8081209593299	37.5
5	564.0	0.9419149726171067	623.7319030431448	37.5
5	568.0	0.9413834456192607	624.0003750938687	37.5
5	572.0	0.9484075541818009	624.4851213239538	37.5
5	576.0	0.9492669806220823	624.187411505789	37.5
5	580.0	0.9482002414199148	623.3066842187222	37.5
5	584.0	0.9497228367514217	624.9162594746392	37.5
5	588.0	0.9546399130636569	624.6847508846063	37.5
5	592.0	0.9621795161706946	624.8418256982994	37.5
5	596.0	0.9556406061125351	625.2430296708231	37.5
5	600.0	0.9626143019775311	625.528720990245	37.5
5	604.0	0.9580256453626075	624.6650750326886	37.5
5	608.0	0.9658305784567205	624.3746858304922	37.5
5	612.0	0.9609946186861962	630.0898820577996	37.5
5	616.0	0.9657918022621149	636.4329295291504	37.5
5	620.0	0.9701029897450404	637.5111401869875	37.5
5	624.0	0.9716466293863064	638.2521278787708	37.5
5	628.0	0.9668182393242368	637.3783213479737	37.5
5	632.0	0.9745866505260113	637.8416709913649	37.5
5	636.0	0.9716774807037873	637.8510338217487	37.5
5	640.0	0.9747711156989628	638.4106583217929	37.5
5	644.0	0.978748637716769	640.4944790714238	37.5
5	648.0	0.9764471255904356	641.0786314656816	37.5
5	652.0	0.9801802318672065	639.0704904919086	37.5
5	656.0	0.9806228561130845	638.9030827931746	37.5
5	660.0	0.9840026052776564	640.7643743216023	37.5
5	664.0	0.9857312735657916	640.2383635563223	37.5
5	668.0	0.9845566855277015	640.3702993498656	37.5
6	0.0	1.0881954001758718	1702.4798119238735	37.5
6	4.0	0.9898534344283897	1707.2764644970005	37.5
6	8.0	0.9428722266868995	1708.893112250203	37.5
6	12.0	0.9205597363280769	1704.395849368016	37.5
6	16.0	0.9184907273968923	1708.809383999734	37.5
6	20.0	0.9139618753708242	1707.8957433872804	37.5
6	24.0	0.9168525082039313	1709.4952666599745	37.5
6	28.0	0.91971673810205	1709.1818490597384	37.5
6	32.0	0.9266552660281749	1708.776090371936	37.5
6	36.0	0.93596459542705	1710.895784806124	37.5
6	40.0	0.9440480482601491	1710.4829395622537	37.5
6	44.0	0.950822123619775	1710.0368133511756	37.5
6	48.0	0.9570199906908017	1709.372837844214	37.5
6	52.0	0.9662239164516742	1708.9535899282178	37.5
6	56.0	0.9694834880305353	1708.076558887161	37.5
6	60.0	0.9784461195796319	1707.6944953232385	37.5
6	64.0	0.9820608171372728	1707.844577566668	37.5
6	68.0	0.9888648851905355	1707.6401227000945	37.5
6	72.0	0.9923283186427996	1707.4338731421622	37.5
6	76.0	0.9971368450658169	1707.258284832587	37.5
6	80.0	1.0033136678270846	1706.215082705288	37.5
6	84.0	1.0084642358187348	1707.05752473251	37.5
6	88.0	1.011776405165622	1708.5805086454511	37.5
6	92.0	1.0194883179785839	1708.6404743039711	37.5
6	96.0	1.0298568602935105	1707.4043251884627	37.5
6	100.0	1.0473628833117412	1705.8609908684034	37.5
6	104.0	1.1206216820171206	1707.065589315017	37.5
6	108.0	1.1421885544747967	1705.794503604968	37.5
6	112.0	1.1066619024027906	1706.7222067685136	37.5
6	116.0	1.0031719886384252	1706.513819895523	37.5
6	120.0	0.9488303189535121	1706.9606733676353	37.5
6	124.0	0.9334071997473341	1707.2173876041857	37.5
6	128.0	0.9295619886418864	1705.8730259905797	37.5
6	132.0	0.9301950534761393	1707.617251279464	37.5
6	136.0	0.9304894583984573	1706.3608669855537	37.5
6	140.0	0.9398750571622446	1706.9503523730589	37.5
6	144.0	0.950177032865708	1706.9660661305657	37.5
6	148.0	0.957015827931985	1709.5872762908475	37.5
6	152.0	0.9601036893888183	1707.9919262580984	37.5
6	156.0	0.9625938560306483	1707.093029713961	37.5
6	160.0	0.9691507249792858	1707.0889109375396	37.5
6	164.0	0.9732506902730925	1708.9807009088076	37.5
6	168.0	0.9778228388929182	1705.7586463464818	37.5
6	172.0	0.9829078547701144	1707.753752801736	37.5
6	176.0	0.984619590052804	1708.2303243848266	37.5
6	180.0	0.988511219281269	1707.3812867412182	37.5
6	184.0	0.9884617357301422	1709.0703641661128	37.5
6	188.0	0.993402484930052	1706.558917418418	37.5
6	192.0	0.9937194949267593	1708.0853982451886	37.5
6	196.0	1.0005864097691173	1708.570308821733	37.5
6	200.0	1.0032328349631396	1706.561501513871	37.5
6	204.0	1.0046933651786543	1707.176695957519	37.5
6	208.0	1.0088680130599994	1706.9951795081315	37.5
6	212.0	1.0148203198292625	1708.8883741418963	37.5
6	216.0	1.0159241633013671	1708.291639534726	37.5
6	220.0	1.0238912871440546	1709.0401729071775	37.5
6	224.0	1.0251602074885104	1705.138963334079	37.5
6	228.0	1.035111505392389	1705.0974366610385	37.5
6	232.0	1.0751645943809494	1704.4167186808045	37.5
6	236.0	1.1246796108360575	1707.3726785383612	37.5
6	240.0	1.1166932489509585	1705.5448505826917	37.5
6	244.0	1.0712809998536303	1704.8836411452028	37.5
6	248.0	0.981983274945003	1705.7349389721792	37.5
6	252.0	0.9530952051623678	1707.490094963321	37.5
6	256.0	0.9354454731224942	1706.6430017661728	37.5
6	260.0	0.9261288195178816	1707.998090582338	37.5
6	264.0	0.923152277979924	1708.0118653660222	37.5
6	268.0	0.9265285427276106	1707.1228918054896	37.5
6	272.0	0.9247646372688192	1706.914029010319	37.5
6	276.0	0.9316780108716595	1705.981388804518	37.5
6	280.0	0.9356834718671284	1708.2303137245694	37.5
6	284.0	0.9402666238775945	1708.1719674824592	37.5
6	288.0	0.9474881704565998	1708.0313065519897	37.5
6	292.0	0.952593658363191	1708.8729518022255	37.5
6	296.0	0.954321651610775	1706.7718183782529	37.5
6	300.0	0.9532675558928979	1706.4857397936685	37.5
6	304.0	0.9598068142139619	1706.8537014706114	37.5
6	308.0	0.9622875122170373	1706.3367096641673	37.5
6	312.0	0.9695063274579404	1708.3024434188524	37.5
6	316.0	0.9714509028106607	1707.376341461293	37.5
6	320.0	0.969372399227978	1708.150910252925	37.5
6	324.0	0.9741861021870176	1707.533432203483	37.5
6	328.0	0.9747882118561116	1707.324296784661	37.5
6	332.0	0.9826007419622116	1707.0610127546097	37.5
6	336.0	0.9833505780035213	1707.325883748238	37.5
6	340.0	0.9815808456901118	1707.0376526566183	37.5
6	344.0	0.977282102395972	1705.7415034547512	37.5
6	348.0	0.9894793145894687	1706.408774938601	37.5
6	352.0	0.989049940927435	1706.9699703084916	37.5
6	356.0	0.989914233041601	1705.8683687285975	37.5
6	360.0	0.9891087931420036	1707.6640980372797	37.5
6	364.0	0.9945996078229622	1707.586635606005	37.5
6	368.0	0.9932274022607767	1705.4390141225017	37.5
6	372.0	0.9969659464917966	1706.4927937102964	37.5
6	376.0	1.0016228446310231	1707.1270709559758	37.5
6	380.0	1.000027423714025	1707.0243345220122	37.5
6	384.0	0.9974995759944066	1706.1787156409516	37.5
6	388.0	1.0017824629028325	1707.3061561111183	37.5
6	392.0	1.0074439732088094	1706.5727161351224	37.5
6	396.0	1.009124519211646	1708.728653364724	37.5
6	400.0	1.0093584184918134	1707.149525555442	37.5
6	404.0	1.0092384924303923	1706.4214689195965	37.5
6	408.0	1.0178326794758679	1706.9271314674274	37.5
6	412.0	1.0241917995459024	1706.467053612823	37.5
6	416.0	1.032233501925153	1707.5234260803002	37.5
6	420.0	1.0355728806020874	1708.340956336841	37.5
6	424.0	1.047459630697962	1706.3474406316466	37.5
6	428.0	1.0990274428324875	1705.1259400557635	37.5
6	432.0	1.1089909927387105	1703.0007644926982	37.5
6	436.0	1.0988619611442583	1703.7794551909058	37.5
6	440.0	0.9992771325092785	1701.237725654245	37.5
6	444.0	0.9492276696074431	1705.055281147207	37.5
6	448.0	0.9337515104165938	1707.8612094737443	37.5
6	452.0	0.9202866565787516	1711.694397322462	37.5
6	456.0	0.9152214998131212	1711.7383027170413	37.5
6	460.0	0.9140805215308488	1708.352059038296	37.5
6	464.0	0.9118917759398107	1709.3027833525446	37.5
6	468.0	0.9103359204061789	1708.1784062148774	37.5
6	472.0	0.9165235124433927	1707.8238664261637	37.5
6	476.0	0.9173646792282928	1707.9173017364924	37.5
6	480.0	0.9202613730307125	1708.1258832910107	37.5
6	484.0	0.9307760289277375	1709.1190209269516	37.5
6	488.0	0.9317891659621038	1706.9181732510554	37.5
6	492.0	0.9321425677874303	1707.2610211068115	37.5
6	496.0	0.9392510369690025	1707.368673541218	37.5
6	500.0	0.9391933854163127	1705.6118231145351	37.5
6	504.0	0.9455257383729455	1706.9029313527317	37.5
6	508.0	0.948889725105544	1706.157784723386	37.5
6	512.0	0.9516468865500547	1706.109161477552	37.5
6	516.0	0.95283771663753	1706.7844572011306	37.5
6	520.0	0.9551636128020679	1706.6875582831476	37.5
6	524.0	0.9557286803239466	1706.30162046201	37.5
6	528.0	0.955905793784331	1707.2070348728662	37.5
6	532.0	0.9585465742129422	1703.8437418817907	37.5
6	536.0	0.9607017487397175	1705.5412867738312	37.5
6	540.0	0.9626113109392413	1707.29989524768	37.5
6	544.0	0.9668644652814683	1705.4368328940373	37.5
6	548.0	0.9660808500739451	1705.739245024041	37.5
6	552.0	0.9681479974755967	1706.573918226161	37.5
6	556.0	0.9688834224568244	1705.0120270115249	37.5
6	560.0	0.9716720072958827	1705.350975535942	37.5
6	564.0	0.9700922200379264	1705.5652412138704	37.5
6	568.0	0.9723830250110362	1705.7274518110105	37.5
6	572.0	0.9714567299036004	1706.6466799593125	37.5
6	576.0	0.9829288628755541	1704.8923730299286	37.5
6	580.0	0.9811400372081724	1705.726048644543	37.5
6	584.0	0.9792085836663659	1704.5230784653377	37.5
6	588.0	0.9792633071670257	1706.8180590174884	37.5
6	592.0	0.9897570228052667	1706.3508066043937	37.5
6	596.0	0.9818340799896274	1706.4018066070855	37.5
6	600.0	0.9855475219228506	1707.4257693465456	37.5
6	604.0	0.9853982794991321	1705.486107946192	37.5
6	608.0	0.9926926617608639	1705.8717288549617	37.5
6	612.0	0.9900146684838538	1705.268072735235	37.5
6	616.0	0.9942604091940891	1704.9053408046946	37.5
6	620.0	0.9928236920272028	1704.300094910393	37.5
6	624.0	0.9979233010536882	1705.785931983651	37.5
6	628.0	0.9969432636174976	1706.4555353826945	37.5
6	632.0	1.0020809032754638	1705.638265071684	37.5
6	636.0	0.9980173411982994	1706.5013222595649	37.5
6	640.0	0.9991938122511802	1705.3573597966438	37.5
6	644.0	1.0060356247957418	1707.555641371101	37.5
6	648.0	1.0033919423278443	1705.968801526276	37.5
6	652.0	1.011557309291267	1706.7683375731856	37.5
6	656.0	1.008728546151013	1706.689052692455	37.5
6	660.0	1.015375653308	1707.592963389851	37.5
6	664.0	1.0202340981864286	1707.668419973529	37.5
6	668.0	1.030271758399826	1705.3417552407548	37.5
7	0.0	1.0754157310215309	832.7194289142064	37.5
7	4.0	0.9803213698714588	841.7639073889246	37.5
7	8.0	0.9169094381722108	847.3349577020589	37.5
7	12.0	0.9051067121952839	853.6700221814355	37.5
7	16.0	0.8954756081115939	854.9031707297844	37.5
7	20.0	0.8936023626588315	853.3312584553419	37.5
7	24.0	0.896818276421895	850.681624893562	37.5
7	28.0	0.9000006857709044	850.8231962107471	37.5
7	32.0	0.900834014288262	853.3193678427275	37.5
7	36.0	0.9112976507629851	853.1636680325482	37.5
7	40.0	0.9163705882953945	853.0955556344945	37.5
7	44.0	0.9262341107699381	854.7107410430779	37.5
7	48.0	0.9315812486350693	856.1199027230967	37.5
7	52.0	0.941118441238254	854.555566722437	37.5
7	56.0	0.9446121190799441	855.3041207726596	37.5
7	60.0	0.9510997076601105	855.51346489901	37.5
7	64.0	0.9543414520777982	854.547828307363	37.5
7	68.0	0.9584483283298146	854.3168330533894	37.5
7	72.0	0.9646217089772475	855.4767527943628	37.5
7	76.0	0.9665096201422545	855.3019034224473	37.5
7	80.0	0.971020058102064	853.4273742161413	37.5
7	84.0	0.9788231891759919	853.9518113848541	37.5
7	88.0	0.9827476900810097	852.8582015213606	37.5
7	92.0	0.9832286239576898	854.5088978076996	37.5
7	96.0	0.993613311754886	853.586626638876	37.5
7	100.0	0.9961246443385452	857.9870730229932	37.5
7	104.0	1.0170823679422833	856.1503851441615	37.5
7	108.0	1.0752396938996653	856.4067122184073	37.5
7	112.0	1.1005666480209646	856.7233806780404	37.5
7	116.0	1.0717708370090482	855.2355986855999	37.5
7	120.0	0.9819477763071062	856.7813642508745	37.5
7	124.0	0.9228015183922283	858.5519515635694	37.5
7	128.0	0.9057023116311431	856.0482678741643	37.5
7	132.0	0.8998900604310394	856.36594879881	37.5
7	136.0	0.9024077661369371	858.385028030915	37.5
7	140.0	0.9083715621073242	855.5608194984505	37.5
7	144.0	0.9164490756031803	855.4527063104703	37.5
7	148.0	0.919464665226002	855.3541941142704	37.5
7	152.0	0.9282618733054285	855.9716356887558	37.5
7	156.0	0.9311524456813987	855.0616256549076	37.5
7	160.0	0.937922376583106	856.0822679561708	37.5
7	164.0	0.9420090409331656	856.1919866471216	37.5
7	168.0	0.9481859072882718	854.9890794899271	37.5
7	172.0	0.9517599384956555	854.6393194748894	37.5
7	176.0	0.9531243692038093	856.7916464113298	37.5
7	180.0	0.9512473519031918	856.5475516393947	37.5
7	184.0	0.9580500328493821	855.706765110928	37.5
7	188.0	0.9589129898819632	855.9737566006955	37.5
7	192.0	0.9646089326291233	854.7867076017625	37.5
7	196.0	0.9643033191705878	856.1213294164612	37.5
7	200.0	0.9674037883765295	855.8132496002635	37.5
7	204.0	0.972479483259785	855.7615366110606	37.5
7	208.0	0.9710007210672188	857.2380087121583	37.5
7	212.0	0.9809267261524441	855.0681429743976	37.5
7	216.0	0.9805402390733385	855.453620222945	37.5
7	220.0	0.9790516440636042	855.892889381849	37.5
7	224.0	0.987299697108016	856.8988643740385	37.5
7	228.0	0.9893130677365197	855.4159993272357	37.5
7	232.0	0.9908942626390167	853.97499938289	37.5
7	236.0	0.9987886724310469	853.7386391178228	37.5
7	240.0	1.0058573596956524	855.3708663707012	37.5
7	244.0	1.012651430423635	855.2333933236016	37.5
7	248.0	1.0379841853868084	856.7529443404289	37.5
7	252.0	1.0776879668195578	855.894454571071	37.5
7	256.0	1.0851626609898761	857.5261925485503	37.5
7	260.0	1.038487718862602	857.666480805836	37.5
7	264.0	0.9544058268006076	857.5136418531949	37.5
7	268.0	0.9229374664875024	857.3836383530532	37.5
7	272.0	0.9099705921859099	856.0024181038273	37.5
7	276.0	0.8997370329550957	855.2991945672047	37.5
7	280.0	0.8932385655727323	858.5763393243952	37.5
7	284.0	0.8980533526353635	858.4081897979225	37.5
7	288.0	0.9086549867161097	857.8337866961735	37.5
7	292.0	0.9063187664486447	856.0710971956445	37.5
7	296.0	0.9096851899475139	857.6172257289211	37.5
7	300.0	0.9147199667847233	858.6004317153697	37.5
7	304.0	0.9196952784895353	859.0012483800105	37.5
7	308.0	0.923254690534886	859.2541055944006	37.5
7	312.0	0.9290771852807834	857.5366026820311	37.5
7	316.0	0.9357360677790765	858.8112317555186	37.5
7	320.0	0.9353341551428789	858.4227053451582	37.5
7	324.0	0.9392944495834082	859.172187487135	37.5
7	328.0	0.9386165417351646	860.1828537402328	37.5
7	332.0	0.9480660974043831	858.1980383928217	37.5
7	336.0	0.9485412304391889	858.2878550379131	37.5
7	340.0	0.9498545981312025	858.4343256963775	37.5
7	344.0	0.9491384255367834	859.6069352248786	37.5
7	348.0	0.9535762879413049	858.1043073917097	37.5
7	352.0	0.9576742158094432	858.4719416591621	37.5
7	356.0	0.9552980139547103	859.6179394536817	37.5
7	360.0	0.9589706854867008	857.973117354184	37.5
7	364.0	0.9588948946199117	858.7727971321096	37.5
7	368.0	0.9643540953854665	858.2982001765819	37.5
7	372.0	0.9653033366893348	858.5315047479104	37.5
7	376.0	0.967755256166084	858.4788752467169	37.5
7	380.0	0.974331210037044	858.0909831098699	37.5
7	384.0	0.9718909387942553	859.1306245344425	37.5
7	388.0	0.9686477061748937	858.105410857717	37.5
7	392.0	0.9710719480922069	857.8230979232145	37.5
7	396.0	0.9775289196728844	857.7953881515531	37.5
7	400.0	0.9764432100396033	858.1096682432141	37.5
7	404.0	0.9758008616121766	859.0352232171978	37.5
7	408.0	0.9807333823533866	859.3624495725908	37.5
7	412.0	0.9851777219311217	857.5396102870684	37.5
7	416.0	0.9878830575582718	857.5019525697535	37.5
7	420.0	0.9885935278865161	857.7089461910527	37.5
7	424.0	0.9977772593265263	858.4762634535541	37.5
7	428.0	0.9929387691789895	857.9707303085339	37.5
7	432.0	0.9912421242440953	859.145761172488	37.5
7	436.0	0.9970146485090935	856.845897452948	37.5
7	440.0	1.004213815696755	857.4258783816189	37.5
7	444.0	1.0085221086242542	857.3251520953509	37.5
7	448.0	1.0193457094481095	858.523253382284	37.5
7	452.0	1.0513550773321347	859.4374819937996	37.5
7	456.0	1.0735190899055442	861.4768568062694	37.5
7	460.0	1.0638450127690458	862.6401806652956	37.5
7	464.0	0.9961937581949282	862.0229158628214	37.5
7	468.0	0.9320157511898596	862.3497904754832	37.5
7	472.0	0.9143374747383541	859.7612482995053	37.5
7	476.0	0.9031382964437922	861.356933168796	37.5
7	480.0	0.899444367024816	861.1387815179572	37.5
7	484.0	0.9007418669430927	859.7890463706331	37.5
7	488.0	0.8915593006012791	860.1220323593444	37.5
7	492.0	0.8942724140388348	856.8720675174318	37.5
7	496.0	0.8991349344863958	859.9539338851157	37.5
7	500.0	0.9020404902028124	859.3588853439778	37.5
7	504.0	0.9031842027795609	860.3844978960276	37.5
7	508.0	0.9061292458411129	861.6646453047733	37.5
7	512.0	0.9116586029767797	860.574512422505	37.5
7	516.0	0.9154835791239004	860.7703805894373	37.5
7	520.0	0.9173534634574328	859.475407754312	37.5
7	524.0	0.9240744123625064	860.8607704738147	37.5
7	528.0	0.926025508482279	858.0127151594771	37.5
7	532.0	0.9262212646483406	858.0959744954814	37.5
7	536.0	0.9244776667108319	858.6656326779163	37.5
7	540.0	0.9289413337572333	859.6264675400735	37.5
7	544.0	0.9356933939039287	858.7009134337322	37.5
7	548.0	0.9364488922917443	859.2559991978216	37.5
7	552.0	0.9362684001310357	859.0266807007876	37.5
7	556.0	0.9412253988641907	857.7455400583469	37.5
7	560.0	0.9442025936771176	857.0858518668066	37.5
7	564.0	0.9430240185483603	861.7936948070097	37.5
7	568.0	0.9472123667140552	857.7405131681567	37.5
7	572.0	0.9492452469004321	859.2295391711236	37.5
7	576.0	0.952913730380666	860.5683033846398	37.5
7	580.0	0.9489410223860538	858.921536469138	37.5
7	584.0	0.9533615863159275	860.0857503554085	37.5
7	588.0	0.9577324659050839	859.6256073646827	37.5
7	592.0	0.9586786377051802	859.0816225142441	37.5
7	596.0	0.9546390509461786	859.2477073787946	37.5
7	600.0	0.9579039987313634	859.1661943877879	37.5
7	604.0	0.9573368011208642	859.2796174386461	37.5
7	608.0	0.9614190953299605	859.2552913076677	37.5
7	612.0	0.9609687209520059	864.7045335049086	37.5
7	616.0	0.9636691921960597	864.6907902977937	37.5
7	620.0	0.9652817844803605	866.4489426461428	37.5
7	624.0	0.96290118647192	868.1622065542653	37.5
7	628.0	0.9677037475449506	865.9062136198414	37.5
7	632.0	0.9683215604796691	868.2906697659175	37.5
7	636.0	0.9699744985296516	867.4196402402816	37.5
7	640.0	0.9664781619128151	872.3209734127773	37.5
7	644.0	0.9738335096144375	873.2349776343957	37.5
7	648.0	0.9697908273389201	872.9832872020929	37.5
7	652.0	0.9773918133805376	871.9790536963279	37.5
7	656.0	0.9775156703226506	872.4109475653233	37.5
7	660.0	0.9787635639384419	873.8045561151436	37.5
7	664.0	0.9775070026036794	872.3182423931278	37.5
7	668.0	0.976429018755316	874.5865551340383	37.5
9	0.0	1.0815991996358894	1013.32856829532	37.5
9	4.0	0.9831688459279899	1023.3974469235992	37.5
9	8.0	0.9292969177142951	1032.1664307088354	37.5
9	12.0	0.9173373726795806	1031.8557052091612	37.5
9	16.0	0.9100794750158423	1036.2179392502717	37.5
9	20.0	0.906756186945738	1032.9079416632828	37.5
9	24.0	0.9130925492080405	1029.6926577595443	37.5
9	28.0	0.915180900339034	1028.0224132457524	37.5
9	32.0	0.9188001534699651	1031.8117009910454	37.5
9	36.0	0.9312055229827164	1032.3748533096305	37.5
9	40.0	0.9372029131801581	1031.1012729129418	37.5
9	44.0	0.94328151516384	1032.6117648275	37.5
9	48.0	0.9483942639690794	1034.0418671420834	37.5
9	52.0	0.9556478095661166	1034.8517726451005	37.5
9	56.0	0.9665746667450059	1035.4179042013916	37.5
9	60.0	0.965998662589117	1036.143749406715	37.5
9	64.0	0.9769442749563085	1035.2550246514415	37.5
9	68.0	0.9756673834306393	1034.4622099349033	37.5
9	72.0	0.9842630045201451	1033.2710346420913	37.5
9	76.0	0.9841535649376076	1033.3770879113008	37.5
9	80.0	0.9902641105707138	1032.7361596871688	37.5
9	84.0	0.9946982129021487	1033.0783550015376	37.5
9	88.0	1.0002821565491415	1034.6071292819945	37.5
9	92.0	1.0099530664303864	1032.8424920101345	37.5
9	96.0	1.0110271026411806	1033.3816121487675	37.5
9	100.0	1.0205310107070307	1034.8869687309036	37.5
9	104.0	1.0542897734011984	1034.0887923389153	37.5
9	108.0	1.1248218936285963	1034.192741653911	37.5
9	112.0	1.1316945086049732	1034.633586132026	37.5
9	116.0	1.0774321811318641	1035.5779119521965	37.5
9	120.0	0.9650771536257832	1035.4437468963984	37.5
9	124.0	0.9355256321548601	1035.3435817279749	37.5
9	128.0	0.9188191255494154	1033.6409594459196	37.5
9	132.0	0.9143840267952338	1035.0616283360357	37.5
9	136.0	0.920013154578261	1035.0000485779929	37.5
9	140.0	0.9277309236017046	1037.2348572136216	37.5
9	144.0	0.9357228669451263	1034.02359004507	37.5
9	148.0	0.9384352377878797	1033.428964148338	37.5
9	152.0	0.9492745100582904	1034.090259588563	37.5
9	156.0	0.952026992552031	1033.6058073051902	37.5
9	160.0	0.9610873313100765	1035.0164809354617	37.5
9	164.0	0.9645277728399136	1032.545859814369	37.5
9	168.0	0.9682985762164037	1034.6157731474352	37.5
9	172.0	0.9713374850324668	1033.3895693933391	37.5
9	176.0	0.9722201714996407	1033.6504643040446	37.5
9	180.0	0.9783801933715133	1033.1655518662244	37.5
9	184.0	0.9795912387040651	1035.5755674263985	37.5
9	188.0	0.9843159554095788	1032.110254511958	37.5
9	192.0	0.9878499127534883	1035.5692142152432	37.5
9	196.0	0.9896891138240691	1035.3153321511509	37.5
9	200.0	0.9970011100564942	1033.6155550324288	37.5
9	204.0	0.9907710019142596	1035.735029893984	37.5
9	208.0	0.9982906318679429	1034.0845780863451	37.5
9	212.0	1.001387262962567	1033.6925717968268	37.5
9	216.0	1.00028231567362	1032.994400119515	37.5
9	220.0	1.0107498138091988	1033.044031196829	37.5
9	224.0	1.0093499340306973	1033.2331247387383	37.5
9	228.0	1.0173468978336784	1035.3907878825903	37.5
9	232.0	1.0216392827367222	1030.8422666408874	37.5
9	236.0	1.027921850644782	1036.617306659042	37.5
9	240.0	1.039542233586948	1047.1741432978902	37.5
9	244.0	1.09683966804628	1047.9951001742938	37.5
9	248.0	1.1191078214080137	1047.4413107942448	37.5
9	252.0	1.1047837699845555	1048.5979652194817	37.5
9	256.0	1.0100851524811525	1046.9798220017506	37.5
9	260.0	0.9516868507644143	1047.361524628693	37.5
9	264.0	0.935222912995193	1047.147177853658	37.5
9	268.0	0.9204295916730252	1049.504466391923	37.5
9	272.0	0.9151496770374465	1049.9823473922395	37.5
9	276.0	0.912342898008849	1049.520557829728	37.5
9	280.0	0.918620575521069	1050.4348592290696	37.5
9	284.0	0.9207269794962811	1050.5687966817786	37.5
9	288.0	0.9255534580556614	1049.2663534601577	37.5
9	292.0	0.9343999200339288	1049.895145389494	37.5
9	296.0	0.9377664853712863	1049.4145939005316	37.5
9	300.0	0.9400367956453769	1049.785176918697	37.5
9	304.0	0.9404584062281479	1049.6950172723546	37.5
9	308.0	0.94517659373496	1050.5225512268262	37.5
9	312.0	0.9514976605038901	1050.5249269965748	37.5
9	316.0	0.9564546449990701	1048.8796423126744	37.5
9	320.0	0.9515363075027412	1049.644801599214	37.5
9	324.0	0.9601352842362014	1048.5808791527706	37.5
9	328.0	0.961239079025938	1051.1149493797566	37.5
9	332.0	0.9666523010351687	1049.533152554351	37.5
9	336.0	0.9733541423482956	1048.8604697427108	37.5
9	340.0	0.9644648294424571	1049.6718783609738	37.5
9	344.0	0.9705695222082015	1047.9382795407382	37.5
9	348.0	0.9730596921931514	1046.9287467120712	37.5
9	352.0	0.9754550717395811	1046.5170537129084	37.5
9	356.0	0.9765842289545531	1046.271955771881	37.5
9	360.0	0.9802324862948556	1047.7380001265574	37.5
9	364.0	0.9809292076563824	1047.8833724576111	37.5
9	368.0	0.9846460866149107	1047.7526007787512	37.5
9	372.0	0.9874963510127119	1048.3663559699248	37.5
9	376.0	0.993092286534611	1042.8209180675804	37.5
9	380.0	0.9928832961814328	1042.1999633189891	37.5
9	384.0	0.9958929406606859	1043.0075508695186	37.5
9	388.0	0.9879422976159864	1043.118586709258	37.5
9	392.0	0.994672961049278	1043.2536353526775	37.5
9	396.0	1.0050812801926416	1044.2869028947157	37.5
9	400.0	0.9969766156917192	1042.5077755228288	37.5
9	404.0	0.9988204990561897	1044.0627325524897	37.5
9	408.0	1.0020625413888284	1043.8080882901015	37.5
9	412.0	1.0041672805484354	1044.8659998251524	37.5
9	416.0	1.0083883385078949	1044.060017142841	37.5
9	420.0	1.007738640248733	1045.0690962854187	37.5
9	424.0	1.0128999028212173	1043.9329638209997	37.5
9	428.0	1.0223823763861508	1045.2837970112284	37.5
9	432.0	1.0201328683686433	1044.4187233428138	37.5
9	436.0	1.0290447523976454	1045.7087422565803	37.5
9	440.0	1.0344436934105128	1045.0934351049837	37.5
9	444.0	1.064405636015119	1045.5269398719597	37.5
9	448.0	1.1093406180197798	1046.4017998049085	37.5
9	452.0	1.1032604993584745	1046.1237411120535	37.5
9	456.0	1.0720084727978358	1045.3569500027784	37.5
9	460.0	0.967303923316149	1043.8114387515586	37.5
9	464.0	0.9398662754471582	1043.9288037528536	37.5
9	468.0	0.9218195922795444	1044.7994848869828	37.5
9	472.0	0.912711043968699	1046.8044236176995	37.5
9	476.0	0.9102560612876708	1048.610324128016	37.5
9	480.0	0.9058403160148994	1047.3423303654777	37.5
9	484.0	0.908783758061103	1046.9257755477147	37.5
9	488.0	0.9051696215022252	1048.2652710429552	37.5
9	492.0	0.911484705340074	1047.7529429394392	37.5
9	496.0	0.9089014798319596	1049.6054567925369	37.5
9	500.0	0.9189862264548103	1048.496806743172	37.5
9	504.0	0.923089706812154	1048.5857419454774	37.5
9	508.0	0.923407292432345	1047.4861918669958	37.5
9	512.0	0.9283484091537882	1047.3420944594227	37.5
9	516.0	0.9339659352530669	1048.418644003155	37.5
9	520.0	0.9402453296063797	1049.0751202634983	37.5
9	524.0	0.938804817922014	1047.6756574469896	37.5
9	528.0	0.9456998038580854	1045.2090688498856	37.5
9	532.0	0.9443503888026156	1043.796208997776	37.5
9	536.0	0.9473975436584731	1043.0281961074747	37.5
9	540.0	0.9565462477073119	1043.2848686605068	37.5
9	544.0	0.9513291278353411	1042.8360677037444	37.5
9	548.0	0.9565547459360633	1043.214482267419	37.5
9	552.0	0.9574958050003938	1043.686470066312	37.5
9	556.0	0.9607631837455238	1044.1987775770217	37.5
9	560.0	0.9594100228549423	1043.132699034686	37.5
9	564.0	0.9567545079317219	1044.7638295625227	37.5
9	568.0	0.96725629086367	1042.5894824815075	37.5
9	572.0	0.9664640427683147	1044.9927974038435	37.5
9	576.0	0.9654701178700381	1043.6020065528533	37.5
9	580.0	0.9746485284723319	1045.9573144758465	37.5
9	584.0	0.9715011385760124	1045.0502316421182	37.5
9	588.0	0.9714990275745214	1044.979158217939	37.5
9	592.0	0.9772083786595233	1046.1093224028507	37.5
9	596.0	0.9751184067999309	1045.0608764127603	37.5
9	600.0	0.9730110584274594	1046.324298195104	37.5
9	604.0	0.9801156030278327	1045.307040163659	37.5
9	608.0	0.983077097918255	1043.5587030398422	37.5
9	612.0	0.9798159542931629	1048.862137972475	37.5
9	616.0	0.9871495671157116	1043.5592061590444	37.5
9	620.0	0.984532655104336	1047.1514654492491	37.5
9	624.0	0.9776259294823152	1046.6259640541282	37.5
9	628.0	0.9827975711395881	1046.68720062736	37.5
9	632.0	0.9900866241319543	1047.2961167248068	37.5
9	636.0	0.9943372845938931	1047.1966162503588	37.5
9	640.0	0.992044335294188	1048.210271417974	37.5
9	644.0	0.990232335615173	1049.9322630513668	37.5
9	648.0	0.9909803541075343	1049.8965203231337	37.5
9	652.0	0.9964621457095032	1049.6643103790152	37.5
9	656.0	0.9963556455670186	1049.3585159525503	37.5
9	660.0	1.0003152234254895	1050.217786550682	37.5
9	664.0	1.0022333731735973	1050.7082555829386	37.5
9	668.0	1.0030838818766523	1051.5196245304169	37.5
11	0.0	0.9043250844873609	441.676376469525	37.5
11	4.0	0.916848405717009	448.7723239671295	37.5
11	8.0	0.9415937105846417	451.7643762482995	37.5
11	12.0	0.9559741336218672	469.592680504425	37.5
11	16.0	0.9505677549621503	476.1883616807634	37.5
11	20.0	0.9438417758206346	477.2694355014885	37.5
11	24.0	0.9437769320173905	467.4411916872077	37.5
11	28.0	0.9558626148448277	461.3328289768464	37.5
11	32.0	0.9520405423481331	461.53233196837033	37.5
11	36.0	0.9556051786533863	461.8182424597305	37.5
11	40.0	0.9646212536577992	461.7145748071384	37.5
11	44.0	0.9621022895633147	461.2551945167136	37.5
11	48.0	0.9658859791843684	462.3872525691749	37.5
11	52.0	0.9672358384543696	461.2828719830115	37.5
11	56.0	0.9707360672058976	458.7835186262162	37.5
11	60.0	0.9696080305367962	457.7102744102136	37.5
11	64.0	0.9771583394518242	456.8816965673476	37.5
11	68.0	0.9748252624247553	465.8001842221881	37.5
11	72.0	0.9834595744007053	466.7430654133899	37.5
11	76.0	0.9884082187414833	466.09618778006296	37.5
11	80.0	0.9882891903928395	465.72460782020056	37.5
11	84.0	0.9872670255911304	466.2629514015772	37.5
11	88.0	0.9878637639017385	467.36145917270255	37.5
11	92.0	0.9880285345882902	466.9018704642087	37.5
11	96.0	0.9899407893799161	467.44581667137874	37.5
11	100.0	1.000796849806465	469.1812557152176	37.5
11	104.0	1.0089743259752566	468.7676939409486	37.5
11	108.0	1.0238297417148348	467.4579416999361	37.5
11	112.0	1.0325385802018603	468.31859335243246	37.5
11	116.0	1.0295775555387132	469.59861531551	37.5
11	120.0	1.0048459453085892	470.321103008096	37.5
11	124.0	0.986146612334625	469.7318108040391	37.5
11	128.0	0.9808181938681695	470.1575448957087	37.5
11	132.0	0.9792251794030904	469.8702189871243	37.5
11	136.0	0.9789900561787295	470.0941708677411	37.5
11	140.0	0.9795409600347078	469.9696627684219	37.5
11	144.0	0.9846337930145401	470.1194001302187	37.5
11	148.0	0.9809047681025291	469.89321998719566	37.5
11	152.0	0.9881901112088949	475.52884061654015	37.5
11	156.0	0.9906928812982261	477.74935204080975	37.5
11	160.0	0.990806771057845	477.1896003284552	37.5
11	164.0	0.9944252017173407	475.6193575893959	37.5
11	168.0	1.0008137554801355	476.108744562498	37.5
11	172.0	0.9964661475198249	476.1999296201348	37.5
11	176.0	0.9969137807827941	474.49517394337926	37.5
11	180.0	0.9989892135164711	474.4443749465804	37.5
11	184.0	0.9989272831405367	472.8328388231705	37.5
11	188.0	1.0013601569871944	473.5129997259199	37.5
11	192.0	0.9968505156455607	472.3294455429054	37.5
11	196.0	0.9929394015267328	472.70523272103424	37.5
11	200.0	1.0015846648678355	473.1013289676779	37.5
11	204.0	0.9975143787695062	472.4359358517783	37.5
11	208.0	0.9966931364011469	471.93037139913946	37.5
11	212.0	0.9971316131782877	471.428465638865	37.5
11	216.0	1.0024110355696199	468.3619536313256	37.5
11	220.0	0.9995107766760614	468.6664869275616	37.5
11	224.0	0.9998084724835894	460.53666330200525	37.5
11	228.0	1.0020595432636128	468.06862109361407	37.5
11	232.0	1.000527424631842	468.36213809617215	37.5
11	236.0	1.0082477008150612	478.40972643353183	37.5
11	240.0	1.0071390436401138	488.43281179737846	37.5
11	244.0	1.00453072577057	487.82163511471225	37.5
11	248.0	1.0113624066245246	487.6337035896011	37.5
11	252.0	1.0095474254163364	487.7016906329858	37.5
11	256.0	1.0085669070175007	489.4331803756271	37.5
11	260.0	1.0112886523844007	486.0941336206972	37.5
11	264.0	1.0023504714692715	486.8451085537605	37.5
11	268.0	0.9873479395848389	487.71480270589547	37.5
11	272.0	0.9850832760740456	489.1374968338926	37.5
11	276.0	0.9749030126537336	487.72420994777593	37.5
11	280.0	0.9693588965154318	489.3899198680896	37.5
11	284.0	0.965533000145394	488.4269969764595	37.5
11	288.0	0.968488496028359	488.4108246855978	37.5
11	292.0	0.9642034227042177	489.24878364710577	37.5
11	296.0	0.9655682393019214	489.39149302144057	37.5
11	300.0	0.960489647227218	488.2229780335356	37.5
11	304.0	0.9678114081749472	489.7808038534188	37.5
11	308.0	0.9642154644603748	490.7502647430287	37.5
11	312.0	0.9642241066584534	491.3795683560908	37.5
11	316.0	0.9644634818943124	492.64837846235343	37.5
11	320.0	0.9616750777992271	492.5007355949674	37.5
11	324.0	0.96325540997957	492.787933187428	37.5
11	328.0	0.9658935764005416	493.6174238293809	37.5
11	332.0	0.9680532123859994	493.2415015807736	37.5
11	336.0	0.9676702847511911	493.0773037340711	37.5
11	340.0	0.9678146874593233	493.3222355104703	37.5
11	344.0	0.9684235997340443	493.67542300244776	37.5
11	348.0	0.969765395053458	492.6707576028653	37.5
11	352.0	0.9680871628395888	493.0190078054612	37.5
11	356.0	0.9755844837954329	492.95554991717125	37.5
11	360.0	0.9694415282813995	492.398014407733	37.5
11	364.0	0.970480093045976	493.2341679678767	37.5
11	368.0	0.969189372676956	493.356031183516	37.5
11	372.0	0.9682506047319687	493.4781767420505	37.5
11	376.0	0.9688656820269776	490.1211088292248	37.5
11	380.0	0.9709776626657372	488.83430520488247	37.5
11	384.0	0.9748890748590008	487.4104113883389	37.5
11	388.0	0.969759289704438	487.9494454063406	37.5
11	392.0	0.9700695756799801	489.8446167132805	37.5
11	396.0	0.9713180112617843	489.8618981074901	37.5
11	400.0	0.972314383355867	488.4672501224627	37.5
11	404.0	0.9725395816463381	489.2452766272996	37.5
11	408.0	0.9802075982272007	488.5161199013641	37.5
11	412.0	0.9778347997403023	490.761285358116	37.5
11	416.0	0.9747718311340816	489.4877693015405	37.5
11	420.0	0.9753817839185559	490.0253526544837	37.5
11	424.0	0.972499629894704	489.9988066582513	37.5
11	428.0	0.9784363162844117	490.155225819136	37.5
11	432.0	0.9776853863626275	490.2928291095921	37.5
11	436.0	0.9773755285252403	490.8162956666962	37.5
11	440.0	0.9788507952332505	490.451203068731	37.5
11	444.0	0.9794395996569901	490.6158742150605	37.5
11	448.0	0.9819428379757107	492.28128264907457	37.5
11	452.0	0.9783691351571137	490.6686718358483	37.5
11	456.0	0.9881108356506898	491.93259523178506	37.5
11	460.0	0.9838686053156379	491.0562340881168	37.5
11	464.0	0.979477504047642	493.6705102546052	37.5
11	468.0	0.97552331282503	489.5444949793803	37.5
11	472.0	0.9817377112678768	492.8521968536712	37.5
11	476.0	0.9734518259170518	491.9785503918072	37.5
11	480.0	0.9736303833578343	492.0270535244008	37.5
11	484.0	0.9670690388720241	491.329045358643	37.5
11	488.0	0.962674087717941	490.647408079862	37.5
11	492.0	0.9621513675977854	489.1883893198736	37.5
11	496.0	0.9598520290994653	488.5210559692466	37.5
11	500.0	0.9583913414622544	488.2840938433736	37.5
11	504.0	0.9570614979265128	489.832259067262	37.5
11	508.0	0.9570024549651434	491.3944225021191	37.5
11	512.0	0.954748716806759	490.7630649613466	37.5
11	516.0	0.9567752455820339	491.160302001214	37.5
11	520.0	0.9595076821866485	489.5339238571169	37.5
11	524.0	0.9630537974182946	490.0161852674933	37.5
11	528.0	0.9561257772954438	491.191426416937	37.5
11	532.0	0.9592781116109773	495.93383498511287	37.5
11	536.0	0.9655043458522671	495.5000525146885	37.5
11	540.0	0.9663184986758141	494.8695298375043	37.5
11	544.0	0.9646190920884667	494.653057704262	37.5
11	548.0	0.9687854291712733	495.2885324611056	37.5
11	552.0	0.9708976699374712	495.59088974337226	37.5
11	556.0	0.9698539925966136	496.760472847141	37.5
11	560.0	0.9710369541021954	493.8942228699598	37.5
11	564.0	0.9718411700575992	493.8956309915932	37.5
11	568.0	0.9773338449228569	495.0006602241969	37.5
11	572.0	0.9761833852685735	495.12626865868987	37.5
11	576.0	0.9774084353936738	494.3338922284131	37.5
11	580.0	0.9742083536147204	494.7633014532363	37.5
11	584.0	0.9793839331326792	495.6370474932051	37.5
11	588.0	0.9766310364329233	494.8656469516824	37.5
11	592.0	0.9845265344585872	494.88481984766304	37.5
11	596.0	0.9790509879130239	495.1987861781441	37.5
11	600.0	0.9842123384601072	494.6558578456677	37.5
11	604.0	0.9843663658834568	494.9520469825573	37.5
11	608.0	0.9823844088726178	497.8380685559059	37.5
11	612.0	0.9849084573864031	498.8974583710527	37.5
11	616.0	0.9848735802640526	487.4056628558067	37.5
11	620.0	0.9901914755035105	485.64900676208487	37.5
11	624.0	0.9892125178693043	483.21433758933625	37.5
11	628.0	0.990991847539954	485.6038249623076	37.5
11	632.0	0.9923658726489739	480.89087433406223	37.5
11	636.0	0.9932432624527738	485.6076163257863	37.5
11	640.0	0.996265350959946	487.1488541179807	37.5
11	644.0	0.9912617536257069	486.53461128936266	37.5
11	648.0	0.9942939610902293	486.1447604633382	37.5
11	652.0	0.993283319934037	486.0344068883418	37.5
11	656.0	0.9953182768383131	487.4233626598491	37.5
11	660.0	0.998073916810425	489.3526571779805	37.5
11	664.0	0.999774401854523	488.0157334410609	37.5
11	668.0	0.9935252883329154	485.6885013065976	37.5
13	0.0	1.0811340534676548	1454.1678603555351	37.5
13	4.0	0.985217376255169	1461.2593899658082	37.5
13	8.0	0.9400305439598001	1462.716221721554	37.5
13	12.0	0.9227191760555996	1469.3853180436038	37.5
13	16.0	0.9186421557537949	1466.6584281561877	37.5
13	20.0	0.9197450531310422	1469.529830482102	37.5
13	24.0	0.9223296363968987	1468.3500042208589	37.5
13	28.0	0.9256727772856091	1466.8970021245807	37.5
13	32.0	0.933471797141581	1470.8792127072509	37.5
13	36.0	0.9413189665863843	1470.6121933423356	37.5
13	40.0	0.9470676619736029	1470.231269241233	37.5
13	44.0	0.9549630070199809	1471.1357655686556	37.5
13	48.0	0.9610962487992522	1471.851717235271	37.5
13	52.0	0.9710523234119159	1473.7600098920582	37.5
13	56.0	0.9744885378980531	1474.2208283379105	37.5
13	60.0	0.9753197061532426	1472.3519659551475	37.5
13	64.0	0.9863687582234504	1474.043619635033	37.5
13	68.0	0.9887199291389119	1473.4672413787666	37.5
13	72.0	0.9969224326644455	1471.9838431118874	37.5
13	76.0	1.0012778594793361	1472.9772367675107	37.5
13	80.0	1.0060648637271257	1472.0452152553637	37.5
13	84.0	1.0074075205642623	1471.8566829569827	37.5
13	88.0	1.0152532853208989	1470.985685024071	37.5
13	92.0	1.0202192312335008	1471.780779555961	37.5
13	96.0	1.032078866414224	1472.2627858641576	37.5
13	100.0	1.0594852260474492	1474.1016382223315	37.5
13	104.0	1.1296908993733137	1473.3253789151584	37.5
13	108.0	1.1381556893948945	1472.9727704566906	37.5
13	112.0	1.0835531022532776	1472.546442684928	37.5
13	116.0	0.983748430284103	1475.0871925059496	37.5
13	120.0	0.9462725296297907	1474.7682975211692	37.5
13	124.0	0.9356554372995031	1472.7482950410565	37.5
13	128.0	0.9290466746788661	1474.4255983250223	37.5
13	132.0	0.9309731355258004	1474.927429558561	37.5
13	136.0	0.930614558916395	1475.428772730945	37.5
13	140.0	0.9420305467510817	1472.769690056101	37.5
13	144.0	0.9464235359680641	1474.4603954283805	37.5
13	148.0	0.9547828183006665	1472.8436071472909	37.5
13	152.0	0.9597957172158837	1473.7765440640514	37.5
13	156.0	0.9669668934867527	1473.4058115305063	37.5
13	160.0	0.969419670179618	1474.1865762837754	37.5
13	164.0	0.9728370514392217	1476.361655595873	37.5
13	168.0	0.9804781479273962	1474.9766125073645	37.5
13	172.0	0.9870904403970577	1473.8916852791742	37.5
13	176.0	0.9821750033488387	1475.5606431726394	37.5
13	180.0	0.9874373124519067	1473.4390752528682	37.5
13	184.0	0.9922937447129809	1476.511468191518	37.5
13	188.0	0.9975273097341159	1474.75891629409	37.5
13	192.0	0.9970668412071246	1474.427913998403	37.5
13	196.0	0.9947726563292599	1475.49306751179	37.5
13	200.0	1.0026920631636818	1475.6543703356856	37.5
13	204.0	1.0091260122616383	1476.7989087394917	37.5
13	208.0	1.0119010088123375	1475.6031624744826	37.5
13	212.0	1.014141599553774	1475.6512551794683	37.5
13	216.0	1.015196061202008	1475.1233303245715	37.5
13	220.0	1.0250263902109928	1475.3741282440938	37.5
13	224.0	1.0275152205668079	1479.3300353136044	37.5
13	228.0	1.0431009211738727	1472.3848938580957	37.5
13	232.0	1.0990602991368301	1473.8093752401498	37.5
13	236.0	1.126038098815441	1476.140858223955	37.5
13	240.0	1.1181231322760783	1476.0303052797367	37.5
13	244.0	1.0413369032081934	1473.1381373844015	37.5
13	248.0	0.9821771955003247	1474.1070442643763	37.5
13	252.0	0.947771032732756	1475.5620562176582	37.5
13	256.0	0.9412559159899105	1479.3193740222018	37.5
13	260.0	0.9273849935847878	1479.028940226015	37.5
13	264.0	0.9292487116936018	1479.0996724051024	37.5
13	268.0	0.9298718040108879	1476.9357227825385	37.5
13	272.0	0.9263736973230403	1475.3222946866829	37.5
13	276.0	0.930605095375345	1475.9238949990447	37.5
13	280.0	0.9408571690000609	1476.740853683668	37.5
13	284.0	0.9421364587932257	1476.4645344310652	37.5
13	288.0	0.9480977823485184	1474.7702249165854	37.5
13	292.0	0.9522206812463042	1476.3600208732844	37.5
13	296.0	0.9542609998729864	1475.9710706332644	37.5
13	300.0	0.960225731097721	1474.9097411424118	37.5
13	304.0	0.9615474736888178	1475.3061085226288	37.5
13	308.0	0.9625859374995959	1475.3784994061407	37.5
13	312.0	0.9710516639799545	1474.3859163869363	37.5
13	316.0	0.972535439952374	1475.3775586582244	37.5
13	320.0	0.9723799968595442	1476.0645005547876	37.5
13	324.0	0.9742380962156907	1474.6484843104206	37.5
13	328.0	0.9729019086676315	1474.6609246502528	37.5
13	332.0	0.9797682155808018	1475.588078239846	37.5
13	336.0	0.9830953586320562	1475.429952724338	37.5
13	340.0	0.9848435021200295	1474.4665676153134	37.5
13	344.0	0.9842421485724498	1475.7671689294398	37.5
13	348.0	0.9886199983725228	1475.6247454805955	37.5
13	352.0	0.9861109742433586	1476.8246659367962	37.5
13	356.0	0.9905911061521747	1476.626951686098	37.5
13	360.0	0.9955819202478793	1475.999435749629	37.5
13	364.0	0.9914202804903928	1474.762140765519	37.5
13	368.0	1.0003296022913002	1475.7643775574277	37.5
13	372.0	0.9977821313267539	1473.6583394633426	37.5
13	376.0	1.0012528126984668	1474.078518488519	37.5
13	380.0	1.0065558317456305	1475.3400098819282	37.5
13	384.0	1.0001999129950303	1476.0386206119108	37.5
13	388.0	1.0028133443937954	1475.6055442203372	37.5
13	392.0	1.0074549634163137	1475.281201598433	37.5
13	396.0	1.0115272935400927	1474.836009852952	37.5
13	400.0	1.0094193078825695	1475.3384544478472	37.5
13	404.0	1.0160558702422253	1475.807740831021	37.5
13	408.0	1.0195198923515179	1474.4296621952428	37.5
13	412.0	1.0250790068616968	1475.3884076140976	37.5
13	416.0	1.029240638735047	1477.3031302178576	37.5
13	420.0	1.036296734627208	1476.2068707561205	37.5
13	424.0	1.0746698589575998	1474.6052312192185	37.5
13	428.0	1.1094815265046125	1474.7810563652674	37.5
13	432.0	1.106042208617823	1475.386088756269	37.5
13	436.0	1.0540725533685407	1476.3583626398688	37.5
13	440.0	0.9711426604754121	1478.8853359179143	37.5
13	452.0	0.9252737401399163	1470.330543824424	37.5
13	456.0	0.9193789232864629	1478.905642038739	37.5
13	460.0	0.908599537447414	1479.8431537429465	37.5
13	464.0	0.9139428502347717	1480.9149276814758	37.5
13	468.0	0.9182300196098498	1480.72185289266	37.5
13	472.0	0.9199634658975586	1476.41200090646	37.5
13	476.0	0.9250856443496095	1474.4508095643066	37.5
13	480.0	0.9260735133736365	1476.7379284020496	37.5
13	484.0	0.9299012976926606	1476.3907105410203	37.5
13	488.0	0.9291104933317604	1477.8191705274844	37.5
13	492.0	0.9363891542601387	1475.587670382591	37.5
13	496.0	0.9364261274334263	1474.6068916116817	37.5
13	500.0	0.9408746278457438	1473.767827744779	37.5
13	504.0	0.9382941987347636	1476.886979561201	37.5
13	508.0	0.9439167583271463	1475.052180451072	37.5
13	512.0	0.9482925791332004	1475.3315927542562	37.5
13	516.0	0.9525889049941071	1475.1328510285127	37.5
13	520.0	0.954864951105385	1474.2107799575851	37.5
13	524.0	0.9538938264042489	1475.4159909290163	37.5
13	528.0	0.9604258435464483	1476.9779222350996	37.5
13	532.0	0.9576405900905435	1472.4976764477456	37.5
13	536.0	0.9653372758122848	1472.3896686873825	37.5
13	540.0	0.9613531210059565	1473.6932551605466	37.5
13	544.0	0.9627715009403853	1473.5242477071577	37.5
13	548.0	0.968660326978621	1473.6665675815732	37.5
13	552.0	0.9694489383849031	1474.243481857657	37.5
13	556.0	0.9690766790722425	1471.6349695584051	37.5
13	560.0	0.9768921649950596	1474.2116625174222	37.5
13	564.0	0.9753711308893377	1474.7934693917375	37.5
13	568.0	0.9747643666910413	1473.933585193787	37.5
13	572.0	0.9768897730027943	1474.1062868196648	37.5
13	576.0	0.9752609941121251	1473.626378171611	37.5
13	580.0	0.9759127524731125	1475.4564675308714	37.5
13	584.0	0.9786428510279592	1475.567198546297	37.5
13	588.0	0.9846061255390391	1474.6053801387702	37.5
13	592.0	0.9838103007185799	1474.4789728029798	37.5
13	596.0	0.9859583901429534	1474.7219279383005	37.5
13	600.0	0.9829152723574527	1474.7923219823058	37.5
13	604.0	0.9931847224950476	1476.021437179673	37.5
13	608.0	0.988679688506249	1473.73082901463	37.5
13	612.0	0.9915073608632057	1474.4920074361414	37.5
13	616.0	0.9870232411204471	1474.8497271424212	37.5
13	620.0	0.9958644355452614	1473.124781052102	37.5
13	624.0	0.9937216188237489	1476.4132025999627	37.5
13	628.0	0.9950203661492992	1474.1510791620076	37.5
13	632.0	1.0045880704965673	1474.6248465462618	37.5
13	636.0	1.0037649062823413	1475.544926680333	37.5
13	640.0	0.9998511679735634	1475.012894823432	37.5
13	644.0	1.0097020470501752	1473.001679426749	37.5
13	648.0	1.0060333487882844	1474.4568102183405	37.5
13	652.0	1.0088734292240487	1473.9219817281223	37.5
13	656.0	1.0073934692408355	1472.9894342031714	37.5
13	660.0	1.0152301555498748	1473.7204945896185	37.5
13	664.0	1.0210679445847144	1473.203314263949	37.5
13	668.0	1.0393605053020814	1474.7495485591803	37.5
14	0.0	1.0428974317506212	232.4113940768427	37.5
14	4.0	0.9460838276402549	234.6510323798075	37.5
14	8.0	0.9058670087033752	234.0162706927608	37.5
14	12.0	0.8945968849613651	231.2524535928261	37.5
14	16.0	0.8873764511916973	228.3157713061988	37.5
14	20.0	0.8826828173195338	229.36552871534724	37.5
14	24.0	0.8859431261412954	230.4769311587833	37.5
14	28.0	0.894147078889893	227.79657700283417	37.5
14	32.0	0.904473463433143	228.6083011195113	37.5
14	36.0	0.909999820408248	229.25149143736573	37.5
14	40.0	0.9213609138628608	229.4918845936416	37.5
14	44.0	0.9248764597270916	228.5554206103696	37.5
14	48.0	0.9408453725856827	228.73378247231773	37.5
14	52.0	0.9374829408790666	229.4036716634672	37.5
14	56.0	0.9479820240286101	230.6592719548504	37.5
14	60.0	0.9481274628530819	229.01078999955976	37.5
14	64.0	0.9544808169800597	228.38589740364367	37.5
14	68.0	0.9582805000451556	230.1174766682512	37.5
14	72.0	0.9609598662589415	227.9190247900612	37.5
14	76.0	0.9603339752033386	228.04114670717385	37.5
14	80.0	0.9704050186531444	229.7206617828484	37.5
14	84.0	0.9774104342297318	227.34584413270528	37.5
14	88.0	0.9851760722447781	229.2048684088366	37.5
14	92.0	0.9835597979933006	229.1765488602203	37.5
14	96.0	0.9890359763855556	229.83378934205868	37.5
14	100.0	0.9962590926152641	231.69042478937024	37.5
14	104.0	1.0170970708641276	230.4011268812513	37.5
14	108.0	1.0826344896915037	230.8011269698396	37.5
14	112.0	1.1086138867585489	230.5758246792101	37.5
14	116.0	1.0800972878438926	229.69990075270576	37.5
14	120.0	0.9751940585677789	230.0362240790208	37.5
14	124.0	0.9186810880286281	231.54634847920224	37.5
14	128.0	0.9035721076030258	230.95251226396823	37.5
14	132.0	0.9012840282293708	229.4321049138528	37.5
14	136.0	0.9043023404952735	229.92858921528048	37.5
14	140.0	0.9019879882503493	230.6253146735745	37.5
14	144.0	0.9101398894985409	230.0661633485541	37.5
14	148.0	0.9171671037544588	229.7475555045537	37.5
14	152.0	0.92511108514121	232.27955976688835	37.5
14	156.0	0.9324834104695326	229.24832797345456	37.5
14	160.0	0.9356215374335205	229.17144846788824	37.5
14	164.0	0.9374960953659215	229.197878531889	37.5
14	168.0	0.9454290473492883	227.26375052883557	37.5
14	172.0	0.9485102064042864	227.9817324849425	37.5
14	176.0	0.945423535795022	228.72107434751825	37.5
14	180.0	0.9580848242245359	228.3314611024801	37.5
14	184.0	0.9548329466792012	231.4171027822348	37.5
14	188.0	0.9587489587347091	230.7470935238587	37.5
14	192.0	0.9635977877839939	230.5496655686208	37.5
14	196.0	0.9634562800312668	231.35305582951813	37.5
14	200.0	0.967072703316074	231.92832992328985	37.5
14	204.0	0.9679337006978467	231.13337064969383	37.5
14	208.0	0.9703253399521186	231.6946970998995	37.5
14	212.0	0.9759093151548092	231.4335983363404	37.5
14	216.0	0.980912451800499	229.18345625296516	37.5
14	220.0	0.9805522028848975	230.18343107966535	37.5
14	224.0	0.986496506615134	227.88139960126875	37.5
14	228.0	0.9850272563917889	225.16122638339328	37.5
14	232.0	0.9895849768248618	226.2318113845905	37.5
14	236.0	0.9885275863745916	232.3031529922694	37.5
14	240.0	0.9952115624756603	236.8025483572721	37.5
14	244.0	1.0015196284156285	238.40810226645047	37.5
14	248.0	1.0038042252290365	238.130497604082	37.5
14	252.0	1.0368842429413774	239.4068517649074	37.5
14	256.0	1.0917543297658243	238.66049421878927	37.5
14	260.0	1.0919311399593563	237.7459031477839	37.5
14	264.0	1.0444540341555466	236.4754694044097	37.5
14	268.0	0.9475494894927472	236.92663796570625	37.5
14	272.0	0.9190591114238726	240.21846828679983	37.5
14	276.0	0.9054876922606284	241.265301322624	37.5
14	280.0	0.8971195242076525	242.4100693609051	37.5
14	284.0	0.8922693196303706	239.8128042787544	37.5
14	288.0	0.8986983708418964	239.02478069090543	37.5
14	292.0	0.8985244512103558	239.92548716526372	37.5
14	296.0	0.9025350976279206	239.59903990364387	37.5
14	300.0	0.9062879577541211	237.86360578836684	37.5
14	304.0	0.9122370738419662	236.3055590069613	37.5
14	308.0	0.9130933889298494	236.27646711153992	37.5
14	312.0	0.9206448900376795	237.91011061482143	37.5
14	316.0	0.9264948455460413	238.4792031728893	37.5
14	320.0	0.9238744013444584	238.5440783704544	37.5
14	324.0	0.9310502784313701	238.558892304045	37.5
14	328.0	0.9319842935850763	238.6749576087559	37.5
14	332.0	0.9354724740427969	238.6900657516261	37.5
14	336.0	0.9400169019637723	238.8494608442969	37.5
14	340.0	0.9422342558343771	239.02919882977767	37.5
14	344.0	0.9448401620595843	239.62593672372705	37.5
14	348.0	0.9440882392601206	238.6477632791864	37.5
14	352.0	0.947700006263782	237.3293989855225	37.5
14	356.0	0.9522443301337822	238.50684190660496	37.5
14	360.0	0.9491714722914919	238.08104803655635	37.5
14	364.0	0.9527701028595187	236.7851797403061	37.5
14	368.0	0.9555852816088458	237.0006895461803	37.5
14	372.0	0.951039374108898	236.17618235571896	37.5
14	376.0	0.9607380451307641	229.93455716398935	37.5
14	380.0	0.9640460873374557	227.55549665066985	37.5
14	384.0	0.9646260430348792	226.5194250448212	37.5
14	388.0	0.9607852369692125	228.96313838738425	37.5
14	392.0	0.9676315065790423	227.1639647252373	37.5
14	396.0	0.968062825458216	227.8458030729836	37.5
14	400.0	0.9664133069201224	228.69112465835772	37.5
14	404.0	0.9689302235486843	228.03219456795532	37.5
14	408.0	0.9758463894011876	226.39323290509216	37.5
14	412.0	0.9832987819550221	228.7719183452527	37.5
14	416.0	0.9803398599307113	227.34234942417885	37.5
14	420.0	0.9791735281092773	228.11144725391844	37.5
14	424.0	0.9841836621830574	226.6716279178328	37.5
14	428.0	0.9802504588513034	228.24984878852337	37.5
14	432.0	0.989127647422989	227.79805339418425	37.5
14	436.0	0.9860788513687422	228.00223518277943	37.5
14	440.0	0.9963185354368039	228.06693114836207	37.5
14	444.0	0.9913421430391982	228.5279382320736	37.5
14	448.0	1.001433060225291	228.44749287642733	37.5
14	452.0	1.0029302772956803	227.36423087482868	37.5
14	456.0	1.009625490902084	227.5307279535532	37.5
14	460.0	1.012572424198915	227.4406085027898	37.5
14	464.0	1.048134057672726	227.7393222477589	37.5
14	468.0	1.0862591950255869	226.99532317133304	37.5
14	472.0	1.0800375205553074	225.03618793153885	37.5
14	476.0	1.0092104654428269	223.8856158830406	37.5
14	480.0	0.9341250201142485	225.6497816287551	37.5
14	484.0	0.9182103209612271	226.59571344361137	37.5
14	488.0	0.904717980539229	228.181998414061	37.5
14	492.0	0.8945708789738878	230.82618039274317	37.5
14	496.0	0.8923968654819312	230.78013646064235	37.5
14	500.0	0.8902234502830829	230.5389621189854	37.5
14	504.0	0.8858086209992994	231.03398317098663	37.5
14	508.0	0.8931195822649247	228.18309838161767	37.5
14	512.0	0.8931608140376098	226.0793821439105	37.5
14	516.0	0.8989186844328101	227.41020014774372	37.5
14	520.0	0.9020996803986314	226.6276197398913	37.5
14	524.0	0.9071596028641041	226.5733399783381	37.5
14	528.0	0.9102673989687853	227.57906236090733	37.5
14	532.0	0.9128920343695509	234.18536008662863	37.5
14	536.0	0.918786393631632	233.67372320079903	37.5
14	540.0	0.9223607543096644	234.8473971630002	37.5
14	544.0	0.9210432104083411	234.4068265034523	37.5
14	548.0	0.9269608770888949	234.46743349403027	37.5
14	552.0	0.926180964577069	234.43619960377364	37.5
14	556.0	0.9314469339864265	233.78438713258976	37.5
14	560.0	0.9311324154744799	233.2086255069696	37.5
14	564.0	0.9374821798428091	233.0068455313162	37.5
14	568.0	0.9350826618745823	232.7638003645598	37.5
14	572.0	0.9367657139868999	233.0835470132527	37.5
14	576.0	0.9390890177631281	232.474825333288	37.5
14	580.0	0.9414101104561305	232.17082372728564	37.5
14	584.0	0.9439463025278708	232.23516818140345	37.5
14	588.0	0.9467145282745832	232.44609424523327	37.5
14	592.0	0.9565211781960914	230.2800693932052	37.5
14	596.0	0.945979437294091	230.5981643520957	37.5
14	600.0	0.9503948940311526	230.7469139175044	37.5
14	604.0	0.9504775641047604	232.2417286671408	37.5
14	608.0	0.9560197108153708	236.35219736901084	37.5
[truncated: 15,459 more rows]
