# Supplementary material for: Mechanistic origins of temperature scaling in the early embryonic cell cycle
Source: Nat Commun. 2025 Aug 28;16:8045. doi: 10.1038/s41467-025-62918-0 (PMC12394406; doi:10.1038/s41467-025-62918-0)
Supplement: Supplementary file 12 — Source Data [file 41467_2025_62918_MOESM12_ESM.zip › Source_Data_NatComm/Fig4/09-20-24/Pos19_processed_spots.csv]

TRACK_ID	TIME	RATIO	POSITION_X	RADIUS
9	0.0	1.0550900271971626	699.8066553961181	37.5
9	4.0	0.9726957146484229	708.1919560757524	37.5
9	8.0	0.9140382909728394	726.9976994077041	37.5
9	12.0	0.8930714862034523	729.4194008793642	37.5
9	16.0	0.8937357866686203	726.5059305430403	37.5
9	20.0	0.890211983351522	729.1440739355445	37.5
9	24.0	0.8940508010355845	758.3758122189124	37.5
9	28.0	0.897192971427111	744.0784525115722	37.5
9	32.0	0.9050126753760827	747.5379954694599	37.5
9	36.0	0.9135660427520618	733.3230216157589	37.5
9	40.0	0.9240576456836267	744.8093144801865	37.5
9	44.0	0.9312295542729769	749.3264670820294	37.5
9	48.0	0.9341331357780861	742.5323118686078	37.5
9	52.0	0.9495222880544182	739.7414677743409	37.5
9	56.0	0.9516568288009102	740.5679172465559	37.5
9	60.0	0.9596240250074032	740.4258973273515	37.5
9	64.0	0.9579785238841043	740.4555669566187	37.5
9	68.0	0.9671368956561031	741.7697459761749	37.5
9	72.0	0.9705887997884244	739.9059222142026	37.5
9	76.0	0.9783568164154041	740.8480158876067	37.5
9	80.0	0.9784117943690764	740.0467346903732	37.5
9	84.0	0.9865911765269983	739.4101643315946	37.5
9	88.0	0.9925133288517356	742.882206674252	37.5
9	92.0	0.9923429063801131	741.01370453885	37.5
9	96.0	1.0061025423446446	743.667423423641	37.5
9	100.0	1.0229259332648388	742.957787364827	37.5
9	104.0	1.0527487246851477	741.6398203692379	37.5
9	108.0	1.1072097985778422	740.2903100177774	37.5
9	112.0	1.0984087899197645	742.3499061625274	37.5
9	116.0	1.0376044824703272	742.4260118232239	37.5
9	120.0	0.950234244179658	740.1445511044419	37.5
9	124.0	0.9295077451377809	742.9360020851157	37.5
9	128.0	0.9173717206313717	741.8982328528242	37.5
9	132.0	0.9209082442193751	741.1306608942041	37.5
9	136.0	0.9198304972429299	740.325976359579	37.5
9	140.0	0.9219982042378063	743.3865478656943	37.5
9	144.0	0.9290080534330898	741.1899698052556	37.5
9	148.0	0.9328697103062359	740.1636171481325	37.5
9	152.0	0.9454412402090339	742.054448948105	37.5
9	156.0	0.9471094504968687	742.6484137060608	37.5
9	160.0	0.9548550181259222	741.6233574252782	37.5
9	164.0	0.9544473074050741	740.4078459782639	37.5
9	168.0	0.958181735948143	740.1972052879364	37.5
9	172.0	0.9654639645840801	739.3473953342971	37.5
9	176.0	0.9682307190566388	742.1260440967148	37.5
9	180.0	0.9717831364311228	742.4464818413055	37.5
9	184.0	0.9750403872013573	741.9266744265854	37.5
9	188.0	0.972116749909926	741.5325995426901	37.5
9	192.0	0.9775540767151426	742.2263654495026	37.5
9	196.0	0.979483168810858	742.5593491286708	37.5
9	200.0	0.9828419993457521	743.4760706618724	37.5
9	204.0	0.986593050032129	741.757807177109	37.5
9	208.0	0.995679366503716	742.5032016401759	37.5
9	212.0	0.994577479700996	740.8356888586915	37.5
9	216.0	0.9989251586798787	742.9662429564876	37.5
9	220.0	1.000039453600578	741.5850685878777	37.5
9	224.0	1.0084423112407515	744.0146207557664	37.5
9	228.0	1.0275997476266627	742.8616053569907	37.5
9	232.0	1.0374646775465968	741.8582484134599	37.5
9	236.0	1.07994300700632	740.2655537951914	37.5
9	240.0	1.0923634028674605	741.0269014649958	37.5
9	244.0	1.0679674421298178	741.6448096865699	37.5
9	248.0	0.9915183942091237	741.1094024000773	37.5
9	252.0	0.9321588345520558	740.5076873520644	37.5
9	256.0	0.9166291874854646	740.5274229046504	37.5
9	260.0	0.9144812502150714	740.6096721651193	37.5
9	264.0	0.904619675978263	739.4392235927326	37.5
9	268.0	0.9092240487132696	741.6238306252443	37.5
9	272.0	0.9112039436976865	739.987934100477	37.5
9	276.0	0.9143320932202881	741.4773247057703	37.5
9	280.0	0.9144958044431739	738.7123025352081	37.5
9	284.0	0.9262072749966902	740.6659730342853	37.5
9	288.0	0.9284734142142227	739.911960198573	37.5
9	292.0	0.9327684694123356	739.053432967375	37.5
9	296.0	0.9371813103145151	739.1804122301975	37.5
9	300.0	0.9360735966571768	743.1388295845262	37.5
9	304.0	0.9426567328026578	740.3973271351613	37.5
9	308.0	0.9483179512940272	741.8786055065766	37.5
9	312.0	0.9487403072288239	741.8700689838668	37.5
9	316.0	0.9510478587345351	741.3446863544694	37.5
9	320.0	0.953255781431374	743.7134584391664	37.5
9	324.0	0.9517674493063015	743.994043908543	37.5
9	328.0	0.9589479681138598	729.8601998544419	37.5
9	332.0	0.9577856276944767	728.9065027801445	37.5
9	336.0	0.9596704981256793	730.4755595608383	37.5
9	340.0	0.9634053428726495	729.843527653077	37.5
9	344.0	0.971763718720872	731.0177485122342	37.5
9	348.0	0.9680059307730144	730.3138349563902	37.5
9	352.0	0.9712220033697647	730.1907140059391	37.5
9	356.0	0.9696788363806966	730.7836515761065	37.5
9	360.0	0.9766702165278601	730.6268439053231	37.5
9	364.0	0.9743390975154097	731.8469793814879	37.5
9	368.0	0.9769211615067688	731.2319007761141	37.5
9	372.0	0.9754183662961264	730.714797615187	37.5
9	376.0	0.9803534910689432	729.7149452867143	37.5
9	380.0	0.981922930968452	729.7479309088628	37.5
9	384.0	0.9882537174860293	729.1005720840241	37.5
9	388.0	0.9832932303271492	727.7968526725048	37.5
9	392.0	0.9893716412040787	728.7989602397336	37.5
9	396.0	0.9965572064839402	728.882704826965	37.5
9	400.0	1.0020240317406608	730.0296331559991	37.5
9	404.0	1.0113288812731716	729.6920062169587	37.5
9	408.0	1.0101014569687234	729.4418411436274	37.5
9	412.0	1.0298985467254371	728.1533671890967	37.5
9	416.0	1.064128261129118	727.0574637057731	37.5
9	420.0	1.0730136291546113	729.0102513285755	37.5
9	424.0	1.0569544406618538	729.666084551267	37.5
9	428.0	0.9781793592005422	730.0968038373593	37.5
9	432.0	0.9269208963292515	728.8923505307248	37.5
9	436.0	0.9153757512989619	731.8842924520198	37.5
9	440.0	0.8998008940835923	730.7773443967084	37.5
9	444.0	0.8939349813501891	729.1834264048194	37.5
9	448.0	0.89560072042736	729.9135769038946	37.5
9	452.0	0.894212797493475	729.2692187014402	37.5
9	456.0	0.897705385557148	729.893941216429	37.5
9	460.0	0.8994684643217343	729.6243990431398	37.5
9	464.0	0.9033734064006149	730.8220353357008	37.5
9	468.0	0.9071374114334196	731.6814591249084	37.5
9	472.0	0.9108598741143265	730.824766816236	37.5
9	476.0	0.9091181258388532	728.6507739598779	37.5
9	480.0	0.9187084392221643	731.1391714260449	37.5
9	484.0	0.9165689300807724	731.1234825997443	37.5
9	488.0	0.9231562022525226	730.585370464092	37.5
9	492.0	0.9296393193979737	729.9570805100789	37.5
9	496.0	0.9269634274787881	727.3641578854847	37.5
9	500.0	0.926153403661851	729.0597759425955	37.5
9	504.0	0.9334870855050857	729.2790675695073	37.5
9	508.0	0.934016717995441	726.625824995256	37.5
9	512.0	0.932351395161343	728.6077218783423	37.5
9	516.0	0.9391366503263904	729.0693164879596	37.5
9	520.0	0.9375431226652658	728.0065332985412	37.5
9	524.0	0.9413690120156442	728.059110893408	37.5
9	528.0	0.9408371944939787	728.8079233830963	37.5
9	532.0	0.9472396981462978	726.66068388535	37.5
9	536.0	0.9416236898428783	727.8471066516297	37.5
9	540.0	0.9417370403937074	727.5936449971035	37.5
9	544.0	0.9413869479004447	729.5069396891682	37.5
9	548.0	0.9498984607716	726.8003611105992	37.5
9	552.0	0.9474536140431207	726.5770638728336	37.5
9	556.0	0.9459409079770787	728.1028289399902	37.5
9	560.0	0.9504410736602987	726.6850418297958	37.5
9	564.0	0.9565575671941967	723.642159329056	37.5
9	568.0	0.9535319599469482	720.9953316423198	37.5
9	572.0	0.9538221451303399	720.9261736220263	37.5
9	576.0	0.9532799485238858	690.4491878642472	37.5
9	580.0	0.9552543027938668	677.8752722518346	37.5
9	584.0	0.9587170022148779	678.3497703891993	37.5
9	588.0	0.9580143329917311	677.6094661023121	37.5
9	592.0	0.9656011448451843	678.8783113376743	37.5
9	596.0	0.9611241305431458	684.1326823364484	37.5
9	600.0	0.9594953296013865	685.2463688626593	37.5
9	604.0	0.9658979633174247	684.3755659033196	37.5
9	608.0	0.9707597321526382	684.6287403597665	37.5
9	612.0	0.9724931303765134	682.0940173210697	37.5
9	616.0	0.9762136421016329	683.9361571939556	37.5
9	620.0	0.9825383676498974	657.9502959692592	37.5
9	624.0	0.9831569116986669	658.6309663125955	37.5
9	628.0	0.9914617533200852	658.2493012212541	37.5
9	632.0	0.9861694736136417	656.4014419269623	37.5
9	636.0	0.9840047060979901	655.8320992926099	37.5
9	640.0	0.9925225140531522	654.6409740095356	37.5
9	644.0	0.9949238154876302	651.5253781500087	37.5
9	648.0	1.0367422536618505	653.876742704624	37.5
9	652.0	1.0602086230251224	655.4414776429543	37.5
9	656.0	1.0571600205123277	655.3241528773652	37.5
9	660.0	1.011691396124692	657.156848911851	37.5
9	664.0	0.9264784206926653	656.472544463852	37.5
9	668.0	0.8908632675917209	655.2895216196127	37.5
32	0.0	1.0938922197867122	1544.4050443970682	37.5
32	4.0	1.027883400032907	1542.7997649695071	37.5
32	8.0	0.9515666403449403	1539.6248344013463	37.5
32	12.0	0.9154392317100808	1541.5185506599553	37.5
32	16.0	0.9139314554829705	1536.005379086663	37.5
32	20.0	0.9161263332127537	1538.2202082552135	37.5
32	24.0	0.9177781428895787	1545.0154472386844	37.5
32	28.0	0.9174853959140669	1546.8351334177128	37.5
32	32.0	0.9194094289550826	1545.0409613948657	37.5
32	36.0	0.9286823742812601	1544.599986568428	37.5
32	40.0	0.9343480543821719	1546.262913675267	37.5
32	44.0	0.9403606924603006	1547.2691913986164	37.5
32	48.0	0.9482772292721586	1548.6336919055825	37.5
32	52.0	0.9540382981046983	1549.5228704861831	37.5
32	56.0	0.9657986340214765	1547.132886702812	37.5
32	60.0	0.9659970336622364	1549.182948770267	37.5
32	64.0	0.9705824565373375	1548.262721081688	37.5
32	68.0	0.9785824422314051	1548.3145480222177	37.5
32	72.0	0.9833411359931641	1550.507785962918	37.5
32	76.0	0.9887265027665539	1548.7575607746294	37.5
32	80.0	0.993274571341514	1550.4493159667604	37.5
32	84.0	1.002447783807844	1548.8161370971034	37.5
32	88.0	1.0029739440208734	1549.9336354994252	37.5
32	92.0	1.014103574950727	1550.0896954824273	37.5
32	96.0	1.0222630707899656	1551.049905330251	37.5
32	100.0	1.0503618810432278	1550.438194324924	37.5
32	104.0	1.1149683806769746	1548.3010891419715	37.5
32	108.0	1.132046007572976	1549.1730529839465	37.5
32	112.0	1.0687491984527506	1546.9606888944056	37.5
32	116.0	0.9728828212660918	1547.3465450778083	37.5
32	120.0	0.9423740092222488	1548.6202224374983	37.5
32	124.0	0.9294026248908012	1549.7097846847632	37.5
32	128.0	0.9244705830912756	1547.567129441201	37.5
32	132.0	0.929384442869986	1548.871538481023	37.5
32	136.0	0.9297721112348597	1549.075153770176	37.5
32	140.0	0.9362617710093599	1549.570270295434	37.5
32	144.0	0.938049445247214	1548.259252897453	37.5
32	148.0	0.9514897882115685	1549.4148994944703	37.5
32	152.0	0.9556425671312737	1549.2981642511113	37.5
32	156.0	0.9607945215542686	1548.117659095463	37.5
32	160.0	0.9684729377090983	1546.9821616507788	37.5
32	164.0	0.9713690149615879	1547.552161792519	37.5
32	168.0	0.9767819292306946	1548.8847303696518	37.5
32	172.0	0.9802272135436866	1547.4729212802783	37.5
32	176.0	0.9841103443608405	1549.306257664517	37.5
32	180.0	0.9874132349141018	1548.655852270064	37.5
32	184.0	0.9937667179746472	1550.543994162748	37.5
32	188.0	0.9892066844246478	1550.1875899914407	37.5
32	192.0	0.9979760490430024	1548.7626265448807	37.5
32	196.0	1.0004921841590977	1548.4832968308938	37.5
32	200.0	1.0042036048542236	1549.3044684399672	37.5
32	204.0	1.0010947182315761	1549.5479625450948	37.5
32	208.0	1.0065732626533683	1550.0978359260585	37.5
32	212.0	1.008127264413389	1548.9621882075166	37.5
32	216.0	1.018582645023145	1547.2167202882115	37.5
32	220.0	1.0304806143675327	1549.7915204683684	37.5
32	224.0	1.061349131520192	1549.9796675850848	37.5
32	228.0	1.112428406068751	1548.500804888957	37.5
32	232.0	1.114148967427521	1548.3165925551566	37.5
32	236.0	1.0746235400787723	1547.3773932213278	37.5
32	240.0	0.9846544079950464	1546.6386912734797	37.5
32	244.0	0.9496672939987594	1547.6515561639674	37.5
32	248.0	0.9338942851312335	1549.7570497994654	37.5
32	252.0	0.9204180194547713	1550.460184820923	37.5
32	256.0	0.9220931365500689	1551.178065577893	37.5
32	260.0	0.9207133690353503	1548.2516569402517	37.5
32	264.0	0.9211809745620164	1547.466203587348	37.5
32	268.0	0.9230955649770214	1546.5805925333584	37.5
32	272.0	0.9342841928098835	1549.532218869093	37.5
32	276.0	0.9338205681201464	1549.2316946120409	37.5
32	280.0	0.9455278640522532	1549.414893190411	37.5
32	284.0	0.9394404142099895	1547.3811832713827	37.5
32	288.0	0.9519325146234753	1547.3736795205036	37.5
32	292.0	0.9549346458325638	1548.126594542593	37.5
32	296.0	0.95479079580274	1548.692290453636	37.5
32	300.0	0.9592685519311251	1551.264157361154	37.5
32	304.0	0.9611809832883921	1548.42435594874	37.5
32	308.0	0.9671883667922669	1549.1429193334495	37.5
32	312.0	0.9662447289406177	1548.6144272610206	37.5
32	316.0	0.9730662072754254	1548.956464057247	37.5
32	320.0	0.9739410683195082	1547.963148675091	37.5
32	324.0	0.9770570312956006	1550.9953929890037	37.5
32	328.0	0.9779990572442552	1550.153799028942	37.5
32	332.0	0.9839783990102803	1548.601342971641	37.5
32	336.0	0.9861454170914207	1547.8834812426064	37.5
32	340.0	0.9817863840130026	1547.2489771232254	37.5
32	344.0	0.9875336660913122	1548.026287137052	37.5
32	348.0	0.9889113794863907	1548.656311279922	37.5
32	352.0	0.9915467570202067	1547.3933516483394	37.5
32	356.0	0.9921900005932192	1547.7506359542533	37.5
32	360.0	0.9916834028506735	1546.144868089853	37.5
32	364.0	0.995620275996582	1546.6396884882224	37.5
32	368.0	0.9952813824135143	1547.2922976119644	37.5
32	372.0	0.9959683273961626	1547.8913421642274	37.5
32	376.0	1.008756660936395	1547.4023497153892	37.5
32	380.0	1.0076492468495863	1548.2716741549102	37.5
32	384.0	1.0142826530464961	1546.9646378539553	37.5
32	388.0	1.0149999809139394	1547.9198576488693	37.5
32	392.0	1.0212582053065757	1550.6094608867045	37.5
32	396.0	1.03189263163212	1548.377288911768	37.5
32	400.0	1.051138654841123	1546.8995261286714	37.5
32	404.0	1.0862836150540987	1547.49150477456	37.5
32	408.0	1.1046594599564696	1545.8303213882334	37.5
32	412.0	1.0925381460806727	1545.77930371224	37.5
32	416.0	1.0203615747008357	1547.1763417769412	37.5
32	420.0	0.9502947929221499	1549.061131269443	37.5
32	424.0	0.9318674696868603	1548.90708236655	37.5
32	428.0	0.9225431760914833	1548.3684489863358	37.5
32	432.0	0.912406764633705	1544.768553615903	37.5
32	436.0	0.9092886694997412	1548.9639081843486	37.5
32	440.0	0.9060523984705534	1549.5017474282242	37.5
32	444.0	0.9086556242529945	1551.1302180178238	37.5
32	448.0	0.9096525110783884	1550.2584226655115	37.5
32	452.0	0.9144260841296188	1547.8202612275732	37.5
32	456.0	0.923463380009432	1548.7427262362128	37.5
32	460.0	0.9254006015115699	1548.9785393158418	37.5
32	464.0	0.9317831408069743	1547.5595481527191	37.5
32	468.0	0.9316429845867746	1546.6137756210317	37.5
32	472.0	0.9267626301092413	1548.209571622618	37.5
32	476.0	0.9379614029121973	1548.5894400820134	37.5
32	480.0	0.9406870446671066	1548.2590420737329	37.5
32	484.0	0.9475211391826722	1546.6684325738431	37.5
32	488.0	0.9494753990320193	1545.4522953194312	37.5
32	492.0	0.9447943021722307	1547.8115093378271	37.5
32	496.0	0.9528239944197531	1549.5403853551438	37.5
32	500.0	0.9552070223256653	1549.3998141727168	37.5
32	504.0	0.9577050265593104	1548.484444264821	37.5
32	508.0	0.9548407117541611	1548.534011427818	37.5
32	512.0	0.9614495619208946	1548.7633816025498	37.5
32	516.0	0.9576327905003761	1548.9401169551063	37.5
32	520.0	0.9621304984032795	1550.0653494410667	37.5
32	524.0	0.9655841588197849	1546.7351402570823	37.5
32	528.0	0.962179143121366	1546.9538629163944	37.5
32	532.0	0.9681894140398061	1549.6536335064325	37.5
32	536.0	0.9673179615522878	1549.098375296065	37.5
32	540.0	0.9670696183304953	1548.2058365311202	37.5
32	544.0	0.9689695115452359	1547.2024053544735	37.5
32	548.0	0.971938892709841	1548.5932090144777	37.5
32	552.0	0.9697447702367517	1551.2735272734703	37.5
32	556.0	0.9765718413114828	1546.797910707079	37.5
32	560.0	0.9769596137273318	1547.3035651953385	37.5
32	564.0	0.9758591450431259	1548.95241321689	37.5
32	568.0	0.9826418383768815	1549.3059334519303	37.5
32	572.0	0.9778778128897598	1548.135515711857	37.5
32	576.0	0.9829772475829602	1548.5898408634189	37.5
32	580.0	0.9873699160262743	1547.0684785334358	37.5
32	584.0	0.9858771751650982	1547.2255985786887	37.5
32	588.0	0.9856586945732235	1548.1590101748425	37.5
32	592.0	0.9861418297079567	1549.9528967179358	37.5
32	596.0	0.9869383143548771	1547.2540421094686	37.5
32	600.0	0.9936479899166993	1548.7340383009866	37.5
32	604.0	0.9966447885133023	1550.03502452749	37.5
32	608.0	0.9983182928184822	1549.177330473736	37.5
32	612.0	0.9936644052887408	1551.4499856134412	37.5
32	616.0	1.0048415094760856	1550.3481116247108	37.5
32	620.0	1.003999217274402	1550.3961117785798	37.5
32	624.0	1.0151902122669525	1548.4650002357412	37.5
32	628.0	1.0155663309735652	1546.6886475085923	37.5
32	632.0	1.0150178527134517	1544.579950123971	37.5
32	636.0	1.0317541143721596	1544.4572603397653	37.5
32	640.0	1.0699935766040056	1544.1418270747138	37.5
32	644.0	1.0751614768389692	1547.6848018260723	37.5
32	648.0	1.0582111311856552	1548.6229518861644	37.5
32	652.0	0.9759349299242559	1548.2538985259855	37.5
32	656.0	0.9235599614926016	1547.8818209782962	37.5
32	660.0	0.9084743393808078	1548.6108963206148	37.5
32	664.0	0.8972109518092984	1548.1797487722954	37.5
32	668.0	0.8905466173470963	1549.999824333517	37.5
35	0.0	1.09259120886537	1392.980029194183	37.5
35	4.0	1.0249198161685151	1390.1405330607429	37.5
35	8.0	0.9467108950604477	1389.0668909086812	37.5
35	12.0	0.9153536049044884	1383.692151015829	37.5
35	16.0	0.9075768930440048	1379.4882833911454	37.5
35	20.0	0.9048345835735832	1382.1221708551036	37.5
35	24.0	0.9078892400786266	1393.8195600956765	37.5
35	28.0	0.9087447011819721	1389.8534305460498	37.5
35	32.0	0.9120238216535326	1390.747811445909	37.5
35	36.0	0.9219585627616731	1391.0465819220233	37.5
35	40.0	0.9311472583767427	1391.501443094449	37.5
35	44.0	0.9410311705834377	1392.7291709046733	37.5
35	48.0	0.9479444794701287	1394.9150655478782	37.5
35	52.0	0.9486194901695193	1393.0162888313785	37.5
35	56.0	0.9578001478467452	1393.6419717037168	37.5
35	60.0	0.9663297585713707	1393.7231368887706	37.5
35	64.0	0.9712175851596668	1394.9674621755048	37.5
35	68.0	0.9782296124091965	1394.338673417512	37.5
35	72.0	0.977225916698202	1394.814339297571	37.5
35	76.0	0.9868705116616525	1395.4683742956695	37.5
35	80.0	0.9931633125570009	1395.726146056786	37.5
35	84.0	0.9973269703697879	1394.5269902617054	37.5
35	88.0	0.9967420798344713	1394.5886436626645	37.5
35	92.0	1.0132612707120705	1393.8729387221797	37.5
35	96.0	1.0201305400234562	1393.7153612738728	37.5
35	100.0	1.0762108221651578	1393.4392350448372	37.5
35	104.0	1.1204719019943539	1394.0052255175008	37.5
35	108.0	1.116096174300557	1393.373518253264	37.5
35	112.0	1.0277976122045573	1394.4148683963176	37.5
35	116.0	0.9579198706014515	1395.500029771392	37.5
35	120.0	0.9311453495771611	1395.710438987359	37.5
35	124.0	0.9272643062327969	1393.6662644239343	37.5
35	128.0	0.9199912791311117	1394.6824972961292	37.5
35	132.0	0.9241077498265895	1393.7965062856324	37.5
35	136.0	0.9299957924279286	1394.2603357028545	37.5
35	140.0	0.9362056907086878	1394.707074878033	37.5
35	144.0	0.9442777372693273	1394.0071982608113	37.5
35	148.0	0.944544555992523	1393.4466143459224	37.5
35	152.0	0.9504137393545845	1395.1637954904445	37.5
35	156.0	0.9621499930367358	1394.2500483203517	37.5
35	160.0	0.9695539022720779	1393.591299156338	37.5
35	164.0	0.9662728948896616	1393.9530265494625	37.5
35	168.0	0.9739587302426436	1394.6548573873429	37.5
35	172.0	0.9759456156389151	1394.6224402012565	37.5
35	176.0	0.9815167189694183	1395.0016210153835	37.5
35	180.0	0.9884681365258216	1395.2705820501972	37.5
35	184.0	0.9914644204337084	1394.6386018712344	37.5
35	188.0	0.9943254640864182	1394.1300848036922	37.5
35	192.0	0.9984214627525011	1394.0644767411763	37.5
35	196.0	1.000743132161877	1395.178956742909	37.5
35	200.0	1.0013148982810025	1393.6581327298925	37.5
35	204.0	1.0052946720076485	1394.251092146568	37.5
35	208.0	1.0126196845909519	1394.1659066156883	37.5
35	212.0	1.0193979092989292	1394.3983004335255	37.5
35	216.0	1.0296995861715486	1393.712072364553	37.5
35	220.0	1.0783846533440695	1393.2336374323006	37.5
35	224.0	1.1118192812163228	1393.5019877762743	37.5
35	228.0	1.106091645212889	1393.5668691333765	37.5
35	232.0	1.0404016692263791	1393.634485353584	37.5
35	236.0	0.9731390667988274	1394.3393184809258	37.5
35	240.0	0.9461753811013985	1396.2433560580282	37.5
35	244.0	0.9251572981976848	1395.131796453927	37.5
35	248.0	0.9259285820619936	1395.0219983649476	37.5
35	252.0	0.9243974259443396	1395.9063874459173	37.5
35	256.0	0.9196404814897006	1394.565436973309	37.5
35	260.0	0.9204662880650789	1395.5541738369525	37.5
35	264.0	0.92417238171388	1394.524879657169	37.5
35	268.0	0.933408264446259	1394.7222207158998	37.5
35	272.0	0.9387141158279183	1395.3201341682282	37.5
35	276.0	0.9369181499780654	1392.732564860742	37.5
35	280.0	0.9484733809758972	1393.014504902581	37.5
35	284.0	0.9473920372245676	1392.5388979248758	37.5
35	288.0	0.9581070045711728	1395.0306581064394	37.5
35	292.0	0.9620290560192584	1394.987443953986	37.5
35	296.0	0.95539591640307	1394.2968284413164	37.5
35	300.0	0.9641749633282902	1394.167461360811	37.5
35	304.0	0.965406568707431	1395.2364318286466	37.5
35	308.0	0.9711197016192509	1394.2319787112588	37.5
35	312.0	0.9726809404882173	1395.5019191275003	37.5
35	316.0	0.9762131649572525	1392.945642903748	37.5
35	320.0	0.9780824467386645	1395.1903717563964	37.5
35	324.0	0.9806568299543575	1395.7247104268008	37.5
35	328.0	0.9838381685218576	1393.1919195854928	37.5
35	332.0	0.9845588055739275	1394.593061123393	37.5
35	336.0	0.9826262988317063	1394.3870814529157	37.5
35	340.0	0.9862176242547254	1393.9721249656964	37.5
35	344.0	0.9886299740890956	1394.7114049253564	37.5
35	348.0	0.9934474101925853	1392.9038192074502	37.5
35	352.0	0.9933947664087935	1393.0156598500903	37.5
35	356.0	0.9923856860598261	1393.1721223286474	37.5
35	360.0	1.0004984945900488	1393.9170717725467	37.5
35	364.0	1.0003588381781423	1393.410168827795	37.5
35	368.0	1.001068914056217	1395.4280260930482	37.5
35	372.0	1.0069403865397355	1393.5916505382277	37.5
35	376.0	1.0099937944330755	1392.2293781656338	37.5
35	380.0	1.0174925461324253	1392.987047381208	37.5
35	384.0	1.0202665771570207	1393.5716993180797	37.5
35	388.0	1.0304707842785055	1394.8953348166376	37.5
35	392.0	1.0674530821799078	1393.2149790394726	37.5
35	396.0	1.1081785358803482	1394.0222334493114	37.5
35	400.0	1.1116112616042304	1395.7056325593303	37.5
35	404.0	1.0761394317055584	1395.1175926717692	37.5
35	408.0	0.9873490206492038	1392.6135416582665	37.5
35	412.0	0.9533671226789358	1390.3628844621298	37.5
35	416.0	0.9346804319410685	1392.928068717137	37.5
35	420.0	0.9185669218229563	1396.524837744612	37.5
35	424.0	0.9167203351736085	1396.1271032555776	37.5
35	428.0	0.9091198596525795	1394.1800229512585	37.5
35	432.0	0.9137372837687534	1396.6009396035267	37.5
35	436.0	0.9179285150900013	1393.4332881003652	37.5
35	440.0	0.9194546367547958	1396.1938791873029	37.5
35	444.0	0.9200448719220412	1394.6523144162786	37.5
35	448.0	0.9271476576347968	1394.4065262299698	37.5
35	452.0	0.923042514502329	1392.1892100327898	37.5
35	456.0	0.9350265655822138	1395.0993165259754	37.5
35	460.0	0.9362994271730702	1395.7861219180022	37.5
35	464.0	0.9385759904846431	1395.188985436764	37.5
35	468.0	0.9444518851346131	1393.8390851063907	37.5
35	472.0	0.9419737610905382	1395.6582235791575	37.5
35	476.0	0.9483230876782309	1394.9122430709542	37.5
35	480.0	0.9464448955451288	1393.5048537652033	37.5
35	484.0	0.9521722314150802	1393.6474187310346	37.5
35	488.0	0.9557484954594214	1394.1791986165413	37.5
35	492.0	0.9544693768167452	1394.3730590797782	37.5
35	496.0	0.9631016338285278	1393.859566094636	37.5
35	500.0	0.9585965187469156	1393.6424250640907	37.5
35	504.0	0.965765038663332	1394.1182508541726	37.5
35	508.0	0.9636578303335421	1392.1561489799192	37.5
35	512.0	0.9650201237376895	1394.640800663689	37.5
35	516.0	0.965776658376246	1394.3641385877638	37.5
35	520.0	0.9676019526078401	1393.405337732227	37.5
35	524.0	0.972159963617104	1394.220464947421	37.5
35	528.0	0.9725313015450123	1394.8985398577313	37.5
35	532.0	0.9719886557056774	1394.9894164054629	37.5
35	536.0	0.9716101762926593	1395.0879993773651	37.5
35	540.0	0.9772423575456772	1394.0954544923295	37.5
35	544.0	0.9771448157660332	1395.8292166074057	37.5
35	548.0	0.9771703142647095	1394.241326607322	37.5
35	552.0	0.976670797554646	1394.328668331314	37.5
35	556.0	0.9844163841802076	1394.9730108504964	37.5
35	560.0	0.9833609491217334	1395.4966901665246	37.5
35	564.0	0.9830245063027462	1396.1803600391845	37.5
35	568.0	0.9863052655771679	1395.7993883198064	37.5
35	572.0	0.9868112194544013	1395.236114394963	37.5
35	576.0	0.9969804914609214	1395.4562129747424	37.5
35	580.0	0.9925218351397915	1394.9491108687148	37.5
35	584.0	0.9980822472325801	1395.6575433756525	37.5
35	588.0	0.9977430730754906	1393.7658256821146	37.5
35	592.0	0.9977154795640077	1394.163177818367	37.5
35	596.0	0.9948263541674044	1394.1769636526474	37.5
35	600.0	1.0068550171029589	1396.0256543327296	37.5
35	604.0	1.009621530444587	1397.0750821557494	37.5
35	608.0	1.0092202118424856	1394.8873939439643	37.5
35	612.0	1.0124146608328766	1394.1518767239686	37.5
35	616.0	1.0236359402254065	1392.8374272262554	37.5
35	620.0	1.0451965049084144	1394.2818505728942	37.5
35	624.0	1.0875586804506965	1394.8052045582012	37.5
35	628.0	1.0973336772989712	1395.896614687776	37.5
35	632.0	1.0772116033565138	1394.7953195935916	37.5
35	636.0	0.9855886386116662	1392.713010224557	37.5
35	640.0	0.9373278252977273	1392.778732812892	37.5
35	644.0	0.9168613686396921	1389.749582554487	37.5
35	648.0	0.9049251410024126	1389.4871085436723	37.5
35	652.0	0.8978560017868742	1388.9140617327412	37.5
35	656.0	0.8971203674010575	1391.9562774796343	37.5
35	660.0	0.8958783689438281	1392.7110339072956	37.5
35	664.0	0.8912940710699947	1392.445073805967	37.5
35	668.0	0.8895768197829744	1393.383660404415	37.5
36	0.0	1.0821726162876146	770.4960741651296	37.5
36	4.0	1.023534545552642	780.0168177018684	37.5
36	8.0	0.9457976321568233	791.813251572386	37.5
36	12.0	0.9150931382827375	805.7409946696782	37.5
36	16.0	0.9024723917669838	800.2929993585175	37.5
36	20.0	0.9041411477816398	804.5231981480573	37.5
36	24.0	0.8994323854040122	817.9181618672849	37.5
36	28.0	0.8981862053704626	807.7594259132372	37.5
36	32.0	0.911127635949737	799.1188409016959	37.5
36	36.0	0.9172175959441284	795.4751218878982	37.5
36	40.0	0.922098405567027	785.3665755622493	37.5
36	44.0	0.9338751155412718	788.5299324897462	37.5
36	48.0	0.9418260012165836	789.9939411859343	37.5
36	52.0	0.9492391514514225	789.3662465599066	37.5
36	56.0	0.9519268786674234	789.1695414861275	37.5
36	60.0	0.9615456754644303	787.508427108981	37.5
36	64.0	0.9657659174704865	788.9502194356439	37.5
36	68.0	0.9717457655202413	787.9736796298553	37.5
36	72.0	0.9795166950337307	781.5037913713525	37.5
36	76.0	0.9822607398401257	786.3857318333803	37.5
36	80.0	0.9849475305973487	786.4274102201989	37.5
36	84.0	0.9902417087324645	786.9541142277642	37.5
36	88.0	0.9980133405900374	787.9938158203483	37.5
36	92.0	1.0032705806289135	785.3976237208693	37.5
36	96.0	1.0122262085346945	785.9522516955025	37.5
36	100.0	1.0421721697562436	784.8367295442555	37.5
36	104.0	1.1030408062195474	787.0020824461662	37.5
36	108.0	1.1233154113739658	787.5879821692816	37.5
36	112.0	1.0674056872756998	789.1514530052903	37.5
36	116.0	0.9700380486459239	788.2122359776902	37.5
36	120.0	0.9378440650600794	787.9867672558679	37.5
36	124.0	0.9189140836045981	786.9635852708891	37.5
36	128.0	0.9130222876502838	785.6075503840754	37.5
36	132.0	0.9188263936027172	785.211062861537	37.5
36	136.0	0.9199337165672704	786.4235747679342	37.5
36	140.0	0.9277268089385038	785.8543981819	37.5
36	144.0	0.9318196665380198	785.8573802394183	37.5
36	148.0	0.9383931774274843	785.4333567664183	37.5
36	152.0	0.9446947250801963	785.1586850470353	37.5
36	156.0	0.9524002845684386	785.1016883392518	37.5
36	160.0	0.9666400111923145	784.954435343194	37.5
36	164.0	0.9601598850107764	785.8455580832181	37.5
36	168.0	0.9645222866618683	786.6072019131068	37.5
36	172.0	0.9685094284704554	783.9332627405855	37.5
36	176.0	0.9720716260958207	785.4393778007664	37.5
36	180.0	0.9793737279272453	785.0482270784486	37.5
36	184.0	0.986382119868075	784.907561528175	37.5
36	188.0	0.9794679450429742	785.8520290729113	37.5
36	192.0	0.9855356381286462	786.0256676244654	37.5
36	196.0	0.9891423435587061	784.60391847483	37.5
36	200.0	0.9886416887633508	785.5274867482276	37.5
36	204.0	0.991799856451534	785.3155651913138	37.5
36	208.0	0.9941227549353062	784.271585906353	37.5
36	212.0	0.9983037176981777	785.577103958419	37.5
36	216.0	1.0032626175780566	784.0201553045684	37.5
36	220.0	1.008356211445492	783.4302698894129	37.5
36	224.0	1.0232785124674915	783.7086420220197	37.5
36	228.0	1.0520747364244576	785.5433966012714	37.5
36	232.0	1.1047287304751623	787.8182284755432	37.5
36	236.0	1.1021459376253484	788.2266254041251	37.5
36	240.0	1.062096677682929	788.5368134632057	37.5
36	244.0	0.9665476419998609	787.4497393052092	37.5
36	248.0	0.9370849705035196	789.0895743767198	37.5
36	252.0	0.9235279993245469	785.6665733229337	37.5
36	256.0	0.914702356057262	785.9723474297917	37.5
36	260.0	0.9138188456982032	784.9270683016252	37.5
36	264.0	0.9127726516392257	784.2178193904622	37.5
36	268.0	0.9120215721590103	787.4867765912205	37.5
36	272.0	0.9207301830493728	786.5585801321738	37.5
36	276.0	0.923508044422748	786.1838637776715	37.5
36	280.0	0.9281096332533655	787.2820203856203	37.5
36	284.0	0.9329423713256644	786.0868282525279	37.5
36	288.0	0.9362917066682612	785.660165551682	37.5
36	292.0	0.9397639001999712	782.8404982538369	37.5
36	296.0	0.943420472059955	783.1382217688191	37.5
36	300.0	0.9461814251498402	782.59569969665	37.5
36	304.0	0.9491043075700726	782.9454680965757	37.5
36	308.0	0.9525662520807134	783.8542712545568	37.5
36	312.0	0.9553761351417445	784.1787685475853	37.5
36	316.0	0.9607517851905386	785.6479150017658	37.5
36	320.0	0.9591761537563703	784.4636843377045	37.5
36	324.0	0.9661087185489332	785.0757436556311	37.5
36	328.0	0.9672271229423581	774.0814054625743	37.5
36	332.0	0.9658852940497423	770.4476280185315	37.5
36	336.0	0.9667927871161864	771.0714060550555	37.5
36	340.0	0.972460092048813	771.1575596535303	37.5
36	344.0	0.9730388360587218	772.7946534621625	37.5
36	348.0	0.9807035815518934	772.3010353926678	37.5
36	352.0	0.975101541551112	771.5440687204812	37.5
36	356.0	0.9822170539710373	771.3582491287173	37.5
36	360.0	0.9807303340952831	771.4869364060183	37.5
36	364.0	0.9849368673853404	772.2815135167508	37.5
36	368.0	0.984314524974344	770.6005558130744	37.5
36	372.0	0.987855210060561	771.8342356343455	37.5
36	376.0	0.9925028934732467	770.6834402579559	37.5
36	380.0	0.9955390874056068	771.2420321185991	37.5
36	384.0	0.9909753981003243	770.3244956974023	37.5
36	388.0	1.0017278302734827	771.1943096419491	37.5
36	392.0	1.0035612469565884	770.8599329282767	37.5
36	396.0	1.0108511488111567	770.6039524714129	37.5
36	400.0	1.0194012900661011	770.7299938055747	37.5
36	404.0	1.0284180739326292	770.1944155509176	37.5
36	408.0	1.0627572754342949	771.5371733424474	37.5
36	412.0	1.0934982901582928	772.7427072075418	37.5
36	416.0	1.0854002753614465	772.8160947599075	37.5
36	420.0	1.0357584259402168	777.1571510323904	37.5
36	424.0	0.9526471235924663	775.6979975052252	37.5
36	428.0	0.9276685028649557	774.4169174863706	37.5
36	432.0	0.918161403747532	775.5382500163726	37.5
36	436.0	0.9079024843079071	773.2014839916884	37.5
36	440.0	0.900647074309232	774.0052659360267	37.5
36	444.0	0.8967067283843697	771.9500257076539	37.5
36	448.0	0.9014194436566328	772.9834649578969	37.5
36	452.0	0.9047938292715387	771.9718768009327	37.5
36	456.0	0.9076249387315357	772.6007052121925	37.5
36	460.0	0.9127284694671147	773.7509822022776	37.5
36	464.0	0.9165281634436562	772.4857193681364	37.5
36	468.0	0.9159752750586883	772.4128838196693	37.5
36	472.0	0.9173567723432196	772.0995037933822	37.5
36	476.0	0.9222378681063002	773.4588802134692	37.5
36	480.0	0.9274215961311099	772.4027292344663	37.5
36	484.0	0.9302909183117944	772.054774425278	37.5
36	488.0	0.931114650343103	774.5227066094187	37.5
36	492.0	0.9337236369835279	771.8512399628269	37.5
36	496.0	0.9382945567891685	773.6985219451827	37.5
36	500.0	0.9388999118360164	772.974742296377	37.5
36	504.0	0.9441239336010201	772.5163210555015	37.5
36	508.0	0.9473888575898856	773.5478379458295	37.5
36	512.0	0.9487869249922369	773.0055490692447	37.5
36	516.0	0.9494210241210181	773.5355090403766	37.5
36	520.0	0.9468895023892949	773.2765706632908	37.5
36	524.0	0.9483079377700661	774.8469426679185	37.5
36	528.0	0.9507527059586862	774.5175731719434	37.5
36	532.0	0.957557392102576	775.0653481996357	37.5
36	536.0	0.9565790652922536	775.1880114236382	37.5
36	540.0	0.9599117524787983	774.5482848230998	37.5
36	544.0	0.9547278933478426	774.9014706369318	37.5
36	548.0	0.9587632107580046	774.3577075900077	37.5
36	552.0	0.9593351394290299	774.6150696981192	37.5
36	556.0	0.9607057373738959	773.7998060078925	37.5
36	560.0	0.9627555800856751	773.5877407495938	37.5
36	564.0	0.962739048465757	774.6292035994227	37.5
36	568.0	0.9650226937190884	774.3358187791024	37.5
36	572.0	0.9706787871591239	773.4934898661592	37.5
36	576.0	0.9706512261358216	758.704783714836	37.5
36	580.0	0.9677187959961762	758.7378893215473	37.5
36	584.0	0.9696952047321207	762.5106471061647	37.5
36	588.0	0.9748656922703203	761.3853462312604	37.5
36	592.0	0.9686752960295707	761.8034460765114	37.5
36	596.0	0.9754361507001057	759.9910080227969	37.5
36	600.0	0.9732958606355994	762.3043758861428	37.5
36	604.0	0.9802302723329741	764.1702821852324	37.5
36	608.0	0.9864935292267671	767.5548223180698	37.5
36	612.0	0.9843815670402928	767.8743322438806	37.5
36	616.0	0.9851239832343859	769.8035833792147	37.5
36	620.0	0.9933010237045637	748.0532679506457	37.5
36	624.0	0.9955240852775128	749.1014862147337	37.5
36	628.0	0.9954514961946392	747.9351673517405	37.5
36	632.0	0.9994953457847778	748.1475345902245	37.5
36	636.0	0.9995044107047893	750.4871706273195	37.5
36	640.0	1.0126388818560332	751.218063436809	37.5
36	644.0	1.056529468650282	749.8579720266176	37.5
36	648.0	1.0639782823569128	752.1378674282377	37.5
36	652.0	1.0567381418388666	749.981478488752	37.5
36	656.0	0.9798361074563013	749.9562562417599	37.5
36	660.0	0.915147186366074	750.749423649761	37.5
36	664.0	0.8991573993330582	748.1983409216491	37.5
36	668.0	0.8899480420815233	747.1227051502894	37.5
37	0.0	1.0686275251007928	246.0197483154046	37.5
37	4.0	1.0257430588931056	250.91862084193863	37.5
37	8.0	0.9421094213723256	251.0763773180027	37.5
37	12.0	0.8808134992595241	265.61900818638094	37.5
37	16.0	0.863101643295253	270.47691446845585	37.5
37	20.0	0.8716580283318127	286.5519729524495	37.5
37	24.0	0.8701759654603	295.9475494106009	37.5
37	28.0	0.8684675396919703	306.6895345988896	37.5
37	32.0	0.8730386943354013	298.72509626001136	37.5
37	36.0	0.874745897908535	303.6297519001449	37.5
37	40.0	0.8856011331684088	299.4962274643766	37.5
37	44.0	0.8954652308628368	296.3890886959796	37.5
37	48.0	0.9027896783643076	297.8213836301873	37.5
37	52.0	0.907466600824155	293.7970754061897	37.5
37	56.0	0.9128940429690121	292.45716053571	37.5
37	60.0	0.9171490127111781	292.59322683305066	37.5
37	64.0	0.9253870277759911	291.4460437797105	37.5
37	68.0	0.9335303304405158	292.8905230447046	37.5
37	72.0	0.9364540980171342	295.733912130723	37.5
37	76.0	0.9383680248654923	295.2827861071141	37.5
37	80.0	0.9393117023817009	298.3388907906314	37.5
37	84.0	0.9443750701639003	295.6045905009302	37.5
37	88.0	0.9525410559410457	301.71921297263697	37.5
37	92.0	0.9568059625513549	299.7515601567924	37.5
37	96.0	0.9601207276804958	299.6419013264089	37.5
37	100.0	0.968220589062823	299.3875139835848	37.5
37	104.0	0.9795421807940976	298.1188128194506	37.5
37	108.0	0.989248042967802	297.677116119992	37.5
37	112.0	0.9973496732167098	299.6346584301729	37.5
37	116.0	0.9913518240288924	301.42230401496096	37.5
37	120.0	1.0234307009039536	302.8317148030806	37.5
37	124.0	1.0582474450799637	301.9588888274196	37.5
37	128.0	1.053882025631256	301.3588779807914	37.5
37	132.0	1.0114613666460737	301.2471336190481	37.5
37	136.0	0.930560914132353	302.5043489387759	37.5
37	140.0	0.8971713595503908	303.5982841473853	37.5
37	144.0	0.8983456660534043	304.049395007548	37.5
37	148.0	0.8960607718690377	304.6076427461381	37.5
37	152.0	0.9000242167910905	304.7192468765572	37.5
37	156.0	0.9051074322968329	302.47082471877303	37.5
37	160.0	0.9169631436971878	303.8584394450792	37.5
37	164.0	0.9133978502359755	299.8114919126187	37.5
37	168.0	0.920548246468474	302.8596744276281	37.5
37	172.0	0.9273107926904532	300.0629857829891	37.5
37	176.0	0.9325215486791988	301.8137936234652	37.5
37	180.0	0.9365511440088136	299.9482429502896	37.5
37	184.0	0.938935953545999	300.0538194838084	37.5
37	188.0	0.9388390172579952	298.7410916127779	37.5
37	192.0	0.9432975887461257	298.42640209076575	37.5
37	196.0	0.9505975842683957	300.4211774362296	37.5
37	200.0	0.955629762770742	300.0939269469285	37.5
37	204.0	0.9520333580679079	299.67669343598584	37.5
37	208.0	0.9602793590450771	299.5749625221232	37.5
37	212.0	0.961732678238421	298.9581318415784	37.5
37	216.0	0.9585032353128098	296.6994528258023	37.5
37	220.0	0.9668519606153673	300.0023267593882	37.5
37	224.0	0.9753072601294	298.9052082271479	37.5
37	228.0	0.9755734097197883	297.77114008062256	37.5
37	232.0	0.9839433614213118	296.5535033281364	37.5
37	236.0	0.9872379926867276	297.3313146357683	37.5
37	240.0	0.9853793953482622	297.72293718080414	37.5
37	244.0	0.9856121185628277	300.74615150224247	37.5
37	248.0	0.9854869064222798	300.8222598958019	37.5
37	252.0	0.9788913884322031	299.01584350361924	37.5
37	256.0	0.9854040042114548	300.68311385812547	37.5
37	260.0	1.0061856504917213	298.60991140529546	37.5
37	264.0	1.0485227569474829	299.3780273729073	37.5
37	268.0	1.0564309824460074	300.0077267468235	37.5
37	272.0	1.0425223977317681	298.956703637747	37.5
37	276.0	0.953201021746869	298.12125295385874	37.5
37	280.0	0.9137347081167965	296.98963502229606	37.5
37	284.0	0.9056346390362832	300.4554555751289	37.5
37	288.0	0.9025482401889982	298.9352822955691	37.5
37	292.0	0.8908034475321026	297.36846900604144	37.5
37	296.0	0.8920973866439944	298.0657780655063	37.5
37	300.0	0.894583567843889	298.545082039383	37.5
37	304.0	0.8964091033887096	297.2717305781953	37.5
37	308.0	0.9031605681818169	298.05258385906285	37.5
37	312.0	0.9026018016398389	297.50830976381275	37.5
37	316.0	0.9081889360190741	297.3412049176936	37.5
37	320.0	0.9134054928496939	298.1903218804408	37.5
37	324.0	0.9178811807232651	298.51095298851	37.5
37	328.0	0.9172283260868507	296.6284230000008	37.5
37	332.0	0.915815925343317	289.8497202977132	37.5
37	336.0	0.9229774810429189	291.03682022985544	37.5
37	340.0	0.9305814094641093	291.3149728686537	37.5
37	344.0	0.9285729527084341	291.1122129248782	37.5
37	348.0	0.9356191939146333	290.2038449444956	37.5
37	352.0	0.9276677096268822	289.53697055355354	37.5
37	356.0	0.9386802959741892	290.30561315875605	37.5
37	360.0	0.9367876219413054	288.4597658369656	37.5
37	364.0	0.9363670350945571	288.98206785331195	37.5
37	368.0	0.9403006433994359	288.47477770344244	37.5
37	372.0	0.9452437542669052	289.06846080500947	37.5
37	376.0	0.9447659653964727	289.45165361218744	37.5
37	380.0	0.947120496099839	289.3750047636649	37.5
37	384.0	0.952034394655986	289.83546899101765	37.5
37	388.0	0.9502542517529147	289.2945025229977	37.5
37	392.0	0.9551731707686211	289.05320232141554	37.5
37	396.0	0.9579355812952561	288.3108881223838	37.5
37	400.0	0.9581126892635112	287.8534753007531	37.5
37	404.0	0.9579682016797845	288.2956271250122	37.5
37	408.0	0.9644866703263981	288.6036367738952	37.5
37	412.0	0.9670317183655821	288.683811738018	37.5
37	416.0	0.9665010976124291	288.44885285823955	37.5
37	420.0	0.9660404511401813	288.258182004768	37.5
37	424.0	0.9581766818246281	289.58241927352447	37.5
37	428.0	0.9618910026990122	288.12920999121485	37.5
37	432.0	0.9668244368257762	290.3176765279055	37.5
37	436.0	0.9651652791942623	291.016793119152	37.5
37	440.0	0.9617439402574104	291.34143669785897	37.5
37	444.0	0.95871963382965	289.384466475581	37.5
37	448.0	0.9634568798424411	290.3810885035789	37.5
37	452.0	0.9638857391454917	290.40693468093247	37.5
37	456.0	0.9664291743945582	289.4036712381482	37.5
37	460.0	0.9609480423501983	289.20163918974447	37.5
37	464.0	0.9669114250562039	289.6316715575502	37.5
37	468.0	0.9638299426175031	289.36648470646173	37.5
37	472.0	0.9706960195599293	290.44838280928315	37.5
37	476.0	0.966793652964156	288.94624775805005	37.5
37	480.0	0.9765287794746701	290.5460840533354	37.5
37	484.0	0.9761317081483453	290.2472965655218	37.5
37	488.0	0.9742247791318419	290.2947906008514	37.5
37	492.0	0.9795102697336138	289.0747381144481	37.5
37	496.0	0.978290051141503	289.56492521720713	37.5
37	500.0	0.9790826206287976	289.3741544424567	37.5
37	504.0	0.9852184938391462	289.6005803053466	37.5
37	508.0	0.9878167119267205	288.91787123288094	37.5
37	512.0	0.9981822572839771	289.5814434935215	37.5
37	516.0	1.0185139351214565	289.4476167911663	37.5
37	520.0	1.0605779858052244	289.7010597589597	37.5
37	524.0	1.0733946339754379	289.7017778537882	37.5
37	528.0	1.0729357043442826	289.7617645974662	37.5
37	532.0	1.0528485727153225	288.9478333106564	37.5
37	536.0	0.9794494411528687	289.31363847331306	37.5
37	540.0	0.9326822347627461	289.5924271612402	37.5
37	544.0	0.9126224685402958	289.2869233568559	37.5
37	548.0	0.902694535976271	286.3441560274581	37.5
37	552.0	0.9016538573420814	287.7050794658146	37.5
37	556.0	0.9019209694039914	287.4414007612202	37.5
37	560.0	0.8949453532010573	288.39720933603706	37.5
37	564.0	0.8969547988447626	289.7873510304808	37.5
37	568.0	0.8968897021552078	289.7605948032141	37.5
37	572.0	0.8943588054524321	286.7813036679132	37.5
37	576.0	0.9011457256153811	290.15048684859835	37.5
37	580.0	0.896312336905155	289.9916780163201	37.5
37	584.0	0.9000870073452267	291.7858033165321	37.5
37	588.0	0.9074382219600998	290.8761922617721	37.5
37	592.0	0.9098752130614102	291.82968764623024	37.5
37	596.0	0.9056978137251124	291.0889411947369	37.5
37	600.0	0.913224614360844	293.45528842400336	37.5
37	604.0	0.9128751203429858	291.84783068854193	37.5
37	608.0	0.9146521421205618	291.43046999837105	37.5
37	612.0	0.9184135980867675	290.62708837116463	37.5
37	616.0	0.9204853442519477	291.62077251325866	37.5
37	620.0	0.9064922701457455	275.65114084099764	37.5
37	624.0	0.9117346576309893	274.1771057554481	37.5
37	628.0	0.9176797533780818	274.1843414933107	37.5
37	632.0	0.9170909161042353	275.96909363484014	37.5
37	636.0	0.9222223592370403	277.4632126275139	37.5
37	640.0	0.919470328198958	278.4822006258946	37.5
37	644.0	0.9299058998626076	278.89728687481016	37.5
37	648.0	0.9276957142785234	278.149288201842	37.5
37	652.0	0.9315607529906638	277.0179539593347	37.5
37	656.0	0.931324258332007	275.87048455791813	37.5
37	660.0	0.9305980997834771	279.30973805626354	37.5
37	664.0	0.9312261126532974	278.08911515055627	37.5
37	668.0	0.9304588279567706	278.702530151685	37.5
38	0.0	1.0631729710952031	1236.0274276645398	37.5
38	4.0	1.0027963070315202	1238.983064743932	37.5
38	8.0	0.9286455829564374	1237.6633458195076	37.5
38	12.0	0.9028915687787883	1225.121657440248	37.5
38	16.0	0.8951869651376141	1225.362973862074	37.5
38	20.0	0.8965451754343898	1234.936100603549	37.5
38	24.0	0.8992798500709791	1240.1413706971698	37.5
38	28.0	0.901290850174192	1236.4983442691923	37.5
38	32.0	0.9021613735496258	1237.6247693441003	37.5
38	36.0	0.9132108656753067	1234.7707273593792	37.5
38	40.0	0.9207724130316743	1233.5665399726108	37.5
38	44.0	0.9241686177566277	1236.6722960895531	37.5
38	48.0	0.9320740015609524	1238.3555796114356	37.5
38	52.0	0.9352203538814099	1235.708041687665	37.5
38	56.0	0.9439389220706333	1240.2999561301283	37.5
38	60.0	0.9511596764700722	1237.5232319059262	37.5
38	64.0	0.9524410191088276	1236.788857108649	37.5
38	68.0	0.9559676257186054	1238.0166045852332	37.5
38	72.0	0.964004425904764	1236.8119796544242	37.5
38	76.0	0.9694635452664851	1237.5455550363924	37.5
38	80.0	0.9735414139435279	1236.695676968993	37.5
38	84.0	0.9794541175194286	1238.824146435532	37.5
38	88.0	0.9834399010833098	1237.1514538477784	37.5
38	92.0	0.9886183949645827	1235.662723079014	37.5
38	96.0	0.998326123750721	1234.6708147183	37.5
38	100.0	1.0131253008741419	1235.5998601771655	37.5
38	104.0	1.070701602819714	1235.8213125524435	37.5
38	108.0	1.0995949787928618	1235.8175328115326	37.5
38	112.0	1.0660273346615112	1238.2584781820665	37.5
38	116.0	0.9681803536191363	1240.9436819432783	37.5
38	120.0	0.9262822323269077	1240.6618404731305	37.5
38	124.0	0.9163159506733539	1237.6284288848992	37.5
38	128.0	0.9083737206172844	1238.1176073024462	37.5
38	132.0	0.9105852789754336	1236.8737498035953	37.5
38	136.0	0.9116669477925429	1237.0042363768791	37.5
38	140.0	0.9219315834113574	1235.210786204217	37.5
38	144.0	0.9226772976418902	1235.6067395261305	37.5
38	148.0	0.9312187190456249	1236.1796732185871	37.5
38	152.0	0.9365093278528092	1237.157482952677	37.5
38	156.0	0.9425825820836343	1236.8814986737138	37.5
38	160.0	0.9554097070844892	1234.4464413149635	37.5
38	164.0	0.9482808174897811	1235.9244508283673	37.5
38	168.0	0.9539844826562565	1237.2952664078236	37.5
38	172.0	0.9582209510324364	1236.515317757746	37.5
38	176.0	0.9611256709754483	1236.2467437509702	37.5
38	180.0	0.9646116196666185	1237.385289950982	37.5
38	184.0	0.9668426095444095	1238.363471678216	37.5
38	188.0	0.9706608190125319	1238.7086249626784	37.5
38	192.0	0.9720387729818754	1237.060402424217	37.5
38	196.0	0.9734037205793036	1236.8159966052488	37.5
38	200.0	0.9815888194180423	1236.8119811879976	37.5
38	204.0	0.9804362796802575	1237.2314233401985	37.5
38	208.0	0.9835284214425711	1235.2290497276524	37.5
38	212.0	0.9879325419527413	1238.35072091874	37.5
38	216.0	0.9920682109465765	1235.323325739443	37.5
38	220.0	1.001306799897724	1235.4118739490193	37.5
38	224.0	1.0144734692438035	1234.3046652519038	37.5
38	228.0	1.0467380708046956	1234.4607373519605	37.5
38	232.0	1.0853392466990814	1236.1371229185302	37.5
38	236.0	1.073072033802707	1238.464558354684	37.5
38	240.0	1.0114737072377487	1239.172879990628	37.5
38	244.0	0.9386099896764448	1241.8098113071478	37.5
38	248.0	0.9214999842610676	1242.48438071359	37.5
38	252.0	0.9023090373774478	1244.9345397735603	37.5
38	256.0	0.9022611808319307	1239.0682542394738	37.5
38	260.0	0.9032259223655201	1235.772796559008	37.5
38	264.0	0.9016363685313756	1235.82176421728	37.5
38	268.0	0.906368015499121	1236.6086132052146	37.5
38	272.0	0.9133392816724775	1235.0460403120844	37.5
38	276.0	0.9142579026112545	1235.0129809961688	37.5
38	280.0	0.9255126352857614	1236.8702496935546	37.5
38	284.0	0.9206486752964118	1234.7002493897432	37.5
38	288.0	0.9296519009413771	1236.1237478478797	37.5
38	292.0	0.9304047686764634	1236.7509527262248	37.5
38	296.0	0.9342964641459083	1234.6928306025677	37.5
38	300.0	0.9369317961138071	1236.2873140224235	37.5
38	304.0	0.9369921525826268	1236.2001512975291	37.5
38	308.0	0.9427873565946433	1234.6597070765104	37.5
38	312.0	0.9489451262301751	1235.8206795087672	37.5
38	316.0	0.9479316506209103	1238.1070865478916	37.5
38	320.0	0.9480099558829733	1237.6074947445852	37.5
38	324.0	0.9516529955341384	1237.0532425294095	37.5
38	328.0	0.9588986181166795	1234.503557967601	37.5
38	332.0	0.9574620452290048	1234.914500055986	37.5
38	336.0	0.9584754826190455	1233.941275752349	37.5
38	340.0	0.9597250116720958	1236.9828530697469	37.5
38	344.0	0.9624387720626449	1239.091169905578	37.5
38	348.0	0.9692166334856184	1240.1633898294162	37.5
38	352.0	0.9638883720316307	1239.122861891295	37.5
38	356.0	0.9636986940067475	1241.1264571119818	37.5
38	360.0	0.9695093495885995	1240.9408045922803	37.5
38	364.0	0.9702420834599607	1242.8870230839	37.5
38	368.0	0.968713503497356	1242.8951850170718	37.5
38	372.0	0.9735359869665591	1241.2051019461308	37.5
38	376.0	0.9759649598376472	1241.6518248722082	37.5
38	380.0	0.9786200094653699	1242.666403220744	37.5
38	384.0	0.9810216169299479	1241.7508356628591	37.5
38	388.0	0.9825995568738636	1244.0737980558026	37.5
38	392.0	0.9925451722023356	1242.603010360481	37.5
38	396.0	0.9979694605000669	1240.1539849659314	37.5
38	400.0	1.0090754523053487	1238.7795987291574	37.5
38	404.0	1.011082498471499	1240.784974414061	37.5
38	408.0	1.0270840106275292	1246.1122396916987	37.5
38	412.0	1.0570070490397365	1244.5125296909366	37.5
38	416.0	1.055624166455329	1243.0020217217118	37.5
38	420.0	1.0319643862580197	1239.9379383547337	37.5
38	424.0	0.9535833397174328	1243.007109698027	37.5
38	428.0	0.9159334376584637	1244.679600681254	37.5
38	432.0	0.8996569585936607	1245.5547822933158	37.5
38	436.0	0.8986257422931033	1243.816209502148	37.5
38	440.0	0.8914121291917378	1244.0017248941965	37.5
38	444.0	0.8886700027039329	1236.5296229970706	37.5
38	448.0	0.8948632537220502	1237.8873288817051	37.5
38	452.0	0.8959018974608631	1241.0165601750198	37.5
38	456.0	0.8993885484961167	1236.54107114234	37.5
38	460.0	0.9014129191496587	1238.302568691515	37.5
38	464.0	0.9060342200580732	1238.3461461972336	37.5
38	468.0	0.911541515021369	1238.715317278762	37.5
38	472.0	0.9095860659324988	1238.4413743540845	37.5
38	476.0	0.9157191234613914	1239.381935613306	37.5
38	480.0	0.9138106794006238	1238.3681743651075	37.5
38	484.0	0.9198117742800619	1237.3649300409522	37.5
38	488.0	0.9193893082106358	1239.6390206574108	37.5
38	492.0	0.9236666165946302	1236.327748424278	37.5
38	496.0	0.9280380130730611	1236.6292446169102	37.5
38	500.0	0.9308325430332053	1237.1239015488857	37.5
38	504.0	0.9314720992561644	1239.5716592202823	37.5
38	508.0	0.9315147670591787	1240.0430054386195	37.5
38	512.0	0.93587747528117	1239.2340890548844	37.5
38	516.0	0.9374949545957089	1240.4388962420503	37.5
38	520.0	0.9396240265431703	1240.2553858189876	37.5
38	524.0	0.9384632147528472	1237.702389482843	37.5
38	528.0	0.9421920184204228	1237.739003481168	37.5
38	532.0	0.9413653663373516	1241.0654315044706	37.5
38	536.0	0.9425658873810244	1239.1431324185396	37.5
38	540.0	0.94345706487506	1238.5519838265018	37.5
38	544.0	0.9481643899273233	1240.5242482674828	37.5
38	548.0	0.9503370592334455	1239.043692480522	37.5
38	552.0	0.9475391614228671	1242.188379307078	37.5
38	556.0	0.9520226728272091	1239.119059397805	37.5
38	560.0	0.9514357802040276	1237.8066868279209	37.5
38	564.0	0.9502836046446564	1241.673735182237	37.5
38	568.0	0.9469183688911256	1241.2155793372851	37.5
38	572.0	0.9578257013717705	1243.960955967239	37.5
38	576.0	0.9587265295937671	1241.204246078879	37.5
38	580.0	0.9578545372981988	1242.8535376279112	37.5
38	584.0	0.9639668106447704	1244.1264305331615	37.5
38	588.0	0.9639755058043418	1241.704621915803	37.5
38	592.0	0.9620984331126342	1243.3223330616042	37.5
38	596.0	0.9630209559629859	1242.2745108884344	37.5
38	600.0	0.9673619175311347	1241.8576182439538	37.5
38	604.0	0.9696043009907237	1241.2797586671827	37.5
38	608.0	0.9688587826556612	1242.9904626961177	37.5
38	612.0	0.9682168730792774	1244.8462397315366	37.5
38	616.0	0.9812367525119191	1242.6385743609012	37.5
38	620.0	0.9781599460619855	1239.639950530457	37.5
38	624.0	0.984066094426441	1239.3212348102136	37.5
38	628.0	0.9836605626532487	1239.4005499573111	37.5
38	632.0	0.9781154589666865	1243.8682666759814	37.5
38	636.0	0.9787382369698744	1241.1037035032568	37.5
38	640.0	0.9775448051987872	1240.4870792449435	37.5
38	644.0	0.984680471913155	1242.174750320902	37.5
38	648.0	1.021283530915656	1241.27994765941	37.5
38	652.0	1.0338362474818386	1241.1272679779206	37.5
38	656.0	1.0209311760939863	1241.383481077201	37.5
38	660.0	0.9615711680974474	1243.1395582115772	37.5
38	664.0	0.9047477668028372	1244.4844412166324	37.5
38	668.0	0.8876921280220667	1245.43554833758	37.5
39	0.0	1.0807087793823618	971.6192117119552	37.5
39	4.0	1.0097230857423842	975.7480102210474	37.5
39	8.0	0.9348225521940844	981.134796439062	37.5
39	12.0	0.9067135601596429	991.0507396344263	37.5
39	16.0	0.9050376518836892	994.70293301177	37.5
39	20.0	0.9013846450128659	1001.9016245656456	37.5
39	24.0	0.9058529208170322	1012.834726838478	37.5
39	28.0	0.9050264066653894	1012.1321353400996	37.5
39	32.0	0.9094596693163594	1010.4812628842844	37.5
39	36.0	0.9199557741974905	1010.586461753075	37.5
39	40.0	0.9232842496052173	1011.7133036493356	37.5
39	44.0	0.9336416025107541	1013.7483960225228	37.5
39	48.0	0.9407877082031074	1014.2131875346622	37.5
39	52.0	0.9495035008964499	1012.7536803883196	37.5
39	56.0	0.9553994861457765	1013.1764168521182	37.5
39	60.0	0.9547629430623311	1013.614108631378	37.5
39	64.0	0.9639916030130442	1013.8504952870984	37.5
39	68.0	0.9712578355564085	1012.0203878486632	37.5
39	72.0	0.9758508164545003	1009.6413276954604	37.5
39	76.0	0.98437598776105	1011.7295205704396	37.5
39	80.0	0.982288531864947	1009.566326377736	37.5
39	84.0	0.9910492225541417	1010.6448947104676	37.5
39	88.0	0.9979215441176744	1010.5800677701236	37.5
39	92.0	1.0025454801809253	1010.8925132373791	37.5
39	96.0	1.013546570458046	1012.1761465369942	37.5
39	100.0	1.066024694633392	1014.1026512654636	37.5
39	104.0	1.1117969675638208	1011.6085378601518	37.5
39	108.0	1.103422621674941	1009.2582870810542	37.5
39	112.0	1.0176314367179238	1005.9776187295342	37.5
39	116.0	0.9529714440845187	1010.4972158550944	37.5
39	120.0	0.9252702798478586	1012.064605656896	37.5
39	124.0	0.9127457567572179	1010.2199404700292	37.5
39	128.0	0.9157355462402661	1009.1762547185732	37.5
39	132.0	0.9258953063436632	1010.3981962920582	37.5
39	136.0	0.9213068551919362	1012.410752920676	37.5
39	140.0	0.9338325263722436	1011.8869237681286	37.5
39	144.0	0.9376764703117239	1011.6345731118367	37.5
39	148.0	0.9405951409531385	1012.0907990389064	37.5
39	152.0	0.9535329320339591	1012.457988817649	37.5
39	156.0	0.954847917018197	1011.4021312616989	37.5
39	160.0	0.9683454763335154	1011.452232429052	37.5
39	164.0	0.9617851031229414	1011.9821986258108	37.5
39	168.0	0.9677949981775037	1010.3520312297534	37.5
39	172.0	0.973038063556674	1011.0443907996566	37.5
39	176.0	0.9771522799045576	1011.4728421820222	37.5
39	180.0	0.9807680400551532	1013.0631095961164	37.5
39	184.0	0.9786463513881689	1011.4835556619464	37.5
39	188.0	0.9842159287279051	1010.9826564676898	37.5
39	192.0	0.9920823012841926	1012.6245115809036	37.5
39	196.0	0.9855320470309687	1012.1672488220054	37.5
39	200.0	1.001009982546879	1012.4466900266342	37.5
39	204.0	0.9989456259672981	1012.054364242722	37.5
39	208.0	0.9999400559093076	1012.8697683966242	37.5
39	212.0	1.0088349203311822	1012.2984164782576	37.5
39	216.0	1.0183757592206104	1013.5460183645084	37.5
39	220.0	1.0391535831901206	1013.6920265028208	37.5
39	224.0	1.0958403352026158	1012.0310267508077	37.5
39	228.0	1.105195443101091	1012.1860761846395	37.5
39	232.0	1.0775755686889026	1009.1487869099844	37.5
39	236.0	0.9830187393794596	1006.7975814615136	37.5
39	240.0	0.9465133278785289	1003.4476439822674	37.5
39	244.0	0.9257775960574751	1007.9888517121744	37.5
39	248.0	0.9205111747632826	1013.240339258962	37.5
39	252.0	0.9131852725145082	1011.3655793763708	37.5
39	256.0	0.9178350652451269	1012.7030476204978	37.5
39	260.0	0.9128779094623402	1010.4698673976404	37.5
39	264.0	0.9163413910105497	1010.2036377414498	37.5
39	268.0	0.925274442140368	1011.106903219564	37.5
39	272.0	0.9303857269592909	1010.3565325308087	37.5
39	276.0	0.9338204644255672	1011.882265516874	37.5
39	280.0	0.9380200806114479	1010.2775664308206	37.5
39	284.0	0.9406911879698234	1010.7907839859776	37.5
39	288.0	0.9418648457168282	1011.8678746328352	37.5
39	292.0	0.9486758292304074	1010.8116894724468	37.5
39	296.0	0.9540945066431805	1012.0325006891017	37.5
39	300.0	0.9567678771102693	1011.2990519546682	37.5
39	304.0	0.958878643953783	1008.8696008116036	37.5
39	308.0	0.9624342366278976	1011.4235270550472	37.5
39	312.0	0.9599826543436493	1011.7770995300344	37.5
39	316.0	0.9656722284706777	1012.7522022316876	37.5
39	320.0	0.9692656436743224	1012.41617353651	37.5
39	324.0	0.970452073678548	1014.0235882284446	37.5
39	328.0	0.9749818175963868	1009.9291470463756	37.5
39	332.0	0.9709736067085523	1008.7259470291	37.5
39	336.0	0.974619203476322	1007.8034822556904	37.5
39	340.0	0.9782838675853196	1007.5663163642878	37.5
39	344.0	0.9847168599182919	1005.8701845817192	37.5
39	348.0	0.9847942626020298	1004.2442130321746	37.5
39	352.0	0.9866427169367523	1004.9798576112496	37.5
39	356.0	0.9887666982541322	1006.5051410506958	37.5
39	360.0	0.9928704574789958	1005.9461992628918	37.5
39	364.0	0.9942874644445389	1004.709984913944	37.5
39	368.0	0.9936310216120626	1005.716876321712	37.5
39	372.0	0.9967181767952699	1004.8822979784712	37.5
39	376.0	1.00549710241789	1005.9554605823004	37.5
39	380.0	1.006808731758174	1005.8668149099224	37.5
39	384.0	1.008192806590027	1005.782532779878	37.5
39	388.0	1.009665636903831	1007.4333110889052	37.5
39	392.0	1.0313551815318713	1006.0424056303448	37.5
39	396.0	1.0768276836023924	1007.0754329231976	37.5
39	400.0	1.1028111258418596	1005.924299432479	37.5
39	404.0	1.0979990431314182	1006.6957936207205	37.5
39	408.0	1.038686828413006	1005.079678901872	37.5
39	412.0	0.9658904657131894	1005.7039682999712	37.5
39	416.0	0.9410202683876486	1000.9298331358406	37.5
39	420.0	0.9329629137950924	999.6587320103656	37.5
39	424.0	0.9168379668308139	999.8216574750652	37.5
39	428.0	0.9142847267436743	1002.5225908872882	37.5
39	432.0	0.9059918007429854	1003.081408536516	37.5
39	436.0	0.910876202410215	1005.1516154817294	37.5
39	440.0	0.9112128480989721	1006.078414330434	37.5
39	444.0	0.9139833501515257	1008.0916804059852	37.5
39	448.0	0.9169508467131107	1007.9124352827616	37.5
39	452.0	0.9233918509711829	1006.4485274164244	37.5
39	456.0	0.9255940786220059	1007.1658299419448	37.5
39	460.0	0.9278306170819421	1006.5441189929556	37.5
39	464.0	0.9328955732041023	1005.4748419435816	37.5
39	468.0	0.9328680144664825	1007.804619461373	37.5
39	472.0	0.9373828010566186	1005.4735314421268	37.5
39	476.0	0.9411361946348235	1004.6843600091574	37.5
39	480.0	0.9433463301597713	1006.4014937163952	37.5
39	484.0	0.9417707530367734	1006.8013314424564	37.5
39	488.0	0.9451730265987485	1007.0933102701704	37.5
39	492.0	0.9481997281652929	1004.6673763111868	37.5
39	496.0	0.9513672887396816	1007.2198386597267	37.5
39	500.0	0.9542422059459723	1006.14619881959	37.5
39	504.0	0.955851577152145	1008.2747688257898	37.5
39	508.0	0.9599279189450107	1008.639173147456	37.5
39	512.0	0.9589218908481909	1007.7193185110992	37.5
39	516.0	0.9600055184887967	1006.4472209010888	37.5
39	520.0	0.9607662499402292	1005.8070409120372	37.5
39	524.0	0.9645359274960722	1006.6579375652522	37.5
39	528.0	0.9626899479009516	1007.6517492242536	37.5
39	532.0	0.9662337568021111	1007.3072084373036	37.5
39	536.0	0.9713849971955583	1006.5007392691105	37.5
39	540.0	0.9679562201765575	1008.0183104134342	37.5
39	544.0	0.9703173856921878	1007.6524533248116	37.5
39	548.0	0.9748379210987104	1007.0358556276856	37.5
39	552.0	0.9714325555491575	1008.0543757643128	37.5
39	556.0	0.9779699370231233	1006.169027955222	37.5
39	560.0	0.9789840586122128	1006.5002410068444	37.5
39	564.0	0.982090931455244	1008.8242279786168	37.5
39	568.0	0.9798030213551798	1009.6475976846992	37.5
39	572.0	0.9794697868648031	1009.1115311226308	37.5
39	576.0	0.9829525698689349	1006.2794860012204	37.5
39	580.0	0.9874668362041944	1005.2536070103732	37.5
39	584.0	0.9906015426831246	1006.7070187037546	37.5
39	588.0	0.9877438494421881	1007.338456450302	37.5
39	592.0	0.9868398693394169	1007.6171337647182	37.5
39	596.0	0.9910361819068308	1005.232305310647	37.5
39	600.0	0.9939763130619058	1006.2713646188072	37.5
39	604.0	0.9999656320360979	1006.703243566137	37.5
39	608.0	0.9994431808470948	1005.2495478067073	37.5
39	612.0	1.0035586718194263	1006.0557134895324	37.5
39	616.0	1.0094675073642054	1003.8679097432408	37.5
39	620.0	1.0517701745097214	1006.9081259954	37.5
39	624.0	1.0829936238664901	1006.6535108086036	37.5
39	628.0	1.0884677604491109	1006.6680230561	37.5
39	632.0	1.0569347629696924	1006.2461750962444	37.5
39	636.0	0.9599862699669466	1008.4994644144416	37.5
39	640.0	0.9302234917307103	1008.7171458171262	37.5
39	644.0	0.9166572623006167	1011.0520397033218	37.5
39	648.0	0.9022405462109707	1011.0054217083448	37.5
39	652.0	0.8966558850087508	1006.1691847648688	37.5
39	656.0	0.8941275651302014	1003.8738784206984	37.5
39	660.0	0.8921437179927769	1001.8137823195924	37.5
39	664.0	0.8909798445663909	997.9063657776906	37.5
39	668.0	0.887418168439158	994.8470428987238	37.5
40	0.0	0.8402981415803762	140.99220197390324	37.5
40	4.0	0.8231383559632766	144.2008489639809	37.5
40	8.0	0.8210358650235003	147.44639810555557	37.5
40	12.0	0.8071647405452252	155.62610678675674	37.5
40	16.0	0.8188966591825365	158.5148877659489	37.5
40	20.0	0.8216357901882909	158.79613230642175	37.5
40	24.0	0.8659334530186932	174.60698817388513	37.5
40	28.0	0.8630708697041772	172.2646845311127	37.5
40	32.0	0.8494367213222019	166.1300163121348	37.5
40	36.0	0.8534068013787793	171.3560258539362	37.5
40	40.0	0.84924285251589	169.28866347367205	37.5
40	44.0	0.8556292823596658	170.82031433475137	37.5
40	48.0	0.8501545513351363	169.84756716104124	37.5
40	52.0	0.8522003126540775	167.86229480985833	37.5
40	56.0	0.8545588512048414	168.45037006126228	37.5
40	60.0	0.8466411333434307	164.8000385953039	37.5
40	64.0	0.8493613530844198	166.31217478709348	37.5
40	68.0	0.8468489273146121	163.1118196088904	37.5
40	72.0	0.848632558213969	164.57416281032147	37.5
40	76.0	0.8569109989675432	167.8127846458234	37.5
40	80.0	0.8470529905437839	166.57890507511198	37.5
40	84.0	0.8530075568144786	163.61164585740505	37.5
40	88.0	0.8482369127272207	162.4029378256936	37.5
40	92.0	0.8475341415202425	165.66451927075477	37.5
40	96.0	0.8461275435034311	164.15465700660107	37.5
40	100.0	0.8467807646068714	163.2373273360626	37.5
40	104.0	0.8534950330611483	161.4348188742419	37.5
40	108.0	0.8524847131838571	160.91378270093225	37.5
40	112.0	0.8412681892135278	156.03106908318293	37.5
40	116.0	0.8348394147962552	160.87708675166792	37.5
40	120.0	0.8277657324339264	161.96811868211162	37.5
40	124.0	0.8260113180193517	163.28482978077113	37.5
40	128.0	0.8227674138930183	161.61196224134412	37.5
40	132.0	0.8160850412361381	159.77247851892773	37.5
40	136.0	0.8146035005043498	160.75069527681637	37.5
40	140.0	0.8221978321079145	159.61650010273513	37.5
40	144.0	0.8257646105841373	164.1365807318375	37.5
40	148.0	0.8234769089082848	161.70226415985348	37.5
40	152.0	0.8224423451537433	164.01992706057433	37.5
40	156.0	0.8290277464750818	163.90225665864236	37.5
40	160.0	0.8406790516192614	167.50225057223514	37.5
40	164.0	0.8293411001607293	164.42278961798908	37.5
40	168.0	0.8371331806428968	166.0357859088328	37.5
40	172.0	0.8378314558186519	165.29302951642	37.5
40	176.0	0.8384907639041487	164.83311736896374	37.5
40	180.0	0.8424272354956968	167.22948272112168	37.5
40	184.0	0.842459324301942	168.25203395481557	37.5
40	188.0	0.8422657525554543	165.6796364770433	37.5
40	192.0	0.8401836295940975	163.9757016998072	37.5
40	196.0	0.8407980136709983	162.11845891537868	37.5
40	200.0	0.8417499391118491	165.64881634173216	37.5
40	204.0	0.8397719451640475	165.49164633549478	37.5
40	208.0	0.8464773432726781	167.41425107483033	37.5
40	212.0	0.8423682292737843	167.72600505661765	37.5
40	216.0	0.8387222721788002	163.51091503942428	37.5
40	220.0	0.8408451092577124	165.25158490351615	37.5
40	224.0	0.8453582833799917	165.48628472428098	37.5
40	228.0	0.8490774445095762	165.59446697349537	37.5
40	232.0	0.8567010404499507	165.2108210205001	37.5
40	236.0	0.8486418132620998	163.16098041743987	37.5
40	240.0	0.8478206840706909	162.38077203843525	37.5
40	244.0	0.8451511673408881	165.55260546834452	37.5
40	248.0	0.8406561282745189	169.03535621047928	37.5
40	252.0	0.833862291010323	166.5343848354162	37.5
40	256.0	0.8365470033559831	168.73402414214797	37.5
40	260.0	0.8338254871512624	169.02810352226777	37.5
40	264.0	0.8354567353972576	170.10427591132873	37.5
40	268.0	0.8292674603124365	168.946185881201	37.5
40	272.0	0.8375482682256993	170.27919963068416	37.5
40	276.0	0.8306276448480717	167.6069865279109	37.5
40	280.0	0.8326687758986107	168.04432427554002	37.5
40	284.0	0.8242506768968684	164.22851148468476	37.5
40	288.0	0.8323793622842081	168.08662301580858	37.5
40	292.0	0.8393609897195791	170.12475297500004	37.5
40	296.0	0.8348575225242086	168.95106291111205	37.5
40	300.0	0.835808563531769	168.40075609103422	37.5
40	304.0	0.836606909733042	168.82316130210972	37.5
40	308.0	0.83494255143761	169.07156989138485	37.5
40	312.0	0.8402578805414037	171.11802593477412	37.5
40	316.0	0.8378736455731947	169.57313104469435	37.5
40	320.0	0.8340660192753013	168.36717822342297	37.5
40	324.0	0.8402742358110914	172.5975658165186	37.5
40	328.0	0.8388893064098912	165.99615082385793	37.5
40	332.0	0.8410230688412123	167.51906560643243	37.5
40	336.0	0.8370060139427362	168.3792609035017	37.5
40	340.0	0.8380080399282053	168.97269056490904	37.5
40	344.0	0.8389604335984451	168.44185592693236	37.5
40	348.0	0.8389777211534506	167.54905922889043	37.5
40	352.0	0.8410648427350829	170.6700233840233	37.5
40	356.0	0.8433875617375919	168.45644496183996	37.5
40	360.0	0.8441344027060795	171.92865022798185	37.5
40	364.0	0.8397086095637881	168.13206960034248	37.5
40	368.0	0.8391365523945603	166.8287371884105	37.5
40	372.0	0.8354922341024376	166.89457673061767	37.5
40	376.0	0.8417288045290034	167.97216312269336	37.5
40	380.0	0.8380365967754878	163.5260538282063	37.5
40	384.0	0.8400328298301749	166.94600896968444	37.5
40	388.0	0.8414499671816977	168.6970058082169	37.5
40	392.0	0.8430087439233802	164.51334874149572	37.5
40	396.0	0.8415190872155167	166.00460616427503	37.5
40	400.0	0.8488902034642682	168.2832132190709	37.5
40	404.0	0.8434078767185401	168.2145027622052	37.5
40	408.0	0.8477643500719819	164.1564373363591	37.5
40	412.0	0.8453170602127269	163.88434740269972	37.5
40	416.0	0.836194848260969	161.40896938393834	37.5
40	420.0	0.8397239602841247	165.48943029106488	37.5
40	424.0	0.842934650310046	167.73003363543427	37.5
40	428.0	0.836928713043745	164.59594896854398	37.5
40	432.0	0.8343371304944599	166.2819465493918	37.5
40	436.0	0.8371112746534105	165.3076554979996	37.5
40	440.0	0.8273069045074306	163.68676324792176	37.5
40	444.0	0.8324724262195021	164.82816489026078	37.5
40	448.0	0.8276677314505693	165.9212701011676	37.5
40	452.0	0.8292982773524812	165.22444423252938	37.5
40	456.0	0.8331331171538816	167.28042884816622	37.5
40	460.0	0.8293051749030563	166.64843049410766	37.5
40	464.0	0.8337588318674508	167.30433868341328	37.5
40	468.0	0.8310504000728769	170.30534036970428	37.5
40	472.0	0.8247374864166274	163.1212591817731	37.5
40	476.0	0.8351668169066052	168.57138347925346	37.5
40	480.0	0.826275598120066	164.97751199267637	37.5
40	484.0	0.8336881786824842	167.61157507862012	37.5
40	488.0	0.8339549024380845	168.71182314901446	37.5
40	492.0	0.8312645755132171	167.32571280951944	37.5
40	496.0	0.831293802917641	169.51887338544702	37.5
40	500.0	0.8305604927494054	165.5188492749232	37.5
40	504.0	0.833280686477651	168.0660638529157	37.5
40	508.0	0.8309443669835783	165.6542161470659	37.5
40	512.0	0.8353254483926845	168.13933997099352	37.5
40	516.0	0.830199001995307	166.63991336043048	37.5
40	520.0	0.830258404182575	166.1081763772519	37.5
40	524.0	0.8383110022942092	170.0223693404606	37.5
40	528.0	0.8346332836390075	168.80021135260822	37.5
40	532.0	0.8334517478818211	164.6259098146242	37.5
40	536.0	0.8343879876381418	167.00916287437016	37.5
40	540.0	0.8337699139250772	165.712897488737	37.5
40	544.0	0.8378899054243522	168.25798221609008	37.5
40	548.0	0.8291777063408574	165.8384655449634	37.5
40	552.0	0.8323783554476601	164.92266717560724	37.5
40	556.0	0.8371229389390594	166.55224937193316	37.5
40	560.0	0.8332115217932807	163.87286269432863	37.5
40	564.0	0.846397526797997	174.41386796532035	37.5
40	568.0	0.8406803049754755	168.42491593987464	37.5
40	572.0	0.8384931945800173	168.45914775148967	37.5
40	576.0	0.8337585781429651	166.88851772851635	37.5
40	580.0	0.8408489388475495	167.03106483813676	37.5
40	584.0	0.8406861141642697	165.0418311394108	37.5
40	588.0	0.8418116486574481	164.95149770029107	37.5
40	592.0	0.8437656890416415	165.3542214125717	37.5
40	596.0	0.8425690138675456	165.66498160011358	37.5
40	600.0	0.8442113955679005	165.76308218562022	37.5
40	604.0	0.8460908053900427	166.74424737847755	37.5
40	608.0	0.8411048278093525	165.28107987782954	37.5
40	612.0	0.8448693811769219	166.04239412636542	37.5
40	616.0	0.8424443842391298	166.32215148395508	37.5
40	620.0	0.8494459894617631	165.2673549498403	37.5
40	624.0	0.848612114025877	165.15432009886953	37.5
40	628.0	0.850866367486623	164.66895149858604	37.5
40	632.0	0.8433988781954378	162.10318041413083	37.5
40	636.0	0.8493057110812029	165.98069692376623	37.5
40	640.0	0.8522592911470994	167.2657170219227	37.5
40	644.0	0.8511168265311471	164.31927092108754	37.5
40	648.0	0.8529262100468966	167.42402120821	37.5
40	652.0	0.8446905124048966	165.71545299501668	37.5
40	656.0	0.8450700274177478	165.97667430934948	37.5
40	660.0	0.8479381816329038	164.519563863243	37.5
40	664.0	0.8431520599630663	165.0933676793045	37.5
40	668.0	0.8448992209955721	166.76398504681453	37.5
41	0.0	1.1059770697336702	1078.3219791341871	37.5
41	4.0	1.0560851992567877	1083.8364160537838	37.5
41	8.0	0.9660647955218746	1088.026932754816	37.5
41	12.0	0.9244665941733494	1076.428408325597	37.5
41	16.0	0.9121090580377271	1071.4875509564824	37.5
41	20.0	0.911199938564045	1081.7592343009546	37.5
41	24.0	0.9157063341902915	1088.7637783045243	37.5
41	28.0	0.9162143369750302	1085.700789444155	37.5
41	32.0	0.9179416611140999	1083.6605616677732	37.5
41	36.0	0.9274517380799435	1082.2288528385418	37.5
41	40.0	0.932414111092802	1084.867698918026	37.5
41	44.0	0.9427187993444489	1083.983210882845	37.5
41	48.0	0.9464724902152036	1084.5569057136522	37.5
41	52.0	0.9588346044146698	1086.926776488055	37.5
41	56.0	0.9623158898320271	1086.5505468748631	37.5
41	60.0	0.9669024307220164	1086.187296502703	37.5
41	64.0	0.9713225420769758	1087.7513892217594	37.5
41	68.0	0.9824903591816764	1087.5096715022144	37.5
41	72.0	0.9877292216487139	1083.157062965005	37.5
41	76.0	0.9943768302706589	1087.3250246882826	37.5
41	80.0	0.9882271834247988	1088.9940011782503	37.5
41	84.0	0.9987912967706715	1086.2753761001495	37.5
41	88.0	1.0019646953520458	1083.955686416174	37.5
41	92.0	1.0120561571425104	1085.567627232189	37.5
41	96.0	1.0204225838258278	1085.5986923940973	37.5
41	100.0	1.0394078547575731	1087.2727012983223	37.5
41	104.0	1.1029928073952395	1087.297474281035	37.5
41	108.0	1.1353465736493167	1086.2734718007207	37.5
41	112.0	1.10168400202306	1084.7615082336506	37.5
41	116.0	1.004935506147254	1083.609587000017	37.5
41	120.0	0.9496827213197443	1082.1243519209968	37.5
41	124.0	0.9293434608797853	1085.6013231459715	37.5
41	128.0	0.9225906825554613	1084.9680848263731	37.5
41	132.0	0.9247700301440808	1087.2518377127683	37.5
41	136.0	0.9272482901720617	1085.619457394586	37.5
41	140.0	0.9382202053029716	1085.001206034118	37.5
41	144.0	0.9423637231527766	1086.2277766830553	37.5
41	148.0	0.9472371065689896	1085.113322045192	37.5
41	152.0	0.9547568704660977	1087.1036718282749	37.5
41	156.0	0.9617163718865757	1085.7183969422822	37.5
41	160.0	0.9685697152994792	1086.6222481281238	37.5
41	164.0	0.9663306162592097	1086.2224711858112	37.5
41	168.0	0.9676596852902277	1083.9455416700985	37.5
41	172.0	0.9762084613077996	1086.3019630111896	37.5
41	176.0	0.9792542933934273	1086.4933613523972	37.5
41	180.0	0.9811664380774155	1085.6535367858835	37.5
41	184.0	0.9885222956756452	1086.9428412938637	37.5
41	188.0	0.9939434814641936	1086.0050532787172	37.5
41	192.0	0.9940803864454405	1087.3579707064828	37.5
41	196.0	0.9926644866964444	1087.5497056915162	37.5
41	200.0	0.9956929422691928	1086.9341140155311	37.5
41	204.0	1.0000643317549567	1085.9197016511455	37.5
41	208.0	1.005864809361304	1086.4451155313986	37.5
41	212.0	1.0108704675798972	1085.2690218989069	37.5
41	216.0	1.012205441503765	1086.3607577900086	37.5
41	220.0	1.0211380875820497	1086.3625125582769	37.5
41	224.0	1.0361314688582453	1088.046906855293	37.5
41	228.0	1.0524600322497943	1085.4410201666444	37.5
41	232.0	1.0930561705013944	1085.970953737883	37.5
41	236.0	1.1165465104989858	1086.143017382141	37.5
41	240.0	1.094116657862823	1085.6059557574824	37.5
41	244.0	1.0150743083558993	1082.4182308274765	37.5
41	248.0	0.9488666726678977	1080.6020253307977	37.5
41	252.0	0.9237469462431543	1081.7307200823475	37.5
41	256.0	0.9208787810188215	1080.4717076814054	37.5
41	260.0	0.9198160562928177	1084.6254875625914	37.5
41	264.0	0.9190548452805581	1086.632848816752	37.5
41	268.0	0.9207981932698276	1087.7843750561624	37.5
41	272.0	0.9282067006615708	1087.1383306296054	37.5
41	276.0	0.9298031026609396	1084.708458228621	37.5
41	280.0	0.9347534317734045	1085.5893210428128	37.5
41	284.0	0.9391015138406957	1084.46879905867	37.5
41	288.0	0.9423947271201555	1084.924742432422	37.5
41	292.0	0.945938573186426	1085.9445789366905	37.5
41	296.0	0.9475236076167405	1086.6399031358926	37.5
41	300.0	0.952925726064061	1084.6423620462767	37.5
41	304.0	0.959238706749365	1084.431252075578	37.5
41	308.0	0.9594328917925277	1084.2007972495735	37.5
41	312.0	0.968933604170592	1087.572476435531	37.5
41	316.0	0.9693455679051072	1086.8061594321823	37.5
41	320.0	0.9695553345818246	1086.3594189913624	37.5
41	324.0	0.9699027606988951	1088.5164676950462	37.5
41	328.0	0.9724796350387388	1086.4241147936432	37.5
41	332.0	0.9768542240919939	1085.1838551468454	37.5
41	336.0	0.9811343088469112	1084.6825809019394	37.5
41	340.0	0.9808959799983972	1085.4144313525117	37.5
41	344.0	0.9816956636797122	1085.5310279240605	37.5
41	348.0	0.9831376020062126	1085.4154621752093	37.5
41	352.0	0.9860209324811284	1085.5219439437	37.5
41	356.0	0.987323182373257	1089.5535133942094	37.5
41	360.0	0.9851016939605611	1088.3570031280108	37.5
41	364.0	0.9931906427054334	1086.3006836690363	37.5
41	368.0	0.9949995948346445	1088.649027005864	37.5
41	372.0	0.9961676189686056	1086.3929132164412	37.5
41	376.0	0.9982356060008848	1086.305621542058	37.5
41	380.0	1.0029926344139422	1088.8113007124614	37.5
41	384.0	1.0026974156946697	1087.6896849036002	37.5
41	388.0	1.0011905233677532	1089.2601772184744	37.5
41	392.0	1.0098510501328226	1088.8707956345097	37.5
41	396.0	1.0174826428156596	1089.189135865478	37.5
41	400.0	1.0249757176375978	1090.3656343667174	37.5
41	404.0	1.025473783554193	1088.937692620802	37.5
41	408.0	1.0293860741240848	1089.0135458199657	37.5
41	412.0	1.0415436241060647	1086.3480017217394	37.5
41	416.0	1.0709497823056846	1086.3907713730905	37.5
41	420.0	1.089641161257628	1088.722459845083	37.5
41	424.0	1.0791144020328263	1088.6261775364017	37.5
41	428.0	1.032940637082673	1085.8371694918922	37.5
41	432.0	0.9555357637871623	1084.3402130345607	37.5
41	436.0	0.9246702124413255	1083.825424615322	37.5
41	440.0	0.9146679221576428	1083.3888159731168	37.5
41	444.0	0.9131720332213663	1086.8774313959275	37.5
41	448.0	0.9095173726873056	1087.3117908821314	37.5
41	452.0	0.9093711029392092	1087.6441358567174	37.5
41	456.0	0.9127863680127235	1088.2462478493442	37.5
41	460.0	0.9155836223183029	1086.639743308666	37.5
41	464.0	0.9168316096268	1090.6082362034049	37.5
41	468.0	0.9160635572629129	1089.86701861443	37.5
41	472.0	0.9219128607894308	1089.419558665606	37.5
41	476.0	0.9298799658421993	1089.5602824502453	37.5
41	480.0	0.9367244389094567	1089.6773342079312	37.5
41	484.0	0.9324885756399818	1090.1661980496635	37.5
41	488.0	0.9395308496113294	1086.309526942177	37.5
41	492.0	0.9411539146731247	1088.538479570639	37.5
41	496.0	0.9460362204604716	1088.5213247978627	37.5
41	500.0	0.9518915589435583	1088.1734355938572	37.5
41	504.0	0.948971602346258	1086.748144385411	37.5
41	508.0	0.952095368612403	1087.8191989726497	37.5
41	512.0	0.9509933386304709	1090.1896126074828	37.5
41	516.0	0.9555781886921112	1090.6103206840169	37.5
41	520.0	0.9577767596984218	1090.283098326092	37.5
41	524.0	0.9562843044443312	1090.3335510099068	37.5
41	528.0	0.9596513939162706	1091.187543777036	37.5
41	532.0	0.9617337139704009	1090.321348387862	37.5
41	536.0	0.9648399216344601	1088.930992687551	37.5
41	540.0	0.9617400609008252	1089.6499331149253	37.5
41	544.0	0.9660078416279105	1092.0181854924444	37.5
41	548.0	0.9631495872589771	1089.3302689485413	37.5
41	552.0	0.9639613408534299	1090.694178081531	37.5
41	556.0	0.9707130524761861	1091.4023507270508	37.5
41	560.0	0.9690586158662604	1088.65894366163	37.5
41	564.0	0.9747077513289992	1091.8532857483465	37.5
41	568.0	0.9755433325968009	1090.4218291682585	37.5
41	572.0	0.969599992822264	1092.576773371223	37.5
41	576.0	0.9774047523407838	1087.431307541946	37.5
41	580.0	0.9777037167160973	1088.1627594566849	37.5
41	584.0	0.9793549795922053	1090.809247855875	37.5
41	588.0	0.9792985578613008	1088.7208740509764	37.5
41	592.0	0.980432401249868	1089.7956445357802	37.5
41	596.0	0.9811804496346787	1088.911973207397	37.5
41	600.0	0.9851171661710275	1087.6450924004062	37.5
41	604.0	0.9875324493461937	1088.8334380959077	37.5
41	608.0	0.9871826298776202	1088.6569540843311	37.5
41	612.0	0.9900596392557852	1089.8877175882706	37.5
41	616.0	0.9905563525097015	1087.5122257338091	37.5
41	620.0	0.9930089899850087	1087.876905311351	37.5
41	624.0	0.9999005721313439	1086.5991033853804	37.5
41	628.0	1.000131591219771	1084.0898060428135	37.5
41	632.0	0.9954737232071269	1086.2604354608889	37.5
41	636.0	0.9909113479770861	1083.9986578847945	37.5
41	640.0	0.9849611668509215	1085.046205108992	37.5
41	644.0	0.991596705559729	1086.2068085230137	37.5
41	648.0	0.9905797632628676	1085.4175832608958	37.5
41	652.0	0.9876683128328001	1084.6101166744947	37.5
41	656.0	0.9920788775107733	1085.134728383121	37.5
41	660.0	1.0009192563866898	1086.280220509716	37.5
41	664.0	1.044453508041249	1085.4717493064102	37.5
41	668.0	1.0590212688028826	1086.2425871047312	37.5
43	0.0	1.0796884226231014	685.6142843559134	37.5
43	4.0	1.0262097955444753	705.9406289550941	37.5
43	8.0	0.9386935972140609	710.8387111550376	37.5
43	12.0	0.914810345123216	743.3611729925763	37.5
43	16.0	0.9082774110783906	747.5709061280661	37.5
43	20.0	0.9026934999667484	752.6561130090364	37.5
43	24.0	0.9061975050908533	783.6377986448822	37.5
43	28.0	0.9094063436107087	781.5140798672312	37.5
43	32.0	0.9149381201546655	774.8249993419065	37.5
43	36.0	0.9194159903823125	785.2296417679516	37.5
43	40.0	0.9336749384305688	804.0561563557203	37.5
43	44.0	0.9448625878274519	810.8501953623385	37.5
43	48.0	0.949338585137543	814.8539108173698	37.5
43	52.0	0.9555794170528432	813.4750632156953	37.5
43	56.0	0.9678777845985628	811.7725309338764	37.5
43	60.0	0.9666083471787178	812.9277839782413	37.5
43	64.0	0.9753581082365105	813.5724245167688	37.5
43	68.0	0.9812495629894176	812.9889478697722	37.5
43	72.0	0.9828022221350458	812.1117367347811	37.5
43	76.0	0.9954522299518718	814.757075025365	37.5
43	80.0	0.9944077247279328	815.5707351737868	37.5
43	84.0	1.001354438459829	816.3145976624897	37.5
43	88.0	1.01041708080042	814.7233969362139	37.5
43	92.0	1.0155545821861314	815.545145997736	37.5
43	96.0	1.028186641209714	814.9189609260364	37.5
43	100.0	1.0649284817892692	814.9256998322908	37.5
43	104.0	1.1228139747967318	815.9630398631149	37.5
43	108.0	1.1291212432597764	817.704052698858	37.5
43	112.0	1.0517490265391567	820.0010852412996	37.5
43	116.0	0.9690062967654358	819.0213540833455	37.5
43	120.0	0.9419452758627177	817.7493109791473	37.5
43	124.0	0.928187172155134	816.7873737068528	37.5
43	128.0	0.9285513350478711	815.2805008409218	37.5
43	132.0	0.9304331854666794	815.9703195259169	37.5
43	136.0	0.9346573794164873	816.9645581183191	37.5
43	140.0	0.9462976765687723	816.5140283442726	37.5
43	144.0	0.9479136767456288	817.1876082539018	37.5
43	148.0	0.9501083564217478	817.1426622505456	37.5
43	152.0	0.9636463092492424	817.7271697946976	37.5
43	156.0	0.9663794527226617	816.2118867952122	37.5
43	160.0	0.9765489893387461	816.2291072492177	37.5
43	164.0	0.9721820584344902	817.925504815967	37.5
43	168.0	0.9781234836682964	815.9848236772698	37.5
43	172.0	0.9846834659376581	816.635133635049	37.5
43	176.0	0.9847944467946887	817.0385890529967	37.5
43	180.0	0.9879033443527457	817.8347437293385	37.5
43	184.0	0.994422642690756	817.2885062577105	37.5
43	188.0	0.992625172583887	816.7202973712709	37.5
43	192.0	0.9988106233675712	817.7551615638432	37.5
43	196.0	1.0059870296274944	817.0777361017153	37.5
43	200.0	1.0043817936975357	817.1916385524573	37.5
43	204.0	1.0045832728903543	817.5859736785637	37.5
43	208.0	1.0165354108156843	816.8364966620604	37.5
43	212.0	1.015985459877459	817.1529086043718	37.5
43	216.0	1.022865242819478	816.5812646717125	37.5
43	220.0	1.0336020393402834	815.2226077184301	37.5
43	224.0	1.0766009853209293	816.65995087623	37.5
43	228.0	1.112557006922096	817.4222675660498	37.5
43	232.0	1.1165553842427074	818.9556319101606	37.5
43	236.0	1.0544402140592886	818.915569068193	37.5
43	240.0	0.9815621150393621	820.3391961382987	37.5
43	244.0	0.952697526555871	821.3106191349373	37.5
43	248.0	0.9367883510226765	820.7235705194161	37.5
43	252.0	0.9263693731769493	818.0628404881871	37.5
43	256.0	0.9209336306541683	817.1656268982922	37.5
43	260.0	0.925412463353337	816.0562585335397	37.5
43	264.0	0.9221832258132703	815.2744814425871	37.5
43	268.0	0.9316737517771363	814.545825139296	37.5
43	272.0	0.9391410585513206	814.9754460650184	37.5
43	276.0	0.9390822022038792	813.8040372970742	37.5
43	280.0	0.9484213079859053	813.3304734095209	37.5
43	284.0	0.9490813658397191	814.4076031317591	37.5
43	288.0	0.9502353016479067	814.6898502653451	37.5
43	292.0	0.9603658711737325	814.2309842869795	37.5
43	296.0	0.9560272421347645	815.6061232515021	37.5
43	300.0	0.9626027540121933	815.6152549378244	37.5
43	304.0	0.9664913575538384	815.1533225075561	37.5
43	308.0	0.9714792596497782	815.9037265942222	37.5
43	312.0	0.9690663280238698	817.7762930073112	37.5
43	316.0	0.9736396650213762	818.8162669057887	37.5
43	320.0	0.9770296302765263	817.9781466154526	37.5
43	324.0	0.9776181790975488	818.0147482819783	37.5
43	328.0	0.9799441190790389	809.257413678233	37.5
43	332.0	0.9811258625103818	807.7696120949146	37.5
43	336.0	0.9811742567057553	810.1410341406204	37.5
43	340.0	0.9888525528451523	808.3255680147105	37.5
43	344.0	0.993956627855041	805.2300316122236	37.5
43	348.0	0.9940583221625241	804.2731356523403	37.5
43	352.0	0.9949984852419091	800.3570605795302	37.5
43	356.0	0.9943738257034013	801.7977114835106	37.5
43	360.0	1.000872417897322	801.6731701255591	37.5
43	364.0	0.999323317468551	802.8752674519897	37.5
43	368.0	1.0091935774668606	804.1718519102536	37.5
43	372.0	1.0057289245951242	803.8637468775503	37.5
43	376.0	1.0072726613696181	802.5395283910026	37.5
43	380.0	1.0110794288191713	802.242138537714	37.5
43	384.0	1.0175374411327156	801.4433096638994	37.5
43	388.0	1.022027875515633	801.8575481333514	37.5
43	392.0	1.0284546465238367	800.9422891983835	37.5
43	396.0	1.0490985526091121	800.3607599857479	37.5
43	400.0	1.0973469743458133	800.3013019404722	37.5
43	404.0	1.1123777465162772	802.940985730803	37.5
43	408.0	1.100690101141172	804.0627472739812	37.5
43	412.0	1.029597672934263	805.8520706383682	37.5
43	416.0	0.9660942546380757	805.1847126617596	37.5
43	420.0	0.9420195227398915	805.0196916328174	37.5
43	424.0	0.9327101705077598	806.918443816252	37.5
43	428.0	0.9250529656745617	807.8070610875099	37.5
43	432.0	0.9235652813339753	808.417306497966	37.5
43	436.0	0.9180507722228745	807.1236177934627	37.5
43	440.0	0.920975395503633	803.9396160832003	37.5
43	444.0	0.920582769640097	802.5205439712134	37.5
43	448.0	0.9254439116353488	801.9568856839885	37.5
43	452.0	0.9302656703364406	803.0961207799008	37.5
43	456.0	0.932597697299987	802.5167802759802	37.5
43	460.0	0.9362680799336344	802.1326316148154	37.5
43	464.0	0.9394579551632369	801.0046363785516	37.5
43	468.0	0.9384528852589458	801.5459449709907	37.5
43	472.0	0.9475125101212524	800.8198622737108	37.5
43	476.0	0.9451218454040631	802.1041121201805	37.5
43	480.0	0.9524220463118775	801.2880238081034	37.5
43	484.0	0.9536459043754828	802.9877278740432	37.5
43	488.0	0.9550134828487539	802.5414650437419	37.5
43	492.0	0.9607969066765311	802.2420387437539	37.5
43	496.0	0.959816288751441	801.2724461203389	37.5
43	500.0	0.9587104194648047	802.3346876817529	37.5
43	504.0	0.9677340166769055	802.5857974380311	37.5
43	508.0	0.9642218125094459	802.898994938666	37.5
43	512.0	0.9626875913701461	800.9966244537418	37.5
43	516.0	0.9691955221391023	802.6256749015316	37.5
43	520.0	0.9692451129206918	802.681808121477	37.5
43	524.0	0.9703538125673576	801.0781520024852	37.5
43	528.0	0.9708815696060473	801.9162365379035	37.5
43	532.0	0.9741220396224011	801.7043493722655	37.5
43	536.0	0.9759571191278016	801.4567653560722	37.5
43	540.0	0.9782645120229401	802.5395440874305	37.5
43	544.0	0.9793320074833776	801.9381038198413	37.5
43	548.0	0.9830832117121078	802.1879996898549	37.5
43	552.0	0.9765252013822293	801.7909526382775	37.5
43	556.0	0.9799235687536365	801.3091156181555	37.5
43	560.0	0.9856156878505673	803.4410067792822	37.5
43	564.0	0.9822738671552002	802.9015527428622	37.5
43	568.0	0.982969328353368	801.8830250617341	37.5
43	572.0	0.989710645459975	802.7416820501521	37.5
43	576.0	0.9878963190951037	795.066013335582	37.5
43	580.0	0.9890454165329388	791.9177411962589	37.5
43	584.0	0.9942966456346791	794.0076576081495	37.5
43	588.0	0.9954846841500292	794.7994549597514	37.5
43	592.0	0.9902885710234187	792.4871675286396	37.5
43	596.0	0.9984796823946984	793.5182600302292	37.5
43	600.0	0.9989722962164725	794.8780968750518	37.5
43	604.0	1.0043071042641416	795.1195092362245	37.5
43	608.0	1.0085119967580267	798.3580318323533	37.5
43	612.0	1.0117110284734583	798.7449767858067	37.5
43	616.0	1.0161444949473855	795.1226661520204	37.5
43	620.0	1.0268708603579149	797.6461933090666	37.5
43	624.0	1.066020674621155	796.6041676230694	37.5
43	628.0	1.0932631553957894	795.9364980480726	37.5
43	632.0	1.091521586675413	795.7045336204981	37.5
43	636.0	1.0578171711257154	798.9382447776616	37.5
43	640.0	0.9695720176749271	801.9543180436823	37.5
43	644.0	0.941424990730012	802.4916163712636	37.5
43	648.0	0.9213865002156091	804.9920302960254	37.5
43	652.0	0.9088898845201059	801.8454308464014	37.5
43	656.0	0.9034019864459439	802.4408518155838	37.5
43	660.0	0.897002497776971	801.9527526756075	37.5
43	664.0	0.893217003722824	800.8986585159306	37.5
43	668.0	0.891477073805309	800.4184132862613	37.5
45	0.0	1.085520432008344	1779.1702520627316	37.5
45	4.0	1.0137752335705554	1779.4761907617171	37.5
45	8.0	0.9370977847877291	1779.7496246789294	37.5
45	12.0	0.9066378803133883	1782.2265943464772	37.5
45	16.0	0.8955052624162168	1781.7943849572086	37.5
45	20.0	0.897265965049818	1782.7929186820966	37.5
45	24.0	0.8993839787326806	1780.8055799421218	37.5
45	28.0	0.9005642850259264	1778.8707204617697	37.5
45	32.0	0.9038867147609045	1776.8643693912918	37.5
45	36.0	0.9128608553097963	1779.3149016028062	37.5
45	40.0	0.9186130313950459	1778.8539388168515	37.5
45	44.0	0.9245792663492802	1780.8164716327822	37.5
45	48.0	0.9318245479176809	1782.0276543984278	37.5
45	52.0	0.940868454645527	1780.1405673016754	37.5
45	56.0	0.9457348707905898	1779.541823069484	37.5
45	60.0	0.9533137657986223	1779.7965409932178	37.5
45	64.0	0.9581709994451126	1780.2203104000116	37.5
45	68.0	0.9659517273325291	1784.8513187558085	37.5
45	72.0	0.9679530478465663	1784.447704124625	37.5
45	76.0	0.9739636345290323	1783.293188084656	37.5
45	80.0	0.9745821435937615	1782.754178879926	37.5
45	84.0	0.9887972537314761	1783.2247212952834	37.5
45	88.0	0.990545262146088	1783.8965113650738	37.5
45	92.0	0.9996003283410374	1783.1704252221466	37.5
45	96.0	1.007820567548221	1784.7299481992734	37.5
45	100.0	1.0597903139547	1785.1456378384803	37.5
45	104.0	1.1052405123875784	1784.2277494691346	37.5
45	108.0	1.0967214208758436	1783.3838194045386	37.5
45	112.0	1.0071386596873388	1783.049755850686	37.5
45	116.0	0.9437334590746701	1780.920476387323	37.5
45	120.0	0.9243929100528082	1779.8354547171011	37.5
45	124.0	0.9198351952481095	1781.6776710546887	37.5
45	128.0	0.9118071983271588	1783.918914686304	37.5
45	132.0	0.9183049516760903	1783.0957546230609	37.5
45	136.0	0.9226477312878366	1784.5271733613026	37.5
45	140.0	0.9238091523290608	1783.2581020248576	37.5
45	144.0	0.9298467922651111	1784.5567841414102	37.5
45	148.0	0.9381598969677712	1783.7872524422328	37.5
45	152.0	0.9452166381688855	1782.6040963107755	37.5
45	156.0	0.9507616227495218	1782.587885500624	37.5
45	160.0	0.960167678896982	1782.9462619786727	37.5
45	164.0	0.9562969606568581	1783.9734622660148	37.5
45	168.0	0.9652061473844038	1782.2170295546914	37.5
45	172.0	0.9725420833650554	1782.7411156102178	37.5
45	176.0	0.9676937541862777	1782.5332250450326	37.5
45	180.0	0.9794551342239088	1783.5562161954022	37.5
45	184.0	0.9791376267273699	1783.7762086857267	37.5
45	188.0	0.9762452998082147	1781.8855357661405	37.5
45	192.0	0.9811764616726726	1785.680329179914	37.5
45	196.0	0.9908484200875726	1783.1296539039186	37.5
45	200.0	0.9964711047340318	1782.814393036426	37.5
45	204.0	0.9956691358963857	1782.1914133738717	37.5
45	208.0	1.000733639085721	1782.5871109240356	37.5
45	212.0	1.0094539212675668	1783.4109545410342	37.5
45	216.0	1.0329677809297775	1782.3866788051073	37.5
45	220.0	1.0813054459533762	1783.109211755213	37.5
45	224.0	1.1030056450902075	1783.2221161829304	37.5
45	228.0	1.0716637265107916	1784.4387093679095	37.5
45	232.0	0.9877013307798836	1783.9584253568078	37.5
45	236.0	0.9507957805371658	1783.6045110262246	37.5
45	240.0	0.9318765079016458	1779.763276471739	37.5
45	244.0	0.9194252519941971	1780.102284188794	37.5
45	248.0	0.9158399455793861	1781.427101640284	37.5
45	252.0	0.9155595842810376	1779.0257108475548	37.5
45	256.0	0.9192956686684153	1781.5470607496943	37.5
45	260.0	0.9162858161726318	1783.4087739152696	37.5
45	264.0	0.9234588603514142	1782.4976084236005	37.5
45	268.0	0.9253542309598279	1782.6340645387324	37.5
45	272.0	0.9341629044452112	1782.3341545356452	37.5
45	276.0	0.936325373907281	1783.0235077291784	37.5
45	280.0	0.9384405782138099	1782.681607573305	37.5
45	284.0	0.9400777203142142	1784.255029588801	37.5
45	288.0	0.9418667508258474	1782.2433005359171	37.5
45	292.0	0.9483237161924518	1781.7440201478346	37.5
45	296.0	0.9487969440828854	1783.3169165103593	37.5
45	300.0	0.9566145060155664	1783.7422308229309	37.5
45	304.0	0.9574201507594152	1783.1610300120417	37.5
45	308.0	0.9615497039099795	1782.5332956751372	37.5
45	312.0	0.9678422427228288	1783.9687992328752	37.5
45	316.0	0.9681137157721096	1783.8022989991705	37.5
45	320.0	0.9670366621684515	1782.0082845104628	37.5
45	324.0	0.9764406633091491	1783.4270519019617	37.5
45	328.0	0.9749245666151127	1782.679447874615	37.5
45	332.0	0.9769990089520587	1782.913089097862	37.5
45	336.0	0.9773478959269802	1783.2054530340754	37.5
45	340.0	0.9784240992194145	1781.8525584873498	37.5
45	344.0	0.9906830770337874	1782.6544107489976	37.5
45	348.0	0.9830627518341551	1782.1556437316085	37.5
45	352.0	0.9867488397278896	1783.1003435739306	37.5
45	356.0	0.9928453465032293	1782.1542754589375	37.5
45	360.0	0.9937377437477541	1783.2766343718542	37.5
45	364.0	0.992930858501524	1781.7149601995657	37.5
45	368.0	0.9976487939047999	1782.634111115581	37.5
45	372.0	1.0038607972627487	1781.8317783964762	37.5
45	376.0	1.0069391754351051	1783.018670695844	37.5
45	380.0	1.0104003831584216	1782.2403454049934	37.5
45	384.0	1.029860208720071	1782.9692475112324	37.5
45	388.0	1.0742980171757937	1781.666221134637	37.5
45	392.0	1.100907913608761	1782.548090607006	37.5
45	396.0	1.0821444573087882	1781.7481244775763	37.5
45	400.0	1.0047012193603233	1784.415612850617	37.5
45	404.0	0.9590618643636292	1782.8150568236722	37.5
45	408.0	0.9449110658379871	1782.397447430264	37.5
45	412.0	0.9302464635961967	1780.411060053814	37.5
45	416.0	0.9194587226567358	1778.7707167982935	37.5
45	420.0	0.9130771763438195	1780.942562096649	37.5
45	424.0	0.9131350587535046	1780.1622105365457	37.5
45	428.0	0.9104925322133576	1780.4311655114293	37.5
45	432.0	0.9127664142572551	1780.7399131457196	37.5
45	436.0	0.9166826889211497	1778.9908607107602	37.5
45	440.0	0.9172737285283935	1780.3051648137898	37.5
45	444.0	0.918819123681306	1779.230879937283	37.5
45	448.0	0.9242599272228994	1779.761421191627	37.5
45	452.0	0.9316517125645559	1782.991149680444	37.5
45	456.0	0.9296761787889779	1781.76742244985	37.5
45	460.0	0.9361183429043426	1782.8329636429849	37.5
45	464.0	0.9393994123766298	1782.6389641708597	37.5
45	468.0	0.9393657559407738	1783.087189429095	37.5
45	472.0	0.9457480127070961	1782.7410372861227	37.5
45	476.0	0.9481292493447838	1780.8644881745374	37.5
45	480.0	0.9500783882946963	1780.3194125482407	37.5
45	484.0	0.9473875300765114	1782.0946797210988	37.5
45	488.0	0.9514107431302948	1781.9699673908974	37.5
45	492.0	0.9495307281500638	1781.9673855534495	37.5
45	496.0	0.9531753257173883	1782.8687958128487	37.5
45	500.0	0.956366911350897	1782.9917919958918	37.5
45	504.0	0.9619326541011104	1781.0650662279202	37.5
45	508.0	0.9572163916227622	1782.051305574977	37.5
45	512.0	0.9630858851826892	1781.9390714672734	37.5
45	516.0	0.9669269049786808	1781.4155223211874	37.5
45	520.0	0.9704753074193184	1781.3576456106214	37.5
45	524.0	0.9716927338980108	1781.1252413564025	37.5
45	528.0	0.9679176645169529	1780.7603526426626	37.5
45	532.0	0.9679849115144173	1782.4478069567783	37.5
45	536.0	0.9710657608974378	1780.6418058768083	37.5
45	540.0	0.9709493058979681	1782.2158063630045	37.5
45	544.0	0.9732258412417365	1782.251738538338	37.5
45	548.0	0.9755513065566508	1783.0405543636905	37.5
45	552.0	0.9766284202951191	1782.4352976780924	37.5
45	556.0	0.9836848233305635	1783.0207097056666	37.5
45	560.0	0.9775903276458215	1782.389722093634	37.5
45	564.0	0.9850050042020493	1783.4852011566627	37.5
45	568.0	0.9884977133581448	1781.3111535239168	37.5
45	572.0	0.9900473485883019	1781.6923414594194	37.5
45	576.0	0.9874377541818449	1781.754901630169	37.5
45	580.0	0.992390610674658	1781.330657649029	37.5
45	584.0	0.9964467038366437	1782.2923350513236	37.5
45	588.0	0.9953170784777031	1781.9624921931436	37.5
45	592.0	0.9989297584083471	1780.8826935510692	37.5
45	596.0	1.005409588976779	1782.435708788773	37.5
45	600.0	1.0057883645943624	1783.011743878946	37.5
45	604.0	1.021629869514618	1780.5870501799166	37.5
45	608.0	1.0706564820585784	1782.0896038628102	37.5
45	612.0	1.0863506247850316	1781.6147147441177	37.5
45	616.0	1.0826986477077818	1782.13179506726	37.5
45	620.0	1.0226440966024868	1784.937110424455	37.5
45	624.0	0.950729243049433	1786.701634667167	37.5
45	628.0	0.9318639208446179	1783.9839131396295	37.5
45	632.0	0.9140917321738102	1782.141424184071	37.5
45	636.0	0.9090316852729925	1785.714392503377	37.5
45	640.0	0.9082073975011395	1781.9130041200556	37.5
45	644.0	0.8997297182775835	1779.1910068365294	37.5
45	648.0	0.8951571762089013	1773.8819553414785	37.5
45	652.0	0.8900909122623081	1771.25580775721	37.5
45	656.0	0.889745102900481	1771.900849543473	37.5
45	660.0	0.8977841113213949	1777.1644669231737	37.5
45	664.0	0.8993292983723568	1780.035769854932	37.5
45	668.0	0.8989052426770864	1781.7487523662917	37.5
46	0.0	1.0912407032841487	1471.9907271350437	37.5
46	4.0	1.0271578441682325	1470.7012453758807	37.5
46	8.0	0.9461008633075798	1466.6912963599025	37.5
46	12.0	0.9173703115421542	1465.163263569386	37.5
46	16.0	0.9097681687367514	1458.4818686059436	37.5
46	20.0	0.911214272732753	1458.246196182112	37.5
46	24.0	0.9148591039010636	1471.6887479647253	37.5
46	28.0	0.9180585968949887	1467.7379797903632	37.5
46	32.0	0.9188219444036602	1469.503838150513	37.5
46	36.0	0.9310649498796125	1468.4086752401429	37.5
46	40.0	0.93578600629844	1468.7543604953114	37.5
46	44.0	0.9398063574366937	1469.1258025335353	37.5
46	48.0	0.9487268591940977	1472.4097350093596	37.5
46	52.0	0.953822551149578	1470.8544676966508	37.5
46	56.0	0.9647970711853594	1470.473032018764	37.5
46	60.0	0.9710307166324673	1472.2213916574676	37.5
46	64.0	0.9706286151792819	1469.8529136133502	37.5
46	68.0	0.9811555079192206	1472.7624661190644	37.5
46	72.0	0.9869818718361678	1471.1257513425942	37.5
46	76.0	0.9958465502453104	1473.8541357411618	37.5
46	80.0	0.9941086683836634	1472.7251893036375	37.5
46	84.0	0.99945910313948	1473.2711424217696	37.5
46	88.0	1.010061614925735	1472.1142298758273	37.5
46	92.0	1.0182380221458558	1470.854075114486	37.5
46	96.0	1.0310977637652956	1472.392317864074	37.5
46	100.0	1.0709890903532846	1470.3614309483617	37.5
46	104.0	1.129643903308652	1471.8913871921866	37.5
46	108.0	1.1265744290903	1472.1138154040875	37.5
46	112.0	1.0500818783769155	1470.8200353570053	37.5
46	116.0	0.9641198565012725	1472.6531809858934	37.5
46	120.0	0.9385639260057167	1472.1032100876478	37.5
46	124.0	0.930724963180477	1471.0746931845074	37.5
46	128.0	0.9262832386868122	1471.6760594003854	37.5
46	132.0	0.9289205182483197	1471.7122402185798	37.5
46	136.0	0.9322506992672512	1470.8441785316309	37.5
46	140.0	0.9423741083376287	1471.1588447974534	37.5
46	144.0	0.9478824664612427	1470.9884627670117	37.5
46	148.0	0.9507928798329749	1470.8355483790976	37.5
46	152.0	0.9594586387900425	1471.327438064388	37.5
46	156.0	0.9662498934139101	1471.383216758213	37.5
46	160.0	0.9793284542344556	1470.5967650442624	37.5
46	164.0	0.9728438189040293	1471.2388744623909	37.5
46	168.0	0.978138066133171	1471.1366438775292	37.5
46	172.0	0.9847468413590645	1471.6760590583358	37.5
46	176.0	0.986909934613278	1470.502921906927	37.5
46	180.0	0.9927185838516762	1471.7131800772006	37.5
46	184.0	0.9950628818794159	1470.8577346670795	37.5
46	188.0	0.9966592875092727	1470.4921324361692	37.5
46	192.0	1.0044393385516415	1471.378701325634	37.5
46	196.0	1.008307385074765	1472.5435132094865	37.5
46	200.0	1.010016113732484	1471.6169387439704	37.5
46	204.0	1.0099988708242769	1471.2113379321036	37.5
46	208.0	1.0183306781760435	1473.2086144852274	37.5
46	212.0	1.0259556672524357	1472.5555241640257	37.5
46	216.0	1.0322097066907068	1471.314067365799	37.5
46	220.0	1.0617525134641592	1470.9536837975832	37.5
46	224.0	1.1189319876404116	1471.5270454640888	37.5
46	228.0	1.1253295653991424	1471.1592120920236	37.5
46	232.0	1.0875682473961663	1470.7097260879643	37.5
46	236.0	0.9923584089484477	1469.3691841373563	37.5
46	240.0	0.9578869746832566	1471.491595394295	37.5
46	244.0	0.9391181852570901	1471.632282579025	37.5
46	248.0	0.9358263541044715	1470.7489978420242	37.5
46	252.0	0.9267921057002005	1471.331204582773	37.5
46	256.0	0.9234085276000901	1471.1912933153956	37.5
46	260.0	0.9302024355238284	1470.7694570397027	37.5
46	264.0	0.9368696613851101	1471.182069113652	37.5
46	268.0	0.9383562412105126	1473.2512752272737	37.5
46	272.0	0.9471234758812649	1472.4960122226005	37.5
46	276.0	0.9457725595968466	1471.8842665426862	37.5
46	280.0	0.9542186669450059	1470.6103829394465	37.5
46	284.0	0.9535260811814605	1472.1552696998856	37.5
46	288.0	0.9581307305716444	1470.0589648939922	37.5
46	292.0	0.9707723033085747	1470.9567806411328	37.5
46	296.0	0.9638249532908835	1471.3346843841084	37.5
46	300.0	0.9664717275038891	1472.9349550851443	37.5
46	304.0	0.9710600148782036	1469.590288784079	37.5
46	308.0	0.9742792255319525	1470.9052945824913	37.5
46	312.0	0.9746206203229425	1474.1062913087358	37.5
46	316.0	0.9866111200945283	1473.0296829484637	37.5
46	320.0	0.9832617747652992	1472.749119894375	37.5
46	324.0	0.9859273301793507	1471.9023239058247	37.5
46	328.0	0.9885250183447475	1471.621467330555	37.5
46	332.0	0.9935558345171134	1472.0522490649346	37.5
46	336.0	0.9941231239755313	1471.7332234756948	37.5
46	340.0	0.9949710649271408	1472.0449024282675	37.5
46	344.0	0.9995150265859674	1471.3349717464914	37.5
46	348.0	1.0025939765249798	1471.2641335233998	37.5
46	352.0	0.9991229175673658	1471.5415767987874	37.5
46	356.0	1.003781439350024	1468.8847417150866	37.5
46	360.0	1.0071611226204658	1470.2438339580565	37.5
46	364.0	1.0082583436962071	1470.9067024684955	37.5
46	368.0	1.0064390419463691	1470.46394588436	37.5
46	372.0	1.0138423244070907	1470.4401005386162	37.5
46	376.0	1.017897090405433	1469.8428212410151	37.5
46	380.0	1.0269148538120203	1472.0379430980531	37.5
46	384.0	1.026985716067169	1471.353751190032	37.5
46	388.0	1.0417152797259195	1472.3187517137897	37.5
46	392.0	1.0778032050001578	1471.743859966223	37.5
46	396.0	1.1182496955669867	1471.8875649751676	37.5
46	400.0	1.1219164814910907	1471.4176230966991	37.5
46	404.0	1.080244511631549	1472.1381903140557	37.5
46	408.0	0.9907570866354761	1470.3135684362906	37.5
46	412.0	0.9605836339824931	1465.753832282274	37.5
46	416.0	0.9388100084654413	1468.7645989035918	37.5
46	420.0	0.9307142478331029	1470.5683183464507	37.5
46	424.0	0.9241684825546737	1471.89684296116	37.5
46	428.0	0.9237095172434739	1471.7800514692467	37.5
46	432.0	0.9278800919773512	1471.7312243771237	37.5
46	436.0	0.9217699100943709	1469.5536538526424	37.5
46	440.0	0.9255735230510255	1473.307086957842	37.5
46	444.0	0.9263758636626994	1471.6172453230538	37.5
46	448.0	0.9293723011782803	1472.993265001229	37.5
46	452.0	0.939159807687569	1473.2165320815725	37.5
46	456.0	0.9384806184870966	1472.5820987497702	37.5
46	460.0	0.9399580678394146	1471.9027470185945	37.5
46	464.0	0.9481252145227311	1472.0259014910955	37.5
46	468.0	0.9523992159260802	1472.0795023872136	37.5
46	472.0	0.9506947604402558	1472.6662254670157	37.5
46	476.0	0.9551698923789056	1472.7613046905133	37.5
46	480.0	0.9559882308280356	1471.4294890603558	37.5
46	484.0	0.9553313085362825	1472.1966462695202	37.5
46	488.0	0.9624184841339706	1470.9040676911118	37.5
46	492.0	0.9654995150924898	1471.282256112352	37.5
46	496.0	0.9726238889138561	1471.5429967253292	37.5
46	500.0	0.9661416987813497	1470.5640601311634	37.5
46	504.0	0.9735053898459606	1473.298089024356	37.5
46	508.0	0.9746318492457678	1470.3043546756185	37.5
46	512.0	0.9795726873372229	1471.7151799524622	37.5
46	516.0	0.9802058410630204	1473.491234736731	37.5
46	520.0	0.9817776906627007	1469.9824008936992	37.5
46	524.0	0.9780105546548034	1472.4591894432872	37.5
46	528.0	0.9797777599606539	1471.5911150459349	37.5
46	532.0	0.9815980572766634	1471.4939790483108	37.5
46	536.0	0.9858669861949656	1472.1520149705873	37.5
46	540.0	0.9836959141103019	1471.892358298341	37.5
46	544.0	0.9896574142314508	1472.6874684686854	37.5
46	548.0	0.9900580920656314	1471.9792837625728	37.5
46	552.0	0.9903101070688184	1471.9346638718073	37.5
46	556.0	0.9904435819983679	1471.7103824021924	37.5
46	560.0	0.996761196582562	1472.3600093824805	37.5
46	564.0	0.9886386688368215	1471.961499378118	37.5
46	568.0	0.9970839958026659	1472.8732402664298	37.5
46	572.0	0.9967005194740635	1472.149950053391	37.5
46	576.0	1.0021844776439641	1471.453123205388	37.5
46	580.0	1.0076890899324664	1471.570379439827	37.5
46	584.0	1.0074069852665732	1472.1107327010525	37.5
46	588.0	1.0061937804479957	1469.6328662711485	37.5
46	592.0	1.010827590124014	1471.5820134927817	37.5
46	596.0	1.0143487827208961	1471.4070116720925	37.5
46	600.0	1.0184775549754375	1472.0544769493524	37.5
[truncated: 15,120 more rows]
