# Supplementary material for: Mechanistic origins of temperature scaling in the early embryonic cell cycle
Source: Nat Commun. 2025 Aug 28;16:8045. doi: 10.1038/s41467-025-62918-0 (PMC12394406; doi:10.1038/s41467-025-62918-0)
Supplement: Supplementary file 12 — Source Data [file 41467_2025_62918_MOESM12_ESM.zip › Source_Data_NatComm/Fig4/09-20-24/Pos20_processed_spots.csv]

TRACK_ID	TIME	RATIO	POSITION_X	RADIUS
70	0.0	1.0996211672560956	1810.8907996516	37.5
70	4.0	1.0492571234616428	1806.133568129694	37.5
70	8.0	0.9654618654741006	1805.3530428232557	37.5
70	12.0	0.9267128759785689	1808.0950846545732	37.5
70	16.0	0.919209405888477	1811.5062516195453	37.5
70	20.0	0.908803850045632	1807.707425324036	37.5
70	24.0	0.9162653554050074	1809.216671220685	37.5
70	28.0	0.918374166440806	1808.5753747233507	37.5
70	32.0	0.9178283509559152	1812.1364206651783	37.5
70	36.0	0.9181068272975386	1817.8564728049969	37.5
70	40.0	0.9286237635345505	1808.4699649289728	37.5
70	44.0	0.934142741235608	1813.071992726836	37.5
70	48.0	0.9382000108353181	1806.8578420518647	37.5
70	52.0	0.9421873321668668	1803.951745776	37.5
70	56.0	0.953009814092917	1802.1070685591492	37.5
70	60.0	0.9572796338224695	1807.2515936632617	37.5
70	64.0	0.9675781150367893	1810.7693529851367	37.5
70	68.0	0.9638752108713706	1811.35301842497	37.5
70	72.0	0.9725156658066514	1808.5528182790915	37.5
70	76.0	0.9775622260669954	1807.74867116368	37.5
70	80.0	0.979743508607107	1807.8412052928973	37.5
70	84.0	0.9861910892374406	1806.4697940759363	37.5
70	88.0	0.986972808121217	1803.6668825635927	37.5
70	92.0	0.9937800929732449	1804.618938018752	37.5
70	96.0	1.003111134231749	1804.2325744422012	37.5
70	100.0	1.0467414869704679	1796.3944894199524	37.5
70	104.0	1.0932305622179737	1798.0723355555422	37.5
70	108.0	1.125176120491561	1802.8287709901165	37.5
70	112.0	1.0565610673959434	1803.3198807611104	37.5
70	116.0	0.9699467303212124	1802.0024509282612	37.5
70	120.0	0.9493644688368333	1801.9867578750616	37.5
70	124.0	0.9357307574973146	1803.0616538180227	37.5
70	128.0	0.9359081743291546	1802.241877523307	37.5
70	132.0	0.9353998171953803	1799.5788258394166	37.5
70	136.0	0.9391173343479147	1800.1585110792323	37.5
70	140.0	0.944178643834011	1799.2209332493212	37.5
70	144.0	0.9484991624012901	1800.2049732880614	37.5
70	148.0	0.960714470683023	1803.8072406206195	37.5
70	152.0	0.9662668227344154	1804.223943617577	37.5
70	156.0	0.9695361663234869	1802.9953211426007	37.5
70	160.0	0.9754601104205043	1805.5762852001	37.5
70	164.0	0.9820561197671372	1806.4978299966483	37.5
70	168.0	0.9822185792712748	1806.3751479405885	37.5
70	172.0	0.9856551327776912	1804.6700168294508	37.5
70	176.0	0.9893606840680635	1804.673059391337	37.5
70	180.0	0.9905518435397387	1805.053278379171	37.5
70	184.0	0.991991008511098	1804.873530027376	37.5
70	188.0	0.9983315987260551	1803.308263164649	37.5
70	192.0	1.0082220440406429	1803.8756098423207	37.5
70	196.0	1.0055577767109056	1802.4008054702467	37.5
70	200.0	1.0101091063541965	1803.0917690688052	37.5
70	204.0	1.0148413286180875	1803.0946773115172	37.5
70	208.0	1.0180838270555257	1803.3634915743107	37.5
70	212.0	1.0225685900873533	1802.5572517658784	37.5
70	216.0	1.0333189126620161	1802.3851362050225	37.5
70	220.0	1.069348393678827	1803.5363821131116	37.5
70	224.0	1.1176527942673176	1803.839393582548	37.5
70	228.0	1.1096461856860478	1803.227998416571	37.5
70	232.0	1.060419627153834	1801.5529171584649	37.5
70	236.0	0.9774341198690045	1797.8743593882264	37.5
70	240.0	0.953320290243908	1796.4153197168014	37.5
70	244.0	0.9422038841503951	1798.9030619276257	37.5
70	248.0	0.9343665925187212	1800.7319310524836	37.5
70	252.0	0.9278364152518069	1800.7937489351366	37.5
70	256.0	0.9330211552073809	1801.9858045305384	37.5
70	260.0	0.9330552678334566	1802.13475651964	37.5
70	264.0	0.9351167356754829	1801.0133068297232	37.5
70	268.0	0.9425053013011564	1801.202309230599	37.5
70	272.0	0.9492474502426317	1805.3889758877524	37.5
70	276.0	0.9489744043895518	1806.128819856944	37.5
70	280.0	0.9529070209208242	1806.2505212417825	37.5
70	284.0	0.9622205035772422	1807.1889942380703	37.5
70	288.0	0.9646824115978018	1806.95526710564	37.5
70	292.0	0.9672177535941962	1804.2342511521776	37.5
70	296.0	0.968583120411307	1806.044761124876	37.5
70	300.0	0.9757890245497999	1805.594421771544	37.5
70	304.0	0.975147326091148	1805.2912434306024	37.5
70	308.0	0.9777925979429718	1806.0366564246665	37.5
70	312.0	0.9807498406315599	1805.5270633330492	37.5
70	316.0	0.981024076895939	1805.078049622928	37.5
70	320.0	0.988570409812947	1804.81061771324	37.5
70	324.0	0.9859369415719053	1807.3877070627568	37.5
70	328.0	0.994562777345153	1808.4250277531532	37.5
70	332.0	0.994272953272302	1808.5630521124265	37.5
70	336.0	0.9937758596566066	1810.5282519760808	37.5
70	340.0	0.997584759578219	1807.050417770524	37.5
70	344.0	0.9945091527302832	1807.5317852198264	37.5
70	352.0	1.0007380281293998	1806.5468988041748	37.5
70	356.0	1.0040312514173082	1804.829711818708	37.5
70	360.0	1.0073228619150991	1804.3442810479253	37.5
70	364.0	1.0119897401664868	1806.1662275586352	37.5
70	368.0	1.0147463985873946	1806.41570590174	37.5
70	372.0	1.0186986287275155	1806.3670143167285	37.5
70	376.0	1.0248424585481355	1805.887380070784	37.5
70	380.0	1.0246291119421476	1807.500623995283	37.5
70	384.0	1.037915755078557	1806.8865190837928	37.5
70	388.0	1.070100006289537	1806.472709563641	37.5
70	392.0	1.1148439906044016	1806.2241110983296	37.5
70	396.0	1.1200835133984834	1805.222170000794	37.5
70	400.0	1.090929896745352	1803.8206681174588	37.5
70	404.0	0.9939156906997616	1803.687981135528	37.5
70	408.0	0.9581195118074535	1779.6513299021865	37.5
70	412.0	0.9381084121393701	1779.0737444693143	37.5
70	416.0	0.928906752093764	1780.228043794328	37.5
70	420.0	0.9205307105246076	1782.0089560974552	37.5
70	424.0	0.9192987048702007	1781.0084965260623	37.5
70	428.0	0.9184367304967888	1780.5914539513838	37.5
70	432.0	0.9212169824763512	1779.8893833891411	37.5
70	436.0	0.9212406900048945	1780.584854047342	37.5
70	440.0	0.925445295785663	1781.5118642530929	37.5
70	444.0	0.9265489743998349	1781.490694485008	37.5
70	448.0	0.9263285523275249	1780.990777350018	37.5
70	452.0	0.9388276076189654	1781.630710347163	37.5
70	456.0	0.9366162741848121	1780.5043712612996	37.5
70	460.0	0.9425937004831457	1780.8748690648374	37.5
70	464.0	0.9470686306978052	1781.4567834844197	37.5
70	468.0	0.9506855305572016	1780.3314821109902	37.5
70	472.0	0.9496737748048112	1781.6309125160776	37.5
70	476.0	0.9514788610436401	1781.389521566824	37.5
70	480.0	0.9567069382304363	1781.5551993090028	37.5
70	484.0	0.9605895582680657	1781.196550738199	37.5
70	488.0	0.9600834122175167	1781.392456709514	37.5
70	492.0	0.9621138988816405	1780.619173647247	37.5
70	496.0	0.9712042702342207	1780.3161837853131	37.5
70	500.0	0.9690753711852675	1780.4332414381852	37.5
70	504.0	0.9743745151882098	1780.7311471964972	37.5
70	508.0	0.9755402081836746	1780.4528762768114	37.5
70	512.0	0.9767437497214132	1781.322139210177	37.5
70	516.0	0.9778231064201031	1780.0927218184772	37.5
70	520.0	0.983060158003521	1781.021059353528	37.5
70	524.0	0.9798632537311014	1779.9773705473187	37.5
70	528.0	0.9847956700715155	1780.26790022947	37.5
70	532.0	0.9807356369460419	1779.107683933417	37.5
70	536.0	0.9807590323216594	1780.7171642012788	37.5
70	540.0	0.9826494663729974	1780.8059830625875	37.5
70	544.0	0.9874507264590158	1780.7052699063383	37.5
70	548.0	0.9900297438523022	1780.4239934143395	37.5
70	552.0	0.9935903781467924	1779.8698240396714	37.5
70	556.0	0.9900796561327967	1779.9564176829683	37.5
70	560.0	0.9940299093043864	1782.0111411183918	37.5
70	564.0	0.9955157931636661	1781.524681876776	37.5
70	568.0	0.9979086633620984	1781.098891329207	37.5
70	572.0	0.999167742107916	1780.8955273178206	37.5
70	576.0	0.9989440684426272	1781.7516721305612	37.5
70	580.0	1.0071388730505964	1781.8524413287246	37.5
70	584.0	1.002931477731321	1781.994867336065	37.5
70	588.0	1.0060740352069604	1783.2742851031655	37.5
70	592.0	1.00786086049962	1783.5306169677788	37.5
70	596.0	1.0119880003292598	1784.7306659251642	37.5
70	600.0	1.022770162502372	1792.01483972448	37.5
70	604.0	1.028590315751504	1805.1949249668755	37.5
70	608.0	1.0661474471752732	1802.6083492944351	37.5
70	612.0	1.104563649464059	1802.9641570205813	37.5
70	616.0	1.1111917325238354	1802.081429512644	37.5
70	620.0	1.0927034448923583	1804.357866084822	37.5
70	624.0	1.001630965741652	1805.5821649705435	37.5
70	628.0	0.9506036750177422	1803.6881490616368	37.5
70	632.0	0.931365804160033	1801.965386424084	37.5
70	636.0	0.9169765266632011	1801.5832816155892	37.5
70	640.0	0.9151017981342199	1804.8923181419416	37.5
70	644.0	0.9062840861875583	1803.8237189232836	37.5
70	648.0	0.9073247879489154	1804.6542083230752	37.5
70	652.0	0.9080516719686962	1804.846005934576	37.5
70	656.0	0.9059884030724283	1805.2921098275128	37.5
70	660.0	0.9120062011491876	1806.5955316529248	37.5
70	664.0	0.9114720653862767	1804.809779272017	37.5
70	668.0	0.9126133064025405	1805.9640568469097	37.5
71	0.0	1.0595516521717425	1883.970938977615	37.5
71	4.0	1.0367669145900316	1886.032960613758	37.5
71	8.0	0.9501696647980862	1887.2652431470235	37.5
71	12.0	0.9063393168199667	1888.450726253509	37.5
71	16.0	0.8895632889485046	1887.5866923903864	37.5
71	20.0	0.8859500736339037	1889.318661368458	37.5
71	24.0	0.8814124954672707	1888.5901728629724	37.5
71	28.0	0.8870306566706442	1889.2080870039847	37.5
71	32.0	0.8769845938576311	1890.0481255970533	37.5
71	36.0	0.8899643095396681	1888.941004054953	37.5
71	40.0	0.8890511389964855	1888.7935730211568	37.5
71	44.0	0.8994391269724162	1889.820049019748	37.5
71	48.0	0.8949598433647082	1885.994603770277	37.5
71	52.0	0.8983496748932933	1885.0924228154788	37.5
71	56.0	0.9143712688134309	1886.841227126696	37.5
71	60.0	0.9059192149168892	1890.994428916043	37.5
71	64.0	0.9214737760342864	1889.484141662461	37.5
71	68.0	0.9194683563903872	1890.4094012322705	37.5
71	72.0	0.9210124796931927	1890.743806605044	37.5
71	76.0	0.932327665910233	1888.982144629868	37.5
71	80.0	0.9387810703052734	1889.665473098073	37.5
71	84.0	0.9444857498946283	1889.8736157974452	37.5
71	88.0	0.9367364302726789	1890.1915479316656	37.5
71	92.0	0.9495355914997856	1889.415648683252	37.5
71	96.0	0.9495887423644341	1890.1668121267887	37.5
71	100.0	0.963454660203303	1891.2877597378647	37.5
71	104.0	0.976623488532991	1891.5525990862295	37.5
71	108.0	1.021365050572768	1887.9313510046209	37.5
71	112.0	1.040792076838787	1887.3900296353877	37.5
71	116.0	1.0286691825710568	1886.823745410204	37.5
71	120.0	0.9664134878826175	1886.8761339634425	37.5
71	124.0	0.9137357635109556	1888.3701659085032	37.5
71	128.0	0.9031518612064944	1888.3134745820955	37.5
71	132.0	0.8916638079519579	1889.1893404876853	37.5
71	136.0	0.8929563099836869	1889.118083893112	37.5
71	140.0	0.8893965508576583	1888.5174133110015	37.5
71	144.0	0.8965688434412104	1888.601964419057	37.5
71	148.0	0.8973862487196115	1888.4660085984012	37.5
71	152.0	0.9033169010146257	1889.8282088270091	37.5
71	156.0	0.9072999531662748	1888.513632386842	37.5
71	160.0	0.9026769231361573	1890.181563373448	37.5
71	164.0	0.9095325365763115	1890.4427186781857	37.5
71	168.0	0.9172684732931919	1889.441793500398	37.5
71	172.0	0.9204952569434447	1890.150307684598	37.5
71	176.0	0.9215822582989093	1889.7711561128056	37.5
71	180.0	0.9202554331033275	1890.198918111644	37.5
71	184.0	0.9321366046006407	1889.5434143127304	37.5
71	188.0	0.9339226464210739	1888.5436632638916	37.5
71	192.0	0.9365387809098957	1889.6275929508984	37.5
71	196.0	0.9366829763779524	1888.9545335125936	37.5
71	200.0	0.9444607415869127	1889.394991736552	37.5
71	204.0	0.9448830913247537	1888.808862545805	37.5
71	208.0	0.9420022387999685	1889.084271869861	37.5
71	212.0	0.9544568352222907	1889.0087204376632	37.5
71	216.0	0.9468746734921988	1890.038324232188	37.5
71	220.0	0.9544173875479031	1891.190546186777	37.5
71	224.0	0.9582680608461968	1891.733056619152	37.5
71	228.0	0.970483548127225	1890.0811057578344	37.5
71	232.0	1.0119695632510743	1888.322144408022	37.5
71	236.0	1.0258686733510713	1886.2542136234777	37.5
71	240.0	1.021850309551304	1885.775140474912	37.5
71	244.0	0.9692461492191958	1887.304256697801	37.5
71	248.0	0.9091051865532352	1888.6159972453263	37.5
71	252.0	0.8951510731580395	1888.970763013131	37.5
71	256.0	0.8910250165988118	1888.6098543226487	37.5
71	260.0	0.886561132535452	1889.2776556885792	37.5
71	264.0	0.8751261452783307	1890.3110430617355	37.5
71	268.0	0.8837554636693401	1889.453160697151	37.5
71	272.0	0.8817636486904645	1890.303240785504	37.5
71	276.0	0.8841570620666058	1891.4523231230853	37.5
71	280.0	0.8896385523138916	1890.810063264142	37.5
71	284.0	0.900897655055232	1889.6731592080705	37.5
71	288.0	0.894162962506408	1892.6729410809005	37.5
71	292.0	0.8949331806674998	1890.3576345472568	37.5
71	296.0	0.9048151947631752	1891.8898033718228	37.5
71	300.0	0.9063415773746881	1890.643621457024	37.5
71	304.0	0.9121315787638085	1891.0745689766527	37.5
71	308.0	0.9203011739330941	1889.9502236346975	37.5
71	312.0	0.9166616077089923	1891.049754123391	37.5
71	316.0	0.9126962318684084	1891.4726675219504	37.5
71	320.0	0.9214322805473563	1890.327736798296	37.5
71	324.0	0.9179180957485196	1890.366305004077	37.5
71	328.0	0.9228352135056495	1891.5846859268752	37.5
71	332.0	0.9255036856350591	1890.277208690966	37.5
71	336.0	0.9260139844597922	1891.1430210466176	37.5
71	340.0	0.9261181463150934	1891.4783439329572	37.5
71	344.0	0.9378331223920708	1889.793663719468	37.5
71	348.0	0.9436509834298342	1889.9356053395225	37.5
71	352.0	0.9284830633819997	1890.5391291327253	37.5
71	356.0	0.9364218474752737	1890.3362634551413	37.5
71	360.0	0.9497091638531114	1889.961024213652	37.5
71	364.0	0.9331297142867799	1891.499799982106	37.5
71	368.0	0.9501374513255477	1889.8933177096485	37.5
71	372.0	0.9423270277683395	1890.404601125476	37.5
71	376.0	0.947682694373715	1890.790203618268	37.5
71	380.0	0.951896401524913	1891.5450023671176	37.5
71	384.0	0.9608291325599665	1891.048179948709	37.5
71	388.0	0.9664600920333046	1891.4199345823688	37.5
71	392.0	0.9860625742564634	1889.9867821999185	37.5
71	396.0	1.0313675203021302	1888.5446083445647	37.5
71	400.0	1.033800473048895	1888.046529834616	37.5
71	404.0	1.0151759015625759	1887.9503842972983	37.5
71	408.0	0.945460766440437	1887.667297240844	37.5
71	412.0	0.9055988186101878	1887.4534566218983	37.5
71	416.0	0.8961754228462556	1887.464446901141	37.5
71	420.0	0.8854356001552717	1887.7470622251708	37.5
71	424.0	0.8848788562280605	1888.2792993498797	37.5
71	428.0	0.8824088489793408	1887.495311286652	37.5
71	432.0	0.8791127550247827	1888.802478452522	37.5
71	436.0	0.8817708220566599	1888.536038564505	37.5
71	440.0	0.8912679515946129	1887.0912943366743	37.5
71	444.0	0.8901945685621757	1888.0571554507392	37.5
71	448.0	0.8893958280791053	1888.025569405821	37.5
71	452.0	0.8964316317957762	1888.452549505072	37.5
71	456.0	0.9038533865926668	1887.002291080103	37.5
71	460.0	0.9033378728644275	1888.1135870164776	37.5
71	464.0	0.9029320548769232	1888.255452672688	37.5
71	468.0	0.9043325097955506	1889.0511026064223	37.5
71	472.0	0.909053101273038	1888.0942506989384	37.5
71	476.0	0.908750761980493	1887.647421673668	37.5
71	480.0	0.9147812511863304	1887.8517990307664	37.5
71	484.0	0.9147596934506964	1887.3776641669745	37.5
71	488.0	0.923433779773839	1887.940854717668	37.5
71	492.0	0.9199580678231283	1887.414992430918	37.5
71	496.0	0.9254807622566421	1889.0733285176093	37.5
71	500.0	0.9267807299458507	1888.2935158035252	37.5
71	504.0	0.9254952650129598	1887.5461755320664	37.5
71	508.0	0.924947677571577	1887.8071866190735	37.5
71	512.0	0.9254402357050177	1887.6550299040712	37.5
71	516.0	0.929415848211931	1888.0480192589584	37.5
71	520.0	0.9281933081063672	1888.063188747666	37.5
71	524.0	0.9317960539432083	1887.2838805420936	37.5
71	528.0	0.9334905309053566	1887.889635758799	37.5
71	532.0	0.9363119839812358	1887.2373095313865	37.5
71	536.0	0.938915138110886	1887.462450409948	37.5
71	540.0	0.9363634508465374	1887.923879895016	37.5
71	544.0	0.9457916986388262	1886.6563640993293	37.5
71	548.0	0.9478182803014639	1886.6741191614117	37.5
71	552.0	0.9439873903464857	1887.4793782347144	37.5
71	556.0	0.9424134961099975	1887.5725804885567	37.5
71	560.0	0.9485071702706003	1887.5137278295488	37.5
71	564.0	0.9549606787166159	1887.5718313554207	37.5
71	568.0	0.9565422863832819	1887.09925661448	37.5
71	572.0	0.9483771270384513	1887.418210959544	37.5
71	576.0	0.9611305578619033	1887.0100383700635	37.5
71	580.0	0.9530763428695118	1887.2675086842344	37.5
71	584.0	0.9581542714090044	1887.9213010313497	37.5
71	588.0	0.9579813455170183	1888.1776587178256	37.5
71	592.0	0.9645495701633287	1887.7735160553664	37.5
71	596.0	0.9625796058892709	1888.2656860080613	37.5
71	600.0	0.9728188009704886	1888.6359810173371	37.5
71	604.0	0.984568426022249	1888.0578649857591	37.5
71	608.0	1.0293227863319907	1887.429881445232	37.5
71	612.0	1.0351383062228092	1887.834781686316	37.5
71	616.0	1.0481703595454341	1886.9773812835929	37.5
71	620.0	0.9774190848110219	1888.7474056938456	37.5
71	624.0	0.9208065687565192	1889.923881785134	37.5
71	628.0	0.8998495125691129	1890.6107589208204	37.5
71	632.0	0.8831792785268112	1890.5752502820335	37.5
71	636.0	0.886669467221096	1891.1601269701248	37.5
71	640.0	0.8781233772556054	1890.1283334231773	37.5
71	644.0	0.8780315590988843	1887.2306633250112	37.5
71	648.0	0.8763955984556155	1890.0041085857129	37.5
71	652.0	0.8721526406256118	1889.975612244771	37.5
71	656.0	0.8780975739169893	1889.6854689562865	37.5
71	660.0	0.8762738272760051	1890.1413040654857	37.5
71	664.0	0.881607591151075	1889.056240134276	37.5
71	668.0	0.8860736479301766	1889.3729690371476	37.5
72	0.0	1.107475541841458	896.3438222164272	37.5
72	4.0	1.0908614679237263	921.7993537197832	37.5
72	8.0	0.994814567290961	935.038852346986	37.5
72	12.0	0.9464407800604838	916.5528230085883	37.5
72	16.0	0.9372592233865871	931.4157376833472	37.5
72	20.0	0.9319303101505129	943.9834366813564	37.5
72	24.0	0.9332419041468532	947.6902024780832	37.5
72	28.0	0.928859672697018	942.3443520992907	37.5
72	32.0	0.9231021214680979	975.074539836553	37.5
72	36.0	0.9282555376008274	976.8821857335332	37.5
72	40.0	0.9329401260514919	966.9988973716856	37.5
72	44.0	0.9424038538370053	955.0363785320956	37.5
72	48.0	0.9497921808687122	946.4020170475012	37.5
72	52.0	0.9525737550189382	949.9653292176032	37.5
72	56.0	0.9644703766967262	950.0505650902492	37.5
72	60.0	0.9669336329006929	941.2497536296356	37.5
72	64.0	0.977888567239058	933.1341184811708	37.5
72	68.0	0.9823666145037051	933.7007734324244	37.5
72	72.0	0.986435429282404	939.6412643536922	37.5
72	76.0	0.9969117291342801	925.1985819083936	37.5
72	80.0	1.0036448731871175	925.6819172797068	37.5
72	84.0	1.0071743917607137	925.3893652559289	37.5
72	88.0	1.0083370888113659	927.33955242482	37.5
72	92.0	1.0134166027388718	929.192534320303	37.5
72	96.0	1.0286760218754023	930.0946499207156	37.5
72	100.0	1.0552736156655178	942.5905048118468	37.5
72	104.0	1.1123782010509695	940.3437391673484	37.5
72	108.0	1.1334448091712912	955.756132488173	37.5
72	112.0	1.099000612147579	955.458786106534	37.5
72	116.0	1.0020993749691742	950.9494071404785	37.5
72	120.0	0.9604931151992383	947.193207967402	37.5
72	124.0	0.9485638063817371	948.8592551260706	37.5
72	128.0	0.9462049762107901	950.315777225719	37.5
72	132.0	0.944146983422248	960.2876881526256	37.5
72	136.0	0.9479353808224497	959.4270616875224	37.5
72	140.0	0.949238364600582	958.924851118064	37.5
72	144.0	0.958802111386125	954.6296114777788	37.5
72	148.0	0.9672641924576851	969.8074517021336	37.5
72	152.0	0.9694944265024142	961.9181407956008	37.5
72	156.0	0.9780193803758135	953.1350057579428	37.5
72	160.0	0.9839738329420724	955.1335062596144	37.5
72	164.0	0.9878185999581556	959.807871422541	37.5
72	168.0	0.9906045962748327	963.3312440838422	37.5
72	172.0	0.9991622221544834	961.4356161421424	37.5
72	176.0	1.0008290982060664	961.3898504513228	37.5
72	180.0	1.0027945745440847	960.7235992346086	37.5
72	184.0	1.008612642294438	962.2386720104346	37.5
72	188.0	1.009744254116212	957.839853532689	37.5
72	192.0	1.009727065132181	956.8545231914692	37.5
72	196.0	1.0129536653038662	956.1443536462522	37.5
72	200.0	1.0187497522856828	955.831877339558	37.5
72	204.0	1.0206729579149754	957.1123511246016	37.5
72	208.0	1.0253629570163567	955.5664280702568	37.5
72	212.0	1.034317303252173	957.9388060138606	37.5
72	216.0	1.0324713663513405	954.9654683934448	37.5
72	220.0	1.048456879206424	956.9863904457752	37.5
72	224.0	1.069105670635333	962.82435224511	37.5
72	228.0	1.1172647855702562	966.196303437772	37.5
72	232.0	1.1173102352733704	967.2660025609808	37.5
72	236.0	1.0804666227586934	967.680620121462	37.5
72	240.0	0.9966448793186595	967.6272564566524	37.5
72	244.0	0.9696856412303453	961.3530375916124	37.5
72	248.0	0.9573538112148043	958.6946771535372	37.5
72	252.0	0.945434699392885	959.7610889169172	37.5
72	256.0	0.9410668269776444	965.4043486887982	37.5
72	260.0	0.940865857958448	964.7987337254684	37.5
72	264.0	0.9441636810227422	964.0640726100283	37.5
72	268.0	0.9471086152042262	962.7861635659748	37.5
72	272.0	0.9549901178462237	965.4948423669356	37.5
72	276.0	0.9549102381495602	964.9168770894382	37.5
72	280.0	0.962243964431966	962.7565814056476	37.5
72	284.0	0.9659965682966565	958.315576966838	37.5
72	288.0	0.9701201399011196	956.7202775825866	37.5
72	292.0	0.9723871819783695	959.435394652896	37.5
72	296.0	0.9803307770398915	956.9490477000498	37.5
72	300.0	0.980939376634201	958.8348857147718	37.5
72	304.0	0.9844460560187137	959.2815583083598	37.5
72	308.0	0.9921796241865447	959.8711055492544	37.5
72	312.0	0.9884494021608317	957.8375372717506	37.5
72	316.0	0.9927140148623459	956.808998480788	37.5
72	320.0	0.9973417654677399	956.2684143986586	37.5
72	324.0	0.996151635851629	948.5385506081832	37.5
72	328.0	0.9982188220180259	948.2132416808084	37.5
72	332.0	1.00437586183324	947.2263953324104	37.5
72	336.0	1.0059786424840236	948.5861378936536	37.5
72	340.0	1.0046864908866076	947.0197263895752	37.5
72	344.0	1.0122886946980922	947.41903019037	37.5
72	348.0	1.0092487988681642	948.0063918416556	37.5
72	352.0	1.0133537453480446	943.8189682161716	37.5
72	356.0	1.0121127087922561	944.1610505328322	37.5
72	360.0	1.016954674343098	943.0415047238874	37.5
72	364.0	1.0188964270587424	943.3002037766252	37.5
72	368.0	1.0234744673106757	945.0834186815332	37.5
72	372.0	1.0202723299974739	942.8060014471024	37.5
72	376.0	1.0244961287039174	944.456086911096	37.5
72	380.0	1.0295452337338848	942.476086324887	37.5
72	384.0	1.0381940082679193	941.1474257872136	37.5
72	388.0	1.047085689803847	942.5426155049216	37.5
72	392.0	1.076671003299407	942.31997991836	37.5
72	396.0	1.1170465069870095	940.4965343956052	37.5
72	400.0	1.1256539732838404	940.1955964016072	37.5
72	404.0	1.0924093799546353	943.4112807646056	37.5
72	408.0	1.0048126411171139	949.822614888796	37.5
72	412.0	0.9700791303565143	949.8159771782624	37.5
72	416.0	0.9552756734731342	944.271798898087	37.5
72	420.0	0.9423160518979781	940.964800123334	37.5
72	424.0	0.9370410630798655	936.87475074335	37.5
72	428.0	0.929688098246307	935.2377506714382	37.5
72	432.0	0.9244266880804743	935.042481116921	37.5
72	436.0	0.9357156520623721	937.1115128085444	37.5
72	440.0	0.936487741751659	940.3780241067652	37.5
72	444.0	0.9351783697178269	937.8177821185328	37.5
72	448.0	0.9454002129095488	938.8527224351832	37.5
72	452.0	0.949385292665856	939.8186776736912	37.5
72	456.0	0.9499555754885026	940.8095274918518	37.5
72	460.0	0.9530894922539183	938.792578772114	37.5
72	464.0	0.9596481688338818	940.2377846075228	37.5
72	468.0	0.9656505108615333	941.107027264065	37.5
72	472.0	0.9675230436658435	940.9075901569684	37.5
72	476.0	0.9712954432285893	941.274133222463	37.5
72	480.0	0.9728602712861235	942.3640659956216	37.5
72	484.0	0.97125633094115	942.6412970431992	37.5
72	488.0	0.9767494474955674	940.598329392443	37.5
72	492.0	0.9787660128624696	942.7479397175132	37.5
72	496.0	0.9801528617267127	941.3319308598112	37.5
72	500.0	0.9818591730979435	939.5257970105	37.5
72	504.0	0.9782185909874717	941.8358398640992	37.5
72	508.0	0.9854596598763518	942.7082468242288	37.5
72	512.0	0.9879104559760234	941.4505671617692	37.5
72	516.0	0.9903356555357655	942.8752842200377	37.5
72	520.0	0.994464273612532	941.9198199001336	37.5
72	524.0	0.9921081227541996	941.015508573077	37.5
72	528.0	0.992841817633592	942.3137045661985	37.5
72	532.0	0.9911889733302165	942.4503890747789	37.5
72	536.0	0.9958438292146823	941.0821112505567	37.5
72	540.0	1.0002572087981656	940.623705015548	37.5
72	544.0	0.9949201275605288	940.804168943451	37.5
72	548.0	1.0073622364764514	939.0416922059812	37.5
72	552.0	1.0071996882798933	940.1922601101846	37.5
72	556.0	1.000329545984581	939.4014882056248	37.5
72	560.0	1.006450870302515	937.5059759277912	37.5
72	564.0	1.0061831265699046	937.3058629365628	37.5
72	568.0	1.0077961822545016	936.765313477794	37.5
72	572.0	1.0102148786282856	939.4231463453556	37.5
72	576.0	1.0184375123928822	938.0110848313284	37.5
72	580.0	1.0199835072238828	939.899188986523	37.5
72	584.0	1.0159093186864931	938.5965585311844	37.5
72	588.0	1.02211146459951	938.445727708382	37.5
72	592.0	1.0234031848595637	937.104188808921	37.5
72	596.0	1.0265684209685515	934.0765361328948	37.5
72	600.0	1.0311107717359487	929.8474764915388	37.5
72	604.0	1.0436928552264257	939.70198879731	37.5
72	608.0	1.0783334333325998	942.0971626815376	37.5
72	612.0	1.0997468953791625	949.3316841938084	37.5
72	616.0	1.1013919987641594	949.485293960497	37.5
72	620.0	1.0629852544599387	948.7035044805164	37.5
72	624.0	0.9808583973569525	946.422891961814	37.5
72	640.0	0.9298329393647625	953.4680474419034	37.5
72	644.0	0.9228682667583685	951.0216149950616	37.5
72	648.0	0.9225431389128669	946.8074603027552	37.5
72	652.0	0.9289440482014958	947.9752732335036	37.5
72	656.0	0.9244106046717715	945.4291514999352	37.5
72	660.0	0.9270038205439175	944.7498981878052	37.5
72	664.0	0.927115186539899	945.3220173530494	37.5
72	668.0	0.9254473588960768	943.3138255230656	37.5
73	0.0	1.1435263144428136	1515.5773423182034	37.5
73	4.0	1.0795137664187917	1512.7334831030498	37.5
73	8.0	0.9954911753302695	1503.461287392768	37.5
73	12.0	0.943320564756862	1516.4961784104485	37.5
73	16.0	0.9321779560976703	1521.7580090125346	37.5
73	20.0	0.9297824967300402	1517.799433761662	37.5
73	24.0	0.9226637734013101	1519.36362714416	37.5
73	28.0	0.9282188230454199	1523.8261280947152	37.5
73	32.0	0.9282161459190775	1519.184059120662	37.5
73	36.0	0.9317508898008147	1521.5381919174954	37.5
73	40.0	0.9476767521809245	1524.608684929209	37.5
73	44.0	0.9544873329187776	1533.4942032439053	37.5
73	48.0	0.9595628636431079	1530.750255792518	37.5
73	52.0	0.9679444060063981	1528.996077032272	37.5
73	56.0	0.9726651749303624	1528.3351197068562	37.5
73	60.0	0.9798321822841868	1529.4374024111648	37.5
73	64.0	0.9836488262708196	1530.7554112634418	37.5
73	68.0	0.9905699871826978	1529.3633826024611	37.5
73	72.0	0.9964202034310571	1525.0870359100404	37.5
73	76.0	1.0020197868926053	1524.4145597101822	37.5
73	80.0	1.0105690854408609	1526.3016380636016	37.5
73	84.0	1.0188971976283225	1523.613837134657	37.5
73	88.0	1.0174504490409504	1527.9197873251978	37.5
73	92.0	1.025549597057212	1528.63317740776	37.5
73	96.0	1.037612358876479	1528.5205873467116	37.5
73	100.0	1.081208627188138	1558.1252701202648	37.5
73	104.0	1.1355657693295422	1563.174472374376	37.5
73	108.0	1.1415546855280079	1571.883704007858	37.5
73	112.0	1.0734527000590701	1574.4322815151093	37.5
73	116.0	0.9866181573751691	1573.2964393428374	37.5
73	120.0	0.9579450403934414	1570.6807469597215	37.5
73	124.0	0.9487281811727969	1568.9147297001316	37.5
73	128.0	0.9458850424838366	1569.560111987593	37.5
73	132.0	0.9473534900721082	1578.93929645742	37.5
73	136.0	0.9477260207627829	1579.050562528298	37.5
73	140.0	0.9509825583492483	1577.2011493901284	37.5
73	144.0	0.9561105567778858	1577.3694875169756	37.5
73	148.0	0.9633128374123451	1542.2166781639698	37.5
73	152.0	0.96634787648509	1539.203091209674	37.5
73	156.0	0.9722901778466106	1539.0683981465193	37.5
73	160.0	0.9791674292469023	1539.7666604025153	37.5
73	164.0	0.9819609139804334	1540.6027312049112	37.5
73	168.0	0.9875813596625339	1539.0984066984554	37.5
73	172.0	0.9906596579282699	1541.5687467925743	37.5
73	176.0	0.9951011540344653	1539.0653574180826	37.5
73	180.0	0.9992278439148192	1538.5928027674886	37.5
73	184.0	1.001630409134059	1539.2908968271358	37.5
73	188.0	1.005516142968307	1538.5400724470553	37.5
73	192.0	1.0020143616055477	1541.3239926416345	37.5
73	196.0	1.0091528589921333	1539.9796917953256	37.5
73	200.0	1.0101503198406023	1540.412812773244	37.5
73	204.0	1.0209350495427123	1539.039820150711	37.5
73	208.0	1.018815195195971	1538.4688854700942	37.5
73	212.0	1.0269210024746536	1538.001953887633	37.5
73	216.0	1.0287651000965872	1538.5527967393532	37.5
73	220.0	1.055339669355043	1537.6894134734157	37.5
73	224.0	1.1043721068852326	1536.630670929704	37.5
73	228.0	1.1237007743240972	1539.3414994806162	37.5
73	232.0	1.102716920367815	1540.8156324997794	37.5
73	236.0	1.007108097100537	1542.5976958981244	37.5
73	240.0	0.9579748385478032	1541.233158275872	37.5
73	244.0	0.9452287523333855	1541.1733572943815	37.5
73	248.0	0.9411159836435258	1537.389060223615	37.5
73	252.0	0.9363893922374876	1540.3781852092732	37.5
73	256.0	0.9353029461649172	1540.1806926472752	37.5
73	260.0	0.9358709366127377	1540.2091533504297	37.5
73	264.0	0.9362555632292938	1541.217316747433	37.5
73	268.0	0.9459495785825732	1541.209175852646	37.5
73	272.0	0.9448938015349796	1540.4874646717738	37.5
73	276.0	0.9552279905139379	1541.287914948511	37.5
73	280.0	0.9570172792846201	1540.6852038411	37.5
73	284.0	0.9648196479065149	1540.1348697900626	37.5
73	288.0	0.964353449697849	1540.8209028220845	37.5
73	292.0	0.9697952918808066	1538.3488466108838	37.5
73	296.0	0.9718614863095688	1538.8926696061408	37.5
73	300.0	0.979940110270948	1539.2178652747914	37.5
73	304.0	0.9848468963260472	1541.2077716002716	37.5
73	308.0	0.984780618041038	1540.3268751707888	37.5
73	312.0	0.9909755031451569	1541.055533303622	37.5
73	316.0	0.9886517609122688	1539.949367325161	37.5
73	320.0	0.9922294778468147	1540.1808292991946	37.5
73	324.0	0.9981186611854326	1541.3464917306353	37.5
73	328.0	0.9931349858321133	1540.4726584901498	37.5
73	332.0	1.0003597674899862	1541.291813680656	37.5
73	336.0	1.0015598155874101	1542.8727133802938	37.5
73	340.0	1.0027440999620727	1541.5858189054622	37.5
73	344.0	1.003934575369767	1542.8102076635082	37.5
73	348.0	1.005548850399955	1538.6913884772166	37.5
73	352.0	1.0095204002761007	1539.1044880941995	37.5
73	356.0	1.0084892572969149	1537.874173001478	37.5
73	360.0	1.01689160985527	1538.8268357637442	37.5
73	364.0	1.0169382789039747	1538.4875138575708	37.5
73	368.0	1.0212760622005164	1538.9415561355454	37.5
73	372.0	1.0231778040627795	1538.071207219244	37.5
73	376.0	1.0270377332551472	1538.2579372916423	37.5
73	380.0	1.0333378138953182	1537.2669955077376	37.5
73	384.0	1.0349435827582734	1539.706190651782	37.5
73	388.0	1.0523537583141198	1538.2293364633292	37.5
73	392.0	1.0806396539637242	1537.934164607724	37.5
73	396.0	1.1228666894783552	1539.1436692405407	37.5
73	400.0	1.1339696330757492	1537.8632296143185	37.5
73	404.0	1.096885321389036	1535.9467316959558	37.5
73	408.0	1.006701559898672	1517.7864474362707	37.5
73	412.0	0.9635672822899943	1517.3647262366276	37.5
73	416.0	0.9491849944886118	1516.0868622987648	37.5
73	420.0	0.935892926793927	1518.2178217153669	37.5
73	424.0	0.9355921696360259	1518.19669714389	37.5
73	428.0	0.9327076186588871	1519.909789094377	37.5
73	432.0	0.9274394679390328	1519.022850922717	37.5
73	436.0	0.9288410887884028	1519.1084635005257	37.5
73	440.0	0.9344132548179531	1518.393075881515	37.5
73	444.0	0.940414761184433	1517.9315992278705	37.5
73	448.0	0.9432953625970538	1518.2831930651764	37.5
73	452.0	0.9483548954839283	1519.2407652071652	37.5
73	456.0	0.9513085406812264	1519.2326431366407	37.5
73	460.0	0.9554124173852404	1519.1689402567708	37.5
73	464.0	0.9563933601413765	1518.94294956008	37.5
73	468.0	0.957954283033967	1516.745764697534	37.5
73	472.0	0.9661084219906872	1516.974932904503	37.5
73	476.0	0.9677090143176199	1517.0603669833656	37.5
73	480.0	0.9695343567512517	1517.3049267823749	37.5
73	484.0	0.9724982249568753	1516.5819250840425	37.5
73	488.0	0.975093336505952	1518.080229145548	37.5
73	492.0	0.9774660390952742	1516.859668495559	37.5
73	496.0	0.9828461010116334	1517.7481132959829	37.5
73	500.0	0.9805501403891564	1517.1058779804837	37.5
73	504.0	0.9850808862194358	1517.1704470175744	37.5
73	508.0	0.9866399361944705	1516.714922275388	37.5
73	512.0	0.9914682678141756	1516.1838434673468	37.5
73	516.0	0.9878466197278437	1516.3738118879648	37.5
73	520.0	0.9937554947135414	1516.3630231310956	37.5
73	524.0	0.9984623728323	1516.8626060082192	37.5
73	528.0	0.9933671548334336	1515.7801106272557	37.5
73	532.0	0.9946682364278973	1516.810027011367	37.5
73	536.0	1.001861048423602	1517.7658834323977	37.5
73	540.0	1.003977889664603	1516.301201587012	37.5
73	544.0	1.0045456720104726	1516.8248881038028	37.5
73	548.0	1.0018346520474297	1518.5388953126942	37.5
73	552.0	1.0083503263084714	1519.0885175782892	37.5
73	556.0	1.0043865065897877	1518.4282625083692	37.5
73	560.0	1.009445727323736	1520.208568455282	37.5
73	564.0	1.0092579435122926	1519.8361801748429	37.5
73	568.0	1.0139729115943825	1518.7784645796569	37.5
73	572.0	1.0157071573991185	1519.4106742324414	37.5
73	576.0	1.018118098721872	1519.9990819545258	37.5
73	580.0	1.0249392146209768	1518.789282532185	37.5
73	584.0	1.0245140385093323	1518.1582254758464	37.5
73	588.0	1.0274741088543569	1518.00232863252	37.5
73	592.0	1.0300100414112179	1518.1881994814953	37.5
73	596.0	1.0285592348358077	1515.578067571381	37.5
73	600.0	1.0337155091169894	1506.9043580017667	37.5
73	604.0	1.0343325856124188	1484.756335039651	37.5
73	608.0	1.044251715250811	1486.768306994864	37.5
73	612.0	1.0603935094174615	1485.619366301523	37.5
73	616.0	1.105471489630474	1486.5868010523009	37.5
73	620.0	1.1232369732543068	1486.9894332702056	37.5
73	624.0	1.1130849298801966	1488.818074352686	37.5
73	628.0	1.031191611937955	1490.0093673188676	37.5
73	632.0	0.964111849263341	1490.5220534866078	37.5
73	636.0	0.9427379082005704	1488.6221481579455	37.5
73	640.0	0.9262342811397759	1485.4082104985346	37.5
73	644.0	0.920659310106436	1485.4541201122886	37.5
73	648.0	0.919518991641392	1484.2733013489335	37.5
73	652.0	0.9174465065011667	1485.546341133023	37.5
73	656.0	0.914984220394635	1483.88313034078	37.5
73	660.0	0.9110818948023672	1485.723352618803	37.5
73	664.0	0.923454130234991	1485.0641557573465	37.5
73	668.0	0.9194384931305958	1485.3374135489275	37.5
74	0.0	1.140807939237887	816.2901772037817	37.5
74	4.0	1.0789883084075271	849.4189492670184	37.5
74	8.0	0.987586386999533	841.4112093346284	37.5
74	12.0	0.942817017215103	836.7983732420016	37.5
74	16.0	0.929297432926101	835.5902955328897	37.5
74	20.0	0.9322877209426849	854.6820749602558	37.5
74	24.0	0.9238836467790094	862.9294610657705	37.5
74	28.0	0.92627623998059	859.796938994941	37.5
74	32.0	0.9440141409591899	896.7796604451886	37.5
74	36.0	0.9537273966061325	895.167084218627	37.5
74	40.0	0.9580031043591215	883.5726891859136	37.5
74	44.0	0.9705885831288991	870.1015596897163	37.5
74	48.0	0.9780941111941669	859.639641160821	37.5
74	52.0	0.9784303189576816	859.0796949475647	37.5
74	56.0	0.9908268151435278	859.3805580005677	37.5
74	60.0	0.9970283503732952	858.4424024827208	37.5
74	64.0	1.0036083970385465	849.3844307346434	37.5
74	68.0	1.012619126512847	851.8779914336282	37.5
74	72.0	1.0137646427624294	849.284103623286	37.5
74	76.0	1.0177126159558927	841.7372648555751	37.5
74	80.0	1.0261850637221	842.6366724427916	37.5
74	84.0	1.0334409995103102	843.5984474639565	37.5
74	88.0	1.0389964302088053	847.5387259152914	37.5
74	92.0	1.0425247398060442	852.312562407536	37.5
74	96.0	1.0544026199181329	852.073136198779	37.5
74	100.0	1.0810267343168147	863.8473049084171	37.5
74	104.0	1.1488107872664233	856.7923881331691	37.5
74	108.0	1.1733408237612282	864.8364728504968	37.5
74	112.0	1.137305310756262	865.5794111411316	37.5
74	116.0	1.031661438113581	865.161171051674	37.5
74	120.0	0.9812260244933868	862.5081621723183	37.5
74	124.0	0.97397512127648	859.8252523789841	37.5
74	128.0	0.9664439567575387	861.476307027463	37.5
74	132.0	0.9636872492795566	864.4430265055248	37.5
74	136.0	0.9721916406951883	863.033205914102	37.5
74	140.0	0.9723686244537139	865.0385363524844	37.5
74	144.0	0.9755026328799639	875.8375555469048	37.5
74	148.0	0.9910391273736404	884.9716934424492	37.5
74	152.0	0.9922292034534053	877.2262229341488	37.5
74	156.0	1.0000067207681693	872.8330010281882	37.5
74	160.0	1.0065024861434084	872.8914886440135	37.5
74	164.0	1.0107184946493055	876.325405972654	37.5
74	168.0	1.0169761653802605	878.7898164866415	37.5
74	172.0	1.0201508577378615	877.6314154373661	37.5
74	176.0	1.0182872457938263	878.3079111204455	37.5
74	180.0	1.0266386822757323	879.3537182327532	37.5
74	184.0	1.026360703144655	878.4151116168864	37.5
74	188.0	1.0328946292150942	874.0032891815821	37.5
74	192.0	1.0365930101315	875.0525064880858	37.5
74	196.0	1.039082162638181	873.3981830034177	37.5
74	200.0	1.0414596944610834	874.6073367574317	37.5
74	204.0	1.0410080022267034	874.6020122092024	37.5
74	208.0	1.039977708531292	873.2221445475832	37.5
74	212.0	1.0540999681811132	873.240394839207	37.5
74	216.0	1.0535559307061333	872.4774380641863	37.5
74	220.0	1.0643001494293265	873.6849106900503	37.5
74	224.0	1.074563834735731	879.6759926838364	37.5
74	228.0	1.1110385850320261	879.0929221403808	37.5
74	232.0	1.1622668271704433	880.8531806729043	37.5
74	236.0	1.1538577325472084	881.9728050960483	37.5
74	240.0	1.0911740103922734	884.8775521185171	37.5
74	244.0	1.002109854272364	885.2724855779818	37.5
74	248.0	0.9766284918219186	880.887022004445	37.5
74	252.0	0.9687253970916828	882.5188091399372	37.5
74	256.0	0.9617099352191898	880.9461267612394	37.5
74	260.0	0.9550803203759406	880.0544058253444	37.5
74	264.0	0.9538626048612275	881.2350856362098	37.5
74	268.0	0.9646901944283989	880.1789984518886	37.5
74	272.0	0.9687744223740484	881.2840859297226	37.5
74	276.0	0.9740770612279946	878.9616561152126	37.5
74	280.0	0.9783629659765655	878.0072423826364	37.5
74	284.0	0.9797068033851147	875.8106993389163	37.5
74	288.0	0.9825205949348059	875.6666879645368	37.5
74	292.0	0.9893434185382312	875.7411426751027	37.5
74	296.0	0.998523673064078	874.3582144810784	37.5
74	300.0	0.9987324704083088	875.757264504605	37.5
74	304.0	1.002220148099684	875.3360477059039	37.5
74	308.0	1.0043296446101526	875.2195134009728	37.5
74	312.0	1.0083581792712601	873.496472621491	37.5
74	316.0	1.004971417124949	873.6667001973082	37.5
74	320.0	1.0125741548139133	873.7957962549228	37.5
74	324.0	1.0121349747093162	866.7344799638507	37.5
74	328.0	1.0182764725263218	866.7826656526066	37.5
74	332.0	1.0199920840697028	866.6501823423769	37.5
74	336.0	1.018899099661659	866.448658816291	37.5
74	340.0	1.0246358131719118	866.1726286488229	37.5
74	344.0	1.0283872080602448	866.454545480905	37.5
74	348.0	1.0230570078095818	866.1457803567063	37.5
74	352.0	1.035786805282133	864.1673470524466	37.5
74	356.0	1.033449033043548	862.4827836828238	37.5
74	360.0	1.0335251914069852	864.6635641905275	37.5
74	364.0	1.0318042073373752	863.8906764780927	37.5
74	368.0	1.036793834844804	864.1238946985677	37.5
74	372.0	1.036061777257414	863.6230422113169	37.5
74	376.0	1.0457002202530985	865.0979521972702	37.5
74	380.0	1.0439466422154684	866.6097746801014	37.5
74	384.0	1.0454416396784194	864.0886967687743	37.5
74	388.0	1.0535169248718161	863.2994960932696	37.5
74	392.0	1.05849253151032	862.6236965650621	37.5
74	396.0	1.0682761776420688	859.794340498817	37.5
74	400.0	1.0820335565341732	859.5627912913613	37.5
74	404.0	1.121921725088706	864.8412527672954	37.5
74	408.0	1.1491255855091473	867.3992470190126	37.5
74	412.0	1.132686330852563	867.9374729825419	37.5
74	416.0	1.0669978766577175	866.8897570819165	37.5
74	420.0	0.9903110262692071	865.1192438910222	37.5
74	424.0	0.9629846839498096	863.3812074817313	37.5
74	428.0	0.9516824259449554	862.5627577861246	37.5
74	432.0	0.9429399519967836	860.8386050260822	37.5
74	436.0	0.9408671715796041	859.8331280296346	37.5
74	440.0	0.9384975077170824	861.9324697607107	37.5
74	444.0	0.940149309999846	861.0909337270517	37.5
74	448.0	0.9430744621058773	856.3278698667631	37.5
74	452.0	0.952923504275617	859.3906722575168	37.5
74	456.0	0.9478494255007133	860.0693773215273	37.5
74	460.0	0.9580744558697852	860.3234396929478	37.5
74	464.0	0.959114542468621	860.0469604083077	37.5
74	468.0	0.971281294100952	862.0698693922939	37.5
74	472.0	0.9686119374167542	861.3465621902801	37.5
74	476.0	0.9738160660098127	861.7985037268821	37.5
74	480.0	0.9749711029236373	862.9075350630998	37.5
74	484.0	0.9802204936909616	860.3713454315756	37.5
74	488.0	0.9799779179042383	860.3575030045491	37.5
74	492.0	0.985069073150839	861.3359863578439	37.5
74	496.0	0.9855342000727798	863.2989943444879	37.5
74	500.0	0.9899902021532613	862.0858969695545	37.5
74	504.0	0.9947126267560585	863.1270104993026	37.5
74	508.0	0.9954918575597579	863.3344853759171	37.5
74	512.0	0.9921614390165847	861.3642552028227	37.5
74	516.0	0.9973480350203012	862.3507692901821	37.5
74	520.0	1.0032612710101905	863.7507187112905	37.5
74	524.0	0.9992951010077897	863.0130956330655	37.5
74	528.0	1.0037079219335114	862.6108068944665	37.5
74	532.0	1.0078408197228688	860.398374681859	37.5
74	536.0	1.0082314721592216	862.1001170281387	37.5
74	540.0	1.008511700498012	864.2534940209123	37.5
74	544.0	1.0095638570099856	863.3205026785957	37.5
74	548.0	1.0034467192329495	860.6501133728073	37.5
74	552.0	1.0225927940860928	859.5130600103305	37.5
74	556.0	1.0098149371746856	861.1815791313572	37.5
74	560.0	1.0188914528781343	859.1304724318176	37.5
74	564.0	1.015120014276052	860.7828117854547	37.5
74	568.0	1.018910792458545	859.7732119268262	37.5
74	572.0	1.0208185081151173	858.6870282003242	37.5
74	576.0	1.0200820803867638	857.9903700935757	37.5
74	580.0	1.0264969981541765	858.9795672087	37.5
74	584.0	1.0226308731645493	859.4511490920906	37.5
74	588.0	1.0248247290032622	858.3093607151347	37.5
74	592.0	1.0330765366762953	857.5370187332436	37.5
74	596.0	1.0355299476729527	852.2220846754257	37.5
74	600.0	1.0313679537349927	847.2703477830619	37.5
74	604.0	1.0334322140839396	855.5709285433317	37.5
74	608.0	1.0373810977234368	855.3633609228514	37.5
74	612.0	1.048275331940303	861.1715990978364	37.5
74	616.0	1.0460227514377645	863.3950530614934	37.5
74	620.0	1.0531390248043464	866.0916832734508	37.5
74	624.0	1.057190918909414	867.2428522241033	37.5
74	628.0	1.0711046083791984	866.5156578701559	37.5
74	632.0	1.1054248271549536	865.1869973961547	37.5
74	636.0	1.1246306532806767	863.8663173956262	37.5
74	640.0	1.1182990404307545	865.5003631636715	37.5
74	644.0	1.0602224613484579	866.5877814958358	37.5
74	648.0	0.9732673144473848	865.9875384798678	37.5
74	652.0	0.9475611238520089	863.1247696697125	37.5
74	656.0	0.9340938511908509	862.6636795680796	37.5
74	660.0	0.9254309502260576	861.4139869517525	37.5
74	664.0	0.9215022645875169	862.34614718754	37.5
74	668.0	0.9160334684377229	861.3630587355034	37.5
75	0.0	1.101582989357918	625.7630628943775	37.5
75	4.0	1.0455850178614836	627.4713132421265	37.5
75	8.0	0.9612417137820626	614.9905324007952	37.5
75	12.0	0.9308948829645581	613.640268427068	37.5
75	16.0	0.9098298673753159	614.6289393415042	37.5
75	20.0	0.9160964417292253	600.7178290909596	37.5
75	24.0	0.9272187889613092	577.2691745196717	37.5
75	28.0	0.9222813884070576	571.4712212727443	37.5
75	32.0	0.9360964448167998	572.8058929008506	37.5
75	36.0	0.9508192159225219	566.7555741918288	37.5
75	40.0	0.9472234226313502	571.792340325131	37.5
75	44.0	0.9686526692878418	569.2467170330692	37.5
75	48.0	0.969999557451984	561.6657283528529	37.5
75	52.0	0.98101049210224	559.1298301532627	37.5
75	56.0	0.990076922125647	560.8546267526212	37.5
75	60.0	0.9958814581236317	563.7521153214656	37.5
75	64.0	1.003164974684867	563.4381295715979	37.5
75	68.0	1.005737349223628	561.0412620003281	37.5
75	72.0	1.0112889112878563	560.0883021381899	37.5
75	76.0	1.0234196165218021	562.9062507131208	37.5
75	80.0	1.024403600896759	562.7874491805973	37.5
75	84.0	1.023713222989551	568.8525459380446	37.5
75	88.0	1.0339696580049913	584.9805851577294	37.5
75	92.0	1.039306120690482	587.4574119754732	37.5
75	96.0	1.0594645667726017	587.4895232558853	37.5
75	100.0	1.1078408569801919	582.1858564589062	37.5
75	104.0	1.1639257897073825	578.3992217606548	37.5
75	108.0	1.1628455588083804	598.2999098179172	37.5
75	112.0	1.0843132935988369	596.1778528014917	37.5
75	116.0	0.9988000403528765	593.6399610703693	37.5
75	120.0	0.9730482306693852	592.5233747280352	37.5
75	124.0	0.9667338975459315	593.3715449560282	37.5
75	128.0	0.9626716177196396	593.9352888443469	37.5
75	132.0	0.9627853197369892	590.4965469911305	37.5
75	136.0	0.9668158646439363	589.1125343720872	37.5
75	140.0	0.972026763814955	589.9628503336482	37.5
75	144.0	0.9820146172503411	593.9355790866413	37.5
75	148.0	0.9804574947186865	622.9974050210573	37.5
75	152.0	0.9839837565737273	628.1852066809267	37.5
75	156.0	0.9904784626910336	638.0951073333636	37.5
75	160.0	0.9913653675060136	643.4585399051994	37.5
75	164.0	0.995511695135752	648.3708958591292	37.5
75	168.0	0.9952362725181346	650.6241763443722	37.5
75	172.0	1.006203037529366	650.7899524898363	37.5
75	176.0	1.0079534353758133	649.9714206915957	37.5
75	180.0	1.0133623695656169	650.9109631274118	37.5
75	184.0	1.0107375799761658	651.5578961264293	37.5
75	188.0	1.0212212363089694	649.8935765438446	37.5
75	192.0	1.0244180727761354	649.5095731326139	37.5
75	196.0	1.0236917712696965	649.4056419590884	37.5
75	200.0	1.0295495033288151	649.9645044294898	37.5
75	204.0	1.0337949395125494	649.6290368825287	37.5
75	208.0	1.0369401666959548	648.217515735628	37.5
75	212.0	1.0449558639577992	649.1083720277786	37.5
75	216.0	1.0433220038318434	649.4954548853497	37.5
75	220.0	1.0664167424248538	651.201773730204	37.5
75	224.0	1.110597359141723	657.7764879094192	37.5
75	228.0	1.1448676407138874	657.2727570763186	37.5
75	232.0	1.1377646792357112	659.6043385114191	37.5
75	236.0	1.0564538107683805	657.8267204535656	37.5
75	240.0	0.991482535185518	656.2992254193764	37.5
75	244.0	0.9667506851876375	656.8493126169732	37.5
75	248.0	0.9596484780790326	654.8059393422782	37.5
75	252.0	0.944549303198206	657.3382556889014	37.5
75	256.0	0.9457778073651736	658.1895919904724	37.5
75	260.0	0.9468511455151896	658.3947073579548	37.5
75	264.0	0.9487472927653218	658.1296802740977	37.5
75	268.0	0.9522857025717313	658.6252475313432	37.5
75	272.0	0.9539483074077493	658.4271958968627	37.5
75	276.0	0.9648061050350728	657.6139617678382	37.5
75	280.0	0.9687754159430417	655.9612405904576	37.5
75	284.0	0.9748758469021029	659.3650590851323	37.5
75	288.0	0.9791932083225295	661.0945204511347	37.5
75	292.0	0.9861529702740455	659.7194249352165	37.5
75	296.0	0.9911453103713969	660.0656208605258	37.5
75	300.0	0.9892776477038889	658.7578406149144	37.5
75	304.0	0.9929202385493415	658.247514867065	37.5
75	308.0	0.9966762709706407	659.1943783649439	37.5
75	312.0	1.0018838144977056	659.2465188761531	37.5
75	316.0	1.0000651598395747	657.1769987857693	37.5
75	320.0	1.0009876500881152	658.3393394294108	37.5
75	324.0	1.0059283548889624	657.426491793424	37.5
75	328.0	1.0120907221910849	657.4300020737135	37.5
75	332.0	1.0128415803558293	657.0117509476621	37.5
75	336.0	1.0176229050752241	657.2729050039435	37.5
75	340.0	1.0191942832186274	657.7293773717638	37.5
75	344.0	1.0261359403004366	656.8765027020117	37.5
75	348.0	1.0175606575214304	683.1035829694121	37.5
75	352.0	1.0230930221807117	684.5392986747756	37.5
75	356.0	1.0214161629892036	685.847774310864	37.5
75	360.0	1.0308259352184348	684.6325433793892	37.5
75	364.0	1.0288644966094163	684.0294520459013	37.5
75	368.0	1.0317040740528083	683.8080799847097	37.5
75	372.0	1.02708244219592	683.3984379506131	37.5
75	376.0	1.036776923906381	682.8090620355099	37.5
75	380.0	1.0416409171256709	691.0768296471757	37.5
75	384.0	1.049956021069009	689.3385567109693	37.5
75	388.0	1.0627794456711726	690.0062677880447	37.5
75	392.0	1.1096820879279974	688.8140013762704	37.5
75	396.0	1.1443660501653048	688.3305223370728	37.5
75	400.0	1.136813770562937	687.7909242254217	37.5
75	404.0	1.0687716645580905	691.024284671853	37.5
75	408.0	0.997708646586671	698.0049104527574	37.5
75	412.0	0.97473694890011	698.0815931984995	37.5
75	416.0	0.9560619842140532	697.0473737109974	37.5
75	420.0	0.944408067189913	699.2487564569766	37.5
75	424.0	0.9421183737664921	697.6004319074598	37.5
75	428.0	0.9431831797365315	695.4176407027713	37.5
75	432.0	0.9405729312708822	697.3870721578559	37.5
75	436.0	0.9399671207938683	694.5402799520621	37.5
75	440.0	0.9456227858589084	696.4801652834263	37.5
75	444.0	0.948661204716144	696.1159267573576	37.5
75	448.0	0.9545909920756741	694.6239150649403	37.5
75	452.0	0.9586015331826153	696.9669105458449	37.5
75	456.0	0.9541374084896233	695.9479068764489	37.5
75	460.0	0.9585503927563725	697.066830472998	37.5
75	464.0	0.966820754780322	695.4645282105569	37.5
75	468.0	0.9690498391387458	694.4010831643544	37.5
75	472.0	0.9735539460471347	695.1713488904277	37.5
75	476.0	0.9791191387891308	695.4490725339748	37.5
75	480.0	0.9818488904280687	696.1229432819092	37.5
75	484.0	0.9855113029843203	695.6635505389693	37.5
75	488.0	0.9844602583838964	694.9731311265173	37.5
75	492.0	0.9907477469838458	694.8031740751545	37.5
75	496.0	0.9922019377162905	694.045460711757	37.5
75	500.0	0.9939811576829025	694.7777552988598	37.5
75	504.0	0.9926655374649741	695.1180502999609	37.5
75	508.0	1.0000919940535604	694.7571427091253	37.5
75	512.0	0.9976452096701444	694.7917950622668	37.5
75	516.0	0.998950789597083	695.8207656268703	37.5
75	520.0	1.003785388415844	694.8761436754969	37.5
75	524.0	1.0025330832164001	695.2836341585273	37.5
75	528.0	1.0073085550684333	695.5017625829493	37.5
75	532.0	1.0037241553590592	693.6445788093308	37.5
75	536.0	1.010128207064115	694.7698930361802	37.5
75	540.0	1.0128364981893927	695.0315467134363	37.5
75	544.0	1.014112995868728	694.8085665160655	37.5
75	548.0	1.011408399181204	693.766678202222	37.5
75	552.0	1.0178165869125286	695.0113596691391	37.5
75	556.0	1.0143641498526093	695.0896710173275	37.5
75	560.0	1.0220303398883415	694.1656732271065	37.5
75	564.0	1.0224571312904396	695.8815004299232	37.5
75	568.0	1.0269472433426476	693.9814818408258	37.5
75	572.0	1.0244735617821104	694.7625100048054	37.5
75	576.0	1.0289528785456286	695.3753344688386	37.5
75	580.0	1.0298974536136816	695.2343882999543	37.5
75	584.0	1.0298558595503604	695.5232637374819	37.5
75	588.0	1.0307654995034485	698.0843421061435	37.5
75	592.0	1.0412831805051828	696.9632690797888	37.5
75	596.0	1.0427268881018632	696.8410520439585	37.5
75	600.0	1.0523143013587162	700.3136182826471	37.5
75	604.0	1.0521426175634967	694.8655669609429	37.5
75	608.0	1.081493082882174	695.2824665078678	37.5
75	612.0	1.1226025830368773	694.9268869993821	37.5
75	616.0	1.1347066252083966	694.7795354633673	37.5
75	620.0	1.1190569686426197	695.3822536486035	37.5
75	624.0	1.023449236038375	695.5526538228689	37.5
75	628.0	0.9779402271604206	698.7380502169185	37.5
75	632.0	0.9568157464387811	699.5144707049018	37.5
75	636.0	0.9501784390879227	707.0322939794154	37.5
75	640.0	0.9411447857498716	702.0294888204489	37.5
75	644.0	0.9371000125001779	700.34342463814	37.5
75	648.0	0.9304728241066695	703.4650443471913	37.5
75	652.0	0.9338304193307105	702.0813383465061	37.5
75	656.0	0.937185465305856	700.3582924780313	37.5
75	660.0	0.9359996746923878	698.0936654114704	37.5
75	664.0	0.9389102149009507	697.7684602191131	37.5
75	668.0	0.941395264658671	697.2033805070777	37.5
77	0.0	1.1157575199940857	728.5973296784588	37.5
77	4.0	1.1134803582737334	694.7017775488868	37.5
77	8.0	1.0705273551651475	690.0402515213408	37.5
77	12.0	0.9934031273269707	688.026478765196	37.5
77	16.0	0.9457662175387012	688.0028726524856	37.5
77	20.0	0.936612274833718	690.9918130158962	37.5
77	24.0	0.9416243521641792	658.6822444213227	37.5
77	28.0	0.9430488819291989	656.4306117500419	37.5
77	32.0	0.9407275245570775	653.668829512796	37.5
77	36.0	0.9482729569964886	650.545134946284	37.5
77	40.0	0.9459988907926518	653.7515996462587	37.5
77	44.0	0.9598162298843932	653.8239170609448	37.5
77	48.0	0.9660199249970053	648.4452076674776	37.5
77	52.0	0.9769348141575797	645.2998855599993	37.5
77	56.0	0.9809363224029533	647.4525685925446	37.5
77	60.0	0.9882551578308532	652.544648873895	37.5
77	64.0	1.0002901037152996	650.6242376599341	37.5
77	68.0	0.9987790953389992	647.8932627175599	37.5
77	72.0	1.0029141269984572	648.0942015346392	37.5
77	76.0	1.0117728128101722	645.565310948524	37.5
77	80.0	1.0233470209758853	643.2985635249123	37.5
77	84.0	1.0261440091181682	648.1287053764041	37.5
77	88.0	1.0248260673265808	649.9986393480679	37.5
77	92.0	1.0260564379716464	651.4837240539075	37.5
77	96.0	1.0448433556958228	651.6652460494731	37.5
77	100.0	1.0491207030767795	653.5149601963005	37.5
77	104.0	1.0854215069801836	657.8131157109709	37.5
77	108.0	1.1296481598141757	684.4806366286114	37.5
77	112.0	1.161309824970029	682.2394271059492	37.5
77	116.0	1.1249414016946218	682.9064858134371	37.5
77	120.0	1.054918444820336	682.0520901461482	37.5
77	124.0	0.9812695975962017	681.4892639057847	37.5
77	128.0	0.9630482106848667	680.9532936447515	37.5
77	132.0	0.9539556320425809	680.8916388006432	37.5
77	136.0	0.9504655481028801	676.1081065438179	37.5
77	140.0	0.9593794069442606	679.8405028840707	37.5
77	144.0	0.9580948395030084	681.5486876780674	37.5
77	148.0	0.9657364410563624	697.089680162117	37.5
77	152.0	0.9732905617522131	697.531756495467	37.5
77	156.0	0.9765400935989224	704.1306667194358	37.5
77	160.0	0.9895207848108296	705.3575914736242	37.5
77	164.0	0.9889711294082887	707.7778178680315	37.5
77	168.0	0.9943751407500506	710.8847576536001	37.5
77	172.0	0.998313776193585	710.8841848549396	37.5
77	176.0	1.000531148377827	712.2724785727789	37.5
77	180.0	1.0046410257140002	710.7413964410423	37.5
77	184.0	1.0081253225737838	711.634951112723	37.5
77	188.0	1.0132906930036407	709.6137148826062	37.5
77	192.0	1.0154936021023127	709.3726150488989	37.5
77	196.0	1.0214388606049647	708.0454545718782	37.5
77	200.0	1.0264426658828876	708.1184387245755	37.5
77	204.0	1.02942468267204	707.9615928056181	37.5
77	208.0	1.028131609063555	707.9513737336367	37.5
77	212.0	1.0323641885123789	709.0213231555264	37.5
77	216.0	1.038774893040397	707.485151663772	37.5
77	220.0	1.041302961436956	708.6196102626371	37.5
77	224.0	1.0489537715016262	702.2170423376078	37.5
77	228.0	1.0645348266505916	702.9893487620878	37.5
77	232.0	1.074633826100909	702.6995987848215	37.5
77	236.0	1.0780905754649757	702.3425208494253	37.5
77	240.0	1.1157355618930993	703.8647876040687	37.5
77	244.0	1.1239863298814856	703.1435107776897	37.5
77	248.0	1.0958174356145107	703.6499446485634	37.5
77	252.0	1.003545961030843	702.1370609480446	37.5
77	256.0	0.9702253989246171	702.253303972222	37.5
77	260.0	0.9565228678333586	702.5979634668821	37.5
77	264.0	0.9469510824242193	704.6332070192833	37.5
77	268.0	0.9484162180823588	706.2230128829725	37.5
77	272.0	0.9458851719822168	702.567326042901	37.5
77	276.0	0.9509907131012624	700.665341765263	37.5
77	280.0	0.9547621386274516	701.829049223988	37.5
77	284.0	0.9568815728311701	705.8078333582712	37.5
77	288.0	0.9598509214140768	706.2390981997664	37.5
77	292.0	0.9693500149661656	705.7808441931463	37.5
77	296.0	0.9786218351754035	705.3548285526435	37.5
77	300.0	0.9723149092444834	704.5896342901054	37.5
77	304.0	0.9874290876671713	706.4734141579513	37.5
77	308.0	0.9850738877153262	706.6057114341147	37.5
77	312.0	0.9915355772212533	704.1993114650539	37.5
77	316.0	0.992277896766563	705.2535872041275	37.5
77	320.0	0.9963976849581359	705.5243283235371	37.5
77	324.0	0.9942589630604516	705.0930006553998	37.5
77	328.0	1.002718821483751	704.6709187768857	37.5
77	332.0	1.0046753638856003	704.8643793790267	37.5
77	336.0	1.0052099196459325	704.4998956889981	37.5
77	340.0	1.011443373337487	706.4356157318515	37.5
77	344.0	1.012958011247137	706.0538203590332	37.5
77	348.0	1.0097512581132424	697.0110237765166	37.5
77	352.0	1.0152310445777837	694.9114711647226	37.5
77	356.0	1.01646094699346	694.9682577804526	37.5
77	360.0	1.017903555615442	694.192351887313	37.5
77	364.0	1.019976661122398	694.7983100634792	37.5
77	368.0	1.0270690296025058	694.8541722786975	37.5
77	372.0	1.0217242110149163	694.4951531776281	37.5
77	376.0	1.0309424449718627	693.8376688003617	37.5
77	380.0	1.0332385837444247	677.0000934790542	37.5
77	384.0	1.0345308907325517	673.6555978350423	37.5
77	388.0	1.0381881983515544	675.0221254305605	37.5
77	392.0	1.0426543982527237	674.0755260020329	37.5
77	396.0	1.0507614198187005	674.2522713947302	37.5
77	400.0	1.054113780041774	674.8533816522167	37.5
77	404.0	1.0617081944778184	674.8328138825445	37.5
77	408.0	1.0592516748887515	677.5817764875028	37.5
77	412.0	1.090467065411442	678.5569813575016	37.5
77	416.0	1.1148476074925568	677.1926293269975	37.5
77	420.0	1.1112375527783078	675.1000047254304	37.5
77	424.0	1.07552363615043	674.1943579533195	37.5
77	428.0	0.985049980331149	675.588383729346	37.5
77	432.0	0.9541742259538722	675.3477275805021	37.5
77	436.0	0.9440152288654935	678.1252292577749	37.5
77	440.0	0.9387469397702546	675.7511953418895	37.5
77	444.0	0.9372457381983784	676.5658736226322	37.5
77	448.0	0.9308828328427345	676.8991505307816	37.5
77	452.0	0.9325920200634956	676.7097665304938	37.5
77	456.0	0.9340148069746783	675.5548101705975	37.5
77	460.0	0.9434481663231064	676.5709675818708	37.5
77	464.0	0.9434949571238649	676.4635093724471	37.5
77	468.0	0.9514045159514212	676.3450913596726	37.5
77	472.0	0.958900446139322	676.9605590942488	37.5
77	476.0	0.95209347723374	679.6988222352929	37.5
77	480.0	0.9631547140911074	677.219949674535	37.5
77	484.0	0.9691648743896173	677.9288817449922	37.5
77	488.0	0.9704847288734609	677.2375454926166	37.5
77	492.0	0.9741203938895966	675.7662905639363	37.5
77	496.0	0.9765539840005613	675.8780350348001	37.5
77	500.0	0.9779941214118795	677.1491443666018	37.5
77	504.0	0.9816182107570102	677.6181317983882	37.5
77	508.0	0.9869869748308809	676.8869310520081	37.5
77	512.0	0.988364473555054	677.5148673724931	37.5
77	516.0	0.9859668728307645	677.3990861501024	37.5
77	520.0	0.9916065596316345	676.7818616388344	37.5
77	524.0	0.9902595876179318	676.3986217406448	37.5
77	528.0	0.9928302128633979	675.8514275027111	37.5
77	532.0	0.9912787286576968	677.9309921425966	37.5
77	536.0	0.993607773551205	677.4014993517391	37.5
77	540.0	0.9963409264201267	676.0469331177288	37.5
77	544.0	0.9961706148608721	675.5897323591472	37.5
77	548.0	0.9962210214330229	676.2631492552769	37.5
77	552.0	1.0005540100730344	676.1269883947582	37.5
77	556.0	0.9931016389802633	674.2317631154249	37.5
77	560.0	1.0060198215687448	675.828619814295	37.5
77	564.0	1.0071857066218532	675.3368747446032	37.5
77	568.0	1.0043258074142005	674.1059349791619	37.5
77	572.0	1.0100318787373268	674.5218853636158	37.5
77	576.0	1.0158861966875459	675.1001786904438	37.5
77	580.0	1.0167430763566867	674.7925933724706	37.5
77	584.0	1.01193232541269	675.4499162183492	37.5
77	588.0	1.0136558456553022	676.8623183333099	37.5
77	592.0	1.0129413995205925	676.3843138796765	37.5
77	596.0	1.020238878485807	673.1403415483961	37.5
77	600.0	1.0214183682039393	674.26874074125	37.5
77	604.0	1.0204631220995866	662.3048950491379	37.5
77	608.0	1.0249357731612259	663.2062616921393	37.5
77	612.0	1.0299625216792079	658.8229087621655	37.5
77	616.0	1.0320899157825387	659.4041918437478	37.5
77	620.0	1.033764792194187	660.8358445405247	37.5
77	624.0	1.0331577266660112	661.7668270157649	37.5
77	628.0	1.0364445868001182	661.8035743937236	37.5
77	632.0	1.0385177443325615	660.4366237676376	37.5
77	636.0	1.04269848038293	660.9538897255467	37.5
77	640.0	1.0390610342494273	653.5643227318183	37.5
77	644.0	1.0676142025302293	653.0638977607309	37.5
77	648.0	1.095245193029481	653.0880203597756	37.5
77	652.0	1.0992062774709417	653.1895693694916	37.5
77	656.0	1.058004140124128	654.4489434046769	37.5
77	660.0	0.9683345382166605	655.2065379933531	37.5
77	664.0	0.9429402152321799	653.6771746980428	37.5
77	668.0	0.9215916803084664	652.0136725959039	37.5
79	0.0	1.1696068144075167	1170.8512793783568	37.5
79	4.0	1.0930488716820659	1169.9722996734306	37.5
79	8.0	0.9964666569212398	1159.918730833634	37.5
79	12.0	0.9602162411441201	1141.8305098500716	37.5
79	16.0	0.9425638966963574	1150.937805392777	37.5
79	20.0	0.9434187870764944	1158.9459658318276	37.5
79	24.0	0.9390588246626145	1155.581630869972	37.5
79	28.0	0.9449311571238351	1162.6178269588995	37.5
79	32.0	0.948725097365709	1166.8017724626525	37.5
79	36.0	0.953403496910578	1159.5189815639214	37.5
79	40.0	0.9643651966895751	1170.6743490305796	37.5
79	44.0	0.9716759298336709	1182.66704406554	37.5
79	48.0	0.9729795660576349	1188.04032859507	37.5
79	52.0	0.985965499523323	1184.5434450563096	37.5
79	56.0	0.9932788859672893	1186.166945441868	37.5
79	60.0	1.0067671775418403	1198.0645231278856	37.5
79	64.0	1.0129543942671344	1194.4157882438003	37.5
79	68.0	1.0207044566417904	1189.1150080685684	37.5
79	72.0	1.0204577333334315	1186.5646049926363	37.5
79	76.0	1.0240399038277779	1187.0705462928995	37.5
79	80.0	1.0390077742586876	1187.438428502826	37.5
79	84.0	1.0423552057527037	1188.6717452316989	37.5
79	88.0	1.0451730698078099	1184.2971154288314	37.5
79	92.0	1.0534331380380146	1183.4607443660236	37.5
79	96.0	1.0667894409503678	1182.848327097828	37.5
79	100.0	1.1161256086581324	1171.204213905431	37.5
79	104.0	1.167696765303106	1164.9394954649672	37.5
79	108.0	1.1712582036406192	1176.1529135035016	37.5
79	112.0	1.1113410293477113	1181.205526820144	37.5
79	116.0	1.013076804558034	1178.2130811537932	37.5
79	120.0	0.9848008295169784	1178.7019011893412	37.5
79	124.0	0.9707824913951396	1177.0231338724957	37.5
79	128.0	0.9723256009388113	1176.3310751231577	37.5
79	132.0	0.9688513984651179	1178.5163567451268	37.5
79	136.0	0.9745751201208326	1179.6496539637544	37.5
79	140.0	0.9823159219586849	1179.1826159586312	37.5
79	144.0	0.9804616370943189	1180.6295762459413	37.5
79	148.0	0.9922175839807055	1173.458685374162	37.5
79	152.0	1.0001776212235647	1174.1917835286324	37.5
79	156.0	1.00626435071944	1164.80318700849	37.5
79	160.0	1.0138279017208283	1167.2444608057972	37.5
79	164.0	1.0178982793913933	1170.2749709195148	37.5
79	168.0	1.0223903496522015	1169.5019887890278	37.5
79	172.0	1.0239443585355383	1171.4155455085247	37.5
79	176.0	1.026840312847625	1171.1513259738383	37.5
79	180.0	1.0370697278750378	1169.9111732217411	37.5
79	184.0	1.0364011558999724	1171.8140636909222	37.5
79	188.0	1.0440571822056797	1172.999651470927	37.5
79	192.0	1.0408204500704192	1172.7540768553488	37.5
79	196.0	1.044192203479917	1171.5138387203265	37.5
79	200.0	1.052582283403789	1171.778404444715	37.5
79	204.0	1.0479534792824168	1171.2877346404623	37.5
79	208.0	1.0581467886213922	1170.5371105505433	37.5
79	212.0	1.0598693860974973	1171.2492553439768	37.5
79	216.0	1.0692693327623735	1170.1196981251155	37.5
79	220.0	1.0855018127346237	1173.035359757596	37.5
79	224.0	1.1227362797318785	1175.8872841595776	37.5
79	228.0	1.1578345802057377	1175.6761456676595	37.5
79	232.0	1.15281394612404	1177.8651748310897	37.5
79	236.0	1.0819131768887071	1184.1844466896546	37.5
79	240.0	1.0054188353219227	1185.694281926005	37.5
79	244.0	0.9902660554288735	1180.5006386015743	37.5
79	248.0	0.9711881866064324	1178.5823057543157	37.5
79	252.0	0.9683502558468438	1176.8838382322292	37.5
79	256.0	0.9729925757160193	1177.07544786111	37.5
79	260.0	0.9609977169113003	1176.3672403005282	37.5
79	264.0	0.9638173238202431	1177.9333789928214	37.5
79	268.0	0.9662305596450592	1176.7803553065985	37.5
79	272.0	0.9778446850520797	1176.347536840478	37.5
79	276.0	0.9776999837250256	1176.2699020113328	37.5
79	280.0	0.9829899949028474	1174.7542547872215	37.5
79	284.0	0.9861635572170977	1178.0994129298858	37.5
79	288.0	0.9907289053772774	1177.0466792652337	37.5
79	292.0	0.9998960900103544	1176.930965807015	37.5
79	296.0	0.9974961878441346	1176.3549471578897	37.5
79	300.0	1.009134505102918	1175.8251013413224	37.5
79	304.0	1.0033319799671503	1176.8505251090082	37.5
79	308.0	1.0106071016649414	1178.1978743015034	37.5
79	312.0	1.0134475968071803	1175.4971682434316	37.5
79	316.0	1.0125533122538946	1174.2845149037691	37.5
79	320.0	1.0163905377015028	1176.816512608679	37.5
79	324.0	1.0242132536696789	1176.7402928035538	37.5
79	328.0	1.0218088252860325	1177.268684080696	37.5
79	332.0	1.0245034149481238	1176.557397062524	37.5
79	336.0	1.030263840585384	1176.499421537474	37.5
79	340.0	1.0360740025888486	1178.275153664677	37.5
79	344.0	1.0328124282832294	1175.1331929908238	37.5
79	348.0	1.0323983389810625	1172.1533059776086	37.5
79	352.0	1.0411894833893196	1168.929808040016	37.5
79	356.0	1.0380237660447176	1169.696011915281	37.5
79	360.0	1.0376199777891078	1169.486637067239	37.5
79	364.0	1.044325940651878	1169.8490323416008	37.5
79	368.0	1.0489769747902369	1169.9751640633103	37.5
79	372.0	1.0443905194158214	1169.750692683749	37.5
79	376.0	1.0552210109149351	1168.4775670052102	37.5
79	380.0	1.052680900059467	1166.103996316264	37.5
79	384.0	1.0528965532727026	1165.716871374284	37.5
79	388.0	1.0604525865911238	1167.577753020043	37.5
79	392.0	1.0713236839833578	1166.874715027156	37.5
79	396.0	1.0825013935871268	1165.9808536529283	37.5
79	400.0	1.0875598133066218	1167.6897139752166	37.5
79	404.0	1.12295918527758	1165.629479718575	37.5
79	408.0	1.1526700123893607	1159.9017955264055	37.5
79	412.0	1.1423777657066072	1162.2164385403496	37.5
79	416.0	1.0679033917365257	1160.929062864643	37.5
79	420.0	0.993987355300031	1161.026559170323	37.5
79	424.0	0.9804819364610505	1159.862271830757	37.5
79	428.0	0.9671483838205608	1162.1994011211311	37.5
79	432.0	0.9565631816167834	1161.408821838738	37.5
79	436.0	0.9548287894887341	1159.8977247380567	37.5
79	440.0	0.9499692523295814	1161.2402341732295	37.5
79	444.0	0.9518011813680078	1162.1110509824207	37.5
79	448.0	0.956397068489445	1161.127367394487	37.5
79	452.0	0.9581828249075715	1159.4782970031729	37.5
79	456.0	0.9624697066450412	1161.7662401914386	37.5
79	460.0	0.9669899487074183	1160.3175204767772	37.5
79	464.0	0.969159549173514	1159.7386703280574	37.5
79	468.0	0.9738236417092759	1159.6967308296662	37.5
79	472.0	0.9743240824419727	1159.7088734337715	37.5
79	476.0	0.9762329311639073	1159.3900813456369	37.5
79	480.0	0.9868227007316098	1159.4487754103752	37.5
79	484.0	0.9914117204886758	1160.6838661880056	37.5
79	488.0	0.9939101220367943	1159.816114409727	37.5
79	492.0	0.994429786187182	1159.7067936745202	37.5
79	496.0	0.9965293343341411	1158.1191460823686	37.5
79	500.0	0.9977703838964478	1160.383578079042	37.5
79	504.0	1.0030632044506034	1159.9249844447977	37.5
79	508.0	1.0040977128268926	1159.7027255541534	37.5
79	512.0	1.0050734844276121	1160.383463742899	37.5
79	516.0	1.006331442273409	1160.846488909264	37.5
79	520.0	1.0118356944094222	1160.128712161804	37.5
79	524.0	1.0061702824463874	1160.23147839714	37.5
79	528.0	1.0118322238355038	1160.4324430847862	37.5
79	532.0	1.0154946696573124	1160.5593950131945	37.5
79	536.0	1.019804026405452	1161.3099636755474	37.5
79	540.0	1.0166274617466724	1158.997192570714	37.5
79	544.0	1.0165093974693016	1159.4149775982153	37.5
79	548.0	1.0242364645784108	1156.8505903463956	37.5
79	552.0	1.0293084109246977	1156.28464065124	37.5
79	556.0	1.0250572598182628	1155.2869606273275	37.5
79	560.0	1.0276672820501596	1156.3517966278016	37.5
79	564.0	1.0259171522120925	1156.689775201982	37.5
79	568.0	1.0267655914317595	1156.8763234915905	37.5
79	572.0	1.0272162697855074	1157.466082304079	37.5
79	576.0	1.0315875888894526	1156.2702034832907	37.5
79	580.0	1.034715863016693	1157.001676557545	37.5
79	584.0	1.0324225610746924	1156.505959138064	37.5
79	588.0	1.0404485926486506	1160.0490326716952	37.5
79	592.0	1.0451670518190195	1159.50028005643	37.5
79	596.0	1.0433158624711694	1151.8971483062903	37.5
79	600.0	1.0503369957381952	1151.4296097624851	37.5
79	604.0	1.045168583258794	1151.9926778291788	37.5
79	608.0	1.0536062665038763	1150.600738444952	37.5
79	612.0	1.0552348799365203	1159.698296048541	37.5
79	616.0	1.0575681785995439	1159.192193463013	37.5
79	620.0	1.0729514985621778	1159.091741993108	37.5
79	624.0	1.0857449117107731	1159.8786715203732	37.5
79	628.0	1.1336653098227958	1160.5055868741215	37.5
79	632.0	1.146811559828714	1160.8603275535645	37.5
79	636.0	1.123181356784886	1160.6861560918258	37.5
79	640.0	1.0276524760600054	1160.3841569545125	37.5
79	644.0	0.9691106735716702	1160.5813437923675	37.5
79	648.0	0.9561889546915117	1159.6940548600032	37.5
79	652.0	0.946972178889704	1160.2670978065007	37.5
79	656.0	0.939039027944977	1157.939456304236	37.5
79	660.0	0.932512516122907	1158.47646415978	37.5
79	664.0	0.9339003035731641	1159.8449995950857	37.5
79	668.0	0.9323716202233298	1158.591367720372	37.5
80	0.0	1.1512199564267296	760.6199361470251	37.5
80	4.0	1.080132217679029	776.7261108888375	37.5
80	8.0	0.9945974432242785	764.8906520463039	37.5
80	12.0	0.9618887246355158	763.307995479549	37.5
80	16.0	0.9469175497974393	763.5104025348215	37.5
80	20.0	0.9401034251571201	773.5868614591461	37.5
80	24.0	0.9376120462611359	746.5866734393834	37.5
80	28.0	0.9333923546522815	743.117500022142	37.5
80	32.0	0.9395837955323654	731.9784117135505	37.5
80	36.0	0.94471753223554	733.632103174394	37.5
80	40.0	0.9506811274924087	741.1063403894466	37.5
80	44.0	0.961620986656877	738.4464046803716	37.5
80	48.0	0.9668558869208101	731.3783291603253	37.5
80	52.0	0.9751616696322153	724.9105961538154	37.5
80	56.0	0.9815980204954673	729.4872129117227	37.5
80	60.0	0.9870222675217457	729.2598053970546	37.5
80	64.0	0.9951746530827797	723.837146165021	37.5
80	68.0	0.9958872638444505	725.0527493120992	37.5
80	72.0	1.0018757532971656	725.466650527302	37.5
80	76.0	1.0160564101518093	721.1611907929088	37.5
80	80.0	1.0126066177221187	719.7650904797972	37.5
80	84.0	1.0218457376821775	723.7247052478025	37.5
80	88.0	1.0255353769115785	718.34275072135	37.5
80	92.0	1.033364294003075	720.9303195474455	37.5
80	96.0	1.0467726064806349	721.9569868723344	37.5
80	100.0	1.0727147693819679	724.5837147870479	37.5
80	104.0	1.1419060323295207	733.5828410894935	37.5
80	108.0	1.1627001691757384	761.4270475726762	37.5
80	112.0	1.1196566134756936	762.9358849754041	37.5
80	116.0	1.014543711555012	764.6300214236074	37.5
80	120.0	0.9702083629963235	760.9584333913424	37.5
80	124.0	0.9562588646849504	759.4999492349052	37.5
80	128.0	0.9527248169779915	756.9389968437932	37.5
80	132.0	0.952237147713816	757.0480999273852	37.5
80	136.0	0.9553463645901175	757.7067105831994	37.5
80	140.0	0.9595820113125294	759.1894921646632	37.5
80	144.0	0.9688550258777997	763.4826195756659	37.5
80	148.0	0.9756788885859008	779.8687624314458	37.5
80	152.0	0.981078865722185	781.6598449314174	37.5
80	156.0	0.9936616637742705	786.2887684301265	37.5
80	160.0	1.0015619078093516	786.4780611016942	37.5
80	164.0	1.0040941360147393	791.6154143401446	37.5
80	168.0	1.0057472115168733	793.3734282742564	37.5
80	172.0	1.0074805623464698	793.8966232445583	37.5
80	176.0	1.0112943604021756	793.7382728629318	37.5
80	180.0	1.0126012583094077	793.4945315620009	37.5
80	184.0	1.0146214776779716	793.3582344684723	37.5
80	188.0	1.0213428761881227	791.8378026303474	37.5
80	192.0	1.0242098884066142	791.7905715113003	37.5
80	196.0	1.027976655421474	790.7311015709925	37.5
80	200.0	1.033288787521841	790.7831520870607	37.5
80	204.0	1.0351579768997226	791.8430199024126	37.5
80	208.0	1.0368667456863987	790.8276029921575	37.5
80	212.0	1.0424891838079249	789.6457640601996	37.5
80	216.0	1.0491480476819064	791.2960964939227	37.5
80	220.0	1.0572482516788158	791.0957586408372	37.5
80	224.0	1.081451696769746	787.819492494276	37.5
80	228.0	1.1342111776686932	788.8118943542845	37.5
80	232.0	1.1575475919949947	788.3220090317111	37.5
80	236.0	1.131494936259457	788.7146713344974	37.5
80	240.0	1.0298160546901274	792.0364434622009	37.5
80	244.0	0.9843835666348819	792.9291463909417	37.5
80	248.0	0.9663633340414077	792.6158572577909	37.5
80	252.0	0.9587369874877116	788.3227462429998	37.5
80	256.0	0.9482325909565623	788.448959372336	37.5
80	260.0	0.9483619439760562	788.2472138736241	37.5
80	264.0	0.9507680623993519	787.849661546531	37.5
80	268.0	0.9595642893829451	788.9967909505732	37.5
80	272.0	0.9627951418494001	788.5520841602088	37.5
80	276.0	0.9653151180524432	786.8817886530235	37.5
80	280.0	0.9714532067949299	788.3601584077168	37.5
80	284.0	0.9745221559437811	787.7037327015977	37.5
80	288.0	0.9829395853517086	789.5652091722918	37.5
80	292.0	0.9829148909022358	789.2899931765578	37.5
80	296.0	0.9871782411968277	788.3722767799379	37.5
80	300.0	0.9913841813657848	789.2003350409984	37.5
80	304.0	0.9943598488152584	789.4964986595332	37.5
80	308.0	0.9976880409691286	788.5213480488562	37.5
80	312.0	1.0031871266594086	788.320051293555	37.5
80	316.0	1.0064803056600822	787.9875933163507	37.5
80	320.0	1.0062622844984581	790.35629509399	37.5
80	324.0	1.009084788912255	789.470742455188	37.5
80	328.0	1.0136260593619366	787.7617530501775	37.5
80	332.0	1.0140904044964851	788.7071635478262	37.5
80	336.0	1.0150740680488741	788.7562657108898	37.5
80	340.0	1.0215789624921205	788.8084946693267	37.5
80	344.0	1.016970042197324	788.0060251666678	37.5
80	348.0	1.0191988317459244	784.4083012371652	37.5
80	352.0	1.0231758077436814	780.1747207402719	37.5
80	356.0	1.0226228464924902	780.1885390565545	37.5
80	360.0	1.023614209817053	779.9680806271199	37.5
80	364.0	1.031720604846994	779.8889530769651	37.5
80	368.0	1.0340275626908062	779.8073781293817	37.5
80	372.0	1.0307245861872973	779.9858683152961	37.5
80	376.0	1.0346446983270403	779.2557722305439	37.5
80	380.0	1.0400883248474728	761.6777186966589	37.5
80	384.0	1.0467167277984284	763.5274314545617	37.5
80	388.0	1.0484057529125368	763.7812577291753	37.5
80	392.0	1.0564763544069666	763.3362927198543	37.5
80	396.0	1.0693340291231135	763.592562991567	37.5
80	400.0	1.1075072801227714	766.3294597725871	37.5
80	404.0	1.1430471570134495	763.9426547174216	37.5
80	408.0	1.1433587032907353	758.3257847804656	37.5
80	412.0	1.0985503129854814	760.3773763580724	37.5
80	416.0	0.9958429395505646	761.6468013207009	37.5
80	420.0	0.9625664928276918	761.4288573744103	37.5
80	424.0	0.9508108573055313	761.188089444591	37.5
80	428.0	0.945399703990989	760.294334567143	37.5
80	432.0	0.9370128488586522	757.8386549879862	37.5
80	436.0	0.9389404108336902	758.6074953598489	37.5
80	440.0	0.9325340619656646	755.7903269297516	37.5
80	444.0	0.9425985662874782	756.9172437388225	37.5
80	448.0	0.9382092455761023	756.8752811767282	37.5
80	452.0	0.9448351513036503	757.0799679635376	37.5
80	456.0	0.9538413531554468	754.9650470236318	37.5
80	460.0	0.9540752774051411	756.9152883128538	37.5
80	464.0	0.9584578180919663	758.1156022166143	37.5
80	468.0	0.9620619014069074	756.7544707918123	37.5
80	472.0	0.9687186062231511	759.0022896597134	37.5
80	476.0	0.9680716349157549	758.5097890355689	37.5
80	480.0	0.9737909705080513	757.8905852005614	37.5
80	484.0	0.9770036140538245	758.5226311796744	37.5
80	488.0	0.9807985788829967	759.259066717059	37.5
80	492.0	0.9882424813530519	758.8202714234307	37.5
80	496.0	0.9885707538246209	756.7746754294668	37.5
80	500.0	0.9862367520288139	758.8365808249109	37.5
80	504.0	0.9861296492068846	758.8193250071604	37.5
80	508.0	0.9888232344622557	758.1917130245151	37.5
80	512.0	0.9918402621744203	758.1283559463745	37.5
80	516.0	0.9980422642284996	757.5972822266672	37.5
80	520.0	0.9959222952889336	758.0630578206776	37.5
80	524.0	0.9962483046517892	758.8038647989489	37.5
80	528.0	1.0010290744339219	758.7459196288582	37.5
80	532.0	0.9984114817048704	757.6387279613235	37.5
80	536.0	1.0071335203430578	757.667363006295	37.5
80	540.0	1.0030779171222888	758.8137633680875	37.5
80	544.0	1.007805881034445	757.7363329796351	37.5
80	548.0	1.0084337422767147	757.0579751193133	37.5
80	552.0	1.009780023478107	756.4547041892129	37.5
80	556.0	1.0131180224364014	755.2076295857305	37.5
80	560.0	1.0110174329909893	756.9321663464231	37.5
80	564.0	1.0124940640517182	756.0007748250838	37.5
80	568.0	1.0173467590705436	756.3247366947056	37.5
80	572.0	1.0189192470922892	756.1784561177466	37.5
80	576.0	1.0216409000982538	757.0227453262775	37.5
80	580.0	1.0270813790766828	755.5314996629967	37.5
80	584.0	1.0250563306393556	756.0741753751355	37.5
80	588.0	1.0213362918140056	755.7966877486664	37.5
80	592.0	1.0255281851012943	755.2792853316109	37.5
80	596.0	1.0317938143267837	752.852492402702	37.5
80	600.0	1.0291947686840834	751.373654531602	37.5
80	604.0	1.036191225947503	741.9962893662357	37.5
80	608.0	1.0432822395347476	742.0042699123644	37.5
80	612.0	1.0428037267564005	739.3886066293588	37.5
80	616.0	1.0439219022071393	738.6846489959735	37.5
80	620.0	1.052843926819899	738.9215827667234	37.5
80	624.0	1.0610594713229546	737.0470411997953	37.5
80	628.0	1.1014638093482472	738.6774684543158	37.5
80	632.0	1.1271282081709535	738.4568285684074	37.5
80	636.0	1.1151153846505366	738.5853401391732	37.5
80	640.0	1.055130223135544	738.0908247780867	37.5
80	644.0	0.9718783791048828	739.3898738096483	37.5
80	648.0	0.9395676815094772	740.1922056897822	37.5
80	652.0	0.9281596282703853	740.6320379888061	37.5
80	656.0	0.9211744958521214	739.5604511091714	37.5
80	660.0	0.9157817335474677	737.2782264068782	37.5
80	664.0	0.9222232349339983	737.8870109311839	37.5
80	668.0	0.9205578126801338	736.4638229139032	37.5
81	0.0	1.1920821218656905	527.8261239494981	37.5
81	4.0	1.1411138110790926	489.8863970400084	37.5
81	8.0	1.0331048856837646	467.5472338853354	37.5
81	12.0	0.9750656087798386	476.6558544107565	37.5
81	16.0	0.9640687402912762	482.495157162785	37.5
81	20.0	0.9500681542598132	463.8722815729151	37.5
81	24.0	0.9459614112934667	490.2707863870892	37.5
81	28.0	0.9496485025827662	488.1145081840467	37.5
81	32.0	0.9505178674475566	478.787475627192	37.5
81	36.0	0.9524534426564886	479.6368093141437	37.5
81	40.0	0.9577995747218367	484.2105635502104	37.5
81	44.0	0.9759503498742379	481.3356734944974	37.5
81	48.0	0.9802884100779062	474.12027824709327	37.5
81	52.0	0.9906596319710247	470.9887996913829	37.5
81	56.0	0.9928960705751053	473.9690235068648	37.5
81	60.0	0.9983155585780568	469.6157201638193	37.5
81	64.0	1.0056616544401016	469.198606618184	37.5
81	68.0	1.009434483733068	468.9730461768997	37.5
81	72.0	1.011366807349021	466.7882007391453	37.5
81	76.0	1.0286618672803602	468.1229311258919	37.5
81	80.0	1.0304048181212242	469.02654507344624	37.5
81	84.0	1.036713681835755	470.31422210733547	37.5
81	88.0	1.0464854140345456	484.6098438457298	37.5
81	92.0	1.0461470072032661	485.909764183324	37.5
81	96.0	1.064377433377278	484.82128873984624	37.5
81	100.0	1.0836056823918998	501.8205996606471	37.5
81	104.0	1.151126434252168	542.3555688916942	37.5
81	108.0	1.1963587128285305	575.889057914704	37.5
81	112.0	1.1577329027220853	574.7818955319071	37.5
81	116.0	1.0545914299269123	574.3447588810828	37.5
81	120.0	0.9851626812385665	575.6871659542927	37.5
81	124.0	0.970436027501295	574.2883240403635	37.5
81	128.0	0.9617076783767398	576.3095992250828	37.5
81	132.0	0.9610314440413279	565.6087523867747	37.5
81	136.0	0.9596917026490208	565.8890387155055	37.5
81	140.0	0.961730314336267	564.7185479677686	37.5
81	144.0	0.9711562071058257	564.338345867557	37.5
81	148.0	0.9789876487422681	578.2735677347438	37.5
81	152.0	0.98848812004839	582.6923105046451	37.5
81	156.0	0.9958521386909345	601.2081991635627	37.5
81	160.0	1.0016066708344284	603.4208822831159	37.5
81	164.0	1.0156628840313793	596.4075208137714	37.5
81	168.0	1.0234913602150246	597.9316796507152	37.5
81	172.0	1.0273821312885205	596.8057355595134	37.5
81	176.0	1.032436686508268	596.5553676803866	37.5
81	180.0	1.0364654812005307	598.1916507546684	37.5
81	184.0	1.0402944199819402	598.6599831339561	37.5
81	188.0	1.0439630422231199	596.1242958065301	37.5
81	192.0	1.0488845682709158	593.5026567544999	37.5
81	196.0	1.0508593706975449	594.7398016441199	37.5
81	200.0	1.0569766505537608	595.1233321324333	37.5
81	204.0	1.0631647631114285	595.3115825566814	37.5
81	208.0	1.0602932612986373	593.6431046498267	37.5
81	212.0	1.0681765983590221	595.1527956304989	37.5
81	216.0	1.0719603269916536	593.4700802152012	37.5
81	220.0	1.0851458676398398	597.1044408590303	37.5
81	224.0	1.1030411716350774	596.0941708402803	37.5
81	228.0	1.169170345751367	598.0536192028698	37.5
81	232.0	1.2020725057136399	596.949093806249	37.5
81	236.0	1.1702103731816484	595.5680852420544	37.5
81	240.0	1.063720982217204	594.0145571592137	37.5
81	244.0	0.9977218057010151	594.9997356738415	37.5
81	248.0	0.9833799064577466	595.465641261434	37.5
81	252.0	0.9705146206180405	597.3540315504346	37.5
81	256.0	0.9675800639142031	594.8524524966479	37.5
81	260.0	0.9641266049964266	593.502363331528	37.5
81	264.0	0.9702794962989472	594.1744575447638	37.5
81	268.0	0.9675844389275611	592.4466619115015	37.5
81	272.0	0.9756904190623951	592.8443925988005	37.5
81	276.0	0.9836084831357943	593.1391053201589	37.5
81	280.0	0.9873873213725854	589.0568032364106	37.5
81	284.0	0.9948342946552068	588.8000823243173	37.5
81	288.0	0.9938361266021435	589.0556518280735	37.5
81	292.0	0.9971011611227862	588.0261587765734	37.5
81	296.0	1.0088330316074687	591.0912085934244	37.5
81	300.0	1.0104594193432264	588.784175611407	37.5
81	304.0	1.0151432149251518	589.1025483908085	37.5
81	308.0	1.0168800527712154	588.5331559491494	37.5
81	312.0	1.017875033175965	589.0311449464842	37.5
81	316.0	1.020612633302692	586.9263040236141	37.5
81	320.0	1.0279824787998546	588.8175771105421	37.5
81	324.0	1.0305733410386317	587.4122964201648	37.5
81	328.0	1.0266782897815812	587.0963815384387	37.5
81	332.0	1.0285206093038792	586.6777046721625	37.5
81	336.0	1.0312905172584441	585.328549036709	37.5
81	340.0	1.0374976971573397	586.7432548577499	37.5
81	344.0	1.0373355006527707	586.1816625802396	37.5
81	348.0	1.0338493697287428	585.1401266147652	37.5
81	352.0	1.0375396345727896	586.3362533845631	37.5
81	356.0	1.0381415624182542	586.282958413482	37.5
81	360.0	1.045535183563278	587.3699141703663	37.5
81	364.0	1.0439425722881905	587.611205935054	37.5
81	368.0	1.049879427753195	588.4687306140656	37.5
81	372.0	1.049314605999611	584.3524616553501	37.5
81	376.0	1.0560653481935975	587.0442372490638	37.5
81	380.0	1.0604367567348574	585.4628576906244	37.5
81	384.0	1.0629845678825938	584.3167695963153	37.5
81	388.0	1.0743636535354415	585.2094215901286	37.5
81	392.0	1.0828231728716815	583.6645508032202	37.5
81	396.0	1.1046526182311642	584.1389644998812	37.5
81	400.0	1.1562445444447982	584.4342647524657	37.5
81	404.0	1.177917184984468	581.7886505418129	37.5
81	408.0	1.160724054902636	579.6467542738034	37.5
81	412.0	1.0678745762296555	579.583587610864	37.5
81	416.0	0.9903340915433063	580.2207939876228	37.5
81	420.0	0.9665473031806993	582.4636437531186	37.5
81	424.0	0.9636202381470851	582.3583257171852	37.5
81	428.0	0.9625533964503081	584.6114196248684	37.5
81	432.0	0.9487218152155148	586.7235285366386	37.5
81	436.0	0.9472780748733715	586.9722883295709	37.5
81	440.0	0.9495767099479516	584.6810165359108	37.5
81	444.0	0.9528731678631422	585.097485690209	37.5
81	448.0	0.955894645063296	584.6608639579716	37.5
81	452.0	0.9614286411645914	583.689004147664	37.5
81	456.0	0.9670415599306696	585.8164187698576	37.5
81	460.0	0.9735880240473519	583.3074309822209	37.5
81	464.0	0.9765950901874233	585.0642815680429	37.5
81	468.0	0.9812536273950888	583.1255537242093	37.5
81	472.0	0.9813225801322015	584.7742652336361	37.5
81	476.0	0.9873113570338927	584.0242588368241	37.5
81	480.0	0.9921853317859659	583.2693418792742	37.5
81	484.0	0.9921659712577726	581.9118192678146	37.5
81	488.0	0.999670874920905	583.8888020499786	37.5
81	492.0	0.9982251576102309	583.7230747764704	37.5
81	496.0	1.003331140024532	583.8312300556481	37.5
81	500.0	1.007802047310945	584.4748284622125	37.5
81	504.0	1.0077961353713119	585.1109300383316	37.5
81	508.0	1.0124824802021326	584.8008241006953	37.5
81	512.0	1.0123308968970468	584.4389278012719	37.5
81	516.0	1.0170579776847068	584.0568234955871	37.5
81	520.0	1.020601426602572	585.3343595437262	37.5
81	524.0	1.018443558404038	585.4503091731664	37.5
81	528.0	1.0211535329968169	584.3658984936596	37.5
81	532.0	1.024746848344606	584.5644702266519	37.5
81	536.0	1.0278854609302306	583.3666947276735	37.5
81	540.0	1.024406587561731	583.883024841164	37.5
81	544.0	1.0285773337970792	583.6441693818861	37.5
81	548.0	1.0314273349898995	585.1552892878997	37.5
81	552.0	1.0330634254791058	582.9341919399698	37.5
81	556.0	1.0374296054588559	583.6347360126954	37.5
81	560.0	1.0349107063886929	583.7035435464995	37.5
81	564.0	1.0382867893127496	582.9448889440607	37.5
81	568.0	1.038395333445973	584.4530189118781	37.5
81	572.0	1.0379474910013966	581.7801605134285	37.5
81	576.0	1.0467247299907878	583.0301470518104	37.5
81	580.0	1.0522818254086046	583.8991341406912	37.5
81	584.0	1.0477388487282135	583.1043823851039	37.5
81	588.0	1.0550486047871266	582.7250414879718	37.5
81	592.0	1.0503517107014881	581.7569728544344	37.5
81	596.0	1.0614351355079534	570.0346170555532	37.5
81	600.0	1.0637008384488438	565.7035412532282	37.5
81	604.0	1.0627660634524962	546.9779715314044	37.5
81	608.0	1.07010651454913	546.8523282493654	37.5
81	612.0	1.0728182840212326	545.8936317101354	37.5
81	616.0	1.0911794502457386	547.1189897382197	37.5
81	620.0	1.1231503539788643	544.5830534170094	37.5
81	624.0	1.1561157509213902	546.4392237826639	37.5
81	628.0	1.1623948040314904	545.2163925422636	37.5
81	632.0	1.1346428671139919	547.0583200282863	37.5
81	636.0	1.0189091452851455	543.7299231284026	37.5
81	640.0	0.9713411423338945	539.6586241982092	37.5
81	644.0	0.9488272875906537	537.7269698756563	37.5
81	648.0	0.9379507020295655	537.6597113885574	37.5
81	652.0	0.9370974509723843	538.8279174247845	37.5
81	656.0	0.9306407427410959	537.896569949966	37.5
81	660.0	0.9350599366927732	543.1063799336181	37.5
81	664.0	0.9357024964441014	543.8020070383817	37.5
81	668.0	0.9360699974421615	544.664343955219	37.5
82	0.0	1.1571554429539732	1328.2556953397936	37.5
82	4.0	1.0837562053708685	1322.9290489352916	37.5
82	8.0	0.9888024700837903	1307.73999917318	37.5
82	12.0	0.955859786458424	1301.4061297297471	37.5
82	16.0	0.9509741101634217	1313.6704321901325	37.5
82	20.0	0.9445851834151746	1320.457429917219	37.5
82	24.0	0.9417431463137613	1321.1453652244093	37.5
82	28.0	0.9460787535921272	1325.3581359747536	37.5
82	32.0	0.9556913060840343	1329.118261601632	37.5
82	36.0	0.9533711886748447	1334.0663633550948	37.5
82	40.0	0.9625106994201864	1337.8764681555654	37.5
82	44.0	0.9736140422610436	1360.377070492537	37.5
82	48.0	0.9752484862200064	1361.2800943375987	37.5
82	52.0	0.9871463883211792	1359.2331465222924	37.5
82	56.0	0.991250638255913	1358.6577353503349	37.5
82	60.0	0.9979332973719114	1366.5018776242916	37.5
82	64.0	1.0084558536812556	1362.0695818026015	37.5
82	68.0	1.0101753853252895	1361.3289148368135	37.5
82	72.0	1.014985361000156	1356.484239179686	37.5
82	76.0	1.0218165268706854	1352.7355692628578	37.5
82	80.0	1.0306015099303556	1351.479871755579	37.5
82	84.0	1.0327921063524232	1349.7210008345307	37.5
82	88.0	1.0370039970211293	1340.1586187113755	37.5
82	92.0	1.039717111428529	1339.1653653301148	37.5
82	96.0	1.0560005020121574	1338.517158720956	37.5
82	100.0	1.0757533162914912	1325.7519689724802	37.5
82	104.0	1.1473636019202682	1318.0256603482462	37.5
82	108.0	1.1676303239667258	1333.2035624044358	37.5
82	112.0	1.1341740447271615	1332.7520783562657	37.5
82	116.0	1.026841599020518	1333.7217843244655	37.5
82	120.0	0.9866412298026049	1331.2543353509598	37.5
82	124.0	0.9715789779297882	1330.0988027428798	37.5
82	128.0	0.9657662854828833	1330.8747889603128	37.5
82	132.0	0.9605304256304295	1336.1964609497393	37.5
82	136.0	0.9667856693525421	1336.2369105123714	37.5
82	140.0	0.9718344160030328	1336.572648433908	37.5
82	144.0	0.9740680895288846	1334.7937720628438	37.5
82	148.0	0.9939354119065623	1337.4394055822802	37.5
82	152.0	0.9921273293469407	1335.256918153024	37.5
82	156.0	0.9977055393853658	1328.9468840013587	37.5
82	160.0	1.0039611732986362	1330.626967582049	37.5
82	164.0	1.01340836277801	1333.9807613097437	37.5
82	168.0	1.012978851590452	1333.8795093359	37.5
82	172.0	1.0193202495201323	1333.1368522071966	37.5
82	176.0	1.0237721597761666	1335.5276206812243	37.5
82	180.0	1.0268756994557244	1335.9861575627913	37.5
82	184.0	1.0304589921697562	1334.5820924252548	37.5
82	188.0	1.0262530548838003	1333.1770684807996	37.5
82	192.0	1.0354578316034135	1332.7695419518045	37.5
82	196.0	1.034328369504853	1332.21009811182	37.5
82	200.0	1.0421726276966214	1331.92903435043	37.5
82	204.0	1.0426425331397615	1332.955354901848	37.5
82	208.0	1.0452473825073367	1333.224856948517	37.5
82	212.0	1.0535876516984735	1331.7002887775354	37.5
82	216.0	1.0474280532998397	1330.840369254991	37.5
82	220.0	1.0610758326785186	1333.8771485123684	37.5
82	224.0	1.0690523916854113	1339.593535493855	37.5
82	228.0	1.0970469016309279	1339.315808513767	37.5
82	232.0	1.1498171974127205	1337.2887395225318	37.5
82	236.0	1.1532528938182556	1333.4519817675216	37.5
82	240.0	1.1080986836779252	1334.253078036145	37.5
82	244.0	1.0158892668522657	1335.671013620872	37.5
82	248.0	0.9854675562697854	1337.927165942997	37.5
82	252.0	0.9683087292696839	1337.3434273124494	37.5
82	256.0	0.9641719858823179	1337.5086637644124	37.5
82	260.0	0.9563734805713606	1335.3270431062676	37.5
82	264.0	0.9576658569489467	1336.5391131755073	37.5
82	268.0	0.9652042572987513	1335.5317085679508	37.5
82	272.0	0.9644844959155278	1335.865578413592	37.5
82	276.0	0.9660649114055536	1334.1053719311517	37.5
82	280.0	0.9791296671567503	1334.4262583247369	37.5
82	284.0	0.9862585228676807	1330.8624954758482	37.5
82	288.0	0.98505463830902	1332.0645627803465	37.5
82	292.0	0.9888051149276529	1330.6266925822222	37.5
82	296.0	0.9953729537923819	1331.070294660016	37.5
82	300.0	1.0022670444902382	1332.4654716377584	37.5
82	304.0	0.996570134766125	1330.753140586168	37.5
82	308.0	1.0081808821881484	1330.7472297997897	37.5
82	312.0	1.0057767696291287	1331.404830722272	37.5
82	316.0	1.0079351102488463	1330.564082570655	37.5
82	320.0	1.0093757332535247	1331.352124308817	37.5
82	324.0	1.013199721886224	1332.780669795031	37.5
82	328.0	1.0179279915327177	1331.278905874651	37.5
82	332.0	1.0226020506210678	1331.0896185055983	37.5
82	336.0	1.019726587143832	1330.9039136050646	37.5
82	340.0	1.0266174002359654	1331.6616250676548	37.5
82	344.0	1.020208365636737	1332.8877666279936	37.5
82	348.0	1.0263034228823387	1333.6433630493516	37.5
82	352.0	1.0353383103719926	1331.9678795460577	37.5
82	356.0	1.035794298997183	1334.8800575559085	37.5
82	360.0	1.0407360032068094	1332.6309797422934	37.5
82	364.0	1.03471848641498	1332.3783473425317	37.5
82	368.0	1.0389393514803074	1332.3895538209792	37.5
82	372.0	1.0431692429677448	1333.5188946838728	37.5
82	376.0	1.0460595561861203	1331.7171096334396	37.5
82	380.0	1.044401775260354	1334.459332914647	37.5
82	384.0	1.047362973205669	1336.2715402903475	37.5
82	388.0	1.0565772966022686	1336.380846651498	37.5
82	392.0	1.0612680298594144	1335.9550159528012	37.5
82	396.0	1.0717953725136233	1337.3968486389688	37.5
82	400.0	1.0830647286856094	1336.7681312372586	37.5
82	404.0	1.1189564735435003	1337.2317848964055	37.5
82	408.0	1.1472786139975677	1350.4396004961206	37.5
82	412.0	1.132435259364088	1350.510480898977	37.5
82	416.0	1.065349522810699	1349.0095708003114	37.5
82	420.0	0.98916525682208	1347.1252416537834	37.5
82	424.0	0.9666738173366392	1352.8453993854291	37.5
82	428.0	0.9608638042023492	1353.4890992390508	37.5
82	432.0	0.9496887667039062	1352.112364530332	37.5
82	436.0	0.9518406301504101	1351.589869607519	37.5
82	440.0	0.9453279087542712	1351.0584906633685	37.5
82	444.0	0.944315660079413	1352.7883863242846	37.5
82	448.0	0.9536112733004839	1350.5074715877083	37.5
82	452.0	0.95342297828647	1352.5368256613476	37.5
82	456.0	0.9549134937338165	1352.2576970213042	37.5
82	460.0	0.962297092245083	1352.1381279619343	37.5
82	464.0	0.9671155220616948	1352.4509350452029	37.5
82	468.0	0.9714285762911591	1351.0270263763098	37.5
82	472.0	0.9692852675017885	1351.855428806534	37.5
82	476.0	0.9818537261134346	1350.0927353174836	37.5
82	480.0	0.97955319630035	1349.927626106206	37.5
82	484.0	0.9845848785908876	1349.7275483215894	37.5
82	488.0	0.9840321970612901	1351.1490496543774	37.5
82	492.0	0.9930397451571775	1353.0645689474893	37.5
82	496.0	0.9911589829912921	1349.92085981358	37.5
82	500.0	0.9964738400111732	1350.9253301860308	37.5
82	504.0	0.9972304319040735	1350.6937516887956	37.5
82	508.0	1.0036139184532729	1351.5567211422515	37.5
82	512.0	1.0002469441813517	1351.4857036229648	37.5
82	516.0	1.0061299195264999	1351.4229731338414	37.5
82	520.0	1.0053064973591104	1352.5483966134827	37.5
82	524.0	1.0068987746603233	1350.463206361167	37.5
82	528.0	1.0053698088420073	1351.9884034611036	37.5
82	532.0	1.006663667945992	1349.754448523986	37.5
82	536.0	1.0113740408247298	1350.40699848194	37.5
82	540.0	1.011475111573091	1350.8168997528633	37.5
82	544.0	1.013456461483783	1352.016217212865	37.5
82	548.0	1.0171464064475215	1351.89161503244	37.5
82	552.0	1.0222978774234004	1351.8010563773712	37.5
82	556.0	1.0179493642885071	1352.0978698952565	37.5
82	560.0	1.0194047365189376	1353.0929821413329	37.5
82	564.0	1.0209862965696923	1352.8196051744162	37.5
82	568.0	1.0273974346655836	1352.3126208425797	37.5
82	572.0	1.0245358099680657	1352.1528298341905	37.5
82	576.0	1.0300084342792815	1351.0684184962315	37.5
82	580.0	1.0304852851250241	1353.5833484328964	37.5
82	584.0	1.0362377545343728	1352.2291784162664	37.5
82	588.0	1.0339208366926744	1349.428346120309	37.5
82	592.0	1.0350257652382149	1351.2085615527556	37.5
82	596.0	1.034122197807082	1352.977412132074	37.5
82	600.0	1.0357262588812504	1360.9756799825027	37.5
82	604.0	1.0450548042360115	1397.047555371192	37.5
82	608.0	1.0520926153435337	1395.291650436901	37.5
82	612.0	1.0481642600469974	1387.2363796118032	37.5
82	616.0	1.0570767575769264	1387.9849082462074	37.5
82	620.0	1.0645949460247743	1387.312203613271	37.5
82	624.0	1.0706937751182317	1386.811870531017	37.5
82	628.0	1.109905448433032	1387.675955938293	37.5
82	632.0	1.1326893456617764	1387.050660038607	37.5
82	636.0	1.1210917051270564	1385.961681646708	37.5
82	640.0	1.0593209704314333	1386.522551881679	37.5
82	644.0	0.9757273385409891	1387.1149437698396	37.5
82	648.0	0.954835578750175	1385.0529943601057	37.5
82	652.0	0.9459779645741413	1385.0431932059987	37.5
82	656.0	0.9352345825468289	1383.6296960074962	37.5
82	660.0	0.930884118456148	1388.7352877517142	37.5
82	664.0	0.9275605594536807	1389.0155768494951	37.5
82	668.0	0.9280625386099643	1388.365868314732	37.5
83	0.0	1.1829054529405696	1420.8543274885812	37.5
83	4.0	1.1232897893966716	1410.298356140472	37.5
83	8.0	1.022726321227788	1396.8396836740042	37.5
83	12.0	0.9743569813390075	1395.769542485102	37.5
83	16.0	0.9622432673429903	1408.780381774503	37.5
83	20.0	0.9570302660559283	1419.4008715688008	37.5
83	24.0	0.9552048783852236	1420.907693199691	37.5
83	28.0	0.9544643782087316	1425.505177796704	37.5
83	32.0	0.9608130530702496	1430.3112892959853	37.5
83	36.0	0.9641539784135731	1430.1673677557335	37.5
83	40.0	0.9703397354604781	1434.5177963972253	37.5
83	44.0	0.9880560314015973	1457.6121801825768	37.5
83	48.0	0.9947512740491747	1471.1697958113173	37.5
83	52.0	1.006160416070073	1469.8227774257716	37.5
83	56.0	1.0101214852263256	1469.83192606375	37.5
83	60.0	1.015752988740425	1467.1408435842495	37.5
83	64.0	1.0238740679156066	1466.8235080694228	37.5
83	68.0	1.0299569705734044	1463.9240702787408	37.5
83	72.0	1.0342939498907577	1459.233500431362	37.5
83	76.0	1.0418180626077636	1454.640888983909	37.5
83	80.0	1.048830244526177	1454.3866850898414	37.5
83	84.0	1.0569214090459533	1450.0054684876577	37.5
83	88.0	1.0643394157808728	1452.9607762529868	37.5
83	92.0	1.0676447556906357	1452.7712439365314	37.5
83	96.0	1.0830957838607265	1449.8492070646798	37.5
83	100.0	1.1419662955491299	1466.6465039285824	37.5
83	104.0	1.1963061676445008	1469.563822304277	37.5
83	108.0	1.19562149081627	1496.9505028721644	37.5
83	112.0	1.1167059581272	1500.0510846360676	37.5
83	116.0	1.0159281969746377	1499.40669915472	37.5
83	120.0	0.9899829868288414	1495.3150844268578	37.5
83	124.0	0.982561997832667	1495.679296425487	37.5
83	128.0	0.9791973320585113	1495.2333313837887	37.5
83	132.0	0.9766877311868218	1501.513134182455	37.5
83	136.0	0.982036033958834	1500.5592076448413	37.5
83	140.0	0.9845905940561487	1499.618062364005	37.5
83	144.0	0.9917493577860494	1499.7355706070118	37.5
83	148.0	0.9977761249426595	1495.4955777419214	37.5
83	152.0	1.0062206986001228	1494.7790143609086	37.5
83	156.0	1.0124389195513288	1487.9137362831532	37.5
83	160.0	1.0194725879961464	1492.588588766324	37.5
83	164.0	1.0225747943893337	1494.1599294560535	37.5
83	168.0	1.028723223148841	1494.2439561073402	37.5
83	172.0	1.0320585557522413	1493.180706585109	37.5
83	176.0	1.0311894745829928	1493.169344003984	37.5
83	180.0	1.041125775048184	1494.791601058102	37.5
83	184.0	1.0448385525645705	1493.3684790894877	37.5
83	188.0	1.0514074773281048	1493.4359304418751	37.5
83	192.0	1.0492520139509296	1493.5158195808758	37.5
83	196.0	1.055420810688857	1492.6138081760569	37.5
83	200.0	1.0571341186506795	1494.3166005848925	37.5
83	204.0	1.0619616462911967	1493.830178909519	37.5
83	208.0	1.0726667794130547	1493.1760501767208	37.5
83	212.0	1.0739721815388648	1491.0917499176803	37.5
83	216.0	1.078913957150287	1493.5610008118113	37.5
83	220.0	1.1123476991816708	1492.5339180165577	37.5
83	224.0	1.163036812744091	1491.2787742272355	37.5
83	228.0	1.1889134104759465	1491.4131816973795	37.5
83	232.0	1.163441996446287	1491.2107849364577	37.5
83	236.0	1.0551509744930387	1492.4227307235783	37.5
83	240.0	1.0029472781253483	1493.567761905009	37.5
83	244.0	0.9832764458425467	1493.7093094357313	37.5
83	248.0	0.9731241967823567	1492.990228396181	37.5
83	252.0	0.9688302517475851	1495.10324741783	37.5
83	256.0	0.9618518435749498	1495.224829679649	37.5
83	260.0	0.9691945694292228	1493.940073640681	37.5
83	264.0	0.9718448564238352	1493.175335664466	37.5
83	268.0	0.9759530796719397	1492.379441168359	37.5
83	272.0	0.9816787753314508	1493.1859031890435	37.5
83	276.0	0.9823953269751603	1493.4122907033195	37.5
83	280.0	0.9951122596921581	1492.482751683656	37.5
83	284.0	0.9988265459476868	1491.4520476227478	37.5
83	288.0	1.000839962935087	1491.7983990567163	37.5
83	292.0	1.0098405069664482	1492.2535667143093	37.5
83	296.0	1.0110141805574986	1491.2618424268044	37.5
83	300.0	1.0170501041999376	1491.9758909865184	37.5
83	304.0	1.0236661900680373	1492.7589922662437	37.5
83	308.0	1.0256365039389097	1491.5199833835652	37.5
83	312.0	1.0283642568846507	1491.658039916221	37.5
83	316.0	1.0226563891589493	1492.4910005850666	37.5
83	320.0	1.0308507982589903	1490.9737445065705	37.5
83	324.0	1.0291197327974166	1493.2317364199462	37.5
83	328.0	1.0359625197280031	1493.3912226573982	37.5
83	332.0	1.0376906809665531	1493.207552100609	37.5
83	336.0	1.0377825885926506	1494.2254827822787	37.5
83	340.0	1.0442004833655028	1493.141972510703	37.5
83	344.0	1.0449874775195063	1493.9844262716335	37.5
83	348.0	1.0427440130299508	1490.7675715607757	37.5
83	352.0	1.0524253625928552	1488.35458944062	37.5
83	356.0	1.052275065561143	1489.2427618785464	37.5
83	360.0	1.0564790937447766	1489.3266410250185	37.5
83	364.0	1.0540927932788458	1488.905506975958	37.5
83	368.0	1.0638237491442357	1488.9649490200552	37.5
83	372.0	1.063247181279366	1487.9828336774176	37.5
83	376.0	1.0658672934911348	1490.2268971769813	37.5
83	380.0	1.0694976106095775	1489.3141298459816	37.5
83	384.0	1.0804699726488107	1491.8398047479018	37.5
83	388.0	1.082473452768067	1490.3173720116763	37.5
83	392.0	1.1122469676277458	1488.3062728101963	37.5
83	396.0	1.1713871274186998	1488.6860388024309	37.5
83	400.0	1.1954287601879778	1488.5994390874475	37.5
83	404.0	1.1665839094873494	1489.3479830852275	37.5
83	408.0	1.060345267009617	1482.640317156153	37.5
83	412.0	0.996520039169792	1481.017587523135	37.5
83	416.0	0.9794234540292421	1479.7038861365272	37.5
83	420.0	0.9630052812478032	1481.1345607040732	37.5
83	424.0	0.9600159533543838	1482.3299701156975	37.5
83	428.0	0.9563159833122473	1481.1027775950524	37.5
83	432.0	0.9574511840551718	1483.2462837546586	37.5
83	436.0	0.9587832232306644	1479.9318457887543	37.5
83	440.0	0.960672741519198	1479.2495595725063	37.5
83	444.0	0.9643104982823761	1482.2818002408517	37.5
83	448.0	0.9644714437306009	1480.9826734077153	37.5
83	452.0	0.971479541648233	1483.694292631938	37.5
83	456.0	0.9725224751887888	1482.5641445956342	37.5
83	460.0	0.9812035307004189	1481.2324812797583	37.5
83	464.0	0.9834929949253526	1479.4119949495052	37.5
83	468.0	0.992971913315765	1479.8904606441126	37.5
83	472.0	0.9957811121624405	1480.4063375094406	37.5
83	476.0	0.9973053595021001	1481.8647812670472	37.5
83	480.0	0.9995249534971042	1479.845019562969	37.5
83	484.0	1.008480157315968	1481.4243579864767	37.5
83	488.0	1.0010295658173143	1480.191697686125	37.5
83	492.0	1.0074582038533682	1481.7842127712868	37.5
83	496.0	1.0117971081137653	1480.2628169966597	37.5
83	500.0	1.013685221714132	1481.653477848163	37.5
83	504.0	1.0161361210272801	1480.499971215335	37.5
83	508.0	1.0172930424113036	1480.1671935599734	37.5
83	512.0	1.0232028562716498	1479.8316943801856	37.5
83	516.0	1.0202723171792885	1479.445200092932	37.5
83	520.0	1.0273301254503813	1480.874330284102	37.5
83	524.0	1.026608744640605	1480.4091733861508	37.5
83	528.0	1.0289078595935	1481.2124631241902	37.5
83	532.0	1.0290286673779936	1477.3810813763432	37.5
83	536.0	1.0328448455511081	1479.1033835840972	37.5
83	540.0	1.0356662443746403	1480.147039020378	37.5
83	544.0	1.0337793105520319	1480.6587291510248	37.5
83	548.0	1.0410245666551703	1483.6216657730245	37.5
83	552.0	1.042697867016981	1483.419353458287	37.5
83	556.0	1.045364255900025	1484.8959885618112	37.5
83	560.0	1.0500604712096835	1482.9922063043005	37.5
83	564.0	1.0474426573236575	1482.5423361754467	37.5
83	568.0	1.0467278837508138	1484.3801619456233	37.5
83	572.0	1.05318641042953	1481.6308389517628	37.5
83	576.0	1.055342949533488	1482.8649179884746	37.5
83	580.0	1.0585063118874216	1482.4903514606094	37.5
83	584.0	1.0629355584071436	1484.8423232779976	37.5
83	588.0	1.0634638818364923	1482.190990873299	37.5
83	592.0	1.0645070494917428	1482.4630231278743	37.5
83	596.0	1.0647571406130758	1482.5290386906102	37.5
83	600.0	1.0778129153312155	1485.8346736813016	37.5
83	604.0	1.0757363225933356	1487.0795310751705	37.5
83	608.0	1.0853381772110926	1487.7822843339832	37.5
83	612.0	1.0925920175196953	1482.8629853091932	37.5
83	616.0	1.1152285199054583	1487.0618973760204	37.5
[truncated: 14,947 more rows]
