# Supplementary material for: Mechanistic origins of temperature scaling in the early embryonic cell cycle
Source: Nat Commun. 2025 Aug 28;16:8045. doi: 10.1038/s41467-025-62918-0 (PMC12394406; doi:10.1038/s41467-025-62918-0)
Supplement: Supplementary file 12 — Source Data [file 41467_2025_62918_MOESM12_ESM.zip › Source_Data_NatComm/Fig4/09-20-24/Pos21_processed_spots.csv]

TRACK_ID	TIME	RATIO	POSITION_X	RADIUS
2	0.0	1.0790343629088128	505.225025536704	37.5
2	4.0	1.061630340384029	495.0302969820409	37.5
2	8.0	0.9891170714417294	489.2737157867453	37.5
2	12.0	0.9229032566474771	485.4880579770557	37.5
2	16.0	0.9035944509556738	485.52712937449365	37.5
2	20.0	0.8897839069019252	491.9389649078646	37.5
2	24.0	0.895713419644455	487.36156839977656	37.5
2	28.0	0.8913781215820957	483.9712655926891	37.5
2	32.0	0.9039444737601597	474.360158315739	37.5
2	36.0	0.9013094986983086	474.0585284315544	37.5
2	40.0	0.9078851419848547	474.77922543901104	37.5
2	44.0	0.9154811611609128	475.043153213247	37.5
2	48.0	0.9231630223916127	476.25801445680185	37.5
2	52.0	0.9294340044224111	476.09486437778	37.5
2	56.0	0.9323560017614413	474.74749372638	37.5
2	60.0	0.9378322424427173	473.19742057563366	37.5
2	64.0	0.9521034438387161	471.8261540503855	37.5
2	68.0	0.958895279039241	469.3142095493686	37.5
2	72.0	0.9640193591945341	469.3588047821667	37.5
2	76.0	0.9671764076868202	467.08576380746064	37.5
2	80.0	0.9766216728218187	461.51446763653297	37.5
2	84.0	0.9761434923892209	460.9519855514339	37.5
2	88.0	0.9798000375885484	460.8565141354547	37.5
2	92.0	0.9931374074937612	460.35003468164734	37.5
2	96.0	0.9986747521102958	459.805517576722	37.5
2	100.0	1.0027697681196375	458.5416289891931	37.5
2	104.0	1.0692692785411335	460.9587032510171	37.5
2	108.0	1.0984170120575745	461.0181742043623	37.5
2	112.0	1.0927354244382457	459.91842480894286	37.5
2	116.0	1.0058441315982798	459.57122199807577	37.5
2	120.0	0.9446206536060395	455.9936453925711	37.5
2	124.0	0.9259869566548802	456.8757317240057	37.5
2	128.0	0.9224730630044699	457.2285298466018	37.5
2	132.0	0.9120181368921665	453.39603567977287	37.5
2	136.0	0.9151208707753338	454.6174848172153	37.5
2	140.0	0.9210578491753431	452.9017800006293	37.5
2	144.0	0.9262726877938622	454.1494675547572	37.5
2	148.0	0.9314286075476041	442.6437564138388	37.5
2	152.0	0.932920580307273	439.95206009716935	37.5
2	156.0	0.940670282773884	420.7885328880766	37.5
2	160.0	0.9404921853541198	414.6249378733476	37.5
2	164.0	0.9442555909051049	412.83069756870646	37.5
2	168.0	0.9486468140284493	412.3894692669235	37.5
2	172.0	0.9583664355726322	411.92115955871407	37.5
2	176.0	0.960487370465389	410.3782320536967	37.5
2	180.0	0.9591296991638678	409.94052336357663	37.5
2	184.0	0.9681220043905381	411.033266798932	37.5
2	188.0	0.9757955155304685	411.25291548609096	37.5
2	192.0	0.965763868785782	409.0516635741458	37.5
2	196.0	0.9744102565449889	405.5542846056672	37.5
2	200.0	0.9722192669948438	403.2664287021631	37.5
2	204.0	0.9910953223420244	401.99587136230815	37.5
2	208.0	0.9763125780003389	400.9780581531168	37.5
2	212.0	0.9885441981907866	399.6363300049705	37.5
2	216.0	0.9910249413562126	399.3112736581475	37.5
2	220.0	0.9915882591611174	395.6896782101113	37.5
2	224.0	1.0098670358971962	396.8981430956727	37.5
2	228.0	1.0464110248925713	396.8297543963729	37.5
2	232.0	1.0820012826481298	395.6750394410169	37.5
2	236.0	1.09684952474053	395.92004700325856	37.5
2	240.0	1.0484490288197437	396.4610091815977	37.5
2	244.0	0.9567524798501226	395.4020596470773	37.5
2	248.0	0.9237078528803508	395.0152740322029	37.5
2	252.0	0.919854622986666	395.37746758388215	37.5
2	256.0	0.9040398490462325	394.3140140076224	37.5
2	260.0	0.9120301954060234	396.0611212856276	37.5
2	264.0	0.9030392144910367	395.3446901075562	37.5
2	268.0	0.9074334030671778	394.62575626570407	37.5
2	272.0	0.9098366282559875	395.272597531697	37.5
2	276.0	0.9214099699510501	394.1692159671168	37.5
2	280.0	0.9225577941098357	394.6486220014748	37.5
2	284.0	0.9217916265902858	394.8813673381134	37.5
2	288.0	0.9332287655586494	393.4250086553616	37.5
2	292.0	0.9339798173357821	394.6359089140578	37.5
2	296.0	0.9294407354382512	394.5633810798768	37.5
2	300.0	0.9507400339497454	393.1627028396135	37.5
2	304.0	0.9480865898397741	394.4287196240084	37.5
2	308.0	0.9520532329583102	394.7575288450957	37.5
2	312.0	0.954052298146219	393.3118920417687	37.5
2	316.0	0.9509659239406698	392.7207211985327	37.5
2	320.0	0.9532411924425755	391.91297656708815	37.5
2	324.0	0.9674951734021584	392.9027467522247	37.5
2	328.0	0.9557700970340787	393.49652340908943	37.5
2	332.0	0.9614740792875943	394.44202183798006	37.5
2	336.0	0.9614026081047932	392.8242265366992	37.5
2	340.0	0.9697421235250265	390.3864903088301	37.5
2	344.0	0.9702874405112004	391.5228456046698	37.5
2	348.0	0.9768145700305019	391.1410040514728	37.5
2	352.0	0.9723198918866904	392.7514315355957	37.5
2	356.0	0.9775704720152333	391.1841140834148	37.5
2	360.0	0.9793214016397388	391.528299562413	37.5
2	364.0	0.983906471730111	390.11403871601885	37.5
2	368.0	0.9860639285152065	390.84904070890855	37.5
2	372.0	0.9862921501540813	390.9631004747064	37.5
2	376.0	0.994337175301405	384.6561745236692	37.5
2	380.0	0.9986755665420287	384.333107283768	37.5
2	384.0	1.003838665813068	383.2918095611171	37.5
2	388.0	1.0040323425281354	376.1721471560996	37.5
2	392.0	1.0176255997944126	374.6058681329458	37.5
2	396.0	1.0747315182274049	373.1415444233996	37.5
2	400.0	1.080995450804625	372.2423605133752	37.5
2	404.0	1.075157084378227	371.8367094227447	37.5
2	408.0	1.0089188696302611	372.40245538523527	37.5
2	412.0	0.9416379600585768	377.0665218572493	37.5
2	416.0	0.926359516870449	377.9309095143227	37.5
2	420.0	0.9157167527349426	376.4989782545789	37.5
2	424.0	0.9047471124604569	375.9760132877479	37.5
2	428.0	0.9006402583144206	398.4170980579392	37.5
2	432.0	0.9067552679332088	395.4253241201205	37.5
2	436.0	0.9104834262163028	397.67012338134	37.5
2	440.0	0.9039848563514762	394.41783748475314	37.5
2	444.0	0.9090253835735842	392.7628878026144	37.5
2	448.0	0.9175072667408043	393.06640630002914	37.5
2	452.0	0.9188750286486803	394.68935690618775	37.5
2	456.0	0.9205025278037083	392.53416467984175	37.5
2	460.0	0.9261604154751557	393.1943984593645	37.5
2	464.0	0.929394201561743	392.0468129829557	37.5
2	468.0	0.9312434333451858	391.4932366662973	37.5
2	472.0	0.9353113700881994	390.3983620403865	37.5
2	476.0	0.9422566544645831	391.3034765061796	37.5
2	480.0	0.947171019879111	390.8722694890001	37.5
2	484.0	0.9413996882935656	389.7730061776268	37.5
2	488.0	0.9444786985543591	389.23761910212704	37.5
2	492.0	0.9467646062684915	389.408464976636	37.5
2	496.0	0.9455950331176116	388.1648403560828	37.5
2	500.0	0.9518345657411182	385.4832794693036	37.5
2	504.0	0.9571149044486037	384.2372116720954	37.5
2	508.0	0.9562660944419028	393.8556009952831	37.5
2	512.0	0.9603826750158804	391.8046637057278	37.5
2	516.0	0.9585195500889805	389.4781505492902	37.5
2	520.0	0.9697981673964385	390.1718696864262	37.5
2	524.0	0.9694072337066496	389.0419981747383	37.5
2	528.0	0.962338802662719	386.5159321724364	37.5
2	532.0	0.9686422225850745	386.2470492015912	37.5
2	536.0	0.9747474253994384	386.3231831579115	37.5
2	540.0	0.9719267193466345	385.7486349620285	37.5
2	544.0	0.9758223216617683	387.6131646904897	37.5
2	548.0	0.9787068086241941	385.3457528637184	37.5
2	552.0	0.9794552591269434	385.3544009350967	37.5
2	556.0	0.9822151970719069	386.1349134633413	37.5
2	560.0	0.9821995752501106	385.8984993018154	37.5
2	564.0	0.9846944433354369	385.5006560504021	37.5
2	568.0	0.9911907477532986	385.47256036235166	37.5
2	572.0	0.9883962625462764	385.3317206195911	37.5
2	576.0	0.9895964503583937	384.9074584919696	37.5
2	580.0	0.9932198293093368	384.679144303044	37.5
2	584.0	0.9991830285551278	383.98133453982064	37.5
2	588.0	1.0014640198606761	383.48202025007424	37.5
2	592.0	1.010341790976259	384.11843965984144	37.5
2	596.0	1.0148317324624418	385.8248242122552	37.5
2	600.0	1.0222228492553436	385.5074303464276	37.5
2	604.0	1.0663890144098245	384.69523141405006	37.5
2	608.0	1.0921180230682865	383.4856036773467	37.5
2	612.0	1.0910174357140465	381.707129518368	37.5
2	616.0	1.0437739606261156	379.7293618197221	37.5
2	620.0	0.9505093894711104	378.2268470896223	37.5
2	624.0	0.9259099818752548	379.7639525246591	37.5
2	628.0	0.9074146727212757	377.76842512782696	37.5
2	632.0	0.9092044133595772	379.6822536276858	37.5
2	636.0	0.8968067514870052	378.3839941842018	37.5
2	640.0	0.8979570988819423	378.6966061275696	37.5
2	644.0	0.898400445912299	379.96849253403576	37.5
2	648.0	0.8980975133348903	380.04574078546057	37.5
2	652.0	0.8910209403021404	373.2482583832424	37.5
2	656.0	0.894814104432068	383.2528203005269	37.5
2	660.0	0.9085814649928058	384.2565741047816	37.5
2	664.0	0.9033070288399185	381.1383807865426	37.5
2	668.0	0.9067912135986225	378.8659819473282	37.5
3	0.0	1.0941877505006605	740.3544514063096	37.5
3	4.0	1.0849428407908563	727.9971090022428	37.5
3	8.0	1.0159218683565499	726.6012289142778	37.5
3	12.0	0.9464093591148145	724.2522865868916	37.5
3	16.0	0.9251012475553702	723.6426476073469	37.5
3	20.0	0.9158091507282567	727.110535070517	37.5
3	24.0	0.9133173053934235	721.5844312730177	37.5
3	28.0	0.9099012532830212	724.2399167931642	37.5
3	32.0	0.9183646489998374	718.8914900352453	37.5
3	36.0	0.9188388287420938	719.6153549733313	37.5
3	40.0	0.9177248524352406	719.488301412666	37.5
3	44.0	0.9235274566110794	717.6794067323905	37.5
3	48.0	0.9353817955754634	720.104171065415	37.5
3	52.0	0.9387155822597969	718.4809259834944	37.5
3	56.0	0.942011572427344	718.880646754204	37.5
3	60.0	0.9506651473143083	715.3701128581118	37.5
3	64.0	0.9588127483210171	714.118204221293	37.5
3	68.0	0.9631334585062961	714.6038144776882	37.5
3	72.0	0.9732026729252827	710.5574860473599	37.5
3	76.0	0.9697431795326831	710.1237853125039	37.5
3	80.0	0.9787060719565407	711.8388507166029	37.5
3	84.0	0.983349938458431	712.5832659320308	37.5
3	88.0	0.9923950831782821	713.3505976393008	37.5
3	92.0	0.9915631630527875	712.5257452910762	37.5
3	96.0	1.0030661218735035	712.8057465794129	37.5
3	100.0	0.999005630047434	712.5777938262382	37.5
3	104.0	1.0245123414075772	712.5496999779339	37.5
3	108.0	1.034378136169806	711.4350731453885	37.5
3	112.0	1.0675757493582558	711.6660859576943	37.5
3	116.0	1.0853019449875942	711.0583670742789	37.5
3	120.0	1.0682915028874325	710.4235054113434	37.5
3	124.0	1.011187722771643	709.6259537780857	37.5
3	128.0	0.9526758468195421	709.3178438366131	37.5
3	132.0	0.935249721072962	710.9806733583016	37.5
3	136.0	0.9344990387464513	710.8570462253095	37.5
3	140.0	0.9278164363294809	709.4840647330036	37.5
3	144.0	0.9259972025118838	711.6081748174898	37.5
3	148.0	0.9307768815493154	712.5307890351838	37.5
3	152.0	0.9341127232404115	718.6349662517237	37.5
3	156.0	0.9425560891444781	735.9009520413072	37.5
3	160.0	0.9488196911664885	726.0759324733351	37.5
3	164.0	0.951833286987007	724.0283526815774	37.5
3	168.0	0.9583808181079321	722.0924058105625	37.5
3	172.0	0.964933577790367	723.7697796814285	37.5
3	176.0	0.9639035185951124	722.4378221738941	37.5
3	180.0	0.9707173681873783	721.6981988473844	37.5
3	184.0	0.9709966084273657	720.8698270283669	37.5
3	188.0	0.9781789025232528	721.8399586630203	37.5
3	192.0	0.9753558369212203	720.056390886995	37.5
3	196.0	0.9842657934113821	717.539663174142	37.5
3	200.0	0.9816660212023943	718.6930421272782	37.5
3	204.0	0.988595133262575	716.8049760743534	37.5
3	208.0	0.9915156034601791	719.8382341619459	37.5
3	212.0	0.9886655626427939	717.4062119351911	37.5
3	216.0	0.9957187034655605	717.2546184015767	37.5
3	220.0	0.9968997535086782	715.6170305638282	37.5
3	224.0	1.0032220662935152	715.6548157098533	37.5
3	228.0	1.0033398454325437	715.2814692787158	37.5
3	232.0	1.0098203937381038	715.832827144705	37.5
3	236.0	1.0271682079956779	715.4386792192148	37.5
3	240.0	1.0297999887622462	715.9164698035236	37.5
3	244.0	1.028418003155703	716.0529671407357	37.5
3	248.0	1.0545326063264309	715.2320792966885	37.5
3	252.0	1.074436302729112	715.9309705564589	37.5
3	256.0	1.0684286529763227	716.8664901167671	37.5
3	260.0	1.0138757345460814	717.6033468695517	37.5
3	264.0	0.9489871465967554	716.7156737059729	37.5
3	268.0	0.9356869021491981	718.2352540198112	37.5
3	272.0	0.9297681119293348	717.3641214237306	37.5
3	276.0	0.9218431668797434	717.337672403634	37.5
3	280.0	0.9216100601172368	714.8485117761032	37.5
3	284.0	0.9247901374982733	715.9468491438076	37.5
3	288.0	0.9237953255709098	715.896160778121	37.5
3	292.0	0.9286486206733827	715.5555752039776	37.5
3	296.0	0.9359253930548639	716.9077139409335	37.5
3	300.0	0.9379201217250129	717.354820054383	37.5
3	304.0	0.944142103356894	715.1327233984	37.5
3	308.0	0.9480324066827462	715.2204698897091	37.5
3	312.0	0.9476055830169308	715.5880805388962	37.5
3	316.0	0.9477706273115003	715.7904295857945	37.5
3	320.0	0.9520420433472193	715.6498256381211	37.5
3	324.0	0.9584176822569096	716.6884226382318	37.5
3	328.0	0.9577069815176673	714.6816800238903	37.5
3	332.0	0.9631889266003023	713.8298050522595	37.5
3	336.0	0.9679191293989674	713.8343481102431	37.5
3	340.0	0.9711434024317726	712.1558595191902	37.5
3	344.0	0.9735312356866946	711.4950321659314	37.5
3	348.0	0.9730829254944748	711.6376838854457	37.5
3	352.0	0.9734381489591922	711.5758322817217	37.5
3	356.0	0.9779087965999124	711.9230198798052	37.5
3	360.0	0.9777868422917955	710.8891404593297	37.5
3	364.0	0.9796236215814031	709.5255155652696	37.5
3	368.0	0.980505264943027	708.763221082596	37.5
3	372.0	0.9862742346410923	708.8368291046394	37.5
3	376.0	0.9822530480709513	707.1284581335918	37.5
3	380.0	0.9893185449470376	706.9263805665447	37.5
3	384.0	0.9918799612415434	704.5938889795862	37.5
3	388.0	0.9931100713195263	700.989426049698	37.5
3	392.0	0.9952221174643526	698.581173503509	37.5
3	396.0	1.0022359790439346	696.7313765379427	37.5
3	400.0	1.0052002286894062	695.8682781891627	37.5
3	404.0	1.0059032425391428	696.6606475401168	37.5
3	408.0	1.0113610477955026	696.9644589546025	37.5
3	412.0	1.0138657302957133	697.8560129793984	37.5
3	416.0	1.0154853031743327	697.0063997550437	37.5
3	420.0	1.0174876795911683	694.6233232624376	37.5
3	424.0	1.0387872458405605	697.0890448747841	37.5
3	428.0	1.0674410569876	698.6268194560679	37.5
3	432.0	1.0670359799756273	698.2594756162061	37.5
3	436.0	1.0334640302733749	697.4728415216057	37.5
3	440.0	0.9427288418879735	697.5214665538386	37.5
3	444.0	0.9232651379171171	693.4998850077424	37.5
3	448.0	0.9147071727464	695.2302858219964	37.5
3	452.0	0.9106825524940733	695.4860347443756	37.5
3	456.0	0.9008133629450709	694.3958052533411	37.5
3	460.0	0.9081112056490549	694.0963784384625	37.5
3	464.0	0.9085061245608584	694.1011151691565	37.5
3	468.0	0.9089491930614928	694.6685786771296	37.5
3	472.0	0.9084614475496253	693.1329745438995	37.5
3	476.0	0.9164142391177844	693.6205248943452	37.5
3	480.0	0.9194854271531447	695.3167306995979	37.5
3	484.0	0.92093087072456	694.0208630950253	37.5
3	488.0	0.9291550792618511	692.1941675750363	37.5
3	492.0	0.9248359687366143	693.3238048694819	37.5
3	496.0	0.9330973754975838	692.3009599435165	37.5
3	500.0	0.93789385876753	692.5772475691542	37.5
3	504.0	0.9396343388794756	691.0190217708475	37.5
3	508.0	0.9409263072622883	695.6060940894571	37.5
3	512.0	0.9453535656462985	692.1873902576438	37.5
3	516.0	0.9440183249404196	688.9265246688716	37.5
3	520.0	0.9475546988737082	686.8157916203714	37.5
3	524.0	0.95352979355389	689.1582181483129	37.5
3	528.0	0.949662290274302	693.0532105572239	37.5
3	532.0	0.9538285107739689	696.8804007386589	37.5
3	536.0	0.9597430217737682	697.1977890624283	37.5
3	540.0	0.9552050140091947	696.2142210602269	37.5
3	544.0	0.959610395675643	695.8884439711344	37.5
3	548.0	0.963752268247084	694.6387408994434	37.5
3	552.0	0.9602962605621574	694.216675465503	37.5
3	556.0	0.9623456680198393	694.7251977088374	37.5
3	560.0	0.9670969411410074	695.1025725996984	37.5
3	564.0	0.9669169003759159	695.5352548612564	37.5
3	568.0	0.968720851582809	696.5514536459855	37.5
3	572.0	0.9700072532384421	693.7282730722636	37.5
3	576.0	0.9696264721292073	696.0735415035093	37.5
3	580.0	0.9681444675226342	697.9356259330307	37.5
3	584.0	0.9731491047687155	697.0292705344154	37.5
3	588.0	0.9772890263843694	695.6937373948473	37.5
3	592.0	0.9846563231143821	695.088477774615	37.5
3	596.0	0.9775360562824564	694.6949506754617	37.5
3	600.0	0.9811944559970559	696.0788872296504	37.5
3	604.0	0.980678616721851	696.7652418436319	37.5
3	608.0	0.9881171623572165	694.4729303458204	37.5
3	612.0	0.9887360249806605	695.8713657666874	37.5
3	616.0	0.9853094377090067	696.1734893287396	37.5
3	620.0	0.9934422634772198	694.3032066130223	37.5
3	624.0	0.9898056232991311	692.0376437234112	37.5
3	628.0	0.9952847329926885	691.4645404261437	37.5
3	632.0	0.9972392979863628	690.0366114938942	37.5
3	636.0	0.9894290171115778	690.1589157915266	37.5
3	640.0	0.9922261088651918	691.3511479939966	37.5
3	644.0	0.9937060193221829	689.6737117822256	37.5
3	648.0	1.0109350333786808	691.0718248889601	37.5
3	652.0	1.0449421111296617	690.7507897504803	37.5
3	656.0	1.048238413450135	707.0919500259012	37.5
3	660.0	1.040973775889947	708.4437172254937	37.5
3	664.0	0.9731951721010059	707.2875930080157	37.5
3	668.0	0.9145962575080466	705.8288164213254	37.5
4	0.0	1.1360041326040646	1468.8069713968769	37.5
4	4.0	1.113819908106545	1466.5419885602053	37.5
4	8.0	1.0364245452739245	1463.982001561055	37.5
4	12.0	0.9685323140940794	1465.4271197257958	37.5
4	16.0	0.9424859775199828	1463.142616051657	37.5
4	20.0	0.9381286505482086	1461.9229591694998	37.5
4	24.0	0.9294346870268938	1462.2201287064154	37.5
4	28.0	0.9290069491891944	1461.248565526342	37.5
4	32.0	0.9321256847944278	1462.1775076842764	37.5
4	36.0	0.9335887352675669	1461.6244493844592	37.5
4	40.0	0.9472965565422858	1461.3117127370072	37.5
4	44.0	0.9503954184112325	1461.3970749810512	37.5
4	48.0	0.9611606000655659	1462.8656153234751	37.5
4	52.0	0.9661301423943697	1462.684989116129	37.5
4	56.0	0.9769042984453246	1461.9932113329494	37.5
4	60.0	0.9830430615838408	1462.296404451518	37.5
4	64.0	0.9937624347962881	1461.38139247434	37.5
4	68.0	0.9938385898193374	1462.4095771076718	37.5
4	72.0	0.9972157620345311	1464.3116615503425	37.5
4	76.0	1.001577698692932	1464.0279378826274	37.5
4	80.0	1.0117873001645248	1462.927494251555	37.5
4	84.0	1.014557595066143	1462.9192684937273	37.5
4	88.0	1.019138428963881	1463.599851054953	37.5
4	92.0	1.0313757758425819	1463.308537363777	37.5
4	96.0	1.037812072745036	1463.103330167242	37.5
4	100.0	1.0455503855144592	1462.365008961103	37.5
4	104.0	1.112545962845421	1462.4972978910766	37.5
4	108.0	1.1431527550479488	1461.9461293513252	37.5
4	112.0	1.1253912692820507	1461.7764789471007	37.5
4	116.0	1.046094400888133	1462.399156607737	37.5
4	120.0	0.9815555245410204	1461.6804200219676	37.5
4	124.0	0.9677104394480743	1460.2692928029142	37.5
4	128.0	0.958119738608676	1460.1823920823304	37.5
4	132.0	0.9510867408064533	1459.737035178517	37.5
4	136.0	0.9520440255012875	1460.884702877225	37.5
4	140.0	0.9553689381141249	1458.83905665361	37.5
4	144.0	0.9556691408997903	1459.58088970817	37.5
4	148.0	0.9661547896089165	1459.2107020731664	37.5
4	152.0	0.9664584520895113	1458.2897567391992	37.5
4	156.0	0.9727271748962065	1461.863291069362	37.5
4	160.0	0.9829053269605075	1464.2833241711503	37.5
4	164.0	0.9843614060182999	1464.9112667423617	37.5
4	168.0	0.9925949754175202	1463.339149338471	37.5
4	172.0	0.9987747866658014	1467.6677790866238	37.5
4	176.0	0.9946521466688699	1467.2702255335423	37.5
4	180.0	0.9968280763866953	1467.8614750575384	37.5
4	184.0	1.0038880808479835	1466.9503665305622	37.5
4	188.0	1.0012640870486393	1467.1048335850928	37.5
4	192.0	1.0085745942330195	1467.064678843021	37.5
4	196.0	1.0128568278443222	1466.0200114904133	37.5
4	200.0	1.0122654958606703	1465.2031667207004	37.5
4	204.0	1.0181387989483919	1465.2333116695484	37.5
4	208.0	1.0184336691215718	1464.3809353780684	37.5
4	212.0	1.0296025165346734	1463.3233827565948	37.5
4	216.0	1.0301504907053283	1462.986390441774	37.5
4	220.0	1.033813829115406	1462.7792228469584	37.5
4	224.0	1.0401026337603387	1462.3359142465747	37.5
4	228.0	1.0474567122906353	1462.7941140638036	37.5
4	232.0	1.0682230655911318	1462.0108106514442	37.5
4	236.0	1.1230606506339336	1461.8429575030202	37.5
4	240.0	1.1421996466803672	1461.4161440744442	37.5
4	244.0	1.117301564644455	1463.262904676727	37.5
4	248.0	1.0271923952262387	1462.157030737438	37.5
4	252.0	0.9842372028816773	1460.1171892963057	37.5
4	256.0	0.9579719170427557	1457.6660624437466	37.5
4	260.0	0.9488964766331602	1458.0757500046002	37.5
4	264.0	0.9467995530493182	1458.6700425720958	37.5
4	268.0	0.9463073036069182	1459.8129807426046	37.5
4	272.0	0.945491221516567	1459.901803391347	37.5
4	276.0	0.9452211469192268	1460.8352245661845	37.5
4	280.0	0.9492977237778024	1460.1594688082382	37.5
4	284.0	0.9533718294257142	1460.291111500297	37.5
4	288.0	0.9595226104518801	1462.092064237716	37.5
4	292.0	0.95790203223307	1460.7894825918468	37.5
4	296.0	0.9673611920578843	1461.5845439035993	37.5
4	300.0	0.972257040283415	1460.6026405677526	37.5
4	304.0	0.978643184615763	1459.633882968321	37.5
4	308.0	0.9765708430748412	1461.7139204584644	37.5
4	312.0	0.984583694342656	1459.8523241105772	37.5
4	316.0	0.985602889367808	1460.428244715548	37.5
4	320.0	0.9896033789506783	1461.550992256134	37.5
4	324.0	0.9962264473538385	1458.986133323676	37.5
4	328.0	0.987263642125031	1460.6951459445231	37.5
4	332.0	0.9945367169710383	1460.539570112365	37.5
4	336.0	0.9923744753874367	1461.0370471405872	37.5
4	340.0	0.9998032625180159	1460.205989305843	37.5
4	344.0	1.0042861324224868	1459.7152264685776	37.5
4	348.0	0.9990484041357554	1459.827072994421	37.5
4	352.0	1.000548418717878	1461.0373797918296	37.5
4	356.0	1.0029383552792004	1460.8929114637858	37.5
4	360.0	1.0086405985634896	1461.6085717857447	37.5
4	364.0	1.0093648610990869	1460.059949277291	37.5
4	368.0	1.0093819151681525	1459.9824758327802	37.5
4	372.0	1.0171643715638568	1460.9764806210894	37.5
4	376.0	1.020547604748363	1459.0201683272046	37.5
4	380.0	1.015271013422348	1459.7476492165856	37.5
4	384.0	1.023846338250019	1459.0817586891203	37.5
4	388.0	1.0274247190387449	1459.729396426725	37.5
4	392.0	1.0262230240338441	1459.5819586206703	37.5
4	396.0	1.030304907492161	1460.125639352891	37.5
4	400.0	1.0346833882556385	1459.042233786952	37.5
4	404.0	1.0391111631686756	1458.9671689525694	37.5
4	408.0	1.0527275236360851	1460.5290190404971	37.5
4	412.0	1.0836174905679563	1459.538626018332	37.5
4	416.0	1.1312741276125124	1459.7845164660216	37.5
4	420.0	1.132683305693178	1460.273196067535	37.5
4	424.0	1.0901737376631844	1458.8665216330428	37.5
4	428.0	1.0056270033220533	1458.2556128885567	37.5
4	432.0	0.9635238323889298	1458.9643637463205	37.5
4	436.0	0.946559559183218	1456.4407016897665	37.5
4	440.0	0.9362759568863952	1457.7447961224132	37.5
4	444.0	0.928530235915949	1457.1380027810558	37.5
4	448.0	0.9327567502299663	1455.756722706053	37.5
4	452.0	0.9281880957273099	1457.3213764901568	37.5
4	456.0	0.9292592642146359	1460.2258268558817	37.5
4	460.0	0.9308922559432223	1460.338811078421	37.5
4	464.0	0.9380253302019317	1462.019473582781	37.5
4	468.0	0.9418139980117866	1460.6975316726252	37.5
4	472.0	0.9412893366905732	1460.7401625268883	37.5
4	476.0	0.9424661689433406	1462.2727384464977	37.5
4	480.0	0.9507401621464742	1460.8520126671865	37.5
4	484.0	0.9555695478115168	1460.773890338075	37.5
4	488.0	0.961696605215309	1461.5848388478998	37.5
4	492.0	0.9606823580424537	1462.238606002359	37.5
4	496.0	0.9605454686935279	1461.6905810890996	37.5
4	500.0	0.9631548487618082	1461.3795436710534	37.5
4	504.0	0.9637773494435384	1459.988904384485	37.5
4	508.0	0.9736263882728906	1460.367972318316	37.5
4	512.0	0.9706061943722575	1457.4580146471678	37.5
4	516.0	0.9761747321532559	1459.2537221770615	37.5
4	520.0	0.9815013514166268	1458.5270343549505	37.5
4	524.0	0.9839413104843359	1459.6362449981275	37.5
4	528.0	0.9846980629369777	1459.8585490115954	37.5
4	532.0	0.9871580518174369	1461.5478929691683	37.5
4	536.0	0.9896105490276728	1462.154014195059	37.5
4	540.0	0.9883922578922076	1460.716539935634	37.5
4	544.0	0.9884218501037999	1460.9091886007566	37.5
4	548.0	0.9872010097194396	1461.1549850638444	37.5
4	552.0	0.9933973650727972	1462.6470342797072	37.5
4	556.0	0.9929804225237876	1460.8238025409994	37.5
4	560.0	0.9979078502203292	1460.5772132754305	37.5
4	564.0	1.0002118927015218	1461.9739836983815	37.5
4	568.0	1.0030521618840451	1461.6342374014782	37.5
4	572.0	1.0025963302830085	1461.427832942249	37.5
4	576.0	1.0060782298048654	1461.5064948697602	37.5
4	580.0	1.0039675714922809	1459.4713385063023	37.5
4	584.0	1.007279763873385	1461.0848594689633	37.5
4	588.0	1.0067197512333053	1459.9545322890306	37.5
4	592.0	1.0194206712198168	1460.2491336336625	37.5
4	596.0	1.0088216383913005	1458.8813973846904	37.5
4	600.0	1.010448126933929	1460.0211742981812	37.5
4	604.0	1.014671571744174	1459.5619509463888	37.5
4	608.0	1.016087122947078	1460.7730070075347	37.5
4	612.0	1.0227840415299738	1460.4252464019455	37.5
4	616.0	1.02215949127245	1459.8601601365935	37.5
4	620.0	1.0296107013882114	1459.5349958151437	37.5
4	624.0	1.0322281974325667	1458.8844806964678	37.5
4	628.0	1.0312989078810633	1462.4270995878032	37.5
4	632.0	1.0452446417108598	1462.8107933997628	37.5
4	636.0	1.0748487206769375	1461.282978728533	37.5
4	640.0	1.1160952973866771	1460.8662513777429	37.5
4	644.0	1.1090396945100651	1458.836559097064	37.5
4	648.0	1.088668896423231	1458.0113626221475	37.5
4	652.0	1.0035007436447234	1459.431936877255	37.5
4	656.0	0.9432681469751008	1475.49084403157	37.5
4	660.0	0.9363305379045059	1476.9865905137592	37.5
4	664.0	0.9252976905471213	1473.7856792702687	37.5
4	668.0	0.9202259755915184	1471.8798102579806	37.5
5	0.0	1.0683399684884698	812.9250392209767	37.5
5	4.0	1.0704776569441194	804.2555148551146	37.5
5	8.0	1.0232885758594048	801.7448407426954	37.5
5	12.0	0.9484724520871076	802.8364096204382	37.5
5	16.0	0.913897054536983	803.1384538398328	37.5
5	20.0	0.9058681563084492	801.9753195351401	37.5
5	24.0	0.8997203176245606	799.9429206496657	37.5
5	28.0	0.8997457712811395	799.5242007038639	37.5
5	32.0	0.9060921916249134	803.8165165478096	37.5
5	36.0	0.8986544850254249	803.800132246517	37.5
5	40.0	0.9066269879988137	802.6681820634802	37.5
5	44.0	0.9087348138245456	803.0395773432997	37.5
5	48.0	0.9212145189087747	801.1692470421212	37.5
5	52.0	0.9258538529386444	800.0113491151726	37.5
5	56.0	0.927151693946969	800.3673057029549	37.5
5	60.0	0.9397368807074324	797.3185709626038	37.5
5	64.0	0.9491395643366456	796.7967990009564	37.5
5	68.0	0.9472879644111286	796.4664838080029	37.5
5	72.0	0.9568359552273812	797.6458576825491	37.5
5	76.0	0.9567771275939477	795.3019005479168	37.5
5	80.0	0.9629147696557346	799.0997165428917	37.5
5	84.0	0.9722113212901177	799.4052940276317	37.5
5	88.0	0.9729993905575876	799.0637570200442	37.5
5	92.0	0.9771807182068262	799.1435981326708	37.5
5	96.0	0.9834293566465396	797.3702555320942	37.5
5	100.0	0.9915039076139772	797.3658462370877	37.5
5	104.0	1.0107549380193466	796.062852644418	37.5
5	108.0	1.0447597984325077	795.596018283969	37.5
5	112.0	1.081038536834905	795.6651541412544	37.5
5	116.0	1.062121380370086	796.3174317813094	37.5
5	120.0	1.0048280391354063	796.44124843332	37.5
5	124.0	0.9440626469178948	795.8026098371075	37.5
5	128.0	0.9244396606619674	795.8843725653951	37.5
5	132.0	0.9186017638208245	796.2756412444191	37.5
5	136.0	0.9152551074563691	795.7814500387825	37.5
5	140.0	0.9175485342093346	795.9453762425552	37.5
5	144.0	0.9171194411802118	796.9792261411864	37.5
5	148.0	0.9237541607638639	796.2497283424194	37.5
5	152.0	0.9271996139028694	796.3041104582655	37.5
5	156.0	0.9298649708671294	809.2002440789989	37.5
5	160.0	0.9452214513043642	815.267026054257	37.5
5	164.0	0.9434812379479314	816.6614062482613	37.5
5	168.0	0.949361249794817	814.6766017122626	37.5
5	172.0	0.9529392898891288	808.2189868193385	37.5
5	176.0	0.9493935319833914	808.686040264607	37.5
5	180.0	0.9609862025029862	808.9520821320906	37.5
5	184.0	0.9631776072746466	809.1857809137722	37.5
5	188.0	0.9647234017571676	808.0554416260621	37.5
5	192.0	0.9633219263509011	805.8165614447678	37.5
5	196.0	0.9661387295097446	800.088586355073	37.5
5	200.0	0.9662861048966589	801.5723704526365	37.5
5	204.0	0.9779214623288801	799.2606455913991	37.5
5	208.0	0.9769972947591671	800.2638476163633	37.5
5	212.0	0.9814352641390416	796.918025897195	37.5
5	216.0	0.9781577496476889	795.9044953838875	37.5
5	220.0	0.9860185278863239	794.3876237526266	37.5
5	224.0	0.9866781462247567	796.4517671897717	37.5
5	228.0	0.9902820689991803	797.5518311102275	37.5
5	232.0	1.0064339150917894	796.7621044674028	37.5
5	236.0	1.0162392759955052	795.5114003798848	37.5
5	240.0	1.0129561687642288	790.4324406688655	37.5
5	244.0	1.0365210225427992	792.3231052726734	37.5
5	248.0	1.0547722011135394	796.5365023267836	37.5
5	252.0	1.0481132120133732	798.1435193276425	37.5
5	256.0	0.9973596826797387	800.6832130026526	37.5
5	260.0	0.9420993934519091	799.0254368499935	37.5
5	264.0	0.9175260259684941	798.0115299246037	37.5
5	268.0	0.9127606605682439	798.4026943718011	37.5
5	272.0	0.9095869369247765	799.4962732053114	37.5
5	276.0	0.9083348787190748	795.7519738333082	37.5
5	280.0	0.9125392536593476	794.912473185986	37.5
5	284.0	0.9114748253748982	795.3751747594039	37.5
5	288.0	0.9178013459696415	791.3182862652812	37.5
5	292.0	0.9224570420153809	794.2651262613838	37.5
5	296.0	0.9232194887301772	799.309754202626	37.5
5	300.0	0.9285893126323069	794.9899800665909	37.5
5	304.0	0.9290218397170957	794.6434598679081	37.5
5	308.0	0.9386679506030786	795.2544561634189	37.5
5	312.0	0.9357441313895949	794.7841386231368	37.5
5	316.0	0.9404207937068619	795.6135079740486	37.5
5	320.0	0.9392349379342099	796.0252407140377	37.5
5	324.0	0.9448968849495607	792.807715376433	37.5
5	328.0	0.9464490005288325	796.6178294972069	37.5
5	332.0	0.9489683479619695	795.7476570066054	37.5
5	336.0	0.9543604387728185	795.2073566622821	37.5
5	340.0	0.9550263521952583	791.6987234949842	37.5
5	344.0	0.9554665270267335	792.0470743094575	37.5
5	348.0	0.9602919042004819	792.7098750668532	37.5
5	352.0	0.9619539236224395	790.4365837819511	37.5
5	356.0	0.9571248790252912	791.3446157773	37.5
5	360.0	0.9621320592656741	788.9770738734748	37.5
5	364.0	0.9655769921498029	789.8328157048843	37.5
5	368.0	0.9654872353639543	787.849069942185	37.5
5	372.0	0.9672467505497901	789.4285891266286	37.5
5	376.0	0.965349654335313	786.6801428519993	37.5
5	380.0	0.970114759981605	783.1377745750912	37.5
5	384.0	0.9750966558349843	783.3613342862532	37.5
5	388.0	0.9752924929636555	778.0858534817014	37.5
5	392.0	0.9843306600135658	777.3067649808197	37.5
5	396.0	0.9828590542499311	776.5740018687509	37.5
5	400.0	0.9857415395869479	772.5208239879044	37.5
5	404.0	0.9920502414521671	774.8732793923378	37.5
5	408.0	0.9971840777422624	776.6204383307293	37.5
5	412.0	0.9983118734441643	774.4823117952587	37.5
5	416.0	0.9995167709187807	772.6375794135336	37.5
5	420.0	0.9996657590958127	770.3163379496206	37.5
5	424.0	1.0186632953125496	773.6924216058537	37.5
5	428.0	1.0454043051128759	777.362322287566	37.5
5	432.0	1.0438817143713324	776.9507227901795	37.5
5	436.0	1.0113327876038687	776.0502734120811	37.5
5	440.0	0.9318034147768459	772.4335882776462	37.5
5	444.0	0.9127660534227842	771.1265208782697	37.5
5	448.0	0.9006920954903103	772.2823176248721	37.5
5	452.0	0.9016776795216882	771.6592168782415	37.5
5	456.0	0.8932990139396035	771.6299046470615	37.5
5	460.0	0.8936504072763839	770.2700889155275	37.5
5	464.0	0.895799879504989	769.5045057945894	37.5
5	468.0	0.8980193260144992	769.1308010801524	37.5
5	472.0	0.8981997635988227	770.2659753519767	37.5
5	476.0	0.902913285974098	770.4139656612804	37.5
5	480.0	0.9015558761558811	768.9506828860284	37.5
5	484.0	0.912290646383932	769.6147664637441	37.5
5	488.0	0.916687125437396	767.5561657947859	37.5
5	492.0	0.9162444797687374	768.1313616217755	37.5
5	496.0	0.9172427059936172	767.2217365934631	37.5
5	500.0	0.925079994724573	767.8614031317921	37.5
5	504.0	0.9240679300934554	764.8564976763711	37.5
5	508.0	0.9270924189990452	771.7695544038256	37.5
5	512.0	0.9312775965343706	767.6768665657794	37.5
5	516.0	0.9343898004121584	765.6386102735354	37.5
5	520.0	0.9389052097304174	763.7981464525296	37.5
5	524.0	0.941090605558253	767.597889087372	37.5
5	528.0	0.9387207277246488	767.7068152392962	37.5
5	532.0	0.9434330535137081	773.9770579201454	37.5
5	536.0	0.942856754367246	774.0017241278075	37.5
5	540.0	0.9453449385332734	772.3985310083589	37.5
5	544.0	0.9449208139382224	772.3989680858169	37.5
5	548.0	0.9454306508976767	773.0240070836143	37.5
5	552.0	0.9509892492817873	774.6862241205281	37.5
5	556.0	0.9515702571083632	772.9519508559764	37.5
5	560.0	0.9587874020263897	773.1798843032734	37.5
5	564.0	0.9536294002707556	772.0986878225162	37.5
5	568.0	0.9538368911086632	771.50574289003	37.5
5	572.0	0.951741785888145	772.7781123399687	37.5
5	576.0	0.9591454942049269	771.7365786760863	37.5
5	580.0	0.9562123104036641	771.5789330960012	37.5
5	584.0	0.9627288020666045	770.9116594403166	37.5
5	588.0	0.962483671161854	771.5009890344693	37.5
5	592.0	0.9686100236928183	771.2378480997162	37.5
5	596.0	0.9621686832202858	771.0044334429332	37.5
5	600.0	0.9644550345069292	771.2310027297261	37.5
5	604.0	0.9705731409980992	770.1496084770846	37.5
5	608.0	0.9740501475953716	771.6027130017442	37.5
5	612.0	0.9701908580882402	769.7203023668284	37.5
5	616.0	0.9754925806270205	769.5222415841848	37.5
5	620.0	0.9838129260109165	770.2000091624487	37.5
5	624.0	0.9803315496461608	768.3523644049786	37.5
5	628.0	0.9751332281375887	768.4962298211278	37.5
5	632.0	0.9727536995760232	765.808775084714	37.5
5	636.0	0.9727736385309097	765.5024759507822	37.5
5	640.0	0.9695003381040576	766.9588303223973	37.5
5	644.0	0.9773712353000429	767.1781926718837	37.5
5	648.0	0.9749855417181894	770.1425220091583	37.5
5	652.0	1.0063881392639926	771.6769189587716	37.5
5	656.0	1.023840180331503	788.5309632116799	37.5
5	660.0	1.026270564180738	788.3975739104908	37.5
5	664.0	0.9927647066059658	787.5908499195783	37.5
5	668.0	0.9238852632562493	783.684748805975	37.5
7	0.0	1.1217397642139748	1783.1384176275126	37.5
7	4.0	1.1069171308858254	1786.839721148319	37.5
7	8.0	1.0369971129513473	1786.4852876532516	37.5
7	12.0	0.9638308606632332	1787.5279540145648	37.5
7	16.0	0.942911984741844	1787.9829118981047	37.5
7	20.0	0.936040068527385	1788.292040193004	37.5
7	24.0	0.9261647209102074	1789.8713327726985	37.5
7	28.0	0.9214719182592086	1792.2089671469334	37.5
7	32.0	0.9295027550109733	1790.1661331326502	37.5
7	36.0	0.9308948794096481	1789.5799735131386	37.5
7	40.0	0.9369702861821546	1788.876773067421	37.5
7	44.0	0.9419209539368998	1789.2460671221852	37.5
7	48.0	0.9529768126687627	1789.2524218021451	37.5
7	52.0	0.9591240406269864	1787.2680342834535	37.5
7	56.0	0.9652106328793403	1788.3429556641972	37.5
7	60.0	0.9746043813313823	1790.1803008457264	37.5
7	64.0	0.9853431707286902	1788.3240644491896	37.5
7	68.0	0.987436988892204	1788.873318952301	37.5
7	72.0	0.9958568982534479	1787.7998432331783	37.5
7	76.0	0.9965231890610085	1789.6598805706587	37.5
7	80.0	1.004260966240774	1789.2404811190506	37.5
7	84.0	1.0100040081853527	1788.7519063749444	37.5
7	88.0	1.0182701822305562	1790.375132336291	37.5
7	92.0	1.0220197115389082	1788.9014781006024	37.5
7	96.0	1.0340053957990074	1788.0047404085403	37.5
7	100.0	1.0463372316412647	1789.4666776153883	37.5
7	104.0	1.105189296079224	1788.9727417148315	37.5
7	108.0	1.129370665093294	1788.5751014266448	37.5
7	112.0	1.1196346417320753	1787.4905193243312	37.5
7	116.0	1.0366099757359424	1786.6060212653606	37.5
7	120.0	0.9765731356416101	1786.5286523635602	37.5
7	124.0	0.9621676166607895	1788.1757772663188	37.5
7	128.0	0.9499307541204093	1790.0674068597118	37.5
7	132.0	0.9473566374289516	1788.0871801309536	37.5
7	136.0	0.9490963441106952	1787.2900567391298	37.5
7	140.0	0.9448263525979242	1786.7007644971648	37.5
7	144.0	0.9526850630237598	1789.3254557044927	37.5
7	148.0	0.9592718283144946	1789.3591129993952	37.5
7	152.0	0.9665596890769607	1788.6768998954062	37.5
7	156.0	0.9658902775142908	1787.7833852422073	37.5
7	160.0	0.9764701550595355	1788.7970229791497	37.5
7	164.0	0.9794303016435945	1789.0221002362478	37.5
7	168.0	0.9823717450648388	1788.6596680657028	37.5
7	172.0	0.9898659389113718	1784.845902806293	37.5
7	176.0	0.9945144426337768	1784.418121473694	37.5
7	180.0	0.9946278325712111	1783.694486567983	37.5
7	184.0	1.004225598973119	1784.2699191223	37.5
7	188.0	0.9996798203502527	1784.3711928019698	37.5
7	192.0	1.0018981615184852	1783.4687201762192	37.5
7	196.0	1.0092807346812396	1783.2886988560062	37.5
7	200.0	1.0106933050965656	1783.4917322730985	37.5
7	204.0	1.0163023033721839	1782.5664918614866	37.5
7	208.0	1.0183727100662496	1782.967824163529	37.5
7	212.0	1.021316312545232	1781.9650237940095	37.5
7	216.0	1.023337815280896	1782.32000243658	37.5
7	220.0	1.0222208024351276	1782.2470224010697	37.5
7	224.0	1.0365461249008674	1781.706281329463	37.5
7	228.0	1.0441390631229828	1782.5977613091716	37.5
7	232.0	1.0759973391091788	1781.4064224550875	37.5
7	236.0	1.1270758592316803	1781.1796003789805	37.5
7	240.0	1.129272687860765	1781.3223645193157	37.5
7	244.0	1.086563092508674	1782.2090867974662	37.5
7	248.0	0.9967215008514653	1781.6590417297498	37.5
7	252.0	0.9704785706374568	1780.912215265234	37.5
7	256.0	0.9544753229177972	1779.4213820843563	37.5
7	260.0	0.9491413321441101	1778.0706473200964	37.5
7	264.0	0.9442634228080106	1778.8949412344914	37.5
7	268.0	0.9423966446468034	1779.2226978997855	37.5
7	272.0	0.9469018181507	1781.36288913492	37.5
7	276.0	0.9436573010252316	1781.2507321144	37.5
7	280.0	0.9502705212764427	1780.283520855337	37.5
7	284.0	0.9538548956742122	1780.012721781888	37.5
7	288.0	0.9544880202333884	1781.931245821277	37.5
7	292.0	0.9501475081720918	1781.7523756770206	37.5
7	296.0	0.9615990987758545	1780.6979968251171	37.5
7	300.0	0.9722705671921278	1781.080737931378	37.5
7	304.0	0.9722900251115885	1780.3513401365924	37.5
7	308.0	0.9759985063101756	1781.8755325462132	37.5
7	312.0	0.9757683719525785	1780.7510117379218	37.5
7	316.0	0.9794861397007133	1781.770425395018	37.5
7	320.0	0.9798781521373203	1780.8174018758605	37.5
7	324.0	0.9855631596504124	1781.7128238340272	37.5
7	328.0	0.9847360588346395	1780.6687679616407	37.5
7	332.0	0.9891916520487947	1781.4368751710945	37.5
7	336.0	0.9923332115083304	1782.1584574744138	37.5
7	340.0	0.9954296908828073	1780.5607908468814	37.5
7	344.0	0.9936847824264481	1780.933953458526	37.5
7	348.0	1.0009069870234846	1780.666931723878	37.5
7	352.0	1.0034310819827057	1781.3407207003115	37.5
7	356.0	1.0064566506175	1780.5716231337203	37.5
7	360.0	1.0070414955241254	1780.6605940604636	37.5
7	364.0	1.0064924449271615	1781.6921020133436	37.5
7	368.0	1.010526995869669	1780.4900763887488	37.5
7	372.0	1.0075566530641784	1781.8410661538976	37.5
7	376.0	1.0134887296181767	1781.319293071431	37.5
7	380.0	1.0189304919637059	1780.9869536776248	37.5
7	384.0	1.0234330902059634	1781.5860083658474	37.5
7	388.0	1.0223167016660468	1781.1489677803236	37.5
7	392.0	1.0262865068891591	1780.7029220168463	37.5
7	396.0	1.0291812574352273	1781.1561035613893	37.5
7	400.0	1.036682422697107	1780.5426643111578	37.5
7	404.0	1.0515336708176206	1781.387246678543	37.5
7	408.0	1.0899389902476466	1780.5255440999308	37.5
7	412.0	1.123521468933188	1780.297924737646	37.5
7	416.0	1.1262567353468285	1780.8684932349631	37.5
7	420.0	1.080344529012506	1781.2438518989095	37.5
7	424.0	0.991025299264166	1781.1829958797075	37.5
7	428.0	0.9606082341113287	1782.802112408154	37.5
7	432.0	0.945325617434017	1781.2053409137177	37.5
7	436.0	0.9440016211855858	1780.1702015660223	37.5
7	440.0	0.9299253715161772	1778.3735674760203	37.5
7	444.0	0.9265706383950975	1779.2959212143296	37.5
7	448.0	0.9258653032331969	1779.090990853044	37.5
7	452.0	0.9354304236415973	1779.2655700799478	37.5
7	456.0	0.9286728594490191	1778.4273676574207	37.5
7	460.0	0.9314493560616317	1778.1136634064003	37.5
7	464.0	0.940011971335532	1779.4302456777198	37.5
7	468.0	0.9373910837306663	1779.6054714118236	37.5
7	472.0	0.9425099238742783	1781.1582110669815	37.5
7	476.0	0.9456192535442077	1781.259899797103	37.5
7	480.0	0.9500882953469233	1780.993658151354	37.5
7	484.0	0.9521643468064006	1781.2467439457355	37.5
7	488.0	0.9597234684615353	1781.4283095181056	37.5
7	492.0	0.9607657734811719	1781.8528411780408	37.5
7	496.0	0.9610380752706691	1782.344780578275	37.5
7	500.0	0.9661234370129709	1781.3105597674703	37.5
7	504.0	0.9632248373549661	1781.0378834529668	37.5
7	508.0	0.9735458100608616	1781.2983320676688	37.5
7	512.0	0.9735869626086774	1781.7730574823438	37.5
7	516.0	0.9727770822293205	1781.734351956312	37.5
7	520.0	0.9745404084824626	1782.27093354704	37.5
7	524.0	0.9840104523121609	1781.781355370756	37.5
7	528.0	0.9840643511044537	1782.8371628136522	37.5
7	532.0	0.9845515441707383	1783.7590158851417	37.5
7	536.0	0.9853696973767836	1783.2298524355613	37.5
7	540.0	0.9895328293120477	1783.453152932446	37.5
7	544.0	0.9838298737798624	1783.1534713319272	37.5
7	548.0	0.9874520707071625	1783.3354315789045	37.5
7	552.0	0.9967051682533107	1784.0081510314203	37.5
7	556.0	0.990911870461801	1783.472658053254	37.5
7	560.0	0.9960476709143906	1783.5796791949522	37.5
7	564.0	0.9962832947350864	1783.2825372691648	37.5
7	568.0	0.9987129894469452	1784.0727212394063	37.5
7	572.0	0.9971296461425195	1783.7399958140782	37.5
7	576.0	0.9987121318005491	1784.3396573396565	37.5
7	580.0	1.0073637886965827	1783.9062370473134	37.5
7	584.0	1.0008374517839176	1783.803909690594	37.5
7	588.0	1.0056843026780333	1783.7603570528267	37.5
7	592.0	1.0139594251071142	1783.614460753702	37.5
7	596.0	1.0074749166865293	1783.6718273210408	37.5
7	600.0	1.013326119619957	1783.2237974449706	37.5
7	604.0	1.014630216893508	1783.428507391457	37.5
7	608.0	1.0178668009062581	1783.1548142505635	37.5
7	612.0	1.02075947043282	1783.1472511830734	37.5
7	616.0	1.0227149007991532	1783.5268867434556	37.5
7	620.0	1.0288710771412548	1783.247978686084	37.5
7	624.0	1.037619241316901	1784.2226712244112	37.5
7	628.0	1.0466993801293174	1783.0362224048986	37.5
7	632.0	1.0935272618333833	1781.7571756770474	37.5
7	636.0	1.115712777064282	1782.3530787889008	37.5
7	640.0	1.105071978447136	1782.0017863745393	37.5
7	644.0	1.0515049499601994	1782.790880388268	37.5
7	648.0	0.9759176916037411	1783.0985337303066	37.5
7	652.0	0.9484064320260246	1784.1098916128803	37.5
7	656.0	0.9354788270859582	1791.7392654130472	37.5
7	660.0	0.9261570306575028	1788.7621513387107	37.5
7	664.0	0.9126583679521157	1786.41840532205	37.5
7	668.0	0.9131314100857562	1783.765604694801	37.5
8	0.0	1.1263006119221144	1708.722232880304	37.5
8	4.0	1.114183840163387	1710.7621526760922	37.5
8	8.0	1.0372599069085617	1710.7982284586385	37.5
8	12.0	0.9698071356443446	1709.2601239591424	37.5
8	16.0	0.9431885973655472	1707.650289347543	37.5
8	20.0	0.9361477963615231	1707.988368139583	37.5
8	24.0	0.9344049848807994	1708.3989819990998	37.5
8	28.0	0.9297170625690263	1707.2645009164312	37.5
8	32.0	0.9366337114204103	1706.9143683669968	37.5
8	36.0	0.936105643051103	1705.8420624378134	37.5
8	40.0	0.9437517932904815	1706.9048353186242	37.5
8	44.0	0.9481047041481211	1706.6397327285574	37.5
8	48.0	0.9543861217951539	1706.108645570455	37.5
8	52.0	0.9623399247558206	1707.525425681515	37.5
8	56.0	0.9737587812712295	1706.5802633332137	37.5
8	60.0	0.9774444652496059	1706.5821604210817	37.5
8	64.0	0.9869846814055455	1706.72162091967	37.5
8	68.0	0.9880067124411229	1707.297491750651	37.5
8	72.0	1.00088680882849	1707.9765266790598	37.5
8	76.0	1.0023293358680943	1706.281145948992	37.5
8	80.0	1.0033698879772794	1707.5190507941293	37.5
8	84.0	1.0118218349823085	1707.1683628073545	37.5
8	88.0	1.0163960882772054	1706.6322164769897	37.5
8	92.0	1.0250737738731992	1707.882692548765	37.5
8	96.0	1.0335581327570416	1707.5188789002702	37.5
8	100.0	1.0423576360323954	1708.4250014682918	37.5
8	104.0	1.0958771039411446	1707.3049917070473	37.5
8	108.0	1.131464660877303	1707.3659466580032	37.5
8	112.0	1.119277290531818	1707.5654897069994	37.5
8	116.0	1.0542254434977076	1709.2037279615754	37.5
8	120.0	0.9840388369078356	1708.4527985306256	37.5
8	124.0	0.9629190545092254	1705.7518094887444	37.5
8	128.0	0.9531464731863093	1705.8376171208326	37.5
8	132.0	0.9390187082275008	1707.398976321092	37.5
8	136.0	0.9452422215067658	1706.1473330948854	37.5
8	140.0	0.9427195479659912	1704.581508786818	37.5
8	144.0	0.9482630100832846	1706.1491749942402	37.5
8	148.0	0.9506951919619365	1706.106526483946	37.5
8	152.0	0.9619799527828968	1706.3019331974465	37.5
8	156.0	0.9634780950688118	1707.7394205947053	37.5
8	160.0	0.9760454662498435	1709.3949920156374	37.5
8	164.0	0.9768970097623532	1708.4974944635337	37.5
8	168.0	0.9801668540178484	1709.4959373641625	37.5
8	172.0	0.9827133098801496	1705.9500070478266	37.5
8	176.0	0.9852467073450477	1706.1521098338255	37.5
8	180.0	0.9940884032908953	1705.6254863190995	37.5
8	184.0	0.9964931417248056	1704.5023067120048	37.5
8	188.0	0.9906429179931792	1704.7307129054475	37.5
8	192.0	0.994738406737868	1703.7928208083608	37.5
8	196.0	0.9956469961975989	1704.8398607012134	37.5
8	200.0	1.0005827225807704	1703.8903108471989	37.5
8	204.0	1.0031098249616612	1702.6192843044407	37.5
8	208.0	1.0062012478072202	1702.7626638758009	37.5
8	212.0	1.0161383403957882	1700.818562682223	37.5
8	216.0	1.0207392567531117	1699.939422826675	37.5
8	220.0	1.0229854215006289	1699.824893433061	37.5
8	224.0	1.028246723385588	1699.004290566096	37.5
8	228.0	1.0352399537548105	1700.0743580252076	37.5
8	232.0	1.0501408501466827	1699.624575706359	37.5
8	236.0	1.0927986448433422	1698.6749323672182	37.5
8	240.0	1.1275360012601303	1698.1526455785215	37.5
8	244.0	1.1232440969604394	1699.2046418325774	37.5
8	248.0	1.0523017681367914	1700.5032798328857	37.5
8	252.0	0.9782590584141672	1700.1372470376953	37.5
8	256.0	0.9579888002035872	1700.9196839300398	37.5
8	260.0	0.9456205372375024	1701.080673799945	37.5
8	264.0	0.9433231080455597	1703.2762196224396	37.5
8	268.0	0.9460321955822918	1700.9641767438773	37.5
8	272.0	0.9365464047601115	1701.7390415903208	37.5
8	276.0	0.9367180271743685	1700.1843902712956	37.5
8	280.0	0.9452319365352027	1697.995211470303	37.5
8	284.0	0.950841575072802	1699.8244266197958	37.5
8	288.0	0.9523422145821246	1699.454647253527	37.5
8	292.0	0.9544320947647054	1698.4963913239608	37.5
8	296.0	0.9577825004878452	1697.396289871055	37.5
8	300.0	0.9636561683753283	1697.6668407410114	37.5
8	304.0	0.9703221064016698	1699.226904871314	37.5
8	308.0	0.9733526334139206	1698.8979516704378	37.5
8	312.0	0.9683331786820224	1698.925881860701	37.5
8	316.0	0.9741866606802926	1699.481939547833	37.5
8	320.0	0.9810532089870583	1697.6069553423642	37.5
8	324.0	0.9794459239016937	1698.5050242351867	37.5
8	328.0	0.9839724177989171	1697.5243900648543	37.5
8	332.0	0.9854089619074405	1698.9811384313414	37.5
8	336.0	0.9863022818865425	1698.867377242064	37.5
8	340.0	0.9915572886874949	1697.4031885863487	37.5
8	344.0	0.9942543063110895	1699.1284029589408	37.5
8	348.0	0.9940095947603323	1698.788934387407	37.5
8	352.0	0.9917340943114391	1697.875365159631	37.5
8	356.0	1.0033579572609792	1697.3817372047497	37.5
8	360.0	0.9981706943186278	1697.0922374677357	37.5
8	364.0	0.9986776210008653	1698.4496544512942	37.5
8	368.0	1.0021520034611031	1698.676037062506	37.5
8	372.0	1.0074170511811742	1697.799768759147	37.5
8	376.0	1.0052937252836918	1697.6549866881169	37.5
8	380.0	1.0116990416295915	1697.3281154123126	37.5
8	384.0	1.0160087453197275	1696.9197212270135	37.5
8	388.0	1.0143062015664546	1698.396225925376	37.5
8	392.0	1.0168204016264053	1698.0815498214436	37.5
8	396.0	1.019308120713136	1697.9166968770023	37.5
8	400.0	1.0276753962369956	1697.8862520134492	37.5
8	404.0	1.0316675883759316	1697.657582974272	37.5
8	408.0	1.036252688985006	1696.3507808833538	37.5
8	412.0	1.0523709037499343	1697.1050964050446	37.5
8	416.0	1.0809483643893283	1697.038383382525	37.5
8	420.0	1.1138508859072584	1697.021455692461	37.5
8	424.0	1.112964518004424	1696.8139058812765	37.5
8	428.0	1.0841507902864786	1697.6257069264843	37.5
8	432.0	1.0028642597637696	1698.230550341832	37.5
8	436.0	0.9552982051455499	1698.7275152494728	37.5
8	440.0	0.9346208474940161	1698.778050706289	37.5
8	444.0	0.9313718981454819	1700.0962112562602	37.5
8	448.0	0.9237137887176061	1699.258262111528	37.5
8	452.0	0.927599874874456	1700.7482001546066	37.5
8	456.0	0.9196252683923896	1698.9795357277624	37.5
8	460.0	0.9247001889678003	1700.351117506641	37.5
8	464.0	0.9215019644697365	1700.8432117451514	37.5
8	468.0	0.9223479152423224	1699.6590986789574	37.5
8	472.0	0.929855885786471	1699.5401729958264	37.5
8	476.0	0.9299960327806926	1700.3487617266585	37.5
8	480.0	0.9363331957377551	1701.4460589061316	37.5
8	484.0	0.9429467180852773	1701.0586396723684	37.5
8	488.0	0.9450184933981519	1700.1379730006438	37.5
8	492.0	0.9479091238740799	1699.4647356041994	37.5
8	496.0	0.9512617406804453	1698.08856153655	37.5
8	500.0	0.9531420621987241	1697.4947269289023	37.5
8	504.0	0.9593372736127012	1697.0157119256137	37.5
8	508.0	0.9598339772866132	1698.0131660539616	37.5
8	512.0	0.9627335561464193	1699.0606197164298	37.5
8	516.0	0.963903235515981	1698.434299167506	37.5
8	520.0	0.9656792979569857	1697.9141576773898	37.5
8	524.0	0.9660490334282589	1697.7950221244337	37.5
8	528.0	0.9747137386650809	1698.076551937959	37.5
8	532.0	0.9770093276258769	1701.4806957145672	37.5
8	536.0	0.9766485992376339	1701.3292001004763	37.5
8	540.0	0.9746599673277082	1701.1357625908504	37.5
8	544.0	0.9739722847622542	1701.77919851267	37.5
8	548.0	0.979245994726021	1700.8351563379574	37.5
8	552.0	0.9821665918828424	1703.8594102291067	37.5
8	556.0	0.976933130307447	1703.151317512689	37.5
8	560.0	0.9875328715323639	1700.9172472307469	37.5
8	564.0	0.9844942872431903	1702.1653180521605	37.5
8	568.0	0.9933386625016524	1701.416717711306	37.5
8	572.0	0.9848978556246483	1703.4577933829953	37.5
8	576.0	0.9911300831730968	1703.6398027948362	37.5
8	580.0	0.9925468575963087	1702.247394011605	37.5
8	584.0	0.9897944134892753	1702.342619525438	37.5
8	588.0	0.9976014785619919	1702.2678581306386	37.5
8	592.0	1.002404019696749	1701.4838963798543	37.5
8	596.0	0.9994154319012186	1701.4228352040093	37.5
8	600.0	0.9949955449018794	1701.2377113195328	37.5
8	604.0	1.002951376856565	1702.248391091782	37.5
8	608.0	0.9964257842568559	1702.2553082741535	37.5
8	612.0	1.0013675195838525	1702.7300224018456	37.5
8	616.0	1.0072972449342914	1702.7995159217594	37.5
8	620.0	1.008598236634712	1701.2665299136963	37.5
8	624.0	1.0122255220031877	1700.802380473409	37.5
8	628.0	1.0139126728857781	1700.367740251583	37.5
8	632.0	1.0186124896951472	1699.3377288133795	37.5
8	636.0	1.0254218619909725	1699.8211538144074	37.5
8	640.0	1.0283154839324409	1700.8782052973525	37.5
8	644.0	1.038377879908042	1701.2371969052758	37.5
8	648.0	1.0664580549236207	1699.899090808114	37.5
8	652.0	1.0964440015904837	1701.312075854209	37.5
8	656.0	1.0907849975387585	1712.191244918116	37.5
8	660.0	1.0621344737756084	1712.0880202139597	37.5
8	664.0	0.9682400085346956	1711.433889026813	37.5
8	668.0	0.9319896535593903	1710.957036920453	37.5
9	0.0	1.1155413968720507	1233.5318661338558	37.5
9	4.0	1.0999180456342876	1238.6540867053443	37.5
9	8.0	1.0234613697117583	1239.675334530465	37.5
9	12.0	0.9498953859601839	1239.557307937514	37.5
9	16.0	0.9341615065738833	1241.1858612672188	37.5
9	20.0	0.9246175416713578	1244.1109936457635	37.5
9	24.0	0.9211845685878244	1243.349653434426	37.5
9	28.0	0.9168203652878877	1245.3969678245355	37.5
9	32.0	0.9240593804884291	1236.3675738446575	37.5
9	36.0	0.9253835919839511	1237.778303024957	37.5
9	40.0	0.9358972474543921	1237.2465360680055	37.5
9	44.0	0.9425385938526739	1237.1187922597055	37.5
9	48.0	0.9461338479483548	1237.6616844605696	37.5
9	52.0	0.9579720463219227	1237.1547518637803	37.5
9	56.0	0.9629221741800371	1235.1870922751918	37.5
9	60.0	0.9750790806910212	1237.513752894936	37.5
9	64.0	0.9790446782206229	1235.618659528971	37.5
9	68.0	0.9809907763829109	1237.495762336134	37.5
9	72.0	0.9901094984654186	1234.6442491899545	37.5
9	76.0	0.9969646696179907	1234.432609748697	37.5
9	80.0	0.9980188168070602	1236.348667589982	37.5
9	84.0	1.0082068187374817	1235.2404816582196	37.5
9	88.0	1.0091495013192355	1236.667610803276	37.5
9	92.0	1.0208970452805528	1237.427614900471	37.5
9	96.0	1.02418175924038	1236.4809100512548	37.5
9	100.0	1.035282990568474	1237.8112962026316	37.5
9	104.0	1.0923027237019727	1237.12901036797	37.5
9	108.0	1.1342691681206984	1236.1222987360009	37.5
9	112.0	1.1172952352232337	1237.7433794902192	37.5
9	116.0	1.0358699171270473	1237.4943131019434	37.5
9	120.0	0.9776836820253244	1236.5335616118282	37.5
9	124.0	0.9569381353870705	1233.5373262411676	37.5
9	128.0	0.9436142586784735	1237.7573978253624	37.5
9	132.0	0.942220294520127	1236.4033006442698	37.5
9	136.0	0.9415482620413202	1235.0741905595346	37.5
9	140.0	0.943526511954983	1234.896541021815	37.5
9	144.0	0.9421504445643923	1235.156127967374	37.5
9	148.0	0.9504735148513436	1236.7390358227644	37.5
9	152.0	0.9565690878713088	1239.4061736386004	37.5
9	156.0	0.9633012707710483	1242.5397393642793	37.5
9	160.0	0.9724626537534388	1240.4227057812886	37.5
9	164.0	0.9762834903636214	1238.7371789784493	37.5
9	168.0	0.9842539579079445	1237.8247047218513	37.5
9	172.0	0.9829928148195987	1233.3417345532732	37.5
9	176.0	0.9903588762610103	1233.239975974312	37.5
9	180.0	0.9924469779918711	1233.9296463540124	37.5
9	184.0	0.9949060734752487	1233.3030132660574	37.5
9	188.0	1.0006129380641486	1236.089711057284	37.5
9	192.0	0.9940248272558748	1234.2436862321724	37.5
9	196.0	1.0000544579702288	1234.7628740304503	37.5
9	200.0	1.0031120286509245	1236.2885614763593	37.5
9	204.0	1.007991844062464	1235.914101750673	37.5
9	208.0	1.0086261455661023	1233.9686064998486	37.5
9	212.0	1.0195741358202883	1231.6976222832247	37.5
9	216.0	1.0178277770212643	1230.7188999531525	37.5
9	220.0	1.0215968742839667	1230.207293730541	37.5
9	224.0	1.031982807182198	1230.787388596081	37.5
9	228.0	1.0330651521855803	1231.0422124063512	37.5
9	232.0	1.0666076036293557	1231.3488451550184	37.5
9	236.0	1.1117217981535736	1230.1097828567224	37.5
9	240.0	1.1206996872409807	1229.5814517116607	37.5
9	244.0	1.1034171911761939	1229.5493632103155	37.5
9	248.0	1.0113658753270256	1229.1775451336136	37.5
9	252.0	0.9665760732345094	1230.1079546368371	37.5
9	256.0	0.951075398096653	1227.3940610818067	37.5
9	260.0	0.9408994015572675	1229.61197162098	37.5
9	264.0	0.9397832795157792	1230.0396162089894	37.5
9	268.0	0.9329748667800013	1230.1244681053784	37.5
9	272.0	0.9399729779599244	1231.970699914861	37.5
9	276.0	0.9358027777034787	1228.9601722376296	37.5
9	280.0	0.941992386792393	1229.593448627833	37.5
9	284.0	0.9479193972323338	1229.2720953428814	37.5
9	288.0	0.9474019064646265	1227.959866131298	37.5
9	292.0	0.9601943563328879	1228.805611574373	37.5
9	296.0	0.9573235186435407	1229.6782015746935	37.5
9	300.0	0.9663144661283508	1229.652515115318	37.5
9	304.0	0.970091081074021	1229.1673264116655	37.5
9	308.0	0.9784251027261249	1229.1475337578568	37.5
9	312.0	0.9763210686994256	1226.9250210314697	37.5
9	316.0	0.9753879983362758	1230.2691864346934	37.5
9	320.0	0.980904449640333	1228.8423159154434	37.5
9	324.0	0.9790769831060443	1228.2442794473789	37.5
9	328.0	0.9879483500074637	1227.6729359960889	37.5
9	332.0	0.9896451680456199	1229.0438517950945	37.5
9	336.0	0.9888981668390922	1226.9277127248938	37.5
9	340.0	0.9915006965919535	1228.5212272710698	37.5
9	344.0	0.9899841083591882	1228.117832701692	37.5
9	348.0	0.9961569652410752	1228.0338435757108	37.5
9	352.0	0.9927962035344164	1228.3665877736028	37.5
9	356.0	0.9986852353683643	1228.3709369737496	37.5
9	360.0	0.9975825879281802	1227.9464709140298	37.5
9	364.0	1.0020220335994061	1227.5274881670912	37.5
9	368.0	1.0041620567669536	1227.5248089156285	37.5
9	372.0	1.0109701448531916	1228.03851402193	37.5
9	376.0	1.0093850130404318	1227.8930420806971	37.5
9	380.0	1.0090390503055455	1225.3884743730775	37.5
9	384.0	1.0171523018007567	1226.8433010187096	37.5
9	388.0	1.0121044835929431	1226.3887822361596	37.5
9	392.0	1.019906362544498	1225.1844204031313	37.5
9	396.0	1.0260062536799395	1227.0455836738904	37.5
9	400.0	1.033281530645381	1226.9777687998037	37.5
9	404.0	1.0346791761167378	1228.2344818359863	37.5
9	408.0	1.0529667921065378	1227.551782045482	37.5
9	412.0	1.1078042901473166	1226.675529018754	37.5
9	416.0	1.1199091451578953	1225.9308030143732	37.5
9	420.0	1.107679962747935	1224.1426380731878	37.5
9	424.0	1.0358217676543486	1222.0766477908332	37.5
9	428.0	0.9634109838435619	1221.4515269943693	37.5
9	432.0	0.9440810247118431	1221.1093456936528	37.5
9	436.0	0.9391390523586778	1226.0943442212651	37.5
9	440.0	0.9237062184567324	1225.197651041792	37.5
9	444.0	0.9248391582468656	1223.7929144239642	37.5
9	448.0	0.9222162220062271	1225.104774816116	37.5
9	452.0	0.9185408101501896	1225.538738519924	37.5
9	456.0	0.9243898864096131	1223.888970165786	37.5
9	460.0	0.929465941960613	1224.4825772383629	37.5
9	464.0	0.9256834096254797	1224.9319125274476	37.5
9	468.0	0.9335861139721232	1223.9949867210605	37.5
9	472.0	0.9371049946519163	1223.2346800709065	37.5
9	476.0	0.9428866979048178	1223.9936677721046	37.5
9	480.0	0.9435925864794789	1223.2982214322842	37.5
9	484.0	0.9467007519469256	1225.9383851975467	37.5
9	488.0	0.953556365316143	1222.8396014979264	37.5
9	492.0	0.9541471995248397	1224.1598818352347	37.5
9	496.0	0.9571872896416809	1221.652796711863	37.5
9	500.0	0.957603942517686	1221.5784349598002	37.5
9	504.0	0.9606350582379056	1222.877978491265	37.5
9	508.0	0.9645639517859618	1217.2637563787748	37.5
9	512.0	0.9681932305505736	1214.1558318980346	37.5
9	516.0	0.9690930701432379	1210.3255140142826	37.5
9	520.0	0.9790092389006263	1211.8697814770087	37.5
9	524.0	0.9744310287571926	1211.1155079344562	37.5
9	528.0	0.9774468489840397	1210.9155163089908	37.5
9	532.0	0.9846845635473894	1214.519724619281	37.5
9	536.0	0.9801206344003188	1214.0790021524936	37.5
9	540.0	0.9836656578876621	1213.4697067699954	37.5
9	544.0	0.9814272420263325	1212.4888841855304	37.5
9	548.0	0.9881200156191683	1213.2009409322905	37.5
9	552.0	0.9861921138809482	1213.4943669440008	37.5
9	556.0	0.9928887113471272	1213.6956631175894	37.5
9	560.0	0.9928212670604385	1212.6712460394983	37.5
9	564.0	0.9903424154078796	1212.8331053898564	37.5
9	568.0	0.9927064082998113	1211.9589921447982	37.5
9	572.0	0.9930155765183069	1212.9984978172115	37.5
9	576.0	1.0018859549354606	1211.9549901628486	37.5
9	580.0	1.0002225767892572	1211.7409998512962	37.5
9	584.0	0.9982581531586986	1213.027861899587	37.5
9	588.0	1.0006901433630047	1211.713812353937	37.5
9	592.0	1.008304522457026	1211.84875617265	37.5
9	596.0	1.0096060768526713	1212.2982181125426	37.5
9	600.0	1.006534784959363	1212.6483822485006	37.5
9	604.0	1.0087534706642554	1211.8980152693434	37.5
9	608.0	1.0115845483844148	1211.691708889037	37.5
9	612.0	1.016561339304956	1211.8680926150382	37.5
9	616.0	1.020029963363668	1212.454118651583	37.5
9	620.0	1.0284366125965478	1211.5411161976672	37.5
9	624.0	1.0338972145396008	1211.444137865786	37.5
9	628.0	1.0390804686079278	1212.9585743096873	37.5
9	632.0	1.093324485898204	1212.119143314963	37.5
9	636.0	1.1040870573143633	1211.3662984196585	37.5
9	640.0	1.09839152178516	1211.0170182166237	37.5
9	644.0	1.0353767231353097	1209.434661818908	37.5
9	648.0	0.9596540227927135	1209.1660895252196	37.5
9	652.0	0.9342016262347169	1206.7855885141944	37.5
9	656.0	0.9264497312801915	1225.9799818789002	37.5
9	660.0	0.9224367520474599	1232.3830509846766	37.5
9	664.0	0.9092889035763667	1230.6751085274916	37.5
9	668.0	0.9043977861373909	1228.795786596064	37.5
10	0.0	1.0763560685155893	878.3566370970802	37.5
10	4.0	1.0610739677664642	866.5999916234782	37.5
10	8.0	0.9908253265124797	865.4385320462075	37.5
10	12.0	0.9344824738046551	865.776111095552	37.5
10	16.0	0.9083807364374709	864.79082624633	37.5
10	20.0	0.9038568041927322	872.2672050224631	37.5
10	24.0	0.8966681004572098	870.4544073947275	37.5
10	28.0	0.9004741251184725	870.2413893358837	37.5
10	32.0	0.9015981058270476	868.1800857814048	37.5
10	36.0	0.9052051329980038	867.3524317874154	37.5
10	40.0	0.914518211604736	868.4489725629741	37.5
10	44.0	0.9230896148593608	868.3605259872073	37.5
10	48.0	0.922377850223044	866.9024846206833	37.5
10	52.0	0.9358057286999268	866.5846501795659	37.5
10	56.0	0.9368351790974205	865.8363267896752	37.5
10	60.0	0.9408014162479378	864.0794562056547	37.5
10	64.0	0.9516850923016935	860.9234230394864	37.5
10	68.0	0.9544937623517348	862.4559482884296	37.5
10	72.0	0.9592862682972974	860.4687139479099	37.5
10	76.0	0.9659533045888042	861.1030244343754	37.5
10	80.0	0.9699874089879764	865.5004239777094	37.5
10	84.0	0.9711311333691195	864.3830988482553	37.5
10	88.0	0.9822652080949915	865.2911638644346	37.5
10	92.0	0.9838525538094269	865.3392771191996	37.5
10	96.0	0.989835532976412	862.8521617344932	37.5
10	100.0	1.0004169669595961	863.549953474409	37.5
10	104.0	1.0360069227981108	863.4871658052618	37.5
10	108.0	1.085644358598433	862.1778542617886	37.5
10	112.0	1.0872187759791845	860.7876093462378	37.5
10	116.0	1.0314287721159987	863.437196194492	37.5
10	120.0	0.9549950547485917	861.9598956335698	37.5
10	124.0	0.9317857003807115	860.3270251248788	37.5
10	128.0	0.9184560381453039	859.5212040836482	37.5
10	132.0	0.9137465049733315	860.409590238427	37.5
10	136.0	0.9154511941751884	863.7192420746181	37.5
10	140.0	0.9166109944320188	860.2721495235708	37.5
10	144.0	0.9207356231797227	860.9620512920542	37.5
10	148.0	0.925242171032352	864.1830239701563	37.5
10	152.0	0.9327261375438688	869.4161539594678	37.5
10	156.0	0.9386256158031566	875.2572152669981	37.5
10	160.0	0.9487525031006393	875.6107663069421	37.5
10	164.0	0.9510320999539033	874.6280083037451	37.5
10	168.0	0.9571277403144199	873.8989517739599	37.5
10	172.0	0.9641113516983492	865.1595517812185	37.5
10	176.0	0.9632046215470195	863.8047836225994	37.5
10	180.0	0.9643264171851129	865.331519849413	37.5
10	184.0	0.9723729613074613	865.5692876182865	37.5
10	188.0	0.9690055036279578	865.2637109803644	37.5
10	192.0	0.9751766329710718	865.3131118386898	37.5
10	196.0	0.9819802881931786	862.8398563337117	37.5
10	200.0	0.9762517838198613	864.6711842655192	37.5
10	204.0	0.9849118124927181	863.78666380495	37.5
10	208.0	0.9830663864675058	865.4318150152931	37.5
10	212.0	0.9853981908976386	861.2508394614829	37.5
10	216.0	0.9927415585287495	859.0960796312378	37.5
10	220.0	0.9934382278944139	857.2172986591561	37.5
10	224.0	0.9954607408003971	854.7769938296846	37.5
10	228.0	1.0075800742116092	855.8670021357244	37.5
10	232.0	1.0188813848675704	856.5083287260252	37.5
10	236.0	1.043120497846255	855.104550252044	37.5
10	240.0	1.0732727757270975	852.6605785224261	37.5
10	244.0	1.0747556022368205	853.9331962742605	37.5
10	248.0	1.0388167295860709	856.1357525053812	37.5
10	252.0	0.9638877453983077	859.8138303090892	37.5
10	256.0	0.9287573228130795	858.9493024682711	37.5
10	260.0	0.9230601377833348	855.8591188060376	37.5
10	264.0	0.9179370279971947	856.6755789702073	37.5
10	268.0	0.9104530536064473	856.5587546646177	37.5
10	272.0	0.9146216699039692	855.1849022900298	37.5
10	276.0	0.9179302008394655	855.8172485761139	37.5
10	280.0	0.9213203077396156	855.7964676251196	37.5
10	284.0	0.9215222147176161	853.7909365996037	37.5
10	288.0	0.9239771114515567	854.8436963063389	37.5
10	292.0	0.9276533325211029	854.1653490217294	37.5
10	296.0	0.9272351737244058	856.0768429822126	37.5
10	300.0	0.9361211490901781	854.9005622389454	37.5
10	304.0	0.941885647221727	855.9511461499097	37.5
10	308.0	0.9465758710585467	853.461301984529	37.5
10	312.0	0.9462476903427606	854.2016206389852	37.5
10	316.0	0.944644468975358	854.3422713834346	37.5
10	320.0	0.9512475139170408	854.6754600186774	37.5
10	324.0	0.9561682887024338	854.9486962513434	37.5
10	328.0	0.9543555606962167	854.13214673316	37.5
10	332.0	0.9522018056183766	853.583483607337	37.5
10	336.0	0.9639715537652451	853.6303872574739	37.5
10	340.0	0.9636728454882195	853.2174950978533	37.5
10	344.0	0.9608823504668857	854.9102141351786	37.5
10	348.0	0.9730871097288386	853.3229560915526	37.5
10	352.0	0.9644675490061525	853.9383317285506	37.5
10	356.0	0.9681674936980726	854.4983653867815	37.5
10	360.0	0.9700792703535676	855.3189916704677	37.5
10	364.0	0.9716096221462693	854.497357782424	37.5
10	368.0	0.9791482414325751	854.3083537889047	37.5
10	372.0	0.9775784204282515	855.2019763555007	37.5
10	376.0	0.9774970746386771	853.7458764022516	37.5
10	380.0	0.9791310872155453	853.6307511945241	37.5
10	384.0	0.982682134961777	852.5227307397088	37.5
10	388.0	0.9885874140629392	848.0904462038926	37.5
10	392.0	0.9902404939810354	846.1541245912645	37.5
10	396.0	0.9908826146228866	844.0169462630095	37.5
10	400.0	0.9973849902459437	842.9864882755211	37.5
10	404.0	1.0054027382608712	842.8820624827914	37.5
10	408.0	1.010845380713	843.4588978400235	37.5
10	412.0	1.0248959782644518	842.3573999008518	37.5
10	416.0	1.0595763464894308	840.7097002678275	37.5
10	420.0	1.0690562188096067	839.9126165072703	37.5
10	424.0	1.0515269031336718	841.2626795117324	37.5
10	428.0	0.9901791985127775	851.4930991643588	37.5
10	432.0	0.9329316225745136	852.3324095633235	37.5
10	436.0	0.9180563091134163	853.5356988092242	37.5
10	440.0	0.9034150323085659	849.5237591110761	37.5
10	444.0	0.9062077305338947	848.71228267914	37.5
10	448.0	0.8983755495542267	849.6826618351233	37.5
10	452.0	0.8973109740733312	848.6339315569965	37.5
10	456.0	0.8960349930233217	849.7703206491095	37.5
10	460.0	0.9016893792102343	849.5169749366928	37.5
10	464.0	0.905290761615779	849.1491295283071	37.5
10	468.0	0.9083823462677254	847.8061488926105	37.5
10	472.0	0.9079746185813043	847.2726715146284	37.5
10	476.0	0.9122860448424581	847.4255273822179	37.5
10	480.0	0.9192026473982787	845.2275126789423	37.5
10	484.0	0.9144487364853308	846.6365571936453	37.5
10	488.0	0.9229864792494384	846.5117173764722	37.5
10	492.0	0.9245143078059889	846.3740398210836	37.5
10	496.0	0.9307668570372938	846.071263898683	37.5
10	500.0	0.9331727977873444	843.5595489883696	37.5
10	504.0	0.9367145069585411	845.3544463260597	37.5
10	508.0	0.9402966919591387	854.1571017062406	37.5
10	512.0	0.9417631824657356	855.3233234536548	37.5
10	516.0	0.9415969310802973	852.8157107301333	37.5
10	520.0	0.9468605538293817	852.4505619551364	37.5
10	524.0	0.9517270920438874	852.7365461316408	37.5
10	528.0	0.9488706807296862	852.372631319703	37.5
10	532.0	0.9524634008915353	853.9504609127138	37.5
10	536.0	0.9506659163532034	852.6444957166245	37.5
10	540.0	0.9536680171663712	854.1389086724396	37.5
10	544.0	0.952026114848892	854.3556721345662	37.5
10	548.0	0.9568501742527218	851.8332754939228	37.5
10	552.0	0.9581659989470501	853.399425942169	37.5
10	556.0	0.9593719978369244	851.8370213279572	37.5
10	560.0	0.9660520665130903	852.0451977660248	37.5
10	564.0	0.9621539488594358	852.5117565812411	37.5
10	568.0	0.9673412242053769	852.0000311685086	37.5
10	572.0	0.9632675205308637	851.5100467369599	37.5
10	576.0	0.9692051334726076	851.6307220710679	37.5
10	580.0	0.9737737477320174	852.4878320978357	37.5
10	584.0	0.9727054784414978	852.1185717037401	37.5
10	588.0	0.9745345605843542	849.8229940152642	37.5
10	592.0	0.985428511671923	851.0081424979439	37.5
10	596.0	0.9698035629591063	850.8359270734873	37.5
10	600.0	0.9802443980618841	851.8668954978593	37.5
10	604.0	0.9760086349933045	852.0532562811272	37.5
10	608.0	0.9892437330256565	852.5729461356351	37.5
10	612.0	0.9833871158889719	852.5545369516374	37.5
10	616.0	0.9886032393678215	852.4654280934436	37.5
10	620.0	0.9942794762595518	852.2307313841742	37.5
10	624.0	0.9928185446009046	852.6353548044178	37.5
10	628.0	0.999732415818623	852.1619372671533	37.5
10	632.0	1.0072825847631897	850.4637273432201	37.5
10	636.0	1.0316903903856178	847.3973551633045	37.5
10	640.0	1.0557791497049598	846.474509162163	37.5
10	644.0	1.045286359273521	848.1274146573413	37.5
10	648.0	1.0108387452011107	849.5504240453118	37.5
10	652.0	0.9374633201131618	845.8090423878318	37.5
10	656.0	0.9027900454880183	864.3227211043363	37.5
10	660.0	0.9045434045335828	865.9700680668025	37.5
10	664.0	0.8890966431160078	863.2753265210316	37.5
10	668.0	0.8817581059760193	857.3857225965445	37.5
11	0.0	1.1066406247948524	957.2878492423416	37.5
11	4.0	1.0898146105377458	947.5833002588856	37.5
11	8.0	1.0126474847346416	945.4110475321398	37.5
11	12.0	0.9499529391530295	948.3215594715712	37.5
11	16.0	0.9350945288392941	948.2481095994236	37.5
11	20.0	0.924614557554436	951.7413058229872	37.5
11	24.0	0.9195362886025323	948.9686825733164	37.5
11	28.0	0.916458009460069	948.4826976119684	37.5
11	32.0	0.9265839291499018	950.3159401091024	37.5
11	36.0	0.9317451606031397	950.614448273596	37.5
11	40.0	0.9340657484045533	950.2393502297672	37.5
11	44.0	0.944659195139259	947.6437506454866	37.5
11	48.0	0.9480908392551789	947.8129558122502	37.5
11	52.0	0.9621698375867657	948.3740593090404	37.5
11	56.0	0.9622124373854175	947.25562290267	37.5
11	60.0	0.9726291275257923	945.7486753111538	37.5
11	64.0	0.9778667844204055	944.9968688434396	37.5
11	68.0	0.9806634314466687	943.9070888906276	37.5
11	72.0	0.9886086507956674	942.3948669156146	37.5
11	76.0	0.9941090103902291	942.6454966009164	37.5
11	80.0	0.995700278892855	944.6455501004826	37.5
11	84.0	1.0052686674441595	944.365897375038	37.5
11	88.0	1.0100042523700923	945.6480011594956	37.5
11	92.0	1.0165533677576852	945.1901826540284	37.5
11	96.0	1.0281346224266266	945.1745750976024	37.5
11	100.0	1.0386391576029184	945.3733915996778	37.5
11	104.0	1.101983457361197	945.4432955102324	37.5
11	108.0	1.1257904154904903	946.265608539346	37.5
11	112.0	1.1116874412703488	946.684472000836	37.5
11	116.0	1.0192422246202844	946.1863850780288	37.5
11	120.0	0.9731785366158159	945.5264065375123	37.5
11	124.0	0.9543527926767071	946.2730436300276	37.5
11	128.0	0.9444063687805652	942.0013700477076	37.5
11	132.0	0.9374427741940276	944.3003440994992	37.5
11	136.0	0.941802969213736	942.9357550356872	37.5
11	140.0	0.9459082653566454	943.3458146050566	37.5
11	144.0	0.9479531961116825	944.232673463039	37.5
11	148.0	0.9507752315759247	944.318295226724	37.5
11	152.0	0.9542432675204641	951.2003417651453	37.5
11	156.0	0.9658068075108566	957.4154162900082	37.5
11	160.0	0.9786378184444109	956.2358638968636	37.5
11	164.0	0.9760439486175669	956.1306864311516	37.5
11	168.0	0.9827161042834804	953.5215071151904	37.5
11	172.0	0.9897684622132266	945.497986075373	37.5
11	176.0	0.9913054161067334	947.4864041444588	37.5
11	180.0	0.9963133804733195	947.0665571064924	37.5
11	184.0	0.9942404158416901	947.629460750276	37.5
11	188.0	1.0009574174779678	947.4914641409738	37.5
11	192.0	1.000054089859952	945.4469797490324	37.5
11	196.0	1.000154542000884	944.9715196392692	37.5
11	200.0	1.005490344977971	945.5621679909348	37.5
11	204.0	1.010713096570369	945.229499946312	37.5
11	208.0	1.0109294354850678	944.772621165425	37.5
11	212.0	1.015633518978221	941.435876681874	37.5
11	216.0	1.0173808899565762	942.1083277518248	37.5
11	220.0	1.0242440051749524	938.2530510684102	37.5
11	224.0	1.0314374562272375	938.3894446750564	37.5
11	228.0	1.0397588198520316	937.5915756512184	37.5
11	232.0	1.059538693083372	936.461906150426	37.5
11	236.0	1.1130521006166048	936.2413751890468	37.5
11	240.0	1.1278136993590586	937.6127904412284	37.5
11	244.0	1.0968171908745687	939.9895100184544	37.5
11	248.0	1.0091161524316448	940.203706154144	37.5
11	252.0	0.9677851970270304	939.4447646881994	37.5
11	256.0	0.9465085063514285	937.4021337676792	37.5
11	260.0	0.9426935723164171	939.2442440427976	37.5
11	264.0	0.9373692228078727	938.5744142921786	37.5
11	268.0	0.9346991356416043	937.4640753165858	37.5
11	272.0	0.937922807870596	938.3147831575856	37.5
11	276.0	0.9386154661375826	936.662585793718	37.5
11	280.0	0.9435878710833518	937.012464323348	37.5
11	284.0	0.947555976015297	935.818627961335	37.5
11	288.0	0.9459893234295925	938.6025901468716	37.5
11	292.0	0.9547733237034193	936.5543802190788	37.5
11	296.0	0.958367755570233	937.7517255988928	37.5
11	300.0	0.9638954285458173	936.5663626217686	37.5
11	304.0	0.9694703406641985	936.8237878622346	37.5
11	308.0	0.9748067939598816	936.3297427326648	37.5
11	312.0	0.9778391684707406	937.5372805509862	37.5
11	316.0	0.9773593803477797	937.5320759612548	37.5
11	320.0	0.9777347611782605	936.5363615494132	37.5
11	324.0	0.9835142635268719	937.0595209720178	37.5
11	328.0	0.9786004211287234	936.5077570509236	37.5
11	332.0	0.9866445929552549	936.9281628422696	37.5
11	336.0	0.9889922860357402	936.5382352732228	37.5
11	340.0	0.9905016404080426	935.4361893160716	37.5
11	344.0	0.9898838546790587	934.2997309691236	37.5
11	348.0	0.9921574634651136	937.0343218387912	37.5
11	352.0	0.9954231722881359	935.81678897737	37.5
11	356.0	1.003097416884648	935.8195728464088	37.5
11	360.0	0.9972965919473525	936.4329062952816	37.5
11	364.0	1.0002268404259314	936.7614060525984	37.5
11	368.0	1.003736236633162	935.8820435736712	37.5
11	372.0	1.0066109479036616	936.20964878036	37.5
11	376.0	1.008508620515872	934.431162780328	37.5
11	380.0	1.0072944926345642	933.8386773548516	37.5
11	384.0	1.0142178793803969	933.288395646008	37.5
11	388.0	1.0159172308336397	933.9821499575244	37.5
11	392.0	1.0166767938777597	933.2222931366384	37.5
11	396.0	1.028541743530921	932.0645056848566	37.5
11	400.0	1.0276267101781813	932.2605559924816	37.5
11	404.0	1.040546892797588	931.6657065467977	37.5
11	408.0	1.0567160671214773	931.2713650464436	37.5
11	412.0	1.108338452229177	931.5543118247192	37.5
11	416.0	1.1208018250541691	933.0470849113512	37.5
11	420.0	1.098831244436877	932.6852380717712	37.5
11	424.0	1.0231719213171884	933.9290941958388	37.5
11	428.0	0.9589931145853275	932.8726450694496	37.5
11	432.0	0.9400699529205723	930.7781313408632	37.5
11	436.0	0.936607647640933	930.5284231328728	37.5
11	440.0	0.9193463881540477	930.2233839243188	37.5
11	444.0	0.9222239088008811	928.205259714326	37.5
11	448.0	0.9176280461833219	927.3018522958992	37.5
11	452.0	0.9230351761039935	926.6531098322214	37.5
11	456.0	0.9214974757021729	927.8909529493216	37.5
11	460.0	0.9269681807687674	928.0987737951406	37.5
11	464.0	0.9286418056183618	925.7969254621844	37.5
11	468.0	0.9357054530789306	926.418665905102	37.5
11	472.0	0.9420606694740079	926.722105067708	37.5
11	476.0	0.9392985492200658	926.6853492688404	37.5
11	480.0	0.9465617144258177	925.8536181421936	37.5
11	484.0	0.9527489925467227	925.7507980884432	37.5
11	488.0	0.9554406781516281	925.5950224714215	37.5
11	492.0	0.9562159789057655	925.9650216861728	37.5
11	496.0	0.9576311671453999	925.4783234991512	37.5
11	500.0	0.9618778685637741	925.3435716812832	37.5
11	504.0	0.9610082014362754	923.716175158215	37.5
11	508.0	0.9626101611766158	932.4606460180069	37.5
11	512.0	0.96975879227128	925.7383875737116	37.5
11	516.0	0.9697135210212712	924.9419546470824	37.5
11	520.0	0.979957876733766	925.8614435696726	37.5
11	524.0	0.9812170405359024	921.6975515688564	37.5
11	528.0	0.9779397639031325	924.2881587151452	37.5
11	532.0	0.9872750002314805	924.4523303812924	37.5
11	536.0	0.9859132760416763	924.4975144104168	37.5
11	540.0	0.9822526756158139	926.7495461150512	37.5
11	544.0	0.9814214032982097	926.4678920871736	37.5
11	548.0	0.9875835010830863	925.38325805368	37.5
11	552.0	0.9937595156859124	926.431723753734	37.5
11	556.0	0.9894425617077082	925.0284430053968	37.5
11	560.0	0.9951878312854381	924.9488028296428	37.5
11	564.0	0.9935319289756498	925.9051875103283	37.5
11	568.0	0.996208397125414	924.4724337316616	37.5
11	572.0	0.9936295106390169	924.9819523660914	37.5
11	576.0	0.9961087761777991	924.9438104853548	37.5
11	580.0	0.9985469155685845	923.9289033499408	37.5
11	584.0	1.0058668145686318	924.738771672994	37.5
11	588.0	1.0027384088688063	923.0358764829851	37.5
11	592.0	1.0079353037938361	921.9392844128744	37.5
11	596.0	1.0045568636003077	922.1029302509452	37.5
11	600.0	1.01333207156672	922.9606583773572	37.5
11	604.0	1.016224003273636	922.7705078777856	37.5
11	608.0	1.0164896103251504	924.0224292245608	37.5
11	612.0	1.0212531849634447	923.4423983103712	37.5
11	616.0	1.0279163402199927	922.6380246964376	37.5
11	620.0	1.0310148651384137	921.8139219415312	37.5
11	624.0	1.0383058119545772	922.4087667304872	37.5
11	628.0	1.0674581808391748	922.8387029921738	37.5
11	632.0	1.1023722684313464	923.288542757952	37.5
11	636.0	1.1010125212100732	924.9985991849068	37.5
11	640.0	1.0814536601115776	923.7440430855644	37.5
11	644.0	0.987016257475222	923.2660489302866	37.5
11	648.0	0.9394331651035891	922.4106307246766	37.5
11	652.0	0.9250353884576117	917.0697374607269	37.5
11	656.0	0.9184440622480384	933.2749785772168	37.5
11	660.0	0.9141012255897225	932.0206932864522	37.5
11	664.0	0.9063093852396081	934.2281125502318	37.5
11	668.0	0.9048717298505613	929.0597173420692	37.5
12	0.0	1.1274481805088619	1391.74262019498	37.5
12	4.0	1.1110387305818148	1388.942757547121	37.5
12	8.0	1.036010863068973	1385.9046179558334	37.5
12	12.0	0.9615724703440838	1386.837361768308	37.5
12	16.0	0.9402420075773341	1386.6207095888014	37.5
12	20.0	0.9280617355550626	1382.9895952535944	37.5
12	24.0	0.9263539600844263	1385.907929027048	37.5
12	28.0	0.9231712360258328	1382.5306465251888	37.5
12	32.0	0.931614569656801	1383.7058358472514	37.5
12	36.0	0.9279541215577525	1383.0146098670843	37.5
12	40.0	0.9349672225074088	1383.8309572880382	37.5
12	44.0	0.9448854006753586	1383.4024015050322	37.5
12	48.0	0.9506821977489683	1388.5581255127277	37.5
12	52.0	0.9601250190361521	1384.9101529635952	37.5
12	56.0	0.9701173855495079	1386.1053417553949	37.5
12	60.0	0.9732247510511824	1384.0573111518552	37.5
12	64.0	0.9879439972970305	1384.4069603055675	37.5
12	68.0	0.9875308500741157	1385.2802698610456	37.5
12	72.0	0.9943961206005806	1388.4161552374046	37.5
12	76.0	0.9997769999130779	1386.9152954121805	37.5
12	80.0	1.0026643496274303	1386.8631821070771	37.5
12	84.0	1.0137463899798633	1385.0716220856175	37.5
12	88.0	1.0138941295394308	1385.933563486752	37.5
12	92.0	1.021231895544841	1385.3716473619718	37.5
12	96.0	1.026082166908675	1384.631372624398	37.5
12	100.0	1.0455341457543776	1384.4975540218338	37.5
12	104.0	1.0949345185343908	1384.959704917067	37.5
12	108.0	1.1405660609372048	1384.9490345218992	37.5
12	112.0	1.1295672877397338	1385.479521124317	37.5
12	116.0	1.0505960703513306	1386.0505341271828	37.5
12	120.0	0.9794434773634446	1384.5562809960877	37.5
12	124.0	0.9607293763712094	1383.1599322392558	37.5
12	128.0	0.9482182482601522	1382.728840973238	37.5
12	132.0	0.945119311249438	1381.8524795838057	37.5
12	136.0	0.9450568938515954	1384.0458395434514	37.5
12	140.0	0.9482180276947685	1382.1262574922537	37.5
12	144.0	0.9545451986023471	1382.4675274633137	37.5
12	148.0	0.9605475743904527	1381.8753219717537	37.5
12	152.0	0.961580293507892	1378.3763814587776	37.5
12	156.0	0.9681826532324579	1382.3438750814712	37.5
12	160.0	0.975105463948277	1386.7468978875197	37.5
12	164.0	0.9826014654744104	1388.4480133727975	37.5
12	168.0	0.9836831145629955	1386.0650251827894	37.5
12	172.0	0.985939108971828	1392.8030262640102	37.5
12	176.0	0.9921453466333364	1391.6956097195696	37.5
12	180.0	0.9969748078021058	1392.1845184642943	37.5
12	184.0	1.0023583924399615	1391.3356868019391	37.5
12	188.0	1.0014489480774964	1391.0861261356683	37.5
12	192.0	1.0017438937544028	1389.0373598516596	37.5
12	196.0	1.0071971665329813	1388.7605833764344	37.5
12	200.0	1.012256788459167	1391.3877870073509	37.5
12	204.0	1.014997400285569	1387.9820840299212	37.5
12	208.0	1.01415413234341	1388.0221832201717	37.5
12	212.0	1.0194648292730513	1387.4448007970966	37.5
12	216.0	1.0221311226903287	1385.7434280644293	37.5
12	220.0	1.030011618583027	1384.997841015185	37.5
12	224.0	1.0359572605768377	1384.7013392204235	37.5
12	228.0	1.0453123668918232	1384.6734417345378	37.5
12	232.0	1.0701458101557797	1384.1489432837968	37.5
12	236.0	1.1287419480074627	1384.4004946441787	37.5
12	240.0	1.1277077985510722	1385.1537929531194	37.5
12	244.0	1.0991484462991967	1385.7310190852877	37.5
12	248.0	1.010099033530147	1384.9996506578177	37.5
12	252.0	0.9699912196035577	1386.3903567627665	37.5
12	256.0	0.9523382564704173	1386.308650333379	37.5
12	260.0	0.945971546554175	1385.6293935193594	37.5
12	264.0	0.9420172845135564	1385.844842849614	37.5
12	268.0	0.9358220245919037	1384.9622171337835	37.5
12	272.0	0.938602305852648	1386.2851866790947	37.5
12	276.0	0.9424314469573993	1386.9797277098955	37.5
12	280.0	0.9446213950096447	1386.969470045916	37.5
12	284.0	0.9566397640762719	1386.8815116924306	37.5
12	288.0	0.9604065526340605	1384.9458971195752	37.5
12	292.0	0.9576585015248817	1386.7677989734898	37.5
12	296.0	0.9618776777106338	1385.2643210103688	37.5
12	300.0	0.9703548799340697	1385.7302803970708	37.5
12	304.0	0.9739780261204237	1385.9042123256825	37.5
12	308.0	0.9827573663634558	1384.4346001500144	37.5
12	312.0	0.9799383524891063	1386.4528122326458	37.5
12	316.0	0.9845675675558653	1385.1334853009084	37.5
12	320.0	0.9810153064584097	1386.186752121332	37.5
12	324.0	0.9871882478078147	1384.9187244620337	37.5
12	328.0	0.9889723970562977	1384.367414601874	37.5
12	332.0	0.9853319267445114	1385.0761326239176	37.5
12	336.0	0.9936974302459375	1386.6398357442008	37.5
12	340.0	0.9965912051080164	1385.4956501254944	37.5
12	344.0	0.9967212820145224	1385.1352988370952	37.5
12	348.0	0.9997252468594691	1384.2885226823498	37.5
12	352.0	0.9960148022667776	1385.1488055604343	37.5
12	356.0	1.0015654927710032	1384.414112667261	37.5
12	360.0	1.005748381179111	1384.4981307134933	37.5
12	364.0	1.012177365966044	1385.1495182806598	37.5
12	368.0	1.0101357689538255	1385.0813080280366	37.5
12	372.0	1.0119541509731897	1385.0539043739136	37.5
12	376.0	1.019895828839379	1385.126776733104	37.5
12	380.0	1.0161611403694368	1384.2600022403487	37.5
12	384.0	1.021124281028753	1384.308383553376	37.5
12	388.0	1.0252882841848399	1384.0395465422314	37.5
12	392.0	1.0246066074073583	1383.2842208416791	37.5
12	396.0	1.029622449885676	1382.765190921937	37.5
12	400.0	1.0368383982117262	1383.4175287415917	37.5
12	404.0	1.046921627239283	1381.3981122134169	37.5
12	408.0	1.0850579356728862	1382.103377739703	37.5
12	412.0	1.122052076550361	1382.673488695602	37.5
12	416.0	1.1293006708699185	1382.8753561069489	37.5
12	420.0	1.0969649445451326	1386.092166119258	37.5
12	424.0	0.9940159342629551	1385.043502918497	37.5
12	428.0	0.9632414668101573	1386.5202609928656	37.5
12	432.0	0.9447058132406019	1383.3649468972203	37.5
12	436.0	0.941111307447165	1383.1541400121391	37.5
12	440.0	0.9260653675135035	1383.434007007568	37.5
12	444.0	0.9291879244575754	1385.1935735230436	37.5
12	448.0	0.9285404544382313	1382.7629838470432	37.5
12	452.0	0.929278032964165	1383.7014625616962	37.5
12	456.0	0.9334376139538003	1382.621810277413	37.5
12	460.0	0.934737197810201	1383.9773864155536	37.5
12	464.0	0.9326363437675356	1383.2013738609164	37.5
12	468.0	0.9399583720629278	1383.5589494721785	37.5
12	472.0	0.9422374137627942	1383.912203156195	37.5
12	476.0	0.9468499026352699	1382.8582182636242	37.5
12	480.0	0.9490312404693073	1383.2356210799437	37.5
12	484.0	0.954088963465193	1381.9355963666003	37.5
12	488.0	0.9547164040337466	1384.40497584527	37.5
12	492.0	0.9595546314971868	1383.7928223134804	37.5
12	496.0	0.970713435456665	1383.9021822745908	37.5
12	500.0	0.9646370797870634	1384.4441971450203	37.5
12	504.0	0.9671265125590344	1383.282301432395	37.5
12	508.0	0.9640072856081322	1372.3174859186986	37.5
12	512.0	0.9710486103848449	1372.4188287225904	37.5
12	516.0	0.9782687207499077	1372.7716597404371	37.5
12	520.0	0.9798029915811508	1372.891871166984	37.5
12	524.0	0.9826031986036698	1371.4019860951482	37.5
12	528.0	0.9805352246692067	1372.08825504293	37.5
12	532.0	0.9848310343982848	1386.589726110842	37.5
12	536.0	0.9857656334459937	1383.916226052304	37.5
12	540.0	0.9836698779011193	1384.9646576910882	37.5
12	544.0	0.9906301469680548	1385.470900563613	37.5
12	548.0	0.9947976358318149	1386.1526676690487	37.5
12	552.0	0.9928547831951785	1383.5206852505462	37.5
12	556.0	0.9946497797578392	1385.1331861972471	37.5
12	560.0	0.9976168585320334	1383.9027576967894	37.5
12	564.0	0.9987699386151782	1385.2696940993724	37.5
12	568.0	1.0066366217409024	1385.4298012176623	37.5
12	572.0	1.000456683325366	1383.8265076187874	37.5
12	576.0	1.0017975494062266	1384.6148550854018	37.5
12	580.0	1.0090817551720885	1385.204670574458	37.5
12	584.0	1.0074298550752012	1384.360343360449	37.5
12	588.0	1.0114259979953468	1384.2271000291148	37.5
12	592.0	1.0140283781010315	1384.6474363396542	37.5
12	596.0	1.0134558507966647	1384.7203041103282	37.5
12	600.0	1.014795000036432	1384.6977398558138	37.5
12	604.0	1.0226439424708635	1384.3324444599748	37.5
12	608.0	1.0193679887383802	1384.4564748316295	37.5
12	612.0	1.0234639945820927	1382.882697122043	37.5
12	616.0	1.0274165661563215	1384.0196974252428	37.5
12	620.0	1.0385535974492133	1381.822381197806	37.5
12	624.0	1.0486707991202135	1380.3445207497284	37.5
12	628.0	1.0756329432500862	1381.5281339941585	37.5
12	632.0	1.113387826820896	1382.3603514263682	37.5
12	636.0	1.1161533068304008	1384.0684343648377	37.5
12	640.0	1.0892950059358608	1384.9979107373297	37.5
12	644.0	1.0015615258517303	1385.9078457178869	37.5
12	648.0	0.9489909283175139	1388.3728762800508	37.5
12	652.0	0.9400188340046539	1386.41814700649	37.5
12	656.0	0.9228693735411048	1401.070344542731	37.5
12	660.0	0.9241552226687626	1400.0646535387775	37.5
12	664.0	0.9132306118039535	1399.3485207361011	37.5
12	668.0	0.9179930121191268	1396.3355956273294	37.5
13	0.0	1.1290268315222647	1550.2531384671788	37.5
13	4.0	1.107588689360436	1554.7997027652316	37.5
13	8.0	1.025098897554868	1553.9623776989183	37.5
13	12.0	0.959698099770794	1554.2500002349211	37.5
13	16.0	0.9409110984219816	1553.9105257769004	37.5
13	20.0	0.9325397817922779	1553.3780697724485	37.5
13	24.0	0.929493013697326	1552.6644829501563	37.5
13	28.0	0.9290978026192914	1551.959781703985	37.5
13	32.0	0.9319199777619849	1552.211716199392	37.5
13	36.0	0.9375088683385354	1552.7678588520591	37.5
13	40.0	0.9394545961033333	1550.9632587250576	37.5
13	44.0	0.9468196628414031	1551.7369774809797	37.5
13	48.0	0.9584023058004996	1554.4513695342982	37.5
13	52.0	0.9655031350867348	1553.1745645308347	37.5
13	56.0	0.9728602159124484	1552.5885763484832	37.5
13	60.0	0.9813229424019515	1551.8705275861644	37.5
13	64.0	0.985763318312879	1552.397538494003	37.5
13	68.0	0.9941595562291502	1552.2406828422372	37.5
13	72.0	0.9984589170557704	1552.1077312902642	37.5
13	76.0	1.001748307090411	1552.2707293850092	37.5
13	80.0	1.0063036333163273	1552.5959326819043	37.5
13	84.0	1.0133974911872157	1553.8531379037609	37.5
13	88.0	1.0201992519576266	1552.887105572922	37.5
13	92.0	1.0265689410530063	1553.1524734759585	37.5
13	96.0	1.0319320930385918	1552.6639671728635	37.5
13	100.0	1.046884166706108	1552.6441384480609	37.5
13	104.0	1.1193381389687078	1552.764218289121	37.5
13	108.0	1.1390963792119129	1552.7686773167893	37.5
13	112.0	1.1140937367756767	1550.5740500140628	37.5
13	116.0	1.0232244597998532	1549.5909053917012	37.5
13	120.0	0.9747339224744106	1549.9786012584807	37.5
13	124.0	0.9638363522148229	1551.4700203933685	37.5
13	128.0	0.953546075472712	1551.0134901079343	37.5
13	132.0	0.9486390580281793	1550.1964361783398	37.5
13	136.0	0.9487864207609702	1549.9205119555677	37.5
13	140.0	0.9488958829259996	1549.2698668600349	37.5
13	144.0	0.9546073455514812	1549.4655642276182	37.5
13	148.0	0.9604460885325276	1549.3481893857384	37.5
13	152.0	0.9722662018300565	1547.3613362820024	37.5
13	156.0	0.9756289998277881	1546.1599626709385	37.5
13	160.0	0.9808256702528558	1549.2088467305025	37.5
13	164.0	0.9808437236360633	1549.0874356178138	37.5
13	168.0	0.9882041861184747	1547.5531091316868	37.5
13	172.0	0.9905263442992502	1548.1226483334844	37.5
13	176.0	0.9981286992865457	1548.0755030368196	37.5
13	180.0	0.9971596210668571	1548.0833747869622	37.5
13	184.0	1.001806408100083	1547.8358259926342	37.5
13	188.0	1.0004369157146051	1545.6005521375123	37.5
13	192.0	1.0021281608065054	1545.2111177689335	37.5
13	196.0	1.0117365665725537	1546.4298096356486	37.5
13	200.0	1.0150125080186339	1544.585667350269	37.5
13	204.0	1.0180926515418984	1544.2189893828292	37.5
13	208.0	1.0200675916180189	1544.011451685526	37.5
13	212.0	1.024748143192737	1542.8765894904093	37.5
13	216.0	1.0257690138633704	1542.452342069651	37.5
13	220.0	1.0272785339268677	1541.343008896195	37.5
13	224.0	1.0388575611145718	1542.6002194783632	37.5
13	228.0	1.0472981767718186	1542.4514833718831	37.5
13	232.0	1.0798793470609902	1541.5500977190147	37.5
13	236.0	1.127886334569337	1541.487861198317	37.5
13	240.0	1.1320539928739413	1540.8178953385805	37.5
13	244.0	1.0884488569418966	1541.5547431297075	37.5
13	248.0	0.9967834079156402	1540.6181828915844	37.5
13	252.0	0.9708528128687234	1539.4536674507506	37.5
13	256.0	0.9582198024044556	1537.7612261895697	37.5
13	260.0	0.9507451710673478	1535.8458368959068	37.5
13	264.0	0.9517331356170351	1537.025109938898	37.5
13	268.0	0.9419156665067949	1537.3309426331248	37.5
13	272.0	0.9407132279621992	1538.1124320144957	37.5
13	276.0	0.944870299080064	1539.8743832945654	37.5
13	280.0	0.9527965127280545	1539.5283479308457	37.5
13	284.0	0.953175649008379	1540.4703492626084	37.5
13	288.0	0.9619123417159094	1540.3192074186763	37.5
13	292.0	0.9544691597860933	1540.7577901717684	37.5
13	296.0	0.9670061843036024	1540.4594515629103	37.5
13	300.0	0.9699651604661026	1540.5071126957591	37.5
13	304.0	0.9771091448943533	1540.448451823729	37.5
13	308.0	0.9823784689129408	1540.415210723075	37.5
13	312.0	0.980703274761962	1538.3659752329932	37.5
13	316.0	0.9846331245624638	1539.9609749664155	37.5
13	320.0	0.9876138994042943	1540.9154974611463	37.5
13	324.0	0.9893122199625165	1540.0940086923522	37.5
13	328.0	0.9866336102310035	1539.9167832092865	37.5
13	332.0	0.9934239253941289	1538.9572478484456	37.5
13	336.0	0.9914143114084597	1539.0102519900734	37.5
13	340.0	0.9977171477521938	1540.2596784107984	37.5
13	344.0	0.9977267990191439	1540.7550244755828	37.5
13	348.0	1.0027222088451917	1539.1153830323412	37.5
13	352.0	0.9992154313883337	1540.9085220849895	37.5
13	356.0	1.0040980499571308	1539.143994500252	37.5
13	360.0	1.0041020304459256	1539.5326709860467	37.5
13	364.0	1.008794755984757	1540.2480921537217	37.5
13	368.0	1.0070373355505284	1539.3202478743488	37.5
13	372.0	1.0127624288537778	1540.6516505675766	37.5
13	376.0	1.01248521158176	1537.3594128853792	37.5
13	380.0	1.0189498471921223	1538.5299234645424	37.5
13	384.0	1.0231330611175373	1538.0629303939509	37.5
13	388.0	1.021487183328856	1538.41312465725	37.5
13	392.0	1.0259506065308175	1537.77884272821	37.5
13	396.0	1.0354229916593742	1537.450054394812	37.5
13	400.0	1.0369021028253333	1538.2606076065474	37.5
13	404.0	1.039889016674708	1538.7686775568382	37.5
13	408.0	1.0660983653624942	1537.684327180636	37.5
13	412.0	1.1154011256792913	1537.389648324447	37.5
13	416.0	1.1292734623758736	1537.266844482418	37.5
13	420.0	1.1196551988578904	1537.4062064617044	37.5
13	424.0	1.0273836268876297	1538.3319183974693	37.5
13	428.0	0.967038952134716	1538.1198828946603	37.5
13	432.0	0.9480808389569839	1536.72368941291	37.5
13	436.0	0.9411505242845383	1535.9577195327247	37.5
13	440.0	0.9282685718618083	1536.8256301868903	37.5
13	444.0	0.9281743022171539	1537.2096075218335	37.5
13	448.0	0.9277416067752592	1537.9388044720731	37.5
13	452.0	0.9286592588783713	1538.698256152902	37.5
13	456.0	0.9268231238813106	1539.1492783114352	37.5
13	460.0	0.9326229778103299	1538.3529780526908	37.5
13	464.0	0.934208220971119	1538.0265364767838	37.5
13	468.0	0.9365962434192742	1539.4687496750926	37.5
13	472.0	0.9383622231242006	1537.4661884631337	37.5
13	476.0	0.9426489937828065	1538.3222302067747	37.5
13	480.0	0.9498795486225263	1536.4805624539797	37.5
13	484.0	0.9528428168877587	1537.6353447144406	37.5
13	488.0	0.9574902802523242	1538.733502494354	37.5
13	492.0	0.9598704208390986	1541.004213527632	37.5
13	496.0	0.9605975556063934	1540.1048740659292	37.5
13	500.0	0.9598129857786976	1541.499993806288	37.5
13	504.0	0.9623249589512073	1539.6330206432028	37.5
13	508.0	0.9665492730118749	1538.3110899530618	37.5
13	512.0	0.9728723212575655	1538.432497705728	37.5
13	516.0	0.9694292750230934	1537.6176391589458	37.5
13	520.0	0.9804207783786321	1538.0572432137726	37.5
13	524.0	0.978443446208057	1537.1716952620104	37.5
13	528.0	0.9802587981007744	1537.1629795452084	37.5
13	532.0	0.9797336273545608	1542.859643854925	37.5
13	536.0	0.9876778938467698	1543.9021862230666	37.5
13	540.0	0.9856227315466528	1543.4932446027296	37.5
13	544.0	0.9829953929332306	1542.8488868787467	37.5
13	548.0	0.9849329787092095	1543.6262110358932	37.5
13	552.0	0.9947605418420337	1542.8312606817988	37.5
13	556.0	0.9950339363186854	1543.2335113545116	37.5
13	560.0	0.9909914003898858	1541.935375487239	37.5
13	564.0	0.9956070761814896	1542.9409686115553	37.5
13	568.0	0.9992651968599336	1543.02171856493	37.5
13	572.0	0.9936637432060905	1543.1230880919122	37.5
13	576.0	1.002762949511649	1543.5777695578895	37.5
13	580.0	0.998296249781942	1542.7620545852403	37.5
13	584.0	0.9995322458440571	1542.4225563085724	37.5
13	588.0	1.0107965188314072	1542.2904409157484	37.5
13	592.0	1.0130122588771702	1542.226329788731	37.5
13	596.0	1.0108769253005656	1542.5031323118974	37.5
13	600.0	1.0112105392791864	1543.949491740712	37.5
13	604.0	1.0161720284872788	1543.5135915319922	37.5
13	608.0	1.013494485278263	1542.317872859129	37.5
13	612.0	1.0205319995460136	1543.5923651507978	37.5
13	616.0	1.0180121716028445	1543.7895960153426	37.5
13	620.0	1.0206416443392388	1544.1631576762177	37.5
13	624.0	1.0261374092928741	1543.1469151594688	37.5
13	628.0	1.0286912889956952	1542.0187584189514	37.5
13	632.0	1.0414718448209497	1539.4906451857546	37.5
13	636.0	1.0657943591349603	1537.8474877885474	37.5
13	640.0	1.1002456115908803	1540.3262766959397	37.5
13	644.0	1.1100311121169297	1540.7088058088475	37.5
13	648.0	1.0950752416667924	1541.063237621195	37.5
13	652.0	1.0076961465562513	1543.0210595348628	37.5
13	656.0	0.95074543252919	1552.8277835725844	37.5
13	660.0	0.9314711344501929	1551.360899477332	37.5
13	664.0	0.9200846286575592	1551.1945704425334	37.5
13	668.0	0.9155430122256193	1551.2882329014542	37.5
14	0.0	1.099279016218257	1865.7237426931936	37.5
14	4.0	1.0818344969759026	1870.4495292465945	37.5
14	8.0	1.0164361608125798	1871.6556249526936	37.5
14	12.0	0.9438381214627095	1874.205492144543	37.5
14	16.0	0.9281522197797883	1872.7107198338776	37.5
14	20.0	0.9083815629458412	1874.0888787085876	37.5
14	24.0	0.9121604772167234	1875.102219310888	37.5
14	28.0	0.9047511022639749	1874.4704557999669	37.5
14	32.0	0.903821137621096	1876.559450825113	37.5
14	36.0	0.9046741644786199	1875.9048310725584	37.5
14	40.0	0.9157349561938118	1875.4088346193043	37.5
14	44.0	0.9243955780484684	1875.624619088025	37.5
14	48.0	0.9271060708919832	1876.1604597647724	37.5
14	52.0	0.9397153752346863	1875.576327234722	37.5
14	56.0	0.9445480657581594	1874.7120937878055	37.5
14	60.0	0.950130391533352	1874.940772994708	37.5
14	64.0	0.9620781918004346	1874.239508631784	37.5
14	68.0	0.9631864817131714	1874.5486099525865	37.5
14	72.0	0.9721254919523064	1873.913155797536	37.5
14	76.0	0.9693297372454105	1874.2134463778507	37.5
14	80.0	0.9780369999497558	1873.6950732987937	37.5
14	84.0	0.9830512334124251	1874.0782694056693	37.5
14	88.0	0.9874764863292742	1874.007447662806	37.5
14	92.0	0.9947268272771372	1873.2808565327448	37.5
14	96.0	1.0023059172815354	1873.422015449268	37.5
14	100.0	1.0137071377752427	1873.584120157613	37.5
14	104.0	1.0674325231827733	1872.9456498181603	37.5
14	108.0	1.1050930883189214	1872.354025319138	37.5
14	112.0	1.0962135251103367	1871.815165786571	37.5
14	116.0	1.01727841718484	1872.983374402202	37.5
14	120.0	0.9555641618793156	1874.7640172558645	37.5
14	124.0	0.9320254550504838	1875.7560292562343	37.5
14	128.0	0.9315268337258091	1875.6411399999004	37.5
14	132.0	0.9220568852832377	1875.396846403382	37.5
14	136.0	0.9253035788153395	1874.695029840036	37.5
14	140.0	0.923162408794205	1875.052753477683	37.5
14	144.0	0.9260248940999238	1876.123170709176	37.5
14	148.0	0.9311355047784866	1874.967588824885	37.5
14	152.0	0.9408422031135599	1874.9093059457812	37.5
14	156.0	0.9456763503506874	1874.3236510166853	37.5
14	160.0	0.9489026238788818	1875.0256892077812	37.5
14	164.0	0.9608152289035612	1872.5388335069213	37.5
14	168.0	0.961313962190108	1874.115104147529	37.5
14	172.0	0.9674522063137113	1875.0940946020528	37.5
14	176.0	0.9624566318992657	1873.4609165417717	37.5
14	180.0	0.9681159033707102	1873.66692893405	37.5
14	184.0	0.9704414336182713	1874.1659632263236	37.5
14	188.0	0.9745129912572515	1874.674003007085	37.5
14	192.0	0.9738038748094969	1873.8478469507884	37.5
14	196.0	0.9746917587437544	1873.069525170705	37.5
14	200.0	0.9799694752886869	1873.613430958174	37.5
14	204.0	0.9842887782999129	1873.2793473571855	37.5
14	208.0	0.9827720702071835	1873.145422698812	37.5
14	212.0	0.9919438945036053	1873.095057945654	37.5
14	216.0	0.998936865364005	1872.1837060309813	37.5
14	220.0	0.9937179455310273	1873.219475083412	37.5
14	224.0	1.0094951858684356	1872.0586581098507	37.5
14	228.0	1.0198434625173545	1872.8087633050943	37.5
14	232.0	1.0495539608584081	1871.8115876655652	37.5
14	236.0	1.0920819525819674	1871.1440024127864	37.5
14	240.0	1.0991131881885423	1870.5299577438084	37.5
14	244.0	1.068491965584121	1871.315421691716	37.5
14	248.0	0.9734122563019121	1872.9904784599612	37.5
14	252.0	0.9441276985392429	1874.3647987963632	37.5
14	256.0	0.9317011676455926	1873.71675506686	37.5
14	260.0	0.9231616950498533	1874.365880067086	37.5
14	264.0	0.9124113213176925	1875.7297410845715	37.5
14	268.0	0.9163456617329646	1874.371596914423	37.5
14	272.0	0.9189293684630475	1873.671090154079	37.5
14	276.0	0.9167356787121185	1875.0400971258136	37.5
14	280.0	0.9193400135480593	1873.0404125543373	37.5
14	284.0	0.932626481638169	1872.6007312393783	37.5
14	288.0	0.9226821908118407	1873.4340925539384	37.5
14	292.0	0.9265781104044747	1873.2256481539323	37.5
14	296.0	0.9365396816036032	1873.4992917169943	37.5
14	300.0	0.9358489301529933	1873.0264380450824	37.5
14	304.0	0.9400138735423267	1872.918580024028	37.5
14	308.0	0.9559305161739248	1871.6561086352635	37.5
14	312.0	0.9532793923227288	1872.2519286828096	37.5
14	316.0	0.957164646690392	1872.7437550036157	37.5
14	320.0	0.9583095365336991	1872.048908103318	37.5
14	324.0	0.9607131310254965	1872.544428933346	37.5
14	328.0	0.9527839174000309	1873.549903795407	37.5
14	332.0	0.9658215475826539	1871.379411544155	37.5
14	336.0	0.9654819161482737	1871.891328431899	37.5
14	340.0	0.9721587021074087	1872.5511463092375	37.5
14	344.0	0.9718679746314308	1872.3533359370683	37.5
14	348.0	0.9741748277289212	1872.5879423408185	37.5
14	352.0	0.9723938821843573	1872.357730355726	37.5
14	356.0	0.9781457850365837	1871.3873329901628	37.5
14	360.0	0.9816942003843804	1872.1062615881108	37.5
14	364.0	0.9850169031539558	1871.8377552533536	37.5
14	368.0	0.9836569478555517	1871.1391002493365	37.5
14	372.0	0.9845104429424646	1871.480044043066	37.5
14	376.0	0.9871800437526772	1871.9238879638024	37.5
14	380.0	0.9867523071549418	1872.197866354282	37.5
14	384.0	0.9948606264325801	1872.0475421852448	37.5
14	388.0	0.9894613862593663	1871.7961253648336	37.5
14	392.0	0.9960444743152221	1871.1254923603703	37.5
14	396.0	1.0052198363448048	1871.7973332423417	37.5
14	400.0	1.0077672292845	1871.774057797831	37.5
14	404.0	1.0088477115740817	1871.426733877667	37.5
14	408.0	1.0246207638597329	1871.967502219325	37.5
14	412.0	1.0674898867058906	1870.9393211078625	37.5
14	416.0	1.0894863318766275	1870.0509745439335	37.5
14	420.0	1.0843739082168935	1870.2046199144424	37.5
14	424.0	1.0387628159671587	1869.177660837165	37.5
14	428.0	0.9530009755761618	1871.6784816909776	37.5
14	432.0	0.9333989073349829	1872.377352402577	37.5
14	436.0	0.9273270296317889	1871.5574001314048	37.5
14	440.0	0.9021351348942702	1874.19917326715	37.5
14	444.0	0.9068693411695995	1874.2087678645637	37.5
14	448.0	0.9053662117291499	1873.909909255792	37.5
14	452.0	0.8975116806912228	1873.405340680082	37.5
14	456.0	0.9030987928112804	1872.787373992116	37.5
14	460.0	0.9093145549114998	1872.1192234493449	37.5
14	464.0	0.9093977086026037	1872.138193073665	37.5
14	468.0	0.9083126299682609	1873.0501255199035	37.5
14	472.0	0.9161379045802748	1872.6739449411125	37.5
14	476.0	0.9209432817227255	1871.6504620263984	37.5
14	480.0	0.9189098304737948	1871.950200000912	37.5
14	484.0	0.9223142132589996	1872.402550736742	37.5
14	488.0	0.9276730115264531	1872.1274227355968	37.5
14	492.0	0.9320730320817866	1872.4450472699648	37.5
14	496.0	0.9321673452399938	1871.616151241022	37.5
14	500.0	0.9333543497155629	1870.9858928323304	37.5
14	504.0	0.9351927653221461	1871.534399923524	37.5
14	508.0	0.9350875347224264	1870.581138554711	37.5
14	512.0	0.9441729967093295	1871.2354134508248	37.5
14	516.0	0.9477569974906869	1871.55074246618	37.5
14	520.0	0.9504089616605821	1872.5900013930143	37.5
14	524.0	0.9506386711504294	1871.92465235044	37.5
14	528.0	0.9469191778973536	1871.422921948742	37.5
14	532.0	0.9552808092744176	1871.1800368053557	37.5
14	536.0	0.9569029029033026	1872.1473781066877	37.5
14	540.0	0.960832300897247	1872.0626275211491	37.5
14	544.0	0.9575062243818698	1872.2160532663488	37.5
14	548.0	0.9610924622591968	1872.430609781736	37.5
14	552.0	0.9579782595423227	1871.7175670756656	37.5
14	556.0	0.9617902880361018	1871.4305755350777	37.5
14	560.0	0.9614666804519216	1871.6829979031556	37.5
14	564.0	0.9662828008575743	1871.7623812343088	37.5
14	568.0	0.9691760592392453	1870.3844142240755	37.5
14	572.0	0.9610507095252945	1872.1401263800212	37.5
14	576.0	0.9721271869250164	1870.2378865453195	37.5
14	580.0	0.9739962715565764	1871.0218970847911	37.5
14	584.0	0.9781007873419905	1871.0826687371853	37.5
14	588.0	0.9790555760533809	1871.287535940237	37.5
14	592.0	0.979386995371607	1870.899424214712	37.5
14	596.0	0.9763321277234114	1870.8043055459968	37.5
14	600.0	0.9799497889952857	1871.9100564480784	37.5
[truncated: 16,644 more rows]
