# Supplementary material for: Mechanistic origins of temperature scaling in the early embryonic cell cycle
Source: Nat Commun. 2025 Aug 28;16:8045. doi: 10.1038/s41467-025-62918-0 (PMC12394406; doi:10.1038/s41467-025-62918-0)
Supplement: Supplementary file 12 — Source Data [file 41467_2025_62918_MOESM12_ESM.zip › Source_Data_NatComm/Fig4/09-20-24/Pos22_processed_spots.csv]

TRACK_ID	TIME	RATIO	POSITION_X	RADIUS
0	0.0	1.11843388969164	1017.577116913946	37.5
0	4.0	1.119694800897253	1016.0982953088424	37.5
0	8.0	1.069017341120108	1016.1512894452457	37.5
0	12.0	0.985892078930402	1013.6315009572112	37.5
0	16.0	0.9530168826105948	1018.1416459252124	37.5
0	20.0	0.9389495243863973	1024.536932823257	37.5
0	24.0	0.9281112581176518	1022.567525832116	37.5
0	28.0	0.9342258091564449	1022.4450005114434	37.5
0	32.0	0.9311627780315064	1023.223223998884	37.5
0	36.0	0.9307862910639377	1025.5502827608368	37.5
0	40.0	0.9391455077806451	1021.6198066774537	37.5
0	44.0	0.9509161137615714	1023.2870699337576	37.5
0	48.0	0.951566401818497	1025.1665704859272	37.5
0	52.0	0.9629260584723824	1026.5916758201672	37.5
0	56.0	0.9696892372785997	1027.4538408888177	37.5
0	60.0	0.9777629381190189	1029.0113926136046	37.5
0	64.0	0.9783076144359909	1030.0474572100009	37.5
0	68.0	0.9900399296579981	1028.720951437286	37.5
0	72.0	0.9983027691588121	1032.237098070969	37.5
0	76.0	0.9990694902571249	1028.8957900980483	37.5
0	80.0	0.9997870992950849	1030.9602205791507	37.5
0	84.0	1.009799165754809	1031.8147989758556	37.5
0	88.0	1.0104390487142028	1032.7017313763297	37.5
0	92.0	1.0165709762658748	1031.571195183988	37.5
0	96.0	1.0266961461357758	1031.9842876847974	37.5
0	100.0	1.0364669704092122	1031.974914341379	37.5
0	104.0	1.0407615918513629	1032.0696275017592	37.5
0	108.0	1.0763721231837593	1032.122742989156	37.5
0	112.0	1.119780936950997	1032.2318716085435	37.5
0	116.0	1.1278784134392779	1031.2677861595653	37.5
0	120.0	1.0921251151165294	1029.0121001525667	37.5
0	124.0	1.008931777576218	1020.8079466388684	37.5
0	128.0	0.9639356051027224	1019.3031451772254	37.5
0	132.0	0.9549654440321947	1023.9054748011092	37.5
0	136.0	0.9485834469218684	1025.4648537084963	37.5
0	140.0	0.9473065028138483	1026.124016388694	37.5
0	144.0	0.9452664488528046	1026.0021552582552	37.5
0	148.0	0.9454155753870835	1024.5973049938864	37.5
0	152.0	0.9489585585962393	1026.1669478749589	37.5
0	156.0	0.9557840639366756	1026.068635960796	37.5
0	160.0	0.9551989547635827	1025.9983605578266	37.5
0	164.0	0.9718286892666381	1025.9989073589	37.5
0	168.0	0.9731230268480736	1025.796464897414	37.5
0	172.0	0.9792109148244401	1026.6744974456776	37.5
0	176.0	0.9839578458563224	1027.9247794883204	37.5
0	180.0	0.9844723213777068	1026.9977522423874	37.5
0	184.0	0.9836376459403003	1027.4956568231603	37.5
0	188.0	0.9961210271149377	1027.4724571272957	37.5
0	192.0	0.9920608754934719	1027.3801267153078	37.5
0	196.0	0.9951726714608863	1028.827262492569	37.5
0	200.0	1.000532228622731	1026.4200195357814	37.5
0	204.0	1.0016022323013685	1027.0089257432094	37.5
0	208.0	1.008532308872005	1027.1745697799306	37.5
0	212.0	1.01097201357706	1025.7806867454672	37.5
0	216.0	1.0094149902562122	1024.7740491646705	37.5
0	220.0	1.0137179097636446	1027.0084310436278	37.5
0	224.0	1.0179283019412706	1026.4027060890871	37.5
0	228.0	1.0231947334802003	1027.2765040059862	37.5
0	232.0	1.0222000796682338	1026.9624205805042	37.5
0	236.0	1.0349587797235773	1027.5532031479486	37.5
0	240.0	1.0425449757318614	1027.028093743572	37.5
0	244.0	1.0812928260594745	1027.5202844428445	37.5
0	248.0	1.1126870557952921	1027.7002526274748	37.5
0	252.0	1.1230194952080381	1027.0513518772816	37.5
0	256.0	1.0738891693829813	1020.1293110744988	37.5
0	260.0	1.0000366959994285	1012.4435379143272	37.5
0	264.0	0.9718486839650278	1016.9682450874076	37.5
0	268.0	0.9585080957907226	1014.737762174046	37.5
0	272.0	0.9491828867796465	1014.3751148758656	37.5
0	276.0	0.9413566101063396	1014.8092553754504	37.5
0	280.0	0.936677043028772	1015.2524143736682	37.5
0	284.0	0.9336321427862834	1014.271812617598	37.5
0	288.0	0.936870360688716	1015.5683650596948	37.5
0	292.0	0.9383971481490245	1014.7226652963658	37.5
0	296.0	0.946538638199867	1014.7431835043592	37.5
0	300.0	0.9519625769026933	1022.420800509278	37.5
0	304.0	0.9538062776210939	1021.9269993900576	37.5
0	308.0	0.9545675360432023	1021.3832539884322	37.5
0	312.0	0.9601793387819753	1020.119537117415	37.5
0	316.0	0.9660467687543747	1019.9090135410652	37.5
0	320.0	0.9708856548356996	1018.9361504065536	37.5
0	324.0	0.9735689168612432	1019.9396536873192	37.5
0	328.0	0.973260219104098	1018.7825281648566	37.5
0	332.0	0.9857981490025488	1018.5153686202171	37.5
0	336.0	0.9804360075268579	1019.1725966192693	37.5
0	340.0	0.9813827107997368	1019.612532126121	37.5
0	344.0	0.9859495556060777	1020.0588262182686	37.5
0	348.0	0.9837749897466841	1021.0507751233644	37.5
0	352.0	0.9920896206204654	1026.8924269773463	37.5
0	356.0	0.9928377946324268	1019.8368246311936	37.5
0	360.0	0.9966109646117424	1020.7029203939236	37.5
0	364.0	0.9991207216359339	1018.9000177540202	37.5
0	368.0	0.9977408190878312	1020.9295343361572	37.5
0	372.0	1.001578604722823	1020.994371539382	37.5
0	376.0	1.0140621159611796	1020.6401526891302	37.5
0	380.0	1.0088870321263763	1021.623470080386	37.5
0	384.0	1.0050299619959988	1021.440399275462	37.5
0	388.0	1.00890047166273	1020.6102650664844	37.5
0	392.0	1.0129986708762126	1020.3279881189566	37.5
0	396.0	1.0133512690927373	1020.0978676741014	37.5
0	400.0	1.0184182609247152	1020.0022586201952	37.5
0	404.0	1.0137871035634172	1019.6560085804005	37.5
0	408.0	1.0187868004271046	1020.6562336581292	37.5
0	412.0	1.0230643314965582	1021.6368599136316	37.5
0	416.0	1.0241796753876928	1019.1609817316188	37.5
0	420.0	1.0244947112021254	1019.7801806868938	37.5
0	424.0	1.0366013758206036	1019.8037722183594	37.5
0	428.0	1.0467290429139124	1013.3413711631003	37.5
0	432.0	1.0595530089435283	1013.6473089911938	37.5
0	436.0	1.1045433194974545	1026.1493063988917	37.5
0	440.0	1.1136312832325856	1025.323747357124	37.5
0	444.0	1.1006277421800976	1023.4111093734164	37.5
0	448.0	1.0499853215688932	1046.5760039751135	37.5
0	452.0	0.9870177767904149	1045.009647120074	37.5
0	456.0	0.9590816461545291	1041.060705912905	37.5
0	460.0	0.951036602305604	1039.3788491289058	37.5
0	464.0	0.9455779015248127	1039.1314291179472	37.5
0	468.0	0.9383375358935534	1040.6640289800653	37.5
0	472.0	0.9387888784856604	1041.8422229492337	37.5
0	476.0	0.9349982969285143	1045.8128565626964	37.5
0	480.0	0.9335801296342363	1043.3111680024424	37.5
0	484.0	0.9365319472270907	1043.1152243925758	37.5
0	488.0	0.9415967539885869	1043.2452313946103	37.5
0	492.0	0.9324012445182518	1019.4719612437756	37.5
0	496.0	0.9389225568323292	1012.5684762291868	37.5
0	500.0	0.9480323192467904	1013.0696506595184	37.5
0	504.0	0.9515796725969096	1013.0923426492252	37.5
0	508.0	0.9508569299962077	1012.4332323055014	37.5
0	512.0	0.9571135106163177	1015.6318532833748	37.5
0	516.0	0.9640479573279178	1032.7917966329362	37.5
0	520.0	0.9585793977172145	1025.813521922061	37.5
0	524.0	0.9664564162015282	1029.3194513835174	37.5
0	528.0	0.9735161402874181	1031.09202411703	37.5
0	532.0	0.9701125503202448	1033.801350042151	37.5
0	536.0	0.9683127760739672	1035.8553255124675	37.5
0	540.0	0.9754462723013615	1034.715320443457	37.5
0	544.0	0.9777344007481135	1035.255051360423	37.5
0	548.0	0.9768334968649135	1037.74936869135	37.5
0	552.0	0.9771676520460619	1036.470509438599	37.5
0	556.0	0.9779731061199389	1039.283919249165	37.5
0	560.0	0.9829159911510996	1037.6593468646088	37.5
0	564.0	0.9854592786020892	1040.7620095023367	37.5
0	568.0	0.9899150489922721	1041.8601940032315	37.5
0	572.0	0.9897694511389468	1040.7544812648478	37.5
0	576.0	0.9872813276654153	1043.1329164554472	37.5
0	580.0	0.994457224665254	1040.9765424177851	37.5
0	584.0	0.9959110723918606	1043.0276131104904	37.5
0	588.0	0.997319111676581	1043.959409403669	37.5
0	592.0	0.9992548454826559	1041.463599286532	37.5
0	596.0	1.0032896256266788	1056.3709932526936	37.5
0	600.0	1.005567296950411	1056.3007964412843	37.5
0	604.0	0.9961284382615375	1051.018828417482	37.5
0	608.0	1.0016035700442227	1051.503305067405	37.5
0	612.0	1.0041459210364345	1050.9829255044745	37.5
0	616.0	1.0043459284976466	1048.8048494642944	37.5
0	620.0	1.0077508360625478	1049.1479745564004	37.5
0	624.0	1.0148779331549598	1046.3897203069555	37.5
0	628.0	1.0165636324673315	1045.9538896704678	37.5
0	632.0	1.0156136425365223	1043.8726448414195	37.5
0	636.0	1.0179444318831574	1043.5006319855738	37.5
0	640.0	1.01597198504333	1049.8933664097774	37.5
0	644.0	1.0167519466282529	1050.595516629488	37.5
0	648.0	1.019221722065176	1048.0051715157813	37.5
0	652.0	1.020189651737021	1054.3669247436762	37.5
0	656.0	1.023443815451422	1053.0567332364628	37.5
0	660.0	1.0231662549486424	1052.2567553964354	37.5
0	664.0	1.0315865756006088	1051.3403177934997	37.5
0	668.0	1.0329728682314867	1049.9237463261654	37.5
1	0.0	1.1101770619280675	666.3387827382728	37.5
1	4.0	1.1143114855909726	672.5705464637508	37.5
1	8.0	1.0547338842730625	675.166272881593	37.5
1	12.0	0.9787269721172108	674.8657626544174	37.5
1	16.0	0.9372417804013283	674.5956149234122	37.5
1	20.0	0.9269388190851452	676.0650291447614	37.5
1	24.0	0.92239916325391	674.6185472851571	37.5
1	28.0	0.924629740208574	676.208498874089	37.5
1	32.0	0.9283104495935804	676.0157619120808	37.5
1	36.0	0.9288326135844045	673.8873708127995	37.5
1	40.0	0.9275864052368586	672.8270417885495	37.5
1	44.0	0.9353840995624976	678.9720614018543	37.5
1	48.0	0.9422760821734316	676.9315453238746	37.5
1	52.0	0.9493348845105534	677.3802098287628	37.5
1	56.0	0.9531993219052375	676.9615361849249	37.5
1	60.0	0.9637698446595339	676.3017775611638	37.5
1	64.0	0.9698414633682719	677.6780521754533	37.5
1	68.0	0.9717750788393621	676.3172075781656	37.5
1	72.0	0.9806199161679149	675.4950330988942	37.5
1	76.0	0.9816875673968736	676.4501461160615	37.5
1	80.0	0.9910258144504116	678.0712615982533	37.5
1	84.0	0.9936694997898543	676.6324000415382	37.5
1	88.0	0.9982432266705764	676.728749017861	37.5
1	92.0	1.0033968036240335	675.9147752133683	37.5
1	96.0	1.0082306059175772	675.7843084954053	37.5
1	100.0	1.0140978685107793	676.8820307398846	37.5
1	104.0	1.0275215470466832	677.1284767586988	37.5
1	108.0	1.0760967665761902	677.7302896782444	37.5
1	112.0	1.106970027788572	677.2828951512258	37.5
1	116.0	1.1088566902570474	676.3644446316961	37.5
1	120.0	1.0679259601759208	681.2177786187641	37.5
1	124.0	0.9947786029366587	679.136032714946	37.5
1	128.0	0.9638107277300323	678.1517156888236	37.5
1	132.0	0.9508134704588174	678.2595986351555	37.5
1	136.0	0.9407481615702735	675.5833453317731	37.5
1	140.0	0.9322394552725721	675.7909159287215	37.5
1	144.0	0.9351807003886969	675.5570605926944	37.5
1	148.0	0.9390288017802553	677.8530846795694	37.5
1	152.0	0.9393009052646328	678.4095177225802	37.5
1	156.0	0.94440830959779	676.1268599391024	37.5
1	160.0	0.9472974251752777	675.9409420595839	37.5
1	164.0	0.9621328673443732	675.1516690247682	37.5
1	168.0	0.961820438462126	676.7944699114145	37.5
1	172.0	0.9651427702753739	676.6498128842464	37.5
1	176.0	0.9723080167602516	677.2184701567191	37.5
1	180.0	0.9711107123711079	677.5923184628732	37.5
1	184.0	0.9735107623518302	678.7063448205238	37.5
1	188.0	0.975959664265467	679.1677252262633	37.5
1	192.0	0.9806759409823825	679.5968796832723	37.5
1	196.0	0.9899937160065255	679.5065917303882	37.5
1	200.0	0.9907473413919573	679.4371898257065	37.5
1	204.0	0.9938036408740462	676.7585579260294	37.5
1	208.0	0.9959204120744498	676.9494192751772	37.5
1	212.0	1.0050530544007479	675.8688361493897	37.5
1	216.0	1.0018179896981212	673.8484786563488	37.5
1	220.0	1.005286799271881	676.0583442408691	37.5
1	224.0	1.0113972810199026	675.304242363865	37.5
1	228.0	1.0133644789432783	677.8657245288967	37.5
1	232.0	1.0152421670151317	678.4605907368145	37.5
1	236.0	1.016933942006826	678.6534749927343	37.5
1	240.0	1.0337686456285349	679.0600017744089	37.5
1	244.0	1.0693969583749776	679.1189258109881	37.5
1	248.0	1.1014659733957792	679.0217499556617	37.5
1	252.0	1.1018548220744697	678.4918728029091	37.5
1	256.0	1.0671511266625653	686.0746900562597	37.5
1	260.0	0.979257222983784	699.5811949538405	37.5
1	264.0	0.9583123181026508	698.674900075006	37.5
1	268.0	0.9476343310586572	699.7072903202375	37.5
1	272.0	0.9304863763308049	700.8962049612991	37.5
1	276.0	0.9298372124796663	700.3987866213699	37.5
1	280.0	0.9257568636662539	699.4706459898277	37.5
1	284.0	0.9214194829310477	699.909801775489	37.5
1	288.0	0.9269760493119337	701.4357524882669	37.5
1	292.0	0.9263941284035982	699.5970580933952	37.5
1	296.0	0.9311350391889216	700.0972944188552	37.5
1	300.0	0.9363800509369444	699.8346658296618	37.5
1	304.0	0.9377765552734135	699.0249797806139	37.5
1	308.0	0.9491580253166391	696.1358148908463	37.5
1	312.0	0.9540606833431031	696.1611343921766	37.5
1	316.0	0.95983984077295	695.6630939401516	37.5
1	320.0	0.9565114683582018	695.997118002168	37.5
1	324.0	0.9644516084690591	696.6453601653277	37.5
1	328.0	0.9667773400406565	696.4671371327787	37.5
1	332.0	0.9733374000403079	696.3252759129136	37.5
1	336.0	0.9706490191620316	695.6977661151434	37.5
1	340.0	0.9722963904000064	696.3856888043496	37.5
1	344.0	0.9786870293990868	693.6934120290265	37.5
1	348.0	0.9793513530349471	693.4698193727095	37.5
1	352.0	0.9857398069635458	695.090788319913	37.5
1	356.0	0.9849123517661901	693.4805528063417	37.5
1	360.0	0.9848106261089735	693.5050003486028	37.5
1	364.0	0.9889283235775956	693.9382071965315	37.5
1	368.0	0.9890002589981942	693.9541783986234	37.5
1	372.0	0.9948585992202624	694.111564540594	37.5
1	376.0	1.0095580987900976	693.7360786024051	37.5
1	380.0	0.9949983340351907	693.9231738980528	37.5
1	384.0	1.0014571784485957	693.7769629139451	37.5
1	388.0	1.003502024412307	686.9287440440536	37.5
1	392.0	1.0022120366168936	685.8081520127549	37.5
1	396.0	1.0097040812025193	684.4428448564933	37.5
1	400.0	1.0100106515724727	683.9878998710199	37.5
1	404.0	1.0083095843862997	683.8532865210359	37.5
1	408.0	1.0063733880086383	683.7973362970214	37.5
1	412.0	1.015474398838438	680.5727833958587	37.5
1	416.0	1.01224203946117	673.0445157857314	37.5
1	420.0	1.017776286907849	669.0258018228345	37.5
1	424.0	1.0237187003179786	675.9575275316862	37.5
1	428.0	1.0356791620133925	676.518441680756	37.5
1	432.0	1.045273816682872	675.1261643600244	37.5
1	436.0	1.0782851693616928	676.1993380198513	37.5
1	440.0	1.0945064144456367	673.3288361286859	37.5
1	444.0	1.091510276795097	670.4063055011832	37.5
1	448.0	1.0587454152318865	683.636494755036	37.5
1	452.0	0.9752610097981167	683.4140880185347	37.5
1	456.0	0.9465495840423599	675.4407412284029	37.5
1	460.0	0.9381010712338833	674.1460635481388	37.5
1	464.0	0.9263700362941262	677.1532820618593	37.5
1	468.0	0.9213305976156675	677.0950536338253	37.5
1	472.0	0.917484077356551	679.4090865894389	37.5
1	476.0	0.9153014882693234	677.9662234219825	37.5
1	480.0	0.9184925597772002	671.6173543650491	37.5
1	484.0	0.9170332550321916	670.4039830046219	37.5
1	488.0	0.925694780554968	669.1386595034651	37.5
1	492.0	0.9290602414974873	667.6885752434277	37.5
1	496.0	0.9294954188729408	668.4004901272771	37.5
1	500.0	0.9318265090697675	668.1614042031871	37.5
1	504.0	0.9423807738591697	666.4253405686559	37.5
1	508.0	0.940510675863583	666.6064552261222	37.5
1	512.0	0.9465315957345946	665.7352072022636	37.5
1	516.0	0.9378014169359167	682.476428818947	37.5
1	520.0	0.9391814812182847	679.6112627500823	37.5
1	524.0	0.9448972976169034	677.6098075166911	37.5
1	528.0	0.9486331540188314	677.4797646467586	37.5
1	532.0	0.949206641153234	672.5056112254779	37.5
1	536.0	0.961091587853307	673.2068159531501	37.5
1	540.0	0.9602215237815563	672.6163777297107	37.5
1	544.0	0.9633150735128111	675.3826002312663	37.5
1	548.0	0.969427037987231	674.0587693394236	37.5
1	552.0	0.9677777101485373	671.0860941305975	37.5
1	556.0	0.9687903444242935	668.2478287020315	37.5
1	560.0	0.9754563803423122	662.6209100799283	37.5
1	564.0	0.9741972436610824	660.4999311349	37.5
1	568.0	0.9765232613728619	658.8284998892328	37.5
1	572.0	0.9806447567020834	656.6042873994282	37.5
1	576.0	0.9740751703932582	655.6654090048416	37.5
1	580.0	0.9833630567747395	656.4427241425876	37.5
1	584.0	0.9852012314887139	655.8043644678532	37.5
1	588.0	0.9886526125241069	653.6483627239029	37.5
1	592.0	0.9899994065071152	648.2744715151067	37.5
1	596.0	0.9912946172191066	655.167043807706	37.5
1	600.0	0.9937371720232488	653.5977402113426	37.5
1	604.0	0.991070745900766	632.5743369398782	37.5
1	608.0	0.999057708950519	634.2431053578312	37.5
1	612.0	0.9945191456545246	633.1251544339701	37.5
1	616.0	0.9996674160082402	631.620848972722	37.5
1	620.0	0.9977777564292927	633.0292035073196	37.5
1	624.0	1.0056025560340036	630.2025210098867	37.5
1	628.0	1.003359149151699	629.7162337970802	37.5
1	632.0	1.0079108692511403	630.1333014997589	37.5
1	636.0	1.003734897591405	629.9870040992107	37.5
1	640.0	1.0065422551150323	631.5980412273204	37.5
1	644.0	1.0113248903414602	632.8540826666241	37.5
1	648.0	1.0125130065871	630.793581918222	37.5
1	652.0	1.009130605703415	636.3452042833349	37.5
1	656.0	1.0137868710203124	636.288376988749	37.5
1	660.0	1.0105797179918163	635.9920861913012	37.5
1	664.0	1.0159950351737002	636.3615519011931	37.5
1	668.0	1.0205959193589818	633.3406900431994	37.5
2	0.0	1.1454649387437936	1324.9956390741618	37.5
2	4.0	1.133724797593974	1326.0990292921222	37.5
2	8.0	1.071349471901838	1325.670072120132	37.5
2	12.0	1.0008266166761872	1323.739454234949	37.5
2	16.0	0.9612991943367857	1328.017092361015	37.5
2	20.0	0.9486199671219253	1333.6335430952718	37.5
2	24.0	0.9473808324909797	1328.540422013603	37.5
2	28.0	0.9456695925722463	1327.715560370366	37.5
2	32.0	0.9469040357649267	1331.5429141025093	37.5
2	36.0	0.949248702864311	1329.1796204725144	37.5
2	40.0	0.9537044602020376	1372.7082879366735	37.5
2	44.0	0.9576355144839507	1372.9653070248778	37.5
2	48.0	0.9594322491472804	1376.0332415778714	37.5
2	52.0	0.9746343912164382	1372.4086511910727	37.5
2	56.0	0.9771427044872627	1370.3253075581176	37.5
2	60.0	0.9900316893239995	1336.05706002457	37.5
2	64.0	0.9966121675778361	1337.711499612871	37.5
2	68.0	1.0002749524326209	1336.9741356255329	37.5
2	72.0	1.0127060349397021	1338.537761968924	37.5
2	76.0	1.0119832532738	1338.4406441453968	37.5
2	80.0	1.0204014798538037	1338.1576890842084	37.5
2	84.0	1.0246864375155362	1338.908861598751	37.5
2	88.0	1.0290454794716997	1338.5255978868042	37.5
2	92.0	1.0336814010731996	1337.9389665020992	37.5
2	96.0	1.0404311442511436	1338.0765881737852	37.5
2	100.0	1.0482840878949573	1339.558320401217	37.5
2	104.0	1.0635037365407134	1338.3933089891052	37.5
2	108.0	1.1057170435745134	1338.5019359659318	37.5
2	112.0	1.146826655900311	1338.275694398926	37.5
2	116.0	1.1466735012988187	1338.023338536766	37.5
2	120.0	1.0946286946024892	1338.885019181853	37.5
2	124.0	1.0161767388532714	1342.023654119998	37.5
2	128.0	0.9874962665129514	1343.3918558121538	37.5
2	132.0	0.9769059926914335	1342.8679329375764	37.5
2	136.0	0.960637605121014	1343.63075321549	37.5
2	140.0	0.9619874928708161	1343.135085848052	37.5
2	144.0	0.9636784076922414	1339.1014309772863	37.5
2	148.0	0.9636516750257673	1339.55152392356	37.5
2	152.0	0.9700524832579636	1338.7821273010354	37.5
2	156.0	0.9723042588491276	1337.6274081656672	37.5
2	160.0	0.9782043477753227	1337.118017497965	37.5
2	164.0	0.9850520029210467	1337.8491006130646	37.5
2	168.0	0.9927417426100652	1336.8246494244672	37.5
2	172.0	0.9916968451373047	1337.5713818546155	37.5
2	176.0	0.9979316920638598	1336.8703971392022	37.5
2	180.0	1.0021661329770732	1335.9993115969105	37.5
2	184.0	1.001262562741546	1338.5374577353543	37.5
2	188.0	1.0107221314825892	1337.0840769621077	37.5
2	192.0	1.0139364306209848	1338.3786411307783	37.5
2	196.0	1.0125659316336928	1337.352366471919	37.5
2	200.0	1.0151124316124611	1338.1710641433283	37.5
2	204.0	1.0205444732389062	1337.7199317843651	37.5
2	208.0	1.0206678341043367	1338.7768960107887	37.5
2	212.0	1.024421455460579	1337.687311296051	37.5
2	216.0	1.0265705067263546	1337.9598712195516	37.5
2	220.0	1.0317901022739326	1337.6015451814555	37.5
2	224.0	1.0350104623816412	1338.0007038586157	37.5
2	228.0	1.0349473118738035	1336.6413471006986	37.5
2	232.0	1.0415739107224522	1337.1146365825446	37.5
2	236.0	1.052026463933753	1338.392151903403	37.5
2	240.0	1.0627620878234223	1337.000787175824	37.5
2	244.0	1.0919531551680235	1336.7340892706209	37.5
2	248.0	1.13070499840573	1336.9523514173354	37.5
2	252.0	1.1404494066917221	1338.3293272228098	37.5
2	256.0	1.111138593542891	1346.0122819873634	37.5
2	260.0	1.0287137114283764	1361.871977308433	37.5
2	264.0	0.9860974318355157	1363.7331307330246	37.5
2	268.0	0.9789642516691276	1361.2580577773267	37.5
2	272.0	0.9622413434257503	1362.8462987600954	37.5
2	276.0	0.9614533478110641	1361.246640184665	37.5
2	280.0	0.9526021039528749	1361.5877294985953	37.5
2	284.0	0.9543193436710574	1365.527102715147	37.5
2	288.0	0.9559285004386222	1365.5589696946518	37.5
2	292.0	0.9590217362672289	1364.2137244260512	37.5
2	296.0	0.9577847867067647	1361.585679019185	37.5
2	300.0	0.9598024736161945	1371.1752197951112	37.5
2	304.0	0.9671568570117448	1370.70705040577	37.5
2	308.0	0.9692540908918094	1372.0514499012352	37.5
2	312.0	0.9747744197708165	1371.0405426707423	37.5
2	316.0	0.974748207359219	1371.122557888998	37.5
2	320.0	0.9810650984798167	1370.3491471971504	37.5
2	324.0	0.9801407700747125	1372.3639195884352	37.5
2	328.0	0.9870966902602607	1371.8800410084334	37.5
2	332.0	0.9961145626110548	1370.0960168726908	37.5
2	336.0	0.9959902561424708	1369.8796771607704	37.5
2	340.0	0.9947782788160844	1369.7527287108146	37.5
2	344.0	0.9994564971390533	1374.4554652479385	37.5
2	348.0	0.9963732930851893	1374.8898179260946	37.5
2	352.0	1.001828902257545	1375.2461417587024	37.5
2	356.0	1.000613491248973	1376.1133778927724	37.5
2	360.0	1.010107995104981	1374.914691209245	37.5
2	364.0	1.0147177999116743	1374.476320353485	37.5
2	368.0	1.0135599551052004	1376.8324480514373	37.5
2	372.0	1.0156647066682318	1377.113996598501	37.5
2	376.0	1.0297584977482417	1377.1301239363725	37.5
2	380.0	1.016368524333689	1376.2560498586909	37.5
2	384.0	1.0158035359718653	1376.130223037814	37.5
2	388.0	1.0202943845010202	1385.8344911909546	37.5
2	392.0	1.0296673568178503	1384.050322284541	37.5
2	396.0	1.026211364132145	1385.5638513666142	37.5
2	400.0	1.025801853940199	1384.8223786783044	37.5
2	404.0	1.0366890540881708	1385.0578442990927	37.5
2	408.0	1.0377089961952215	1384.4402473308928	37.5
2	412.0	1.0356143024196764	1386.260198856918	37.5
2	416.0	1.0370390028207364	1385.40314718669	37.5
2	420.0	1.042625690209256	1382.9683490215125	37.5
2	424.0	1.0487209527524146	1375.366715255222	37.5
2	428.0	1.054703372012834	1364.590534627523	37.5
2	432.0	1.066029225060027	1364.824630350677	37.5
2	436.0	1.1115790566813004	1383.3614177335714	37.5
2	440.0	1.1395469527854842	1383.0720792418092	37.5
2	444.0	1.1328870744930994	1384.3933943775803	37.5
2	448.0	1.1113339638987336	1392.633619798623	37.5
2	452.0	1.0227981419907144	1392.5974155395018	37.5
2	456.0	0.9859738599392471	1404.4728711726298	37.5
2	460.0	0.9729581838956778	1403.1984914591026	37.5
2	464.0	0.9617903231101381	1402.9950759914204	37.5
2	468.0	0.9546343037546665	1395.1873444461353	37.5
2	472.0	0.9546004175836388	1391.068278279621	37.5
2	476.0	0.9462669053659164	1387.8290970273065	37.5
2	480.0	0.9440233406574273	1388.7761832246183	37.5
2	484.0	0.9480741055864503	1389.6398302097189	37.5
2	488.0	0.9510486712777003	1389.9568619972383	37.5
2	492.0	0.9520877847769543	1391.6614556574102	37.5
2	496.0	0.959795187119034	1398.2283268567764	37.5
2	500.0	0.9576054427775309	1399.9096606710243	37.5
2	504.0	0.9641805624061383	1399.6107727561036	37.5
2	508.0	0.9650294967352443	1399.665531274001	37.5
2	512.0	0.972026282941351	1400.3841076481242	37.5
2	516.0	0.9736280000641802	1423.4116875510542	37.5
2	520.0	0.9785524290075086	1428.3139377576056	37.5
2	524.0	0.9829310845725203	1429.3214456839476	37.5
2	528.0	0.9832506335519235	1431.9823607287892	37.5
2	532.0	0.987982125974258	1450.2464746726234	37.5
2	536.0	0.9865621767609434	1456.612365441277	37.5
2	540.0	0.9918279969543089	1455.971140505154	37.5
2	544.0	0.9892362516696425	1455.7728584788106	37.5
2	548.0	0.9917948215615483	1455.977806587459	37.5
2	552.0	0.9989109802490952	1455.7318373220226	37.5
2	556.0	0.999282736805367	1455.416278226316	37.5
2	560.0	1.0076912346191775	1471.3428337112673	37.5
2	564.0	1.0042125067953644	1471.5633117086147	37.5
2	568.0	1.0040187983262396	1471.0753835150324	37.5
2	572.0	1.006634128025185	1472.1279042299211	37.5
2	576.0	1.0083160684499886	1470.8996315243803	37.5
2	580.0	1.0089587737460033	1472.3065377046191	37.5
2	584.0	1.013052199574909	1470.9246224486533	37.5
2	588.0	1.0171380296826158	1473.1203282116935	37.5
2	592.0	1.0171820256666182	1471.6672790145424	37.5
2	596.0	1.0166232023250823	1471.4691195595665	37.5
2	600.0	1.016531801977444	1470.979014519461	37.5
2	604.0	1.019976261873256	1470.823449763218	37.5
2	608.0	1.014331114704972	1471.450700195007	37.5
2	612.0	1.0184895203679676	1471.68093582325	37.5
2	616.0	1.0178793478701096	1473.4500672350323	37.5
2	620.0	1.0278649723296458	1473.907845580122	37.5
2	624.0	1.0252223981435338	1475.722400706931	37.5
2	628.0	1.0279349374661748	1475.7241221881666	37.5
2	632.0	1.0264009223711617	1475.7314843723009	37.5
2	636.0	1.0286128984642642	1477.2254803241096	37.5
2	640.0	1.030947784771968	1474.5363110955752	37.5
2	644.0	1.0321420122626859	1473.3030482763525	37.5
2	648.0	1.0361981878424256	1472.32108505	37.5
2	652.0	1.0324052000603912	1466.8780753131366	37.5
2	656.0	1.0346948762193169	1465.5278519698224	37.5
2	660.0	1.0392811655055871	1465.645988932996	37.5
2	664.0	1.0368971840058987	1466.4487779355377	37.5
2	668.0	1.0401917324590129	1466.868863941579	37.5
3	0.0	1.1188290918397388	317.51979937980707	37.5
3	4.0	1.1229405651426922	320.2852454551874	37.5
3	8.0	1.08078512194937	316.77419363813965	37.5
3	12.0	1.0007078585826816	315.839650196865	37.5
3	16.0	0.9521228975221574	319.4302842054906	37.5
3	20.0	0.9425790069638117	318.2264618079286	37.5
3	24.0	0.9358533110593646	316.38582297914337	37.5
3	28.0	0.9325347383291479	316.98797076658667	37.5
3	32.0	0.9331203662950269	315.9876748068184	37.5
3	36.0	0.93205389888746	316.19810929967497	37.5
3	40.0	0.9390316123821681	315.62967877086635	37.5
3	44.0	0.9432285895740943	318.47585166708285	37.5
3	48.0	0.952686592180337	319.0788402375228	37.5
3	52.0	0.9629547356804501	318.6032348991799	37.5
3	56.0	0.9620302718414563	318.1846591646632	37.5
3	60.0	0.9697266133972374	318.10576238235734	37.5
3	64.0	0.9751280586667667	318.2324908065238	37.5
3	68.0	0.9839334015302916	318.8579402408314	37.5
3	72.0	0.9798113731813693	318.4866834648262	37.5
3	76.0	0.9936364472474352	317.97230249977275	37.5
3	80.0	0.9982761093138759	318.8787636174212	37.5
3	84.0	1.0032612206183913	318.5887845760612	37.5
3	88.0	1.0147945719529528	319.161311858779	37.5
3	92.0	1.012270844623234	318.285226407269	37.5
3	96.0	1.0202916951583059	317.5030786712623	37.5
3	100.0	1.0305944095949702	317.7737796297363	37.5
3	104.0	1.049945865075172	318.6145138470065	37.5
3	108.0	1.1035167729120277	318.9109874702445	37.5
3	112.0	1.131746195772517	319.0625239221961	37.5
3	116.0	1.1183562430005378	318.6120241544265	37.5
3	120.0	1.0437874902929738	317.8708707065053	37.5
3	124.0	0.979278125752266	317.96801477488515	37.5
3	128.0	0.958804954860614	319.16687307269683	37.5
3	132.0	0.9465626063082236	319.9351857573881	37.5
3	136.0	0.9443511359554512	319.6793886781472	37.5
3	140.0	0.9449647536336921	319.842907320266	37.5
3	144.0	0.9502733854332329	320.1766405525517	37.5
3	148.0	0.9447848816381282	320.20860231152903	37.5
3	152.0	0.9572974046759734	319.3885779114884	37.5
3	156.0	0.9541010658290181	316.63037400106697	37.5
3	160.0	0.9648187615680173	316.6725476663674	37.5
3	164.0	0.9731464324165748	317.76303404707903	37.5
3	168.0	0.972175353740636	318.4770799126544	37.5
3	172.0	0.9751832363865631	316.60285541041554	37.5
3	176.0	0.984847207898459	317.4744289881385	37.5
3	180.0	0.9907265332849063	316.2954606479946	37.5
3	184.0	0.9883189528563924	316.5443112093133	37.5
3	188.0	0.9916248895211341	316.81551195747267	37.5
3	192.0	0.995552660827154	318.15194350934223	37.5
3	196.0	0.9943194257188873	317.5567153214995	37.5
3	200.0	1.0023654826027313	317.9820198285452	37.5
3	204.0	1.005865422310964	317.9276410797047	37.5
3	208.0	1.0060049057073988	318.04552289475976	37.5
3	212.0	1.0179642937604232	318.7892045883373	37.5
3	216.0	1.0177009958313799	318.92395999027417	37.5
3	220.0	1.008385809316796	318.22940104957365	37.5
3	224.0	1.0195492594340818	317.9708135047187	37.5
3	228.0	1.0249380625101092	318.432412039821	37.5
3	232.0	1.0277115963468633	318.8698524597092	37.5
3	236.0	1.0534091988502885	318.05127602435124	37.5
3	240.0	1.1018354362759837	318.2285667951931	37.5
3	244.0	1.1198882575459141	317.948567332131	37.5
3	248.0	1.1012725266275092	316.7605910695466	37.5
3	252.0	1.0305283756199182	316.2215317288717	37.5
3	256.0	0.9749745224488578	316.6069092170532	37.5
3	260.0	0.9572094082537241	317.726416169126	37.5
3	264.0	0.9471664371922385	317.55989297853694	37.5
3	268.0	0.9389812962951573	317.08523816245616	37.5
3	272.0	0.9372937746286272	318.3770866133577	37.5
3	276.0	0.9386264365718426	319.5921538017264	37.5
3	280.0	0.9340264240550269	318.5008372506184	37.5
3	284.0	0.936800608210377	318.5898635585386	37.5
3	288.0	0.9393756387989574	319.3317359589166	37.5
3	292.0	0.9467329302516462	318.5815755666942	37.5
3	296.0	0.9539207746910203	318.8386046226857	37.5
3	300.0	0.9521730075097781	318.51241302827333	37.5
3	304.0	0.9565394577277625	317.5802024811501	37.5
3	308.0	0.9586246943627504	320.6517545904639	37.5
3	312.0	0.9704464229754215	319.4237224006416	37.5
3	316.0	0.970859976640859	318.61831970868684	37.5
3	320.0	0.973192282316753	319.02329230924	37.5
3	324.0	0.9771908342987371	317.96222640087933	37.5
3	328.0	0.9761873177312409	318.8794521040924	37.5
3	332.0	0.979555034662581	319.13435179065226	37.5
3	336.0	0.9799710595386825	319.0519930033369	37.5
3	340.0	0.9811745421960336	320.39784310273546	37.5
3	344.0	0.9842671483486177	321.4739985334129	37.5
3	348.0	0.9828718798590281	328.3502245167072	37.5
3	352.0	0.9868084434724629	326.76538149940905	37.5
3	356.0	0.9896684176569672	326.9412162753464	37.5
3	360.0	0.993324824019343	326.769645282281	37.5
3	364.0	0.9990817334333219	327.94693258284	37.5
3	368.0	0.9983734094828193	327.43291455581857	37.5
3	372.0	0.9989733444578051	327.3302154866067	37.5
3	376.0	1.0084883930112691	327.01502410199305	37.5
3	380.0	1.0007743949304537	327.4579148675823	37.5
3	384.0	1.005397825044744	327.6824540022732	37.5
3	388.0	1.0097895336369884	318.05045066576	37.5
3	392.0	1.0142652373790628	316.4482605423467	37.5
3	396.0	1.0150529843645082	316.2396962797188	37.5
3	400.0	1.0183559035509653	316.0996791870271	37.5
3	404.0	1.0203069404405296	316.39954525811623	37.5
3	408.0	1.0226654669622053	317.4454483411985	37.5
3	412.0	1.0256633086890135	316.5749235968308	37.5
3	416.0	1.0388825979767446	316.64526462820885	37.5
3	420.0	1.0463211532411614	318.8278267836004	37.5
3	424.0	1.0962538406875928	318.68095178821346	37.5
3	428.0	1.1182303461987486	313.87809906513644	37.5
3	432.0	1.1046819758168387	313.52098224662376	37.5
3	436.0	1.0493082608968076	315.63896498349936	37.5
3	440.0	0.9752599711678128	314.4881805229914	37.5
3	444.0	0.9486458157635317	313.89057959626683	37.5
3	448.0	0.933229392208892	314.70346607003484	37.5
3	452.0	0.9295856601807888	317.12238684917133	37.5
3	456.0	0.9256702510561156	319.11635276751093	37.5
3	460.0	0.9248745763118286	319.03721003978154	37.5
3	464.0	0.9216050636164771	318.4167043429762	37.5
3	468.0	0.9235114366248836	318.3981428990992	37.5
3	472.0	0.925788933449526	325.0183909613377	37.5
3	476.0	0.9237752119753558	322.37990013501553	37.5
3	480.0	0.9321401590858234	312.880316254348	37.5
3	484.0	0.9340428903100935	313.20119264595365	37.5
3	488.0	0.9400176304409126	314.22321958460844	37.5
3	492.0	0.9381084021587115	308.24629884008823	37.5
3	496.0	0.9446842967994632	294.31035220832405	37.5
3	500.0	0.9489964844338166	293.4783915752617	37.5
3	504.0	0.9522676420600563	295.3349825626537	37.5
3	508.0	0.9534298164802039	295.3811648971832	37.5
3	512.0	0.9571252159455821	294.4831158586285	37.5
3	516.0	0.9577226536971604	295.7387788320014	37.5
3	520.0	0.9630182531120417	297.11206742439555	37.5
3	524.0	0.965831014166493	297.14273661833727	37.5
3	528.0	0.9661674660592156	294.6832059245649	37.5
3	532.0	0.9654763625451289	293.93019386578135	37.5
3	536.0	0.9669665836777283	294.92184081490586	37.5
3	540.0	0.9676383658511756	294.6736647073436	37.5
3	544.0	0.9696407518970618	295.21503410119624	37.5
3	548.0	0.9728695867890885	292.82972716280125	37.5
3	552.0	0.9734463183965774	294.8648592003518	37.5
3	556.0	0.978152625112713	296.3406171615283	37.5
3	560.0	0.9840586915998185	298.5988796807442	37.5
3	564.0	0.9794594594653178	298.4406188242797	37.5
3	568.0	0.9807188695219053	299.0230051121337	37.5
3	572.0	0.988910077516326	298.6087820362611	37.5
3	576.0	0.9793532586242963	304.188914980747	37.5
3	580.0	0.9880326217694482	303.39261854868374	37.5
3	584.0	0.9871266529913181	313.0476020180227	37.5
3	588.0	0.9886694198664558	310.88639849488544	37.5
3	592.0	0.9893172963283225	311.7431440026504	37.5
3	596.0	0.9927691384732117	308.6658946314826	37.5
3	600.0	0.998693231791792	310.06254969129884	37.5
3	604.0	0.9969605520019715	287.7187084307856	37.5
3	608.0	1.0044514709197196	287.4737506915579	37.5
3	612.0	0.9970409895339235	287.69236473359126	37.5
3	616.0	1.0020632730493733	288.76729025747926	37.5
3	620.0	1.001204595439528	286.56835827511026	37.5
3	624.0	1.0102063085062327	276.4588165180404	37.5
3	628.0	1.004668224421386	273.010201242555	37.5
3	632.0	1.0131944505436052	270.9109196866201	37.5
3	636.0	1.0123580398424792	271.54100742200563	37.5
3	640.0	1.0129202303261664	271.16307274355154	37.5
3	644.0	1.0181058738728743	270.07119604780166	37.5
3	648.0	1.0179905624434853	269.424792373802	37.5
3	652.0	1.0253367464545584	265.09834005620894	37.5
3	656.0	1.0350207477792042	266.5728764584539	37.5
3	660.0	1.0753478393749096	265.9000074889792	37.5
3	664.0	1.101141090737401	266.2542432439003	37.5
3	668.0	1.0995069212084685	266.8721846291807	37.5
4	0.0	1.1583697500440873	172.850512092441	37.5
4	4.0	1.1632554147852947	176.56323364155912	37.5
4	8.0	1.1194775829283385	177.92488890267643	37.5
4	12.0	1.0205349154203003	177.6345979299588	37.5
4	16.0	0.9690334316905541	180.4941323967089	37.5
4	20.0	0.9501848868712199	179.30344418726	37.5
4	24.0	0.9470213502505929	178.28947164341656	37.5
4	28.0	0.9493758189405884	179.90435806899603	37.5
4	32.0	0.9454555455891761	177.841049833351	37.5
4	36.0	0.9489601417349118	178.5228325486903	37.5
4	40.0	0.9584762049417428	179.7604047782599	37.5
4	44.0	0.960333596109873	179.7711878152157	37.5
4	48.0	0.9711563054520752	178.85759452311137	37.5
4	52.0	0.9798961223702474	177.70249533266417	37.5
4	56.0	0.9906203474643053	177.7229734476143	37.5
4	60.0	0.9938209066601454	178.58859968760774	37.5
4	64.0	0.9962474046378087	177.6411378827646	37.5
4	68.0	1.006122339658531	177.4551862065961	37.5
4	72.0	1.0117653394236317	176.51639580187498	37.5
4	76.0	1.0191051504688236	178.04206916092463	37.5
4	80.0	1.0234105749461384	178.84773275802624	37.5
4	84.0	1.0279586983233955	179.256841969512	37.5
4	88.0	1.0397326937074944	179.12288369697802	37.5
4	92.0	1.0471403459885973	178.14226773524638	37.5
4	96.0	1.049639419521549	178.4764489610532	37.5
4	100.0	1.0581344305075282	178.30544630737364	37.5
4	104.0	1.077173317014215	178.5141602299237	37.5
4	108.0	1.1424737874046933	178.4726578449425	37.5
4	112.0	1.171526565789276	177.21044368179875	37.5
4	116.0	1.1531540801947917	177.02890647019248	37.5
4	120.0	1.0779407318514547	177.60870194722682	37.5
4	124.0	0.9978512946770112	180.4383893541329	37.5
4	128.0	0.981494328500034	181.2208801629757	37.5
4	132.0	0.9701542061110331	179.15384836800283	37.5
4	136.0	0.9642480418573366	179.8965819344053	37.5
4	140.0	0.9627919297162838	181.35280939092848	37.5
4	144.0	0.9627464366476945	178.1903259278594	37.5
4	148.0	0.9711828409218226	178.7077693110556	37.5
4	152.0	0.9818365194546114	179.7370646228546	37.5
4	156.0	0.9840337671208927	179.9019805348088	37.5
4	160.0	0.9902525329579471	178.55857894665326	37.5
4	164.0	0.9928765196867748	179.22596676951957	37.5
4	168.0	1.0048600997479193	179.21852976827694	37.5
4	172.0	1.0060851471262637	177.133625431214	37.5
4	176.0	1.0091253637691298	179.44958273852586	37.5
4	180.0	1.0129266612710013	178.8839473061528	37.5
4	184.0	1.0195693307815246	177.92509383827172	37.5
4	188.0	1.0211730716845595	179.27248114116924	37.5
4	192.0	1.028692162560234	178.04655932155097	37.5
4	196.0	1.0240714440556866	179.54950318155724	37.5
4	200.0	1.0268579584079698	178.48664508406782	37.5
4	204.0	1.0381745977300334	179.25635917899984	37.5
4	208.0	1.038063708623453	179.09204771780213	37.5
4	212.0	1.0413086715730124	178.42279084071663	37.5
4	216.0	1.0437536125860516	178.06292893409423	37.5
4	220.0	1.0462652242615298	180.36394296479492	37.5
4	224.0	1.0483091528156716	177.73669320056985	37.5
4	228.0	1.058082065855089	178.5722078906572	37.5
4	232.0	1.0678096907074968	179.06967584829852	37.5
4	236.0	1.0963724930492806	177.0046383667062	37.5
4	240.0	1.1421383292815128	177.6007041572438	37.5
4	244.0	1.1663333057939023	176.64275820986285	37.5
4	248.0	1.1420858680179475	176.90322587422511	37.5
4	252.0	1.0532872601579353	178.8546665817946	37.5
4	256.0	0.9928181691326605	177.12568443000643	37.5
4	260.0	0.9721072679314952	177.44236589701953	37.5
4	264.0	0.9604013543387435	177.46305246629836	37.5
4	268.0	0.9525974823843497	177.5235519650866	37.5
4	272.0	0.9571619937902203	181.02321724186308	37.5
4	276.0	0.9559873915629058	177.64956710756508	37.5
4	280.0	0.9560682163783591	178.52260525020992	37.5
4	284.0	0.9602877467755443	177.02092053452964	37.5
4	288.0	0.9597816980774284	176.9833773616581	37.5
4	292.0	0.9704095719683368	178.84406719243506	37.5
4	296.0	0.9735686668505104	180.02140358125064	37.5
4	300.0	0.9776458295007084	180.33540367185068	37.5
4	304.0	0.9818934016357433	180.74336199859192	37.5
4	308.0	0.9871301343676926	178.3294655316306	37.5
4	312.0	0.9926985816089742	179.6878174425388	37.5
4	316.0	0.9989484847003943	175.82382027476683	37.5
4	320.0	0.9929703952100052	177.29770870990575	37.5
4	324.0	1.0025766445996978	178.5866466254024	37.5
4	328.0	1.0072199486066322	178.31278052580276	37.5
4	332.0	1.008922511923481	175.61920686928238	37.5
4	336.0	1.006311199841641	176.65394810747824	37.5
4	340.0	1.0086089347373408	177.5015273857811	37.5
4	344.0	1.0157697520922324	176.84496948587758	37.5
4	348.0	1.011868233929122	177.9449598261771	37.5
4	352.0	1.0151990389333236	177.56094852523916	37.5
4	356.0	1.0190176349098425	177.59552551429837	37.5
4	360.0	1.0241528399026198	176.67826644223337	37.5
4	364.0	1.0232591753086793	175.89735847307244	37.5
4	368.0	1.0237380211174898	176.86647377083165	37.5
4	372.0	1.0277402410527112	177.06476599427623	37.5
4	376.0	1.0523989987748625	177.36432164376544	37.5
4	380.0	1.035725353454488	177.03622263106908	37.5
4	384.0	1.0330387604920008	177.81454432217978	37.5
4	388.0	1.0437687864279332	176.5101783295722	37.5
4	392.0	1.0374660839072782	177.96688398653788	37.5
4	396.0	1.0373326417517965	177.54765490954986	37.5
4	400.0	1.0551352726079186	176.05552122142063	37.5
4	404.0	1.0502184770530874	178.02687820152173	37.5
4	408.0	1.0595997422213863	176.6930067093598	37.5
4	412.0	1.063417974019492	176.4951626486529	37.5
4	416.0	1.0741589773333207	175.84542649168077	37.5
4	420.0	1.0878147866316363	176.86670870221738	37.5
4	424.0	1.1522791554099008	175.45950786621574	37.5
4	428.0	1.16263766733844	175.9911472611264	37.5
4	432.0	1.1511292685095964	176.39570119133782	37.5
4	436.0	1.0709912655424205	178.88688488748306	37.5
4	440.0	0.9870930944417409	177.50441075480734	37.5
4	444.0	0.9658513251644739	176.336899550692	37.5
4	448.0	0.9536049447931473	177.09271262541805	37.5
4	452.0	0.9458028417053338	176.70770614147636	37.5
4	456.0	0.9393872178637087	178.75207750287314	37.5
4	460.0	0.9472395840133451	175.44271279715724	37.5
4	464.0	0.9406059473656732	177.09875853226472	37.5
4	468.0	0.9433740707080679	175.17971692343824	37.5
4	472.0	0.946239351648671	178.54902980771902	37.5
4	476.0	0.9488261141410769	178.00249599698122	37.5
4	480.0	0.9583550016306162	179.10777300907358	37.5
4	484.0	0.954466854017835	178.20687295683643	37.5
4	488.0	0.9608675009597551	177.52118835698883	37.5
4	492.0	0.967481946643222	175.790847034818	37.5
4	496.0	0.968198106714002	176.4299326826944	37.5
4	500.0	0.9760820263219053	176.57394646635603	37.5
4	504.0	0.9787171725178364	176.09538222220414	37.5
4	508.0	0.9815328731686979	176.60980406219585	37.5
4	512.0	0.9830067064290413	176.89950951881053	37.5
4	516.0	0.9846933239339216	175.24460311735004	37.5
4	520.0	0.9844765889726931	174.9080028859178	37.5
4	524.0	0.9862066477597712	173.78514457325352	37.5
4	528.0	0.9898814452883926	176.5017435816036	37.5
4	532.0	0.9970743623691714	177.1556291369977	37.5
4	536.0	0.9957913910510573	176.1255011764095	37.5
4	540.0	0.9989478586461038	175.34499928198375	37.5
4	544.0	1.0002068526551477	176.84951395836214	37.5
4	548.0	1.0052744505267084	174.40205904415407	37.5
4	552.0	1.004558921202522	173.49338703027206	37.5
4	556.0	1.0119284648139129	173.631412431094	37.5
4	560.0	1.004910281774188	177.20806185899406	37.5
4	564.0	1.0096885138833736	174.88771885608182	37.5
4	568.0	1.013925550857157	175.78991222726697	37.5
4	572.0	1.0187089595023646	173.96173125741683	37.5
4	576.0	1.0151068220080044	176.5385353837055	37.5
4	580.0	1.0203446993006826	173.824928106626	37.5
4	584.0	1.0192059166216234	177.82200215477954	37.5
4	588.0	1.0226627793824294	177.73884685969912	37.5
4	592.0	1.0184886216512272	177.28440540725975	37.5
4	596.0	1.026144019304576	177.2547767580287	37.5
4	600.0	1.0251410491610582	176.77894229780904	37.5
4	604.0	1.031103225292964	172.59401336674202	37.5
4	608.0	1.0254386934167132	172.29093665145746	37.5
4	612.0	1.031329672668754	171.91875980041272	37.5
4	616.0	1.0351411931789511	174.03107539263814	37.5
4	620.0	1.0307626533194694	173.15658344252248	37.5
4	624.0	1.0371590341714012	171.63596054593884	37.5
4	628.0	1.0354470606820276	172.3113838879441	37.5
4	632.0	1.0409339839841427	170.39087848593024	37.5
4	636.0	1.0401088889829406	172.58513958143993	37.5
4	640.0	1.0455022964709837	171.08663502622846	37.5
4	644.0	1.0545475810399625	170.48844768464622	37.5
4	648.0	1.0479345204726607	169.27461415825292	37.5
4	652.0	1.0517327744835039	168.261044240299	37.5
4	656.0	1.0534453266939836	169.94503819842748	37.5
4	660.0	1.060332698085724	168.0103764052827	37.5
4	664.0	1.0656035075120922	168.6565102277231	37.5
4	668.0	1.0992782562332972	168.55237026470874	37.5
6	0.0	1.1419711855739583	1098.811047625806	37.5
6	4.0	1.1415018408657158	1098.4366299981982	37.5
6	8.0	1.097877848384104	1097.7404930637497	37.5
6	12.0	1.0205813995231148	1096.2063764996726	37.5
6	16.0	0.9635271834780601	1101.0331183369544	37.5
6	20.0	0.9471460514703922	1105.1782721601476	37.5
6	24.0	0.940593080349668	1104.4695436242746	37.5
6	28.0	0.9397313594134797	1105.0864472497306	37.5
6	32.0	0.9401424940584266	1106.5718613910235	37.5
6	36.0	0.9368609636401107	1105.1315002250535	37.5
6	40.0	0.9477611909672571	1106.8929851104303	37.5
6	44.0	0.9506254574191788	1109.975924046617	37.5
6	48.0	0.9564186547754875	1111.2279353554306	37.5
6	52.0	0.9673063959855949	1110.029245124717	37.5
6	56.0	0.9768578625451078	1113.810108346205	37.5
6	60.0	0.9813752128547409	1112.9405752591508	37.5
6	64.0	0.9822019531078744	1113.974714295092	37.5
6	68.0	0.9883518372075926	1115.0466762247304	37.5
6	72.0	0.9906071713391765	1117.6529458335735	37.5
6	76.0	0.9959727191869047	1114.7805700137153	37.5
6	80.0	1.0071585924540583	1116.1816135142358	37.5
6	84.0	1.0072771097436508	1117.9539344023033	37.5
6	88.0	1.0152373507502823	1117.9407420768184	37.5
6	92.0	1.0186275948824655	1119.679775394125	37.5
6	96.0	1.0220691361454834	1117.3996139252206	37.5
6	100.0	1.0308965639932062	1117.1176884531214	37.5
6	104.0	1.0368650612301915	1115.9698820054166	37.5
6	108.0	1.049564512009891	1117.3885598006568	37.5
6	112.0	1.059492565061844	1116.2056534160035	37.5
6	116.0	1.0664748569641518	1116.5990463051387	37.5
6	120.0	1.105897459608798	1113.5006778589425	37.5
6	124.0	1.1301233132564428	1113.449565094127	37.5
6	128.0	1.1072006264938938	1115.6505053070532	37.5
6	132.0	1.0464506238563165	1116.062675290529	37.5
6	136.0	0.9898972571809824	1114.5424624110171	37.5
6	140.0	0.9701007559592898	1118.1306483789683	37.5
6	144.0	0.9642963535677879	1114.5415149412415	37.5
6	148.0	0.9570122942816954	1116.6750561466995	37.5
6	152.0	0.956487594454581	1114.8459323497964	37.5
6	156.0	0.9553613499263761	1115.8723517517676	37.5
6	160.0	0.9595375170879231	1115.1050622585092	37.5
6	164.0	0.9684416044917156	1115.4854547322248	37.5
6	168.0	0.9755526074504989	1114.8218495016347	37.5
6	172.0	0.9746294184006383	1117.4648941393518	37.5
6	176.0	0.9811703260656232	1117.2160374605303	37.5
6	180.0	0.9829414069580505	1116.8038286650103	37.5
6	184.0	0.9893842725915365	1116.583849812842	37.5
6	188.0	0.995102085016223	1116.5474220135247	37.5
6	192.0	0.9934098291950013	1118.5785080441292	37.5
6	196.0	0.9995579964536265	1116.7515511392753	37.5
6	200.0	1.0049663612777007	1117.3889744407663	37.5
6	204.0	1.0107663219474052	1117.031895039146	37.5
6	208.0	1.0082945162190584	1118.9499764113618	37.5
6	212.0	1.0112929043781727	1116.554107865173	37.5
6	216.0	1.018462774176245	1115.819645176276	37.5
6	220.0	1.0206927718953378	1116.490798503247	37.5
6	224.0	1.0203419932734767	1115.7604284482911	37.5
6	228.0	1.0229744081396335	1117.9682440044062	37.5
6	232.0	1.0246797028029129	1117.4321383098277	37.5
6	236.0	1.0294237281622884	1115.6814096789326	37.5
6	240.0	1.0404994374593182	1117.4114518581998	37.5
6	244.0	1.0397449930786888	1117.9843908750545	37.5
6	248.0	1.0532154355727934	1117.7903427375538	37.5
6	252.0	1.0591896035879336	1115.8799626662485	37.5
6	256.0	1.0591592759573256	1126.823132024867	37.5
6	260.0	1.0611097927566988	1139.4524606803902	37.5
6	264.0	1.0917116560574855	1144.6995334251546	37.5
6	268.0	1.1134407285140067	1142.6097332439192	37.5
6	272.0	1.0996051776048894	1143.6663212457825	37.5
6	276.0	1.0564270435525394	1143.339605997148	37.5
6	280.0	0.9854424829311486	1143.2274866806456	37.5
6	284.0	0.9615878375953688	1140.3129890764887	37.5
6	288.0	0.958109702859179	1140.9290179764566	37.5
6	292.0	0.9534005410339342	1140.3857766432168	37.5
6	296.0	0.9473388205804569	1142.5886016519337	37.5
6	300.0	0.9477456371099277	1147.3045670872036	37.5
6	304.0	0.9515875665259911	1147.9198921607	37.5
6	308.0	0.9492081840764752	1148.3226363589622	37.5
6	312.0	0.9566559740296376	1150.3220829355228	37.5
6	316.0	0.9596655216558552	1148.9392395342225	37.5
6	320.0	0.9612223095646035	1146.8143559719836	37.5
6	324.0	0.9693813659723346	1149.7377032764396	37.5
6	328.0	0.9767881598412194	1148.6094291052125	37.5
6	332.0	0.9783771255140862	1149.006185026686	37.5
6	336.0	0.9769176057119201	1148.283281692038	37.5
6	340.0	0.981526052650449	1147.602113875805	37.5
6	344.0	0.9883464152224095	1149.3215490193138	37.5
6	348.0	0.9905379921188636	1154.100701550308	37.5
6	352.0	0.9905214512424861	1150.0403773029616	37.5
6	356.0	0.9939219183829949	1145.7665801766443	37.5
6	360.0	1.0048249810992187	1144.18742144129	37.5
6	364.0	1.0030100491780902	1144.6200734251752	37.5
6	368.0	1.0031137131909555	1145.714733184586	37.5
6	372.0	1.007791952321183	1146.9745921286762	37.5
6	376.0	1.0218064253397674	1144.972660449144	37.5
6	380.0	1.0092245326068376	1147.0273408585767	37.5
6	384.0	1.0128845809180351	1145.7440876226444	37.5
6	388.0	1.010257687210968	1137.5251522270703	37.5
6	392.0	1.0190311906407297	1137.0887544561483	37.5
6	396.0	1.020219482020369	1136.0181398951552	37.5
6	400.0	1.0250739314773074	1134.327019201651	37.5
6	404.0	1.027482844848469	1134.2434229723374	37.5
6	408.0	1.0274742118462161	1133.621637683229	37.5
6	412.0	1.028044362394201	1131.0677625433016	37.5
6	416.0	1.034113685026275	1128.422752849927	37.5
6	420.0	1.0292923302368877	1134.2569785370092	37.5
6	424.0	1.045664468292588	1132.8001433356465	37.5
6	428.0	1.040373765566259	1124.5792214912228	37.5
6	432.0	1.043386954976613	1124.712423469797	37.5
6	436.0	1.0517872275578883	1127.8744690459312	37.5
6	440.0	1.0469511235427487	1127.3820678109007	37.5
6	444.0	1.0518690180818906	1128.9198545612137	37.5
6	448.0	1.0498124017578294	1137.6864803770898	37.5
6	452.0	1.06969345085437	1136.3671854568497	37.5
6	456.0	1.107548447517533	1132.8296901910187	37.5
6	460.0	1.115190422603393	1131.395653331548	37.5
6	464.0	1.1043141074452256	1133.0644344245125	37.5
6	468.0	1.044822939519858	1132.6699784347454	37.5
6	472.0	0.9799437519647921	1131.5470281163268	37.5
6	476.0	0.9638880393824489	1130.5585839354326	37.5
6	480.0	0.9508022277760266	1130.571855237329	37.5
6	484.0	0.9431807311769593	1128.2690297589293	37.5
6	488.0	0.9478357409269461	1130.477786585588	37.5
6	492.0	0.9408847228001208	1135.7841365222494	37.5
6	496.0	0.9423170917551259	1162.653535216719	37.5
6	500.0	0.9461925515979871	1162.4639270501723	37.5
6	504.0	0.9516442016277958	1161.6190338313086	37.5
6	508.0	0.9505782546397912	1161.3963761104233	37.5
6	512.0	0.9564074016080742	1163.007747235437	37.5
6	516.0	0.956382354564464	1193.982890683987	37.5
6	520.0	0.9619740311943145	1195.9688637301458	37.5
6	524.0	0.9630808506602754	1196.82468619946	37.5
6	528.0	0.9688855716621012	1201.5864150759264	37.5
6	532.0	0.973942972546408	1219.7541730041955	37.5
6	536.0	0.9762743679409538	1226.4191651529438	37.5
6	540.0	0.980344923362547	1225.9736080735022	37.5
6	544.0	0.9799735686603158	1225.2177120660326	37.5
6	548.0	0.9868979822075997	1224.9281783505785	37.5
6	552.0	0.9877676434880542	1225.4572833962038	37.5
6	556.0	0.9892378089598455	1224.7772189034415	37.5
6	560.0	0.9871516681715357	1229.056684141132	37.5
6	564.0	0.9966573523019061	1230.624001251813	37.5
6	568.0	0.9975630932580538	1230.9392815371866	37.5
6	572.0	0.9992360020552635	1232.2891093729804	37.5
6	576.0	0.9984095804124538	1230.707176802499	37.5
6	580.0	1.002467285538595	1227.5552470178018	37.5
6	584.0	1.0035310799262596	1225.211198038542	37.5
6	588.0	1.0059416841257702	1215.7473529864794	37.5
6	592.0	1.0092950681999449	1212.198194592891	37.5
6	596.0	1.0140866968805315	1222.272339004791	37.5
6	600.0	1.0098739102330685	1224.447468424455	37.5
6	604.0	1.0110344720277844	1216.5520927678974	37.5
6	608.0	1.0104502030172966	1219.0640218290173	37.5
6	612.0	1.0155022452763747	1218.990257909162	37.5
6	616.0	1.0167347583205266	1222.9855399018647	37.5
6	620.0	1.0144228269157647	1219.6697392480323	37.5
6	624.0	1.015973735944407	1220.6024250662335	37.5
6	628.0	1.0152652040566394	1221.9125544901897	37.5
6	632.0	1.0160817473141908	1228.484435048465	37.5
6	636.0	1.0294332335307566	1229.3604095300216	37.5
6	640.0	1.02342679015792	1234.2130617157118	37.5
6	644.0	1.0253432042501307	1233.8745176853786	37.5
6	648.0	1.020237296055977	1233.9971324496216	37.5
6	652.0	1.0333043589314952	1234.593092118639	37.5
6	656.0	1.033731153248228	1234.865060245642	37.5
6	660.0	1.0291898516589246	1235.6363010615758	37.5
6	664.0	1.032809606229928	1234.7726595665674	37.5
6	668.0	1.0394509230861	1233.4853516196806	37.5
8	0.0	1.147415433464574	1422.9406675850173	37.5
8	4.0	1.1313527536519972	1421.7832116137654	37.5
8	8.0	1.0679657393064168	1420.8449418385203	37.5
8	12.0	0.9975828316222042	1425.437390448613	37.5
8	16.0	0.9647437789434935	1430.0268824552377	37.5
8	20.0	0.9492647990897389	1419.6942744418282	37.5
8	24.0	0.9532411665510331	1415.4703473972058	37.5
8	28.0	0.9503706156576148	1415.9029893106433	37.5
8	32.0	0.9487418091037096	1418.2960730903144	37.5
8	36.0	0.952033963364019	1418.3474704495704	37.5
8	40.0	0.9534559053938607	1458.2702411184018	37.5
8	44.0	0.9645684269085235	1458.8626901495409	37.5
8	48.0	0.9625554381409794	1459.2794798018897	37.5
8	52.0	0.9752778363458505	1458.5689103132615	37.5
8	56.0	0.9787467992259791	1456.1670419070854	37.5
8	60.0	0.9842023553524751	1431.162142807825	37.5
8	64.0	0.9945417781204832	1437.7945020206134	37.5
8	68.0	0.9988719188978782	1438.140058080722	37.5
8	72.0	1.0065626980762779	1438.8482963700326	37.5
8	76.0	1.0089068439004132	1438.5881964292184	37.5
8	80.0	1.0118953253892402	1439.6550223606391	37.5
8	84.0	1.0213493263827316	1439.9563342276492	37.5
8	88.0	1.0260090226117204	1440.235814401711	37.5
8	92.0	1.0340012114528891	1440.1085762268872	37.5
8	96.0	1.0387677420207915	1439.3548826445983	37.5
8	100.0	1.0486778244518702	1440.0069928090593	37.5
8	104.0	1.0611688913258532	1439.330856709212	37.5
8	108.0	1.1090708462494339	1439.290215645375	37.5
8	112.0	1.1418173864259613	1438.8280805357308	37.5
8	116.0	1.1372762450982334	1437.7711811811837	37.5
8	120.0	1.0804930340035221	1441.4499334095483	37.5
8	124.0	1.0134144211171763	1447.82400443618	37.5
8	128.0	0.9801956344040218	1448.755999286949	37.5
8	132.0	0.9683214745776126	1443.6792928740776	37.5
8	136.0	0.9673123175945036	1444.2512519688105	37.5
8	140.0	0.9577711106985709	1445.7804436912063	37.5
8	144.0	0.9597742814765707	1444.4315438375163	37.5
8	148.0	0.9599741968267231	1443.9952535789712	37.5
8	152.0	0.9688804474733664	1442.809638668299	37.5
8	156.0	0.9720737012816307	1442.6668024483963	37.5
8	160.0	0.9785530409670805	1441.064385864329	37.5
8	164.0	0.980504368346625	1440.1800168168809	37.5
8	168.0	0.9856390832907105	1441.3509033152895	37.5
8	172.0	0.9898814050449323	1441.73821454433	37.5
8	176.0	0.9989876676788915	1440.4175283864913	37.5
8	180.0	1.0006523086086756	1441.3193739598591	37.5
8	184.0	1.0004681718089081	1441.915393523336	37.5
8	188.0	1.008218962387326	1442.1492941325755	37.5
8	192.0	1.0073621620448343	1442.3397737459577	37.5
8	196.0	1.008936278626087	1441.5889984908292	37.5
8	200.0	1.0163353248824227	1442.3198074871148	37.5
8	204.0	1.0199382273805362	1442.4522323919414	37.5
8	208.0	1.0229194253010911	1442.863516402451	37.5
8	212.0	1.0256895818309455	1443.9649802708857	37.5
8	216.0	1.0252605870734979	1443.1628730611328	37.5
8	220.0	1.0330919131068157	1444.2380693807477	37.5
8	224.0	1.031256253213967	1442.6804968961178	37.5
8	228.0	1.0345921348966565	1440.1507886108272	37.5
8	232.0	1.0430199331460175	1440.4019868353907	37.5
8	236.0	1.0478514175352658	1440.4610039481563	37.5
8	240.0	1.0600438841228135	1440.508192066198	37.5
8	244.0	1.093189355738732	1441.538435975322	37.5
8	248.0	1.1327829183209472	1441.047841283809	37.5
8	252.0	1.134179784065736	1441.4190708604426	37.5
8	256.0	1.1048625187360626	1438.2683968063916	37.5
8	260.0	1.0212687009316455	1445.1803177694096	37.5
8	264.0	0.9888974354252464	1446.9112013241768	37.5
8	268.0	0.9728634736818589	1447.0979617327484	37.5
8	272.0	0.9587826788090166	1446.8934422068803	37.5
8	276.0	0.9580782611198866	1446.8742829154523	37.5
8	280.0	0.9503771697098097	1447.0340591890297	37.5
8	284.0	0.9537812047813362	1448.343753872501	37.5
8	288.0	0.9523427334740415	1449.5203775382788	37.5
8	292.0	0.9544512558645565	1447.7804356069878	37.5
8	296.0	0.9593674377477184	1446.125231302064	37.5
8	300.0	0.9614757520362825	1451.8414558474349	37.5
8	304.0	0.9664857358736986	1452.8202885168366	37.5
8	308.0	0.9665853981091266	1453.1862299418922	37.5
8	312.0	0.9715725167447156	1453.0868210347037	37.5
8	316.0	0.9771642235724223	1451.6278428866096	37.5
8	320.0	0.9719342908007955	1452.5199698435642	37.5
8	324.0	0.9816150969077484	1453.4405109177628	37.5
8	328.0	0.9872206945406611	1454.1614046452885	37.5
8	332.0	0.9932228564532763	1452.037899653534	37.5
8	336.0	0.9960888699441477	1451.6390724090877	37.5
8	340.0	0.996140980883853	1453.6989314375191	37.5
8	344.0	0.9982480725734569	1454.9971414469678	37.5
8	348.0	1.0024175326322085	1455.461883405634	37.5
8	352.0	1.0065208162706538	1465.1886464938093	37.5
8	356.0	1.0002694670997616	1464.4374973651402	37.5
8	360.0	1.0065544395633068	1464.827159922383	37.5
8	364.0	1.010360033361351	1465.6928201955072	37.5
8	368.0	1.0106824427222034	1465.2733650084851	37.5
8	372.0	1.0131859946405346	1466.8343185609433	37.5
8	376.0	1.0303160701983494	1465.776078142658	37.5
8	380.0	1.0139135078748773	1465.9508488521346	37.5
8	384.0	1.0228465776604105	1464.9219203975906	37.5
8	388.0	1.024025092433482	1461.8571734194493	37.5
8	392.0	1.0246409515574908	1460.811232673942	37.5
8	396.0	1.0283727472012874	1461.924799616942	37.5
8	400.0	1.030972338169842	1460.099165887753	37.5
8	404.0	1.0322066502784313	1460.9555532368354	37.5
8	408.0	1.0342201741284756	1461.5287780450071	37.5
8	412.0	1.0364472886181155	1465.5330871986944	37.5
8	416.0	1.0445308082028746	1470.0226054600046	37.5
8	420.0	1.0455142534099582	1465.2324897564731	37.5
8	424.0	1.0580408276792703	1465.8295209463688	37.5
8	428.0	1.0471955759223495	1458.967798221115	37.5
8	432.0	1.0596714253411914	1461.3342309879015	37.5
8	436.0	1.0992885034438298	1475.7545403339848	37.5
8	440.0	1.1335524189935027	1475.801358085244	37.5
8	444.0	1.1369031019274318	1474.8741923318555	37.5
8	448.0	1.11263938436728	1463.814638316524	37.5
8	452.0	1.0405865625800972	1464.0402628224124	37.5
8	456.0	0.9860376640912552	1475.0577005770665	37.5
8	460.0	0.9707827580128602	1477.544947624063	37.5
8	464.0	0.9562268663866894	1476.207059961453	37.5
8	468.0	0.9483470674264941	1473.419207324882	37.5
8	472.0	0.9395927720441904	1463.993858361445	37.5
8	476.0	0.9435224206175646	1457.9572229423038	37.5
8	480.0	0.9437825294569419	1452.294064217538	37.5
8	484.0	0.9443773442711912	1449.820699625963	37.5
8	488.0	0.9479691133149456	1450.9449150034038	37.5
8	492.0	0.9489476941389327	1451.150741426645	37.5
8	496.0	0.9550325505641865	1465.4766587684464	37.5
8	500.0	0.9622419639179948	1466.1631482529317	37.5
8	504.0	0.9649328336046525	1469.8945397336113	37.5
8	508.0	0.9620824165749594	1467.0208933795657	37.5
8	512.0	0.9682902092275579	1472.7781596003856	37.5
8	516.0	0.9702131046780955	1502.8329111504845	37.5
8	520.0	0.9757339788043508	1496.0237744258584	37.5
8	524.0	0.9741664322621674	1498.879311693283	37.5
8	528.0	0.9829927197342743	1500.077887259374	37.5
8	532.0	0.9844011611500675	1512.1431767596137	37.5
8	536.0	0.9833595662754017	1520.3130219981426	37.5
8	540.0	0.9905235093529935	1521.4975566114636	37.5
8	544.0	0.9895953300414302	1520.988877062736	37.5
8	548.0	0.9900532918103851	1521.6345239871491	37.5
8	552.0	0.9944356921901365	1520.4588628298495	37.5
8	556.0	1.0004461261552897	1523.8480438069755	37.5
8	560.0	0.9957509633713392	1542.2323586378295	37.5
8	564.0	0.9992003646681067	1542.8381041954108	37.5
8	568.0	1.0018456080020848	1540.9210840582184	37.5
8	572.0	1.0062435119771593	1541.3253924525775	37.5
8	576.0	1.0038550032396718	1542.1869113251737	37.5
8	580.0	1.0068108387349917	1540.8196042308268	37.5
8	584.0	1.0046592800810596	1537.191422146405	37.5
8	588.0	1.0123831994951	1538.3384988018229	37.5
8	592.0	1.0087963877002972	1535.0402987458551	37.5
8	596.0	1.0096639201208704	1541.4583607432587	37.5
8	600.0	1.0176813673362988	1543.9751771242936	37.5
8	604.0	1.0158683905560704	1545.7651715695542	37.5
8	608.0	1.0137965609619803	1547.3873953169254	37.5
8	612.0	1.0172665123263742	1547.929417089292	37.5
8	616.0	1.0187772358509108	1548.533305400303	37.5
8	620.0	1.0232907664723139	1548.5006701521963	37.5
8	624.0	1.0207979466320642	1551.6755827147056	37.5
8	628.0	1.0251721790102526	1552.670282866915	37.5
8	632.0	1.0279013134430857	1551.3127303219387	37.5
8	636.0	1.0265973540341409	1552.1709325655258	37.5
8	640.0	1.0315656914686835	1550.645582305497	37.5
8	644.0	1.03311702088634	1551.2594349250776	37.5
8	648.0	1.0325920911296438	1549.8845076496118	37.5
8	652.0	1.0396428267460835	1547.0301147231048	37.5
8	656.0	1.0394061962292653	1546.369960438364	37.5
8	660.0	1.0447099159700202	1547.99738911463	37.5
8	664.0	1.0396969815074308	1546.9339541563763	37.5
8	668.0	1.0508649882046852	1546.298394902067	37.5
9	0.0	1.1453983047284297	1675.846061444517	37.5
9	4.0	1.1419490582503862	1676.5720899207136	37.5
9	8.0	1.095119581484471	1674.402641452037	37.5
9	12.0	1.012593804843645	1673.5165607929828	37.5
9	16.0	0.9718541195104997	1678.97652781036	37.5
9	20.0	0.9581766621581368	1677.58829036904	37.5
9	24.0	0.9530368214457774	1676.7178078928346	37.5
9	28.0	0.957458250868656	1677.4646842882933	37.5
9	32.0	0.9529952357380337	1694.8443408062535	37.5
9	36.0	0.9527224314219275	1696.91009208779	37.5
9	40.0	0.9541711504925522	1702.9575219926924	37.5
9	44.0	0.9606384822177332	1703.394973376131	37.5
9	48.0	0.9689361486370892	1702.8328127755794	37.5
9	52.0	0.974174846445648	1702.9940308237608	37.5
9	56.0	0.9812395348201621	1703.7853959587007	37.5
9	60.0	0.9895250012626617	1714.081638840465	37.5
9	64.0	0.9953952364659474	1713.9352179510622	37.5
9	68.0	0.9976257425396666	1714.6226951471444	37.5
9	72.0	1.0047881868054973	1713.914434764342	37.5
9	76.0	1.010432475315868	1713.438926250439	37.5
9	80.0	1.014176480863902	1714.3087650205428	37.5
9	84.0	1.0164649953563638	1713.4261879339583	37.5
9	88.0	1.0222977982212769	1713.7270715464713	37.5
9	92.0	1.0355678786621458	1713.2698279596823	37.5
9	96.0	1.0306597334590883	1713.0222860153444	37.5
9	100.0	1.0403639089373828	1713.9670221842027	37.5
9	104.0	1.0514418434301316	1714.8740497194303	37.5
9	108.0	1.061983837361732	1713.4896064750944	37.5
9	112.0	1.1130740801730754	1714.335504662885	37.5
9	116.0	1.1462533002451236	1715.2336017597006	37.5
9	120.0	1.1421911675096794	1714.7742561616742	37.5
9	124.0	1.0904604736021168	1716.7710987181408	37.5
9	128.0	1.014746159946162	1717.1336693274534	37.5
9	132.0	0.9827626763394318	1724.4424360521518	37.5
9	136.0	0.971514523120695	1724.776170823459	37.5
9	140.0	0.9647787745615648	1723.8729839226608	37.5
9	144.0	0.9633086036469213	1719.7121373550572	37.5
9	148.0	0.9605285089911841	1717.5591203903698	37.5
9	152.0	0.9601108397046838	1717.652372774282	37.5
9	156.0	0.9622787851294897	1717.159608279697	37.5
9	160.0	0.9729870265069137	1716.7253616153805	37.5
9	164.0	0.9803726861275576	1716.1358875865124	37.5
9	168.0	0.9831426704955863	1714.7217426653024	37.5
9	172.0	0.9854325636634715	1715.7163299194367	37.5
9	176.0	0.9938410963970351	1715.7328462369117	37.5
9	180.0	0.9967687440054231	1716.0800556236138	37.5
9	184.0	0.9983075972334217	1715.777981560418	37.5
9	188.0	0.9988665243885657	1717.846511395718	37.5
9	192.0	1.006546804345839	1715.7951783238314	37.5
9	196.0	1.0116270845444673	1717.229885432448	37.5
9	200.0	1.0147402030163697	1716.6473260139362	37.5
9	204.0	1.0153977184706329	1717.432630775707	37.5
9	208.0	1.0226114858800421	1715.872419951134	37.5
9	212.0	1.0210312290335064	1715.3026511480364	37.5
9	216.0	1.0278261912672377	1715.5123656625526	37.5
9	220.0	1.0254359756160387	1715.8178396249743	37.5
9	224.0	1.0291074576342716	1713.90187979355	37.5
9	228.0	1.0341823011694393	1716.1459751108243	37.5
9	232.0	1.0339524699061422	1715.343567965208	37.5
9	236.0	1.0408541884405555	1715.6135052505892	37.5
9	240.0	1.0468757397747062	1714.1875825032505	37.5
9	244.0	1.0547382129897704	1715.5727910230255	37.5
9	248.0	1.071482919675111	1716.1730089148264	37.5
9	252.0	1.1177894969341788	1714.8220818468328	37.5
9	256.0	1.1431210103581073	1713.3199703370667	37.5
9	260.0	1.134171161095064	1716.357597959384	37.5
9	264.0	1.0876657510917944	1715.5152266746604	37.5
9	268.0	1.0112400669302954	1715.6275132941964	37.5
9	272.0	0.979599093121587	1716.7245464738469	37.5
9	276.0	0.970069159671114	1716.2532602302822	37.5
9	280.0	0.9597916459756843	1716.2537148144854	37.5
9	284.0	0.9592972390948826	1714.8880140087622	37.5
9	288.0	0.9536288714533667	1714.262446679884	37.5
9	292.0	0.9512978087816389	1714.929274778668	37.5
9	296.0	0.9485799886346331	1716.103656656357	37.5
9	300.0	0.9610253350323423	1713.6287973687506	37.5
9	304.0	0.961875839033087	1711.7721334107252	37.5
9	308.0	0.9639023011441966	1711.1802994868333	37.5
9	312.0	0.9676008624287578	1710.8051852057038	37.5
9	316.0	0.9698744195935172	1711.1547609562238	37.5
9	320.0	0.9789869872388648	1711.6593231264617	37.5
9	324.0	0.9798634779706965	1711.682496102824	37.5
9	328.0	0.9810155477106733	1712.290908204428	37.5
9	332.0	0.9843214206143629	1712.5233682787796	37.5
9	336.0	0.986352877172288	1710.5672646297458	37.5
9	340.0	0.9896262601589326	1711.7144054311098	37.5
9	344.0	0.9976824762900501	1710.8265954079336	37.5
9	348.0	0.9940136822540733	1713.8986655121291	37.5
9	352.0	1.004863849161839	1727.4363723001711	37.5
9	356.0	1.0029167345890555	1734.0054049559287	37.5
9	360.0	1.0063101663884801	1729.686746232233	37.5
9	364.0	1.0056898578275368	1730.7217469875245	37.5
9	368.0	1.0097521813218295	1733.5530460778818	37.5
9	372.0	1.0130910643974407	1732.415367716061	37.5
9	376.0	1.0262209621618046	1732.6669352532704	37.5
9	380.0	1.0210797687867659	1731.598115882647	37.5
9	384.0	1.0162424302724165	1732.752907581765	37.5
9	388.0	1.0251433322212116	1724.8593980142757	37.5
9	392.0	1.0244567431889873	1724.343045562108	37.5
9	396.0	1.0266069739352441	1724.7570029490985	37.5
9	400.0	1.0265611568218072	1725.436254147107	37.5
9	404.0	1.0302144039066146	1725.656820321351	37.5
9	408.0	1.0269187626808924	1724.1351104165612	37.5
9	412.0	1.0331036220208134	1724.0229669120597	37.5
9	416.0	1.034749855855346	1717.8502751441872	37.5
9	420.0	1.0333243748346044	1718.4872306375132	37.5
9	424.0	1.0440504609542964	1715.2212592585688	37.5
9	428.0	1.0453514796654488	1716.193206414342	37.5
9	432.0	1.0472156222550537	1713.8384032960168	37.5
9	436.0	1.0528780416478742	1717.0630788726498	37.5
9	440.0	1.0641580951601894	1716.7829891682584	37.5
9	444.0	1.0736610880776951	1714.6861393604795	37.5
9	448.0	1.12539288319014	1709.089595623593	37.5
9	452.0	1.14559013130044	1710.7570240640352	37.5
9	456.0	1.1351455377513844	1708.2663522396388	37.5
9	460.0	1.0834783669642571	1708.3218432704246	37.5
9	464.0	1.003654560037893	1706.7587113147988	37.5
9	468.0	0.9790358825028053	1708.6778085270414	37.5
9	472.0	0.9640263385516046	1718.5687050747308	37.5
9	476.0	0.9517823394607884	1716.6306457608664	37.5
9	480.0	0.9512746920933771	1711.8999146277597	37.5
9	484.0	0.9469513914098701	1713.7866938412617	37.5
9	488.0	0.9477413637557206	1712.8216736916131	37.5
9	492.0	0.9500722009823956	1716.372316093254	37.5
9	496.0	0.9562004826044843	1715.7282063330822	37.5
9	500.0	0.9574993682706427	1713.6328317179136	37.5
9	504.0	0.9594057295434847	1709.7985428029765	37.5
9	508.0	0.9663911310748022	1710.794952064233	37.5
9	512.0	0.9663614938880281	1711.6979928527146	37.5
9	516.0	0.9688234353436108	1714.9869035589095	37.5
9	520.0	0.970773966255478	1713.8733300057847	37.5
9	524.0	0.9768826862942054	1711.871509448189	37.5
9	528.0	0.9873485929501006	1713.8344002660508	37.5
9	532.0	0.9822634830507615	1713.5305443139457	37.5
9	536.0	0.9826751260503349	1715.1069169601813	37.5
9	540.0	0.988374873730553	1714.6780936666232	37.5
9	544.0	0.9873747270841905	1714.670815214606	37.5
9	548.0	0.9910946708441806	1713.612769043625	37.5
9	552.0	0.9956341200858203	1714.1972578375169	37.5
9	556.0	0.9959733175938248	1712.071428983037	37.5
9	560.0	0.9980707944955927	1713.845508432863	37.5
9	564.0	1.001999126346412	1713.8517664659323	37.5
9	568.0	1.002598997560346	1713.8080515196536	37.5
9	572.0	1.010286066843759	1715.8260493151583	37.5
9	576.0	1.0046237861842993	1715.0327613474285	37.5
9	580.0	1.006983783696809	1716.947825852979	37.5
9	584.0	1.012757953837127	1716.6882315597024	37.5
9	588.0	1.0075955340631224	1712.3842400578874	37.5
9	592.0	1.0157205018761852	1711.3176469746606	37.5
9	596.0	1.0100133492336174	1709.569174579707	37.5
9	600.0	1.016030972643449	1709.824111636454	37.5
9	604.0	1.0134576532884239	1709.8678420514834	37.5
9	608.0	1.0215341073342417	1710.5341466617244	37.5
9	612.0	1.020829777610725	1711.678310619472	37.5
9	616.0	1.0232648739146744	1711.5893160410546	37.5
9	620.0	1.0246424741436653	1709.5724669495812	37.5
9	624.0	1.022797329526699	1706.359904741895	37.5
9	628.0	1.0261441725019222	1708.745529562456	37.5
9	632.0	1.0319092381818997	1707.9375002467466	37.5
9	636.0	1.0339346077577682	1706.14766868046	37.5
9	640.0	1.035106083004643	1709.9771450657431	37.5
9	644.0	1.0348615025155934	1709.096790960917	37.5
9	648.0	1.0335358584056749	1708.5592109161132	37.5
9	652.0	1.0391661780726082	1710.9334829802383	37.5
9	656.0	1.035702364458019	1709.2811241882828	37.5
9	660.0	1.041965808297053	1709.2833667035695	37.5
9	664.0	1.0415071949517625	1708.8940731397538	37.5
9	668.0	1.0480552442210511	1708.8268683622896	37.5
11	0.0	1.1487347309847629	1516.4812116523103	37.5
11	4.0	1.1434584387206057	1518.8834598565004	37.5
11	8.0	1.0855197107491572	1517.4799754846729	37.5
11	12.0	1.0075548118120337	1516.2621769442148	37.5
11	16.0	0.9656869130557928	1517.96643634074	37.5
11	20.0	0.9559092195226695	1508.6460133193991	37.5
11	24.0	0.9516464617963964	1507.3730985353498	37.5
11	28.0	0.947263603231856	1506.7556696117583	37.5
11	32.0	0.9506238020470037	1505.2401905926135	37.5
11	36.0	0.9515112034208398	1516.3450125253648	37.5
11	40.0	0.9551065054147315	1542.931187642477	37.5
11	44.0	0.9629959391347441	1543.782648821276	37.5
11	48.0	0.9714966723347838	1543.7599888215475	37.5
11	52.0	0.9792366888542318	1541.1367780834644	37.5
11	56.0	0.9834697192758821	1543.206588063081	37.5
11	60.0	0.9902094677567995	1548.092443809321	37.5
11	64.0	0.9944569872767639	1547.125258537615	37.5
11	68.0	0.9998561169788669	1547.7316314621694	37.5
11	72.0	1.00212591359811	1549.0262933281747	37.5
11	76.0	1.0074161279417928	1548.6956149263535	37.5
11	80.0	1.0128711330176448	1548.4229689423134	37.5
11	84.0	1.0215745835303587	1547.778984434434	37.5
11	88.0	1.0247197089795121	1548.8701935279582	37.5
11	92.0	1.0282936805234624	1548.9330501719876	37.5
11	96.0	1.0381239770861879	1548.475106135087	37.5
11	100.0	1.0438989389111604	1549.510799509168	37.5
11	104.0	1.0514681557546142	1550.661843361407	37.5
11	108.0	1.0750481123750264	1552.1388880075715	37.5
11	112.0	1.1332888275511843	1550.6913049846744	37.5
11	116.0	1.15371333429393	1551.0870852290418	37.5
11	120.0	1.130317423097698	1550.898821988313	37.5
11	124.0	1.0580910915261392	1551.630962127364	37.5
11	128.0	0.9952891250190367	1552.297089680233	37.5
11	132.0	0.9817121401856878	1562.4688242460038	37.5
11	136.0	0.965668887109729	1561.3572923886416	37.5
11	140.0	0.9591871903091904	1561.6556495381126	37.5
11	144.0	0.9616465938182174	1555.6880330618203	37.5
11	148.0	0.9645807038894144	1555.4037350325934	37.5
11	152.0	0.9658790285775477	1555.5203324723573	37.5
11	156.0	0.970813492636599	1555.324746651617	37.5
11	160.0	0.9762227933215399	1553.632835639957	37.5
11	164.0	0.9788931081575477	1552.9261915199884	37.5
11	168.0	0.9832743071680592	1553.4722398870745	37.5
11	172.0	0.9884088092271702	1554.2785703021386	37.5
11	176.0	0.9927315055768058	1553.9569012619224	37.5
11	180.0	0.9988973088778377	1553.5775255399658	37.5
11	184.0	0.9967756080708003	1553.981649697733	37.5
11	188.0	1.0023090675820463	1553.084832053071	37.5
11	192.0	1.0052243964521976	1553.810432594771	37.5
11	196.0	1.0073809335848007	1553.1062294204764	37.5
11	200.0	1.0136825754341177	1553.3212730952669	37.5
11	204.0	1.018393616036405	1553.3256088369412	37.5
11	208.0	1.0229604419868938	1553.115357442868	37.5
11	212.0	1.025618270705863	1552.619852850599	37.5
11	216.0	1.0259155729858944	1553.7338690302165	37.5
11	220.0	1.028849344891422	1553.4991166581888	37.5
11	224.0	1.0310390742851532	1553.4810734293892	37.5
11	228.0	1.030880477216804	1552.6178324303178	37.5
11	232.0	1.0319875562122924	1553.3407537714606	37.5
11	236.0	1.0454921788538798	1553.085727353645	37.5
11	240.0	1.0471201890573265	1552.8646420380778	37.5
11	244.0	1.05178448475895	1553.987889997427	37.5
11	248.0	1.0809633723360426	1553.638960843827	37.5
11	252.0	1.1233536642754722	1554.915100272332	37.5
11	256.0	1.1414308850658907	1550.9683317695408	37.5
11	260.0	1.1204822267965282	1541.3961706137784	37.5
11	264.0	1.0462827505671624	1524.987325933087	37.5
11	268.0	0.9955328264425963	1524.184966291053	37.5
11	272.0	0.9695252877912269	1524.1994558895817	37.5
11	276.0	0.9624204036867311	1524.995007572457	37.5
11	280.0	0.9563428408743498	1524.5823824343304	37.5
11	284.0	0.9533399583700398	1522.131213892348	37.5
11	288.0	0.9479248360920569	1521.8655668924405	37.5
11	292.0	0.9522930547433968	1523.0358903545757	37.5
11	296.0	0.9574428783086242	1523.392569720704	37.5
11	300.0	0.9583225018720549	1522.23889252304	37.5
11	304.0	0.9685588053404937	1523.4439840789978	37.5
11	308.0	0.9716824442632428	1522.1820166782825	37.5
11	312.0	0.9724591093865907	1522.372695822375	37.5
11	316.0	0.9737623764960519	1521.4311754706105	37.5
11	320.0	0.9825231070706815	1521.4492249935045	37.5
11	324.0	0.9850436405277107	1521.8544482451375	37.5
11	328.0	0.9847790415282507	1522.8363143090603	37.5
11	332.0	0.9907798720079068	1524.343553688281	37.5
11	336.0	0.990310656765473	1522.598580965905	37.5
11	340.0	0.9927220927748752	1522.7921636134197	37.5
11	344.0	1.0002616030648743	1522.9390373052715	37.5
11	348.0	1.0014011719774076	1533.1432431854234	37.5
11	352.0	0.9992588430645122	1560.1516357814364	37.5
11	356.0	1.0014482603053179	1569.9872923694943	37.5
11	360.0	1.0095409055801376	1567.9813546194612	37.5
11	364.0	1.009633019336831	1569.750830169855	37.5
11	368.0	1.0100493299198894	1573.413013231658	37.5
11	372.0	1.0100261812086677	1573.0825933309131	37.5
11	376.0	1.0291260670100553	1570.1003893794827	37.5
11	380.0	1.0199345966719058	1573.6247022959335	37.5
11	384.0	1.0198649371747146	1573.3196946400603	37.5
11	388.0	1.0227343275392602	1551.214104021798	37.5
11	392.0	1.020173531616357	1552.7967921395114	37.5
11	396.0	1.0252439382746685	1552.51797896761	37.5
11	400.0	1.0241217511365905	1551.8235591119528	37.5
11	404.0	1.028810654893878	1550.7943676660643	37.5
11	408.0	1.028663763560253	1551.4386148483634	37.5
11	412.0	1.035704505500038	1548.5964932661143	37.5
11	416.0	1.038735096838104	1546.9308179798018	37.5
11	420.0	1.0394564068425796	1546.55547052208	37.5
11	424.0	1.042081563555297	1546.8564770671626	37.5
11	428.0	1.0489491646721436	1543.1811700560088	37.5
11	432.0	1.0507262018849972	1542.9289428519785	37.5
11	436.0	1.0600947202192363	1555.206204980214	37.5
11	440.0	1.0712373076827442	1555.8620850308346	37.5
11	444.0	1.1164621562919421	1556.8742340704805	37.5
11	448.0	1.1376538568884933	1539.5766446421394	37.5
11	452.0	1.1360593563606773	1538.671434166561	37.5
11	456.0	1.0964184866420332	1547.4703456390675	37.5
11	460.0	1.0140680211842232	1546.90887709178	37.5
11	464.0	0.9779258655108382	1545.2220173469275	37.5
11	468.0	0.9609920921625716	1545.821741172664	37.5
11	472.0	0.9497820068903985	1536.1533731006025	37.5
11	476.0	0.9445402075245609	1530.8692754649717	37.5
11	480.0	0.9335491235427004	1529.0770132226037	37.5
11	484.0	0.935136189687357	1529.6726398182534	37.5
11	488.0	0.9433549187315254	1530.1984943415414	37.5
11	492.0	0.9428103185574692	1531.5407958930402	37.5
11	496.0	0.9532466600259676	1534.7862433684363	37.5
11	500.0	0.9565506973271842	1537.3206866246123	37.5
11	504.0	0.9566760553704937	1540.467643465469	37.5
11	508.0	0.96146510819153	1540.7431084438851	37.5
11	512.0	0.9634396081428044	1543.3768468892356	37.5
11	516.0	0.9732896743908416	1551.3155281921893	37.5
11	520.0	0.9737466428925075	1547.693785270529	37.5
11	524.0	0.9734633667429768	1545.0097605207527	37.5
11	528.0	0.9788283417124299	1545.035147705399	37.5
11	532.0	0.9798615445154386	1546.9175740524315	37.5
11	536.0	0.9841678268237168	1545.5597623966348	37.5
11	540.0	0.9893960007733632	1547.3257451237248	37.5
11	544.0	0.9923031356292075	1546.722720390464	37.5
11	548.0	0.9911664593928158	1546.6150725148743	37.5
11	552.0	0.9969552599975062	1546.9081758764864	37.5
11	556.0	1.004202204957639	1546.8311818828513	37.5
11	560.0	1.0031322253964297	1556.5882111774106	37.5
11	564.0	1.0061591749503591	1555.9721290198747	37.5
11	568.0	1.0068743719600348	1555.7349831162726	37.5
11	572.0	1.0035148807505465	1558.011349645532	37.5
11	576.0	1.010679885567612	1555.7976007865177	37.5
11	580.0	1.0115685615658958	1558.1221333011138	37.5
11	584.0	1.0112347426551018	1557.615888487566	37.5
11	588.0	1.0169683442173827	1557.6737222438453	37.5
11	592.0	1.0150026418350995	1556.8049415695791	37.5
11	596.0	1.021510824870434	1557.5053865816112	37.5
11	600.0	1.0158997746059166	1556.7820414546993	37.5
11	604.0	1.0192815639984438	1553.479867677048	37.5
11	608.0	1.016014183914861	1553.4101764432671	37.5
11	612.0	1.0240045730936818	1554.999223666141	37.5
11	616.0	1.023526357441882	1554.220702303728	37.5
11	620.0	1.022137305564843	1555.059644297248	37.5
11	624.0	1.0252433598727624	1552.4700144864353	37.5
11	628.0	1.029018956194146	1553.4959494046284	37.5
11	632.0	1.0331889577374942	1551.9589269153623	37.5
11	636.0	1.0288100010845285	1553.0496090710928	37.5
11	640.0	1.032303437173578	1553.8964887627742	37.5
11	644.0	1.0353870424835714	1553.80046267071	37.5
11	648.0	1.0336774875897912	1552.818096858775	37.5
11	652.0	1.0354478395274804	1551.8569431242177	37.5
11	656.0	1.040209943145908	1550.6188645912234	37.5
11	660.0	1.0404449449044646	1549.0560288280635	37.5
11	664.0	1.045273407032405	1549.8762540239047	37.5
11	668.0	1.0439795617977867	1549.8221210432555	37.5
13	0.0	1.1526522295582222	1789.5832373942217	37.5
13	4.0	1.1383320214723711	1795.5834289067327	37.5
13	8.0	1.0750638154090773	1791.564925347234	37.5
13	12.0	1.0021605670690414	1783.252427678886	37.5
13	16.0	0.9608517990929373	1781.4557479966347	37.5
13	20.0	0.9506437635901098	1792.0605038334834	37.5
13	24.0	0.9499380533449998	1788.1692844149404	37.5
13	28.0	0.9502104222679324	1784.5836513466822	37.5
13	32.0	0.9453958430582651	1800.1119074692365	37.5
13	36.0	0.9505142040676918	1802.808499248432	37.5
13	40.0	0.9568629938730653	1803.637727974014	37.5
13	44.0	0.9626308150577186	1805.218512189427	37.5
13	48.0	0.9714223835980227	1804.370896410924	37.5
13	52.0	0.976069887931366	1804.364127818072	37.5
13	56.0	0.980328189591511	1803.8387275639425	37.5
13	60.0	0.9874429766644737	1795.2710336392418	37.5
13	64.0	0.9932226596603141	1795.8418740380755	37.5
13	68.0	0.9978864999967834	1795.1769369861015	37.5
13	72.0	1.0044527043150955	1794.5560879073687	37.5
13	76.0	1.00768982369067	1795.3023849822498	37.5
13	80.0	1.018650516900803	1795.0910930816708	37.5
13	84.0	1.0165371790487705	1794.6005416569064	37.5
13	88.0	1.0234483643757681	1795.3749864849908	37.5
13	92.0	1.0281277343203046	1795.4824087476347	37.5
13	96.0	1.03451341019643	1795.687132442868	37.5
13	100.0	1.043357134288115	1795.8712339606625	37.5
13	104.0	1.0486841695285536	1796.3269044689098	37.5
13	108.0	1.0799078277114547	1797.129100125849	37.5
13	112.0	1.1287766063662106	1797.2720760338227	37.5
13	116.0	1.1482792083190794	1796.69833463719	37.5
13	120.0	1.1345283151447119	1796.679192925414	37.5
13	124.0	1.052454560107266	1794.493609051778	37.5
13	128.0	0.9947431183429029	1791.0664147288285	37.5
13	132.0	0.974813079960706	1789.766273405533	37.5
13	136.0	0.9727644097898369	1790.298142835591	37.5
13	140.0	0.9595945632744204	1789.8713217018803	37.5
13	144.0	0.9585686361527518	1788.12527431587	37.5
13	148.0	0.964368817190731	1787.3303183002326	37.5
13	152.0	0.9602588451732119	1785.6940928009496	37.5
13	156.0	0.9705145149872954	1788.313101175009	37.5
13	160.0	0.9704265813954259	1789.9754920759412	37.5
13	164.0	0.9846564782119982	1790.2587982922591	37.5
13	168.0	0.987071672920747	1789.88882863892	37.5
13	172.0	0.9889312094085232	1790.2364271028634	37.5
13	176.0	0.9971817909153754	1789.8082489500828	37.5
13	180.0	1.0021301326311236	1789.894332947251	37.5
13	184.0	1.0006877935062093	1789.8959831921038	37.5
13	188.0	1.003896246838082	1790.5967907017584	37.5
13	192.0	1.0108178112498685	1792.1734259158518	37.5
13	196.0	1.0135714057431138	1791.5744849613252	37.5
13	200.0	1.0153269172683104	1790.8614707611632	37.5
13	204.0	1.01780750801505	1792.4304821159874	37.5
13	208.0	1.0219283323240487	1791.65505177241	37.5
13	212.0	1.0256112841161413	1792.1173953764048	37.5
13	216.0	1.032549106492822	1791.9765805252127	37.5
13	220.0	1.0268940295172337	1790.8619066648616	37.5
13	224.0	1.034216268222248	1790.8572633233732	37.5
13	228.0	1.0307494612959485	1792.2255859907907	37.5
13	232.0	1.0383819019711462	1791.046714718424	37.5
13	236.0	1.0477780587035688	1792.0854875879058	37.5
13	240.0	1.046543925580277	1792.1928385816343	37.5
13	244.0	1.0593849759909724	1791.9144884853388	37.5
13	248.0	1.0886443858744563	1792.4349968885358	37.5
13	252.0	1.1262298247396234	1792.9577354197538	37.5
13	256.0	1.1420491522297525	1795.8685119741472	37.5
13	260.0	1.122124004243396	1791.271474569082	37.5
13	264.0	1.0437394025487954	1790.0917106511524	37.5
13	268.0	0.996221366607506	1787.6210873553016	37.5
13	272.0	0.9763939224869784	1790.1744159057805	37.5
13	276.0	0.9651089593895508	1789.371901383972	37.5
13	280.0	0.9614680491687908	1789.7448639409097	37.5
13	284.0	0.9572039256313295	1789.1685565577718	37.5
13	288.0	0.9520192891279231	1789.3980138151203	37.5
13	292.0	0.9522533152664491	1790.534689463892	37.5
13	296.0	0.9542668471977046	1789.9223895341456	37.5
13	300.0	0.9601780766390982	1788.8405191753493	37.5
13	304.0	0.9584511060711858	1786.2096225178148	37.5
13	308.0	0.9617907156574542	1785.4276587657505	37.5
13	312.0	0.9697918349509679	1784.6003090842971	37.5
13	316.0	0.9800576757478895	1785.5789615577464	37.5
13	320.0	0.9802261237592174	1785.1456411325653	37.5
13	324.0	0.9806639597456586	1785.622605446826	37.5
13	328.0	0.9836206097172481	1785.6633954903757	37.5
13	332.0	0.9884542352327015	1785.9568198271677	37.5
13	336.0	0.9895939470731887	1785.996377299712	37.5
13	340.0	0.9861052634293273	1786.309273477062	37.5
13	344.0	0.9986281779829705	1785.4645375596967	37.5
13	348.0	0.9951991155479692	1788.6166847176855	37.5
13	352.0	1.0044388056262485	1796.987735665925	37.5
13	356.0	1.0057735350072363	1802.01426616747	37.5
13	360.0	1.0075064674707876	1797.7792323496349	37.5
13	364.0	1.0107700157940942	1798.1505470043317	37.5
13	368.0	1.0103830396991444	1799.4124780076377	37.5
13	372.0	1.0170469478832855	1799.7122496276031	37.5
13	376.0	1.0306169794270985	1799.776207270481	37.5
13	380.0	1.019719762289215	1799.8714126166508	37.5
13	384.0	1.0201060150046393	1800.910090667361	37.5
13	388.0	1.0202192379608146	1794.9241015092637	37.5
13	392.0	1.0245486844753369	1795.0999709758644	37.5
13	396.0	1.0227324641833409	1793.5071861975807	37.5
13	400.0	1.0263345423548633	1793.9756304243176	37.5
13	404.0	1.029369646761847	1793.7198085211585	37.5
13	408.0	1.026476550900738	1794.4821723737707	37.5
13	412.0	1.0340987165421227	1795.7165107417866	37.5
13	416.0	1.0414399965756214	1793.9872365024455	37.5
13	420.0	1.0427891110039473	1795.2063517613135	37.5
13	424.0	1.0486249034882311	1792.444502920776	37.5
13	428.0	1.049400957169962	1792.369713857493	37.5
13	432.0	1.0546760969864577	1792.401352061322	37.5
13	436.0	1.0644928277611383	1793.3265137405344	37.5
13	440.0	1.092194386442076	1792.6214524132945	37.5
13	444.0	1.1311795450400413	1794.2899980813668	37.5
13	448.0	1.144396245484399	1792.522052810957	37.5
13	452.0	1.133871634889149	1792.9174650972402	37.5
13	456.0	1.0654518130120918	1788.6575216599958	37.5
13	460.0	0.9947758798498352	1787.7214605308895	37.5
13	464.0	0.9749917469477861	1785.9688624569833	37.5
13	468.0	0.9659004905631078	1785.6415753042138	37.5
13	472.0	0.9591852121872023	1792.579605991754	37.5
13	476.0	0.9527268356693713	1794.8013478102453	37.5
13	480.0	0.9520495833660122	1793.8323931689335	37.5
13	484.0	0.9519026788838779	1793.8875855509352	37.5
13	488.0	0.9549510758029591	1793.6216170647049	37.5
13	492.0	0.9537274258154316	1793.608484344754	37.5
13	496.0	0.9587468603600692	1793.063632362631	37.5
13	500.0	0.9613346496241363	1794.5396452291138	37.5
13	504.0	0.9556212260641351	1790.7860912223668	37.5
13	508.0	0.9669152985992054	1789.94198449208	37.5
13	512.0	0.9649541613113273	1791.4018022422165	37.5
13	516.0	0.9673955248403701	1792.7959393418023	37.5
13	520.0	0.9763078185247932	1793.2892700112477	37.5
13	524.0	0.9730366794575898	1791.2063243271264	37.5
13	528.0	0.9812223851813276	1792.1614230434984	37.5
13	532.0	0.9804577040459529	1793.3474419882173	37.5
13	536.0	0.990621288746875	1792.9347925023635	37.5
13	540.0	0.9868270334012315	1793.8598629519156	37.5
13	544.0	0.9925417105502388	1794.651380432718	37.5
13	548.0	0.9944278840876979	1793.9557922069805	37.5
13	552.0	0.9942461745543181	1793.1921647403522	37.5
13	556.0	0.9996588697601916	1792.2886449153154	37.5
13	560.0	1.0027752119661593	1792.4245867823756	37.5
13	564.0	1.0034811613032657	1790.5505226305368	37.5
13	568.0	0.9976334079341214	1791.7722317300584	37.5
13	572.0	1.002852568325893	1792.1858995291857	37.5
13	576.0	1.0073723500870266	1792.1180315879362	37.5
13	580.0	1.011731112963847	1794.1872987325182	37.5
13	584.0	1.0068511117034444	1794.1245491196728	37.5
13	588.0	1.0104615399657368	1790.313428675408	37.5
13	592.0	1.012847288248469	1790.1250110631734	37.5
13	596.0	1.0138875793820343	1788.4819790061051	37.5
13	600.0	1.0157893085403042	1788.394072465496	37.5
13	604.0	1.019186120150257	1789.2158148710937	37.5
13	608.0	1.0119401818002007	1789.674484605362	37.5
13	612.0	1.0199086030747186	1789.4916342360332	37.5
13	616.0	1.0147438403075995	1790.4433943542683	37.5
13	620.0	1.0210322285217974	1789.431182196194	37.5
13	624.0	1.0245621473419328	1787.7483675909828	37.5
13	628.0	1.0228538279113473	1790.294051652054	37.5
13	632.0	1.0237982880966396	1788.8713215424002	37.5
13	636.0	1.027947622372877	1787.8471032322536	37.5
13	640.0	1.0251836017466576	1789.277657428136	37.5
13	644.0	1.032209893465107	1786.5694030880586	37.5
13	648.0	1.0351141277578773	1786.7181009254396	37.5
13	652.0	1.0375470891706626	1788.181618636647	37.5
13	656.0	1.040859437401396	1788.0609252124948	37.5
13	660.0	1.040669898032123	1787.7477642561091	37.5
13	664.0	1.0435483016702691	1786.57867324595	37.5
13	668.0	1.0383268051088546	1788.5532105043935	37.5
14	0.0	0.9494761463458703	1879.4768870988264	37.5
14	4.0	0.9553504850050173	1882.2704720235536	37.5
14	8.0	0.949649490825073	1881.5707791194088	37.5
14	12.0	0.9603716424627824	1880.975849488072	37.5
14	16.0	1.0008655354914466	1879.5591465689809	37.5
14	20.0	1.0161142947468944	1880.036967267485	37.5
14	24.0	1.0123878759256677	1879.8484541279247	37.5
14	28.0	1.005639088424214	1879.9708389678904	37.5
14	32.0	1.0054466049033937	1877.8896255507293	37.5
14	36.0	0.9935275764635934	1877.9385701818685	37.5
14	40.0	0.9964843257746638	1877.357224271416	37.5
14	44.0	0.9904419923701704	1879.016952793372	37.5
14	48.0	0.9880901389584573	1879.4417309952853	37.5
14	52.0	0.996667097650662	1879.013689585325	37.5
14	56.0	0.9978053740787443	1876.521454007664	37.5
14	60.0	1.0034729374371791	1878.2003320060835	37.5
14	64.0	1.0032656266523752	1878.050893409585	37.5
14	68.0	1.006708840285828	1878.472214471131	37.5
14	72.0	1.0092112510131477	1878.4694990398737	37.5
14	76.0	1.0088657085076262	1878.1099699802944	37.5
14	80.0	1.011380995543142	1877.944910837183	37.5
14	84.0	1.0140382341217435	1878.4616122962736	37.5
14	88.0	1.0072571908179393	1878.5707706991848	37.5
14	92.0	1.0233086253097776	1878.3640892381068	37.5
14	96.0	1.0261989900985915	1878.4848171953363	37.5
14	100.0	1.0149925547632954	1878.9744017063613	37.5
14	104.0	1.0208769083288174	1879.2335606028655	37.5
14	108.0	1.0288870493329463	1879.1802727687443	37.5
14	112.0	1.0343571239402167	1879.3430562576689	37.5
14	116.0	1.0479970470152093	1880.1769721476333	37.5
14	120.0	1.0450173500183932	1879.9825274456173	37.5
14	124.0	1.0420610124655376	1878.929688324755	37.5
14	128.0	1.0319217499459048	1878.0329396183488	37.5
14	132.0	1.029123569875541	1878.4039075055923	37.5
14	136.0	1.0239046178515274	1878.5881223165757	37.5
14	140.0	1.0154966855230496	1878.5877469569757	37.5
14	144.0	1.0306665481264583	1878.0039600235095	37.5
14	148.0	1.0319615513361216	1878.0447377689777	37.5
14	152.0	1.0323897318831072	1878.3747159635388	37.5
14	156.0	1.0325361163761724	1877.314955358544	37.5
14	160.0	1.0267852297535605	1877.8463684093103	37.5
14	164.0	1.0368484525772887	1877.9338767506608	37.5
14	168.0	1.0403691581746137	1877.6972124290016	37.5
14	172.0	1.0415460895400288	1878.2899110642647	37.5
14	176.0	1.040358748631395	1877.6443480421867	37.5
14	180.0	1.0451249704160885	1878.000386117078	37.5
14	184.0	1.0428173386688881	1877.5565639003487	37.5
14	188.0	1.043928119626741	1878.309275107948	37.5
14	192.0	1.0491707648146977	1878.465852830664	37.5
14	196.0	1.0430853022809325	1878.657499261924	37.5
14	200.0	1.0468217055501035	1878.848749941255	37.5
14	204.0	1.0481820007467826	1878.749833344841	37.5
14	208.0	1.0507724125864824	1878.2474718560163	37.5
14	212.0	1.0521462604226974	1880.1392498903424	37.5
14	216.0	1.0533083124986409	1879.983131655615	37.5
14	220.0	1.049307615306461	1880.213342819502	37.5
14	224.0	1.0599419479209975	1878.4504701430187	37.5
14	228.0	1.0579275578350031	1880.056519229992	37.5
14	232.0	1.0574173806737759	1879.487893419765	37.5
14	236.0	1.057027304350816	1880.327242691096	37.5
14	240.0	1.06243011000254	1880.2283320568863	37.5
14	244.0	1.0588705629329889	1880.3874540743764	37.5
14	248.0	1.059869619156088	1880.6346426713935	37.5
14	252.0	1.0653267914424183	1880.697092072275	37.5
14	256.0	1.0718535297168448	1880.1878228005412	37.5
14	260.0	1.0663078836430588	1879.3848119033928	37.5
14	264.0	1.0604287802061043	1879.0264517259543	37.5
14	268.0	1.0517071601997692	1879.2116966384112	37.5
14	272.0	1.0502413528684253	1878.9440322282892	37.5
14	276.0	1.0504985256374666	1878.9904075705765	37.5
14	280.0	1.0397220289322078	1878.850571196876	37.5
14	284.0	1.0439127447723857	1877.8750228001416	37.5
14	288.0	1.0374231742632072	1877.9632057163185	37.5
14	292.0	1.0376926510600804	1877.775306158592	37.5
14	296.0	1.0381686430302273	1877.784673244146	37.5
14	300.0	1.042391718723731	1878.194922322673	37.5
14	304.0	1.037832814061683	1877.9095725595823	37.5
14	308.0	1.0363749926426955	1877.4218450192295	37.5
14	312.0	1.04151556382386	1877.7571297188208	37.5
14	316.0	1.043625468259515	1878.333980394984	37.5
14	320.0	1.035428941500151	1878.2001943511052	37.5
14	324.0	1.0404338041967491	1878.5195476371237	37.5
14	328.0	1.036761804035617	1877.94989926863	37.5
14	332.0	1.0401758833959789	1878.500012130391	37.5
14	336.0	1.0366017431771386	1878.3634537954504	37.5
14	340.0	1.0365544627923826	1878.2853528338603	37.5
14	344.0	1.0414635725789394	1878.2093945537897	37.5
14	348.0	1.032006754393711	1877.727854779572	37.5
14	352.0	1.0262465552088078	1878.662505972036	37.5
14	356.0	1.0318933864104094	1879.252991247541	37.5
14	360.0	1.0347519116007744	1878.7876199887223	37.5
14	364.0	1.0349005071770652	1879.6299355763904	37.5
14	368.0	1.036836672496673	1879.400787908816	37.5
14	372.0	1.031490908346484	1879.13376679878	37.5
14	376.0	1.0462804126095966	1878.933797385829	37.5
14	380.0	1.0369411200009966	1879.849828948452	37.5
14	384.0	1.0303618835638326	1879.581990660583	37.5
14	388.0	1.049756970134954	1879.1417932547995	37.5
14	392.0	1.0405539582912842	1879.7151539589863	37.5
14	396.0	1.042458934331039	1879.0805271346792	37.5
14	400.0	1.0416547871517785	1878.9408410430603	37.5
14	404.0	1.0449063649014287	1880.0142542914828	37.5
14	408.0	1.0398668747971047	1879.2012968092104	37.5
14	412.0	1.0424774725260173	1879.309160132593	37.5
14	416.0	1.0387241305149257	1879.095769964423	37.5
14	420.0	1.0378712874792138	1880.3180647632944	37.5
14	424.0	1.0394425200156177	1880.2727464823115	37.5
14	428.0	1.038107504760256	1880.9309571693336	37.5
14	432.0	1.0446478476997059	1880.9896665875624	37.5
14	436.0	1.0420161491898599	1879.3691150006384	37.5
14	440.0	1.0370441621557773	1879.5335624380525	37.5
14	444.0	1.0433308288173881	1881.2144643954944	37.5
14	448.0	1.0483815779941046	1881.2959721855327	37.5
14	452.0	1.0436617845114626	1881.4079530965012	37.5
14	456.0	1.0528571701755034	1880.427322717691	37.5
14	460.0	1.0451990812006962	1880.3464445795064	37.5
14	464.0	1.0402719141242343	1880.3705969413927	37.5
14	468.0	1.037220395941701	1879.9545942358889	37.5
14	472.0	1.0361556530947422	1880.273588471804	37.5
14	476.0	1.0280137530974232	1880.0046320081688	37.5
14	480.0	1.0261534625058832	1880.8090326973213	37.5
14	484.0	1.0228943626275793	1880.2597554693407	37.5
14	488.0	1.0248891346590385	1880.2767901086163	37.5
14	492.0	1.017653856822459	1879.567460940811	37.5
14	496.0	1.0211346328580033	1880.0695191153757	37.5
14	500.0	1.0106803039850905	1879.1757009061675	37.5
14	504.0	1.017004585074281	1880.5345029472733	37.5
14	508.0	1.0112829367757348	1880.1299856222024	37.5
14	512.0	1.016525243798022	1879.7996839869236	37.5
14	516.0	1.0113060056338266	1880.64941701647	37.5
14	520.0	1.012854581070354	1880.68281262551	37.5
14	524.0	1.0103140832403792	1879.9251638355188	37.5
14	528.0	1.0181348514694188	1880.1306520880928	37.5
14	532.0	1.0152528063129442	1879.9819831609996	37.5
14	536.0	1.0127914132369593	1880.278618313104	37.5
14	540.0	1.0087466764694737	1879.349930496408	37.5
14	544.0	1.0154837017650293	1879.4423612247072	37.5
14	548.0	1.0143144137006141	1879.5884673592416	37.5
14	552.0	1.012969565628084	1880.0599655110004	37.5
14	556.0	1.0161178987974693	1879.693556683332	37.5
14	560.0	1.0127282929833656	1879.885420935397	37.5
14	564.0	1.0124953336331446	1879.4161350238087	37.5
14	568.0	1.0106241957274271	1879.7887591320653	37.5
14	572.0	1.0130029678833186	1880.1775120852967	37.5
14	576.0	1.006128252688979	1879.7293627620177	37.5
14	580.0	1.011813062496574	1879.9426529961677	37.5
14	584.0	1.0072450793869294	1880.7939380192383	37.5
14	588.0	1.0102988562324895	1879.762746314876	37.5
14	592.0	1.0159371292413706	1880.5720661058335	37.5
14	596.0	1.0046620983005923	1881.8759040376583	37.5
14	600.0	1.006890204644215	1881.5631611592128	37.5
14	604.0	1.0100286529709446	1881.0523425031297	37.5
14	608.0	1.0088282016394197	1881.3718258100123	37.5
14	612.0	1.0068270260272916	1881.4796679323588	37.5
14	616.0	1.0123348451258607	1881.2056138339765	37.5
14	620.0	1.014465143552679	1881.207089305812	37.5
14	624.0	1.0172022412548416	1880.579520688456	37.5
14	628.0	1.0061997978566672	1881.6704770096576	37.5
14	632.0	1.0111201971740464	1880.4305870244216	37.5
14	636.0	1.014783296531102	1880.5791469761757	37.5
14	640.0	1.0098886713971726	1881.398178355456	37.5
14	644.0	1.011249096657571	1880.7138191857969	37.5
14	648.0	1.0120943655391414	1880.3008026461496	37.5
14	652.0	1.006677144381649	1880.504224696248	37.5
14	656.0	1.0149312328974243	1880.821446933743	37.5
14	660.0	1.0158195788827789	1880.904408424964	37.5
14	664.0	1.0139515104808332	1881.08640684007	37.5
14	668.0	1.0168311059937014	1880.865662237973	37.5
17	0.0	1.1193877955884513	502.2112077772807	37.5
17	4.0	1.1234418872463614	510.378524273678	37.5
17	8.0	1.0842227130190327	511.92891734786775	37.5
17	12.0	1.0016538734778346	513.9700555040682	37.5
17	16.0	0.9519339268463265	511.7584035170771	37.5
17	20.0	0.9362056129610011	512.3485245221656	37.5
17	24.0	0.9294488342955233	511.2949195663619	37.5
17	28.0	0.9304176844713665	513.2726880179067	37.5
17	32.0	0.9304926067054602	513.0040484680562	37.5
17	36.0	0.9289197256688402	512.4831178659344	37.5
17	40.0	0.9342584046553527	507.3019469008959	37.5
17	44.0	0.933251040669617	510.78117725767015	37.5
17	48.0	0.9426915911925963	512.4181921323777	37.5
17	52.0	0.9562768042156445	510.8568886039342	37.5
17	56.0	0.962467972842984	510.988089122268	37.5
17	60.0	0.9692369365362961	511.527146382298	37.5
17	64.0	0.9741038484006911	511.4801267559772	37.5
17	68.0	0.9812716134696748	511.7716175888608	37.5
17	72.0	0.9860764329145453	512.7183350521447	37.5
17	76.0	0.9887565574560498	510.6183250734458	37.5
17	80.0	0.9960635427300168	511.2707908699329	37.5
17	84.0	1.0014182975922168	510.6206567516808	37.5
17	88.0	1.007394184751612	512.1106343743224	37.5
17	92.0	1.0173480967740947	512.1521154117637	37.5
17	96.0	1.0193709313044792	511.2924457788724	37.5
17	100.0	1.0219568897133158	511.5725739533681	37.5
17	104.0	1.0330697475116972	511.915566284865	37.5
17	108.0	1.069941490773957	512.2227631456109	37.5
17	112.0	1.1177482371731653	511.4943892065148	37.5
17	116.0	1.1287953607678864	512.6516601341924	37.5
17	120.0	1.0977665850759064	511.72607634968034	37.5
17	124.0	1.0169916103620324	511.5930429965653	37.5
17	128.0	0.967325249982816	508.883040178747	37.5
17	132.0	0.9561545509058755	509.11670613110704	37.5
17	136.0	0.9474064706873966	509.7216475114823	37.5
17	140.0	0.9422325414712864	510.02748637247225	37.5
17	144.0	0.9414168914075846	510.9155868615497	37.5
17	148.0	0.9402235623162014	508.3315207206892	37.5
17	152.0	0.9504380700063823	510.64255791082735	37.5
17	156.0	0.9547238051481067	509.9158363923386	37.5
17	160.0	0.9538583406799687	510.1970942248327	37.5
17	164.0	0.9681983134652711	510.95454252013405	37.5
17	168.0	0.9702013783103444	511.4368106649412	37.5
17	172.0	0.9741105789851161	510.8978926480734	37.5
17	176.0	0.9842249896370355	510.3702763881922	37.5
17	180.0	0.9828357065463742	511.7784731082337	37.5
17	184.0	0.9808569746805041	510.0456424882274	37.5
17	188.0	0.9872759629183148	510.57533219864257	37.5
17	192.0	0.9947586382641159	510.2286002073025	37.5
17	196.0	0.9989432358578257	510.1519765338821	37.5
17	200.0	0.9956554646841521	510.4920493683526	37.5
17	204.0	0.9978994595625872	510.2097411803357	37.5
17	208.0	1.0037984790639616	510.5458154969694	37.5
17	212.0	1.0089176885307727	509.69577459826456	37.5
17	216.0	1.0094280380838523	509.7268868761249	37.5
17	220.0	1.014476648963906	509.5138062410312	37.5
17	224.0	1.0213284892590635	510.17950357196594	37.5
17	228.0	1.0202501104826693	510.00398236654775	37.5
17	232.0	1.02315116125753	509.0246927867942	37.5
17	236.0	1.0362243914564977	509.526772227116	37.5
17	240.0	1.042566668112751	509.7769900266889	37.5
17	244.0	1.0866883451698959	509.4189693437719	37.5
17	248.0	1.1150929663279334	509.0525686932463	37.5
17	252.0	1.1155407292193555	508.9834952518012	37.5
17	256.0	1.0740989481208816	509.4164262141828	37.5
17	260.0	0.9913177405390475	509.3278169488239	37.5
17	264.0	0.957481071239726	509.8623236100829	37.5
17	268.0	0.9514406055011203	509.5336809997962	37.5
17	272.0	0.9400420347882208	507.8307755698285	37.5
17	276.0	0.9331985036220667	507.631130783382	37.5
17	280.0	0.9350943439370688	508.66738398125375	37.5
17	284.0	0.9370610689790102	509.1532867914556	37.5
17	288.0	0.9383007898563649	509.5082647401484	37.5
17	292.0	0.9393656010442005	509.8675737847883	37.5
17	296.0	0.9418047175141117	509.7665095642533	37.5
17	300.0	0.9465576155222954	508.031276412141	37.5
17	304.0	0.9536943994133769	508.5463460681667	37.5
17	308.0	0.9559932811812952	510.9115859251969	37.5
17	312.0	0.9605935624214232	509.24393625380367	37.5
17	316.0	0.9655535999087329	509.63182846819575	37.5
17	320.0	0.9674790427262145	510.9077614748903	37.5
17	324.0	0.9706451113352244	510.4033614735831	37.5
17	328.0	0.971723943391985	509.8341161187268	37.5
17	332.0	0.9753931504921727	509.61900321797424	37.5
17	336.0	0.9756343982103213	509.5779350640567	37.5
17	340.0	0.9838165562377359	510.7915984434522	37.5
17	344.0	0.9803350161352656	509.38004016607584	37.5
17	348.0	0.9868093855046923	499.6808454646701	37.5
17	352.0	0.9891349823605252	496.7345365922584	37.5
17	356.0	0.9911269657767264	499.069200792986	37.5
17	360.0	0.994557583990497	497.9215888466475	37.5
17	364.0	0.9930611283952522	498.5468315745906	37.5
17	368.0	0.9952218304679408	497.48824832616407	37.5
17	372.0	0.9990478423879413	497.3077370501419	37.5
17	376.0	1.0139206342051323	498.0779127397809	37.5
17	380.0	1.0024472768537191	498.6642835705234	37.5
17	384.0	1.003485997259492	497.6914774356894	37.5
17	388.0	1.0049188367470476	493.867391277913	37.5
17	392.0	1.0093791173998774	491.95233724533415	37.5
17	396.0	1.0085435415744013	491.75394662167577	37.5
17	400.0	1.0112308716459468	491.5958958331559	37.5
17	404.0	1.014292004846343	490.59630470565287	37.5
17	408.0	1.022673628593453	491.6554943644595	37.5
17	412.0	1.0217078069596153	490.4398980887164	37.5
17	416.0	1.0288206591263722	490.6720783838276	37.5
17	420.0	1.0302344052599557	491.70238329628063	37.5
17	424.0	1.038159271238139	492.0594742644129	37.5
17	428.0	1.045397114639003	491.0334214813122	37.5
17	432.0	1.0556466354823804	489.24524510559104	37.5
17	436.0	1.0943458520369937	490.772338125355	37.5
17	440.0	1.119375631835895	490.99268915166857	37.5
17	444.0	1.102464336399371	491.0987911708714	37.5
17	448.0	1.0610885756447397	494.955929514257	37.5
17	452.0	0.9833794889315222	494.0195570498895	37.5
17	456.0	0.9487708654462742	494.80126003501545	37.5
17	460.0	0.9407601684771705	495.6147414048178	37.5
17	464.0	0.9337762465325607	494.9941680205513	37.5
17	468.0	0.9356136882376624	494.766605086196	37.5
17	472.0	0.9239450011928226	493.833847871397	37.5
17	476.0	0.9249569024597062	495.9436903099698	37.5
17	480.0	0.9271811276528299	493.07624225979663	37.5
17	484.0	0.9279571453586546	493.523001638909	37.5
17	488.0	0.931773792690876	494.80555442498905	37.5
17	492.0	0.9336707775666067	491.9261220860806	37.5
17	496.0	0.9441149257593269	491.4305123860603	37.5
17	500.0	0.9441540284451654	491.8201939620934	37.5
17	504.0	0.9492107032758069	490.1729975997008	37.5
17	508.0	0.9532549621165489	490.1006166344417	37.5
17	512.0	0.9521719530717528	489.58379160761376	37.5
17	516.0	0.9537248933975757	483.65703455686463	37.5
17	520.0	0.9525937607766926	474.5150355785572	37.5
17	524.0	0.9567604095771588	471.9534750096181	37.5
17	528.0	0.9626761552728167	470.2493175752941	37.5
17	532.0	0.9655569421202328	465.7921410948172	37.5
17	536.0	0.9690999353873528	489.0512546945448	37.5
17	540.0	0.9679099099144363	490.2600979472594	37.5
17	544.0	0.9717771780461527	488.6676202967572	37.5
17	548.0	0.9689230913376282	490.47865067974544	37.5
17	552.0	0.9760133124172521	488.5030666653335	37.5
17	556.0	0.9821214483662835	485.5622582978796	37.5
17	560.0	0.9821900234908822	481.5221701677402	37.5
17	564.0	0.9797316946670015	479.7225476127732	37.5
17	568.0	0.9839897002238022	479.96126340634754	37.5
17	572.0	0.9829662083368911	477.50915848825633	37.5
17	576.0	0.9851278728811016	479.25376909152766	37.5
17	580.0	0.9869705431477132	476.8933579330576	37.5
17	584.0	0.990754492460939	481.951703150869	37.5
17	588.0	0.9870694546634796	477.6067652396367	37.5
17	592.0	0.9925815866258567	477.4339250353986	37.5
17	596.0	0.9953539523569856	481.9958229971632	37.5
17	600.0	0.9963392946124177	480.44837357675766	37.5
[truncated: 15,300 more rows]
