# Supplementary material for: Mechanistic origins of temperature scaling in the early embryonic cell cycle
Source: Nat Commun. 2025 Aug 28;16:8045. doi: 10.1038/s41467-025-62918-0 (PMC12394406; doi:10.1038/s41467-025-62918-0)
Supplement: Supplementary file 12 — Source Data [file 41467_2025_62918_MOESM12_ESM.zip › Source_Data_NatComm/Fig4/09-20-24/Pos23_processed_spots.csv]

TRACK_ID	TIME	RATIO	POSITION_X	RADIUS
15	0.0	1.1457223874741804	1695.0759104376257	37.5
15	4.0	1.144815129963915	1695.395138302001	37.5
15	8.0	1.0966843373029906	1697.4348413150728	37.5
15	12.0	1.006587393121588	1698.4613304488637	37.5
15	16.0	0.9630089346820503	1699.2317669012532	37.5
15	20.0	0.9545844884467807	1699.630347249518	37.5
15	24.0	0.9456800290495989	1700.0103857229751	37.5
15	28.0	0.9438350641497162	1700.0955482965503	37.5
15	32.0	0.942568310519707	1698.5639939236771	37.5
15	36.0	0.9430528128426275	1694.2611781607086	37.5
15	40.0	0.9458709184146197	1693.8912396967935	37.5
15	44.0	0.9507910357773578	1697.3439919389225	37.5
15	48.0	0.957579024223619	1695.5299821875012	37.5
15	52.0	0.9605646258531386	1696.9444322911768	37.5
15	56.0	0.9675219052362514	1696.2576466225555	37.5
15	60.0	0.9694446781783274	1697.773637195175	37.5
15	64.0	0.9795305883002168	1698.5790555685885	37.5
15	68.0	0.9911120230904339	1699.9827047394228	37.5
15	72.0	0.9943006281728101	1700.7457948864526	37.5
15	76.0	1.0011227453389775	1701.1406137623342	37.5
15	80.0	1.0082828720984838	1700.8005576985877	37.5
15	84.0	1.008880451818837	1700.9761402862218	37.5
15	88.0	1.0190058752986058	1701.564033252482	37.5
15	92.0	1.0165456049561465	1701.0830534829877	37.5
15	96.0	1.0268222925412918	1697.2147863750986	37.5
15	100.0	1.0306234457153987	1698.4777429109458	37.5
15	104.0	1.041536509065624	1697.6525499276029	37.5
15	108.0	1.0335540973862731	1696.41777446714	37.5
15	112.0	1.044937237030267	1695.5697277265638	37.5
15	116.0	1.05138586322051	1697.0251657810425	37.5
15	120.0	1.0615101681522938	1695.528361846275	37.5
15	124.0	1.0878811224348386	1696.6432416850437	37.5
15	128.0	1.1398383936386862	1696.9183042869802	37.5
15	132.0	1.150129232156476	1697.23535342508	37.5
15	136.0	1.12960066602552	1696.47636665431	37.5
15	140.0	1.0658092911323458	1697.1287171217623	37.5
15	144.0	1.0079699701933562	1695.9553527143862	37.5
15	148.0	0.9828222951275994	1696.2713262060818	37.5
15	152.0	0.9701779575371018	1697.4641828661497	37.5
15	156.0	0.9661717498287707	1696.743562967558	37.5
15	160.0	0.960912794390286	1696.072908693426	37.5
15	164.0	0.9584950548839902	1695.7168530314875	37.5
15	168.0	0.9646746052520458	1697.951133727071	37.5
15	172.0	0.9659116822667387	1694.855596722312	37.5
15	176.0	0.9682090647327236	1694.755641352224	37.5
15	180.0	0.9734608705920498	1692.979830518862	37.5
15	184.0	0.9775219431025152	1693.0280445523472	37.5
15	188.0	0.9801334814757463	1692.276611920085	37.5
15	192.0	0.9827224668000759	1693.0934972136308	37.5
15	196.0	0.9893210044330165	1692.9380832201111	37.5
15	200.0	0.9940287537551187	1691.5562388884225	37.5
15	204.0	0.9998809337420622	1692.1935220194534	37.5
15	208.0	1.0038447706160878	1693.003419356754	37.5
15	212.0	1.0053112800313693	1691.5606246449645	37.5
15	216.0	1.0119010773823827	1691.468647256295	37.5
15	220.0	1.0153092820481797	1690.406682278455	37.5
15	224.0	1.0137959276066533	1692.3467793657237	37.5
15	228.0	1.013454681389405	1691.3509335480644	37.5
15	232.0	1.0199989304259702	1690.7874901205018	37.5
15	236.0	1.0255456427621075	1692.813159552653	37.5
15	240.0	1.0260773582150808	1693.2426452840882	37.5
15	244.0	1.0291036437759522	1691.241797975401	37.5
15	248.0	1.0358799525002331	1691.87329123571	37.5
15	252.0	1.0313181646091614	1691.6419591957165	37.5
15	256.0	1.0311133292205619	1691.9778250650618	37.5
15	260.0	1.0408820659569211	1690.4366194769834	37.5
15	264.0	1.0465788458122187	1693.0811469859982	37.5
15	268.0	1.0479774879788455	1695.1523801013232	37.5
15	272.0	1.0489295953848703	1694.7509786388534	37.5
15	276.0	1.0521527974165417	1693.955413032603	37.5
15	280.0	1.0606957356253561	1691.6327604177334	37.5
15	284.0	1.0599338113148742	1691.5801496385563	37.5
15	288.0	1.0649831860017076	1691.0860989184002	37.5
15	292.0	1.0768824184833072	1692.1349157199104	37.5
15	296.0	1.0895438243591526	1692.942993959511	37.5
15	300.0	1.1282629501000052	1692.6313216583474	37.5
15	304.0	1.149934936324188	1692.3523687251593	37.5
15	308.0	1.140590523390594	1691.80739069626	37.5
15	312.0	1.1024306755675009	1693.8599280269457	37.5
15	316.0	1.0262645702045672	1692.2317610893306	37.5
15	320.0	0.9888789656888576	1692.3793648939898	37.5
15	324.0	0.975805261748687	1693.2995476209182	37.5
15	328.0	0.9699633607209511	1694.0595393131173	37.5
15	332.0	0.9627213497692599	1693.487716866934	37.5
15	336.0	0.9650604826890935	1694.1679858805612	37.5
15	340.0	0.9643807326363734	1695.2445072834494	37.5
15	344.0	0.9607442700688547	1694.4209465194513	37.5
15	348.0	0.9648017268079279	1692.3801091830253	37.5
15	352.0	0.967646157276677	1693.5019436632456	37.5
15	356.0	0.9678235011204418	1693.852001366223	37.5
15	360.0	0.9712325121812974	1695.2989240748882	37.5
15	364.0	0.9791374358221708	1693.0520655187129	37.5
15	368.0	0.9839349811359773	1692.630835728652	37.5
15	372.0	0.9890233749385575	1694.1540453099149	37.5
15	376.0	0.9875596007867731	1694.7128535187476	37.5
15	380.0	0.992467882351068	1694.3236873385824	37.5
15	384.0	0.9993084685653552	1694.2405397991192	37.5
15	388.0	0.9986114460507312	1693.4791395176694	37.5
15	392.0	0.9985625310486543	1693.943653391795	37.5
15	396.0	1.0077290467525837	1693.125301691136	37.5
15	400.0	1.0087884567269112	1693.04256011698	37.5
15	404.0	1.0127658462404727	1694.128343966332	37.5
15	408.0	1.0187336268610008	1693.6347757992417	37.5
15	412.0	1.021097315811011	1695.9689798682002	37.5
15	416.0	1.0205570981161998	1694.5191776636657	37.5
15	420.0	1.0232448278161117	1694.9594735521562	37.5
15	424.0	1.0228608686734926	1694.305220947728	37.5
15	428.0	1.031894615332909	1693.92854183605	37.5
15	432.0	1.0280069216854713	1694.1092909934289	37.5
15	436.0	1.0333926151372954	1692.3521285126849	37.5
15	440.0	1.0338666603371955	1692.151267727735	37.5
15	444.0	1.0313136025374912	1692.910829887938	37.5
15	448.0	1.0325798138252744	1693.2316525961064	37.5
15	452.0	1.0349694374808838	1692.776002019982	37.5
15	456.0	1.039265613170093	1692.2405346086866	37.5
15	460.0	1.0419491027927608	1692.9505059002497	37.5
15	464.0	1.0435749402640064	1693.397547482517	37.5
15	468.0	1.0421746892326573	1694.08851392548	37.5
15	472.0	1.0423411857622444	1693.8443840615305	37.5
15	476.0	1.0492962800748755	1693.267310080291	37.5
15	480.0	1.0521817066279024	1692.527014960546	37.5
15	484.0	1.0498326927908077	1693.3956717180804	37.5
15	488.0	1.0493732446655915	1692.90301531255	37.5
15	492.0	1.0552638454751735	1693.9735713073346	37.5
15	496.0	1.0573785664539777	1693.9591561825357	37.5
15	500.0	1.060922557642572	1694.1272049112235	37.5
15	504.0	1.063759210300916	1693.7083609750584	37.5
15	508.0	1.0550386610026188	1695.2375537497448	37.5
15	512.0	1.0641643627114774	1695.0196011916066	37.5
15	516.0	1.0665420205049245	1694.232566926563	37.5
15	520.0	1.071307908309489	1693.9751240453622	37.5
15	524.0	1.0700118383171826	1693.026563891699	37.5
15	528.0	1.0739562176588224	1692.726492037331	37.5
15	532.0	1.0882962258940774	1694.692532476611	37.5
15	536.0	1.1256627149684657	1695.1949082771011	37.5
15	540.0	1.146531843867051	1694.3068292333658	37.5
15	544.0	1.146982685699454	1695.2400346389834	37.5
15	548.0	1.120259600829065	1694.7914992508354	37.5
15	552.0	1.0427184878399725	1693.989480111897	37.5
15	556.0	0.9833486550922031	1693.5692013970306	37.5
15	560.0	0.9705554205560174	1694.370764478707	37.5
15	564.0	0.9638075476861384	1693.4456642027394	37.5
15	568.0	0.9565448305903574	1694.6891767837556	37.5
15	572.0	0.9512119469339055	1694.723731951754	37.5
15	576.0	0.9544968251811999	1696.7390336909025	37.5
15	580.0	0.952040820928729	1696.2675442405557	37.5
15	584.0	0.9569434577276122	1693.8930101125654	37.5
15	588.0	0.9588270034519912	1694.6858850695978	37.5
15	592.0	0.9574054219707004	1695.342578966167	37.5
15	596.0	0.9613430640116882	1695.6152026103418	37.5
15	600.0	0.962216118689211	1694.7250761942091	37.5
15	604.0	0.9632747222684799	1695.485382696389	37.5
15	608.0	0.9619344045989169	1696.020816497215	37.5
15	612.0	0.9719280475184381	1694.6214156914375	37.5
15	616.0	0.9765185574040943	1696.2949988934088	37.5
15	620.0	0.974324137303587	1694.7783385074474	37.5
15	624.0	0.9847353888125698	1695.1031876912873	37.5
15	628.0	0.9787420676029944	1693.6568705190437	37.5
15	632.0	0.9857839664417891	1693.5770636337688	37.5
15	636.0	0.9910144678639178	1695.2743270296596	37.5
15	640.0	0.9944836984267419	1694.9265829976598	37.5
15	644.0	0.9909977716077731	1692.6996597595162	37.5
15	648.0	0.9971343489230201	1694.2804734092797	37.5
15	652.0	1.0016127178700214	1695.1598709906602	37.5
15	656.0	0.9987460244179476	1694.565298462123	37.5
15	660.0	1.002190490848645	1693.9285196679602	37.5
15	664.0	1.005469100024676	1694.979234366063	37.5
15	668.0	1.0078490989650681	1694.3032917234225	37.5
16	0.0	1.129674210642253	835.6629433169584	37.5
16	4.0	1.1317295514370345	830.6163257033312	37.5
16	8.0	1.0896503964238233	827.5875868994344	37.5
16	12.0	1.0105360395979799	828.3001144096063	37.5
16	16.0	0.9646659433753126	833.4123520310031	37.5
16	20.0	0.9478454487621104	834.7799930683504	37.5
16	24.0	0.9405575322277008	835.8565914215003	37.5
16	28.0	0.9378356326179331	837.4439399557303	37.5
16	32.0	0.9390469119008892	833.7700545170152	37.5
16	36.0	0.9400618209806652	835.6564679677185	37.5
16	40.0	0.9469849265285274	834.7057132371625	37.5
16	44.0	0.9439139358965487	835.0914579640425	37.5
16	48.0	0.9518535934605796	833.3036141315457	37.5
16	52.0	0.9606724557533519	834.7043418756152	37.5
16	56.0	0.9675733984434701	835.5606758189078	37.5
16	60.0	0.9717975257424112	831.237568673492	37.5
16	64.0	0.9782153337413576	831.6498979790122	37.5
16	68.0	0.9861068937420451	825.1498342169567	37.5
16	72.0	0.9945444612357437	827.0789431089155	37.5
16	76.0	0.9938763978151466	826.8874870894928	37.5
16	80.0	1.002558016871467	826.8319156465477	37.5
16	84.0	1.0081979137661496	826.3444790837304	37.5
16	88.0	1.0156518353646256	825.1006642967436	37.5
16	92.0	1.0183634516735178	825.2283619747421	37.5
16	96.0	1.0180012460948846	826.6401914232246	37.5
16	100.0	1.028587232114323	827.9513697995992	37.5
16	104.0	1.0409382088154338	832.4879338837234	37.5
16	108.0	1.0378558506144009	827.3220880916631	37.5
16	112.0	1.0423094103139305	833.7878515808065	37.5
16	116.0	1.0630292069603258	834.1486280365698	37.5
16	120.0	1.1034681201442156	837.9602095701313	37.5
16	124.0	1.141911569736091	837.7372895666687	37.5
16	128.0	1.1457287016450535	837.4547674608968	37.5
16	132.0	1.1065642745780973	837.6156749452654	37.5
16	136.0	1.0270776233625456	839.1095760040214	37.5
16	140.0	0.9834403830320934	839.2825909938323	37.5
16	144.0	0.9744702483668818	837.3357425630877	37.5
16	148.0	0.9675272868284142	835.8650667011831	37.5
16	152.0	0.963368053058269	834.172321385977	37.5
16	156.0	0.9596568107623797	832.9981609725561	37.5
16	160.0	0.962433432918105	834.8452920218801	37.5
16	164.0	0.9605030490776248	833.3825505613879	37.5
16	168.0	0.9661566026628188	832.3797276730769	37.5
16	172.0	0.9717004865200215	832.3519875772569	37.5
16	176.0	0.9787180963662214	829.6656149609275	37.5
16	180.0	0.9815720283966124	831.4528592287018	37.5
16	184.0	0.9864916844401046	831.0917459314953	37.5
16	188.0	0.9881720775453071	830.5923362518823	37.5
16	192.0	0.9940614886788162	830.8400295085423	37.5
16	196.0	0.9973008255218059	831.6579093666845	37.5
16	200.0	0.9972730137651196	829.9375657176872	37.5
16	204.0	1.0064101419786629	830.3524470789945	37.5
16	208.0	1.0078131351836526	830.6726862356608	37.5
16	212.0	1.0104981664683494	831.3346756390284	37.5
16	216.0	1.013501099495404	829.3374004328238	37.5
16	220.0	1.015722037417413	829.6619244534155	37.5
16	224.0	1.0189057330013485	829.4757683198665	37.5
16	228.0	1.022481882851461	828.8662953454981	37.5
16	232.0	1.0231475968580508	830.428900758642	37.5
16	236.0	1.0293005170865672	828.620381988677	37.5
16	240.0	1.0291932103847332	829.5062631573503	37.5
16	244.0	1.03748240118762	829.8133760443694	37.5
16	248.0	1.0334418635675753	829.5331081954073	37.5
16	252.0	1.0385591124132072	829.6819039190113	37.5
16	256.0	1.0531430750702517	829.3941827536656	37.5
16	260.0	1.0604150375256305	828.9070358062356	37.5
16	264.0	1.076410165522759	827.4330798676979	37.5
16	268.0	1.121667523297426	823.5148209296505	37.5
16	272.0	1.137184537062942	823.9629547079553	37.5
16	276.0	1.1336669336321301	823.7068184777636	37.5
16	280.0	1.0781512599714689	823.8141826154351	37.5
16	284.0	1.0219274673982426	824.4528614758676	37.5
16	288.0	0.9986351581963694	825.5818258800911	37.5
16	292.0	0.9828377968235251	827.450717559245	37.5
16	296.0	0.9712137379817074	830.9500640730607	37.5
16	300.0	0.9575779055574936	829.0169503324422	37.5
16	304.0	0.9620985261106193	829.8811762370464	37.5
16	308.0	0.9573797061951831	828.7894122954609	37.5
16	312.0	0.958650502636024	822.9293709179426	37.5
16	316.0	0.9620085616418581	823.8097593139443	37.5
16	320.0	0.9572901579303231	820.0274227967464	37.5
16	324.0	0.9625732900433649	821.4399498174145	37.5
16	328.0	0.962406310107183	823.432840564899	37.5
16	332.0	0.9697979311841841	821.1613078966061	37.5
16	336.0	0.9730008761985546	821.1455450349771	37.5
16	340.0	0.9778628880017174	819.4948647428756	37.5
16	344.0	0.9805198255230766	820.3788049356192	37.5
16	348.0	0.9845004475270162	819.5606907489445	37.5
16	352.0	0.9873186380473833	820.5349252593863	37.5
16	356.0	0.9897221854310856	820.6018022929286	37.5
16	360.0	0.9950061759646737	818.9270730374298	37.5
16	364.0	0.9975429606222779	818.8246611162635	37.5
16	368.0	0.9964647542696986	817.8643918610342	37.5
16	372.0	0.9981746718391492	818.7320181751417	37.5
16	376.0	1.0006985281630696	817.2103319348955	37.5
16	380.0	1.0043438198862848	818.9090762165663	37.5
16	384.0	1.0089926312410094	816.3264122412188	37.5
16	388.0	1.0088455250411146	817.623290157016	37.5
16	392.0	1.0123102362966554	817.2858949674008	37.5
16	396.0	1.0155130772600502	818.6424894566788	37.5
16	400.0	1.0164900337465772	819.0874163226647	37.5
16	404.0	1.0238188340472263	819.515198486625	37.5
16	408.0	1.0251842388373804	819.4862687036106	37.5
16	412.0	1.0242164565823633	819.1340282086502	37.5
16	416.0	1.0228629313490776	821.6432561234495	37.5
16	420.0	1.0305365045564618	822.9746258364555	37.5
16	424.0	1.0318416898446472	822.3477070403227	37.5
16	428.0	1.0411105726056944	820.8264467001812	37.5
16	432.0	1.037082469077201	822.1461477628584	37.5
16	436.0	1.044092821367872	820.7668803706814	37.5
16	440.0	1.042991021456638	821.7409428791534	37.5
16	444.0	1.0431102857535715	820.8783485056728	37.5
16	448.0	1.0532203686246235	822.1361500328619	37.5
16	452.0	1.0529006678694102	821.4771235096639	37.5
16	456.0	1.0561836020710607	819.8230049597687	37.5
16	460.0	1.060147810033643	820.0184598773733	37.5
16	464.0	1.0726798094190728	820.6825696451399	37.5
16	468.0	1.1055275536345033	820.9964210569619	37.5
16	472.0	1.1325870461436518	819.7136273274385	37.5
16	476.0	1.1353717582627085	819.9963628232135	37.5
16	480.0	1.1086966738148307	819.7908462046471	37.5
16	484.0	1.0362393163009904	816.9515406420326	37.5
16	488.0	1.0003855571541398	815.7308237040754	37.5
16	492.0	0.9850963807447762	819.9782569295172	37.5
16	496.0	0.9794469289060451	822.1068260907122	37.5
16	500.0	0.9699321914359891	822.6458326955111	37.5
16	504.0	0.9593574866803106	824.6516058448859	37.5
16	508.0	0.9599576485724467	826.6770661350341	37.5
16	512.0	0.9634802381830115	825.9859454991732	37.5
16	516.0	0.9556464702320536	826.7383948378896	37.5
16	520.0	0.9549873031698468	828.7445762095384	37.5
16	524.0	0.9555301850000669	827.3895364841039	37.5
16	528.0	0.9622156381202898	825.9380280083072	37.5
16	532.0	0.9648376925521717	820.5355676406438	37.5
16	536.0	0.9672192331545931	819.2124515474176	37.5
16	540.0	0.971394898711777	820.5869883522217	37.5
16	544.0	0.9684316788774898	818.9013469510727	37.5
16	548.0	0.9750980126309972	820.5301751440094	37.5
16	552.0	0.970541798377248	817.6924059372508	37.5
16	556.0	0.9843693104436892	820.235874879014	37.5
16	560.0	0.9830063685971366	819.5360805728257	37.5
16	564.0	0.9860009775461652	818.9455953272704	37.5
16	568.0	0.9853996628262385	817.6886070745625	37.5
16	572.0	0.989820498494029	820.0355649102753	37.5
16	576.0	0.9902825067036787	817.5832179826517	37.5
16	580.0	0.9950666363518117	818.8541061420784	37.5
16	584.0	0.9993872709303654	819.4109381483701	37.5
16	588.0	1.0013066951386302	819.029878038067	37.5
16	592.0	0.9999379524502034	817.580970158276	37.5
16	596.0	0.9918174460239975	818.4454063996267	37.5
16	600.0	1.0048229293726378	818.6650842801653	37.5
16	604.0	1.0071550977872679	817.2285978603186	37.5
16	608.0	1.0031286070488916	817.4618978031488	37.5
16	612.0	1.0079202543799919	818.197202760765	37.5
16	616.0	1.0081563679222139	816.8632236816617	37.5
16	620.0	1.0109374382571343	816.3779617007948	37.5
16	624.0	1.0118775867111403	818.4195579688134	37.5
16	628.0	1.008456880751099	816.9394440833429	37.5
16	632.0	1.0144200380133688	817.005287605461	37.5
16	636.0	1.0166840530391617	818.003223568277	37.5
16	640.0	1.0176608014237378	816.0139782640023	37.5
16	644.0	1.0179464432302139	817.0856742707982	37.5
16	648.0	1.016905565165032	818.2442761510341	37.5
16	652.0	1.019693164698654	819.0774985192352	37.5
16	656.0	1.0183685396237645	816.3967788703992	37.5
16	660.0	1.0247314087077402	816.6028552504429	37.5
16	664.0	1.0282072534176407	817.8728112579913	37.5
16	668.0	1.0268965971861883	817.4669552495841	37.5
17	0.0	1.141249437830684	1323.1944829031222	37.5
17	4.0	1.1350791048036963	1319.6439258740645	37.5
17	8.0	1.085386824060446	1313.3473661215946	37.5
17	12.0	1.0070629404883507	1315.5750758831978	37.5
17	16.0	0.9708959858999894	1321.5229624967724	37.5
17	20.0	0.9521935192903213	1321.884791197792	37.5
17	24.0	0.9500205125823438	1323.6354180723322	37.5
17	28.0	0.9384516247644051	1323.3209577550947	37.5
17	32.0	0.9354397070678803	1321.0774714478068	37.5
17	36.0	0.9407091024463928	1321.4443960369745	37.5
17	40.0	0.9457688090968844	1319.4024352764177	37.5
17	44.0	0.9431241133050211	1320.8217609454273	37.5
17	48.0	0.9554510522250453	1322.0271170209217	37.5
17	52.0	0.9592843360421404	1320.1789514123066	37.5
17	56.0	0.9663686925832243	1321.3988877430804	37.5
17	60.0	0.9712174098685034	1322.1212301975418	37.5
17	64.0	0.9789774214178514	1322.7085128700924	37.5
17	68.0	0.9864619580100304	1322.5670706098665	37.5
17	72.0	0.9908602126103894	1323.4974872004796	37.5
17	76.0	0.9922756639138878	1322.4476912771947	37.5
17	80.0	1.0022527936454333	1322.15567336103	37.5
17	84.0	1.0061338108474582	1320.3361593954985	37.5
17	88.0	1.009093066471834	1320.4872626492272	37.5
17	92.0	1.0090764121764648	1320.4516072683043	37.5
17	96.0	1.0173423976060687	1318.1751262951072	37.5
17	100.0	1.022850772062156	1318.294858617155	37.5
17	104.0	1.031076385713334	1318.0535950902358	37.5
17	108.0	1.0299685748524887	1318.5799103192217	37.5
17	112.0	1.0342523473672478	1317.9771579675812	37.5
17	116.0	1.04640422052129	1318.322047283631	37.5
17	120.0	1.0540610135031174	1322.2305307643237	37.5
17	124.0	1.061544223445361	1322.6923881494015	37.5
17	128.0	1.0737800397237454	1322.781832101398	37.5
17	132.0	1.1039119994519537	1321.295969581899	37.5
17	136.0	1.126783074020124	1319.7611056948128	37.5
17	140.0	1.1211703501698955	1319.7205117147544	37.5
17	144.0	1.0835608588723904	1319.3544646882292	37.5
17	148.0	1.0228121475039886	1318.6701892550573	37.5
17	152.0	0.9844260457394113	1319.2336940414616	37.5
17	156.0	0.9745669755734792	1318.7686772790585	37.5
17	160.0	0.9663376298212984	1319.988043035425	37.5
17	164.0	0.9627485413646529	1320.1038517239945	37.5
17	168.0	0.9617682189613233	1320.2285697842954	37.5
17	172.0	0.9599858976529423	1318.6713311176918	37.5
17	176.0	0.9622147154305462	1319.365640960997	37.5
17	180.0	0.9673285285882061	1317.8573834860297	37.5
17	184.0	0.9668569634287215	1319.2519108059123	37.5
17	188.0	0.970282029256878	1316.767440899289	37.5
17	192.0	0.977599459982687	1318.2723710772705	37.5
17	196.0	0.9803677040291123	1317.2310493399766	37.5
17	200.0	0.980648453433962	1316.9655641435509	37.5
17	204.0	0.9850067784725407	1315.8437509810467	37.5
17	208.0	0.9881632367078989	1316.8393684782277	37.5
17	212.0	0.9918259289509508	1316.018580596663	37.5
17	216.0	0.9989757855810011	1317.235693535648	37.5
17	220.0	0.9985803857354534	1317.9843951502337	37.5
17	224.0	0.9990222580755916	1317.3025817811567	37.5
17	228.0	1.0060849460010646	1316.4753950437769	37.5
17	232.0	1.0137089109001771	1315.3141613051732	37.5
17	236.0	1.0107924079480242	1316.4099236303837	37.5
17	240.0	1.0183180706881996	1316.7630208368864	37.5
17	244.0	1.0177622762641907	1317.7241130711463	37.5
17	248.0	1.0156248810025177	1315.5400089267994	37.5
17	252.0	1.019550744174907	1316.0320707056292	37.5
17	256.0	1.0297909667975587	1315.4835716543053	37.5
17	260.0	1.029245135254437	1315.1202303762088	37.5
17	264.0	1.0335813234480151	1314.7188038968543	37.5
17	268.0	1.0324264035080923	1313.2581278515784	37.5
17	272.0	1.0394540262548808	1313.546901091515	37.5
17	276.0	1.041802008411974	1315.022688809564	37.5
17	280.0	1.0487429566963178	1313.5854532186756	37.5
17	284.0	1.0541455113105014	1313.889153988417	37.5
17	288.0	1.0518537304141917	1314.3469735855383	37.5
17	292.0	1.0592246693540608	1311.8922262257925	37.5
17	296.0	1.0604702834530872	1311.00528657395	37.5
17	300.0	1.057409643887367	1309.2919835345572	37.5
17	304.0	1.0801579383046551	1309.2705126244484	37.5
17	308.0	1.114314095516251	1307.8429781388445	37.5
17	312.0	1.1202147161365652	1307.5496401101936	37.5
17	316.0	1.101624702618478	1311.729487164113	37.5
17	320.0	1.0378247224114525	1309.5699713304637	37.5
17	324.0	0.996503160543787	1309.6742802606882	37.5
17	328.0	0.9701185323877389	1309.927634819693	37.5
17	332.0	0.9655185366803363	1308.9449758415708	37.5
17	336.0	0.9636900427516556	1310.297505765588	37.5
17	340.0	0.9574315265230808	1308.7586205281125	37.5
17	344.0	0.9567554231588538	1308.375468046352	37.5
17	348.0	0.9602453907828682	1309.8654402687384	37.5
17	352.0	0.9588026658452001	1309.3267566843776	37.5
17	356.0	0.9617351283434303	1309.2388585639546	37.5
17	360.0	0.9638184828575314	1309.4482681634026	37.5
17	364.0	0.9698583236828285	1308.3520871797666	37.5
17	368.0	0.9723961728571435	1310.2716115812116	37.5
17	372.0	0.9749180502067465	1310.0184503262958	37.5
17	376.0	0.9839199881848145	1309.099356632482	37.5
17	380.0	0.9807966839192056	1308.4413073036858	37.5
17	384.0	0.9908998974200997	1309.682234305325	37.5
17	388.0	0.9902430694990513	1310.5385732102095	37.5
17	392.0	0.9908065514165995	1309.108799541766	37.5
17	396.0	0.9974305864428514	1309.9029004716988	37.5
17	400.0	1.0007193715060776	1308.2408444847256	37.5
17	404.0	1.0042019515108442	1307.5584456878585	37.5
17	408.0	1.0040710492445692	1306.4068386347928	37.5
17	412.0	1.0093014775328233	1305.378435710678	37.5
17	416.0	1.0145256627625578	1309.579216749613	37.5
17	420.0	1.0148180138511562	1308.9691422061112	37.5
17	424.0	1.0250905703143895	1308.642752624242	37.5
17	428.0	1.0161967550337916	1310.5038822829963	37.5
17	432.0	1.0189203612118034	1308.7309993252145	37.5
17	436.0	1.022817532327747	1311.4199353910617	37.5
17	440.0	1.0227668533634469	1311.1660699074316	37.5
17	444.0	1.0263296046447006	1311.8227583208472	37.5
17	448.0	1.0330320680936027	1311.682744190393	37.5
17	452.0	1.0354040340005077	1312.7439155406696	37.5
17	456.0	1.027410415732923	1311.3795245349586	37.5
17	460.0	1.0291107846196013	1310.7449208561345	37.5
17	464.0	1.0400614152762753	1310.158613019394	37.5
17	468.0	1.0383398597374833	1310.6936529867487	37.5
17	472.0	1.0437898876091583	1309.062560196268	37.5
17	476.0	1.042608564734247	1310.0123581881105	37.5
17	480.0	1.048165010740934	1309.8924779677277	37.5
17	484.0	1.0516013140744251	1311.1599172211647	37.5
17	488.0	1.0482496179179808	1310.5930487969474	37.5
17	492.0	1.0515162921489507	1310.2400592855442	37.5
17	496.0	1.0561679889124544	1310.8735605519958	37.5
17	500.0	1.0613633780347682	1309.5132136429925	37.5
17	504.0	1.0581192185613209	1310.7382706271644	37.5
17	508.0	1.0571215716706	1310.31783026228	37.5
17	512.0	1.058941182974999	1308.542157876721	37.5
17	516.0	1.0651791888828	1308.6247379554345	37.5
17	520.0	1.0596783458437886	1307.8154749924622	37.5
17	524.0	1.0804962085286403	1305.456821354299	37.5
17	528.0	1.1167366888651766	1305.3063661058125	37.5
17	532.0	1.130901402124112	1305.7215503757377	37.5
17	536.0	1.1161254031192587	1305.2309106903022	37.5
17	540.0	1.0775574722753032	1305.138043759412	37.5
17	544.0	1.0082832662055228	1306.491673315734	37.5
17	548.0	0.9755385481955577	1308.233117949368	37.5
17	552.0	0.9654476524566048	1307.666284325525	37.5
17	556.0	0.9623507511259841	1308.277090115637	37.5
17	560.0	0.9547522404244471	1307.8336862058268	37.5
17	564.0	0.9538850214312944	1307.7435151438517	37.5
17	568.0	0.9521793076534955	1306.1402129335816	37.5
17	572.0	0.9528553467135997	1305.755718122709	37.5
17	576.0	0.9506446475398111	1308.7720903069442	37.5
17	580.0	0.9602783050018134	1309.062918077703	37.5
17	584.0	0.9579328077894931	1308.0944766048074	37.5
17	588.0	0.9623613152109274	1309.26877876411	37.5
17	592.0	0.962072177423929	1308.612423143453	37.5
17	596.0	0.9667730122605291	1306.115849314137	37.5
17	600.0	0.9699190914110989	1306.0250937439423	37.5
17	604.0	0.9770725117870541	1306.377620709869	37.5
17	608.0	0.9807509937656114	1306.5018314938304	37.5
17	612.0	0.9843096350333395	1303.462212152877	37.5
17	616.0	0.9806506763467642	1302.0113591982345	37.5
17	620.0	0.9804334898092023	1301.4624642137655	37.5
17	624.0	0.9915940433085919	1302.6735493373992	37.5
17	628.0	0.9941278344948694	1302.319411228659	37.5
17	632.0	0.9960982416752567	1302.0111709083528	37.5
17	636.0	0.9967248044965948	1301.414674225946	37.5
17	640.0	0.99653360469012	1301.1721392348677	37.5
17	644.0	1.0008362364441563	1301.681764174488	37.5
17	648.0	1.0050145012699372	1300.8683910712668	37.5
17	652.0	1.0018068376760845	1300.2310700019057	37.5
17	656.0	1.0030240458588473	1301.1143273373425	37.5
17	660.0	1.0046292081031047	1300.5599256030605	37.5
17	664.0	1.0105867966324085	1302.0025150158017	37.5
17	668.0	1.0100052495920069	1301.350571075213	37.5
18	0.0	1.1087241762752749	1444.5574620137647	37.5
18	4.0	1.1114811992459122	1448.8945239336276	37.5
18	8.0	1.0673992854834307	1446.8795162100114	37.5
18	12.0	0.9901574704460168	1448.858656011926	37.5
18	16.0	0.9512222560887151	1448.224994679528	37.5
18	20.0	0.9336698553261026	1449.7764324741736	37.5
18	24.0	0.9283573869947175	1451.6219564408684	37.5
18	28.0	0.924818727665163	1451.5864463140526	37.5
18	32.0	0.9248452189286122	1447.3022447507542	37.5
18	36.0	0.9280649825992577	1448.270927575647	37.5
18	40.0	0.9277929256017592	1448.508839478257	37.5
18	44.0	0.9277054290217411	1448.6239369057248	37.5
18	48.0	0.936251015851586	1447.59751076621	37.5
18	52.0	0.9422180894491907	1447.334570306335	37.5
18	56.0	0.9523568007622168	1448.2918736888762	37.5
18	60.0	0.9561769645732239	1448.8290398857257	37.5
18	64.0	0.962432129308756	1450.9645094309724	37.5
18	68.0	0.9698612231606341	1453.0268690749565	37.5
18	72.0	0.9726686068033279	1454.8407250931662	37.5
18	76.0	0.978576527421461	1454.0650318512407	37.5
18	80.0	0.9841600951367664	1454.1319863253257	37.5
18	84.0	0.990538586290801	1454.8361924219655	37.5
18	88.0	0.9923915623623384	1453.844110594749	37.5
18	92.0	0.9969109747402646	1454.3600723434329	37.5
18	96.0	0.9988425092981712	1451.056219924233	37.5
18	100.0	1.0033057341494227	1450.3920302414012	37.5
18	104.0	1.0164096121189916	1450.0248367581455	37.5
18	108.0	1.0108043963685334	1449.985676533012	37.5
18	112.0	1.0182833566503353	1448.056178119943	37.5
18	116.0	1.0275004104366878	1449.060401967157	37.5
18	120.0	1.046211283313525	1450.295381164004	37.5
18	124.0	1.0851188406918488	1451.4332440563114	37.5
18	128.0	1.1099622179268263	1449.4975506958472	37.5
18	132.0	1.1095419923404666	1449.9436538913524	37.5
18	136.0	1.0713778997612888	1449.0960741730194	37.5
18	140.0	1.0033072677526245	1449.3792811030148	37.5
18	144.0	0.9686937846426487	1447.1256570287096	37.5
18	148.0	0.9599203987827907	1447.4895396467475	37.5
18	152.0	0.9497672449646529	1448.9499894532282	37.5
18	156.0	0.9485736084787125	1446.929506025584	37.5
18	160.0	0.946197926900351	1446.838613448451	37.5
18	164.0	0.9402676298902375	1446.7295068010394	37.5
18	168.0	0.9457543261475165	1448.4626637860829	37.5
18	172.0	0.9509411214811689	1445.212070117179	37.5
18	176.0	0.9539111888237813	1444.9458796158194	37.5
18	180.0	0.9558710772724639	1445.1008639886422	37.5
18	184.0	0.9614536825162474	1444.0391590645247	37.5
18	188.0	0.9641635703950631	1443.279994359127	37.5
18	192.0	0.9695064682044446	1444.8084791553304	37.5
18	196.0	0.9750206599319531	1444.0608628839648	37.5
18	200.0	0.9758270132554531	1444.5751032570097	37.5
18	204.0	0.979521197348087	1445.8936075180115	37.5
18	208.0	0.9875883577933937	1445.6537608955632	37.5
18	212.0	0.9900066428138646	1443.9747631513765	37.5
18	216.0	0.9889632819490355	1444.1800951923965	37.5
18	220.0	0.9968833403279782	1444.1853257456182	37.5
18	224.0	0.9932678653658911	1444.0425598939394	37.5
18	228.0	0.9942465010917833	1444.0290304880175	37.5
18	232.0	0.9988340148330587	1444.2748976018902	37.5
18	236.0	1.0027985493723275	1442.4119197365314	37.5
18	240.0	1.0049800403857057	1443.4491777261203	37.5
18	244.0	1.0068659746036768	1443.3633126603931	37.5
18	248.0	1.007639057627817	1444.05886320486	37.5
18	252.0	1.0086587414634747	1443.8928912690103	37.5
18	256.0	1.0179663716238463	1443.237059832334	37.5
18	260.0	1.01257282156994	1442.8294538132045	37.5
18	264.0	1.0182993032998529	1442.264088384821	37.5
18	268.0	1.019067938144798	1441.0412446316006	37.5
18	272.0	1.0294169624916971	1440.5508645023267	37.5
18	276.0	1.0344150093561124	1441.0777037715588	37.5
18	280.0	1.0401680240847324	1440.8604781535323	37.5
18	284.0	1.046998850841243	1440.1128735233128	37.5
18	288.0	1.0759310152025399	1440.7499417659762	37.5
18	292.0	1.1080516136006815	1439.8522169697571	37.5
18	296.0	1.1100931040267614	1438.840751382398	37.5
18	300.0	1.0942790829088818	1441.846304942008	37.5
18	304.0	1.0376996845385027	1441.2674664498854	37.5
18	308.0	0.9804022824129032	1442.234398241272	37.5
18	312.0	0.956657287853901	1441.12588946587	37.5
18	316.0	0.9567190523979846	1441.432600924115	37.5
18	320.0	0.950462945771389	1438.6847289648554	37.5
18	324.0	0.9471364984060072	1438.4214454157936	37.5
18	328.0	0.9447536633230923	1437.8955118774556	37.5
18	332.0	0.9445271286272979	1439.0337101746863	37.5
18	336.0	0.9471220141656369	1438.2982736644788	37.5
18	340.0	0.9430408850762325	1439.7157152170737	37.5
18	344.0	0.9466699072455699	1439.1910854740402	37.5
18	348.0	0.9556990709832317	1438.7232714403742	37.5
18	352.0	0.9539682713371826	1439.1237456868444	37.5
18	356.0	0.9637270405138142	1440.0673078743955	37.5
18	360.0	0.9636540590448539	1437.0923102338809	37.5
18	364.0	0.9680416388370449	1439.41873715396	37.5
18	368.0	0.9705480030081275	1438.6280376486811	37.5
18	372.0	0.9728626272444321	1437.065635435909	37.5
18	376.0	0.9770318560649063	1437.7956644277233	37.5
18	380.0	0.9790354979487123	1437.7523084823706	37.5
18	384.0	0.9821167177457143	1438.2360369237776	37.5
18	388.0	0.9819228290434278	1437.655095045985	37.5
18	392.0	0.9866547135129649	1438.441972689001	37.5
18	396.0	0.9896204107146137	1439.291208295508	37.5
18	400.0	0.9949634125749708	1436.650238889432	37.5
18	404.0	0.996039283937303	1445.158752555046	37.5
18	408.0	0.9955156576942157	1444.6749328338578	37.5
18	412.0	0.9971284320892183	1446.0172072568478	37.5
18	416.0	0.9972330396223915	1445.7885578769092	37.5
18	420.0	1.0014192807773312	1444.865541160224	37.5
18	424.0	1.0061358697534954	1445.6153550299225	37.5
18	428.0	1.0086070646949188	1447.9150688245188	37.5
18	432.0	1.0040748486147422	1447.1107948802648	37.5
18	436.0	1.0134981054214425	1445.645463649485	37.5
18	440.0	1.0114557511425306	1447.1059155947034	37.5
18	444.0	1.0096424390730498	1446.0472270768598	37.5
18	448.0	1.011748206989136	1445.9639285621658	37.5
18	452.0	1.014331933060372	1446.9522132711086	37.5
18	456.0	1.016848910430937	1446.5910578620744	37.5
18	460.0	1.0174630295775264	1446.844860927091	37.5
18	464.0	1.0165196877127274	1447.617324352917	37.5
18	468.0	1.0157232918378287	1447.5678411473164	37.5
18	472.0	1.0230989815266218	1446.814824640423	37.5
18	476.0	1.0281049882906494	1446.396104417116	37.5
18	480.0	1.028936183784508	1445.8452465100847	37.5
18	484.0	1.0271399620877242	1445.8072234769356	37.5
18	488.0	1.031178190730266	1447.1261889699026	37.5
18	492.0	1.0344069548102768	1447.013601161125	37.5
18	496.0	1.0381448403125468	1445.4164644924847	37.5
18	500.0	1.0423497846303005	1446.3971571577372	37.5
18	504.0	1.039665383808154	1445.1788610236176	37.5
18	508.0	1.046270862164857	1444.5427493613722	37.5
18	512.0	1.0632572201894235	1444.3744512693927	37.5
18	516.0	1.0919918437740685	1445.6785577008009	37.5
18	520.0	1.1077742019504204	1446.7694728322265	37.5
18	524.0	1.1056689748696689	1446.700614292704	37.5
18	528.0	1.0875355534608486	1447.032687300624	37.5
18	532.0	1.0207285685220029	1448.0591133866678	37.5
18	536.0	0.9697946899325056	1449.873059993854	37.5
18	540.0	0.9553875940774655	1449.2087487335907	37.5
18	544.0	0.9429561140908963	1447.5612197706018	37.5
18	548.0	0.9432494440805629	1445.5626963653135	37.5
18	552.0	0.940673204247265	1445.0255073386732	37.5
18	556.0	0.9358175457102947	1445.2464746677688	37.5
18	560.0	0.9380772050188847	1442.8587708996504	37.5
18	564.0	0.9349420813843794	1444.028674304389	37.5
18	568.0	0.9418431945747211	1442.4612445547036	37.5
18	572.0	0.9411704112585072	1443.8028002401652	37.5
18	576.0	0.9402146873276442	1445.0576588107117	37.5
18	580.0	0.9407137260955258	1444.6938553804289	37.5
18	584.0	0.9507018236217709	1443.4578047647174	37.5
18	588.0	0.9545319243009214	1443.0247564747149	37.5
18	592.0	0.9598121834231582	1442.480545805354	37.5
18	596.0	0.957441834457282	1442.6872137452388	37.5
18	600.0	0.9601096857420669	1441.45789726138	37.5
18	604.0	0.966287930794091	1442.8456884504546	37.5
18	608.0	0.9667502395676835	1441.2569997542946	37.5
18	612.0	0.9682757412071331	1442.3664261072247	37.5
18	616.0	0.975885441539429	1439.7776685005235	37.5
18	620.0	0.9763886683590673	1440.769954911912	37.5
18	624.0	0.9809019937549371	1441.2704619266774	37.5
18	628.0	0.9793417856829314	1439.5847913362263	37.5
18	632.0	0.9811761106171419	1440.6507239445157	37.5
18	636.0	0.9813987119563323	1440.4738236731746	37.5
18	640.0	0.9822111002364011	1441.058463726738	37.5
18	644.0	0.9857017085958141	1439.7012883183638	37.5
18	648.0	0.9847370102683296	1441.5263483519748	37.5
18	652.0	0.9860543839443882	1439.268175117269	37.5
18	656.0	0.9870583300700281	1440.3532776371685	37.5
18	660.0	0.9909070558737614	1439.5236102732897	37.5
18	664.0	0.9934890911166481	1439.4293619537357	37.5
18	668.0	0.9940344325685487	1439.7813771271642	37.5
19	0.0	1.1474324117493913	1158.0568894800294	37.5
19	4.0	1.140056002936991	1157.1482082547907	37.5
19	8.0	1.0950255231234765	1151.484548024326	37.5
19	12.0	1.0118083353661667	1151.3650409622376	37.5
19	16.0	0.966590641835301	1159.382490096298	37.5
19	20.0	0.9507539002448188	1162.6408232344777	37.5
19	24.0	0.9457828118162321	1161.2677322424354	37.5
19	28.0	0.944970016565482	1162.9288200364515	37.5
19	32.0	0.9515411207403462	1157.7782140266515	37.5
19	36.0	0.9430970188574055	1160.4425670393798	37.5
19	40.0	0.9473461474796899	1159.5761744120234	37.5
19	44.0	0.9523334917591522	1160.328522053219	37.5
19	48.0	0.9609167597075697	1161.187963829049	37.5
19	52.0	0.9653761233254959	1161.2320151749384	37.5
19	56.0	0.9743865205276171	1158.529740042453	37.5
19	60.0	0.9827312256023615	1157.716516727813	37.5
19	64.0	0.9886088820521808	1157.4642182455143	37.5
19	68.0	0.9953308601412644	1161.3614425610613	37.5
19	72.0	0.9965124879727747	1161.9907400087611	37.5
19	76.0	1.0039838151733957	1162.698155869413	37.5
19	80.0	1.0065567085959595	1161.7819326105482	37.5
19	84.0	1.0236188043833228	1162.0017741057748	37.5
19	88.0	1.0211134639424697	1159.7630642163815	37.5
19	92.0	1.0263566955829966	1160.2435627599389	37.5
19	96.0	1.0282060185231592	1157.919590125824	37.5
19	100.0	1.0369239284336456	1157.6529699516666	37.5
19	104.0	1.0499163824741486	1159.2061954957571	37.5
19	108.0	1.0446489568678405	1158.0570393793005	37.5
19	112.0	1.053790094120456	1162.986216201628	37.5
19	116.0	1.0701659477128158	1163.5695386503378	37.5
19	120.0	1.1168115046512859	1164.11915940175	37.5
19	124.0	1.1428349126501711	1164.0963946021293	37.5
19	128.0	1.148664029320002	1161.320394004233	37.5
19	132.0	1.1080040026230087	1157.2698654744647	37.5
19	136.0	1.0309889553390743	1157.8267104276888	37.5
19	140.0	0.9993257742616759	1157.3436241743202	37.5
19	144.0	0.9819882274158684	1160.8265003983329	37.5
19	148.0	0.972713850775332	1162.4975092509903	37.5
19	152.0	0.968385537246808	1162.0842685307252	37.5
19	156.0	0.9654182364882615	1162.291335978871	37.5
19	160.0	0.9670829469854559	1160.572100882086	37.5
19	164.0	0.9653718016265047	1157.9223316722164	37.5
19	168.0	0.9712001639267644	1158.7918925446334	37.5
19	172.0	0.9737265985888461	1157.9332584042488	37.5
19	176.0	0.9781546428631996	1156.046364336337	37.5
19	180.0	0.9861306953323721	1154.7973017876288	37.5
19	184.0	0.9883303318937058	1156.178796322851	37.5
19	188.0	0.9893987522640639	1156.696485798017	37.5
19	192.0	0.9927321802780122	1155.0350746732602	37.5
19	196.0	0.9978183729840319	1155.6842295898484	37.5
19	200.0	1.0023882127250079	1154.949841345101	37.5
19	204.0	1.008451131936391	1155.0392181195457	37.5
19	208.0	1.012197538271399	1155.8850694247794	37.5
19	212.0	1.0116605041180005	1156.1098352040194	37.5
19	216.0	1.0190428677347196	1155.2897929982696	37.5
19	220.0	1.0186933074261106	1156.040319120993	37.5
19	224.0	1.0213302182112418	1155.6800979675193	37.5
19	228.0	1.0290673436283273	1156.0797128663594	37.5
19	232.0	1.0280680370043094	1154.276069689459	37.5
19	236.0	1.033607319682376	1155.6292222559773	37.5
19	240.0	1.0336565087239513	1155.905809832104	37.5
19	244.0	1.0298116420395245	1156.9023663071362	37.5
19	248.0	1.0341487197487016	1155.403236780928	37.5
19	252.0	1.0398384601370863	1154.5327116770711	37.5
19	256.0	1.0418587648424495	1154.1229458631224	37.5
19	260.0	1.0412132055217884	1154.3768466354916	37.5
19	264.0	1.0560429396590694	1153.4459252793913	37.5
19	268.0	1.0586518087063512	1150.175373954594	37.5
19	272.0	1.0765613476622382	1151.5590796860492	37.5
19	276.0	1.0868302674236436	1151.674163267353	37.5
19	280.0	1.1333929997857561	1150.420459913427	37.5
19	284.0	1.150899185135801	1147.1400050588004	37.5
19	288.0	1.1405106566642425	1145.1369690285148	37.5
19	292.0	1.078797397836898	1145.335370512319	37.5
19	296.0	1.013778751676446	1143.953073714929	37.5
19	300.0	0.9937501084430979	1146.9957973185617	37.5
19	304.0	0.9861873443338929	1147.857394029784	37.5
19	308.0	0.9696288271403339	1149.138734201669	37.5
19	312.0	0.9649692673318666	1151.5118146088955	37.5
19	316.0	0.9658142642454612	1151.6143127486414	37.5
19	320.0	0.9621790602763116	1148.9061227264397	37.5
19	324.0	0.9669150954376236	1149.3914683856756	37.5
19	328.0	0.9622302772548963	1152.3437744204518	37.5
19	332.0	0.9740897722505873	1151.599119300063	37.5
19	336.0	0.9717566361738948	1151.5889068451029	37.5
19	340.0	0.9740041101711336	1151.6832944980397	37.5
19	344.0	0.9782639820566202	1146.2154272166465	37.5
19	348.0	0.9858180037698796	1146.4001282735248	37.5
19	352.0	0.9894020905833828	1147.8775175786698	37.5
19	356.0	0.985217679553731	1148.2838208136975	37.5
19	360.0	0.9941430410962692	1145.605451912298	37.5
19	364.0	1.0013959132741983	1146.2035695841669	37.5
19	368.0	0.9972562701766794	1146.0126693562784	37.5
19	372.0	1.0021319417468755	1146.9074817745277	37.5
19	376.0	1.0097537786833022	1147.1169153346607	37.5
19	380.0	1.0059773775406387	1147.7291359591968	37.5
19	384.0	1.0162024398159453	1145.513307986674	37.5
19	388.0	1.0104624667052042	1146.7458140685255	37.5
19	392.0	1.0175891510628094	1146.3863598451155	37.5
19	396.0	1.02133048491277	1146.3862325104835	37.5
19	400.0	1.0210548788348723	1145.6248791910996	37.5
19	404.0	1.0192238407396044	1144.591437040573	37.5
19	408.0	1.0282672741263912	1144.4397151030105	37.5
19	412.0	1.023403410227876	1144.1174364206536	37.5
19	416.0	1.0272958000812629	1145.999972441059	37.5
19	420.0	1.0322201154824229	1145.4603236110331	37.5
19	424.0	1.0377441286798608	1145.5562702505665	37.5
19	428.0	1.0375305629959997	1145.7396491278075	37.5
19	432.0	1.0387671557552247	1145.6474849091555	37.5
19	436.0	1.0457679904581758	1144.0339471510438	37.5
19	440.0	1.0469642374517196	1145.5609254669523	37.5
19	444.0	1.0445114687661485	1145.376142236444	37.5
19	448.0	1.0440116328364282	1146.784222819044	37.5
19	452.0	1.05200927588298	1146.067300288704	37.5
19	456.0	1.0461488117428144	1145.042070215474	37.5
19	460.0	1.0529732800425917	1145.4389110643826	37.5
19	464.0	1.0598349465660475	1146.0029930428611	37.5
19	468.0	1.0617959162027324	1145.1153245665046	37.5
19	472.0	1.0626151084744466	1145.8984991847135	37.5
19	476.0	1.0691617086446221	1145.8366504333012	37.5
19	480.0	1.070248025782736	1147.3139274954788	37.5
19	484.0	1.0825077008295219	1146.437250058845	37.5
19	488.0	1.11131660546331	1145.2193573459576	37.5
19	492.0	1.1480361935980323	1144.5383452754515	37.5
19	496.0	1.1517022465673468	1142.5429155975153	37.5
19	500.0	1.1376423314569792	1143.5271981728015	37.5
19	504.0	1.0696189272438734	1142.232015249787	37.5
19	508.0	1.006545175901428	1140.0751435112843	37.5
19	512.0	0.9851675117730083	1140.3527709125017	37.5
19	516.0	0.9785954950380915	1141.51380958895	37.5
19	520.0	0.9710468558487864	1141.8347115956003	37.5
19	524.0	0.9643128577580347	1146.1643970738178	37.5
19	528.0	0.9580048443602577	1146.3180774752332	37.5
19	532.0	0.9620559899892451	1146.770145700666	37.5
19	536.0	0.9611345915330006	1145.9256135846365	37.5
19	540.0	0.9606304114750605	1145.9163865817095	37.5
19	544.0	0.9616780216503541	1147.353790412608	37.5
19	548.0	0.9625046795795477	1147.6907212101714	37.5
19	552.0	0.9628600386160128	1147.2168425708944	37.5
19	556.0	0.9731537745350325	1147.6997517439552	37.5
19	560.0	0.9706175829799961	1148.0756863967051	37.5
19	564.0	0.9794371767061176	1148.961047786129	37.5
19	568.0	0.9783778846948256	1148.1986053994042	37.5
19	572.0	0.9810727518732124	1147.6231267907392	37.5
19	576.0	0.9852178555329169	1147.327848183687	37.5
19	580.0	0.9920792359161904	1146.478833076564	37.5
19	584.0	0.990971039946496	1146.417807506028	37.5
19	588.0	0.9910750638520667	1146.1430872115168	37.5
19	592.0	0.995796245736651	1144.669561141263	37.5
19	596.0	1.0027963780955185	1142.3689553867002	37.5
19	600.0	0.9987460107348277	1142.8626856553617	37.5
19	604.0	1.0034651115999054	1141.7851244092003	37.5
19	608.0	1.0043993842503278	1143.0524818193078	37.5
19	612.0	1.0092492771913872	1141.8859389983386	37.5
19	616.0	1.005905467978632	1140.0453149424766	37.5
19	620.0	1.008859994365939	1137.9521660819955	37.5
19	624.0	1.0152090797722062	1140.375906184653	37.5
19	628.0	1.0118251849212074	1140.598868527186	37.5
19	632.0	1.0134825338118978	1138.3586425056203	37.5
19	636.0	1.017096925471964	1141.4042494901305	37.5
19	640.0	1.0162665716191277	1140.1547405346478	37.5
19	644.0	1.0166764273539186	1141.6265059561124	37.5
19	648.0	1.02367169532969	1140.0273604352128	37.5
19	652.0	1.027863361800852	1137.9929212990037	37.5
19	656.0	1.0204563359889625	1140.1362865778628	37.5
19	660.0	1.0256036846557286	1139.9475708511272	37.5
19	664.0	1.02968066093934	1140.6411149593248	37.5
19	668.0	1.0264412408675783	1139.92282064839	37.5
20	0.0	1.1424224595574382	1529.1703330948756	37.5
20	4.0	1.130357699334318	1534.1029311096315	37.5
20	8.0	1.0755808201358799	1530.4762865802502	37.5
20	12.0	0.9983346530711665	1532.9281062620084	37.5
20	16.0	0.9696408821757146	1532.5447792015184	37.5
20	20.0	0.9533548259091997	1533.8007904098304	37.5
20	24.0	0.9450529391449416	1535.0721841035554	37.5
20	28.0	0.9436248158870298	1534.1905263705733	37.5
20	32.0	0.9436195637039259	1534.051364312615	37.5
20	36.0	0.9423684311550395	1533.1033461145532	37.5
20	40.0	0.950125251667364	1532.523268668713	37.5
20	44.0	0.950446901635983	1534.6250637745418	37.5
20	48.0	0.9550010071151003	1534.9800300492025	37.5
20	52.0	0.9661063961152918	1534.7752420109452	37.5
20	56.0	0.9734697478644295	1535.6024580035937	37.5
20	60.0	0.9724422728870016	1535.0915742311106	37.5
20	64.0	0.9835647002344023	1534.7810673300698	37.5
20	68.0	0.9924499015486246	1536.4053771620197	37.5
20	72.0	0.9982644025045813	1539.064012420991	37.5
20	76.0	1.0004958300870352	1539.0081052896512	37.5
20	80.0	1.0071984321301237	1537.8715623650658	37.5
20	84.0	1.0165289976314753	1538.788095076217	37.5
20	88.0	1.023198485451667	1537.5793194544854	37.5
20	92.0	1.0199837549219597	1537.972410230676	37.5
20	96.0	1.0252000928335245	1535.7011470626255	37.5
20	100.0	1.0281647676390844	1536.1184199209777	37.5
20	104.0	1.0395804106349473	1534.6527435722055	37.5
20	108.0	1.0390011352337263	1535.2376023005552	37.5
20	112.0	1.0455817635209914	1534.455126229176	37.5
20	116.0	1.0567098616465473	1534.6240603339288	37.5
20	120.0	1.0887362600001975	1534.7630160710803	37.5
20	124.0	1.1342136921123551	1534.404659314787	37.5
20	128.0	1.1468175712336708	1534.555324103424	37.5
20	132.0	1.13597816732145	1533.8093461654937	37.5
20	136.0	1.0639030475901423	1534.4824021161546	37.5
20	140.0	1.0077552187535832	1533.0148820566435	37.5
20	144.0	0.9841078941485866	1532.949160487521	37.5
20	148.0	0.9762719996773156	1531.9852925763632	37.5
20	152.0	0.9676736716843604	1533.044738523006	37.5
20	156.0	0.9668796350700711	1532.9455589009092	37.5
20	160.0	0.9596951777425582	1533.0153581759153	37.5
20	164.0	0.9629716412956756	1533.0942800015284	37.5
20	168.0	0.963548034064631	1532.9735806625297	37.5
20	172.0	0.9673436339463822	1530.9055211271102	37.5
20	176.0	0.9730164694994359	1531.452084586022	37.5
20	180.0	0.9791245762950125	1530.7136505117653	37.5
20	184.0	0.9794387345934082	1530.7353905429145	37.5
20	188.0	0.9866712942665641	1529.2033420952562	37.5
20	192.0	0.9914234867899537	1531.4180134640417	37.5
20	196.0	0.9946152268364141	1531.1078456908929	37.5
20	200.0	0.9991704768762597	1529.740504024997	37.5
20	204.0	1.0028624159738448	1531.3028834442975	37.5
20	208.0	1.0071583189576963	1531.161859420867	37.5
20	212.0	1.0070528396726115	1531.2343165859322	37.5
20	216.0	1.009237704443608	1529.2140499808886	37.5
20	220.0	1.0163295871981264	1530.582692233421	37.5
20	224.0	1.0203229619712242	1530.61172871569	37.5
20	228.0	1.021796248134726	1530.6366022059522	37.5
20	232.0	1.0198889701354485	1529.7640384519675	37.5
20	236.0	1.0310187851020973	1529.4330853652334	37.5
20	240.0	1.0267674987562154	1529.735327814739	37.5
20	244.0	1.0303549446618316	1529.9154773407795	37.5
20	248.0	1.0381811151492093	1528.519273942794	37.5
20	252.0	1.040133946245234	1529.625696882156	37.5
20	256.0	1.041185825958675	1529.386565842671	37.5
20	260.0	1.0431366800861686	1527.949015145167	37.5
20	264.0	1.0427010470563818	1528.419853055182	37.5
20	268.0	1.045527698243175	1526.879903053034	37.5
20	272.0	1.0519606261709684	1526.7243873134046	37.5
20	276.0	1.0571890600084146	1527.1510083963844	37.5
20	280.0	1.069303873532965	1526.308619420914	37.5
20	284.0	1.0964975462994744	1525.9697258255037	37.5
20	288.0	1.1387755149714038	1526.797753222636	37.5
20	292.0	1.1480027838670026	1526.4385071826189	37.5
20	296.0	1.1306455228095302	1526.23335284414	37.5
20	300.0	1.0562489477805193	1527.061719849997	37.5
20	304.0	1.0083972072574936	1524.1422242695587	37.5
20	308.0	0.9890253112158038	1521.4411365115066	37.5
20	312.0	0.9722578891246978	1523.0432621072478	37.5
20	316.0	0.9662111511741178	1525.614339707164	37.5
20	320.0	0.9637604409434686	1523.322226938144	37.5
20	324.0	0.963444622611767	1522.802550321222	37.5
20	328.0	0.9612258159923704	1523.4197229690535	37.5
20	332.0	0.9623039685770804	1523.699716418026	37.5
20	336.0	0.9642938158075768	1524.5027874221666	37.5
20	340.0	0.9675241327531382	1523.5506974148352	37.5
20	344.0	0.9720887473807631	1523.5791123696092	37.5
20	348.0	0.9729598905500666	1523.3371873557069	37.5
20	352.0	0.9713485855500974	1523.0515742830007	37.5
20	356.0	0.9784061835082467	1524.5229605705097	37.5
20	360.0	0.9848515455275909	1523.8674819943026	37.5
20	364.0	0.9884836032888773	1525.1742124246682	37.5
20	368.0	0.9876679760972084	1522.9522655815908	37.5
20	372.0	0.9978889318071484	1524.109565539057	37.5
20	376.0	1.003237154329936	1523.3042024402207	37.5
20	380.0	1.0031485313028536	1522.861401191286	37.5
20	384.0	1.0022272923712312	1524.6374601771458	37.5
20	388.0	1.0092083868497737	1523.3853915972954	37.5
20	392.0	1.004863064434943	1523.7640916303978	37.5
20	396.0	1.0131944544330047	1522.7636072612136	37.5
20	400.0	1.0206297834443228	1523.964528460803	37.5
20	404.0	1.0172519269980516	1530.0232798710745	37.5
20	408.0	1.0191880318997935	1530.1607274528417	37.5
20	412.0	1.0187547660296952	1530.6830928215747	37.5
20	416.0	1.0267397183054168	1530.9504360166632	37.5
20	420.0	1.027455513368562	1529.9185236263445	37.5
20	424.0	1.0283545161865084	1531.1616628787317	37.5
20	428.0	1.028434845930608	1533.5102507175288	37.5
20	432.0	1.03017179726558	1532.003536637705	37.5
20	436.0	1.0365741342066281	1531.7468509114528	37.5
20	440.0	1.036772717884183	1531.7809141919918	37.5
20	444.0	1.038975999677812	1531.8267239667214	37.5
20	448.0	1.037766071315154	1531.550730614179	37.5
20	452.0	1.0430479873539167	1531.9769485525387	37.5
20	456.0	1.0422359499208964	1531.4328795921786	37.5
20	460.0	1.045297027955094	1532.0724084076214	37.5
20	464.0	1.0448696149523575	1530.813532065147	37.5
20	468.0	1.0509876326033338	1532.0407434789	37.5
20	472.0	1.0504076028325415	1532.710867828161	37.5
20	476.0	1.054211162613905	1531.296826255429	37.5
20	480.0	1.0571870228993123	1531.8109164340867	37.5
20	484.0	1.0633403918691549	1531.4187867517671	37.5
20	488.0	1.0658093938410167	1531.263134486598	37.5
20	492.0	1.064091696718779	1530.8741088104073	37.5
20	496.0	1.0773087222249336	1531.8158293469487	37.5
20	500.0	1.0974643870205485	1532.1951094780595	37.5
20	504.0	1.1391133155211586	1531.1486630455115	37.5
20	508.0	1.1475313799816649	1531.7009533356006	37.5
20	512.0	1.1379723233208021	1531.4234666011353	37.5
20	516.0	1.098158936845433	1532.495647418015	37.5
20	520.0	1.0237707899454231	1532.6994634602188	37.5
20	524.0	0.9914496199609806	1531.3353466668143	37.5
20	528.0	0.9837877247331948	1530.3593487123449	37.5
20	532.0	0.9686512496547998	1527.2015285467069	37.5
20	536.0	0.9645983885188603	1526.6825478534795	37.5
20	540.0	0.9595998080682034	1526.2484094468864	37.5
20	544.0	0.9589782359455133	1527.0636315228062	37.5
20	548.0	0.9574875000132004	1527.8735403670105	37.5
20	552.0	0.9542761251274472	1528.1745266724092	37.5
20	556.0	0.9616206956755392	1528.9820378367588	37.5
20	560.0	0.9603333273744965	1528.225561914417	37.5
20	564.0	0.9662912886126809	1528.402330192638	37.5
20	568.0	0.9684666067066916	1529.3948928636055	37.5
20	572.0	0.9671816315780813	1529.2503786474535	37.5
20	576.0	0.9663405639229458	1529.1294272065977	37.5
20	580.0	0.9744102917308122	1529.1363630657852	37.5
20	584.0	0.9786630915981359	1528.5418582426116	37.5
20	588.0	0.9847456798920144	1528.7888889325372	37.5
20	592.0	0.9850274523243407	1529.22304963593	37.5
20	596.0	0.9845135209356229	1528.0659018337858	37.5
20	600.0	0.9905364359951532	1528.82367339425	37.5
20	604.0	0.9921828629815935	1527.1479415151696	37.5
20	608.0	0.9957780866976153	1528.2867085322607	37.5
20	612.0	1.0003503490719263	1526.4192517046836	37.5
20	616.0	1.0000701161737857	1525.2871053438234	37.5
20	620.0	1.001444527897986	1525.4191305582965	37.5
20	624.0	1.0062967914468934	1525.3064229663482	37.5
20	628.0	1.0046711274123294	1525.2196049644435	37.5
20	632.0	1.0065784362066499	1523.9152543497191	37.5
20	636.0	1.0086865893960892	1524.7411170086984	37.5
20	640.0	1.0086717385105117	1523.8273858646796	37.5
20	644.0	1.0095064638384519	1523.258266580356	37.5
20	648.0	1.0101882082199223	1524.041894301331	37.5
20	652.0	1.012483367024762	1523.7148148384736	37.5
20	656.0	1.0092133334016704	1524.9734296855154	37.5
20	660.0	1.0159383064044534	1523.426225569214	37.5
20	664.0	1.0202905529914426	1523.58145905855	37.5
20	668.0	1.019150989100847	1524.4151602950817	37.5
28	0.0	1.1423425228629078	1009.2884377815416	37.5
28	4.0	1.1381575987593011	1002.9902492736107	37.5
28	8.0	1.0804982771624645	999.6487109034532	37.5
28	12.0	1.0079066000969246	999.3392587463788	37.5
28	16.0	0.9656984321317557	1007.1669872254536	37.5
28	20.0	0.9524580817094468	1010.577677615101	37.5
28	24.0	0.9476641732600142	1012.4526471496696	37.5
28	28.0	0.9428967197710577	1009.1710400324092	37.5
28	32.0	0.9476177527601003	1008.6927333103814	37.5
28	36.0	0.945481280207691	1008.367865761715	37.5
28	40.0	0.9486521097408739	1009.6228382039048	37.5
28	44.0	0.9572042736285912	1009.6708006497698	37.5
28	48.0	0.9600521809598566	1009.5464059528248	37.5
28	52.0	0.9688689464778218	1009.6540851869116	37.5
28	56.0	0.9759151805996793	1010.00512875479	37.5
28	60.0	0.986478415725709	1005.216034151817	37.5
28	64.0	0.9884088015565703	1004.4018567461196	37.5
28	68.0	0.9981000374839	1000.7562446459704	37.5
28	72.0	1.0025056919667363	999.558732684144	37.5
28	76.0	1.0069732047544029	999.9177487722596	37.5
28	80.0	1.0110452718103518	1000.8056094304544	37.5
28	84.0	1.014925546906035	999.5743551414632	37.5
28	88.0	1.0283963044482787	997.9581896098592	37.5
28	92.0	1.0217240417795592	998.3977218379156	37.5
28	96.0	1.0341449509935305	1001.2941098983022	37.5
28	100.0	1.0411022995697177	1002.3641348881667	37.5
28	104.0	1.0503608395161637	1004.2819045938954	37.5
28	108.0	1.0484129333437846	1003.1333445276124	37.5
28	112.0	1.0604958849899047	1008.4317457828124	37.5
28	116.0	1.0885908770501742	1010.3384681021035	37.5
28	120.0	1.1375575062761116	1013.7692804510511	37.5
28	124.0	1.1450064176724717	1016.2812179596448	37.5
28	128.0	1.1293347601352617	1013.319134433467	37.5
28	132.0	1.060858923449626	1010.2600015198436	37.5
28	136.0	1.0107540408269595	1007.5892805248244	37.5
28	140.0	0.9851711116862664	1003.8858812346087	37.5
28	144.0	0.9786538589580355	1005.6178659868632	37.5
28	148.0	0.9716728250200425	1003.0151775221492	37.5
28	152.0	0.9672682493075274	1002.5797514723708	37.5
28	156.0	0.9699653087373172	1006.1839831561354	37.5
28	160.0	0.9680686996957729	1007.5762869423244	37.5
28	164.0	0.9707818870267383	1006.5517706257403	37.5
28	168.0	0.9794186443573936	1007.2952622050778	37.5
28	172.0	0.9798785297794929	1007.4867915671776	37.5
28	176.0	0.9879503163268843	1007.1073812747992	37.5
28	180.0	0.989282122909452	1006.0510026368914	37.5
28	184.0	0.997359554222255	1006.1976153940692	37.5
28	188.0	0.9978627768755763	1005.8865196904892	37.5
28	192.0	1.004203857537665	1005.6067296774409	37.5
28	196.0	1.0068773754342881	1005.5146037303978	37.5
28	200.0	1.0100364211945152	1006.0425851971672	37.5
28	204.0	1.0117965276042593	1005.2420043841372	37.5
28	208.0	1.0177349049791016	1005.7592684135336	37.5
28	212.0	1.0157212646030618	1004.4232523754956	37.5
28	216.0	1.0212569386906574	1006.52845031024	37.5
28	220.0	1.018700516401842	1003.7485126578214	37.5
28	224.0	1.0234593979331585	1006.5100393297956	37.5
28	228.0	1.030603335920845	1005.0532825509345	37.5
28	232.0	1.0267872725247604	1003.5152445510475	37.5
28	236.0	1.0340873390009202	1004.1270309018186	37.5
28	240.0	1.0425142255143476	1003.9223912567136	37.5
28	244.0	1.032887539452287	1004.9415841752276	37.5
28	248.0	1.0382234096545175	1004.6048832993848	37.5
28	252.0	1.0457495008618238	1004.5562875768946	37.5
28	256.0	1.0528165972042336	1004.1282126496594	37.5
28	260.0	1.054298133140292	1002.3295090748826	37.5
28	264.0	1.0606571886083682	1000.8327322299612	37.5
28	268.0	1.0661430482915277	997.558519467281	37.5
28	272.0	1.0985269955418964	997.9948530348872	37.5
28	276.0	1.1401465854002275	999.0947606801992	37.5
28	280.0	1.147448056564554	998.772020362243	37.5
28	284.0	1.1340192178004465	999.0630188854876	37.5
28	288.0	1.0711277449349454	996.9556603950208	37.5
28	292.0	1.0145483944237372	993.70140820399	37.5
28	296.0	0.9971918654558547	992.9140496456806	37.5
28	300.0	0.981223896753667	995.5656523521512	37.5
28	304.0	0.9761269138258603	993.586610110193	37.5
28	308.0	0.969742404129398	993.0477762704942	37.5
28	312.0	0.964415182405944	994.3487575619014	37.5
28	316.0	0.9672164488875208	994.307683849936	37.5
28	320.0	0.9698525604585146	993.5272977374094	37.5
28	324.0	0.9695970433997759	992.2409132865046	37.5
28	328.0	0.9710212992739188	991.996545234933	37.5
28	332.0	0.969926481035475	990.036932648425	37.5
28	336.0	0.9796261971172934	991.5745912453016	37.5
28	340.0	0.9798792292004489	990.785212692494	37.5
28	344.0	0.9842650879852302	993.5230492670502	37.5
28	348.0	0.987780508335941	993.6804412353796	37.5
28	352.0	0.9921074222432016	994.522772101199	37.5
28	356.0	0.9952948218942043	993.995744684796	37.5
28	360.0	0.9977267854516133	994.7710110461798	37.5
28	364.0	0.9994268284358517	993.1758820432924	37.5
28	368.0	1.0059933875614668	993.837493096177	37.5
28	372.0	1.0095817736586234	994.1037693704682	37.5
28	376.0	1.0104384834878632	991.6285105747028	37.5
28	380.0	1.0165071847092984	992.7459831434766	37.5
28	384.0	1.018127524646439	992.61222776562	37.5
28	388.0	1.0210170783805776	992.388593140247	37.5
28	392.0	1.0146763221192392	991.6900113782166	37.5
28	396.0	1.0240988203900516	990.6967228190022	37.5
28	400.0	1.026285769913317	994.264419996073	37.5
28	404.0	1.025817650699248	992.8983903457432	37.5
28	408.0	1.026777891248935	992.0722772539824	37.5
28	412.0	1.028661350089925	991.8395310117036	37.5
28	416.0	1.0287655632656239	996.327775186356	37.5
28	420.0	1.0342911444086131	997.0183158209624	37.5
28	424.0	1.0451703043084697	995.6202383453272	37.5
28	428.0	1.0410258820470077	995.721725138558	37.5
28	432.0	1.035202675336929	993.1621340040303	37.5
28	436.0	1.0430733053362764	994.0371387347678	37.5
28	440.0	1.0452148886343007	993.0414909807126	37.5
28	444.0	1.0418357092708566	992.7827479175536	37.5
28	448.0	1.0427274842787804	994.434291652448	37.5
28	452.0	1.048338881463668	993.0159848817962	37.5
28	456.0	1.0504866037692366	992.3875680063712	37.5
28	460.0	1.0506468483951474	993.0323479345848	37.5
28	464.0	1.057245013004517	993.1594326760188	37.5
28	468.0	1.0640586411710384	992.5302647922326	37.5
28	472.0	1.0689884264293241	992.1917907472698	37.5
28	476.0	1.0685920243499967	994.125416793962	37.5
28	480.0	1.0792717705556456	993.626116713684	37.5
28	484.0	1.1166644976434024	994.5720016685387	37.5
28	488.0	1.1459476477908932	993.9888557350158	37.5
28	492.0	1.155493628556671	991.9647403202084	37.5
28	496.0	1.1317417364542364	991.6652342861508	37.5
28	500.0	1.0557773250618103	990.480149758374	37.5
28	504.0	1.003125092474013	990.074809110214	37.5
28	508.0	0.9836531031268246	989.4840843334966	37.5
28	512.0	0.9744870247197781	988.297555663921	37.5
28	516.0	0.9681822961086455	989.7811875553712	37.5
28	520.0	0.966321246487918	988.6618703085056	37.5
28	524.0	0.960932452599816	989.5479633507864	37.5
28	528.0	0.9591446288529725	988.644323121462	37.5
28	532.0	0.9618594549867993	988.7399408631004	37.5
28	536.0	0.9639559581997648	988.2517487940526	37.5
28	540.0	0.9616798492384709	986.8046471847352	37.5
28	544.0	0.9661270720859494	987.8631970949295	37.5
28	548.0	0.9696765951438225	989.8332889728268	37.5
28	552.0	0.9711790973514088	987.090144096888	37.5
28	556.0	0.978244736980164	988.4109268010671	37.5
28	560.0	0.9794686947268091	986.9982289261652	37.5
28	564.0	0.9807812518789419	987.894748952813	37.5
28	568.0	0.9885473886863201	987.163234106525	37.5
28	572.0	0.9843101529548692	986.6326939175676	37.5
28	576.0	0.9880844001066978	987.2601253356256	37.5
28	580.0	0.9954938761834101	990.8229135316096	37.5
28	584.0	0.9985043111381315	990.2694221403189	37.5
28	588.0	0.9975935070495476	990.2647624193204	37.5
28	592.0	0.996157427624786	989.6424647065112	37.5
28	596.0	1.0022055787785946	991.1062442412168	37.5
28	600.0	1.0002392295708398	990.8246750161104	37.5
28	604.0	1.0059126671497638	990.3381971155244	37.5
28	608.0	1.0073282607802112	990.9599041349052	37.5
28	612.0	1.011077405634243	989.0970628812512	37.5
28	616.0	1.0111562563847065	989.372653233362	37.5
28	620.0	1.0123646585105404	990.070195213704	37.5
28	624.0	1.018180671938402	988.5447595559672	37.5
28	628.0	1.0158549566746227	988.7747196803598	37.5
28	632.0	1.0119416836548423	989.4118370937238	37.5
28	636.0	1.0172876468016794	990.2807115426792	37.5
28	640.0	1.020934431508736	989.7011844994408	37.5
28	644.0	1.0260421439348253	988.6757965426042	37.5
28	648.0	1.0167854891537595	990.2524358583904	37.5
28	652.0	1.028121901064676	988.961180304771	37.5
28	656.0	1.023226412850584	988.6768966756398	37.5
28	660.0	1.0278268767719698	989.9123048214916	37.5
28	664.0	1.030206372625072	988.3749080431512	37.5
28	668.0	1.0281296253324987	989.2179721063897	37.5
29	0.0	1.1474184868945374	925.224191481563	37.5
29	4.0	1.133375549012011	915.1513324667574	37.5
29	8.0	1.0789778710511002	913.881059399136	37.5
29	12.0	1.0002631940168603	916.393921284689	37.5
29	16.0	0.9631586841037724	921.7590091794596	37.5
29	20.0	0.9522601406827843	921.8452746115512	37.5
29	24.0	0.9467418650938335	924.1633563459858	37.5
29	28.0	0.943978469140297	922.6347447520092	37.5
29	32.0	0.9432528595129873	922.6326414853532	37.5
29	36.0	0.9459495645023055	922.8374120323816	37.5
29	40.0	0.9513130439636819	921.1326727868698	37.5
29	44.0	0.9556069834497064	923.9388424291697	37.5
29	48.0	0.9572455160327265	923.14498607394	37.5
29	52.0	0.96725612015401	922.4010686998504	37.5
29	56.0	0.9758408357222011	922.1884329124856	37.5
29	60.0	0.9860634697184507	918.4391714973054	37.5
29	64.0	0.9897157528523978	920.0139318514476	37.5
29	68.0	0.9938247157170407	913.4243824591651	37.5
29	72.0	1.0020413509600246	913.4360958266428	37.5
29	76.0	1.0077465858498518	913.3731346621385	37.5
29	80.0	1.0150449712356042	911.8301933473676	37.5
29	84.0	1.0202900666998063	912.6671120816686	37.5
29	88.0	1.0236935379390104	910.5167720115586	37.5
29	92.0	1.0257010352805283	912.1172252581176	37.5
29	96.0	1.0323889535940562	914.8425611875095	37.5
29	100.0	1.0440310509956718	915.6352114525732	37.5
29	104.0	1.0442771214014221	917.5625962627952	37.5
29	108.0	1.0512988872692763	916.3641900381748	37.5
29	112.0	1.0648634304909723	920.5688262526749	37.5
29	116.0	1.108508720487591	921.0637272757476	37.5
29	120.0	1.1442084699065411	926.2428039039708	37.5
29	124.0	1.1488544918803172	926.9498709030717	37.5
29	128.0	1.109550084221448	925.6194069177944	37.5
29	132.0	1.0374620496271605	923.038483251194	37.5
29	136.0	0.9964311501474891	923.1298239568972	37.5
29	140.0	0.9841876178067229	921.9609144282024	37.5
29	144.0	0.9740715117074252	922.1596475912625	37.5
29	148.0	0.9666718904336469	921.093043059195	37.5
29	152.0	0.9643835912334382	919.7358005534094	37.5
29	156.0	0.964144680043205	921.1374911599962	37.5
29	160.0	0.9694498129201691	919.383248976018	37.5
29	164.0	0.9724806776167393	921.8839974644512	37.5
29	168.0	0.9749172291550042	920.6632293198912	37.5
29	172.0	0.981664092346053	919.5781922246543	37.5
29	176.0	0.9865243292652769	919.055098547429	37.5
29	180.0	0.9900609857528956	919.7715692594332	37.5
29	184.0	0.9954804966644838	917.3268442821916	37.5
29	188.0	1.0001335680918382	916.0070832350596	37.5
29	192.0	1.0003857775051328	917.8821118343268	37.5
29	196.0	1.0077906070386413	917.8479904179098	37.5
29	200.0	1.0108449872556344	919.44741420063	37.5
29	204.0	1.0142793616345098	918.454101062692	37.5
29	208.0	1.0121958347537383	918.5472994467116	37.5
29	212.0	1.011588296970677	917.3052210793378	37.5
29	216.0	1.023998628735851	917.7358202268254	37.5
29	220.0	1.0226643469156416	918.629580254942	37.5
29	224.0	1.0251526117886423	917.6639936537096	37.5
29	228.0	1.0315081912869863	918.1131193902012	37.5
29	232.0	1.0345608026373994	917.4766413219954	37.5
29	236.0	1.036673235387531	916.936287562192	37.5
29	240.0	1.0385480157100235	918.6281409237504	37.5
29	244.0	1.038428346937511	917.6578150357368	37.5
29	248.0	1.0373287000666567	916.6877019466792	37.5
29	252.0	1.0427996641855428	917.9761785174302	37.5
29	256.0	1.0523228415129224	917.448000512175	37.5
29	260.0	1.0596936723902437	915.6365298311532	37.5
29	264.0	1.064982911480727	915.3487971662744	37.5
29	268.0	1.0798904666536697	912.5156183490096	37.5
29	272.0	1.1284622581789392	912.0555877938128	37.5
29	276.0	1.1503297050530519	911.6955209674328	37.5
29	280.0	1.138393695369855	911.3359738280128	37.5
29	284.0	1.0916592676905592	909.33426333219	37.5
29	288.0	1.0215559013995958	908.3476588919882	37.5
29	292.0	1.0003361775578365	908.254080834485	37.5
29	296.0	0.987440401678254	912.358100154848	37.5
29	300.0	0.977703717460474	910.7375197137496	37.5
29	304.0	0.9741691737160697	910.270190196112	37.5
29	308.0	0.9688821514197758	910.504132155546	37.5
29	312.0	0.966982222484963	909.7755599579648	37.5
29	316.0	0.9674628237890932	911.862950730756	37.5
29	320.0	0.9665515872218061	909.7911969580692	37.5
29	324.0	0.9715869419324995	910.3060531346346	37.5
29	328.0	0.9705186144052173	910.3184725059056	37.5
29	332.0	0.9762859677273129	909.2010287421124	37.5
29	336.0	0.9798962142672293	908.0861305404994	37.5
29	340.0	0.983052980643941	907.138278383038	37.5
29	344.0	0.9883280688017801	908.0864787071474	37.5
29	348.0	0.9901362044745778	907.2979394990732	37.5
29	352.0	0.9966315504455256	907.7287575968522	37.5
29	356.0	0.9980802160113235	907.0752296464324	37.5
29	360.0	0.9963383144952834	907.8656864257262	37.5
29	364.0	1.0035137376409469	908.614187509164	37.5
29	368.0	1.000785354840607	904.837592122849	37.5
29	372.0	1.0054923766986663	905.5394735888908	37.5
29	376.0	1.015405563094303	905.9505623497244	37.5
29	380.0	1.0161828397418249	905.7251346050016	37.5
29	384.0	1.0199069440614892	904.4337012112004	37.5
29	388.0	1.0195163005364902	905.1527270962608	37.5
29	392.0	1.0197112298878692	905.5088916373952	37.5
29	396.0	1.0237170001977347	905.0972300124414	37.5
29	400.0	1.0256174030729006	907.0284985482356	37.5
29	404.0	1.0279731850415703	906.787251536758	37.5
29	408.0	1.0312168339826777	907.6962183861558	37.5
29	412.0	1.0293374551154912	906.2976888717228	37.5
29	416.0	1.0317659427031687	909.9223254406836	37.5
29	420.0	1.0384543552588295	908.4345926402492	37.5
29	424.0	1.034232554822412	907.7861225051832	37.5
29	428.0	1.044193864794136	908.0530617817308	37.5
29	432.0	1.0460980395171575	907.0536122038596	37.5
29	436.0	1.042678576151461	904.9602372551108	37.5
29	440.0	1.037083120751564	906.6480949912706	37.5
29	444.0	1.0473310391348172	907.4021072554682	37.5
29	448.0	1.0510025196737112	907.6512492947438	37.5
29	452.0	1.0547386678937691	907.2988252709496	37.5
29	456.0	1.0584190708037975	905.9930387845998	37.5
29	460.0	1.0556314569857546	905.6054587994296	37.5
29	464.0	1.0635995924869213	906.0867429631936	37.5
29	468.0	1.0716087500851097	908.3095341812528	37.5
29	472.0	1.0850541289273163	905.98445806948	37.5
29	476.0	1.125560331062138	907.116531367112	37.5
29	480.0	1.146311206920052	905.7177729703616	37.5
29	484.0	1.148124857294542	904.3982282940608	37.5
29	488.0	1.119101128214299	903.342662022641	37.5
29	492.0	1.040572754451376	899.6613214388889	37.5
29	496.0	0.9982988360077438	900.4625858493213	37.5
29	500.0	0.9851456640279543	902.7707899711402	37.5
29	504.0	0.9727820048361772	906.5381664184232	37.5
29	508.0	0.9668189633532056	904.9598643322964	37.5
29	512.0	0.9657068303653118	905.1827527262666	37.5
29	516.0	0.9631925324467002	905.6367249869816	37.5
29	520.0	0.9640201957790226	906.8268277978028	37.5
29	524.0	0.9608349771715238	904.0977673300196	37.5
29	528.0	0.9607093254679303	907.5692213205429	37.5
29	532.0	0.9657938702772082	907.4797623755536	37.5
29	536.0	0.9683400395179766	905.6417368420648	37.5
29	540.0	0.9658852587572502	905.8380318254848	37.5
29	544.0	0.9663851355045588	904.9544196624972	37.5
29	548.0	0.9772229969051536	906.2844286657928	37.5
29	552.0	0.9765021736227087	904.9850904455484	37.5
29	556.0	0.9812539113874137	904.1777341795944	37.5
29	560.0	0.9774185822860921	902.9150695195556	37.5
29	564.0	0.981991716551654	904.9922286429072	37.5
29	568.0	0.9891881840070766	904.8210253133808	37.5
29	572.0	0.9938333995857941	904.0359078855456	37.5
29	576.0	0.9906461519842761	905.2986029798208	37.5
29	580.0	0.9946921379961042	905.7411345977474	37.5
29	584.0	1.002758341541514	907.2507463677712	37.5
29	588.0	1.0046667563417797	905.5516341535956	37.5
29	592.0	1.000968410349472	904.4525316461636	37.5
29	596.0	1.008363016874655	904.2746672435036	37.5
29	600.0	1.0039001823539002	901.75375531028	37.5
29	604.0	1.0074682882488104	904.5425214450992	37.5
29	608.0	1.004538852951401	904.5201840026516	37.5
29	612.0	1.0134544506211216	902.7625985396164	37.5
29	616.0	1.0106614261523619	903.5830712836108	37.5
29	620.0	1.0135556198928444	903.1256134382714	37.5
29	624.0	1.0178653231016301	902.5362407066324	37.5
29	628.0	1.015751543399783	902.535597079349	37.5
29	632.0	1.0182487046311743	903.6860019774232	37.5
29	636.0	1.019509532173769	901.4558831953642	37.5
29	640.0	1.019556136859824	903.3925325987868	37.5
29	644.0	1.0255241264750876	903.1684458567236	37.5
29	648.0	1.0217198305771567	902.8403368025298	37.5
29	652.0	1.0225509536044088	902.3197407529462	37.5
29	656.0	1.0250273046407348	902.1477059879984	37.5
29	660.0	1.0332044265258398	903.607343644939	37.5
29	664.0	1.0334818162751627	903.4726395564468	37.5
29	668.0	1.0280911852201902	903.4076562373572	37.5
30	0.0	1.1288528779605003	1628.9443717200684	37.5
30	4.0	1.127226510428725	1630.3142109925243	37.5
30	8.0	1.0691581855747445	1626.7134328098898	37.5
30	12.0	0.9920750132097479	1627.8235030881044	37.5
30	16.0	0.9565714950173899	1631.411048275122	37.5
30	20.0	0.9457220230201785	1632.678607206811	37.5
30	24.0	0.9410880360339281	1633.7120113848307	37.5
30	28.0	0.9362987009415192	1634.7964489897392	37.5
30	32.0	0.940084883056876	1634.1901149186017	37.5
30	36.0	0.9361180969371448	1633.3222911441055	37.5
30	40.0	0.941691302528198	1634.6088382321902	37.5
30	44.0	0.9410219438419626	1635.4255546726629	37.5
30	48.0	0.9456365277973586	1632.89247840672	37.5
30	52.0	0.9507573197477047	1633.0785021866525	37.5
30	56.0	0.9585814600879355	1633.7967007115672	37.5
30	60.0	0.9687674014915513	1633.1089396728996	37.5
30	64.0	0.9685583903328915	1631.988804235498	37.5
30	68.0	0.9821893814912432	1631.8395724047325	37.5
30	72.0	0.9864916304314615	1634.292226777288	37.5
30	76.0	0.9901767790497787	1633.0100419222276	37.5
30	80.0	0.990252269270398	1632.9633346133382	37.5
30	84.0	1.000430901092997	1633.604513505371	37.5
30	88.0	1.0054288088414858	1634.309294192552	37.5
30	92.0	1.0055908174480865	1632.8624186216334	37.5
30	96.0	1.0110874675340455	1633.6323625610446	37.5
30	100.0	1.0242998095931826	1633.446648352105	37.5
30	104.0	1.0283597498246155	1633.522403342378	37.5
30	108.0	1.0282750535687237	1633.3971888780238	37.5
30	112.0	1.0347221833015208	1633.8294460736636	37.5
30	116.0	1.0345227188198474	1632.9487718019095	37.5
30	120.0	1.0557786695008944	1634.3484511302254	37.5
30	124.0	1.091479939047899	1634.153403441922	37.5
30	128.0	1.1290923388714174	1634.174256815345	37.5
30	132.0	1.1335918944735932	1633.7806322015117	37.5
30	136.0	1.1005503524211129	1632.6964438954212	37.5
30	140.0	1.0289236652275784	1631.7127679257153	37.5
30	144.0	0.988481393504225	1632.0869642940816	37.5
30	148.0	0.9737017340798308	1634.6167732079923	37.5
30	152.0	0.9577142769466234	1632.310928033132	37.5
30	156.0	0.9561151707703829	1633.3301223018584	37.5
30	160.0	0.9540436211406853	1632.692807180025	37.5
30	164.0	0.9495486462574672	1634.6624285733185	37.5
30	168.0	0.9513996883337538	1633.2606123675648	37.5
30	172.0	0.9564024084398511	1632.5759937381133	37.5
30	176.0	0.9659601160672061	1632.722908987485	37.5
30	180.0	0.9650832277106876	1634.4889061186618	37.5
30	184.0	0.973568533960869	1636.1103611686283	37.5
30	188.0	0.9763722667672193	1635.0988362088126	37.5
30	192.0	0.9802436146058782	1634.7567207186971	37.5
30	196.0	0.980718712597228	1635.770039417058	37.5
30	200.0	0.9850086575096141	1633.9620385723902	37.5
30	204.0	0.9909107682336656	1633.5860463859408	37.5
30	208.0	0.998483443379283	1634.5889757475045	37.5
30	212.0	1.0007097452980742	1634.1010806088098	37.5
30	216.0	1.000118242754125	1635.4544978425608	37.5
30	220.0	1.0065429755144835	1633.5455544684062	37.5
30	224.0	1.0054098616312301	1635.593355882174	37.5
30	228.0	1.010932082244375	1635.1490957320532	37.5
30	232.0	1.0095395692796398	1635.6354719603632	37.5
30	236.0	1.018142297055474	1633.9620044573255	37.5
30	240.0	1.0220808097987042	1635.0678884946465	37.5
30	244.0	1.0135037070515873	1633.3871584702129	37.5
30	248.0	1.0216210890530242	1633.8979324890238	37.5
30	252.0	1.0244917526492514	1633.6116244359685	37.5
30	256.0	1.025736099501169	1634.6384934000846	37.5
30	260.0	1.0291025920075578	1635.0898867670687	37.5
30	264.0	1.0294007513153693	1634.2828844396367	37.5
30	268.0	1.0367626972232125	1633.2155206584778	37.5
30	272.0	1.042897908144733	1634.04133786968	37.5
30	276.0	1.0464132195585778	1633.0151913628383	37.5
30	280.0	1.0548275110181011	1634.04589394015	37.5
30	284.0	1.057120795752257	1634.3012531100524	37.5
30	288.0	1.0682981348487568	1634.1593192165255	37.5
30	292.0	1.1011542345265102	1633.8891480798695	37.5
30	296.0	1.1360418514592272	1632.82284938802	37.5
30	300.0	1.1395339855183189	1632.6081944765792	37.5
30	304.0	1.1208366247837809	1632.086316218696	37.5
30	308.0	1.042296660726021	1629.747419724246	37.5
30	312.0	0.9876125678316998	1631.353341993923	37.5
30	316.0	0.971215279919436	1631.5141663922986	37.5
30	320.0	0.9643663338087263	1631.4031741009169	37.5
30	324.0	0.9592491080803288	1632.245140654207	37.5
30	328.0	0.9529234863500096	1633.7900001314963	37.5
30	332.0	0.9521500246629627	1631.7137166050334	37.5
30	336.0	0.9569369950717265	1633.0915562222217	37.5
30	340.0	0.9538548243314534	1632.7189065328523	37.5
30	344.0	0.961903636740152	1632.9843600237175	37.5
30	348.0	0.9598134619858715	1631.875749150828	37.5
30	352.0	0.9645297037441589	1632.2232061811826	37.5
30	356.0	0.969188301262117	1632.366909705146	37.5
30	360.0	0.9697271564885964	1632.3389311048948	37.5
30	364.0	0.9748767705591068	1631.8060784383567	37.5
30	368.0	0.9776890355454337	1632.9679244807728	37.5
30	372.0	0.9851643970163796	1633.4593446671709	37.5
30	376.0	0.9867052891479697	1634.1910971943094	37.5
30	380.0	0.9911714443870667	1633.312688930724	37.5
30	384.0	0.9942399609128719	1632.8871522162574	37.5
30	388.0	0.9933987880536331	1631.0869857715095	37.5
30	392.0	0.9948490257729727	1632.106817694204	37.5
30	396.0	1.0058975237492782	1632.340998448425	37.5
30	400.0	1.0011393519239788	1630.3351071590914	37.5
30	404.0	1.0049315429831602	1634.816002271407	37.5
30	408.0	1.0092804067603236	1635.0582286046715	37.5
30	412.0	1.0114738545836564	1634.8735825183796	37.5
30	416.0	1.0138921305519202	1635.0601285324187	37.5
30	420.0	1.0176320099832576	1636.424435253733	37.5
30	424.0	1.0171284565262004	1636.6637698088384	37.5
30	428.0	1.014972573581003	1635.6090554807072	37.5
30	432.0	1.0205568085754406	1636.0032252946412	37.5
30	436.0	1.0225923070182321	1637.1840630367096	37.5
30	440.0	1.0237683704175937	1635.8640960744913	37.5
30	444.0	1.0209673454126456	1636.4327708977407	37.5
30	448.0	1.0249851189863288	1636.9834296685044	37.5
30	452.0	1.0273856022378123	1636.0760770282754	37.5
30	456.0	1.0312844715594442	1635.6315825037102	37.5
30	460.0	1.0337518075625731	1637.1816753446951	37.5
30	464.0	1.035723860923161	1636.0200005940565	37.5
30	468.0	1.030888899478073	1636.871321993046	37.5
30	472.0	1.0364785191104835	1637.5702725766937	37.5
30	476.0	1.035573745092578	1635.9034699064755	37.5
30	480.0	1.0403359513692148	1636.140762275825	37.5
30	484.0	1.0447767701958204	1636.1731769021594	37.5
30	488.0	1.042812861300095	1636.206481951314	37.5
30	492.0	1.04463489916701	1636.0367977160086	37.5
30	496.0	1.0512399782803485	1637.0862929097304	37.5
30	500.0	1.0475396667084214	1635.900320368232	37.5
30	504.0	1.0505595914287504	1636.6933670942806	37.5
30	508.0	1.0607360381808677	1636.8900681745124	37.5
30	512.0	1.0599361475460887	1637.4458025506883	37.5
30	516.0	1.0699813079800915	1638.747646133619	37.5
30	520.0	1.093063587392764	1635.8954605994695	37.5
30	524.0	1.1211824022404926	1636.2652939604166	37.5
30	528.0	1.138575564513623	1634.4334623829034	37.5
30	532.0	1.1289100625518762	1633.3641957110824	37.5
30	536.0	1.086753967213966	1633.7874027254022	37.5
30	540.0	1.0075915181963324	1631.5389163395423	37.5
30	544.0	0.9640029270683974	1628.5343270420706	37.5
30	548.0	0.9585099212426181	1629.0135515702432	37.5
30	552.0	0.9483973382526494	1627.8241594505453	37.5
30	556.0	0.9498108459776997	1630.8792628333529	37.5
30	560.0	0.9437982355938981	1632.8952972341592	37.5
30	564.0	0.9451421332164568	1633.4445152949702	37.5
30	568.0	0.947224168457962	1635.6325345547948	37.5
30	572.0	0.9462538423256025	1634.973334485585	37.5
30	576.0	0.9496888523992416	1632.732671828656	37.5
30	580.0	0.9526307128753341	1632.2874974244949	37.5
30	584.0	0.9551620402282869	1634.510722429506	37.5
30	588.0	0.9551430521633123	1633.0885720990634	37.5
30	592.0	0.9583956088517211	1631.6761244750455	37.5
30	596.0	0.9595630100073871	1629.6767330095429	37.5
30	600.0	0.9639382767195387	1629.400166443571	37.5
30	604.0	0.9698200975034023	1628.8153489009865	37.5
30	608.0	0.9694981129982847	1629.8724508100486	37.5
30	612.0	0.9742757448320131	1627.4600711875892	37.5
30	616.0	0.9770272700614948	1628.2259263790124	37.5
30	620.0	0.9806204636303697	1626.7341737953368	37.5
30	624.0	0.9838199803341076	1628.2754170642688	37.5
30	628.0	0.9862973312436111	1627.4137469089058	37.5
30	632.0	0.9859794307392753	1627.4268195486034	37.5
30	636.0	0.9908642610903308	1627.2362918803267	37.5
30	640.0	0.9909338984435879	1627.2464863078033	37.5
30	644.0	0.9886066175292886	1627.0652409880067	37.5
30	648.0	0.9924290093840576	1625.8758899676448	37.5
30	652.0	0.9932557996720016	1627.1610156497632	37.5
30	656.0	0.994691912471441	1627.1921121956366	37.5
30	660.0	1.0031829155125216	1628.5305964406211	37.5
30	664.0	1.0046854908724487	1626.905644007249	37.5
30	668.0	1.007715248409946	1626.5477261830065	37.5
31	0.0	1.1315840542417115	1383.5233320320033	37.5
31	4.0	1.1316141579006809	1389.9012375442878	37.5
31	8.0	1.0760768266722962	1384.7529726992225	37.5
31	12.0	0.9979607719643402	1385.3438836463831	37.5
31	16.0	0.9604267827031064	1390.751209349325	37.5
31	20.0	0.9478617239010927	1392.053725412847	37.5
31	24.0	0.9438331111656104	1392.942960064679	37.5
31	28.0	0.9371242493567652	1394.270302492272	37.5
31	32.0	0.9389799273777885	1390.2774925161436	37.5
31	36.0	0.9366536926495771	1390.8174530919057	37.5
31	40.0	0.9453482771002132	1390.6737518464176	37.5
31	44.0	0.9464689390315499	1393.9925200005491	37.5
31	48.0	0.9525546013524073	1391.9211892249264	37.5
31	52.0	0.956396144262971	1393.1354102613943	37.5
31	56.0	0.9640774022776732	1393.2865974272572	37.5
31	60.0	0.9690982329298118	1392.5950934754471	37.5
31	64.0	0.976335193279882	1394.9289443644066	37.5
31	68.0	0.9822886068111031	1395.3147627166409	37.5
31	72.0	0.9891654987610657	1393.5026043687722	37.5
31	76.0	0.998009890603424	1394.9682940932007	37.5
31	80.0	1.001304775702381	1394.454784533497	37.5
31	84.0	1.0046961160554628	1394.035478364584	37.5
31	88.0	1.0172007090567827	1394.1362943695676	37.5
31	92.0	1.010951440405942	1392.476997167092	37.5
31	96.0	1.015720363646822	1390.4929629545932	37.5
31	100.0	1.0276439620146782	1391.7339578827505	37.5
31	104.0	1.0342923059973423	1391.6010914671772	37.5
31	108.0	1.0328764652777258	1391.4166647075087	37.5
31	112.0	1.0439768903670523	1393.3902315689966	37.5
31	116.0	1.0504283438916602	1392.3550902258703	37.5
31	120.0	1.08304544415543	1393.3372773105195	37.5
31	124.0	1.1304444421775848	1393.0883161074637	37.5
31	128.0	1.1426670050102896	1392.9191290627246	37.5
31	132.0	1.123880972508367	1392.8370546464052	37.5
31	136.0	1.042595395028332	1393.327804537147	37.5
31	140.0	0.9895981562095496	1393.162517956201	37.5
31	144.0	0.9756814232125937	1395.6912491184903	37.5
31	148.0	0.969188467177545	1392.9153762900162	37.5
31	152.0	0.954956485738102	1392.798531261068	37.5
31	156.0	0.9621890759472088	1391.313541605943	37.5
31	160.0	0.9562495930626508	1391.31464671979	37.5
31	164.0	0.9556673567318396	1391.0737097511665	37.5
31	168.0	0.9578835973951032	1392.5219600907064	37.5
31	172.0	0.9665595827339003	1389.1979199248551	37.5
31	176.0	0.9664235429980212	1387.8914926043733	37.5
31	180.0	0.9721273642521845	1387.5618432513684	37.5
31	184.0	0.9743910521601958	1387.1957784275855	37.5
31	188.0	0.9826231820510057	1388.688941033264	37.5
31	192.0	0.9829768322177439	1387.684627034325	37.5
31	196.0	0.9912014444255867	1386.9990602728706	37.5
31	200.0	0.9902816407180817	1386.613158908724	37.5
31	204.0	0.9951663987072407	1386.6979165100013	37.5
31	208.0	0.999640935726186	1387.8466672756067	37.5
31	212.0	1.0078524114983942	1388.1506074280935	37.5
31	216.0	1.0039192135072839	1387.3016706232152	37.5
31	220.0	1.0054680191893337	1385.8761065792353	37.5
31	224.0	1.005217783508037	1387.286632452514	37.5
31	228.0	1.0149139366343949	1386.926491002292	37.5
31	232.0	1.014236805814089	1387.0915138663345	37.5
31	236.0	1.019668897946194	1385.9976707588437	37.5
31	240.0	1.023902400880802	1386.466504265691	37.5
31	244.0	1.0229825711605536	1386.2682109798404	37.5
31	248.0	1.026485350108207	1386.365151839239	37.5
31	252.0	1.0327198833620088	1386.106668080138	37.5
31	256.0	1.0322216681937721	1385.1401568770502	37.5
31	260.0	1.0331849009994438	1385.5241626126124	37.5
31	264.0	1.0376063199954864	1387.2591188872832	37.5
31	268.0	1.0418089197904232	1387.939818542346	37.5
31	272.0	1.0429879803316602	1386.2713561009966	37.5
31	276.0	1.04813572716095	1387.0000199544093	37.5
31	280.0	1.0579787222262336	1386.682642978785	37.5
31	284.0	1.063795776954293	1386.4555642747753	37.5
31	288.0	1.1076533740185621	1384.507399110132	37.5
31	292.0	1.1356339888346518	1382.306554926626	37.5
31	296.0	1.1273750016081778	1381.2548621135122	37.5
31	300.0	1.0941808484639766	1380.1016800057314	37.5
31	304.0	1.029233771333169	1381.345077452058	37.5
31	308.0	0.9847936587122633	1382.9244326462754	37.5
31	312.0	0.9711045892493156	1384.8030924014429	37.5
31	316.0	0.9609521343993888	1388.6931916665887	37.5
31	320.0	0.9569150675221615	1384.721211097903	37.5
31	324.0	0.9528911370805688	1385.6674261985067	37.5
31	328.0	0.9558358126093298	1384.829046795245	37.5
31	332.0	0.9548096167795566	1385.0612325003926	37.5
31	336.0	0.959680015734121	1384.2338309875493	37.5
31	340.0	0.9596371536466439	1383.349869748733	37.5
31	344.0	0.9624467710094349	1384.0387562972062	37.5
31	348.0	0.9643158455935311	1385.5134991236382	37.5
31	352.0	0.9634256964139937	1383.0161386889436	37.5
31	356.0	0.9720899760180667	1382.9931407597126	37.5
31	360.0	0.9770556336405399	1385.02087704769	37.5
31	364.0	0.9780331214298312	1384.5078796253258	37.5
31	368.0	0.9849575906882606	1382.2404863170468	37.5
31	372.0	0.9887132395186945	1384.0535854048408	37.5
31	376.0	0.9925590225065024	1384.9561229846872	37.5
31	380.0	0.9893697109507248	1384.754534717574	37.5
31	384.0	0.9937803346580776	1384.7605711438432	37.5
31	388.0	0.9986650146090051	1383.3271226038755	37.5
31	392.0	1.001984377699907	1384.6453545798597	37.5
31	396.0	1.0071734327664	1384.561593412728	37.5
31	400.0	1.009533471877561	1378.2512659698466	37.5
31	404.0	1.008363737727329	1378.1797844000582	37.5
31	408.0	1.0121343698982095	1377.388408864647	37.5
31	412.0	1.0129048222593502	1377.4142319145656	37.5
31	416.0	1.013502810128892	1380.005390530079	37.5
31	420.0	1.0184048665926988	1379.2485691674522	37.5
31	424.0	1.0234483803574579	1382.8643956007638	37.5
31	428.0	1.0233777886850572	1383.336264882088	37.5
31	432.0	1.0207490517588365	1382.849054215657	37.5
31	436.0	1.0252840684071884	1383.3659855907777	37.5
31	440.0	1.0220257710547715	1384.4397148154349	37.5
31	444.0	1.0233840854137473	1382.5591559112029	37.5
31	448.0	1.0304823978391986	1383.9951197451244	37.5
31	452.0	1.027713270134522	1383.4527217680943	37.5
31	456.0	1.0309517075793657	1383.2191460890283	37.5
31	460.0	1.036316010501048	1382.230871539355	37.5
31	464.0	1.0376407944332258	1383.2721133097598	37.5
31	468.0	1.0392470102409106	1382.6181706084772	37.5
31	472.0	1.0395229863545694	1382.480503956044	37.5
31	476.0	1.0393117177635314	1382.6396471149028	37.5
31	480.0	1.047444192832725	1383.0820692286034	37.5
31	484.0	1.0441862856714652	1382.231551168987	37.5
31	488.0	1.0516881077792217	1384.0239629482137	37.5
31	492.0	1.0505186857819155	1382.3716102439002	37.5
31	496.0	1.0600126678632196	1382.9426974346525	37.5
31	500.0	1.0628885396845482	1384.234643139051	37.5
31	504.0	1.0671156955096612	1384.2318522492203	37.5
31	508.0	1.0756170312863773	1382.7854662174188	37.5
31	512.0	1.110377763731022	1381.1932674861894	37.5
31	516.0	1.137307983951219	1380.2603654536665	37.5
31	520.0	1.1368855699185052	1379.7649519362114	37.5
31	524.0	1.1114799444302081	1379.1868687954725	37.5
31	528.0	1.040277842917817	1380.8551517715146	37.5
31	532.0	0.9815397736247565	1381.5334482234805	37.5
31	536.0	0.9705447920148899	1382.5073357340525	37.5
31	540.0	0.9649098663351042	1382.2919806735697	37.5
31	544.0	0.9544590453134367	1382.017156863326	37.5
31	548.0	0.9529639437633672	1381.699165403179	37.5
31	552.0	0.9435342790135265	1380.382155902607	37.5
31	556.0	0.9512829100347507	1380.2193246848524	37.5
31	560.0	0.9485596427974481	1380.4762640729002	37.5
31	564.0	0.9548424036783124	1380.7851077715968	37.5
31	568.0	0.9584202814174058	1380.420794514488	37.5
31	572.0	0.9565469545720348	1379.686684864661	37.5
31	576.0	0.9588873540616034	1379.710754908814	37.5
31	580.0	0.9613281627423595	1380.93343902301	37.5
31	584.0	0.9667914181415744	1379.6039646628155	37.5
31	588.0	0.9681471832516552	1378.95549994567	37.5
31	592.0	0.9733254430294582	1379.860230589661	37.5
31	596.0	0.9803192622629409	1377.9373447148157	37.5
31	600.0	0.9762235366483747	1376.7986861408065	37.5
31	604.0	0.9819464512565099	1376.0256486344772	37.5
31	608.0	0.9854003002330176	1377.340728142571	37.5
31	612.0	0.985240797002203	1376.0505807019276	37.5
31	616.0	0.9908513105442447	1369.0700779473646	37.5
31	620.0	0.9942118778213747	1368.232593873153	37.5
31	624.0	0.994160379502946	1369.1061700129856	37.5
31	628.0	0.99409525050675	1368.0489791618463	37.5
31	632.0	0.9976929759693864	1368.0389327495338	37.5
31	636.0	1.0018665975676955	1366.7084193750509	37.5
31	640.0	1.0024287138634946	1367.9109843720205	37.5
31	644.0	1.000696896344564	1367.2524882485484	37.5
31	648.0	1.0048387563826555	1367.0797845867432	37.5
31	652.0	1.0033231567904473	1366.861953083308	37.5
31	656.0	1.000966148986284	1369.3720778054917	37.5
31	660.0	1.0053658733539714	1367.3531610652165	37.5
31	664.0	1.0097297261479161	1367.912650306062	37.5
31	668.0	1.0113498847862945	1367.6604125191425	37.5
32	0.0	1.1805107310072547	1073.7747973304522	37.5
32	4.0	1.1714938801358339	1070.0723968752627	37.5
32	8.0	1.0973220513705524	1067.2111063030045	37.5
32	12.0	1.015320828928808	1067.8877162391402	37.5
32	16.0	0.9838232705965703	1072.1037572129708	37.5
32	20.0	0.9674153928077255	1075.4597308662817	37.5
32	24.0	0.9629827937943722	1078.3286489317716	37.5
32	28.0	0.9582620776303478	1075.8584669781428	37.5
32	32.0	0.9618768330740167	1070.8891000140088	37.5
32	36.0	0.9627935207147983	1072.1220938366448	37.5
32	40.0	0.9710844310404895	1070.6726997219566	37.5
32	44.0	0.9747890605140943	1070.536254988984	37.5
32	48.0	0.9781640825106174	1072.9176350137368	37.5
32	52.0	0.9901466434025619	1074.7377716539372	37.5
32	56.0	1.0012110845009936	1072.7110309230336	37.5
32	60.0	1.004388175529707	1071.9374758673798	37.5
32	64.0	1.0091824008041577	1070.3673295329338	37.5
32	68.0	1.0228188259361286	1072.6328086473757	37.5
32	72.0	1.022824599313439	1073.7014625108256	37.5
32	76.0	1.03075916106139	1070.7871262221256	37.5
32	80.0	1.0394557921526122	1069.2647254848443	37.5
32	84.0	1.0496139232432309	1069.7391066650216	37.5
32	88.0	1.0507660262156824	1070.158039194351	37.5
32	92.0	1.0530410473138272	1069.7099082608647	37.5
32	96.0	1.0561087287419881	1068.5234279349045	37.5
32	100.0	1.0691733157263235	1069.9963513130408	37.5
32	104.0	1.0761752945951921	1070.0515330526796	37.5
32	108.0	1.0800666175312716	1068.5855788967094	37.5
32	112.0	1.100551183616915	1068.682257431692	37.5
32	116.0	1.1497341792703057	1069.0353873710103	37.5
32	120.0	1.1912600636496256	1076.457531208108	37.5
32	124.0	1.1880536273422306	1074.3643160363567	37.5
32	128.0	1.142021968649341	1076.0566313477084	37.5
32	132.0	1.0652152050104498	1077.448415609646	37.5
32	136.0	1.0199680126332695	1077.1853420729913	37.5
32	140.0	1.003626207213755	1075.5505263303044	37.5
32	144.0	0.9919178177381486	1077.7272833829982	37.5
32	148.0	0.9875157056605652	1074.4606299366262	37.5
32	152.0	0.9820536262973594	1073.0375573910385	37.5
32	156.0	0.9849949118032457	1076.168218717961	37.5
32	160.0	0.9904425772027293	1074.6076904319095	37.5
32	164.0	0.9902225079380995	1073.7957588325978	37.5
32	168.0	0.9970878678763683	1072.0241787652956	37.5
32	172.0	0.9988543658453626	1069.3089885838326	37.5
32	176.0	1.011129362003454	1072.1113453890691	37.5
32	180.0	1.0065978365253119	1073.2324645352758	37.5
32	184.0	1.0152906957686783	1069.6263208161492	37.5
32	188.0	1.0265829044520938	1069.49099598498	37.5
32	192.0	1.0281170826059338	1072.0790968909912	37.5
32	196.0	1.034306553421244	1070.4740205803676	37.5
32	200.0	1.0326686855668534	1070.8330273369272	37.5
32	204.0	1.038134924065432	1071.5742195733803	37.5
32	208.0	1.0434157957514718	1070.829486909869	37.5
32	212.0	1.0416889122876922	1070.9528675130175	37.5
32	216.0	1.0431362338898809	1068.883947342971	37.5
32	220.0	1.0495276676482943	1072.2861858551107	37.5
32	224.0	1.0506888490683428	1073.1973195186897	37.5
32	228.0	1.05510633177389	1070.3483010631564	37.5
32	232.0	1.061708572808309	1069.002257704817	37.5
32	236.0	1.0625030265658293	1071.659214649971	37.5
32	240.0	1.0710629086627323	1072.323702115713	37.5
32	244.0	1.0696502591444301	1071.266253974777	37.5
32	248.0	1.0742736847428866	1069.4502296062894	37.5
32	252.0	1.0781513509884548	1068.0571418663633	37.5
32	256.0	1.0843112453140291	1070.860738103849	37.5
32	260.0	1.0891395472828984	1071.536347623228	37.5
32	264.0	1.1093142755767715	1069.8715128747	37.5
32	268.0	1.141776877788753	1068.3048477387636	37.5
32	272.0	1.1856054622774737	1068.5688949689022	37.5
32	276.0	1.1934376118529626	1069.6498910791	37.5
32	280.0	1.1627417402728502	1066.6687617242058	37.5
32	284.0	1.0830933965233565	1065.6734813474436	37.5
32	288.0	1.0353819648975853	1067.3893556211792	37.5
32	292.0	1.012811069802086	1065.858312710409	37.5
32	296.0	1.008134601315318	1067.846787008623	37.5
32	300.0	0.9985653698286477	1068.5933287198898	37.5
32	304.0	0.9885172697407939	1067.7758084380373	37.5
32	308.0	0.9834319329464912	1064.8106318171735	37.5
32	312.0	0.9804859362303313	1065.2674966662123	37.5
32	316.0	0.9814758497449971	1067.9748207012362	37.5
32	320.0	0.9845004280566301	1067.332290681777	37.5
32	324.0	0.9933713705442632	1067.8084049731112	37.5
32	328.0	0.9929452023102613	1067.3028946802349	37.5
32	332.0	0.9935844380253424	1069.647682950334	37.5
32	336.0	1.0007195761298813	1066.5986951749942	37.5
32	340.0	1.0052853314752652	1067.856547487267	37.5
32	344.0	1.011368982448671	1068.4945446227553	37.5
32	348.0	1.0104066655515698	1066.1389222117143	37.5
32	352.0	1.017254727015191	1067.5799889277316	37.5
32	356.0	1.019060452201882	1066.8938064845065	37.5
32	360.0	1.0210892886924112	1065.911896487182	37.5
32	364.0	1.0307374399402247	1064.0669898402896	37.5
32	368.0	1.0294474405090852	1067.060713381017	37.5
32	372.0	1.0313904349449723	1066.3593130914303	37.5
32	376.0	1.0357407007204604	1067.7512902758383	37.5
32	380.0	1.040843593213209	1067.6995752897592	37.5
32	384.0	1.0395074731872573	1063.3829331819925	37.5
32	388.0	1.0434472578650937	1066.9459971382005	37.5
32	392.0	1.0433122502727912	1065.0484454531766	37.5
32	396.0	1.053564053253945	1064.676376103973	37.5
32	400.0	1.0531456888430921	1064.7538362164605	37.5
32	404.0	1.0551932024836919	1066.2688648190308	37.5
32	408.0	1.0551725729260137	1066.4121292039044	37.5
32	412.0	1.0519072697793295	1066.1308168728028	37.5
32	416.0	1.0548499599733827	1068.540143989232	37.5
32	420.0	1.0621127165991564	1067.9344239736922	37.5
32	424.0	1.0631826453138462	1066.6182009786537	37.5
32	428.0	1.0751496245722358	1063.4237809408671	37.5
32	432.0	1.068672892123161	1063.6801858668202	37.5
32	436.0	1.0737846809742995	1065.5768725787975	37.5
32	440.0	1.0723436775652218	1064.577707313339	37.5
32	444.0	1.073304846997954	1064.4100015747235	37.5
32	448.0	1.0764745764201635	1066.846148370733	37.5
32	452.0	1.0847288347897972	1065.7065688564735	37.5
32	456.0	1.0858564857830475	1064.1824879568542	37.5
32	460.0	1.0884430875267992	1064.8553588832112	37.5
32	464.0	1.0965886906654507	1064.1855688065991	37.5
32	468.0	1.1041211734320073	1062.600627230627	37.5
32	472.0	1.1212239787686555	1066.142115795196	37.5
32	476.0	1.1662484211167716	1063.6259391288622	37.5
32	480.0	1.1936724068741906	1064.3385003711296	37.5
32	484.0	1.2002435626797314	1067.308960387446	37.5
32	488.0	1.1682758240027498	1066.2254356159851	37.5
32	492.0	1.0830469663192084	1065.9591524099567	37.5
32	496.0	1.0295611998051046	1062.6062919152655	37.5
32	500.0	1.0097295246732336	1060.351091352068	37.5
32	504.0	0.9978811346103292	1059.8981405509614	37.5
32	508.0	0.9929319745299814	1060.420338386093	37.5
32	512.0	0.9869189712651804	1063.7728168809513	37.5
32	516.0	0.9798004524003091	1070.022127343118	37.5
32	520.0	0.9806699008982938	1066.0586732632958	37.5
32	524.0	0.9810086894221278	1066.745497463086	37.5
32	528.0	0.9749210555952756	1065.975714453631	37.5
32	532.0	0.9791213579025787	1065.356911586806	37.5
32	536.0	0.9834108318957342	1063.0545933313206	37.5
32	540.0	0.9816713842766841	1064.232155643513	37.5
32	544.0	0.9853375148894192	1064.7512551686673	37.5
32	548.0	0.9918622639599657	1065.7764005371648	37.5
32	552.0	0.9981653844530731	1064.0781695785383	37.5
32	556.0	1.001680745202564	1064.8766399566598	37.5
32	560.0	1.0018316176649635	1066.103914706435	37.5
32	564.0	1.0054088367192844	1063.1730793014867	37.5
32	568.0	1.0077876226525708	1063.7965199364914	37.5
32	572.0	1.0119672708412721	1060.2967662266965	37.5
32	576.0	1.0101195581823976	1065.381406101239	37.5
32	580.0	1.0136141347495677	1065.8276678102916	37.5
32	584.0	1.0191929564034468	1066.1362736411916	37.5
32	588.0	1.0244713308660789	1064.988809681701	37.5
32	592.0	1.022974113917582	1063.7628890676867	37.5
32	596.0	1.0282824030356195	1066.1616420029536	37.5
32	600.0	1.0270737194416957	1065.859975587906	37.5
32	604.0	1.0356512641916598	1066.4184914810126	37.5
32	608.0	1.0301494633686241	1062.568436294729	37.5
32	612.0	1.035203946145103	1065.348740592389	37.5
32	616.0	1.0376910231309575	1064.6443644311737	37.5
32	620.0	1.0403409398931938	1064.8759598913246	37.5
32	624.0	1.0434518545016016	1064.5610512403412	37.5
32	628.0	1.0421941628983002	1062.055575922705	37.5
32	632.0	1.04170709883099	1065.765040286752	37.5
32	636.0	1.0399043101807115	1064.5031999149226	37.5
32	640.0	1.0435790510116547	1064.106488676082	37.5
32	644.0	1.0458761049038243	1064.6676734217194	37.5
32	648.0	1.0476369581074074	1065.1702157795633	37.5
32	652.0	1.052338395924613	1065.407761485977	37.5
32	656.0	1.0510340894843664	1064.5342333371616	37.5
32	660.0	1.0541160258961466	1062.7078089167833	37.5
32	664.0	1.05764613587139	1066.1292493441529	37.5
32	668.0	1.0588007100545054	1065.1202056384536	37.5
33	0.0	1.1388591490609665	972.849846788273	37.5
33	4.0	1.1315415157567064	967.6566697696308	37.5
33	8.0	1.06956556694924	967.5781574518732	37.5
33	12.0	0.9986712009448289	967.5879687365748	37.5
33	16.0	0.9616785416311773	968.549871139862	37.5
33	20.0	0.945059635566269	967.7603685839772	37.5
33	24.0	0.9416509112647382	969.950395684862	37.5
33	28.0	0.9353881467483098	967.2153758411168	37.5
33	32.0	0.9379316064646829	962.781216999998	37.5
33	36.0	0.9402276069489928	964.5619301304306	37.5
33	40.0	0.9405613100896727	967.1346135650762	37.5
33	44.0	0.949883378695459	966.9897661226936	37.5
33	48.0	0.9553538183604315	967.4049047351804	37.5
33	52.0	0.9583353586956613	966.3120785063734	37.5
33	56.0	0.9628941297275917	966.5282417149904	37.5
33	60.0	0.9687620701310447	968.4231705186442	37.5
33	64.0	0.9773011811602638	970.8691671423634	37.5
33	68.0	0.9862873211922172	971.7772745674088	37.5
33	72.0	0.9916807631354505	970.4030909667048	37.5
33	76.0	0.9980602441463384	971.0891869743548	37.5
33	80.0	1.0020971995370203	966.9688113093174	37.5
33	84.0	1.0107741000703119	967.0850187518292	37.5
33	88.0	1.0173083829197378	967.38368546018	37.5
33	92.0	1.019596137364253	966.6841602540096	37.5
33	96.0	1.0219559731219237	965.2941053370888	37.5
33	100.0	1.0256572600662113	967.0206699826836	37.5
33	104.0	1.0367808152332645	968.3195422875554	37.5
33	108.0	1.039998109065834	965.6649956598978	37.5
33	112.0	1.042711015795522	969.0304447609396	37.5
33	116.0	1.0607303932756895	968.4577334183092	37.5
33	120.0	1.0923608869399002	971.606833402791	37.5
33	124.0	1.1439694279936985	973.8364507626025	37.5
33	128.0	1.1445319652418593	972.99087297233	37.5
33	132.0	1.1156856909009942	971.942432701129	37.5
33	136.0	1.0464995817839597	971.015380773006	37.5
33	140.0	0.9889826594857589	969.6838883487628	37.5
33	144.0	0.9735836210428019	971.0112064068898	37.5
33	148.0	0.9699348771539429	971.9637978447524	37.5
33	152.0	0.9622723929047164	969.9756396773188	37.5
33	156.0	0.962997587840052	971.2489527925936	37.5
33	160.0	0.9562210976457067	969.8346730688444	37.5
33	164.0	0.963382105532251	969.3509797341176	37.5
33	168.0	0.9641979288670935	970.2756440421804	37.5
33	172.0	0.9696530470259497	969.026145051518	37.5
33	176.0	0.9762382628277965	969.0959921294666	37.5
33	180.0	0.9710982603605985	968.6489170633932	37.5
33	184.0	0.9754412296697074	967.6149788637216	37.5
33	188.0	0.984994629606382	969.2349146222932	37.5
33	192.0	0.9920323110744237	967.7059981474364	37.5
33	196.0	0.9924103659433355	968.2711707497784	37.5
33	200.0	0.9965953858719032	968.8013444041072	37.5
33	204.0	1.0021774722333983	967.5643409463956	37.5
33	208.0	1.0001306191223915	967.0855440378554	37.5
33	212.0	1.0075282649395658	968.5281634198052	37.5
33	216.0	1.0092722489870394	967.4323612904818	37.5
33	220.0	1.012563523063064	967.7668971082584	37.5
33	224.0	1.015127142655906	967.2904848437428	37.5
33	228.0	1.017648413501792	967.8259282899256	37.5
33	232.0	1.0216603446329082	966.185986681556	37.5
33	236.0	1.0244203344289304	967.9263830267308	37.5
33	240.0	1.0315985887646346	965.5973339871103	37.5
33	244.0	1.0324766085699768	967.6644287802184	37.5
33	248.0	1.0285329321915628	966.8385515678966	37.5
33	252.0	1.0342153236932699	966.1948729785807	37.5
33	256.0	1.0419206482444763	966.7369068920282	37.5
33	260.0	1.041387034480346	966.2941800577628	37.5
33	264.0	1.0476084100342296	967.2845761061154	37.5
33	268.0	1.0595821657206523	967.5894897677786	37.5
33	272.0	1.0665900886097517	966.3081525161222	37.5
33	276.0	1.0995982952254797	967.02978788612	37.5
33	280.0	1.1333670104198486	967.4461673650168	37.5
33	284.0	1.139291060311745	968.3719084085592	37.5
33	288.0	1.114249617985541	967.6533185534043	37.5
33	292.0	1.0369231848650327	966.1957639315434	37.5
33	296.0	0.9907328095239243	964.908070479634	37.5
33	300.0	0.9781479597723156	963.9728803586715	37.5
33	304.0	0.9704428406359502	965.9503568958388	37.5
33	308.0	0.9601147004626497	965.4680918684354	37.5
33	312.0	0.9554786428816883	965.326567907956	37.5
33	316.0	0.9593855605659594	967.2842417198548	37.5
33	320.0	0.9582530293878655	967.1429283999618	37.5
33	324.0	0.9602256654536131	966.3335231175116	37.5
33	328.0	0.9603697356917658	967.510679278468	37.5
33	332.0	0.968140352229988	967.124294955958	37.5
33	336.0	0.9715240495848437	964.9202955269294	37.5
33	340.0	0.9731465541186269	965.935527509645	37.5
33	344.0	0.9740913226246395	966.9227845710916	37.5
33	348.0	0.9767176069173704	965.4336028987078	37.5
33	352.0	0.9816635516284803	966.5315203603374	37.5
33	356.0	0.9904924966494633	964.9403694838558	37.5
33	360.0	0.9874639485990214	966.0001863075096	37.5
33	364.0	0.9951564488675191	966.3807353745034	37.5
33	368.0	0.9981116122805044	966.1782761257176	37.5
33	372.0	1.0019596110999986	965.8048510263408	37.5
33	376.0	0.9990277784311198	967.3124047010112	37.5
33	380.0	1.0009485450856686	967.144324210354	37.5
33	384.0	1.0051382993336133	966.5571077076576	37.5
33	388.0	1.0092043889973856	967.2255734002052	37.5
33	392.0	1.0091749542341863	966.2275513564964	37.5
33	396.0	1.0176053580069357	965.9797279686276	37.5
33	400.0	1.0178613090563056	965.3556991424076	37.5
33	404.0	1.0168080126959207	964.1640494049464	37.5
33	408.0	1.0237298594156836	964.6470880944298	37.5
33	412.0	1.0134267955274363	963.408459105772	37.5
33	416.0	1.0234508440382435	964.0676829478458	37.5
33	420.0	1.0208558243764878	964.4676363477706	37.5
33	424.0	1.0304641892408766	962.0947371800676	37.5
33	428.0	1.0297374828792893	963.3174329674132	37.5
33	432.0	1.0290571832526962	963.0324950046114	37.5
33	436.0	1.0347733132831518	962.9886985918504	37.5
33	440.0	1.033874662684842	961.0492923436118	37.5
33	444.0	1.0346918386823638	962.3053716638371	37.5
33	448.0	1.0427422482932314	963.0492741313572	37.5
33	452.0	1.0425292676095608	962.5220327552474	37.5
33	456.0	1.0432254063100372	962.6522076023184	37.5
33	460.0	1.050688370126971	962.6377016188828	37.5
33	464.0	1.0479880508781876	962.5436107749924	37.5
33	468.0	1.0550728414253072	961.4122216670332	37.5
33	472.0	1.0617924130490408	963.9683021274556	37.5
33	476.0	1.0661683665173276	963.282239239492	37.5
33	480.0	1.0815978371834567	962.336138077075	37.5
33	484.0	1.133615194519302	963.4567851666392	37.5
33	488.0	1.1409725205835384	962.4744971766648	37.5
33	492.0	1.1366150074635182	963.3699909921404	37.5
33	496.0	1.106257808909978	961.616602090634	37.5
33	500.0	1.0298368273767364	961.6843711381728	37.5
33	504.0	0.9896138014831853	959.8423472309828	37.5
33	508.0	0.9688115519681318	956.7125218090912	37.5
33	512.0	0.9629583581033211	955.6109235053996	37.5
33	516.0	0.9582543292227295	958.3823852161024	37.5
33	520.0	0.9562536227192786	962.2810652845156	37.5
33	524.0	0.9539375116968781	958.7084061006648	37.5
33	528.0	0.9513616894400693	961.7481471436176	37.5
33	532.0	0.9542315570660329	962.849340564172	37.5
33	536.0	0.954708070170345	962.026379469072	37.5
33	540.0	0.9534625656457936	961.9147672067631	37.5
33	544.0	0.9584286442206286	960.9654498765046	37.5
33	548.0	0.9620212499211905	961.2471992076617	37.5
33	552.0	0.9683330977981184	962.5095078020036	37.5
33	556.0	0.9706460846041497	963.0500407992722	37.5
33	560.0	0.9723224875431503	962.88656475077	37.5
33	564.0	0.9764689305726169	962.909975677588	37.5
33	568.0	0.9803896350111184	962.2507204336893	37.5
33	572.0	0.980150173354228	960.5006872953776	37.5
33	576.0	0.9844680923910277	962.4986210335394	37.5
33	580.0	0.9841426846285202	963.9263460736584	37.5
33	584.0	0.9902350109602586	964.7921012084422	37.5
33	588.0	0.9889970501314179	961.1238174176584	37.5
33	592.0	0.989192937755282	962.176771589686	37.5
33	596.0	0.9938020694592689	962.490587501529	37.5
33	600.0	0.9951163750041434	963.0833972214529	37.5
[truncated: 15,793 more rows]
