# Supplementary material for: Mechanistic origins of temperature scaling in the early embryonic cell cycle
Source: Nat Commun. 2025 Aug 28;16:8045. doi: 10.1038/s41467-025-62918-0 (PMC12394406; doi:10.1038/s41467-025-62918-0)
Supplement: Supplementary file 12 — Source Data [file 41467_2025_62918_MOESM12_ESM.zip › Source_Data_NatComm/Fig4/09-20-24/Pos24_processed_spots.csv]

TRACK_ID	TIME	RATIO	POSITION_X	RADIUS
0	0.0	1.0932779164422137	1565.3305225967524	37.5
0	4.0	1.1307452054753628	1566.574876779471	37.5
0	8.0	1.1298098807909196	1564.7404981116235	37.5
0	12.0	1.0749648093324922	1565.563503883484	37.5
0	16.0	1.006592720890827	1565.6326983067852	37.5
0	20.0	0.966000135828338	1570.4939464013744	37.5
0	24.0	0.9499965911141623	1567.1067767562747	37.5
0	28.0	0.9439371720989284	1567.6332632465246	37.5
0	32.0	0.9411354070318725	1567.9935058390977	37.5
0	36.0	0.9364424634628207	1567.0756437250118	37.5
0	40.0	0.930108505949195	1566.9277526688672	37.5
0	44.0	0.9395107237013922	1567.4616616948006	37.5
0	48.0	0.9391304069193255	1567.875358459381	37.5
0	52.0	0.9407874862723282	1567.0926983175589	37.5
0	56.0	0.9473426352249746	1568.1155469986186	37.5
0	60.0	0.9508111119946435	1565.5985671223236	37.5
0	64.0	0.9555188358804177	1565.7207827720626	37.5
0	68.0	0.9594389979339669	1567.6488894308827	37.5
0	72.0	0.9692577577531286	1567.1651034811557	37.5
0	76.0	0.9687294804841518	1567.021688609741	37.5
0	80.0	0.9746726015999442	1567.860364728819	37.5
0	84.0	0.9772078191591911	1565.922456709058	37.5
0	88.0	0.9822106576237272	1567.505116674385	37.5
0	92.0	0.9838691676776404	1567.8596446795827	37.5
0	96.0	0.9869468289839938	1567.808001650008	37.5
0	100.0	0.9960643892804493	1567.76328281209	37.5
0	104.0	0.9947106756242292	1567.4613138739282	37.5
0	108.0	1.000109428049872	1567.135360066593	37.5
0	112.0	1.000629464357281	1567.658527647526	37.5
0	116.0	1.001737414688013	1566.5791874052832	37.5
0	120.0	1.0085497256261717	1566.5369000392484	37.5
0	124.0	1.0087295152442726	1567.566340757756	37.5
0	128.0	1.0120827815715145	1567.0465733867386	37.5
0	132.0	1.0195163288578435	1567.6209162716573	37.5
0	136.0	1.0165831213962098	1567.1578686235212	37.5
0	140.0	1.020818245752064	1566.4036577376107	37.5
0	144.0	1.025505653684906	1568.2969612524184	37.5
0	148.0	1.0353883528284045	1567.1877381765923	37.5
0	152.0	1.041071554607838	1567.46371655287	37.5
0	156.0	1.0678254430687337	1567.8167483025982	37.5
0	160.0	1.1031121358120244	1566.513079770535	37.5
0	164.0	1.1187589728482727	1566.1987089059878	37.5
0	168.0	1.1077987008698054	1565.7961204006424	37.5
0	172.0	1.0597137432399268	1567.0818506969065	37.5
0	176.0	1.0088733857197578	1571.0515741082909	37.5
0	180.0	0.9759691012111927	1570.7786791065869	37.5
0	184.0	0.962390438464192	1569.8614675402378	37.5
0	188.0	0.9518095623544983	1569.2638061495209	37.5
0	192.0	0.9467048370506032	1567.4503645391344	37.5
0	196.0	0.9425183355911955	1566.4494549132585	37.5
0	200.0	0.9410399688665377	1566.3411817183564	37.5
0	204.0	0.9399263008103895	1566.6779900918327	37.5
0	208.0	0.9391986878854363	1566.7316259334018	37.5
0	212.0	0.9412324577818544	1566.551495425541	37.5
0	216.0	0.9482110681913244	1567.4749179422895	37.5
0	220.0	0.9520278816136334	1566.3830960115552	37.5
0	224.0	0.9487747174028793	1566.2483480538224	37.5
0	228.0	0.9561416980777453	1566.764340050722	37.5
0	232.0	0.9633948729983506	1568.7336630783443	37.5
0	236.0	0.9617669590094089	1569.2746156713056	37.5
0	240.0	0.9655431405258539	1569.418031929558	37.5
0	244.0	0.9705817205004137	1567.7137516411751	37.5
0	248.0	0.9695216907220447	1568.9573907827682	37.5
0	252.0	0.9740950587859323	1568.9318148006057	37.5
0	256.0	0.9773127466923274	1568.9558874015434	37.5
0	260.0	0.9799805251941368	1567.632910111172	37.5
0	264.0	0.9879944167953337	1568.2768851217402	37.5
0	268.0	0.9848646310285698	1568.3303504744863	37.5
0	272.0	0.9876385675379531	1569.597342934996	37.5
0	276.0	0.9831592926467286	1569.1506907482851	37.5
0	280.0	0.989996003538601	1568.5511821214943	37.5
0	284.0	0.9866763767673589	1568.1455512190596	37.5
0	288.0	0.9950893818971539	1568.414250944454	37.5
0	292.0	0.9995951428398246	1568.4241802141091	37.5
0	296.0	0.9964848926436778	1568.596063182222	37.5
0	300.0	1.0009122511764423	1569.2889693040431	37.5
0	304.0	0.9988386608474455	1570.035642663617	37.5
0	308.0	1.0054975486224895	1568.7572440958231	37.5
0	312.0	1.0108337403992191	1567.6749050759538	37.5
0	316.0	1.00397684869636	1568.4029658237027	37.5
0	320.0	1.0094788977277553	1568.3570757943808	37.5
0	324.0	1.00775127689171	1569.3916546442474	37.5
0	328.0	1.0113916198598698	1568.5024915266474	37.5
0	332.0	1.0080089381975819	1569.2974647863518	37.5
0	336.0	1.013945816254855	1568.945867969425	37.5
0	340.0	1.0143369854293254	1567.1916068215946	37.5
0	344.0	1.0162500041688807	1568.166434237635	37.5
0	348.0	1.0208825512249835	1568.7218305069682	37.5
0	352.0	1.0232785485792475	1569.6202241163226	37.5
0	356.0	1.0274327472890432	1565.7627165705144	37.5
0	360.0	1.0360557532997854	1563.73336947064	37.5
0	364.0	1.040347559424447	1563.4658153769817	37.5
0	368.0	1.081437461201722	1562.7629563946462	37.5
0	372.0	1.1017679968157037	1561.9177474840271	37.5
0	376.0	1.105992143793661	1561.5405227862332	37.5
0	380.0	1.0919433527274043	1559.9224338035776	37.5
0	384.0	1.0427721029151464	1558.5134639811429	37.5
0	388.0	0.9814743102220198	1556.503439561409	37.5
0	392.0	0.9574598809176731	1557.5494391243617	37.5
0	396.0	0.9453726588382182	1559.2196314699604	37.5
0	400.0	0.9370074702098112	1561.8266193305851	37.5
0	404.0	0.936075345092859	1561.5800906220911	37.5
0	408.0	0.9283776174584096	1560.9525954617447	37.5
0	412.0	0.9298538041908119	1559.7426228369452	37.5
0	416.0	0.9234560114038254	1560.0677332656903	37.5
0	420.0	0.9300280946527058	1560.39416307053	37.5
0	424.0	0.9283179283677706	1559.4668793774797	37.5
0	428.0	0.9280447060520558	1558.9093671165035	37.5
0	432.0	0.9273347557801636	1558.084509438575	37.5
0	436.0	0.9299189293233002	1558.124059985306	37.5
0	440.0	0.932188660819009	1559.4754545696717	37.5
0	444.0	0.9400963944126318	1560.7714877105818	37.5
0	448.0	0.9382515861656278	1559.537326281021	37.5
0	452.0	0.941235575581446	1559.0608762759896	37.5
0	456.0	0.9455733462244568	1558.792901559364	37.5
0	460.0	0.9473653276669665	1557.8693257845894	37.5
0	464.0	0.9475654332379994	1559.4034055527934	37.5
0	468.0	0.955112734253101	1558.8781651013292	37.5
0	472.0	0.9533069971473309	1559.0820205671318	37.5
0	476.0	0.9482703992195288	1559.7059781535788	37.5
0	480.0	0.9595354155702024	1557.959855456268	37.5
0	484.0	0.9598966961020113	1558.5776408492725	37.5
0	488.0	0.9603296677558185	1560.429522499595	37.5
0	492.0	0.9643944866778115	1557.4597658828764	37.5
0	496.0	0.9586792422762043	1558.8799870304613	37.5
0	500.0	0.9632950111125362	1557.9000739428857	37.5
0	504.0	0.9687647002906059	1557.4444571047975	37.5
0	508.0	0.965389822451467	1558.5345049660114	37.5
0	512.0	0.967914869027876	1557.955954760157	37.5
0	516.0	0.9711884583207637	1556.949428672368	37.5
0	520.0	0.9773694399661461	1558.2105856217947	37.5
0	524.0	0.9731421245116679	1556.7141179258135	37.5
0	528.0	0.9722137192170835	1556.8541408183398	37.5
0	532.0	0.973989468707443	1558.8279379464952	37.5
0	536.0	0.976201894128492	1558.4931608186305	37.5
0	540.0	0.9748554120150571	1557.5079996208542	37.5
0	544.0	0.9768227193509875	1558.1694779068532	37.5
0	548.0	0.9764022649051894	1558.6673288136926	37.5
0	552.0	0.9834968921521455	1559.736398149534	37.5
0	556.0	0.9803825319424733	1559.0179597938425	37.5
0	560.0	0.9843781049403882	1557.8294454917664	37.5
0	564.0	0.9846613992661921	1559.5230362056493	37.5
0	568.0	0.9865777476369576	1566.1040603704346	37.5
0	572.0	0.9930441150949092	1564.745235296867	37.5
0	576.0	0.989419879093407	1564.91447896361	37.5
0	580.0	0.993505638274184	1564.9310267624232	37.5
0	584.0	0.9926068094693352	1562.6373197652547	37.5
0	588.0	0.9985981842249343	1564.0615896752247	37.5
0	592.0	0.9931595073157373	1565.129944042152	37.5
0	596.0	0.9934601781544206	1563.3931182057822	37.5
0	600.0	0.9966188431450633	1563.585228226765	37.5
0	604.0	0.9997180690160523	1564.0119045849376	37.5
0	608.0	1.0017497318802202	1563.357615762703	37.5
0	612.0	1.0010447240296558	1564.7053186780222	37.5
0	616.0	0.9990030513373394	1563.0263783510122	37.5
0	620.0	0.9996977632195732	1563.217028250179	37.5
0	624.0	1.0078644276652893	1561.9639493713296	37.5
0	628.0	1.0050779841043498	1562.351388620331	37.5
0	632.0	1.0054360910814113	1562.7640366696094	37.5
0	636.0	1.0089746721957047	1563.6112840584624	37.5
0	640.0	1.0091945734647927	1563.7168281169763	37.5
0	644.0	1.0161703744979291	1564.3898189667682	37.5
0	648.0	1.019591351997363	1565.3351526291729	37.5
0	652.0	1.0432772454253516	1563.6797587784256	37.5
0	656.0	1.0693763931240228	1561.8609197386263	37.5
0	660.0	1.092414647268853	1561.4541251389398	37.5
0	664.0	1.0934031210671695	1558.692892307307	37.5
0	668.0	1.0776829591842878	1558.2839111673118	37.5
1	0.0	0.9965737102383444	1718.3823081125315	37.5
1	4.0	1.0390907373077174	1710.72353009927	37.5
1	8.0	1.0604014992747817	1710.3650481112802	37.5
1	12.0	1.0260800806350974	1710.0636436705904	37.5
1	16.0	0.9695714042977529	1709.5762533875584	37.5
1	20.0	0.9207391146776577	1710.5711894952194	37.5
1	24.0	0.9099813660499594	1708.6226505566715	37.5
1	28.0	0.8984601694035675	1709.4172794583617	37.5
1	32.0	0.8918669830249686	1710.4626221851486	37.5
1	36.0	0.8892141550563903	1709.042524284847	37.5
1	40.0	0.8830518697793508	1708.1311511378403	37.5
1	44.0	0.8849205509307199	1709.9174236453016	37.5
1	48.0	0.8883058010601755	1712.7468161596018	37.5
1	52.0	0.8917564472276223	1710.2975145857158	37.5
1	56.0	0.8916615564109139	1708.9643703655422	37.5
1	60.0	0.9017273733982837	1708.426091790118	37.5
1	64.0	0.9060423189922566	1707.8373368582318	37.5
1	68.0	0.9030086904667376	1709.0102517605678	37.5
1	72.0	0.9151823200867271	1708.7547684364167	37.5
1	76.0	0.9144191618810025	1709.6842047248929	37.5
1	80.0	0.9189876016636078	1709.102059135057	37.5
1	84.0	0.9159108179960731	1709.9852828366052	37.5
1	88.0	0.9283935310382616	1710.7891694834875	37.5
1	92.0	0.9337100713207005	1709.2036097022608	37.5
1	96.0	0.9293515097008971	1710.531191571428	37.5
1	100.0	0.9378600737788286	1709.0031583390555	37.5
1	104.0	0.9387999438989707	1709.8449622819303	37.5
1	108.0	0.9387609544687552	1708.0061520474542	37.5
1	112.0	0.9436109301778426	1708.5377277457726	37.5
1	116.0	0.9476935299439179	1709.072190384887	37.5
1	120.0	0.9485943809483134	1709.7812836324613	37.5
1	124.0	0.952071195936054	1710.337780299402	37.5
1	128.0	0.9586775260958617	1707.7036869117906	37.5
1	132.0	0.9585229360320614	1709.3178661594352	37.5
1	136.0	0.9598218080298142	1707.5075749540822	37.5
1	140.0	0.9627593788379398	1709.564398243563	37.5
1	144.0	0.967554311581081	1709.2709437499916	37.5
1	148.0	0.9621604167440629	1710.6970995985596	37.5
1	152.0	0.9710676521339472	1710.2583736845188	37.5
1	156.0	0.9767139039444429	1709.1483817820344	37.5
1	160.0	0.9831163982435912	1710.6475169796308	37.5
1	164.0	0.9912599775128311	1709.02210185491	37.5
1	168.0	1.0140758628506965	1710.1085647745767	37.5
1	172.0	1.0403429109380984	1708.7210524803086	37.5
1	176.0	1.0461343658846585	1707.2412288622645	37.5
1	180.0	1.0255998835645705	1707.0954521273716	37.5
1	184.0	0.9817494245792545	1709.1808514698678	37.5
1	188.0	0.9352508162464631	1709.410220646546	37.5
1	192.0	0.916431354127148	1708.162690682353	37.5
1	196.0	0.9114552499687985	1708.3272931471647	37.5
1	200.0	0.9070733809305226	1708.4726991952273	37.5
1	204.0	0.895655350826164	1709.389950735263	37.5
1	208.0	0.8958703238139698	1709.636864172708	37.5
1	212.0	0.8942292615166954	1710.3651455857428	37.5
1	216.0	0.896129235998893	1712.0401575009498	37.5
1	220.0	0.9016590807807453	1709.6364290899548	37.5
1	224.0	0.8992786062400769	1710.959225615845	37.5
1	228.0	0.9025105372573932	1710.862567528084	37.5
1	232.0	0.9040743230383201	1714.758756904858	37.5
1	236.0	0.9069307861111808	1714.244733114861	37.5
1	240.0	0.911497847218363	1712.7748347977615	37.5
1	244.0	0.911474179294264	1714.0839796198013	37.5
1	248.0	0.9178350792160268	1715.2734419867886	37.5
1	252.0	0.922560167741982	1714.865141277081	37.5
1	256.0	0.9245405736281047	1714.55181535418	37.5
1	260.0	0.9203348108655641	1715.3142587338489	37.5
1	264.0	0.9276498582310454	1716.2509929045634	37.5
1	268.0	0.9315446719994049	1713.9408212286316	37.5
1	272.0	0.9269199739974674	1713.323716718776	37.5
1	276.0	0.9336671891778632	1713.5655127444545	37.5
1	280.0	0.9344085300370877	1713.5340378317303	37.5
1	284.0	0.9383601556379741	1714.7105153194057	37.5
1	288.0	0.9440409263595336	1715.137585189688	37.5
1	292.0	0.9409645328831565	1714.8298265843955	37.5
1	296.0	0.9432305066710553	1712.5603703313243	37.5
1	300.0	0.9433951970250359	1714.8944821091568	37.5
1	304.0	0.9506132168560276	1715.5409223839526	37.5
1	308.0	0.9474621407921118	1714.9185724680117	37.5
1	312.0	0.9494734758306497	1713.4027944906904	37.5
1	316.0	0.9472796427269682	1714.6792748527787	37.5
1	320.0	0.947350427075719	1714.0060106025448	37.5
1	324.0	0.9511219664510642	1713.4745684479103	37.5
1	328.0	0.9511345602918653	1713.8298905497152	37.5
1	332.0	0.95258758380956	1714.1669268099388	37.5
1	336.0	0.9586645286196643	1712.00427638139	37.5
1	340.0	0.959598493846957	1713.2676574410957	37.5
1	344.0	0.9584361440744029	1713.9126869137772	37.5
1	348.0	0.9589239907449951	1713.229249106895	37.5
1	352.0	0.9663174145076386	1714.065475862402	37.5
1	356.0	0.9623834068798998	1719.518632095857	37.5
1	360.0	0.9614171671830871	1716.3079889892672	37.5
1	364.0	0.9579780520067316	1716.2373929681346	37.5
1	368.0	0.9668573497097416	1716.599571874346	37.5
1	372.0	0.9747087278275284	1716.653080358043	37.5
1	376.0	0.9728228595980611	1715.4762828174114	37.5
1	380.0	0.978165230535124	1717.8538026408696	37.5
1	384.0	0.977780297624701	1717.8423711119383	37.5
1	388.0	0.978860324408604	1715.439587093169	37.5
1	392.0	0.9872496460688148	1714.3657976871227	37.5
1	396.0	0.9893390973770769	1712.2874498746548	37.5
1	400.0	1.0212206320419697	1710.3505601047384	37.5
1	404.0	1.0435573366257258	1711.8382100363306	37.5
1	408.0	1.0335978150552234	1711.9997040323697	37.5
1	412.0	1.0240709894656042	1713.0730119893694	37.5
1	416.0	0.9716768788837161	1713.2094140522945	37.5
1	420.0	0.9220818175762668	1714.198254744106	37.5
1	424.0	0.9024241207997441	1713.3912488489657	37.5
1	428.0	0.8989131584249275	1713.857565138749	37.5
1	432.0	0.8930140440772254	1712.8608637490888	37.5
1	436.0	0.8926537192224664	1715.0609358036188	37.5
1	440.0	0.8900721401592411	1714.2478475083922	37.5
1	444.0	0.8921254337535782	1714.8317298569505	37.5
1	448.0	0.8877237169917593	1716.5378889623048	37.5
1	452.0	0.8929110259628461	1715.2919088491774	37.5
1	456.0	0.8920488372413573	1715.108420838075	37.5
1	460.0	0.8892387362235772	1714.5859423218023	37.5
1	464.0	0.8962663167569827	1714.765027791576	37.5
1	468.0	0.8977579171737788	1716.5532924559998	37.5
1	472.0	0.8997432134557419	1715.3709227705542	37.5
1	476.0	0.9051345403766947	1714.6392314602872	37.5
1	480.0	0.9020263853400998	1715.9139082775182	37.5
1	484.0	0.9095876433259407	1714.4437926716807	37.5
1	488.0	0.9143447275268077	1715.518733478648	37.5
1	492.0	0.908817257250218	1714.0944451221462	37.5
1	496.0	0.9141737010816935	1714.4220652770107	37.5
1	500.0	0.9160150428392961	1713.5373714070392	37.5
1	504.0	0.9211859637817695	1715.132415070154	37.5
1	508.0	0.9217440448607052	1714.9430733072156	37.5
1	512.0	0.9198013647987112	1713.8143270651813	37.5
1	516.0	0.9250702497344518	1714.3738004077882	37.5
1	520.0	0.9307528673608232	1714.694007093247	37.5
1	524.0	0.9273034771506545	1715.519153700084	37.5
1	528.0	0.9299299095298185	1714.283237478704	37.5
1	532.0	0.9326233767498345	1713.7736627956997	37.5
1	536.0	0.9331477973382529	1714.023539604058	37.5
1	540.0	0.9350680097351511	1714.427581741203	37.5
1	544.0	0.933630887349511	1714.1447949261149	37.5
1	548.0	0.9356226347919443	1714.1482507537478	37.5
1	552.0	0.9384951737404926	1714.728057800021	37.5
1	556.0	0.9372675059681791	1714.2490781604115	37.5
1	560.0	0.9391773132675449	1713.7465406446925	37.5
1	564.0	0.9337300923056735	1715.1749345456053	37.5
1	568.0	0.9418811372323929	1718.4840459114198	37.5
1	572.0	0.9394726989921062	1718.6350948325896	37.5
1	576.0	0.9402938729621477	1718.6722527526754	37.5
1	580.0	0.9420729402110193	1720.0744904443409	37.5
1	584.0	0.9444787324970092	1720.3114789015776	37.5
1	588.0	0.944838934633623	1718.717581674562	37.5
1	592.0	0.9413367905789651	1719.1946039891457	37.5
1	596.0	0.9420150505343997	1719.6223523407034	37.5
1	600.0	0.944875727671761	1718.482343052252	37.5
1	604.0	0.9420440620893452	1719.8748484515831	37.5
1	608.0	0.9527194617156488	1717.8085939600564	37.5
1	612.0	0.9530069322205114	1717.9660065999658	37.5
1	616.0	0.948875435841608	1717.2223387693796	37.5
1	620.0	0.9493912462118185	1718.8172767353328	37.5
1	624.0	0.9535800560109554	1717.5599648225752	37.5
1	628.0	0.9527602940746547	1718.1591824688792	37.5
1	632.0	0.9510194989175325	1717.3027262700991	37.5
1	636.0	0.9485356757456236	1718.67780887113	37.5
1	640.0	0.9548009007955763	1717.4468635771084	37.5
1	644.0	0.9567995676278686	1717.8578453835437	37.5
1	648.0	0.9534162237742865	1718.7866076534808	37.5
1	652.0	0.95892068011816	1719.5579394700897	37.5
1	656.0	0.9531906486053588	1718.3416039096016	37.5
1	660.0	0.9600923274586225	1719.631368173871	37.5
1	664.0	0.9619739889691633	1719.884878996511	37.5
1	668.0	0.9547956199053439	1719.834465597061	37.5
2	0.0	1.0778335126832919	1185.2681972640564	37.5
2	4.0	1.1085638175837769	1183.7233533945025	37.5
2	8.0	1.1058372077002676	1172.1108880416357	37.5
2	12.0	1.0566370881089764	1176.222626404412	37.5
2	16.0	0.9854851521644388	1176.2056278511536	37.5
2	20.0	0.9550586899233636	1189.6199739074852	37.5
2	24.0	0.9479485425131862	1185.9100007689133	37.5
2	28.0	0.9357746503379059	1186.241196655444	37.5
2	32.0	0.9343910263928993	1184.2017122242994	37.5
2	36.0	0.9312879600806688	1182.5936535694664	37.5
2	40.0	0.9301414422956814	1184.258264749412	37.5
2	44.0	0.9261450203220655	1182.095493865075	37.5
2	48.0	0.9296444826362562	1184.7478397848456	37.5
2	52.0	0.9308675957505467	1184.4139790358022	37.5
2	56.0	0.9376622744150072	1185.6006433423647	37.5
2	60.0	0.945125116417509	1184.5148542091763	37.5
2	64.0	0.9477527876349501	1185.6793033363365	37.5
2	68.0	0.9487587203509962	1186.1403998104852	37.5
2	72.0	0.9609017752235578	1183.3498129308396	37.5
2	76.0	0.963626187835306	1185.160766123536	37.5
2	80.0	0.9645293962259638	1183.9772867828272	37.5
2	84.0	0.973494370133726	1182.5692493762172	37.5
2	88.0	0.9741404945771027	1184.9682872064766	37.5
2	92.0	0.9823114554921699	1186.4934329056296	37.5
2	96.0	0.9810003290642202	1185.6041808645962	37.5
2	100.0	0.985267973716482	1183.5078978157017	37.5
2	104.0	0.9927936104825916	1184.8804370825196	37.5
2	108.0	0.9978417675135001	1184.533246308442	37.5
2	112.0	0.9962107623746616	1183.4912857578954	37.5
2	116.0	0.9996531527288873	1183.662465977679	37.5
2	120.0	1.008450370451684	1183.3931117452971	37.5
2	124.0	1.0041455413872087	1184.0531414602226	37.5
2	128.0	1.009903612210007	1184.5012035233112	37.5
2	132.0	1.0145323397593857	1184.573913572873	37.5
2	136.0	1.0171273129578315	1183.421862862307	37.5
2	140.0	1.01306403823257	1184.3731824746772	37.5
2	144.0	1.0254518990373245	1184.8558821785605	37.5
2	148.0	1.0358497589262692	1183.46845851035	37.5
2	152.0	1.0640633828866002	1183.2869449397383	37.5
2	156.0	1.1061115985132255	1184.3377026137314	37.5
2	160.0	1.1140646766859645	1184.9915021366169	37.5
2	164.0	1.1027257675749131	1184.82368209328	37.5
2	168.0	1.0409440381621753	1184.4035982093155	37.5
2	172.0	0.9872137211944976	1182.058370399291	37.5
2	176.0	0.9651864617835018	1183.6419505192634	37.5
2	180.0	0.9531031980077282	1183.8034649081008	37.5
2	184.0	0.9433667519548932	1184.2971401508212	37.5
2	188.0	0.9382015774009539	1185.65173542988	37.5
2	192.0	0.9356655368787499	1183.5188222834067	37.5
2	196.0	0.9348266718150506	1182.4564131300249	37.5
2	200.0	0.938192324574975	1182.0176644781088	37.5
2	204.0	0.9371852871224088	1180.5488840868709	37.5
2	208.0	0.9410339184970421	1186.4593292522948	37.5
2	212.0	0.9464203972742157	1185.7630555357462	37.5
2	216.0	0.9472272024362361	1184.88642943778	37.5
2	220.0	0.9491493820282387	1184.2514704117052	37.5
2	224.0	0.9540473414762675	1184.8657855994843	37.5
2	228.0	0.9554195336254528	1184.079909336774	37.5
2	232.0	0.9574735718159346	1184.0930885775736	37.5
2	236.0	0.9677231070395556	1186.046985318141	37.5
2	240.0	0.9665737798782342	1186.5386836486057	37.5
2	244.0	0.9694248225269515	1186.0715749324836	37.5
2	248.0	0.9728248121087327	1187.7699513270604	37.5
2	252.0	0.9731065240237821	1186.9746625130954	37.5
2	256.0	0.9752213800093404	1186.9664103725404	37.5
2	260.0	0.9794883483302625	1187.0738824341531	37.5
2	264.0	0.978221365528594	1188.4661717623032	37.5
2	268.0	0.9815999466222023	1187.3636124053662	37.5
2	272.0	0.9864847956473405	1186.5786646472927	37.5
2	276.0	0.9868338025306804	1186.60156308387	37.5
2	280.0	0.9910658357366376	1185.3055603855546	37.5
2	284.0	0.9937793490087208	1186.0034153665545	37.5
2	288.0	0.997230869836031	1185.9861991076573	37.5
2	292.0	0.9913236557515708	1186.4352954398664	37.5
2	296.0	0.9961801248731894	1185.9342674707457	37.5
2	300.0	0.9951104487334783	1187.7715275513008	37.5
2	304.0	0.9945002096753092	1186.8952022486965	37.5
2	308.0	1.0050977954113876	1185.815909188962	37.5
2	312.0	1.005953400480835	1186.6185171293523	37.5
2	316.0	1.0043982485030076	1186.0429512485282	37.5
2	320.0	1.0009817026148706	1186.944137710537	37.5
2	324.0	1.003199126849354	1187.549327908194	37.5
2	328.0	1.0026811029680656	1186.439116318307	37.5
2	332.0	1.006556319366894	1187.7356521979252	37.5
2	336.0	1.012020888401048	1187.8874479733047	37.5
2	340.0	1.0168320693356567	1187.7119877878831	37.5
2	344.0	1.01972403003042	1186.8118355419538	37.5
2	348.0	1.0250573907846907	1186.2572897732225	37.5
2	352.0	1.0360663680644557	1186.9492366776285	37.5
2	356.0	1.0538090822505248	1180.0730845462597	37.5
2	360.0	1.092401504859212	1178.507640344683	37.5
2	364.0	1.101638702131165	1177.9004914902127	37.5
2	368.0	1.0986656995380892	1176.42985936511	37.5
2	372.0	1.0591232012851857	1176.934578772274	37.5
2	376.0	0.9876023265948941	1173.2108771117332	37.5
2	380.0	0.9541096381874927	1176.3149935601853	37.5
2	384.0	0.9408120475042042	1175.7918384366246	37.5
2	388.0	0.9296681819463969	1173.5504286775265	37.5
2	392.0	0.9334333384260766	1173.8890796903067	37.5
2	396.0	0.925045314975205	1172.694543495185	37.5
2	400.0	0.922215278422224	1173.0001278400885	37.5
2	404.0	0.9259489334691245	1171.8300181185082	37.5
2	408.0	0.9175668669365903	1173.8616078862815	37.5
2	412.0	0.9235707581885907	1171.7264403886743	37.5
2	416.0	0.9219316890991646	1171.9819708760642	37.5
2	420.0	0.9283257715086289	1173.6792991114114	37.5
2	424.0	0.9315079043608262	1171.2715812894037	37.5
2	428.0	0.9313021894819717	1173.1313011002744	37.5
2	432.0	0.9365227849917357	1171.17883325022	37.5
2	436.0	0.9398584710707668	1170.2115411969826	37.5
2	440.0	0.9415701035142021	1171.1470176571509	37.5
2	444.0	0.9439145739895559	1173.3439737107312	37.5
2	448.0	0.9500611191287252	1172.5897750456097	37.5
2	452.0	0.9507398115273782	1170.374426648031	37.5
2	456.0	0.9556456788495318	1171.9678369972576	37.5
2	460.0	0.953553441749827	1171.9324264002094	37.5
2	464.0	0.9545156210307496	1171.8031047506563	37.5
2	468.0	0.9549929747921511	1169.671524732924	37.5
2	472.0	0.9569815649191542	1168.6879284138051	37.5
2	476.0	0.959372962384379	1169.252375030789	37.5
2	480.0	0.9681078795857007	1169.7445739785226	37.5
2	484.0	0.9640416394076425	1170.3873216546228	37.5
2	488.0	0.9637449319508674	1171.1629622942285	37.5
2	492.0	0.9663523652536081	1169.4155080343553	37.5
2	496.0	0.9705892628426616	1172.5316724348793	37.5
2	500.0	0.9704519614800825	1168.725473861027	37.5
2	504.0	0.9722818478569729	1169.4400179969248	37.5
2	508.0	0.9749605040523227	1168.9528222717404	37.5
2	512.0	0.9743759395723147	1169.1900163388557	37.5
2	516.0	0.9768390541722813	1169.187441276316	37.5
2	520.0	0.9775851455902003	1171.1877272899706	37.5
2	524.0	0.9753131084051364	1171.0502524523934	37.5
2	528.0	0.98081529186687	1171.6351288553146	37.5
2	532.0	0.9797264703476994	1172.744626639443	37.5
2	536.0	0.9848847393232443	1171.4522805406173	37.5
2	540.0	0.981190533407456	1172.9787856684509	37.5
2	544.0	0.9823199746312112	1169.884272860261	37.5
2	548.0	0.98569142823301	1172.2670386710004	37.5
2	552.0	0.9844459059450019	1174.6276698933843	37.5
2	556.0	0.9849304132109572	1174.7412646837674	37.5
2	560.0	0.9836558607008338	1175.0676667992814	37.5
2	564.0	0.987987262588225	1176.2281370663457	37.5
2	568.0	0.9906574646418299	1180.9316925778917	37.5
2	572.0	0.9932021812191941	1182.55918125083	37.5
2	576.0	0.9903132778269237	1181.5114314661823	37.5
2	580.0	0.9889326973729454	1180.8138066566037	37.5
2	584.0	1.0034215814841798	1180.1122559775954	37.5
2	588.0	0.9980349084165201	1179.3001018897455	37.5
2	592.0	0.9984393224442198	1179.887244720205	37.5
2	596.0	1.0013185368945061	1180.193502291454	37.5
2	600.0	1.0011183107045998	1179.4266912948517	37.5
2	604.0	1.004541399602903	1181.5597086103649	37.5
2	608.0	1.0061089734710027	1180.5726126327263	37.5
2	612.0	1.0037542417732999	1178.4795528961013	37.5
2	616.0	1.008675248512363	1178.3361775934775	37.5
2	620.0	1.0081799597691825	1180.7311454608002	37.5
2	624.0	1.0211308143886695	1178.8241680721906	37.5
2	628.0	1.0162817206850199	1177.687635273405	37.5
2	632.0	1.044927338282151	1179.042212793845	37.5
2	636.0	1.0818429273980092	1179.0455629612372	37.5
2	640.0	1.0887949311371592	1179.6770260623946	37.5
2	644.0	1.0834894178302519	1180.309855793498	37.5
2	648.0	1.0510191603191248	1178.6403964271583	37.5
2	652.0	0.9867897357628727	1178.0212337507137	37.5
2	656.0	0.9393131165268434	1176.610168062036	37.5
2	660.0	0.9144604049064202	1178.6173860714437	37.5
2	664.0	0.912698737755319	1180.2795953561376	37.5
2	668.0	0.904299971041245	1180.7290774051107	37.5
3	0.0	1.0594748161693404	1030.7478021684756	37.5
3	4.0	1.0861532218170094	1015.432926887667	37.5
3	8.0	1.0936071172383852	1008.8526040948047	37.5
3	12.0	1.0588728423706861	1019.5892951466828	37.5
3	16.0	0.9849118700608304	1020.2767018418398	37.5
3	20.0	0.978161558738818	1038.422492251378	37.5
3	24.0	0.9353451503755943	1037.6378124080352	37.5
3	28.0	0.9260356532900083	1036.1072216236985	37.5
3	32.0	0.9204654881301173	1034.2499518605484	37.5
3	36.0	0.916177413075421	1033.8975292382984	37.5
3	40.0	0.9105476527194134	1032.1296307084754	37.5
3	44.0	0.9126386047961431	1030.958251027069	37.5
3	48.0	0.9111969222096581	1032.9786340999258	37.5
3	52.0	0.9186698329467743	1034.25620260574	37.5
3	56.0	0.9201791140587006	1032.820089451944	37.5
3	60.0	0.9225766003087339	1031.5675776828316	37.5
3	64.0	0.9325115392112157	1031.9064639882863	37.5
3	68.0	0.9355596822226919	1029.7770156770498	37.5
3	72.0	0.9410044573615425	1031.9070257859416	37.5
3	76.0	0.9462925057188118	1030.4648842869335	37.5
3	80.0	0.9499243226763663	1031.7735957650752	37.5
3	84.0	0.9545925653863762	1031.661555875669	37.5
3	88.0	0.9599775112144157	1032.4382197409636	37.5
3	92.0	0.9614816157903197	1031.7160859145915	37.5
3	96.0	0.968084816450193	1029.8230413913925	37.5
3	100.0	0.9701638026647604	1030.9480046967362	37.5
3	104.0	0.9760344844583547	1031.9314989121094	37.5
3	108.0	0.974574749027651	1032.1739282705005	37.5
3	112.0	0.9835414155665141	1030.3729094499265	37.5
3	116.0	0.9842145690534831	1032.4246203903276	37.5
3	120.0	0.985453629782494	1030.284311347813	37.5
3	124.0	0.9912948911628156	1030.860892816214	37.5
3	128.0	0.9926003624268267	1029.585471064093	37.5
3	132.0	0.9941152102659329	1028.942325614733	37.5
3	136.0	0.9995378225470396	1030.4727834441053	37.5
3	140.0	1.0020098353081484	1031.6608185118298	37.5
3	144.0	1.008550059115207	1032.68720385393	37.5
3	148.0	1.01790322300191	1030.5220612628132	37.5
3	152.0	1.0315313732352749	1029.8541698339109	37.5
3	156.0	1.0683782384846836	1029.9162391502275	37.5
3	160.0	1.0963250515342926	1030.755557967626	37.5
3	164.0	1.095269580155465	1030.6574504209436	37.5
3	168.0	1.0555295689414057	1031.0402736795847	37.5
3	172.0	0.9902924124918955	1033.2618258426007	37.5
3	176.0	0.9534655684594612	1033.710275485539	37.5
3	180.0	0.9377173189826132	1034.601346386941	37.5
3	184.0	0.9331625352654187	1035.8837097199191	37.5
3	188.0	0.9304442252499433	1033.7815202877373	37.5
3	192.0	0.9213717562861445	1034.8210980498666	37.5
3	196.0	0.922582541162611	1034.8224671141031	37.5
3	200.0	0.9235722437292584	1034.209074890069	37.5
3	204.0	0.9223597594286677	1035.123894569486	37.5
3	208.0	0.9299117228942863	1033.7487457513091	37.5
3	212.0	0.9295671017661264	1035.1885381682707	37.5
3	216.0	0.9351214425819928	1035.5064318774598	37.5
3	220.0	0.9364925179859457	1035.1812740355513	37.5
3	224.0	0.9447511696632188	1034.1815760699371	37.5
3	228.0	0.9417022116609086	1036.5622309986138	37.5
3	232.0	0.9480782950543941	1038.3751022919969	37.5
3	236.0	0.9516857900964666	1038.5209520409628	37.5
3	240.0	0.9540606712721108	1037.861825614115	37.5
3	244.0	0.9558540635721585	1036.6100861202865	37.5
3	248.0	0.955801253404294	1034.7645138440002	37.5
3	252.0	0.9617013295984174	1033.548612780971	37.5
3	256.0	0.9620830883289925	1035.0325858593976	37.5
3	260.0	0.9658726205523939	1035.004481610792	37.5
3	264.0	0.9669584922329841	1032.851770397267	37.5
3	268.0	0.9693264019932816	1032.1977307480324	37.5
3	272.0	0.9746831500070086	1033.0933037558948	37.5
3	276.0	0.9717615503984944	1032.4615207018655	37.5
3	280.0	0.9790635834213854	1032.0744332957072	37.5
3	284.0	0.9783252334026008	1032.5381768862137	37.5
3	288.0	0.9817784988864997	1031.0395577880438	37.5
3	292.0	0.9801956191265007	1031.7760084708918	37.5
3	296.0	0.9846723560164272	1030.146898798757	37.5
3	300.0	0.991057439819278	1030.5038125573878	37.5
3	304.0	0.9932482808323184	1033.363215674519	37.5
3	308.0	0.9841657709494009	1031.784727336137	37.5
3	312.0	0.9948518538427443	1032.5191583796975	37.5
3	316.0	0.9939644768145524	1030.241582445644	37.5
3	320.0	0.9896462790024999	1030.6525912588456	37.5
3	324.0	0.9964786779482675	1031.7773075855473	37.5
3	328.0	1.0001494619960805	1028.7714922049283	37.5
3	332.0	0.9992738947535879	1029.9320324469647	37.5
3	336.0	1.0050880768675814	1029.0978662729533	37.5
3	340.0	1.0087574042017398	1028.2386704124392	37.5
3	344.0	1.0136859044137785	1027.5402279092807	37.5
3	348.0	1.0216883565770607	1026.8853505385985	37.5
3	352.0	1.0440904752408768	1025.6698804057628	37.5
3	356.0	1.0771549054480627	1026.5211968177975	37.5
3	360.0	1.089523700714341	1023.6667419244168	37.5
3	364.0	1.084375254157437	1022.0539674368064	37.5
3	368.0	1.049972433671631	1020.5714982112112	37.5
3	372.0	0.9819736862987983	1018.030197531128	37.5
3	376.0	0.9432357640153377	1016.5514106400908	37.5
3	380.0	0.9304873301698156	1017.6917881315176	37.5
3	384.0	0.9236406676446535	1017.6379840216562	37.5
3	388.0	0.921437514008006	1020.0310066825904	37.5
3	392.0	0.9202034391300353	1023.5678428902106	37.5
3	396.0	0.9172659457350407	1022.5030467211848	37.5
3	400.0	0.913053489726661	1023.1118722343432	37.5
3	404.0	0.9171989543239009	1025.5177909216657	37.5
3	408.0	0.917007132053004	1022.4016897251588	37.5
3	412.0	0.9216279275182664	1023.6876946952044	37.5
3	416.0	0.9250841064294745	1024.069415828402	37.5
3	420.0	0.9255049623140272	1024.7453797727517	37.5
3	424.0	0.9298252325498109	1023.1330375991972	37.5
3	428.0	0.9294718451269801	1021.9906672769602	37.5
3	432.0	0.934087021839575	1022.9566554451484	37.5
3	436.0	0.9352153463180976	1023.1342117527946	37.5
3	440.0	0.9372185574098855	1021.553038646734	37.5
3	444.0	0.9450610051858639	1020.6228215075196	37.5
3	448.0	0.9466541773966451	1020.1182963697968	37.5
3	452.0	0.9483487472828791	1021.6517156928736	37.5
3	456.0	0.9536533917707124	1020.2009938173238	37.5
3	460.0	0.9518614215758002	1021.4875514719262	37.5
3	464.0	0.9525452402877399	1021.757321963623	37.5
3	468.0	0.9591327032375954	1020.4328824066474	37.5
3	472.0	0.9565448211196884	1021.0382022796642	37.5
3	476.0	0.9603599238702754	1020.799214826786	37.5
3	480.0	0.9650349298936813	1023.5489404190192	37.5
3	484.0	0.9611219325922834	1023.3136807475714	37.5
3	488.0	0.9673491450528242	1021.8734547334774	37.5
3	492.0	0.9689998314402156	1020.8925927478546	37.5
3	496.0	0.9690676423654951	1018.3967876361836	37.5
3	500.0	0.9707442894712298	1019.0586871549413	37.5
3	504.0	0.968745622013837	1016.4151595523118	37.5
3	508.0	0.9686123024038158	1016.6296572387868	37.5
3	512.0	0.9721996115566754	1016.5657658065776	37.5
3	516.0	0.9756777712364206	1017.836020730886	37.5
3	520.0	0.9802383471997144	1016.0226649052496	37.5
3	524.0	0.9734263076365913	1017.8327108717556	37.5
3	528.0	0.9750429953677956	1020.0511641969237	37.5
3	532.0	0.9758291742267099	1019.1023423265644	37.5
3	536.0	0.979362116744963	1018.3360423371702	37.5
3	540.0	0.9765182952405035	1017.5659750827792	37.5
3	544.0	0.982746964414699	1017.9088592642158	37.5
3	548.0	0.9790009949414392	1019.4415662469607	37.5
3	552.0	0.9865544931589438	1022.352087604916	37.5
3	556.0	0.9833098672975373	1020.4747491300706	37.5
3	560.0	0.9870701872096166	1023.1700763220982	37.5
3	564.0	0.9900857362530725	1024.5161181521855	37.5
3	568.0	0.9965788509810533	1030.9559179689925	37.5
3	572.0	0.9922569853721207	1027.5911789498907	37.5
3	576.0	0.9991616477202504	1029.0053369520497	37.5
3	580.0	1.0006341207996563	1030.1701236811546	37.5
3	584.0	0.9976667907874873	1028.5288764342813	37.5
3	588.0	0.9971420053955546	1028.510033920351	37.5
3	592.0	0.9998599166240972	1029.2050316909556	37.5
3	596.0	1.004225058842989	1028.508931249092	37.5
3	600.0	1.0042752591406952	1028.52845069012	37.5
3	604.0	1.0090713804993778	1027.9886737765491	37.5
3	608.0	1.0199026925415295	1026.5710300769044	37.5
3	612.0	1.0438792325257125	1025.6819793826942	37.5
3	616.0	1.0782706768466888	1025.7626632054166	37.5
3	620.0	1.0874999940600127	1025.3858194094869	37.5
3	624.0	1.0808904897203573	1024.5989003031136	37.5
3	628.0	1.0520592087719778	1023.3312548630108	37.5
3	632.0	0.9792772900890027	1020.944594880572	37.5
3	636.0	0.9314857883916519	1019.8574588375805	37.5
3	640.0	0.9182915481423556	1019.8616787417562	37.5
3	644.0	0.9089082008770333	1017.3380663290744	37.5
3	648.0	0.9120826877852962	1021.9454325144382	37.5
3	652.0	0.9012368780490557	1018.7270042585578	37.5
3	656.0	0.8982149733003297	1018.2404358961368	37.5
3	660.0	0.8984488755949698	1021.61436078098	37.5
3	664.0	0.9014174196103233	1021.098328486726	37.5
3	668.0	0.9002252772754082	1018.1492330847576	37.5
4	0.0	1.064305813624142	1789.1883194271916	37.5
4	4.0	1.0979013950675371	1792.904898216651	37.5
4	8.0	1.0966570421756794	1795.9196751731383	37.5
4	12.0	1.0379444511792548	1795.693253674811	37.5
4	16.0	0.975648214528963	1795.6349651876783	37.5
4	20.0	0.9377912108352624	1795.8937416278793	37.5
4	24.0	0.9311272848554384	1795.8728113972306	37.5
4	28.0	0.9191684908815738	1794.0396418764078	37.5
4	32.0	0.9195661144058115	1795.9337706049837	37.5
4	36.0	0.9141909377936029	1795.6881631801311	37.5
4	40.0	0.9123631190576175	1794.2315414204254	37.5
4	44.0	0.9137855406378184	1794.3798469863511	37.5
4	48.0	0.9117709764138707	1796.7656766007206	37.5
4	52.0	0.9159319416263595	1796.1699459306951	37.5
4	56.0	0.9214479626904889	1795.2957071829746	37.5
4	60.0	0.9269643999585196	1794.6718838558556	37.5
4	64.0	0.9324242334959743	1795.2965498574245	37.5
4	68.0	0.9365866033966301	1794.3226312441366	37.5
4	72.0	0.9396123724683375	1796.5180729854842	37.5
4	76.0	0.9438492948928127	1794.2002770683182	37.5
4	80.0	0.9510390019077675	1795.2509288266483	37.5
4	84.0	0.9514749161909244	1795.5612711997278	37.5
4	88.0	0.9572103807620115	1794.5084644336398	37.5
4	92.0	0.961822328914297	1794.0790572959568	37.5
4	96.0	0.9686154196240616	1794.8514523743088	37.5
4	100.0	0.9688973124509956	1794.704142753067	37.5
4	104.0	0.9734139759226286	1795.5956913810512	37.5
4	108.0	0.9745354820821933	1793.3675362091788	37.5
4	112.0	0.9794371601752677	1794.868301373297	37.5
4	116.0	0.9829381040385347	1794.5128516080756	37.5
4	120.0	0.9804896992729749	1794.5924488283226	37.5
4	124.0	0.9863628753099029	1793.7988943808327	37.5
4	128.0	0.9900834187565904	1794.3392532680375	37.5
4	132.0	0.9883495320385784	1794.9406710016062	37.5
4	136.0	0.9950524885909691	1794.2828265163848	37.5
4	140.0	0.995050062127831	1794.6950519129873	37.5
4	144.0	1.000064999707545	1793.7217954258897	37.5
4	148.0	1.0027116850634046	1793.6013177260052	37.5
4	152.0	1.0058519882461996	1794.351161928883	37.5
4	156.0	1.0141331639795563	1793.5714321532196	37.5
4	160.0	1.0280633452014676	1793.3393254330524	37.5
4	164.0	1.0590107512846432	1793.6737397566933	37.5
4	168.0	1.091624377661165	1793.5019715378537	37.5
4	172.0	1.0915216980833025	1792.3876737790542	37.5
4	176.0	1.0812967575367443	1795.080406235749	37.5
4	180.0	1.0193539040113957	1796.113803774738	37.5
4	184.0	0.9647499738775779	1796.440007841717	37.5
4	188.0	0.9440815149760119	1795.3369651863757	37.5
4	192.0	0.9395853089778502	1792.9457325419107	37.5
4	196.0	0.9272734180192247	1794.920359318559	37.5
4	200.0	0.922175225103328	1794.3016994629952	37.5
4	204.0	0.9227356623912033	1793.6696488731966	37.5
4	208.0	0.9237705721265549	1794.488046728009	37.5
4	212.0	0.9254647488415572	1794.3904737131318	37.5
4	216.0	0.9237285209766005	1795.1511581959924	37.5
4	220.0	0.925610691791269	1793.654182613364	37.5
4	224.0	0.926041975806024	1793.9485280106048	37.5
4	228.0	0.9306627943039559	1793.6645639755177	37.5
4	232.0	0.933997100530242	1794.924323640072	37.5
4	236.0	0.9344012272404373	1795.5583047908874	37.5
4	240.0	0.9420454549283499	1795.1085243152118	37.5
4	244.0	0.9459016288213719	1793.5975241478443	37.5
4	248.0	0.944116496998013	1793.495540294324	37.5
4	252.0	0.9487676723679956	1794.090421881016	37.5
4	256.0	0.9574062111761015	1793.902045266281	37.5
4	260.0	0.951482399783755	1794.2974008058509	37.5
4	264.0	0.9567736707411852	1796.1456795246177	37.5
4	268.0	0.9620242577672637	1794.6327877259885	37.5
4	272.0	0.9653550782858764	1793.7406518333853	37.5
4	276.0	0.9659760472286464	1793.7027724987734	37.5
4	280.0	0.9687139072516332	1794.891307501446	37.5
4	284.0	0.9697808126618968	1793.9282220462435	37.5
4	288.0	0.9725176061623864	1793.567586604176	37.5
4	292.0	0.969982656998101	1793.8773004859486	37.5
4	296.0	0.9761675697570988	1793.2085248942767	37.5
4	300.0	0.9755314208287519	1794.594080888127	37.5
4	304.0	0.980484682192843	1792.9215458776064	37.5
4	308.0	0.9826708899574074	1793.5710019288804	37.5
4	312.0	0.9861403323878952	1793.9602067075896	37.5
4	316.0	0.9847163354871409	1794.0505100147757	37.5
4	320.0	0.9845001362952002	1794.057009390943	37.5
4	324.0	0.9817779734135638	1793.1183333334805	37.5
4	328.0	0.987435113612976	1794.1989107321554	37.5
4	332.0	0.9899259045950567	1794.1746588113178	37.5
4	336.0	0.9940626779557827	1794.6355118057115	37.5
4	340.0	0.989806491544949	1794.0656548845866	37.5
4	344.0	0.9925015345915901	1793.2791492318886	37.5
4	348.0	0.9931675836194191	1793.241356257197	37.5
4	352.0	0.9945777792100193	1795.629521329559	37.5
4	356.0	0.9938775348808729	1792.5381887758265	37.5
4	360.0	1.0003235375497015	1792.0676017389487	37.5
4	364.0	1.0025911131769694	1793.464660152241	37.5
4	368.0	1.0000221913692409	1792.912166563916	37.5
4	372.0	1.0106131166655765	1793.1675725151297	37.5
4	376.0	1.0123137705537926	1792.0811856962453	37.5
4	380.0	1.0154450473144787	1792.2483201480377	37.5
4	384.0	1.0172690796466846	1792.7309617215722	37.5
4	388.0	1.0288074410988304	1792.9183915723197	37.5
4	392.0	1.059013640059288	1792.3673466510138	37.5
4	396.0	1.090649317331486	1792.4096197616536	37.5
4	400.0	1.0951266235217028	1791.673771975927	37.5
4	404.0	1.0865538043613343	1791.7488608835106	37.5
4	408.0	1.0344332328428232	1791.7135237645628	37.5
4	412.0	0.9746046431105643	1793.0366549621697	37.5
4	416.0	0.9336507702383046	1793.4398827239538	37.5
4	420.0	0.9278863389274101	1793.8766732014751	37.5
4	424.0	0.9188736962943481	1792.5026507473017	37.5
4	428.0	0.9144086795760398	1792.5679034348582	37.5
4	432.0	0.9081914704460243	1792.498545282701	37.5
4	436.0	0.9156823009835658	1793.429721052217	37.5
4	440.0	0.913687922648831	1792.4165798605516	37.5
4	444.0	0.9051074037162884	1793.127827971747	37.5
4	448.0	0.9117072197393894	1793.549013060908	37.5
4	452.0	0.9117515641896593	1791.8504543869087	37.5
4	456.0	0.919128693023916	1793.5128671335824	37.5
4	460.0	0.9180819849596855	1791.6582159409306	37.5
4	464.0	0.9227060550505963	1792.4178948794242	37.5
4	468.0	0.9229336592811552	1793.7591434533858	37.5
4	472.0	0.9308267248765544	1792.5859416049143	37.5
4	476.0	0.9333667059572193	1792.9999652124295	37.5
4	480.0	0.9352983530106542	1794.2637616481811	37.5
4	484.0	0.9387454244814473	1791.666755790065	37.5
4	488.0	0.9379813708916835	1792.574478097561	37.5
4	492.0	0.9409305844582966	1792.9468566628425	37.5
4	496.0	0.9410571291790722	1792.907023793327	37.5
4	500.0	0.9420686274449759	1792.8033464435653	37.5
4	504.0	0.9530004497492158	1793.211804340282	37.5
4	508.0	0.9475815717273717	1792.3147950596629	37.5
4	512.0	0.9521239357899094	1791.115472391557	37.5
4	516.0	0.9536880227730135	1792.4138715228407	37.5
4	520.0	0.9533539078132872	1792.2544687427776	37.5
4	524.0	0.9549058468450222	1792.4815192509432	37.5
4	528.0	0.9548733756627594	1792.9262286327796	37.5
4	532.0	0.963323009925165	1792.410605907266	37.5
4	536.0	0.9646197639399187	1791.661781986735	37.5
4	540.0	0.9640371232256318	1793.4511145972594	37.5
4	544.0	0.9679336428843356	1792.924384859995	37.5
4	548.0	0.963522498558501	1792.6376352896102	37.5
4	552.0	0.966409411603639	1793.5915133444548	37.5
4	556.0	0.9668878307102156	1792.9565407199134	37.5
4	560.0	0.9758682550104912	1792.8255221649056	37.5
4	564.0	0.9644245653899666	1792.8847308328488	37.5
4	568.0	0.9690569075334156	1792.6358094689767	37.5
4	572.0	0.9739625655762962	1792.8625466682454	37.5
4	576.0	0.9771331475929104	1792.2667118512754	37.5
4	580.0	0.9720290497841639	1792.1475030078482	37.5
4	584.0	0.9711177900770611	1792.342054402468	37.5
4	588.0	0.9744562843551039	1791.912962390513	37.5
4	592.0	0.9777147894458664	1792.055386556578	37.5
4	596.0	0.9760883353598763	1790.0049050824523	37.5
4	600.0	0.9777166738202427	1793.815944059569	37.5
4	604.0	0.9801825185809895	1792.0600667385324	37.5
4	608.0	0.9850065486337286	1791.788455596134	37.5
4	612.0	0.9828342171184463	1791.512958597252	37.5
4	616.0	0.982047662505269	1791.0080589590482	37.5
4	620.0	0.9850223685608361	1792.399505038125	37.5
4	624.0	0.98605600367174	1792.1738948537688	37.5
4	628.0	0.9824013619619965	1791.9439434946291	37.5
4	632.0	0.9835881080830889	1790.63031814777	37.5
4	636.0	0.9878233136664712	1791.6254329284748	37.5
4	640.0	0.9873840551961807	1792.6833228849216	37.5
4	644.0	0.9924190486013885	1792.5354227527716	37.5
4	648.0	0.983878537268858	1791.32185250045	37.5
4	652.0	0.988222554159685	1791.5908733681806	37.5
4	656.0	0.9926128997472752	1791.7258995452778	37.5
4	660.0	0.9951335793720174	1792.423555807262	37.5
4	664.0	0.9950998075525632	1791.946647505899	37.5
4	668.0	0.9887396063697089	1792.354847392451	37.5
5	0.0	1.0623582704097658	1638.4919831618556	37.5
5	4.0	1.0963887393879288	1641.5665813452356	37.5
5	8.0	1.1039813902882276	1641.1310443485274	37.5
5	12.0	1.0582941930064076	1641.65038411516	37.5
5	16.0	0.9913415256173203	1639.8670287362118	37.5
5	20.0	0.9511684577472921	1642.1643872710797	37.5
5	24.0	0.9277631525251896	1642.346450798887	37.5
5	28.0	0.9210905707850725	1642.6201157971807	37.5
5	32.0	0.9238455796896465	1643.523898257669	37.5
5	36.0	0.9181732920008038	1641.963134846487	37.5
5	40.0	0.9096936309594965	1644.2342154530668	37.5
5	44.0	0.9150324336833083	1643.2962763728428	37.5
5	48.0	0.9152465697959653	1643.2271256863962	37.5
5	52.0	0.9154821664222828	1643.9693606081314	37.5
5	56.0	0.9224029341621724	1642.319894024425	37.5
5	60.0	0.9320150584170407	1643.863703465537	37.5
5	64.0	0.9319632402367705	1643.326762134796	37.5
5	68.0	0.9349145933317802	1644.1456631303067	37.5
5	72.0	0.9416539481961929	1644.1332625661205	37.5
5	76.0	0.9437122577827431	1643.8222767527157	37.5
5	80.0	0.9490646391588349	1642.6564746266768	37.5
5	84.0	0.9503134841828546	1643.222213884276	37.5
5	88.0	0.9622592637122828	1643.543593538358	37.5
5	92.0	0.9630494260243317	1640.57584856233	37.5
5	96.0	0.9657421604201745	1641.9283892660246	37.5
5	100.0	0.9706577358018572	1643.2067547426636	37.5
5	104.0	0.9724463712731124	1643.564507014792	37.5
5	108.0	0.9731945230038745	1641.7873459480682	37.5
5	112.0	0.9705593532210113	1641.8996955555403	37.5
5	116.0	0.9783059995647889	1642.7866520605671	37.5
5	120.0	0.9920357070533979	1642.2664923804075	37.5
5	124.0	0.9897171643884447	1643.370037853963	37.5
5	128.0	0.9912983222149043	1642.3863316698923	37.5
5	132.0	0.9949780581499239	1643.5095752249106	37.5
5	136.0	0.9916995151738904	1642.4588464752442	37.5
5	140.0	0.9970236467101817	1642.3371351816288	37.5
5	144.0	1.0056620879507148	1640.9923396770405	37.5
5	148.0	1.0077937794876122	1641.406420835425	37.5
5	152.0	1.0141629990200547	1643.1074869806323	37.5
5	156.0	1.028542712951511	1644.1310116638597	37.5
5	160.0	1.065243650211357	1644.156858531831	37.5
5	164.0	1.0911077564294713	1643.5642843420408	37.5
5	168.0	1.0922791094896185	1642.2455327313978	37.5
5	172.0	1.067640566095236	1638.0813556043177	37.5
5	176.0	1.0081929915052714	1636.8369877952075	37.5
5	180.0	0.9653777832315923	1637.7396472140458	37.5
5	184.0	0.9464992677164348	1640.7722863844515	37.5
5	188.0	0.9366598945423411	1641.1423147457017	37.5
5	192.0	0.9273563318656769	1641.863644066089	37.5
5	196.0	0.9258094052209803	1641.5795131413586	37.5
5	200.0	0.9265174713134989	1643.0148265186265	37.5
5	204.0	0.9242778773260725	1643.8557116918205	37.5
5	208.0	0.9212897406221675	1643.4998356236356	37.5
5	212.0	0.9230513228398385	1644.2694843506315	37.5
5	216.0	0.9253319633479118	1644.1167861095328	37.5
5	220.0	0.9318195928902726	1642.3231310359683	37.5
5	224.0	0.9357507159816741	1641.7042519502838	37.5
5	228.0	0.9349032460058473	1642.475457159711	37.5
5	232.0	0.9391035229576673	1644.2217310072974	37.5
5	236.0	0.9375082906476768	1644.789292486768	37.5
5	240.0	0.9445999361017917	1643.557516464877	37.5
5	244.0	0.9493196355224277	1642.6501968858922	37.5
5	248.0	0.9510778881088883	1645.2211248105184	37.5
5	252.0	0.9549360714665879	1644.9854537094625	37.5
5	256.0	0.9555327509900223	1643.7466778008882	37.5
5	260.0	0.9563568079072833	1643.6704239799208	37.5
5	264.0	0.9622575119105867	1643.793274070368	37.5
5	268.0	0.9637956966842379	1643.8929883282233	37.5
5	272.0	0.9657698290317512	1643.983910253556	37.5
5	276.0	0.9683452199401728	1645.0072784660574	37.5
5	280.0	0.9716929292129343	1644.0746833614508	37.5
5	284.0	0.9706626676862076	1643.4092486794268	37.5
5	288.0	0.9727599703757603	1644.1445226876683	37.5
5	292.0	0.9765785623373493	1643.8860404827317	37.5
5	296.0	0.9715314389209952	1643.786781089114	37.5
5	300.0	0.9791807715901012	1642.4677469337591	37.5
5	304.0	0.9827000869339154	1643.9719147254884	37.5
5	308.0	0.9817155558108434	1643.9663436263609	37.5
5	312.0	0.9858163600302542	1644.298965515595	37.5
5	316.0	0.9889621323726563	1642.7763621834404	37.5
5	320.0	0.9859909039522412	1643.1894993866008	37.5
5	324.0	0.9912378556775862	1643.1635952582903	37.5
5	328.0	0.9872494509351507	1643.898541562004	37.5
5	332.0	0.990579809707777	1643.6808379015413	37.5
5	336.0	0.99313680960631	1643.8861332243794	37.5
5	340.0	0.9893609549937169	1642.7102190523246	37.5
5	344.0	0.9908232866063571	1643.0593648433796	37.5
5	348.0	0.9972611017442816	1644.714679699256	37.5
5	352.0	1.0028419530494403	1644.2063838565175	37.5
5	356.0	1.0019883700788133	1636.6322446655274	37.5
5	360.0	1.008282334743353	1633.880033655333	37.5
5	364.0	1.0076547244783849	1634.3168520719175	37.5
5	368.0	1.015643029212352	1634.7854917167772	37.5
5	372.0	1.020490685319892	1633.5811156671537	37.5
5	376.0	1.0431311882715033	1633.831755467521	37.5
5	380.0	1.0778879590701698	1632.5747461500573	37.5
5	384.0	1.0804037547824743	1631.6051698675278	37.5
5	388.0	1.0731799630005803	1628.8100940020763	37.5
5	392.0	1.0299951916752952	1628.180373962985	37.5
5	396.0	0.9694586976158243	1626.5524528255316	37.5
5	400.0	0.9397393190836417	1625.261698205078	37.5
5	404.0	0.9316996115787467	1626.9145297191264	37.5
5	408.0	0.9211904362637505	1628.4279421837437	37.5
5	412.0	0.9175694095024391	1628.38928925883	37.5
5	416.0	0.9153927923678274	1629.0180602898945	37.5
5	420.0	0.9136257718975777	1628.976347903252	37.5
5	424.0	0.9081386689320672	1630.0752336319542	37.5
5	428.0	0.9096155936939964	1629.7106907361003	37.5
5	432.0	0.9131845153402961	1629.5426807517192	37.5
5	436.0	0.9140111995446838	1630.271112210474	37.5
5	440.0	0.9136181461908391	1630.5304149552987	37.5
5	444.0	0.9135655736409979	1630.13099414294	37.5
5	448.0	0.917155201431387	1629.363442105632	37.5
5	452.0	0.9270304966155928	1629.7157195275756	37.5
5	456.0	0.9243141670719771	1629.951840445746	37.5
5	460.0	0.9286051764742793	1630.6100976907717	37.5
5	464.0	0.9266827298596398	1630.1064070947575	37.5
5	468.0	0.9318978679992793	1629.8127915273142	37.5
5	472.0	0.9319359498616887	1631.0356061918983	37.5
5	476.0	0.9374309330994615	1631.0292343295098	37.5
5	480.0	0.9394102679957412	1629.372718620732	37.5
5	484.0	0.9490937712196816	1629.0976406919558	37.5
5	488.0	0.9484230838509298	1630.171355912317	37.5
5	492.0	0.9439092997213411	1629.2086582241302	37.5
5	496.0	0.9485190692865477	1628.9261646054788	37.5
5	500.0	0.9469886607341836	1629.8459682228452	37.5
5	504.0	0.9525249261964162	1628.9274814332114	37.5
5	508.0	0.9532882173440878	1628.732185244574	37.5
5	512.0	0.9505734225523582	1628.8952106949264	37.5
5	516.0	0.9536199302643014	1628.612448220107	37.5
5	520.0	0.9547346535811287	1627.7182035001226	37.5
5	524.0	0.9575691834435939	1630.808373008755	37.5
5	528.0	0.9636338717840076	1629.347025307393	37.5
5	532.0	0.9628135591127404	1629.1068751238934	37.5
5	536.0	0.9607543374910377	1628.0336743466703	37.5
5	540.0	0.9637756128414651	1628.1037614696747	37.5
5	544.0	0.9625207052590143	1629.7743297125262	37.5
5	548.0	0.9663100068710496	1628.7936879470103	37.5
5	552.0	0.9699068401914801	1629.0876665888052	37.5
5	556.0	0.9669951809544379	1630.9531560898822	37.5
5	560.0	0.9652577629866674	1630.491002907717	37.5
5	564.0	0.9707652063287354	1632.3421358485734	37.5
5	568.0	0.9773050434479649	1637.5821768859123	37.5
5	572.0	0.9784622976009558	1636.6973296381325	37.5
5	576.0	0.9787598305703348	1637.0407861144954	37.5
5	580.0	0.9853880329803579	1637.125305357984	37.5
5	584.0	0.9790021116772576	1636.8254993246112	37.5
5	588.0	0.9802302505571878	1637.7888147633232	37.5
5	592.0	0.9843255140621625	1636.298353913	37.5
5	596.0	0.98132496927945	1636.734968339685	37.5
5	600.0	0.9798463521000537	1636.4518741574884	37.5
5	604.0	0.9835699975466596	1637.7982836220583	37.5
5	608.0	0.9833047968287443	1637.0315693504838	37.5
5	612.0	0.9878337968243557	1635.2217560512122	37.5
5	616.0	0.9834049963288627	1635.696502659532	37.5
5	620.0	0.9854458773770464	1635.2954559534742	37.5
5	624.0	0.986662258496765	1636.8178316560518	37.5
5	628.0	0.9898365147936619	1635.103707770111	37.5
5	632.0	0.9856620669073476	1637.3058551520155	37.5
5	636.0	0.9940569248146479	1634.9863359284898	37.5
5	640.0	0.9925824176487767	1635.746164740599	37.5
5	644.0	0.9949845376705403	1635.645847794226	37.5
5	648.0	0.9950295649355525	1635.2150777876936	37.5
5	652.0	0.9981582469052577	1636.0397020239095	37.5
5	656.0	0.9920450432084809	1637.4133737547822	37.5
5	660.0	1.0003729443131602	1637.7827219969429	37.5
5	664.0	1.0030227056561944	1637.775524986612	37.5
5	668.0	0.9998111715082696	1637.8455452436049	37.5
6	0.0	1.0915669724416976	1325.9520976644246	37.5
6	4.0	1.1220142257553545	1329.312549723611	37.5
6	8.0	1.1174745727311144	1326.9320817628488	37.5
6	12.0	1.054014936381847	1329.0582135022207	37.5
6	16.0	0.9883378176719688	1328.0312631814104	37.5
6	20.0	0.9620027108976493	1340.0451042885477	37.5
6	24.0	0.9485474240400541	1336.9067743357862	37.5
6	28.0	0.9418450454809669	1336.0432386421046	37.5
6	32.0	0.9397304305003643	1335.912183034007	37.5
6	36.0	0.9344361737903324	1334.5890487243278	37.5
6	40.0	0.9351907904670244	1336.5140588663062	37.5
6	44.0	0.9359544075530819	1334.4762476120227	37.5
6	48.0	0.9376531567671174	1336.6671622568376	37.5
6	52.0	0.945551783345815	1336.2742082733446	37.5
6	56.0	0.9468832326169577	1336.0238169352078	37.5
6	60.0	0.9518248085151876	1336.461895809343	37.5
6	64.0	0.9555192034104438	1335.1054978976383	37.5
6	68.0	0.9594280733785859	1335.022009074641	37.5
6	72.0	0.9685546315298225	1335.1111803672138	37.5
6	76.0	0.971249564781607	1333.9142386943918	37.5
6	80.0	0.9786147740353076	1334.8261922170343	37.5
6	84.0	0.9815864568687094	1335.7070583233926	37.5
6	88.0	0.9824707990988862	1334.891510259978	37.5
6	92.0	0.9894436321246414	1335.8078169240125	37.5
6	96.0	0.9911077323638938	1334.411312345395	37.5
6	100.0	0.9956190054536725	1337.158139306831	37.5
6	104.0	0.9960609749622609	1336.0368240980056	37.5
6	108.0	0.9947197968939829	1336.3144845931347	37.5
6	112.0	1.003531652870353	1336.9393323220395	37.5
6	116.0	0.9993454870220307	1335.366047921002	37.5
6	120.0	1.0114779217739058	1335.5032033657578	37.5
6	124.0	1.0121331177436759	1334.8478907251174	37.5
6	128.0	1.0139086045520127	1333.8786617319709	37.5
6	132.0	1.014248708155759	1334.324784018345	37.5
6	136.0	1.018466973699026	1334.8754447435288	37.5
6	140.0	1.0236352506597424	1335.1076044657425	37.5
6	144.0	1.0292228270382693	1335.3178489054314	37.5
6	148.0	1.044408637661018	1334.128850153887	37.5
6	152.0	1.0723840299921419	1334.7868523370144	37.5
6	156.0	1.102656685769206	1335.0025648110272	37.5
6	160.0	1.114239237129239	1334.5275148918242	37.5
6	164.0	1.1029779431245756	1335.0045725676528	37.5
6	168.0	1.0498281716525129	1334.0648721724624	37.5
6	172.0	0.9878969921052628	1335.5966162380096	37.5
6	176.0	0.9697333465887831	1337.7845183487289	37.5
6	180.0	0.9572794203049594	1334.0335952349806	37.5
6	184.0	0.946686263625593	1334.275289267895	37.5
6	188.0	0.9450183915075427	1336.4748981531122	37.5
6	192.0	0.9351494036036854	1335.4782392880709	37.5
6	196.0	0.9377767297342534	1336.2289303753175	37.5
6	200.0	0.9350913691412563	1334.9690347552705	37.5
6	204.0	0.9428445064437077	1334.826026405743	37.5
6	208.0	0.9406230831369352	1336.004499120088	37.5
6	212.0	0.9434879836569109	1336.6493225588583	37.5
6	216.0	0.9496859750821744	1337.3775019808063	37.5
6	220.0	0.9510787103777827	1336.862975449617	37.5
6	224.0	0.9568766778284142	1336.7406506613963	37.5
6	228.0	0.9551808940362333	1336.4659676985632	37.5
6	232.0	0.9627790474109401	1338.711001614655	37.5
6	236.0	0.9650367584644144	1338.3613900543032	37.5
6	240.0	0.9691145551909944	1338.0194269981412	37.5
6	244.0	0.9723053433656839	1337.4768917007254	37.5
6	248.0	0.9746564661822551	1339.2196889670724	37.5
6	252.0	0.9760996922136393	1338.524522937784	37.5
6	256.0	0.9802411161116299	1338.6162713629192	37.5
6	260.0	0.9783266691948062	1340.8580576075217	37.5
6	264.0	0.9825901969123392	1338.654210682969	37.5
6	268.0	0.9869596745354956	1337.8524377403448	37.5
6	272.0	0.9898090194346604	1338.693569884925	37.5
6	276.0	0.987139552628144	1338.8107202527867	37.5
6	280.0	0.9897019769628538	1337.8362207409004	37.5
6	284.0	0.9945071160196903	1337.073460933982	37.5
6	288.0	1.0026443314848053	1338.4748648933585	37.5
6	292.0	0.9936273129668985	1337.2484933669618	37.5
6	296.0	0.9923843330065824	1338.5908743256666	37.5
6	300.0	1.0001900160515724	1338.7527712022418	37.5
6	304.0	0.9981102061222153	1338.510939574032	37.5
6	308.0	1.0029192991161142	1339.3745000937506	37.5
6	312.0	1.001869099600329	1337.872677946698	37.5
6	316.0	1.0026131551030257	1339.3455278443023	37.5
6	320.0	1.0007035985820423	1339.0702702171238	37.5
6	324.0	1.003225104870706	1338.5292991363754	37.5
6	328.0	1.006932922341779	1338.4845984510748	37.5
6	332.0	1.0062994469821653	1339.9062469379555	37.5
6	336.0	1.0134861307749545	1340.1324167659477	37.5
6	340.0	1.0184903193475854	1339.176349180471	37.5
6	344.0	1.0164663587792333	1338.239699569534	37.5
6	348.0	1.0188512981627846	1340.0299408142157	37.5
6	352.0	1.0251974841896527	1338.6636929601402	37.5
6	356.0	1.0310887073269182	1333.871059570011	37.5
6	360.0	1.0462124515428866	1332.6141489872325	37.5
6	364.0	1.0749104518848895	1330.7513230255818	37.5
6	368.0	1.099117716182897	1329.595314782406	37.5
6	372.0	1.1021330744131905	1326.5389010285032	37.5
6	376.0	1.088517991270242	1324.081396936549	37.5
6	380.0	1.0225771033379187	1323.0059753454807	37.5
6	384.0	0.9656509057674576	1323.4799786164326	37.5
6	388.0	0.9453902949325355	1323.097977320214	37.5
6	392.0	0.9379357318728331	1324.129264630873	37.5
6	396.0	0.9275347313321459	1323.18765575785	37.5
6	400.0	0.9217814017189859	1325.7181647475911	37.5
6	404.0	0.9188495443654471	1322.9388226537324	37.5
6	408.0	0.9215242657152749	1324.287060355161	37.5
6	412.0	0.9206056386577866	1325.9358169725658	37.5
6	416.0	0.9228511237216603	1324.259053276826	37.5
6	420.0	0.9238823339035066	1324.0408108567135	37.5
6	424.0	0.925287217150484	1324.7862673445156	37.5
6	428.0	0.9263807538665491	1322.7326777563203	37.5
6	432.0	0.9317198825287472	1324.0030756767014	37.5
6	436.0	0.9307281596610938	1325.1078468753178	37.5
6	440.0	0.9343437359425422	1324.3213298698324	37.5
6	444.0	0.9335788962265823	1324.5763767093729	37.5
6	448.0	0.9458225614710783	1324.1265245909476	37.5
6	452.0	0.9449495347535259	1321.8674696150129	37.5
6	456.0	0.9505174975232042	1324.6364673787816	37.5
6	460.0	0.9464966166491837	1322.5619219529235	37.5
6	464.0	0.9520030852924458	1323.7528473441246	37.5
6	468.0	0.9524737728702234	1322.5711377603086	37.5
6	472.0	0.9559900324957255	1322.1785911770762	37.5
6	476.0	0.9580760074144279	1323.8951609405049	37.5
6	480.0	0.9599481835915841	1322.009242190022	37.5
6	484.0	0.9642028409634708	1322.020559323726	37.5
6	488.0	0.9587564877402596	1322.9659685218942	37.5
6	492.0	0.9637085987997408	1320.9139564023335	37.5
6	496.0	0.9617396551845914	1322.5365152699535	37.5
6	500.0	0.9626966510082878	1322.4729863883344	37.5
6	504.0	0.9672734501997767	1321.7065866523387	37.5
6	508.0	0.9666513163964734	1323.406714773539	37.5
6	512.0	0.9715516100702435	1323.109169259052	37.5
6	516.0	0.9756964416376759	1322.8601905896187	37.5
6	520.0	0.9780076869179541	1322.6510377238242	37.5
6	524.0	0.9696093034738346	1321.8276732923064	37.5
6	528.0	0.9687391641708472	1325.990184596919	37.5
6	532.0	0.9717293420651124	1323.8927384620588	37.5
6	536.0	0.9768394805433667	1324.084788266492	37.5
6	540.0	0.9812952164250662	1323.5522792066502	37.5
6	544.0	0.9800582193958314	1322.8718140448416	37.5
6	548.0	0.9797101818742744	1323.6062383102178	37.5
6	552.0	0.981907699438524	1328.850563407114	37.5
6	556.0	0.9832633405614294	1327.5924537095048	37.5
6	560.0	0.9825029750374082	1327.3014015773222	37.5
6	564.0	0.9817630035045508	1330.2199665947676	37.5
6	568.0	0.9846998552739629	1334.6064694223064	37.5
6	572.0	0.9878300337555264	1334.001936472994	37.5
6	576.0	0.9884470690300966	1333.637608022173	37.5
6	580.0	0.9908588535652815	1333.438517154445	37.5
6	584.0	0.9882396433798466	1331.2247348348485	37.5
6	588.0	0.990989073329957	1331.9584731292089	37.5
6	592.0	0.9883261877476297	1334.2006444140502	37.5
6	596.0	0.9962512952995471	1332.4539307742898	37.5
6	600.0	0.9915757517015341	1332.4347175011949	37.5
6	604.0	0.9907499381140343	1335.1583978769524	37.5
6	608.0	1.0000806963043436	1334.3849466879246	37.5
6	612.0	0.9918179693193021	1333.4198835562192	37.5
6	616.0	1.0020215331033704	1331.468679698309	37.5
6	620.0	0.9936594374368949	1331.9206455155577	37.5
6	624.0	1.0044696964453317	1333.0019562751995	37.5
6	628.0	0.9963361487461546	1333.8120713052058	37.5
6	632.0	1.0087469198570205	1333.248670515878	37.5
6	636.0	1.0106552537481017	1333.534528975656	37.5
6	640.0	1.0124236390773722	1333.01947878821	37.5
6	644.0	1.0217459431259366	1330.5354254276317	37.5
6	648.0	1.028834298747045	1330.0348117673473	37.5
6	652.0	1.0651132450491814	1328.8454348456316	37.5
6	656.0	1.0801475834646026	1328.749107283057	37.5
6	660.0	1.0872019924550118	1328.271707973211	37.5
6	664.0	1.0726454560873344	1327.302028251827	37.5
6	668.0	1.0177865693073485	1325.4622623918365	37.5
7	0.0	1.0457356294843927	1480.1768217814697	37.5
7	4.0	1.1059279531448434	1483.606941636937	37.5
7	8.0	1.146056101220882	1481.280783311344	37.5
7	12.0	1.135594691107285	1481.5754070563246	37.5
7	16.0	1.1102220218602308	1481.145356762417	37.5
7	20.0	1.0436196738960395	1490.9872228791587	37.5
7	24.0	0.9845972834077162	1489.7657517115408	37.5
7	28.0	0.9626017706539998	1486.409324173386	37.5
7	32.0	0.94441608436176	1487.4414901660164	37.5
7	36.0	0.9460882405698653	1488.9567199470428	37.5
7	40.0	0.9373269713675692	1488.1116026554294	37.5
7	44.0	0.9409857728475299	1487.7239051089398	37.5
7	48.0	0.9376087254143337	1489.101218380847	37.5
7	52.0	0.9370147554308643	1489.372732286558	37.5
7	56.0	0.944214151473652	1489.0160176438671	37.5
7	60.0	0.9520140517077764	1489.2337779361555	37.5
7	64.0	0.9503932286615813	1487.647301397544	37.5
7	68.0	0.9569544800727088	1487.1385467171372	37.5
7	72.0	0.9653886230269187	1488.9298105397668	37.5
7	76.0	0.9684904136232279	1488.6052740573973	37.5
7	80.0	0.963428494759359	1489.9933657432848	37.5
7	84.0	0.9749790944882328	1488.5444607360291	37.5
7	88.0	0.9746964710356757	1487.2055845691889	37.5
7	92.0	0.9820904944278064	1488.9983349910294	37.5
7	96.0	0.9867662901405807	1489.1146504599417	37.5
7	100.0	0.9934740713377076	1487.6668675850574	37.5
7	104.0	1.0023910108174197	1486.720537759594	37.5
7	108.0	1.0024266012601464	1487.5807348006958	37.5
7	112.0	1.0006656215501901	1488.28819089789	37.5
7	116.0	1.0075297913632286	1488.2005900053	37.5
7	120.0	1.0110740847448456	1488.3197345040671	37.5
7	124.0	1.0096528054565774	1487.892791454346	37.5
7	128.0	1.0164090483954613	1488.6002737485903	37.5
7	132.0	1.0212508574393646	1487.855998092292	37.5
7	136.0	1.0207313099159956	1488.020380098839	37.5
7	140.0	1.0217785099535628	1487.0869927789226	37.5
7	144.0	1.026250495818422	1487.8429175805431	37.5
7	148.0	1.0280223588736312	1487.5507003061216	37.5
7	152.0	1.0362715772319473	1488.6885137470952	37.5
7	156.0	1.044834899472022	1487.8643692781854	37.5
7	160.0	1.0489910125885422	1488.5707496088762	37.5
7	164.0	1.0560378699015052	1488.5634112415808	37.5
7	168.0	1.0636582041649645	1489.2762955571102	37.5
7	172.0	1.084786331993971	1487.5386527801593	37.5
7	176.0	1.1231012357485313	1488.0823955617964	37.5
7	180.0	1.1254640563180915	1488.2214397117775	37.5
7	184.0	1.1105484320528374	1488.552993581283	37.5
7	188.0	1.061575258748533	1489.5423045982716	37.5
7	192.0	0.9982376662115855	1487.1285552501558	37.5
7	196.0	0.9684910321275932	1488.5986789038927	37.5
7	200.0	0.9576128718450804	1487.15390542306	37.5
7	204.0	0.9503694722580627	1487.9414323580197	37.5
7	208.0	0.947578674032584	1487.7648541875435	37.5
7	212.0	0.9443372570457224	1490.6118308868724	37.5
7	216.0	0.9413430391634859	1489.2550829163667	37.5
7	220.0	0.9497366802755512	1488.5080442861106	37.5
7	224.0	0.9458874495163361	1488.480916218642	37.5
7	228.0	0.9485642959294232	1488.199464286692	37.5
7	232.0	0.9494409043929474	1491.7763837591554	37.5
7	236.0	0.9519161780540886	1487.6396207800071	37.5
7	240.0	0.9597982265332312	1490.1069775372894	37.5
7	244.0	0.9616553593627182	1491.6102991578598	37.5
7	248.0	0.96254003177683	1491.1721453913242	37.5
7	252.0	0.9734018920872924	1491.4036410767926	37.5
7	256.0	0.9738946304901037	1490.7220215077282	37.5
7	260.0	0.9718619736835773	1489.6707998938627	37.5
7	264.0	0.9812661838807302	1491.0621446127657	37.5
7	268.0	0.9774627095379137	1489.555091146001	37.5
7	272.0	0.981480981124874	1491.2478291343411	37.5
7	276.0	0.9856041621077042	1490.8794985471663	37.5
7	280.0	0.989701564461398	1490.800748453899	37.5
7	284.0	0.9902859977862133	1489.5624761039496	37.5
7	288.0	0.9986633549206404	1490.5722254452587	37.5
7	292.0	0.9948551462584466	1490.9137163285122	37.5
7	296.0	1.0010230329573628	1490.4585268066962	37.5
7	300.0	1.002287231303968	1490.5213733577066	37.5
7	304.0	1.0040952260603582	1491.5216854018713	37.5
7	308.0	1.0060659825548988	1490.3024719390223	37.5
7	312.0	1.006954869033511	1491.0744180276968	37.5
7	316.0	1.006299587012832	1491.1025443148685	37.5
7	320.0	1.0081139028659734	1490.836267457575	37.5
7	324.0	1.0125421092829652	1490.1307601768735	37.5
7	328.0	1.0119790424391668	1489.756883721138	37.5
7	332.0	1.0152874002342371	1491.2572851196414	37.5
7	336.0	1.0159421980311152	1491.7034129303129	37.5
7	340.0	1.0169194237877772	1491.469650016753	37.5
7	344.0	1.0143634426008605	1490.2680800162768	37.5
7	348.0	1.0228772625894247	1490.010631876159	37.5
7	352.0	1.032215114277065	1489.734478171992	37.5
7	356.0	1.030234248843506	1485.8773747022103	37.5
7	360.0	1.0357821998314436	1483.518702769288	37.5
7	364.0	1.0444529807162835	1483.2843843342114	37.5
7	368.0	1.0423431701115544	1481.6743248453688	37.5
7	372.0	1.057243560927256	1480.4604924454666	37.5
7	376.0	1.0889177493474511	1479.0107915967646	37.5
7	380.0	1.1161972667866191	1477.5278223287066	37.5
7	384.0	1.1209931633376606	1477.554121143606	37.5
7	388.0	1.1067170623794897	1478.0382331241856	37.5
7	392.0	1.0615095458976374	1478.6485428949895	37.5
7	396.0	0.9982991296652796	1477.9282054201913	37.5
7	400.0	0.9625033880798688	1478.0482572128394	37.5
7	404.0	0.9496832464066585	1477.426053611425	37.5
7	408.0	0.9417433816163114	1479.5021917764343	37.5
7	412.0	0.9409368354902558	1477.4180043180154	37.5
7	416.0	0.9347385238993892	1478.5369413023009	37.5
7	420.0	0.9338177037896842	1477.8685585312458	37.5
7	424.0	0.932346428007773	1478.2923609965303	37.5
7	428.0	0.9319153498261729	1477.1431652303768	37.5
7	432.0	0.9304713093870527	1477.650420921578	37.5
7	436.0	0.9338953718666831	1476.994278022771	37.5
7	440.0	0.9385237463474536	1476.8802678433565	37.5
7	444.0	0.9402245165737732	1478.446669085808	37.5
7	448.0	0.9478890204762576	1476.623485299276	37.5
7	452.0	0.9471491970381279	1476.6118136396851	37.5
7	456.0	0.9510852943673261	1475.2529038499724	37.5
7	460.0	0.9505046168959543	1475.6608025629057	37.5
7	464.0	0.9546743606902419	1476.2411193989838	37.5
7	468.0	0.9569364599156888	1476.296048440361	37.5
7	472.0	0.9588335483197	1474.9610397772933	37.5
7	476.0	0.9590091653624685	1474.3285345204563	37.5
7	480.0	0.9626991040967947	1475.3038967700948	37.5
7	484.0	0.9722556449218215	1474.7158801174285	37.5
7	488.0	0.9698606045809867	1474.2562126507698	37.5
7	492.0	0.9729686382358151	1473.736649581222	37.5
7	496.0	0.9707591467967261	1475.4317533711194	37.5
7	500.0	0.9743166286394653	1474.9092789093902	37.5
7	504.0	0.9710588236239902	1474.0923041084864	37.5
7	508.0	0.9777765937147482	1474.666521291021	37.5
7	512.0	0.9815618431424709	1474.950182283803	37.5
7	516.0	0.9823448577536915	1475.1361221018828	37.5
7	520.0	0.9842439751517217	1475.2427366993968	37.5
7	524.0	0.9805545927033477	1474.1500370932806	37.5
7	528.0	0.9898260338559874	1476.032542547623	37.5
7	532.0	0.985940567344616	1477.488971482735	37.5
7	536.0	0.9838358292249341	1476.5874587372243	37.5
7	540.0	0.9888320759289617	1475.4393487716934	37.5
7	544.0	0.9918860811148533	1476.1040086980458	37.5
7	548.0	0.9885916241433204	1478.035491200057	37.5
7	552.0	0.9935010923339279	1478.2806730630236	37.5
7	556.0	0.9945652006549853	1479.4564172968935	37.5
7	560.0	0.9937800630171024	1478.5759625246822	37.5
7	564.0	0.9919215095050365	1481.5045783085734	37.5
7	568.0	0.9969110189084119	1488.4440767505075	37.5
7	572.0	0.99846151351362	1486.4904544623323	37.5
7	576.0	1.0010459366478757	1486.0332875594936	37.5
7	580.0	0.9995731001013345	1486.8798581794726	37.5
7	584.0	0.9994787048631381	1485.419045358556	37.5
7	588.0	1.007328991782063	1486.261615266607	37.5
7	592.0	1.008193972549095	1486.909946055758	37.5
7	596.0	1.0037916848432906	1485.711941104297	37.5
7	600.0	1.009737994990255	1485.2986439497722	37.5
7	604.0	1.0049621902957826	1484.9427119087077	37.5
7	608.0	1.011481535176598	1485.5687658462607	37.5
7	612.0	1.0132485858741989	1484.344972997005	37.5
7	616.0	1.011881100940173	1484.254845361152	37.5
7	620.0	1.015047507192158	1484.2036874758287	37.5
7	624.0	1.0194654906008243	1484.7633349928683	37.5
7	628.0	1.013627273422809	1484.964090321998	37.5
7	632.0	1.0203419219843073	1483.8990539266242	37.5
7	636.0	1.0260932926290027	1484.4316741540977	37.5
7	640.0	1.038927283100263	1483.2457903930024	37.5
7	644.0	1.0549356607266982	1484.5418040571349	37.5
7	648.0	1.0918693918348121	1483.8501054829255	37.5
7	652.0	1.1072994541403984	1483.6112435744672	37.5
7	656.0	1.1013529979353032	1483.783881037858	37.5
7	660.0	1.0819121187149898	1483.487936215796	37.5
7	664.0	1.01506832046256	1482.2978343800517	37.5
7	668.0	0.9570372756416332	1478.4441008227682	37.5
9	0.0	1.0651785236793376	1712.4668046659904	37.5
9	4.0	1.1006746647774104	1716.18742456931	37.5
9	8.0	1.1090684922564578	1719.3761706096182	37.5
9	12.0	1.0667753438202219	1719.1219901898696	37.5
9	16.0	0.9952202517466294	1717.3079891656691	37.5
9	20.0	0.9468892333143101	1718.5605021525394	37.5
9	24.0	0.9316124003659948	1718.428025424455	37.5
9	28.0	0.9232668190878921	1717.365541351376	37.5
9	32.0	0.9201337494568612	1717.2235525050753	37.5
9	36.0	0.9159702109917124	1717.2438816239871	37.5
9	40.0	0.9110023845000551	1717.379449272183	37.5
9	44.0	0.9149048776419989	1715.6480093061723	37.5
9	48.0	0.9155590554107998	1718.9303626687074	37.5
9	52.0	0.9235792358374598	1719.024582029736	37.5
9	56.0	0.9210103826201218	1717.6533187122095	37.5
9	60.0	0.9320088921517032	1718.245694684134	37.5
9	64.0	0.9372215691621791	1716.1562834517456	37.5
9	68.0	0.9377937807751691	1717.549958222584	37.5
9	72.0	0.9417588345660263	1716.8723775609485	37.5
9	76.0	0.946275826755488	1716.923734781607	37.5
9	80.0	0.9516326924050186	1717.33300391192	37.5
9	84.0	0.9583403738289454	1717.8938159692943	37.5
9	88.0	0.9593551402527308	1717.712224286728	37.5
9	92.0	0.9667321816009149	1717.3817019156515	37.5
9	96.0	0.967661756288654	1716.8901666402814	37.5
9	100.0	0.9695985704302702	1717.390390369289	37.5
9	104.0	0.9766746703450744	1717.395110390875	37.5
9	108.0	0.9747760614852838	1717.9159161833386	37.5
9	112.0	0.9792973197647339	1716.5701273777215	37.5
9	116.0	0.9826670198875329	1716.999352068715	37.5
9	120.0	0.9886652037234713	1716.1392329619675	37.5
9	124.0	0.9902864832824182	1716.0874533667054	37.5
9	128.0	0.9942304407380286	1718.1249302214662	37.5
9	132.0	0.9938064162877817	1718.3938045622283	37.5
9	136.0	1.0004086420482179	1718.341857697173	37.5
9	140.0	0.9980682327472031	1718.7773478192476	37.5
9	144.0	1.001448676133204	1718.2691541370573	37.5
9	148.0	1.0063113256626912	1716.8433261306002	37.5
9	152.0	1.0139153282008002	1717.3577724042154	37.5
9	156.0	1.019615458017924	1718.2273156576307	37.5
9	160.0	1.0339238550872958	1718.5003677950046	37.5
9	164.0	1.072194151263961	1718.5503093637046	37.5
9	168.0	1.1029138843652877	1717.1406885434794	37.5
9	172.0	1.0948026258836139	1716.1976125719732	37.5
9	176.0	1.074599603559574	1714.9378678442238	37.5
9	180.0	1.0008640192470977	1714.4336212863673	37.5
9	184.0	0.9645752103801472	1715.861414102103	37.5
9	188.0	0.9396525138536557	1715.4139659850964	37.5
9	192.0	0.9274405023834996	1715.3671627295134	37.5
9	196.0	0.9281355201601151	1717.295928638476	37.5
9	200.0	0.9226918945710466	1715.9020203279829	37.5
9	204.0	0.920341132197987	1715.3512085042817	37.5
9	208.0	0.9225013697963671	1714.280900940125	37.5
9	212.0	0.923468949102843	1716.8456434585796	37.5
9	216.0	0.9253943436499175	1715.9191330965257	37.5
9	220.0	0.9287101453674986	1716.5193895438658	37.5
9	224.0	0.9320735764190343	1717.9500079114855	37.5
9	228.0	0.9340451175736649	1715.8469018771325	37.5
9	232.0	0.9417079089128316	1717.656997469532	37.5
9	236.0	0.9416507421888323	1717.4245881563488	37.5
9	240.0	0.9440145555204331	1718.38369847689	37.5
9	244.0	0.9477930979380226	1717.2385414552286	37.5
9	248.0	0.948506012482394	1718.2424920722103	37.5
9	252.0	0.951948002020299	1717.3722094275051	37.5
9	256.0	0.9564621848334268	1716.3734922269082	37.5
9	260.0	0.9588697516001514	1716.179810969419	37.5
9	264.0	0.9626603119053907	1717.2142345416316	37.5
9	268.0	0.9660629441618794	1717.3469299733313	37.5
9	272.0	0.9689587441175668	1716.5552890088804	37.5
9	276.0	0.966279206675228	1716.514196885745	37.5
9	280.0	0.971379092428453	1718.7393500426465	37.5
9	284.0	0.9703371612612464	1716.1166285518973	37.5
9	288.0	0.9787537759038896	1717.181246922608	37.5
9	292.0	0.9697467685883979	1716.274250812961	37.5
9	296.0	0.9805490639932628	1716.389318321966	37.5
9	300.0	0.9784029698886649	1715.4664103132698	37.5
9	304.0	0.9819053350050014	1716.1829363565132	37.5
9	308.0	0.9865566830163498	1716.4809907368665	37.5
9	312.0	0.984435821273268	1716.3298436552543	37.5
9	316.0	0.987994738094693	1715.7767109056465	37.5
9	320.0	0.9860428031100492	1715.1957650810589	37.5
9	324.0	0.9846480610982637	1716.3876778895778	37.5
9	328.0	0.9883866219285851	1716.3074733865728	37.5
9	332.0	0.9895388657035168	1716.0309142759104	37.5
9	336.0	0.993030981798784	1717.033087765722	37.5
9	340.0	0.9948611697034372	1716.8918923054728	37.5
9	344.0	0.9986138554536588	1715.326379175164	37.5
9	348.0	0.995938349986614	1717.2156666822173	37.5
9	352.0	1.000402250165917	1716.3443609321253	37.5
9	356.0	1.003067889364188	1715.7655393350276	37.5
9	360.0	1.0007697507718982	1712.918862760329	37.5
9	364.0	1.0040830552660718	1712.6442794118743	37.5
9	368.0	1.0112432543816814	1712.1760530264655	37.5
9	372.0	1.0115743018466148	1713.6296300959405	37.5
9	376.0	1.0159069677332906	1711.9514374044068	37.5
9	380.0	1.023731194160672	1712.621864471101	37.5
9	384.0	1.0383728925167492	1711.067206013512	37.5
9	388.0	1.0749597999891405	1709.6900576016376	37.5
9	392.0	1.0950957800334669	1708.616971107665	37.5
9	396.0	1.089933586319905	1708.221193813319	37.5
9	400.0	1.0623676828672657	1707.4834830126297	37.5
9	404.0	0.9988960769518764	1707.1222486708816	37.5
9	408.0	0.9491359703989739	1706.2436642615976	37.5
9	412.0	0.9339602489859293	1707.7857080089802	37.5
9	416.0	0.9268849220145782	1709.3242207180294	37.5
9	420.0	0.9178194640636986	1708.9844700400067	37.5
9	424.0	0.9151498374767595	1707.953468012535	37.5
9	428.0	0.9108426046146885	1707.2654825717004	37.5
9	432.0	0.909844634984556	1710.997984692651	37.5
9	436.0	0.9148818820506364	1709.0766598286127	37.5
9	440.0	0.914277303145459	1708.252208284301	37.5
9	444.0	0.9184706187634325	1711.1321145322725	37.5
9	448.0	0.9165792154336833	1709.5468833923153	37.5
9	452.0	0.9155769016753312	1710.408181967205	37.5
9	456.0	0.918825200322671	1710.1036417335458	37.5
9	460.0	0.9287819775020554	1709.786688142191	37.5
9	464.0	0.9276364896016579	1710.3457754032772	37.5
9	468.0	0.9321909921677239	1710.113361908329	37.5
9	472.0	0.9349426815225875	1709.0447760540108	37.5
9	476.0	0.9354984270687324	1710.7446141096273	37.5
9	480.0	0.9394138225316164	1709.5608241425282	37.5
9	484.0	0.9399494862395237	1708.5397422628153	37.5
9	488.0	0.9482122875278947	1710.0146654764492	37.5
9	492.0	0.9468475382097462	1708.5692679030903	37.5
9	496.0	0.9476223630844351	1709.8621220867449	37.5
9	500.0	0.9519078678665456	1709.6306209575275	37.5
9	504.0	0.9540023192357772	1709.271963868699	37.5
9	508.0	0.9550909878647862	1708.7306580385	37.5
9	512.0	0.9544801138756017	1708.1584147875417	37.5
9	516.0	0.956511848519457	1708.8665159817665	37.5
9	520.0	0.962058529160722	1708.957675233796	37.5
9	524.0	0.9597081829915638	1709.2327679996974	37.5
9	528.0	0.9614001131627559	1709.48802732448	37.5
9	532.0	0.96193840415779	1708.6666004762972	37.5
9	536.0	0.9640886268497951	1708.2381142036731	37.5
9	540.0	0.9670377269175918	1707.9917368003912	37.5
9	544.0	0.9655153663845719	1709.3255936771934	37.5
9	548.0	0.9716088349011629	1709.7558607158978	37.5
9	552.0	0.9719396482514018	1711.0103421434326	37.5
9	556.0	0.9711167183745076	1710.1256809215192	37.5
9	560.0	0.9735992018434652	1710.7958438322232	37.5
9	564.0	0.9705464335526405	1711.73202131741	37.5
9	568.0	0.9799649290239316	1717.9292433670291	37.5
9	572.0	0.9833760154221655	1717.2364237963525	37.5
9	576.0	0.9791257504690841	1715.737775447442	37.5
9	580.0	0.9814541344435873	1715.919267811729	37.5
9	584.0	0.9814462618691476	1716.6802324327414	37.5
9	588.0	0.9821918224070266	1716.0980662810457	37.5
9	592.0	0.9788466708755423	1715.4588496301424	37.5
9	596.0	0.9820370651551147	1715.6635645782687	37.5
9	600.0	0.9847189363055362	1716.8906008600018	37.5
9	604.0	0.9851382710230318	1715.7361632691566	37.5
9	608.0	0.9875885767278704	1714.11827083947	37.5
9	612.0	0.9845024861121984	1714.740255670018	37.5
9	616.0	0.9875047822411293	1714.3245679759564	37.5
9	620.0	0.987305117706424	1714.9249840289815	37.5
9	624.0	0.9875320101450583	1713.7887057518108	37.5
9	628.0	0.9906841136657116	1714.0790513517036	37.5
9	632.0	0.9916322874652896	1714.877807338043	37.5
9	636.0	0.9882627619928357	1714.3427764850387	37.5
9	640.0	0.9951718340795018	1715.2249735688158	37.5
9	644.0	0.9946138960240133	1713.7536025454665	37.5
9	648.0	0.9928831213874199	1717.3487043653888	37.5
9	652.0	1.0010128154656077	1716.9676366843337	37.5
9	656.0	0.996480494331168	1715.4933841140096	37.5
9	660.0	0.9972814880261506	1714.3334805906488	37.5
9	664.0	0.9980293897109747	1714.0691928742035	37.5
9	668.0	0.9965277093093	1713.746637837661	37.5
10	0.0	1.076106351974357	1249.289890786913	37.5
10	4.0	1.105095546893221	1253.508272567656	37.5
10	8.0	1.1043384408845967	1252.5707810921804	37.5
10	12.0	1.041233652296345	1253.5870408837825	37.5
10	16.0	0.9773875005089118	1253.0964692247128	37.5
10	20.0	0.9466129887565932	1264.6773322966362	37.5
10	24.0	0.9385062160932359	1260.4529375192287	37.5
10	28.0	0.9302778858779568	1256.833982484416	37.5
10	32.0	0.9281250140735966	1260.1509335654628	37.5
10	36.0	0.923887793131552	1257.351789713721	37.5
10	40.0	0.9224655672759149	1259.683946257104	37.5
10	44.0	0.9228199858111861	1258.2263436554522	37.5
10	48.0	0.9289745178639257	1257.961494990452	37.5
10	52.0	0.9304766186570171	1260.8788478835202	37.5
10	56.0	0.9365410685778705	1258.180160097161	37.5
10	60.0	0.9445602201211546	1257.6803587831555	37.5
10	64.0	0.9467946056658305	1257.4074416188723	37.5
10	68.0	0.9530838317061265	1259.741779914693	37.5
10	72.0	0.9573775161161775	1260.073591338334	37.5
10	76.0	0.9611093252594803	1259.9790505165713	37.5
10	80.0	0.965477041938474	1256.996738818208	37.5
10	84.0	0.9705879947342048	1258.786273491644	37.5
10	88.0	0.9773539303179465	1260.363179558373	37.5
10	92.0	0.9772501603833798	1259.7951703806164	37.5
10	96.0	0.9808923556241852	1257.93685597347	37.5
10	100.0	0.9858061058089336	1258.7296763400884	37.5
10	104.0	0.9911035179524444	1257.812575520117	37.5
10	108.0	0.9918421447140982	1260.1701364358498	37.5
10	112.0	0.9958117363487596	1258.9668639495767	37.5
10	116.0	0.9969620928197693	1259.1869289969584	37.5
10	120.0	1.007027068627124	1258.1340544726734	37.5
10	124.0	1.00598470686965	1258.4766119279268	37.5
10	128.0	1.012801523380325	1258.7321763033062	37.5
10	132.0	1.013536716459793	1257.8399096042842	37.5
10	136.0	1.0105419682140888	1259.171560560466	37.5
10	140.0	1.0214624251278113	1258.9253228374123	37.5
10	144.0	1.030412780874755	1258.8032771633707	37.5
10	148.0	1.0618839817462464	1258.783534961644	37.5
10	152.0	1.1005514000966126	1259.5020855941596	37.5
10	156.0	1.1114772156355643	1258.8145515005092	37.5
10	160.0	1.0922574606419664	1259.9107839730318	37.5
10	164.0	1.0322051634912983	1259.5577800763365	37.5
10	168.0	0.9824274579371998	1257.371244278357	37.5
10	172.0	0.9618963485015977	1256.9899403364568	37.5
10	176.0	0.9557545524944845	1254.5131219896468	37.5
10	180.0	0.9449857656911896	1253.1706736028711	37.5
10	184.0	0.9364895302271958	1255.75948919426	37.5
10	188.0	0.9341783188511367	1256.585032169298	37.5
10	192.0	0.9352293846789437	1257.858648456196	37.5
10	196.0	0.9342885766733855	1259.0020712062208	37.5
10	200.0	0.9378850415105361	1257.635080723638	37.5
10	204.0	0.9351839511299392	1259.6927950818952	37.5
10	208.0	0.9350028713207068	1261.4209509512668	37.5
10	212.0	0.940844079874003	1262.3071319663711	37.5
10	216.0	0.9499473645419287	1260.6188194112915	37.5
10	220.0	0.9499104993844951	1260.2527921039257	37.5
10	224.0	0.9562000635904612	1258.3275713150967	37.5
10	228.0	0.9564396878872063	1260.3803011343125	37.5
10	232.0	0.9607199497214404	1261.9021606001158	37.5
10	236.0	0.9622416120978926	1262.1583841419356	37.5
10	240.0	0.9686253424365266	1263.3118767469605	37.5
10	244.0	0.9703675408551775	1261.8210049758532	37.5
10	248.0	0.9684452980376222	1262.078236995074	37.5
10	252.0	0.9756998830142279	1262.5490058015455	37.5
10	256.0	0.9712272467405136	1263.229938115636	37.5
10	260.0	0.9730839012320206	1264.6500368649513	37.5
10	264.0	0.9802227294985787	1264.7709031182908	37.5
10	268.0	0.9838451290413287	1264.1046548300642	37.5
10	272.0	0.9826903402050172	1263.6164379050963	37.5
10	276.0	0.9868545591890215	1264.3605239314998	37.5
10	280.0	0.9901247461803009	1263.1074758144414	37.5
10	284.0	0.9892612220366642	1262.1082511554664	37.5
10	288.0	0.9970993769083729	1262.669324522395	37.5
10	292.0	0.9939396558412928	1262.341392504463	37.5
10	296.0	0.9945419758252728	1263.0446669045723	37.5
10	300.0	0.9959422887517537	1262.5673619232143	37.5
10	304.0	0.9977626554656165	1263.019158441818	37.5
10	308.0	1.004013096504861	1262.237382518412	37.5
10	312.0	1.0054243868092385	1262.7279183495746	37.5
10	316.0	1.0013295596269245	1260.861908878107	37.5
10	320.0	1.0014603205907373	1261.885688630887	37.5
10	324.0	1.0067180893126497	1261.9549748236834	37.5
10	328.0	1.0048014912605059	1262.0778483607064	37.5
10	332.0	1.0109125039928166	1263.0445898444054	37.5
10	336.0	1.0171798012900637	1261.7755529063684	37.5
10	340.0	1.0155258018868927	1263.503897846177	37.5
10	344.0	1.0220468274874663	1261.358291210221	37.5
10	348.0	1.0274349200559718	1263.470993206914	37.5
10	352.0	1.0498889853676805	1262.1689320686398	37.5
10	356.0	1.0842707261336706	1257.1150116465426	37.5
10	360.0	1.1053974651786627	1254.6488239366154	37.5
10	364.0	1.0987948794273286	1253.240876357305	37.5
10	368.0	1.0676645393521467	1252.543527102628	37.5
10	372.0	0.9979010085980551	1249.0476578069083	37.5
10	376.0	0.9604469184720881	1243.228026684931	37.5
10	380.0	0.9408950847907447	1242.5774599198187	37.5
10	384.0	0.934299678556708	1245.9624226839608	37.5
10	388.0	0.9335928291691652	1245.5604003749684	37.5
10	392.0	0.9258469052882302	1244.0267294175426	37.5
10	396.0	0.9216701899883366	1241.8164755443522	37.5
10	400.0	0.9128488732646877	1240.6972547863672	37.5
10	404.0	0.9211679257315987	1240.9692845550403	37.5
10	408.0	0.9163993944968076	1242.270722487476	37.5
10	412.0	0.9276269838769418	1245.6636878285456	37.5
10	416.0	0.9252532378647133	1245.5873310236643	37.5
10	420.0	0.9274868950525619	1244.9709927197046	37.5
10	424.0	0.9316268701593156	1248.9551764698465	37.5
10	428.0	0.9338979076600491	1245.4567947573998	37.5
10	432.0	0.9361328134596015	1245.468080228237	37.5
10	436.0	0.9416320324697527	1246.4266199370236	37.5
10	440.0	0.9444026967412467	1245.8704012171534	37.5
10	444.0	0.9426121824584512	1245.791614546598	37.5
10	448.0	0.948329804465807	1246.317218936856	37.5
10	452.0	0.9523744428664204	1245.038838960433	37.5
10	456.0	0.9508900985785149	1248.2286427961756	37.5
10	460.0	0.9511673893283275	1244.7171463162183	37.5
10	464.0	0.9582286215800377	1246.0238243524675	37.5
10	468.0	0.9573230868551144	1245.8995272166148	37.5
10	472.0	0.9616327430898772	1244.555704676528	37.5
10	476.0	0.9613142379549862	1243.871044081931	37.5
10	480.0	0.9636737968229763	1245.4309515059228	37.5
10	484.0	0.9714227539960887	1243.614369117323	37.5
10	488.0	0.9688827865507806	1245.4706102293492	37.5
10	492.0	0.9674485428074935	1245.1954993958243	37.5
10	496.0	0.9712307906610844	1245.7421003529828	37.5
10	500.0	0.9749993297986767	1245.4660012107086	37.5
10	504.0	0.9761068692933406	1244.3034442786711	37.5
10	508.0	0.973530197866487	1245.534397198352	37.5
10	512.0	0.9771802489559291	1243.8805242529331	37.5
10	516.0	0.9786463741243024	1243.982811877136	37.5
10	520.0	0.9777394867366997	1245.7737087574806	37.5
10	524.0	0.9745615307361942	1245.7241192792692	37.5
10	528.0	0.9802439054756591	1248.2443224108667	37.5
10	532.0	0.9814959457623038	1245.9164299543636	37.5
10	536.0	0.9811533268138815	1245.72943184888	37.5
10	540.0	0.9796611266773391	1246.2479429364405	37.5
10	544.0	0.9851433853785124	1244.842464549145	37.5
10	548.0	0.9836414304630335	1246.7902898973964	37.5
10	552.0	0.9900348895678601	1250.1567480572526	37.5
10	556.0	0.9887113300495737	1249.690741240296	37.5
10	560.0	0.9927188222519967	1249.211604005122	37.5
10	564.0	0.991781317864905	1253.7316755188872	37.5
10	568.0	0.9940928311950394	1259.5631398139942	37.5
10	572.0	0.9926145738891904	1258.7169532363705	37.5
10	576.0	0.9918118155151427	1257.8575269243397	37.5
10	580.0	0.9943696435166123	1257.2179749312356	37.5
10	584.0	0.9982815909109444	1258.7684982436076	37.5
10	588.0	0.9999909612468805	1257.8264330521176	37.5
10	592.0	1.0003146587316871	1257.346521116208	37.5
10	596.0	1.0017439758675395	1256.6515948292265	37.5
10	600.0	1.0025980211735712	1258.0499448376006	37.5
10	604.0	1.0070540251051272	1259.140503694167	37.5
10	608.0	1.0130724584821436	1259.438580797282	37.5
10	612.0	1.011550733881353	1257.9553383627042	37.5
10	616.0	1.0154161704897153	1257.1473309058813	37.5
10	620.0	1.0253704620720696	1257.695542016531	37.5
10	624.0	1.048616927586356	1258.0655848066822	37.5
10	628.0	1.0817196477509232	1257.424668704741	37.5
10	632.0	1.0922854209025112	1257.7126731696817	37.5
10	636.0	1.086509806290306	1258.7082388699907	37.5
10	640.0	1.060730469710352	1258.8542047327862	37.5
10	644.0	0.9926155746347763	1259.2603076428377	37.5
10	648.0	0.9455170516315439	1256.249341864337	37.5
10	652.0	0.9251925874329346	1248.6641370499838	37.5
10	656.0	0.9059830294349187	1241.805622563878	37.5
10	660.0	0.8964825980080758	1242.5211724806377	37.5
10	664.0	0.9009112365331213	1242.5560314288475	37.5
10	668.0	0.8992482107078413	1243.9372362723643	37.5
12	0.0	1.091710196913345	1402.5565768541442	37.5
12	4.0	1.1171216406768447	1404.382146132678	37.5
12	8.0	1.1095266063285263	1403.1938111949023	37.5
12	12.0	1.0576959386242009	1403.633633398637	37.5
12	16.0	0.9871423904456174	1403.39293170436	37.5
12	20.0	0.9561335194897792	1412.1137885943865	37.5
12	24.0	0.9477680657074204	1409.3728034482174	37.5
12	28.0	0.9378856787685614	1410.315896259766	37.5
12	32.0	0.9387487401023556	1409.7731383905589	37.5
12	36.0	0.9301608773602424	1410.078665166742	37.5
12	40.0	0.931695301599569	1410.6951046665229	37.5
12	44.0	0.9320095980895061	1410.8746782009732	37.5
12	48.0	0.9366751502910171	1411.1936920232436	37.5
12	52.0	0.9384829424552629	1410.0392367268455	37.5
12	56.0	0.9441872875689179	1408.7835651399105	37.5
12	60.0	0.9529329126275654	1408.5665210784175	37.5
12	64.0	0.9484022575407615	1409.597610760848	37.5
12	68.0	0.9554501868860276	1410.0381196955311	37.5
12	72.0	0.9616436496219355	1409.4558596289307	37.5
12	76.0	0.9685511101505146	1409.12631518107	37.5
12	80.0	0.9753278566413434	1410.5353114397556	37.5
12	84.0	0.9715014965937617	1411.2911586876294	37.5
12	88.0	0.9787083898165785	1410.4894967760592	37.5
12	92.0	0.9856800497969324	1412.0593482696454	37.5
12	96.0	0.9875638772113958	1410.333294103026	37.5
12	100.0	0.9921351592292635	1409.2004444776958	37.5
12	104.0	0.9932611573777008	1408.545179715606	37.5
12	108.0	0.9955689404911207	1411.4367925805775	37.5
12	112.0	1.0007878617921468	1410.0213056715231	37.5
12	116.0	1.0040834788525461	1410.424587976948	37.5
12	120.0	1.0114681171539597	1410.5524587847635	37.5
12	124.0	1.011399870233119	1408.553589014566	37.5
12	128.0	1.00832730747627	1408.8713345956724	37.5
12	132.0	1.0151185430654124	1411.2793573885524	37.5
12	136.0	1.0149927039297304	1408.4125587452922	37.5
12	140.0	1.0252073206579977	1409.4742521110384	37.5
12	144.0	1.0229258054410468	1409.911553664091	37.5
12	148.0	1.0316463282018975	1409.2056227145442	37.5
12	152.0	1.0468656147540276	1410.5913273236931	37.5
12	156.0	1.0901772079299015	1410.7966372856283	37.5
12	160.0	1.1172132255838736	1410.0798692670285	37.5
12	164.0	1.1112637574102997	1409.4949635386454	37.5
12	168.0	1.0826235028567304	1408.3456228225336	37.5
12	172.0	1.0183511478800242	1407.7146018416222	37.5
12	176.0	0.9805049052464596	1408.3713534375568	37.5
12	180.0	0.96270907745582	1409.6721139308931	37.5
12	184.0	0.9585602374229661	1410.828404728103	37.5
12	188.0	0.945828232435661	1408.8452185007072	37.5
12	192.0	0.9364289281624861	1409.8422717907597	37.5
12	196.0	0.9398305731667401	1410.3251849529422	37.5
12	200.0	0.9381020628708909	1409.7296736333794	37.5
12	204.0	0.9360158253218789	1411.07842910852	37.5
12	208.0	0.9410037534576865	1410.6290037709855	37.5
12	212.0	0.946624649689132	1411.7342274316914	37.5
12	216.0	0.9459899492586293	1411.7614578996888	37.5
12	220.0	0.9523554082567471	1411.8104499089006	37.5
12	224.0	0.9503212742336284	1410.82087655012	37.5
12	228.0	0.95182110152366	1409.2749677701693	37.5
12	232.0	0.9627215182302858	1411.5971026900263	37.5
12	236.0	0.9650808325892348	1414.6998441779342	37.5
12	240.0	0.9656036472337205	1413.0277663155737	37.5
12	244.0	0.9673420373974253	1416.3139798503296	37.5
12	248.0	0.9688657703990372	1416.828330854814	37.5
12	252.0	0.9740065234048516	1413.420545539505	37.5
12	256.0	0.9757460061037972	1415.516534037014	37.5
12	260.0	0.9752750038702226	1414.0165222576238	37.5
12	264.0	0.9819935338403577	1413.6717994585877	37.5
12	268.0	0.9841469053063974	1413.8896025243464	37.5
12	272.0	0.9843912015026854	1415.7448680301932	37.5
12	276.0	0.9867986914632091	1414.880572601608	37.5
12	280.0	0.9875787201186951	1414.655079767336	37.5
12	284.0	0.9899951844758406	1414.107857128085	37.5
12	288.0	0.9950407568519775	1413.9132218149466	37.5
12	292.0	0.988202095056031	1415.5525156222152	37.5
12	296.0	0.996297323480674	1412.1790710365487	37.5
12	300.0	0.9975325231277131	1413.338752907544	37.5
12	304.0	0.9973851194273953	1414.5866802512555	37.5
12	308.0	0.9992659033508305	1414.0756665504866	37.5
12	312.0	1.0064195224742818	1413.111736451369	37.5
12	316.0	0.9994654421339574	1413.4411637453768	37.5
12	320.0	1.0015548742756606	1413.193223239562	37.5
12	324.0	1.0028029762436401	1413.0384506790888	37.5
12	328.0	1.0025393215911413	1413.1754863626452	37.5
12	332.0	1.0077456787368977	1414.3680876391695	37.5
12	336.0	1.0093440162878164	1413.444341612981	37.5
12	340.0	1.0086558596687414	1414.2866823528989	37.5
12	344.0	1.0090603683542843	1413.9215569059083	37.5
12	348.0	1.0162793314902383	1414.8364210459029	37.5
12	352.0	1.0192420634678334	1415.264144360682	37.5
12	356.0	1.023076716605897	1409.4159038128116	37.5
12	360.0	1.0282711599149783	1406.652445040544	37.5
12	364.0	1.0336505018072097	1406.3002791666615	37.5
12	368.0	1.0609221689075468	1404.590707512462	37.5
12	372.0	1.0962490463135426	1402.547769480263	37.5
12	376.0	1.1105045867194812	1399.2415396327085	37.5
12	380.0	1.0973712311076087	1398.8734269222869	37.5
12	384.0	1.0549754116035026	1398.1894088851705	37.5
12	388.0	0.9874417348817389	1395.315016729135	37.5
12	392.0	0.9504036041480253	1396.7734406537254	37.5
12	396.0	0.9371376615808467	1397.9157658216689	37.5
12	400.0	0.9319219868979991	1398.281342536471	37.5
12	404.0	0.9250718014565356	1399.3508406410665	37.5
12	408.0	0.9183749871526992	1399.87020062416	37.5
12	412.0	0.9195165929474349	1398.8030051962655	37.5
12	416.0	0.9188790571278547	1397.325477323087	37.5
12	420.0	0.9174752118877592	1398.4882030972274	37.5
12	424.0	0.9182056342407595	1399.690021226703	37.5
12	428.0	0.9209868492919022	1397.3469682445914	37.5
12	432.0	0.9237741513251013	1399.369944674479	37.5
12	436.0	0.9262170706427227	1396.5344803082462	37.5
12	440.0	0.9285859056659139	1394.5595440902982	37.5
12	444.0	0.9294296395310417	1400.0547377330952	37.5
12	448.0	0.9369428588252116	1397.2989076570427	37.5
12	452.0	0.9382496455432738	1397.3041909631584	37.5
12	456.0	0.9444714101444697	1395.4927302812575	37.5
12	460.0	0.9428537921755716	1396.8992654621964	37.5
12	464.0	0.9445363850037592	1395.3217938715006	37.5
12	468.0	0.9476139892581115	1398.8295165983486	37.5
12	472.0	0.9514143315870621	1394.8380790994795	37.5
12	476.0	0.9489875091830717	1394.6024616049676	37.5
12	480.0	0.956445113230931	1395.2662956971992	37.5
12	484.0	0.9570419861571033	1396.242931321398	37.5
12	488.0	0.9567432403131771	1396.2298065328168	37.5
12	492.0	0.9580659988559513	1395.3766714546668	37.5
12	496.0	0.9618569245716352	1396.1571177161484	37.5
12	500.0	0.9646351481572374	1395.7741181424556	37.5
12	504.0	0.9678512182470016	1394.8582293122647	37.5
12	508.0	0.9688586503090574	1395.8237132572676	37.5
12	512.0	0.9690874168972785	1397.5511549406758	37.5
12	516.0	0.969248836491721	1396.616225886192	37.5
12	520.0	0.9718112583545019	1394.5407786507008	37.5
12	524.0	0.9648952606711461	1395.4032926816246	37.5
12	528.0	0.9730699320154487	1398.1181832905086	37.5
12	532.0	0.9716202783334671	1398.21915841835	37.5
12	536.0	0.9746409146788295	1398.103447784593	37.5
12	540.0	0.9747025493879368	1396.104016170455	37.5
12	544.0	0.976583333311372	1397.687677033225	37.5
12	548.0	0.975408374204245	1397.0282471819514	37.5
12	552.0	0.9781164674324789	1402.441107628562	37.5
12	556.0	0.9813663801019672	1402.302865732889	37.5
12	560.0	0.9804090436097296	1400.5292361977222	37.5
12	564.0	0.9812789723078951	1403.983864455569	37.5
12	568.0	0.9873699188203654	1412.3507998612472	37.5
12	572.0	0.9863894309861183	1408.8648257946709	37.5
12	576.0	0.987239954177386	1410.101338574326	37.5
12	580.0	0.9827919675904765	1410.735253963267	37.5
12	584.0	0.9876691074503083	1407.9304550448337	37.5
12	588.0	0.9934722749777771	1408.7972790698375	37.5
12	592.0	0.9860111022092127	1410.0546899220622	37.5
12	596.0	0.9945226906116135	1409.2894589756822	37.5
12	600.0	0.9931869987603549	1408.640289295492	37.5
12	604.0	0.9928645553067988	1409.5588698593906	37.5
12	608.0	0.9979824951362735	1409.9929729689106	37.5
12	612.0	0.9948326745302463	1407.7590503907477	37.5
12	616.0	0.9951251983535968	1408.502441892505	37.5
12	620.0	0.9985551712358828	1408.3976412908378	37.5
12	624.0	1.0083610757330788	1408.1382745958256	37.5
12	628.0	1.0073221632761873	1406.2795029004355	37.5
12	632.0	1.0039611972284845	1407.5630615863122	37.5
12	636.0	1.0068413387444162	1408.868091173674	37.5
12	640.0	1.0076976887903022	1406.4637875951976	37.5
12	644.0	1.013216667091418	1406.9744623759018	37.5
12	648.0	1.0178967604167306	1406.5342069003095	37.5
12	652.0	1.0256010953398262	1406.014727737823	37.5
12	656.0	1.0317187049147232	1407.034697235758	37.5
12	660.0	1.0699466795892068	1406.678265969295	37.5
12	664.0	1.0878960036063925	1407.2591482853284	37.5
12	668.0	1.0853903105631066	1406.6920140916711	37.5
13	0.0	1.024409535049685	1873.589273672032	37.5
13	4.0	1.0653016776097073	1876.053820602376	37.5
13	8.0	1.0770989043605121	1877.2763072033308	37.5
13	12.0	1.0258780480976786	1877.419342533696	37.5
13	16.0	0.9591556255056333	1877.0713216375	37.5
13	20.0	0.915492251707998	1878.7339070257915	37.5
13	24.0	0.9101978571501818	1877.8310710499927	37.5
13	28.0	0.9037539074169892	1878.29740657448	37.5
13	32.0	0.9029332105559592	1877.2662220658751	37.5
13	36.0	0.8955839913247069	1877.9249768330767	37.5
13	44.0	0.8973373647235574	1877.5934244668676	37.5
13	48.0	0.8932270962776688	1878.697873673032	37.5
13	52.0	0.9004703500042249	1877.9312901300143	37.5
13	56.0	0.9027382502692156	1877.0873161867505	37.5
13	60.0	0.9110565066473285	1878.4679831032267	37.5
13	64.0	0.9127720002843259	1877.4215792972125	37.5
13	68.0	0.9112406352618349	1878.098299934564	37.5
13	72.0	0.9226635906544	1878.364842763323	37.5
13	76.0	0.9283638464551374	1877.0890506459248	37.5
13	80.0	0.9287846338061818	1877.5428298759423	37.5
13	84.0	0.9337447750194415	1877.687076092679	37.5
13	88.0	0.93676691479181	1877.3437345857608	37.5
13	92.0	0.9378882253342212	1877.7883372055608	37.5
13	96.0	0.9445002017934887	1877.851763626497	37.5
13	100.0	0.9468598490059711	1877.760379035858	37.5
13	104.0	0.9508837915687561	1877.256794249476	37.5
13	108.0	0.9552213957966542	1877.1341405116395	37.5
13	112.0	0.9562146716139297	1877.8133635012405	37.5
13	116.0	0.9567531146053214	1876.7906356110984	37.5
13	120.0	0.9681708414363767	1877.615984913301	37.5
13	124.0	0.9617154721086425	1876.371390687941	37.5
13	128.0	0.9707860950765772	1877.0027491114756	37.5
13	132.0	0.9697842194547647	1877.7269718511943	37.5
13	136.0	0.9716104233295063	1877.2746437963967	37.5
13	144.0	0.9778276355952309	1877.280022611516	37.5
13	148.0	0.9803587848277908	1877.3354119486817	37.5
13	152.0	0.9843985431388248	1877.8070974279965	37.5
13	156.0	0.993396330424033	1877.7450311193545	37.5
13	160.0	1.0127915935076681	1876.1892523105132	37.5
13	164.0	1.0472839247539438	1876.5583065736344	37.5
13	168.0	1.0674731488047868	1876.4727069009543	37.5
13	172.0	1.059321046235193	1876.0811515581004	37.5
13	176.0	1.0303230070908365	1876.874862712152	37.5
13	180.0	0.9698198413576077	1877.655239373728	37.5
13	184.0	0.9320727539913899	1877.67845370904	37.5
13	188.0	0.9218317240411977	1877.2098968397684	37.5
13	192.0	0.9166136768865251	1877.3404250588449	37.5
13	196.0	0.9131705052561805	1877.6792691021344	37.5
13	200.0	0.9090765988261613	1877.420808939201	37.5
13	204.0	0.904756121397375	1877.0390192472496	37.5
13	208.0	0.9053726026202595	1876.797234934003	37.5
13	212.0	0.9044019422910441	1877.040602608666	37.5
13	216.0	0.9088160760112929	1877.9859102929488	37.5
13	220.0	0.9119800892885151	1877.3383634447184	37.5
13	224.0	0.9107289075298269	1876.8103814461028	37.5
13	228.0	0.9158454373589984	1877.3083672878277	37.5
13	232.0	0.9213358743679954	1877.014740454244	37.5
13	236.0	0.9205635612104909	1876.4954975319424	37.5
13	240.0	0.9210689159917296	1878.052292075558	37.5
13	244.0	0.9258882502226327	1876.8066214095809	37.5
13	248.0	0.9323237302150071	1877.347077651958	37.5
13	252.0	0.9313554890709681	1876.574608655597	37.5
13	256.0	0.9339018817714128	1877.9280588847275	37.5
13	260.0	0.9336747697118605	1877.039586998725	37.5
13	264.0	0.9361139638949777	1876.731780831205	37.5
13	268.0	0.9421657559158462	1876.731343629968	37.5
13	272.0	0.9461059634562393	1877.502391910678	37.5
13	276.0	0.9443409779814027	1877.168848052284	37.5
13	280.0	0.9489261194795962	1877.438550198505	37.5
13	284.0	0.9443711371651738	1876.545372303732	37.5
13	288.0	0.9565670092151873	1877.411001413556	37.5
13	292.0	0.9529602434388899	1877.89438838382	37.5
13	296.0	0.9582061346431324	1876.8139539846948	37.5
13	300.0	0.9533065875239258	1876.0672079168387	37.5
13	304.0	0.9579637062842993	1876.1031117385755	37.5
13	308.0	0.9569916672796607	1877.3270809924493	37.5
13	312.0	0.9578641139018417	1876.820877459469	37.5
13	316.0	0.9619612303130229	1876.5286452883893	37.5
13	320.0	0.9657397166250193	1877.5071782421048	37.5
13	324.0	0.9618803410933797	1878.155104819856	37.5
13	328.0	0.963467539877803	1876.8600539389531	37.5
13	332.0	0.9628088243726081	1876.840322663688	37.5
13	336.0	0.966678901555633	1876.5709466791905	37.5
13	340.0	0.9695068301825597	1876.9017524402288	37.5
13	344.0	0.969025157411878	1875.9597182069936	37.5
13	348.0	0.9706773620431345	1876.35964109278	37.5
13	352.0	0.973432715114773	1876.6703470050284	37.5
13	356.0	0.97968256816717	1876.663734818796	37.5
13	360.0	0.9784455633538698	1877.3237431283017	37.5
13	364.0	0.9767165535037514	1876.3043337434328	37.5
13	368.0	0.9825948145105238	1876.472033807071	37.5
13	372.0	0.9877800179834088	1876.089351128113	37.5
13	376.0	0.9818886049419291	1876.663367911843	37.5
13	380.0	0.9814349739090971	1876.0428304413012	37.5
13	384.0	0.9875207125606649	1876.622980616748	37.5
13	388.0	1.000769112251565	1876.5777892433464	37.5
13	392.0	1.021259043621093	1876.1963097308312	37.5
13	396.0	1.0508107224060739	1876.0356050522423	37.5
13	400.0	1.0606368855185782	1875.868662086734	37.5
13	404.0	1.0546768248461285	1875.784803809912	37.5
13	408.0	1.0283921750107756	1875.1041737283265	37.5
13	412.0	0.9732362149121753	1874.9935256224676	37.5
13	416.0	0.9226015038060839	1876.2653388133629	37.5
13	420.0	0.9156329030425657	1876.731582860183	37.5
13	424.0	0.9057034277252364	1877.253753590839	37.5
13	428.0	0.9023810852899863	1876.500430739055	37.5
13	432.0	0.8969503319290083	1876.2034681067723	37.5
13	436.0	0.8938282616085126	1877.07708467322	37.5
13	440.0	0.8936725545307762	1877.3302389731975	37.5
13	444.0	0.893243115349707	1876.0982370874956	37.5
13	448.0	0.8958667138738418	1877.6748606324704	37.5
13	452.0	0.899389963143369	1877.0178576725912	37.5
13	456.0	0.9013364499455848	1877.5094689995185	37.5
13	460.0	0.9016521458115525	1876.9996489974635	37.5
13	464.0	0.9037126724827231	1876.947992100355	37.5
13	468.0	0.9068051507144103	1876.380194399875	37.5
13	472.0	0.9121283257805745	1876.97115731414	37.5
13	476.0	0.9192784018587284	1875.9576681169208	37.5
13	480.0	0.9131360178647678	1876.7074179287872	37.5
13	484.0	0.9157355546008591	1876.382096894857	37.5
13	488.0	0.9172085834526084	1877.054711781458	37.5
13	492.0	0.9254485154590463	1875.8833137491397	37.5
13	496.0	0.9223108635049957	1876.594787119977	37.5
13	500.0	0.9281754678212569	1877.6751400513372	37.5
13	504.0	0.9299061789133952	1875.8244231986048	37.5
13	508.0	0.9312924292517245	1876.0585151782268	37.5
13	516.0	0.9340498165242173	1876.3932285754472	37.5
13	520.0	0.9378201868601382	1875.9247987396689	37.5
13	524.0	0.9406594310306314	1875.66023007666	37.5
13	528.0	0.936747769883892	1876.2036731866767	37.5
13	532.0	0.936181347593809	1875.9899514009016	37.5
13	536.0	0.9480908973724753	1875.5935005274748	37.5
13	540.0	0.9403944600365679	1876.5116579892672	37.5
13	544.0	0.9458600028497186	1876.0788500803549	37.5
13	548.0	0.9455635928406008	1876.525452842097	37.5
13	552.0	0.946275670897064	1877.12549659494	37.5
13	556.0	0.9484525525713903	1876.8845722904389	37.5
13	564.0	0.9489497705706456	1875.9367681291303	37.5
13	568.0	0.950751080249541	1876.641805390502	37.5
13	572.0	0.9506095241044488	1876.0558304386975	37.5
13	576.0	0.9522171428927791	1876.038667695383	37.5
13	580.0	0.9550937933889011	1876.2001792464616	37.5
13	584.0	0.9541575219070302	1876.7392027902824	37.5
13	588.0	0.9565677639062637	1875.9553925433927	37.5
13	592.0	0.9601367695921897	1875.3556697502709	37.5
13	596.0	0.9654772431330014	1874.8177776804016	37.5
13	600.0	0.9572459057456987	1875.8205831881485	37.5
13	604.0	0.9610935599435415	1875.5503982163016	37.5
13	608.0	0.9706175330109615	1875.3997973358053	37.5
13	612.0	0.9568040688994931	1876.138716386843	37.5
13	616.0	0.9602785182615937	1875.6880830021369	37.5
[truncated: 15,960 more rows]
