# Supplementary material for: Mechanistic origins of temperature scaling in the early embryonic cell cycle
Source: Nat Commun. 2025 Aug 28;16:8045. doi: 10.1038/s41467-025-62918-0 (PMC12394406; doi:10.1038/s41467-025-62918-0)
Supplement: Supplementary file 12 — Source Data [file 41467_2025_62918_MOESM12_ESM.zip › Source_Data_NatComm/Fig4/09-20-24/Pos25_processed_spots.csv]

TRACK_ID	TIME	RATIO	POSITION_X	RADIUS
62	0.0	1.1315594791664907	1762.080986129111	37.5
62	4.0	1.1504376005578867	1764.9299063402634	37.5
62	8.0	1.1485915770411368	1766.3178138740532	37.5
62	12.0	1.1121199902110448	1766.2657494239627	37.5
62	16.0	1.0472317698671256	1765.722188509064	37.5
62	20.0	1.0017468453378495	1765.4343656996596	37.5
62	24.0	0.9860886271272435	1764.8761633952947	37.5
62	28.0	0.975424387502786	1766.1881345367617	37.5
62	32.0	0.9711877668152304	1767.3530746335043	37.5
62	36.0	0.9649964445052439	1766.358553324151	37.5
62	40.0	0.9614205995364814	1765.4650347070367	37.5
62	44.0	0.9577946540231005	1765.001312671037	37.5
62	48.0	0.9581242323493938	1767.4607363586076	37.5
62	52.0	0.9582096030366024	1768.3688605957666	37.5
62	56.0	0.9515540573002091	1767.420968747143	37.5
62	60.0	0.9557342240575625	1767.647198171877	37.5
62	64.0	0.9581165980632732	1766.4376723130993	37.5
62	68.0	0.9624328374836061	1766.0062291047295	37.5
62	72.0	0.9590848121253148	1767.1503274536594	37.5
62	76.0	0.9640683564631425	1767.3248447621368	37.5
62	80.0	0.9695106355384284	1768.0902192223452	37.5
62	84.0	0.9678970358878078	1767.4198556772833	37.5
62	88.0	0.9730814246207541	1765.5922104725466	37.5
62	92.0	0.9779616203273414	1765.741104451692	37.5
62	96.0	0.9793017157132344	1765.7495269079832	37.5
62	100.0	0.9836344472131563	1767.104477847836	37.5
62	104.0	0.9849867165631623	1765.8524410732557	37.5
62	108.0	0.9851315003572806	1766.6629936193808	37.5
62	112.0	0.9877777216236683	1766.1992256834085	37.5
62	116.0	0.9874610653549698	1766.042504155103	37.5
62	120.0	0.9904188672669643	1766.7116780243257	37.5
62	124.0	0.9970507871558699	1765.0283362315265	37.5
62	128.0	0.997873020837577	1767.8230037202454	37.5
62	132.0	1.0016087078410916	1767.8180324039522	37.5
62	136.0	1.0025941714903375	1767.5717295397524	37.5
62	140.0	1.0080238083721216	1766.8936291350146	37.5
62	144.0	1.007034384509724	1765.5738858488803	37.5
62	148.0	1.0102494004327185	1766.212793367908	37.5
62	152.0	1.011444864962912	1765.8495881942104	37.5
62	156.0	1.0114613539044564	1766.0443082765266	37.5
62	160.0	1.0164121742105445	1766.5656669793586	37.5
62	164.0	1.0171833448761114	1766.919565005759	37.5
62	168.0	1.0148853759480434	1766.8094203033868	37.5
62	172.0	1.0180273480863606	1765.6528132048509	37.5
62	176.0	1.0146459483777344	1763.5514732723882	37.5
62	180.0	1.0141300084785472	1767.2198467884766	37.5
62	184.0	1.0239103808170285	1764.5529715997843	37.5
62	188.0	1.0177895790555676	1766.0556310361949	37.5
62	192.0	1.0252987006919396	1765.6447243994555	37.5
62	196.0	1.0231039243186486	1766.3633199358794	37.5
62	200.0	1.0217780516275417	1765.0249393958172	37.5
62	204.0	1.0232397305781007	1765.9163571644538	37.5
62	208.0	1.0258520832520204	1765.5523452980713	37.5
62	212.0	1.0256445244309491	1764.8372058127416	37.5
62	216.0	1.0300940531506715	1766.1413923828286	37.5
62	220.0	1.0260430333903496	1764.971842125078	37.5
62	224.0	1.029032232684148	1765.5339807145465	37.5
62	228.0	1.0315127787850766	1765.3251444676828	37.5
62	232.0	1.0288260754131988	1766.952796433813	37.5
62	236.0	1.0342316244941956	1765.387057717667	37.5
62	240.0	1.036101547446437	1766.1942139064802	37.5
62	244.0	1.0317646216186689	1765.6164719726278	37.5
62	248.0	1.036044599274102	1767.3905223449665	37.5
62	252.0	1.0389834639085875	1766.8312044740371	37.5
62	256.0	1.0431685470745249	1765.0769269491295	37.5
62	260.0	1.0425974861711602	1767.0683733882004	37.5
62	264.0	1.0430882134454857	1767.185706625311	37.5
62	268.0	1.0439519374536033	1768.4312534129429	37.5
62	272.0	1.045533639204198	1769.766047563161	37.5
62	276.0	1.0510373863931564	1769.0750560502402	37.5
62	280.0	1.0524527366469525	1767.4337263769864	37.5
62	284.0	1.059202052048767	1766.885733199056	37.5
62	288.0	1.0885199199473157	1764.8353751936809	37.5
62	292.0	1.112335130054102	1764.1761293617892	37.5
62	296.0	1.124035477002	1762.53308983786	37.5
62	300.0	1.111994486897547	1762.2160494652828	37.5
62	304.0	1.0936323220039477	1761.485329806082	37.5
62	308.0	1.0359095200502073	1761.0750712509723	37.5
62	312.0	0.9884712465611798	1761.9395815199512	37.5
62	316.0	0.9668043446530685	1762.06340127636	37.5
62	320.0	0.9609920800461864	1762.6381729822	37.5
62	324.0	0.9551370244757021	1760.8247584965047	37.5
62	328.0	0.9485356112592211	1761.6481841129148	37.5
62	332.0	0.9497995153184335	1763.902508368632	37.5
62	336.0	0.9469758548502861	1762.796661469535	37.5
62	340.0	0.937674630977081	1759.919106108178	37.5
62	344.0	0.9429586485188998	1761.6376100437226	37.5
62	348.0	0.944286101711291	1761.5114508998338	37.5
62	352.0	0.941732063332951	1763.88559753091	37.5
62	356.0	0.9466370491844094	1763.8090730297988	37.5
62	360.0	0.9478337363135626	1765.861772283944	37.5
62	364.0	0.9483425944703384	1765.102470128467	37.5
62	368.0	0.9505310694835334	1766.2923730799291	37.5
62	372.0	0.954524438727437	1766.2213947838084	37.5
62	376.0	0.9518712657823573	1765.8570408395758	37.5
62	380.0	0.9541309897009053	1765.7166014819063	37.5
62	384.0	0.9611623092585907	1766.688217102247	37.5
62	388.0	0.9666610880134773	1766.4467258790849	37.5
62	392.0	0.9676983170229471	1766.279729357621	37.5
62	396.0	0.9656860200476299	1766.3537512225537	37.5
62	400.0	0.9670500471578475	1766.8747979156178	37.5
62	404.0	0.97426155699205	1767.730913598743	37.5
62	408.0	0.9784881564971416	1766.8890349032968	37.5
62	412.0	0.9740201784659536	1765.9163642007225	37.5
62	416.0	0.9771015669238888	1766.3874021122656	37.5
62	420.0	0.9773135936608102	1766.0508810082042	37.5
62	424.0	0.9863671699366554	1766.0505070407346	37.5
62	428.0	0.9824537575911992	1766.6709782683242	37.5
62	432.0	0.9789293918424781	1764.97219225003	37.5
62	436.0	0.9924595792424187	1766.8824335147815	37.5
62	440.0	0.9836598550575302	1764.4755378526063	37.5
62	444.0	0.9868765878216176	1766.4352427758247	37.5
62	448.0	0.9869035338861818	1766.4659164630405	37.5
62	452.0	0.9907101056166355	1766.079161826529	37.5
62	456.0	0.9926812961806107	1766.8319697331838	37.5
62	460.0	0.9930216958083377	1765.0386732227337	37.5
62	464.0	0.9911313465760999	1765.6882516585308	37.5
62	468.0	0.9961596328333167	1765.7434082921657	37.5
62	472.0	0.9951150879667414	1765.7735098994676	37.5
62	476.0	0.9997049554394319	1766.004229742418	37.5
62	480.0	0.9982392642502338	1765.5169900973754	37.5
62	484.0	0.9995354501245401	1766.6083322167135	37.5
62	488.0	1.0025931669855894	1766.1214279552344	37.5
62	492.0	1.0025547430249064	1764.8540769621045	37.5
62	496.0	0.9988497968085113	1764.4659011384922	37.5
62	500.0	0.999219174632866	1766.5021029789416	37.5
62	504.0	1.0013358284603435	1766.4332138389466	37.5
62	508.0	1.0028403503999916	1765.8086295805767	37.5
62	512.0	1.0032054101088705	1764.0442770606403	37.5
62	516.0	0.9989321894907448	1766.063758265231	37.5
62	520.0	1.0079445875931057	1766.6316879706897	37.5
62	524.0	1.0084906179608164	1765.1926337805648	37.5
62	528.0	1.0074218292169905	1765.910497885288	37.5
62	532.0	1.0051804380067542	1764.271626572047	37.5
62	536.0	1.0114003940716099	1766.7097445567008	37.5
62	540.0	1.0116873895362517	1766.702879531107	37.5
62	544.0	1.009013588485314	1766.5218460056367	37.5
62	548.0	1.0077798789456005	1765.9583489400711	37.5
62	552.0	1.007259698969169	1764.8321638991815	37.5
62	556.0	1.0096664989413366	1765.09231514051	37.5
62	560.0	1.0077454286586345	1764.0692287226102	37.5
62	564.0	1.009015159572465	1765.3819595466384	37.5
62	568.0	1.0133540300799309	1765.8246586144774	37.5
62	572.0	1.0118789222774662	1765.9393981776952	37.5
62	576.0	1.0084281205682988	1765.6557858375324	37.5
62	580.0	1.0086133021535866	1764.7074882546	37.5
62	584.0	1.0153664934542321	1766.3414206762582	37.5
62	588.0	1.017369419565681	1765.7787024413462	37.5
62	592.0	1.013887168449222	1763.9928740561554	37.5
62	596.0	1.0175716883856212	1766.8743649761634	37.5
62	600.0	1.0166373335019137	1765.3752322744683	37.5
62	604.0	1.0151635523493843	1765.1014849002256	37.5
62	608.0	1.0180661031934817	1764.588962735906	37.5
62	612.0	1.0154993185706647	1765.981839928208	37.5
62	616.0	1.0166172911369855	1766.0550277745144	37.5
62	620.0	1.0163950871411374	1765.7234283012924	37.5
62	624.0	1.0214116936763742	1764.081478423164	37.5
62	628.0	1.0205904161900996	1765.719116169918	37.5
62	632.0	1.0198911384723923	1767.0315025515454	37.5
62	636.0	1.0153177568032012	1767.294088567765	37.5
62	640.0	1.0235918351974094	1768.007849880911	37.5
62	644.0	1.0187893853060435	1769.1504625915252	37.5
62	648.0	1.0218321708521336	1769.7650051190094	37.5
62	652.0	1.0173614614828432	1767.6545191379892	37.5
62	656.0	1.0263293777932536	1766.4848897326406	37.5
62	660.0	1.032021327183829	1764.305786407381	37.5
62	664.0	1.0313689764559923	1763.5018148009976	37.5
62	668.0	1.0524636957747093	1762.8709420070693	37.5
64	0.0	1.127189251528565	1460.51155336777	37.5
64	4.0	1.1512089304723603	1463.466519608769	37.5
64	8.0	1.1509472217891301	1464.4080556479637	37.5
64	12.0	1.115603192023631	1465.1858790066483	37.5
64	16.0	1.048631723747766	1463.2392190620228	37.5
64	20.0	1.0011247072472909	1465.524537575344	37.5
64	24.0	0.9844471883401679	1463.8539083056198	37.5
64	28.0	0.9767068678310352	1464.3710185987568	37.5
64	32.0	0.9686674527933345	1465.956119848871	37.5
64	36.0	0.9647630495277411	1466.3687360391582	37.5
64	40.0	0.959673843818881	1462.6914247661116	37.5
64	44.0	0.9583325542411801	1465.3189594132089	37.5
64	48.0	0.9553817521516849	1464.959196160273	37.5
64	52.0	0.9556547614306434	1466.2321131175029	37.5
64	56.0	0.9591662012400891	1463.8001445630616	37.5
64	60.0	0.9559105037801514	1465.218436925437	37.5
64	64.0	0.9662304671344155	1464.365474209164	37.5
64	68.0	0.9598166925096845	1465.4939780951124	37.5
64	72.0	0.9583954657701911	1464.377018338443	37.5
64	76.0	0.9647398234465436	1463.2262494399145	37.5
64	80.0	0.970702314043458	1467.4453874623946	37.5
64	84.0	0.9689566303501617	1463.678297593728	37.5
64	88.0	0.9727896917243328	1464.145666906447	37.5
64	92.0	0.9822193429082396	1463.969198030257	37.5
64	96.0	0.9780589222178624	1464.9539963977218	37.5
64	100.0	0.9850518036106637	1465.5367312859769	37.5
64	104.0	0.98936469605754	1466.0147418875022	37.5
64	108.0	0.9922199904165944	1464.92749101626	37.5
64	112.0	0.9954369399531302	1465.4604219278065	37.5
64	116.0	1.0003477873424478	1465.2022920290697	37.5
64	120.0	0.9975617239596339	1463.761171329369	37.5
64	124.0	1.0026994284879012	1463.8211471226707	37.5
64	128.0	1.001297737319025	1464.9929405999032	37.5
64	132.0	1.0093370333579126	1465.460165357937	37.5
64	136.0	1.0132684489165087	1464.4342418658423	37.5
64	140.0	1.007631726975495	1463.312735159811	37.5
64	144.0	1.011640192281318	1464.03023168792	37.5
64	148.0	1.0102801215025714	1464.3963460525235	37.5
64	152.0	1.0161444920297553	1461.963460221959	37.5
64	156.0	1.0172648924517507	1463.8230171770476	37.5
64	160.0	1.01795774741614	1463.597777987084	37.5
64	164.0	1.018026140452125	1462.9538324524797	37.5
64	168.0	1.0233480412194589	1463.6132339540382	37.5
64	172.0	1.026558799722963	1465.0989595502108	37.5
64	176.0	1.0259154580749896	1465.707145159803	37.5
64	180.0	1.0260215175640413	1464.505255486267	37.5
64	184.0	1.0292145093635088	1464.2901005891324	37.5
64	188.0	1.028113525513318	1463.513540704782	37.5
64	192.0	1.0335985782099597	1464.433042166912	37.5
64	196.0	1.0337146005798987	1463.3106360252732	37.5
64	200.0	1.0329158848130233	1463.6141453421778	37.5
64	204.0	1.0300936377035403	1463.7245563809408	37.5
64	208.0	1.037968767316111	1464.5982631016411	37.5
64	212.0	1.0412523615023417	1464.2299711055905	37.5
64	216.0	1.0409702068024607	1465.0962633989934	37.5
64	220.0	1.038279324049324	1464.294792358659	37.5
64	224.0	1.0401537818894895	1465.835333539302	37.5
64	228.0	1.0368920234602395	1464.8224890222996	37.5
64	232.0	1.0459642075184215	1462.8354910017197	37.5
64	236.0	1.0418529249011412	1464.8908929494785	37.5
64	240.0	1.0488658621194358	1463.74940264902	37.5
64	244.0	1.0568055033367072	1464.7748965887945	37.5
64	248.0	1.0569648889506122	1464.724872526028	37.5
64	252.0	1.0569934564757917	1464.6375262902834	37.5
64	256.0	1.0628536389512193	1462.874226033092	37.5
64	260.0	1.0665903491222408	1463.5474616671477	37.5
64	264.0	1.08968142513676	1464.1067000779267	37.5
64	268.0	1.1209522864871437	1463.973805305676	37.5
64	272.0	1.1298558299270702	1464.6925473682957	37.5
64	276.0	1.1291557544848014	1462.661313972412	37.5
64	280.0	1.1123584729050808	1460.523746370771	37.5
64	284.0	1.0600974193675539	1460.0832348927509	37.5
64	288.0	1.0090638291731768	1460.4388793605267	37.5
64	292.0	0.9826032294641694	1461.8191851439838	37.5
64	296.0	0.9789350479253047	1463.750222981907	37.5
64	300.0	0.9638994534087896	1463.5527813295207	37.5
64	304.0	0.9591629805062765	1461.6716087416958	37.5
64	308.0	0.9615844603364627	1464.6054206835668	37.5
64	312.0	0.9549156307584695	1464.4299578050698	37.5
64	316.0	0.9494523097678328	1462.048977581131	37.5
64	320.0	0.9515261552894625	1463.7746076165138	37.5
64	324.0	0.9510895109039698	1462.5206469751236	37.5
64	328.0	0.9517478469572959	1463.927618677708	37.5
64	332.0	0.9518048724242263	1461.064303759113	37.5
64	336.0	0.9553801995325208	1463.6223020707994	37.5
64	340.0	0.9582440520842954	1463.7283984365472	37.5
64	344.0	0.959477920094881	1465.159541833909	37.5
64	348.0	0.9629867066044558	1463.5653769611092	37.5
64	352.0	0.9573962353219734	1464.2874371995074	37.5
64	356.0	0.9674612477739506	1465.360581112637	37.5
64	360.0	0.9716091673994512	1462.8510989612496	37.5
64	364.0	0.9753417155314598	1463.9910203900097	37.5
64	368.0	0.9740898577670497	1462.3127107578457	37.5
64	372.0	0.9805946880600951	1462.144235811657	37.5
64	376.0	0.9761445894544167	1464.5021573691906	37.5
64	380.0	0.9812090420960562	1462.3550726280132	37.5
64	384.0	0.9863406856550109	1462.783897642357	37.5
64	388.0	0.9905555880958761	1462.857468013922	37.5
64	392.0	0.9913474995887742	1462.4566041072935	37.5
64	396.0	0.9905511509815872	1463.437649591608	37.5
64	400.0	0.9940419106596874	1464.642515667815	37.5
64	404.0	0.9934967671196757	1462.1892743449175	37.5
64	408.0	0.9990253391367465	1462.5115931386197	37.5
64	412.0	0.9961597547960414	1460.6900067943166	37.5
64	416.0	0.9977538732959412	1461.7295892738584	37.5
64	420.0	1.002079173821625	1461.799956022179	37.5
64	424.0	1.0016858146418666	1461.13914214519	37.5
64	428.0	1.0044963670815321	1462.2190138768833	37.5
64	432.0	1.0060384600937697	1462.5381550402114	37.5
64	436.0	1.008625198885514	1462.20425116254	37.5
64	440.0	1.0008163868218742	1463.0936198429113	37.5
64	444.0	1.00448936577051	1462.2341407939791	37.5
64	448.0	1.014051603909723	1463.063548494821	37.5
64	452.0	1.0132953929662674	1462.6361291527398	37.5
64	456.0	1.0181153518286399	1462.9596072578447	37.5
64	460.0	1.0116513726083152	1462.1291294454595	37.5
64	464.0	1.0159953762968137	1462.2838462454883	37.5
64	468.0	1.0158752029527676	1462.995107746712	37.5
64	472.0	1.0150702441273731	1461.6625054992232	37.5
64	476.0	1.0205038176039731	1461.674242018135	37.5
64	480.0	1.0142366508034735	1463.784258139794	37.5
64	484.0	1.0181869776268342	1463.6583670357625	37.5
64	488.0	1.020248961337277	1464.318807706764	37.5
64	492.0	1.0238670013709419	1462.860162304799	37.5
64	496.0	1.017820292574409	1462.5840664799475	37.5
64	500.0	1.0204100748571814	1463.0736046908212	37.5
64	504.0	1.0254091314608298	1463.346100384592	37.5
64	508.0	1.0281681006294783	1462.628857081184	37.5
64	512.0	1.022959028197045	1463.3027891803115	37.5
64	516.0	1.0263114521034522	1463.4469171804303	37.5
64	520.0	1.0296986810611055	1461.6268382013368	37.5
64	524.0	1.0219103410268606	1462.176755064828	37.5
64	528.0	1.0280040659164023	1462.4125775228215	37.5
64	532.0	1.0297592813388468	1462.276994434415	37.5
64	536.0	1.0321777957162364	1463.1379073129476	37.5
64	540.0	1.0300189255999295	1462.6527607255418	37.5
64	544.0	1.0354639446838156	1462.3964572711272	37.5
64	548.0	1.0307194598562024	1463.22887881449	37.5
64	552.0	1.0345896414158204	1463.5389874208424	37.5
64	556.0	1.0386110090425835	1464.8326084155535	37.5
64	560.0	1.02818115291054	1464.8473057078254	37.5
64	564.0	1.0333582927584553	1464.52587160451	37.5
64	568.0	1.0399863454190275	1464.398679248839	37.5
64	572.0	1.0394310048834345	1462.6645851602432	37.5
64	576.0	1.0328408638555298	1461.5729305686116	37.5
64	580.0	1.036749804403456	1461.8715199267417	37.5
64	584.0	1.0370097552850113	1458.9785937564984	37.5
64	588.0	1.0438578757583934	1459.7556058968687	37.5
64	592.0	1.0432000450121064	1459.282616760411	37.5
64	596.0	1.0470985024242683	1459.749037627122	37.5
64	600.0	1.062073940529209	1461.383586418401	37.5
64	604.0	1.0863304394928408	1462.1958919346887	37.5
64	608.0	1.1096040469308213	1462.708618963356	37.5
64	612.0	1.120636655415077	1463.4034023575073	37.5
64	616.0	1.1133290829123157	1463.568644822312	37.5
64	620.0	1.090693995349315	1462.8736846237905	37.5
64	624.0	1.0360562354461884	1463.3163146140475	37.5
64	628.0	0.9867659413051283	1459.1767655192384	37.5
64	632.0	0.9595350262130554	1461.8231247996675	37.5
64	636.0	0.952226101047615	1460.4736193436636	37.5
64	640.0	0.9500882232155796	1457.615655011673	37.5
64	644.0	0.9402226355227167	1458.4496561449507	37.5
64	648.0	0.9357108867141591	1457.5066614674924	37.5
64	652.0	0.9287725130845901	1457.7887225567558	37.5
64	656.0	0.9283268943024755	1455.9330777642938	37.5
64	660.0	0.9291690364037111	1460.5047406066035	37.5
64	664.0	0.9249606742264533	1457.0667588469532	37.5
64	668.0	0.9301202814850262	1461.9101626955949	37.5
65	0.0	1.0990302051453456	1311.1465765527216	37.5
65	4.0	1.1385027982247666	1314.651261745166	37.5
65	8.0	1.1408001108660262	1316.2944586398953	37.5
65	12.0	1.113860009887362	1316.755458315666	37.5
65	16.0	1.0440287962430788	1316.5607571056062	37.5
65	20.0	0.9978197812844015	1314.0973347503093	37.5
65	24.0	0.9745781722236175	1315.906121411767	37.5
65	28.0	0.9590191409131148	1314.9101227877616	37.5
65	32.0	0.9570182898529594	1315.9600079540623	37.5
65	36.0	0.9506073422546844	1315.148644265609	37.5
65	40.0	0.9453676964856284	1315.817190590869	37.5
65	44.0	0.9495551211063865	1315.9549131290098	37.5
65	48.0	0.945997771506364	1315.5771566403412	37.5
65	52.0	0.9505249485742978	1318.1218593394717	37.5
65	56.0	0.9498880757369168	1315.7611012974849	37.5
65	60.0	0.9466655621754859	1315.8279530313448	37.5
65	64.0	0.9533419901769622	1316.8942956154897	37.5
65	68.0	0.951679096684658	1316.9673457001334	37.5
65	72.0	0.9533505947348332	1316.3573614829957	37.5
65	76.0	0.9562863381479351	1317.2460394002546	37.5
65	80.0	0.9594886601598163	1313.439702600489	37.5
65	84.0	0.966283316082004	1316.3152262685967	37.5
65	88.0	0.9720595210577238	1318.370022253316	37.5
65	92.0	0.9696354166426951	1314.1985938953906	37.5
65	96.0	0.9779039806430871	1315.6959463359508	37.5
65	100.0	0.9775937758427348	1317.3255640414316	37.5
65	104.0	0.9775814429719902	1315.2107425629524	37.5
65	108.0	0.9826891724567428	1315.74082255361	37.5
65	112.0	0.9899165503725582	1315.8919021545285	37.5
65	116.0	0.9886783669487815	1316.1013761869967	37.5
65	120.0	0.9909682399453053	1314.824514841236	37.5
65	124.0	0.9951004395109105	1314.8597938557516	37.5
65	128.0	1.0001507328572843	1316.1272713903904	37.5
65	132.0	1.0053604843233417	1315.8058253723784	37.5
65	136.0	1.0016790279225019	1313.4412669127407	37.5
65	140.0	1.0033056539895686	1314.1488923341958	37.5
65	144.0	1.00454880018708	1314.4566750795611	37.5
65	148.0	1.008081718160308	1315.5329323072494	37.5
65	152.0	1.0054954503002378	1316.104114722153	37.5
65	156.0	1.0093434606394904	1314.6723940260404	37.5
65	160.0	1.0135135607728571	1314.8024758843403	37.5
65	164.0	1.0127992479970913	1314.5151111171938	37.5
65	168.0	1.0151566500766003	1313.3596230486992	37.5
65	172.0	1.0177293336240538	1311.8353047611672	37.5
65	176.0	1.0203332584768485	1312.5517432816105	37.5
65	180.0	1.0233385859796984	1314.5878658304316	37.5
65	184.0	1.023282369610111	1312.87251473613	37.5
65	188.0	1.02467508908465	1312.280202783175	37.5
65	192.0	1.024914923752603	1313.4006454186797	37.5
65	196.0	1.029074956954107	1312.2206093899035	37.5
65	200.0	1.0236172723662598	1311.2583750285835	37.5
65	204.0	1.0313304642858618	1311.6406564791253	37.5
65	208.0	1.0319092450059313	1313.8508059493397	37.5
65	212.0	1.03477373951368	1312.8494312208238	37.5
65	216.0	1.0297415453766758	1313.4853421888813	37.5
65	220.0	1.037459861806812	1314.2357686474393	37.5
65	224.0	1.0403290906339382	1313.9089982112775	37.5
65	228.0	1.039070695308205	1313.8175038212896	37.5
65	232.0	1.0402025589876074	1313.8564992370484	37.5
65	236.0	1.0484408441541802	1313.375204458229	37.5
65	240.0	1.0506579334934651	1314.4734638741586	37.5
65	244.0	1.0511566209752792	1312.4387937067668	37.5
65	248.0	1.0658059289481896	1313.5402572660043	37.5
65	252.0	1.0935610815689716	1312.4429844269532	37.5
65	256.0	1.1165099895758328	1312.3364385877906	37.5
65	260.0	1.115587106620031	1311.52310964835	37.5
65	264.0	1.1075686234784925	1311.6461371314786	37.5
65	268.0	1.0731502748523387	1310.8127197185847	37.5
65	272.0	1.021202042209501	1308.4902651894856	37.5
65	276.0	0.9884451275318282	1310.3168939378725	37.5
65	280.0	0.9738216705659484	1309.9196010341082	37.5
65	284.0	0.9622397276597556	1312.7328644882266	37.5
65	288.0	0.9529610571433282	1311.1846191855095	37.5
65	292.0	0.9532791381447241	1311.162928697624	37.5
65	296.0	0.9513683692164552	1312.8350029979815	37.5
65	300.0	0.9459099042462934	1311.8061030079707	37.5
65	304.0	0.9463667372232833	1312.6441028034203	37.5
65	308.0	0.9455820079499676	1312.7226720306962	37.5
65	312.0	0.9398397699573541	1311.7734442436256	37.5
65	316.0	0.9459862403287629	1312.9785868565389	37.5
65	320.0	0.9477952417428285	1312.68805761254	37.5
65	324.0	0.9491890277398646	1313.0427944579117	37.5
65	328.0	0.9542639031291588	1312.1938840262237	37.5
65	332.0	0.954318865226705	1313.584746781246	37.5
65	336.0	0.9590789083774133	1313.388217645852	37.5
65	340.0	0.9621357931385358	1312.4938230591376	37.5
65	344.0	0.965896114518334	1311.8554449320302	37.5
65	348.0	0.9646624833247277	1311.041234229514	37.5
65	352.0	0.9674169959515597	1311.527874844105	37.5
65	356.0	0.9738907066403615	1311.16741613748	37.5
65	360.0	0.9733089287944143	1312.148922141779	37.5
65	364.0	0.9794352392893545	1310.250343200748	37.5
65	368.0	0.9784168895636929	1310.9871980397425	37.5
65	372.0	0.9821357986553123	1311.1981381279988	37.5
65	376.0	0.9864161407970347	1309.282592611023	37.5
65	380.0	0.9876791347180889	1309.7898759711688	37.5
65	384.0	0.986984253461965	1309.5475035389748	37.5
65	388.0	0.9869438268278833	1309.0890657864898	37.5
65	392.0	0.9946434140824612	1309.4976042350893	37.5
65	396.0	0.9978129080116279	1307.9836233000417	37.5
65	400.0	0.9979162798254434	1308.0397646912795	37.5
65	404.0	0.9942303492326644	1310.6199495413848	37.5
65	408.0	0.9957281601922805	1308.6696906218542	37.5
65	412.0	0.9948228358385643	1308.915926119074	37.5
65	416.0	0.9953248789643326	1310.182210727485	37.5
65	420.0	1.0047659673929037	1310.2722279661134	37.5
65	424.0	1.0086623614356813	1307.980297616112	37.5
65	428.0	1.0072680755361751	1309.879086629771	37.5
65	432.0	1.0034150911025141	1308.6479391588114	37.5
65	436.0	1.0121960801436312	1307.833619651643	37.5
65	440.0	1.0076739438876636	1309.6545580673985	37.5
65	444.0	1.0043886355626248	1309.817621103531	37.5
65	448.0	1.0104192191602668	1309.0880714796092	37.5
65	452.0	1.007498141274349	1308.6627078641295	37.5
65	456.0	1.01012193986343	1307.593453563491	37.5
65	460.0	1.0135713049034736	1309.4335035861657	37.5
65	464.0	1.006293014387644	1309.6708537564248	37.5
65	468.0	1.0148477966084075	1309.0387863356962	37.5
65	472.0	1.0125713405273633	1308.6737326400937	37.5
65	476.0	1.015124800657126	1308.6409677312008	37.5
65	480.0	1.0211433143416309	1309.304814382818	37.5
65	484.0	1.0191020394775618	1310.5355694128966	37.5
65	488.0	1.0183604393335177	1308.7566331503594	37.5
65	492.0	1.0201351039257263	1309.0538789417246	37.5
65	496.0	1.0241366154663247	1308.5599047393582	37.5
65	500.0	1.0188831829430383	1309.506451288844	37.5
65	504.0	1.027272237972855	1309.5218676472855	37.5
65	508.0	1.0214554214436784	1310.0992349429227	37.5
65	512.0	1.0221611963791306	1311.037701950226	37.5
65	516.0	1.02793740135485	1310.0356850548874	37.5
65	520.0	1.0279075619075075	1308.1006607482825	37.5
65	524.0	1.0265165536137242	1309.4000315904343	37.5
65	528.0	1.0276367895966343	1310.3164745165902	37.5
65	532.0	1.0273541062792553	1310.7024713565954	37.5
65	536.0	1.0315275620565763	1310.5086807053774	37.5
65	540.0	1.0290919339960305	1312.0003191428686	37.5
65	544.0	1.0362877324408353	1311.5548682019296	37.5
65	548.0	1.0300994539297528	1309.3047126099088	37.5
65	552.0	1.0340307310620078	1310.9307979538503	37.5
65	556.0	1.0339363279844773	1309.6988264205188	37.5
65	560.0	1.0233109517071788	1307.8986720415764	37.5
65	564.0	1.0217313250078774	1309.930311888725	37.5
65	568.0	1.0288606348794505	1309.2860296445417	37.5
65	572.0	1.0294419648484152	1309.390762600351	37.5
65	576.0	1.0343922391947593	1311.066018630566	37.5
65	580.0	1.0402562631936518	1311.8626758703665	37.5
65	584.0	1.0400086970804445	1312.1241001849398	37.5
65	588.0	1.0497698463091112	1311.8703954747864	37.5
65	592.0	1.0658543293846612	1311.9894498562803	37.5
65	596.0	1.0961160700009909	1311.0111629930857	37.5
65	600.0	1.1077232656211065	1310.3769421859824	37.5
65	604.0	1.1054141895592984	1309.0003364311017	37.5
65	608.0	1.0936585335498026	1308.392430904357	37.5
65	612.0	1.0467725629456694	1308.0271225171	37.5
65	616.0	0.9927512186704822	1306.495542473275	37.5
65	620.0	0.9620201244568741	1306.1813165040232	37.5
65	624.0	0.9465910788272947	1305.835048162937	37.5
65	628.0	0.9444101675543414	1309.709470509198	37.5
65	632.0	0.9387154028192194	1308.826075703958	37.5
65	636.0	0.9382666021197361	1312.0992501149055	37.5
65	640.0	0.9336912958153778	1310.7344971016528	37.5
65	644.0	0.9276224678239673	1312.073993936444	37.5
65	648.0	0.9280433772017267	1312.0708201522675	37.5
65	652.0	0.9242396348921376	1312.3884876745608	37.5
65	656.0	0.9284527080783131	1309.5674563461223	37.5
65	660.0	0.9306230525169339	1310.101671318353	37.5
65	664.0	0.9268562743163284	1310.2896596065273	37.5
65	668.0	0.927075532903911	1310.8305585083076	37.5
66	0.0	1.0983770702467683	1156.4693927056614	37.5
66	4.0	1.1297083359679683	1159.882835947957	37.5
66	8.0	1.1377459179454033	1158.96212758621	37.5
66	12.0	1.1141958869232786	1159.251597854329	37.5
66	16.0	1.0401734070842439	1157.9237492357502	37.5
66	20.0	0.990844486798235	1160.6330409971006	37.5
66	24.0	0.969133738854163	1159.3056745084325	37.5
66	28.0	0.9539924573391031	1157.2656372721178	37.5
66	32.0	0.9479095155700543	1159.5528255614483	37.5
66	36.0	0.9468364721863785	1156.4372525573294	37.5
66	40.0	0.9427527918699429	1159.1166646234133	37.5
66	44.0	0.9394120875428061	1159.5800460529765	37.5
66	48.0	0.9437358040707566	1160.5886917862192	37.5
66	52.0	0.9411703055225252	1159.358717118742	37.5
66	56.0	0.9451920401073425	1158.497089127466	37.5
66	60.0	0.9451144524045882	1159.0196887540965	37.5
66	64.0	0.9496700205183036	1159.0357226884346	37.5
66	68.0	0.9483508185397557	1158.594051775235	37.5
66	72.0	0.9522487844894255	1159.2424492838352	37.5
66	76.0	0.9558904988996167	1159.419782357891	37.5
66	80.0	0.963071403184468	1158.119259354425	37.5
66	84.0	0.9611642611698537	1158.5908872249784	37.5
66	88.0	0.9676008368027269	1156.8097626834308	37.5
66	92.0	0.9735480606986532	1161.6218556972724	37.5
66	96.0	0.9784246780967298	1161.6897355001372	37.5
66	100.0	0.9799948676519454	1159.0331532041232	37.5
66	104.0	0.9796364723795363	1160.075536341043	37.5
66	108.0	0.9857268183920203	1159.3470829423431	37.5
66	112.0	0.9846086689105416	1160.7935428678895	37.5
66	116.0	0.9868750635416481	1159.3845332841097	37.5
66	120.0	0.9977155186668653	1160.0370749532017	37.5
66	124.0	1.001273472041921	1159.9709081856836	37.5
66	128.0	0.9997023366393705	1157.906465571971	37.5
66	132.0	0.9989953185741396	1158.8458276771337	37.5
66	136.0	1.0002413373157342	1157.1702093431302	37.5
66	140.0	1.0073954484744396	1157.8553334434405	37.5
66	144.0	1.0057950747478233	1157.8016365355477	37.5
66	148.0	1.0130212151941966	1158.0334457793178	37.5
66	152.0	1.0112594063793658	1157.256527297673	37.5
66	156.0	1.0125530284421709	1156.895045991421	37.5
66	160.0	1.012686482130117	1157.5073343060628	37.5
66	164.0	1.0252033805570058	1155.9021602470789	37.5
66	168.0	1.0178820500923982	1157.0145648659386	37.5
66	172.0	1.020287638915744	1156.8737330754084	37.5
66	176.0	1.0196216429475342	1155.79377447425	37.5
66	180.0	1.0246269974148303	1156.674537218041	37.5
66	184.0	1.0212034164858481	1155.5722995951796	37.5
66	188.0	1.0224437644492876	1155.5676647338496	37.5
66	192.0	1.027781847922925	1156.0211840813165	37.5
66	196.0	1.0291980160219178	1155.7558617501334	37.5
66	200.0	1.0320720683489149	1155.1164597780598	37.5
66	204.0	1.0322729990943582	1154.290627279188	37.5
66	208.0	1.0390088253322625	1154.168457421374	37.5
66	212.0	1.0386775873644132	1154.1429304225112	37.5
66	216.0	1.0438042132434489	1155.2244005799942	37.5
66	220.0	1.0426779998113824	1155.7330545574646	37.5
66	224.0	1.0452593827575378	1156.722118431467	37.5
66	228.0	1.0592719879419605	1157.0795149198805	37.5
66	232.0	1.0679256817570315	1157.755395474653	37.5
66	236.0	1.0991802879221617	1156.3284777355686	37.5
66	240.0	1.1220521833368016	1154.6992925400975	37.5
66	244.0	1.1260381503988512	1155.1538987013212	37.5
66	248.0	1.113791176826139	1151.517112592821	37.5
66	252.0	1.0748612670904434	1152.993901838629	37.5
66	256.0	1.0187728832944816	1152.1269639642042	37.5
66	260.0	0.984490514422594	1152.438292211844	37.5
66	264.0	0.9751396436715539	1152.0791845149336	37.5
66	268.0	0.9715244268587693	1156.7866799504245	37.5
66	272.0	0.9617931977674335	1154.2795817664955	37.5
66	276.0	0.9566042099528782	1156.4258055709863	37.5
66	280.0	0.954877180176549	1154.4649285892358	37.5
66	284.0	0.9535287138611911	1157.4199511165632	37.5
66	288.0	0.9474924389545749	1154.831056564472	37.5
66	292.0	0.9497914795791895	1154.5323878583165	37.5
66	296.0	0.9534104328385287	1154.4927687801362	37.5
66	300.0	0.9513278348667745	1153.822423769038	37.5
66	304.0	0.9501035013649779	1155.2312874753336	37.5
66	308.0	0.9555800506740274	1154.722219515888	37.5
66	312.0	0.9592419509734315	1153.6136559859813	37.5
66	316.0	0.9617228206774238	1152.3385319904494	37.5
66	320.0	0.9636372628844979	1153.8596598805188	37.5
66	324.0	0.964233951514585	1153.448560442618	37.5
66	328.0	0.9684456311548559	1154.449873723884	37.5
66	332.0	0.9743103426273502	1157.395789196234	37.5
66	336.0	0.9789494376615067	1155.0264993868343	37.5
66	340.0	0.9784875376813944	1156.1720836101013	37.5
66	344.0	0.9806880160196334	1155.8974907137808	37.5
66	348.0	0.9808515924649358	1154.8496247901974	37.5
66	352.0	0.9882080827706459	1156.1574312654493	37.5
66	356.0	0.9873404360122588	1156.337782001547	37.5
66	360.0	0.9895534004675368	1154.8268794429623	37.5
66	364.0	0.9973889414636371	1154.504331294879	37.5
66	368.0	0.9968992338603698	1154.6497566028986	37.5
66	372.0	1.0015954268672353	1156.6513762709806	37.5
66	376.0	0.9983866851895526	1154.5380306879306	37.5
66	380.0	0.9976044122564188	1154.3678381429795	37.5
66	384.0	1.0014196316679622	1155.2240701041935	37.5
66	388.0	1.0067205429306654	1153.8256378818144	37.5
66	392.0	1.0070527079687357	1151.703682815178	37.5
66	396.0	1.0095529571668822	1152.633133498914	37.5
66	400.0	1.007941163845724	1153.8094715991408	37.5
66	404.0	1.0126700808843287	1154.203912066681	37.5
66	408.0	1.0127845712820225	1153.5401772682155	37.5
66	412.0	1.00649566060732	1153.3575638261077	37.5
66	416.0	1.0212290008850666	1153.8277948637397	37.5
66	420.0	1.0173674433882032	1155.0752947119825	37.5
66	424.0	1.0209010488350332	1152.6367412780182	37.5
66	428.0	1.0172334943816612	1153.2210441542334	37.5
66	432.0	1.018319300634001	1153.0599533745344	37.5
66	436.0	1.0237642964847835	1154.1774367296805	37.5
66	440.0	1.0212556617945665	1152.130723602898	37.5
66	444.0	1.021175654906636	1153.71300723465	37.5
66	448.0	1.0266026759514313	1153.0640389629154	37.5
66	452.0	1.0278971564347832	1151.679947426131	37.5
66	456.0	1.0280471022023179	1151.930664403366	37.5
66	460.0	1.025780594131679	1151.0701296460795	37.5
66	464.0	1.0259596741723045	1150.329116687326	37.5
66	468.0	1.032777986820897	1150.796528997481	37.5
66	472.0	1.0266994151928117	1150.2312983409731	37.5
66	476.0	1.0305645790725106	1150.6353554007655	37.5
66	480.0	1.0312860768474985	1151.4933656459136	37.5
66	484.0	1.0367776355097382	1150.5219495632748	37.5
66	488.0	1.0343842372746925	1151.5552907805995	37.5
66	492.0	1.0348399628459597	1151.3152947573017	37.5
66	496.0	1.0418159127221673	1150.878247850164	37.5
66	500.0	1.0412774312242168	1149.5744792003725	37.5
66	504.0	1.0410151270275192	1151.0066455056235	37.5
66	508.0	1.0445599959924283	1150.9550312050694	37.5
66	512.0	1.0397511844289617	1151.4056350021913	37.5
66	516.0	1.0458972497387313	1150.398966966112	37.5
66	520.0	1.046620438342068	1151.0423709586455	37.5
66	524.0	1.0480484942649917	1151.1573880431645	37.5
66	528.0	1.0563217256887913	1150.4895001648786	37.5
66	532.0	1.047770174530188	1150.524854857034	37.5
66	536.0	1.062363670297099	1152.1400227268166	37.5
66	540.0	1.0632011068713416	1151.686747787155	37.5
66	544.0	1.066033850961135	1153.2599466491056	37.5
66	548.0	1.0788234669943473	1151.2920506618752	37.5
66	552.0	1.1126520601742913	1151.664511407587	37.5
66	556.0	1.1230944943061516	1151.9031239971605	37.5
66	560.0	1.119365601802826	1150.6097337897138	37.5
66	564.0	1.1055105724319738	1151.4923188634104	37.5
66	568.0	1.0617219243653069	1151.5107735816275	37.5
66	572.0	1.007656967860977	1151.330161306373	37.5
66	576.0	0.9719787031296344	1148.7785190612897	37.5
66	580.0	0.9620146079555241	1148.3134032151954	37.5
66	584.0	0.9518403818367476	1149.592069650488	37.5
66	588.0	0.9519460279015386	1150.0441386489729	37.5
66	592.0	0.9520802619717995	1148.8561866772395	37.5
66	596.0	0.9434029912222611	1149.5369484567132	37.5
66	600.0	0.9464505745633541	1152.019078189972	37.5
66	604.0	0.9436014070436465	1150.5166896737671	37.5
66	608.0	0.9388345280232357	1150.7705159993038	37.5
66	612.0	0.9463347647513555	1151.0934058860166	37.5
66	616.0	0.9452518105122799	1150.7471145568702	37.5
66	620.0	0.945679286243747	1152.636218911284	37.5
66	624.0	0.9511138249715093	1149.747731280262	37.5
66	628.0	0.9515524861828237	1150.1686332134268	37.5
66	632.0	0.9537572566237948	1152.102951745177	37.5
66	636.0	0.953541905429712	1149.4091846130782	37.5
66	640.0	0.9630708240237179	1151.6201696345302	37.5
66	644.0	0.9595139017698585	1150.8725101584914	37.5
66	648.0	0.9590079882271845	1150.3681769620252	37.5
66	652.0	0.9539305170454323	1151.3489303998313	37.5
66	656.0	0.96645711822577	1149.929750925652	37.5
66	660.0	0.9663592926083153	1150.5032289713895	37.5
66	664.0	0.9678624473226787	1149.6750261583736	37.5
66	668.0	0.9747304443119881	1150.5336906663906	37.5
67	0.0	1.0701240620727477	842.7523871141789	37.5
67	4.0	1.112101219626373	846.9127053255479	37.5
67	8.0	1.127971337152688	847.5269349784583	37.5
67	12.0	1.1023425700759595	849.2902706739839	37.5
67	16.0	1.0265089732908534	847.250763091967	37.5
67	20.0	0.9761635993700647	847.7712259735007	37.5
67	24.0	0.9545941729936394	847.1673153401405	37.5
67	28.0	0.9438828040579114	847.7815261447271	37.5
67	32.0	0.938624304522253	849.0254021247616	37.5
67	36.0	0.9317394362167976	848.4579797029419	37.5
67	40.0	0.9309858236577785	848.048320158193	37.5
67	44.0	0.9269965899446063	847.1434492268404	37.5
67	48.0	0.9273115288766739	845.4238932977729	37.5
67	52.0	0.9281856117373872	847.1138710315607	37.5
67	56.0	0.9273428795180035	847.5863318539989	37.5
67	60.0	0.9345090549202598	848.417076928384	37.5
67	64.0	0.9327248694761473	847.6472444223705	37.5
67	68.0	0.9383758025502522	846.735550968952	37.5
67	72.0	0.9347691382606014	848.3536893658256	37.5
67	76.0	0.9432886786861492	847.7638961020815	37.5
67	80.0	0.9519780303034253	847.9826102725548	37.5
67	84.0	0.9502535441064046	847.5069519827928	37.5
67	88.0	0.9503853533219025	846.8407848262618	37.5
67	92.0	0.9537155854678756	845.8977362696415	37.5
67	96.0	0.9628698888683856	847.9045416678695	37.5
67	100.0	0.9687908082107117	847.0307527025467	37.5
67	104.0	0.9708936550517665	849.1272424456389	37.5
67	108.0	0.9698993205613362	846.3820250000011	37.5
67	112.0	0.9778076395450885	845.8890364223912	37.5
67	116.0	0.9772380151231858	846.7225071739673	37.5
67	120.0	0.9815344126005269	845.7115460888014	37.5
67	124.0	0.982642714206694	846.4053433631638	37.5
67	128.0	0.9866178282849793	846.8333589425309	37.5
67	132.0	0.9901585815667759	847.3069555866293	37.5
67	136.0	0.9906098532892613	845.4453487472164	37.5
67	140.0	0.9916886824566681	846.0147291592251	37.5
67	144.0	0.9940134180026005	845.6287515977978	37.5
67	148.0	1.0000068348619835	846.1925452023639	37.5
67	152.0	1.0003620415215013	845.0287307758342	37.5
67	156.0	1.0068985264338424	845.9749642182595	37.5
67	160.0	1.00334074008985	844.739170094436	37.5
67	164.0	1.0064436468674844	841.1625827347254	37.5
67	168.0	1.009073303796603	841.5639572886878	37.5
67	172.0	1.0120810039318164	840.2100019504902	37.5
67	176.0	1.010803572750274	839.946523673843	37.5
67	180.0	1.010814734859884	840.943583637047	37.5
67	184.0	1.0154300745893363	841.1479868620164	37.5
67	188.0	1.0140674256590039	839.7767303601298	37.5
67	192.0	1.0152210674776683	839.1398725199199	37.5
67	196.0	1.0195421510489049	840.7960919800622	37.5
67	200.0	1.0213369549775138	840.0344645589106	37.5
67	204.0	1.0223976272497262	839.28248664051	37.5
67	208.0	1.031342892240811	839.0633035733176	37.5
67	212.0	1.0367706879983345	839.7295075202823	37.5
67	216.0	1.0382974566145096	840.0456023902656	37.5
67	220.0	1.0562548627185615	839.9186968197739	37.5
67	224.0	1.0863321784538051	837.8325429041847	37.5
67	228.0	1.1040344255536194	837.4643433210073	37.5
67	232.0	1.103862327882941	836.7248483243545	37.5
67	236.0	1.0871262774122517	837.1824800686558	37.5
67	240.0	1.0417379179686272	835.2516042274932	37.5
67	244.0	0.9912778018348004	835.1976623963589	37.5
67	248.0	0.9707031548079572	834.9683182956409	37.5
67	252.0	0.9573224101257873	837.172964481934	37.5
67	256.0	0.9533866846266752	836.5804199274666	37.5
67	260.0	0.9428397162319587	838.1475014917174	37.5
67	264.0	0.9446405551171363	837.0519840370216	37.5
67	268.0	0.9451407307980239	837.5763006513941	37.5
67	272.0	0.9407197895882338	839.2288091883444	37.5
67	276.0	0.9388048120681393	838.0232940630506	37.5
67	280.0	0.9391571053003482	837.1496393230623	37.5
67	284.0	0.9426284045561162	838.049363190251	37.5
67	288.0	0.9433915170516469	838.1495056742043	37.5
67	292.0	0.9421133054877896	838.2189027192029	37.5
67	296.0	0.9460637854976671	837.7843752652124	37.5
67	300.0	0.9460313242358728	838.3642125832101	37.5
67	304.0	0.9521878930245634	838.9635797434689	37.5
67	308.0	0.9590703994553433	837.1969359388698	37.5
67	312.0	0.9550308050701145	838.1067550172936	37.5
67	316.0	0.9626825343487188	837.4160347861508	37.5
67	320.0	0.9657758164111359	838.2424324193825	37.5
67	324.0	0.9686402643660724	838.0453805877152	37.5
67	328.0	0.969815548787604	836.4582510960024	37.5
67	332.0	0.9730777576084592	837.8870000725105	37.5
67	336.0	0.9754750687096798	836.5091628712739	37.5
67	340.0	0.9822298785809941	836.929579512385	37.5
67	344.0	0.9766382598478368	837.115520732535	37.5
67	348.0	0.9819774041743844	836.3482592151287	37.5
67	352.0	0.9815679142035046	836.4620438364038	37.5
67	356.0	0.9825258881630727	836.3887636497261	37.5
67	360.0	0.9866732066055188	835.4411098696263	37.5
67	364.0	0.9882331414700783	836.4922465551242	37.5
67	368.0	0.9955566159342802	834.5381105226323	37.5
67	372.0	0.9961403445483529	842.4530931689334	37.5
67	376.0	0.9940120885415886	837.8037879852004	37.5
67	380.0	0.9972513281096411	839.6203828881154	37.5
67	384.0	0.9965052332335893	837.7147365163726	37.5
67	388.0	1.0032377241706962	837.6464606096315	37.5
67	392.0	1.0052089205152228	836.9095696994007	37.5
67	396.0	1.0067894574728964	836.0180226427315	37.5
67	400.0	1.005606946793593	835.3849482498744	37.5
67	404.0	1.0080679891171995	836.4597898104661	37.5
67	408.0	1.0070422572449653	836.3151131968693	37.5
67	412.0	1.0001861850469305	835.6371329447513	37.5
67	416.0	1.00772855675047	835.645592827653	37.5
67	420.0	1.0100670790506325	835.6658637413404	37.5
67	424.0	1.0150313537258326	836.1217206034457	37.5
67	428.0	1.0086174721601804	835.2563385445718	37.5
67	432.0	1.015326967831741	833.3542923549849	37.5
67	436.0	1.0181378815598734	834.4033898292877	37.5
67	440.0	1.0205301982142785	833.1337946066595	37.5
67	444.0	1.0168944256642807	833.8423397170369	37.5
67	448.0	1.0181613269695848	833.7873298496504	37.5
67	452.0	1.0203810750814157	832.960349340735	37.5
67	456.0	1.0241819297887778	833.3965774349921	37.5
67	460.0	1.0274402366980582	836.0364254026304	37.5
67	464.0	1.025349074863997	833.6068575143732	37.5
67	468.0	1.0247426944350613	835.5688619396732	37.5
67	472.0	1.028284644303074	835.9008706124635	37.5
67	476.0	1.0256057245221528	836.2805842900353	37.5
67	480.0	1.025327338780181	837.4042251467953	37.5
67	484.0	1.0316977843486494	837.7559575062265	37.5
67	488.0	1.0327330421701393	835.5053940393984	37.5
67	492.0	1.0362498897403551	833.8097781697827	37.5
67	496.0	1.0327509182101644	833.0127600299227	37.5
67	500.0	1.0378509794081618	832.0413253496965	37.5
67	504.0	1.0408809724648385	830.0173403531314	37.5
67	508.0	1.0467145670261242	829.1022844047982	37.5
67	512.0	1.0460432067630985	828.0163405179568	37.5
67	516.0	1.0832310800117813	829.5014476228449	37.5
67	520.0	1.1097359875984925	830.6182574589151	37.5
67	524.0	1.110935125706117	830.8224809346555	37.5
67	528.0	1.1136681572792198	830.0041372394525	37.5
67	532.0	1.0856915579825435	829.9093536573469	37.5
67	536.0	1.0280167293089781	829.0376618495667	37.5
67	540.0	0.980060599896316	829.5560079821577	37.5
67	544.0	0.9574102139499964	826.5052899897418	37.5
67	548.0	0.9480824628586352	825.934328744697	37.5
67	552.0	0.9489250182738255	828.9225506550822	37.5
67	556.0	0.9429995779990861	828.2061172256525	37.5
67	560.0	0.9355968479894445	830.6838673657982	37.5
67	564.0	0.937153557273769	830.5837988859581	37.5
67	568.0	0.939762377995079	830.1939433555193	37.5
67	572.0	0.9330191230670393	830.825118056485	37.5
67	576.0	0.9343735572553343	831.1015460315689	37.5
67	580.0	0.9327837910586142	831.0103505207826	37.5
67	584.0	0.9398301777755291	829.4540331047984	37.5
67	588.0	0.9419531844930528	831.599961924694	37.5
67	592.0	0.9394953470219509	831.3073362880305	37.5
67	596.0	0.9456606040670809	829.5269097344762	37.5
67	600.0	0.9467098567447516	829.2104980913508	37.5
67	604.0	0.949946469025677	829.6304594701251	37.5
67	608.0	0.9533137433188654	830.1114696272439	37.5
67	612.0	0.9517898674022688	830.7687587999831	37.5
67	616.0	0.9597664178130901	829.5702547495562	37.5
67	620.0	0.9612238364542117	831.5195357097451	37.5
67	624.0	0.96132271353602	828.9187748785062	37.5
67	628.0	0.962701755779979	828.3530186277992	37.5
67	632.0	0.9696010144177863	829.3948476583602	37.5
67	636.0	0.9670217754712254	829.8922682799513	37.5
67	640.0	0.9689502068648937	829.2578353220781	37.5
67	644.0	0.9718606713636672	828.66091117628	37.5
67	648.0	0.977061297829315	828.2896381122614	37.5
67	652.0	0.9758649743830375	828.1680847316084	37.5
67	656.0	0.9750709900455928	828.4722429715081	37.5
67	660.0	0.9772766912757551	828.6175264589518	37.5
67	664.0	0.9823616650823307	829.3880381051606	37.5
67	668.0	0.9777049443624569	828.8247675724612	37.5
68	0.0	1.0974953362079969	1845.256231086592	37.5
68	4.0	1.1281672439170187	1847.6974493975165	37.5
68	8.0	1.1297662165853595	1849.8523624226725	37.5
68	12.0	1.0886292686177774	1850.8520495223872	37.5
68	16.0	1.0380327603433357	1849.491016450192	37.5
68	20.0	0.9820756758839366	1850.0516518640736	37.5
68	24.0	0.9602985824488	1850.8054645373036	37.5
68	28.0	0.9555399624866316	1849.675329568718	37.5
68	32.0	0.9460704866421705	1850.629080096774	37.5
68	36.0	0.9378727478308596	1850.2177399473169	37.5
68	44.0	0.9407140064241316	1851.602830455738	37.5
68	48.0	0.9331788902364258	1852.3669132382424	37.5
68	52.0	0.932858018359069	1850.244472866352	37.5
68	56.0	0.9438532103030407	1849.8121930319687	37.5
68	60.0	0.9332890661726868	1851.2880571557669	37.5
68	64.0	0.9389838754209257	1850.3802592611837	37.5
68	68.0	0.9393657118054174	1850.582994508222	37.5
68	72.0	0.9369720404486376	1850.4978502653792	37.5
68	76.0	0.9494719395595089	1849.3714191928384	37.5
68	80.0	0.94130653458878	1850.1053883929767	37.5
68	84.0	0.9501154854774815	1849.4740552314172	37.5
68	88.0	0.9506468431135136	1850.5432479120211	37.5
68	92.0	0.955433547474615	1850.3736250611985	37.5
68	96.0	0.9603018017876263	1849.967925195457	37.5
68	100.0	0.9565273479755569	1850.0313625571653	37.5
68	104.0	0.9606938304854975	1851.0448562599536	37.5
68	108.0	0.9585081310156458	1850.5632849963877	37.5
68	112.0	0.9646724963027767	1850.550119498375	37.5
68	116.0	0.9633565069101679	1850.07497653094	37.5
68	120.0	0.9709094064502498	1850.9190266406097	37.5
68	124.0	0.9736247160200946	1850.6016382231248	37.5
68	128.0	0.9747303830144259	1850.669451848953	37.5
68	132.0	0.9831529406062629	1850.215750967863	37.5
68	136.0	0.9772456499020087	1850.3929051952657	37.5
68	140.0	0.9860278076645644	1849.639261099492	37.5
68	144.0	0.9817162167051305	1850.499010928426	37.5
68	148.0	0.9912587269698642	1849.9358769453968	37.5
68	152.0	0.9846638153951834	1850.101514179299	37.5
68	156.0	0.9939630804923542	1849.6175748088904	37.5
68	160.0	0.9911167353674284	1850.6057439441213	37.5
68	164.0	0.9965323238233862	1848.807250685958	37.5
68	168.0	0.9996189653114175	1849.186629960919	37.5
68	172.0	1.0033461706162852	1849.1005608406867	37.5
68	176.0	1.0026588572165824	1849.6494253395217	37.5
68	180.0	0.9973900232969143	1850.790603937328	37.5
68	184.0	0.9986785598803768	1849.3247920347685	37.5
68	188.0	1.0049821973979784	1849.896478164767	37.5
68	192.0	0.9908875256366599	1850.3091234556648	37.5
68	196.0	1.0085602409475174	1849.8058791009048	37.5
68	200.0	1.0081480643393144	1849.3745096633809	37.5
68	204.0	1.0020784281008113	1849.7355004776248	37.5
68	208.0	1.0079556126960485	1849.3838929767812	37.5
68	212.0	1.0089306697036047	1849.700682219402	37.5
68	216.0	0.9986444197155965	1850.4451301893375	37.5
68	220.0	1.012431871607867	1849.9547107414533	37.5
68	224.0	1.0123825207506179	1849.9415287421368	37.5
68	228.0	1.012769819811314	1849.624062615007	37.5
68	232.0	1.0062235000421091	1850.085020097556	37.5
68	236.0	1.0140230524191958	1848.465476255828	37.5
68	240.0	1.0142188976852964	1849.667970158231	37.5
68	244.0	1.017018930761799	1848.954713524951	37.5
68	248.0	1.0174058656440814	1849.2271375962805	37.5
68	252.0	1.0202274372724758	1849.268446503969	37.5
68	256.0	1.0231645314962234	1848.3437220679948	37.5
68	260.0	1.0213004015656093	1849.872352288813	37.5
68	264.0	1.0248221582197006	1849.2217432709551	37.5
68	268.0	1.0278041504393	1849.03803469138	37.5
68	272.0	1.0244825524845833	1849.935789740888	37.5
68	276.0	1.0308502073647525	1849.061770809638	37.5
68	280.0	1.033723622391602	1849.112886805487	37.5
68	284.0	1.0402920956541464	1849.264232246677	37.5
68	288.0	1.0528289588740014	1849.3868162896545	37.5
68	292.0	1.0800700718119067	1848.9432849921216	37.5
68	296.0	1.104644956545374	1847.8903840824407	37.5
68	300.0	1.1033504276664254	1848.0431803601653	37.5
68	304.0	1.0937620475699135	1848.45629074035	37.5
68	308.0	1.0503405303753803	1848.569170596629	37.5
68	312.0	0.9891678127396495	1850.1484751184637	37.5
68	316.0	0.9587402593817709	1850.7603274742971	37.5
68	320.0	0.9488794998446051	1850.214460753704	37.5
68	324.0	0.9379290404556182	1850.207267201058	37.5
68	328.0	0.9378758917377693	1850.1522342693893	37.5
68	332.0	0.9296404084351596	1850.15113184624	37.5
68	336.0	0.9331346436062776	1848.205837912862	37.5
68	340.0	0.9274836044415018	1850.509208935827	37.5
68	344.0	0.9308145836323369	1849.946788441504	37.5
68	348.0	0.921764797396844	1850.5911364644096	37.5
68	352.0	0.9235913555609614	1850.3492072770775	37.5
68	356.0	0.9330117359934091	1849.718870735604	37.5
68	360.0	0.9264601356372067	1850.5906525871687	37.5
68	364.0	0.9344777008203401	1849.2743989812056	37.5
68	368.0	0.92420807297564	1850.0957291247723	37.5
68	372.0	0.9380675541555784	1849.1755603546549	37.5
68	376.0	0.9400127564443089	1848.766637291278	37.5
68	380.0	0.9398782398637568	1850.175973597017	37.5
68	384.0	0.9367020791597989	1850.418294814085	37.5
68	388.0	0.9501501687960514	1849.720194294354	37.5
68	392.0	0.942604985676483	1850.1265828123587	37.5
68	396.0	0.9531492467061456	1849.083986081748	37.5
68	400.0	0.9570866870066549	1849.1696767625508	37.5
68	404.0	0.9560902641720093	1849.716409551206	37.5
68	408.0	0.9630608944541795	1849.5279893044544	37.5
68	412.0	0.9543491438247694	1849.499722953625	37.5
68	416.0	0.9611338610267801	1850.271772757308	37.5
68	420.0	0.9658625829818824	1849.9274249290395	37.5
68	424.0	0.9665160704502006	1849.380424362026	37.5
68	428.0	0.9686960897774927	1849.186803360281	37.5
68	432.0	0.9738069649522152	1848.91133103931	37.5
68	436.0	0.9756232220697756	1848.9590466417412	37.5
68	440.0	0.9683578580355964	1849.14255200106	37.5
68	444.0	0.973740228217682	1849.756127459162	37.5
68	448.0	0.970172211540655	1849.4103963452303	37.5
68	452.0	0.96967351654647	1849.987621478096	37.5
68	456.0	0.9768576594300047	1849.1746106314704	37.5
68	460.0	0.9773433386878696	1848.896237021204	37.5
68	464.0	0.9788699439028729	1849.8462468743971	37.5
68	468.0	0.971248023189003	1850.093321577368	37.5
68	472.0	0.9783326413146406	1849.8375613231965	37.5
68	476.0	0.9806960244731969	1848.7576934361916	37.5
68	480.0	0.9817460762212176	1848.937193291212	37.5
68	484.0	0.9843386056401805	1849.7674301193863	37.5
68	488.0	0.9900644220790659	1848.8829290420624	37.5
68	492.0	0.983705498116419	1849.8301551000045	37.5
68	496.0	0.9883236919229835	1849.627951460178	37.5
68	500.0	0.9916830510173382	1849.37366686878	37.5
68	504.0	0.9878279576993931	1849.014034454311	37.5
68	508.0	0.9854515848172607	1849.848214789945	37.5
68	512.0	0.9891043676620284	1849.6756814591588	37.5
68	516.0	0.9894676049346811	1849.7401938736643	37.5
68	520.0	0.9883943924802464	1848.4095617656544	37.5
68	524.0	0.9907733572723574	1849.3103568843792	37.5
68	528.0	0.9886147890943213	1849.1911313929445	37.5
68	532.0	0.9930828633562376	1848.928308890504	37.5
68	536.0	0.9905059842446565	1848.970327622427	37.5
68	540.0	0.9937784087491283	1848.6839584123347	37.5
68	544.0	0.9907495582134846	1849.7275682527816	37.5
68	548.0	0.9907820174355835	1849.5953284565396	37.5
68	552.0	0.9940215878445968	1849.057509377448	37.5
68	556.0	0.9910632318447352	1849.063434315704	37.5
68	560.0	0.9946321496033917	1848.665177858788	37.5
68	564.0	0.9949551711740822	1848.7584127805032	37.5
68	568.0	0.9988866285435103	1848.440088021195	37.5
68	572.0	0.9858471637356934	1850.092112409205	37.5
68	576.0	0.9941763095644335	1849.4942765964367	37.5
68	580.0	0.9946858945338791	1849.4318787582545	37.5
68	584.0	0.9986028367922497	1849.87976563462	37.5
68	588.0	0.9984288848920502	1849.820216718804	37.5
68	592.0	0.9964785487283805	1849.2982198696388	37.5
68	596.0	0.9995582708265528	1849.1696162131827	37.5
68	600.0	0.9973178145309368	1849.6077371331344	37.5
68	604.0	0.9931407614825966	1849.8356251783864	37.5
68	608.0	0.9820501974553361	1850.0319332194647	37.5
68	612.0	0.9994601320280135	1848.938898348352	37.5
68	616.0	0.9999523404845799	1848.823131491769	37.5
68	620.0	0.994497775573959	1848.976581027732	37.5
68	624.0	0.9967625184079085	1849.476661038088	37.5
68	628.0	0.9994307969369072	1849.646449646208	37.5
68	632.0	1.001866105332156	1849.3275089209676	37.5
68	636.0	0.9999931050558958	1849.6631925649813	37.5
68	640.0	0.9933041574122661	1850.5848035305355	37.5
68	644.0	1.0016140277978276	1849.0862080094664	37.5
68	648.0	0.9922404869526149	1850.0845596416696	37.5
68	652.0	0.9953890907964517	1849.5207420519948	37.5
68	656.0	0.991968384287739	1850.0096071453747	37.5
68	660.0	0.9989885168214199	1849.6670276223788	37.5
68	664.0	1.0007462972908483	1849.4983602883267	37.5
68	668.0	0.9919908452518024	1849.9868949199756	37.5
69	0.0	1.0842214159269257	1004.3747823332484	37.5
69	4.0	1.1272958594625393	1008.7950371330292	37.5
69	8.0	1.135069917084349	1010.130770811116	37.5
69	12.0	1.1125936248414585	1010.271516027695	37.5
69	16.0	1.0449686779468388	1010.4041970464044	37.5
69	20.0	0.9855700271740542	1009.6049160569656	37.5
69	24.0	0.9648530808474245	1008.7668524518969	37.5
69	28.0	0.9518030265865458	1009.8226182249234	37.5
69	32.0	0.945677200555045	1009.098539901886	37.5
69	36.0	0.9427542196204711	1010.7506047479114	37.5
69	40.0	0.9315769008262118	1009.1661248106284	37.5
69	44.0	0.9385364734259313	1008.9170134251932	37.5
69	48.0	0.9395129588680754	1009.8286548182082	37.5
69	52.0	0.9353606416727955	1009.8883797943208	37.5
69	56.0	0.9363817649833537	1009.070264361152	37.5
69	60.0	0.9385522873928248	1007.7592531432016	37.5
69	64.0	0.9422647672183618	1007.7380161000603	37.5
69	68.0	0.9435061404309364	1008.4550818691624	37.5
69	72.0	0.9510990713174511	1007.9515093096174	37.5
69	76.0	0.9491712078981287	1008.2369043748372	37.5
69	80.0	0.956038227155298	1008.4526910279355	37.5
69	84.0	0.9581489462667018	1008.400493159514	37.5
69	88.0	0.9607897270591486	1007.2599709779538	37.5
69	92.0	0.9679935333106967	1009.872302443483	37.5
69	96.0	0.9711932499298384	1011.0301383247048	37.5
69	100.0	0.9731412593285799	1009.1569971976128	37.5
69	104.0	0.9770659511182894	1010.5048232486524	37.5
69	108.0	0.9759755939993475	1010.8373835416512	37.5
69	112.0	0.9848192696347409	1008.1416278955254	37.5
69	116.0	0.985988977738061	1009.125798890434	37.5
69	120.0	0.9888464706993633	1010.3432048762116	37.5
69	124.0	0.9910497171405737	1008.9110868321048	37.5
69	128.0	0.9944430205993051	1008.5369310411164	37.5
69	132.0	1.0002856580044128	1009.9044408128456	37.5
69	136.0	0.9990424500027202	1008.2804928272776	37.5
69	140.0	1.0007254415673124	1007.4034465153148	37.5
69	144.0	1.0016197527516943	1007.067902614373	37.5
69	148.0	1.0058059246423925	1006.8071877696796	37.5
69	152.0	1.00946476619015	1007.575510216488	37.5
69	156.0	1.0150261277962136	1007.1530852199352	37.5
69	160.0	1.0151207031842582	1006.197833320814	37.5
69	164.0	1.0130748199461748	1002.5137659205274	37.5
69	168.0	1.0175599302889777	1004.5075584268312	37.5
69	172.0	1.0226695805984172	1004.9397090400852	37.5
69	176.0	1.024072336873719	1004.5030497401312	37.5
69	180.0	1.0236323243632939	1004.2703590791938	37.5
69	184.0	1.0226741379957571	1003.645902639426	37.5
69	188.0	1.0270617785874256	1002.4667077407564	37.5
69	192.0	1.0304768547127436	1002.9784739199554	37.5
69	196.0	1.0306640874943136	1001.9780250423177	37.5
69	200.0	1.0321251123157962	1002.272061957834	37.5
69	204.0	1.0340649277002312	1001.9769592998696	37.5
69	208.0	1.0413470323107101	1003.5951042407518	37.5
69	212.0	1.0400106726733593	1002.4106634885156	37.5
69	216.0	1.0477848083334005	1001.9976685001697	37.5
69	220.0	1.0528501849528398	1002.4830725593728	37.5
69	224.0	1.0707028281464532	1002.5993291278716	37.5
69	228.0	1.1048692855953985	1000.4410931860416	37.5
69	232.0	1.1256672737347562	999.7039806086036	37.5
69	236.0	1.1217930847965163	1000.2563535974432	37.5
69	240.0	1.1090836674161033	1000.2273984876448	37.5
69	244.0	1.0555762528024275	1001.4202312709212	37.5
69	248.0	1.0048751710314632	1001.5532208926704	37.5
69	252.0	0.9811893122131783	1001.855412634074	37.5
69	256.0	0.9722338979459813	1000.624287167985	37.5
69	260.0	0.9610389945368927	1001.7700147044176	37.5
69	264.0	0.9571518512522251	1002.694090300564	37.5
69	268.0	0.9550933778461276	1001.2860004576144	37.5
69	272.0	0.951183837589022	1000.565752348808	37.5
69	276.0	0.9554009646448788	1001.767953255486	37.5
69	280.0	0.947128749081657	1001.4947143674602	37.5
69	284.0	0.948212979308749	1000.2107117797432	37.5
69	288.0	0.9509537791012255	1000.663874547885	37.5
69	292.0	0.9523550786628725	998.102606439728	37.5
69	296.0	0.9593040900885966	1000.1223568066198	37.5
69	300.0	0.9549454918347376	999.4499876115324	37.5
69	304.0	0.9576937572846936	999.9020548170791	37.5
69	308.0	0.959765457280351	1000.368950562582	37.5
69	312.0	0.9636324528042438	1000.2720739956663	37.5
69	316.0	0.9675437220181364	997.7516986134945	37.5
69	320.0	0.9730285021063618	1000.037385381919	37.5
69	324.0	0.972348912225254	1000.029353947998	37.5
69	328.0	0.9790338422756069	1000.1708607506808	37.5
69	332.0	0.9795318753204688	998.2773675314846	37.5
69	336.0	0.9890295373485153	1000.3826586919696	37.5
69	340.0	0.9899210651693079	999.2551646501548	37.5
69	344.0	0.9858624718900507	1000.1234975209582	37.5
69	348.0	0.9904752527795758	999.6508429965648	37.5
69	352.0	0.9881880233042293	999.428711314784	37.5
69	356.0	0.9987476295864296	1000.9063759102733	37.5
69	360.0	0.9974048448013524	999.1868515455124	37.5
69	364.0	1.0002465220144052	999.230980309835	37.5
69	368.0	1.000605699032698	1003.7187066785864	37.5
69	372.0	1.0003107075691302	1001.7698699884004	37.5
69	376.0	1.0021975349943815	1002.1458600509914	37.5
69	380.0	1.0032048455379652	1000.5884161852528	37.5
69	384.0	1.005305081513605	1000.184790552358	37.5
69	388.0	1.002965072181026	999.8843809262082	37.5
69	392.0	1.012450092015571	998.952349285604	37.5
69	396.0	1.013080425875557	998.3312693668212	37.5
69	400.0	1.012772844243975	999.9324451224442	37.5
69	404.0	1.0161179721011315	998.1599568808564	37.5
69	408.0	1.0224822170455368	1000.049546215912	37.5
69	412.0	1.0121783021381445	998.45129175823	37.5
69	416.0	1.0168011239467885	998.7591800040558	37.5
69	420.0	1.0246516850482048	998.745365044528	37.5
69	424.0	1.0192771850967728	999.0235212169542	37.5
69	428.0	1.0229555362024034	999.3211488101076	37.5
69	432.0	1.020894513547411	999.0986838332668	37.5
69	436.0	1.0237815829984487	998.0624113714184	37.5
69	440.0	1.0210315607976062	998.370280315032	37.5
69	444.0	1.0217130617247077	997.8561598252146	37.5
69	448.0	1.0264922461365193	997.963286608345	37.5
69	452.0	1.0296607214503197	997.4440673303684	37.5
69	456.0	1.0314344454653943	997.4396586060216	37.5
69	460.0	1.031815291099298	995.8288891888128	37.5
69	464.0	1.0340921796182938	995.7762916859602	37.5
69	468.0	1.033306925971745	995.618244409301	37.5
69	472.0	1.0362921675180006	995.4695394483574	37.5
69	476.0	1.0394993758073654	995.1764299530026	37.5
69	480.0	1.0379336878204013	994.987103578102	37.5
69	484.0	1.0400893829658888	995.5989699124884	37.5
69	488.0	1.0424191553930928	996.1019326154484	37.5
69	492.0	1.0413239859165424	995.3497283846056	37.5
69	496.0	1.0435629998805205	994.7196304646416	37.5
69	500.0	1.0447760972405506	996.152753733032	37.5
69	504.0	1.0431228243451076	994.4698051673038	37.5
69	508.0	1.0502195881557914	996.3046652035132	37.5
69	512.0	1.0580363847157153	996.0340425149492	37.5
69	516.0	1.0617260253521685	995.2509050772942	37.5
69	520.0	1.0664753211213185	995.4843125606678	37.5
69	524.0	1.0980880554828947	995.1176408737427	37.5
69	528.0	1.123490221242094	992.291937868874	37.5
69	532.0	1.132368103635625	992.4012132807112	37.5
69	536.0	1.1242223100074216	992.170883473228	37.5
69	540.0	1.09842879463298	992.5615746882896	37.5
69	544.0	1.0367371725169874	996.7348113967053	37.5
69	548.0	0.9862253594701368	998.746264177843	37.5
69	552.0	0.970721054854298	998.032836076894	37.5
69	556.0	0.9642839603301165	997.6351439167056	37.5
69	560.0	0.9507173450022434	998.75824029969	37.5
69	564.0	0.9510000965791606	997.4274397542384	37.5
69	568.0	0.9472555551561742	997.6756439518642	37.5
69	572.0	0.9466617292914772	997.986307954987	37.5
69	576.0	0.9438011269166092	997.359759597553	37.5
69	580.0	0.9420660179290743	998.6156478691036	37.5
69	584.0	0.9429782779066997	998.6724190099562	37.5
69	588.0	0.9456127636151395	998.7787120449628	37.5
69	592.0	0.9473984534923761	996.7922465814488	37.5
69	596.0	0.9467586110838419	995.3319353170912	37.5
69	600.0	0.9491569531037842	996.2296650807092	37.5
69	604.0	0.954224566819193	998.9155274381568	37.5
69	608.0	0.9541384576885878	996.2285911224124	37.5
69	612.0	0.9573392668429704	997.2387628104356	37.5
69	616.0	0.9634075127753234	997.7036290216251	37.5
69	620.0	0.964820570097182	997.6089895420474	37.5
69	624.0	0.9604760967632232	997.3813153565432	37.5
69	628.0	0.971346529321459	997.4147909174552	37.5
69	632.0	0.9706439701875486	995.416914195514	37.5
69	636.0	0.9698128560736257	997.0191440992749	37.5
69	640.0	0.9721279573133091	995.49325486486	37.5
69	644.0	0.973936226252191	995.45546617331	37.5
69	648.0	0.9745710863296035	997.3295378564952	37.5
69	652.0	0.9770883846270848	996.3401325761946	37.5
69	656.0	0.979812484238022	995.9279691996968	37.5
69	660.0	0.9824126331246047	996.3809762194328	37.5
69	664.0	0.9858193071336653	996.2745371372056	37.5
69	668.0	0.9840060038381743	995.074459678956	37.5
70	0.0	1.0721184672891129	686.9046366956279	37.5
70	4.0	1.109325486442748	691.1844044973147	37.5
70	8.0	1.120896062117717	692.8100074103548	37.5
70	12.0	1.090634555953913	693.2196937294706	37.5
70	16.0	1.024995327988895	692.315053295077	37.5
70	20.0	0.9705167377008157	692.2062263508407	37.5
70	24.0	0.956547169074782	694.3180939051309	37.5
70	28.0	0.9423376588996515	692.6304995877363	37.5
70	32.0	0.9362584578216202	690.8341723640247	37.5
70	36.0	0.9303698261048944	691.7883984989966	37.5
70	40.0	0.9281597605442745	691.5227323875049	37.5
70	44.0	0.9262902798386331	690.495129569258	37.5
70	48.0	0.9301794483367939	691.0629125127688	37.5
70	52.0	0.9319426993326285	692.3217525537675	37.5
70	56.0	0.9346295588109239	691.9744410144368	37.5
70	60.0	0.9348752263316624	692.8213808321781	37.5
70	64.0	0.9346462653284621	690.9687260376761	37.5
70	68.0	0.9408113408098779	692.6345165792103	37.5
70	72.0	0.9420367263015207	691.6815211121333	37.5
70	76.0	0.9472433622364862	691.8081274166562	37.5
70	80.0	0.9552612734354913	690.9580726435177	37.5
70	84.0	0.9564703229240079	691.7231081668181	37.5
70	88.0	0.958311534113104	689.310870501594	37.5
70	92.0	0.9659571769351446	689.4805417114145	37.5
70	96.0	0.9614951101028502	690.3952894619604	37.5
70	100.0	0.9695393722113559	689.0494363922201	37.5
70	104.0	0.9725271731230313	689.3857037324259	37.5
70	108.0	0.9761841518697572	690.5083689104667	37.5
70	112.0	0.9789964187860616	689.348765234649	37.5
70	116.0	0.979809502287984	690.1458012497325	37.5
70	120.0	0.9809925910581576	688.8747602069045	37.5
70	124.0	0.9841905489272431	690.6522848254727	37.5
70	128.0	0.9897436746100364	690.8581391623156	37.5
70	132.0	0.989049163530494	690.4618311333512	37.5
70	136.0	0.9918066736210343	690.0179715265975	37.5
70	140.0	0.9988830275443351	689.1087935430326	37.5
70	144.0	0.9968248243822003	688.1366627207946	37.5
70	148.0	1.0011454662622845	688.6218316572027	37.5
70	152.0	1.0015589940189642	688.9819220682529	37.5
70	156.0	1.003677631121017	688.0692322121253	37.5
70	160.0	1.0029013619876137	686.8298822737391	37.5
70	164.0	1.0082493251598126	695.3200038469762	37.5
70	168.0	1.0155543571141312	696.1242803442849	37.5
70	172.0	1.0186257109589913	696.5632197497343	37.5
70	176.0	1.0118832109260154	696.0231926586475	37.5
70	180.0	1.0181165178345	697.9221348718223	37.5
70	184.0	1.0210254220941362	697.130326569931	37.5
70	188.0	1.0201663543971191	695.9903588064637	37.5
70	192.0	1.0286649550893756	696.0707030599535	37.5
70	196.0	1.0288701727934573	696.0349263257862	37.5
70	200.0	1.0366049092631187	695.9721347047229	37.5
70	204.0	1.0403740549612435	696.3420235730873	37.5
70	208.0	1.0657462121305863	696.9764482901256	37.5
70	212.0	1.1030511692647447	696.2210525590584	37.5
70	216.0	1.1129261562585833	694.6724365561448	37.5
70	220.0	1.1030150959250498	693.9006000839552	37.5
70	224.0	1.0699658040048854	694.0014347129162	37.5
70	228.0	1.0169959788717435	693.1135449102526	37.5
70	232.0	0.978121575187289	694.0958081139967	37.5
70	236.0	0.9673411689549263	694.8710310080841	37.5
70	240.0	0.9604133801476427	695.1525581401346	37.5
70	244.0	0.9533765199054759	694.757817307357	37.5
70	248.0	0.9491833468061617	695.1507173145487	37.5
70	252.0	0.943302388848866	694.2658073530076	37.5
70	256.0	0.9466954162839393	695.4780730247246	37.5
70	260.0	0.9431147392508683	696.4719203816892	37.5
70	264.0	0.9443660854608543	695.272195500899	37.5
70	268.0	0.9422686290682785	694.4050057284169	37.5
70	272.0	0.9457581897957086	695.2654671808453	37.5
70	276.0	0.9486530211609324	694.9349733731646	37.5
70	280.0	0.9444079266249318	695.9698685365565	37.5
70	284.0	0.9516174137711593	696.0562376967404	37.5
70	288.0	0.9494276121379838	697.2767015585697	37.5
70	292.0	0.955744966221786	696.9444806137487	37.5
70	296.0	0.9613961859615658	697.7694823168277	37.5
70	300.0	0.962485784930411	696.9125595589057	37.5
70	304.0	0.9684746500851162	697.0606225135889	37.5
70	308.0	0.9698610284483286	696.5910459551044	37.5
70	312.0	0.9701312259864997	695.237738423819	37.5
70	316.0	0.9744726780616486	698.1261949828888	37.5
70	320.0	0.9706165520841519	696.1022423774514	37.5
70	324.0	0.9744629816441984	697.8308431713937	37.5
70	328.0	0.9814453775367821	697.1370494615157	37.5
70	332.0	0.9816341291740185	696.4470840676506	37.5
70	336.0	0.9818844529759029	694.385967043453	37.5
70	340.0	0.9887026304166817	693.0746841709798	37.5
70	344.0	0.9911008004639416	695.1360792412414	37.5
70	348.0	0.9888190958068114	695.8183137975277	37.5
70	352.0	0.9871528266559774	695.4622994761787	37.5
70	356.0	0.9909176022131384	695.3186363631581	37.5
70	360.0	0.9930470866293687	694.5344529234663	37.5
70	364.0	0.9973731651729135	693.3945125673889	37.5
70	368.0	0.9965921617201334	685.8730479933383	37.5
70	372.0	1.0063370589820733	697.3546363010914	37.5
70	376.0	1.0093977476019629	697.1472695225151	37.5
70	380.0	1.0037235129198914	697.9728248787056	37.5
70	384.0	1.0071420328439193	699.0215337374623	37.5
70	388.0	1.0103649369343386	697.3602078943119	37.5
70	392.0	1.009142263104053	697.187035770951	37.5
70	396.0	1.0082377771563076	695.9532698726404	37.5
70	400.0	1.0165620924648966	697.8401215902164	37.5
70	404.0	1.016971952424696	699.1679055357217	37.5
70	408.0	1.014432981731078	698.8569630492469	37.5
70	412.0	1.011539405313557	699.9636106024647	37.5
70	416.0	1.0176348967052253	700.4300158456971	37.5
70	420.0	1.018503309313276	700.227955687578	37.5
70	424.0	1.0192147610250513	698.5725640484397	37.5
70	428.0	1.0209248159597517	694.6735412770627	37.5
70	432.0	1.0249873593955456	693.1898066518343	37.5
70	436.0	1.02930922387459	693.9403347969991	37.5
70	440.0	1.0213582498014604	693.0141577545812	37.5
70	444.0	1.0267348790173612	692.5055232081932	37.5
70	448.0	1.0292925071843044	687.2800939060434	37.5
70	452.0	1.0327951523218815	685.7312968722525	37.5
70	456.0	1.0342334521217804	685.0046298881706	37.5
70	460.0	1.030700066256994	683.5885129133861	37.5
70	464.0	1.0309086916305172	684.4582542142846	37.5
70	468.0	1.0390418913101809	683.4313121665651	37.5
70	472.0	1.035647231408245	680.9566733651068	37.5
70	476.0	1.043964367199537	679.1387960839921	37.5
70	480.0	1.0427465577523476	678.8215629216778	37.5
70	484.0	1.0613030118595745	679.4525101707583	37.5
70	488.0	1.0957990088638947	680.4463392617973	37.5
70	492.0	1.117827670030417	683.0053385017208	37.5
70	496.0	1.1135418655503209	682.7542343389327	37.5
70	500.0	1.0994756595809552	683.3104764861001	37.5
70	504.0	1.0553545114785474	684.4305935871416	37.5
70	508.0	0.994111177093517	684.2785361237505	37.5
70	512.0	0.972718585875147	682.9574952377302	37.5
70	516.0	0.9540390978255984	681.2975380067991	37.5
70	520.0	0.9542148170781757	682.6050816740686	37.5
70	524.0	0.946793956711577	683.7308598812041	37.5
70	528.0	0.9445800152521262	683.6503390465374	37.5
70	532.0	0.9405350107416731	683.2694724476007	37.5
70	536.0	0.9412672726485131	680.1430712725094	37.5
70	540.0	0.9387159459015754	683.3527463484862	37.5
70	544.0	0.9377210656690173	681.0630736480589	37.5
70	548.0	0.9420922242976211	679.9605280968266	37.5
70	552.0	0.9423970447978313	677.9209400933827	37.5
70	556.0	0.9433483079949837	681.3963521675628	37.5
70	560.0	0.9466832489730826	677.9516937017971	37.5
70	564.0	0.9492447010133693	678.6577387241935	37.5
70	568.0	0.952144006570532	677.5978336136146	37.5
70	572.0	0.9462234832298692	679.9096029998256	37.5
70	576.0	0.9571456912648529	679.0322411844633	37.5
70	580.0	0.9537665089454961	677.9602535587945	37.5
70	584.0	0.9592735400462211	680.6269779120554	37.5
70	588.0	0.9661507664154964	679.3025886112904	37.5
70	592.0	0.9622682114902673	679.6605853015441	37.5
70	596.0	0.9654781092087712	680.6448040373896	37.5
70	600.0	0.96629483449483	680.4879864683658	37.5
70	604.0	0.971833262977359	680.1020873629848	37.5
70	608.0	0.9697595041944133	681.3895346051522	37.5
70	612.0	0.9723194995210453	680.1449819333997	37.5
70	616.0	0.9772663461833714	680.9819915886516	37.5
70	620.0	0.9772818789594377	680.5085307833966	37.5
70	624.0	0.9753400047877148	679.8513650393539	37.5
70	628.0	0.9791267090879257	680.7345706445822	37.5
70	632.0	0.9848264425949501	681.3239565727107	37.5
70	636.0	0.9838750556700773	681.0046719676235	37.5
70	640.0	0.9849756320168191	680.1942356792362	37.5
70	644.0	0.982199164972025	679.6747480439838	37.5
70	648.0	0.9871703335498329	679.4533203312621	37.5
70	652.0	0.9884036269156001	678.6803470625181	37.5
70	656.0	0.9887371654849997	678.5389400608838	37.5
70	660.0	0.9879800937565437	680.0977437105519	37.5
70	664.0	0.9935568390107357	678.5549544371513	37.5
70	668.0	0.9937708750349757	679.4282054367027	37.5
71	0.0	1.106539191588256	1537.8338682625492	37.5
71	4.0	1.1581959203296979	1539.0261930997688	37.5
71	8.0	1.1699262868581632	1539.8651869544208	37.5
71	12.0	1.1487840368545643	1540.264012047521	37.5
71	16.0	1.0967376326828187	1540.1906192545357	37.5
71	20.0	1.0378985467272477	1538.9795423437683	37.5
71	24.0	1.0038461199348738	1540.1217801361192	37.5
71	28.0	0.9900861305540279	1540.1516193352686	37.5
71	32.0	0.9859896934171634	1542.3584989052454	37.5
71	36.0	0.977516482067027	1539.997501589417	37.5
71	40.0	0.9693482181128203	1542.6283327653252	37.5
71	44.0	0.9708939451128831	1541.7575150763228	37.5
71	48.0	0.9690426939088094	1540.003342375593	37.5
71	52.0	0.9685812255693906	1542.80906752369	37.5
71	56.0	0.9682778886997199	1542.4637588007818	37.5
71	60.0	0.9665723868993308	1540.2335158910714	37.5
71	64.0	0.9703404866558447	1542.0604148455157	37.5
71	68.0	0.9676784182265614	1541.0258221353854	37.5
71	72.0	0.9717715212044987	1541.0968578348964	37.5
71	76.0	0.9728885841989718	1543.6803436263988	37.5
71	80.0	0.9836055982787596	1541.9699786949848	37.5
71	84.0	0.9767404427267631	1540.4618686080198	37.5
71	88.0	0.9814652131631469	1539.569646829931	37.5
71	92.0	0.986485202229268	1541.657941627302	37.5
71	96.0	0.9859324291590026	1541.8930757137382	37.5
71	100.0	0.995397892094853	1539.859399333274	37.5
71	104.0	0.9991999644948102	1541.171250541025	37.5
71	108.0	1.0006471812339854	1541.0365269162	37.5
71	112.0	1.0026315871460127	1540.6561619418792	37.5
71	116.0	1.0019081184507288	1540.7014600376706	37.5
71	120.0	1.0059153013357929	1541.793154734133	37.5
71	124.0	1.0116010345547788	1540.9234038102304	37.5
71	128.0	1.0106793747642469	1542.2016013194327	37.5
71	132.0	1.0155188093754375	1541.2857121976758	37.5
71	136.0	1.0134028524901404	1538.953456173488	37.5
71	140.0	1.0148808162925236	1538.4481205383445	37.5
71	144.0	1.0186238657767281	1540.487726812133	37.5
71	148.0	1.0175272182584458	1540.963518857841	37.5
71	152.0	1.0215860624527582	1539.5911027500688	37.5
71	156.0	1.0293559887329653	1538.7972150716862	37.5
71	160.0	1.0265743917457786	1540.3660375088211	37.5
71	164.0	1.0246584468477975	1539.808707819112	37.5
71	168.0	1.028515536200957	1540.3226081902233	37.5
71	172.0	1.0269404102726485	1538.0552298158946	37.5
71	176.0	1.0288312743578598	1540.8243509336164	37.5
71	180.0	1.0324754754155074	1540.6193273290787	37.5
71	184.0	1.033844029617338	1538.4679995281383	37.5
71	188.0	1.0325460954872916	1540.1103248103286	37.5
71	192.0	1.0376738553511042	1538.909456522373	37.5
71	196.0	1.0330720946525802	1538.9680572873326	37.5
71	200.0	1.0375545823929226	1540.5674355996714	37.5
71	204.0	1.0361577478108315	1539.6909026227686	37.5
71	208.0	1.0408382445572153	1540.1367486263157	37.5
71	212.0	1.0385170991485797	1539.7250565767404	37.5
71	216.0	1.0400928448550237	1541.125715411989	37.5
71	220.0	1.0380055019879402	1538.9195468399644	37.5
71	224.0	1.0437764789684603	1540.1739782549614	37.5
71	228.0	1.047100723276987	1539.6490335752485	37.5
71	232.0	1.0468306046811886	1540.0863930611847	37.5
71	236.0	1.0465597317158186	1540.4996928908877	37.5
71	240.0	1.0437981905541258	1538.53406398974	37.5
71	244.0	1.0473232012195397	1539.28450047582	37.5
71	248.0	1.0509132177317875	1539.3573675451717	37.5
71	252.0	1.0494749968742607	1539.8899702549163	37.5
71	256.0	1.0508785122038	1540.030580018615	37.5
71	260.0	1.055107583793742	1538.540092098077	37.5
71	264.0	1.059058605164875	1538.350000290387	37.5
71	268.0	1.0701771519584367	1538.6771951710375	37.5
71	272.0	1.0852257040899747	1540.8387715457698	37.5
71	276.0	1.115561503554301	1542.1218256999305	37.5
71	280.0	1.1275271033252292	1540.3951112493146	37.5
71	284.0	1.1272736588982262	1540.3185300587202	37.5
71	288.0	1.1113482646699193	1540.8426202641938	37.5
71	292.0	1.0707970220607779	1540.0665868990325	37.5
71	296.0	1.0138197982449053	1541.7231010410865	37.5
71	300.0	0.9832588279422618	1540.219016270979	37.5
71	304.0	0.9705644766251936	1539.9733709217774	37.5
71	308.0	0.9650205083323696	1541.305223897281	37.5
71	312.0	0.9610426893073741	1539.2002160964958	37.5
71	316.0	0.958369201283549	1539.5379206825833	37.5
71	320.0	0.9532398241019023	1539.9691089402722	37.5
71	324.0	0.9482255793244514	1537.636809530517	37.5
71	328.0	0.9492794573641591	1537.8691226459816	37.5
71	332.0	0.9522570818611388	1537.8494018141678	37.5
71	336.0	0.9513965520186097	1536.7427920081304	37.5
71	340.0	0.950713507127239	1537.7859373318554	37.5
71	344.0	0.953743599328526	1539.5809833181413	37.5
71	348.0	0.9536404045098904	1538.8166015437405	37.5
71	352.0	0.9538807339862859	1538.9882630406628	37.5
71	356.0	0.9606507043808885	1538.8595664788054	37.5
71	360.0	0.9636791057538263	1537.6263270047696	37.5
71	364.0	0.961893328625975	1538.5110727366912	37.5
71	368.0	0.9592128951995468	1538.849830420275	37.5
71	372.0	0.9740503539148968	1538.3609470826818	37.5
71	376.0	0.9698112889036075	1537.2393305092037	37.5
71	380.0	0.9762701728947358	1537.8653066337013	37.5
71	384.0	0.9800986222169377	1537.566386553105	37.5
71	388.0	0.9796847311859854	1539.417395610173	37.5
71	392.0	0.9822413654368056	1537.8947853099503	37.5
71	396.0	0.9826466157090894	1536.798316382742	37.5
71	400.0	0.9835597127791842	1537.1859438141605	37.5
71	404.0	0.9877569967961645	1537.4940040563054	37.5
71	408.0	0.9885785029952305	1536.3825085861629	37.5
71	412.0	0.9868095821253817	1536.9700264830806	37.5
71	416.0	0.9967640846452537	1535.419527799236	37.5
71	420.0	0.9936454925617373	1536.4915427779545	37.5
71	424.0	0.9999310276279765	1535.7419685459188	37.5
71	428.0	0.9913000489865056	1538.4008275625868	37.5
71	432.0	0.9968355846226116	1539.095506328032	37.5
71	436.0	1.005525477601143	1538.896134568772	37.5
71	440.0	0.996760195163273	1537.383858613901	37.5
71	444.0	0.9993289773654621	1539.2250384409151	37.5
71	448.0	0.9992438093783014	1536.700021254294	37.5
71	452.0	1.0011914072578085	1538.4415497758273	37.5
71	456.0	1.0058744792658312	1537.3684860171943	37.5
71	460.0	1.0044384434787867	1539.114893983079	37.5
71	464.0	1.0074436154714836	1538.2918484784043	37.5
71	468.0	1.0067983410841552	1537.5755443039093	37.5
71	472.0	1.0025941071368554	1537.1237973796278	37.5
71	476.0	1.0096731349409132	1537.4111569527122	37.5
71	480.0	1.006000393375567	1539.9447609133276	37.5
71	484.0	1.0097022386735433	1538.3299285249122	37.5
71	488.0	1.00962581096831	1540.4016787482517	37.5
71	492.0	1.006828242156411	1539.0255042968106	37.5
71	496.0	1.0062557774390655	1537.5835611630373	37.5
71	500.0	1.0117760696072864	1538.8574785614346	37.5
71	504.0	1.0160706152734509	1538.804065324083	37.5
71	508.0	1.014588354840619	1537.51304930323	37.5
71	512.0	1.0092601102323848	1539.185573260029	37.5
71	516.0	1.0131324170406855	1539.1498239583173	37.5
71	520.0	1.0165491366535313	1537.0747320005958	37.5
71	524.0	1.0095509259168398	1537.278057197048	37.5
71	528.0	1.016020735260377	1536.7782504003794	37.5
71	532.0	1.0165273051698822	1537.724438526281	37.5
71	536.0	1.0137775998066325	1537.2728293918508	37.5
71	540.0	1.017611459779551	1537.809604691303	37.5
71	544.0	1.0166744004446713	1538.551962591471	37.5
71	548.0	1.012102814528991	1539.1492814966164	37.5
71	552.0	1.0192051497515213	1539.6950695154924	37.5
71	556.0	1.0181177887827864	1539.475584816102	37.5
71	560.0	1.0132381339419168	1538.5831158179049	37.5
71	564.0	1.0202877413327018	1538.4848236737591	37.5
71	568.0	1.0208611900065963	1537.7491360409035	37.5
71	572.0	1.0201689105911655	1538.5154217572094	37.5
71	576.0	1.01845365401184	1536.486572513438	37.5
71	580.0	1.0192914181758004	1537.1198343216822	37.5
71	584.0	1.0195060210485472	1539.1496662467314	37.5
71	588.0	1.0120339361574877	1537.839357979323	37.5
71	592.0	1.019006571839277	1537.722983523618	37.5
71	596.0	1.017962782216459	1536.9945887475053	37.5
71	600.0	1.023653822035186	1536.2191881546676	37.5
71	604.0	1.0258908897280434	1537.1120753943517	37.5
71	608.0	1.022595853203122	1535.6213531072788	37.5
71	612.0	1.0274156221799764	1536.7587692094633	37.5
71	616.0	1.0214859629343713	1537.262189964979	37.5
71	620.0	1.0275387619815555	1536.2343661519888	37.5
71	624.0	1.0247116166799208	1537.760991480875	37.5
71	628.0	1.0282154269591126	1537.5558465413696	37.5
71	632.0	1.025439682839288	1539.7798961561189	37.5
71	636.0	1.0312466614572695	1539.4139225181711	37.5
71	640.0	1.0324646538978066	1539.9194356997311	37.5
71	644.0	1.0569343195008218	1539.932624305592	37.5
71	648.0	1.0878597758423076	1540.445783159824	37.5
71	652.0	1.0976970649384774	1539.9257171552924	37.5
71	656.0	1.0944740056757358	1539.5632443849431	37.5
71	660.0	1.082697514024742	1539.1843280490837	37.5
71	664.0	1.0432509285951246	1538.210697023573	37.5
71	668.0	0.9798985795594009	1538.0287985235352	37.5
73	0.0	1.1313552465785048	1686.7039172490554	37.5
73	4.0	1.1622034137449773	1691.1941613427011	37.5
73	8.0	1.1664827106301645	1691.0122445272416	37.5
73	12.0	1.1314967071613509	1692.6144312670292	37.5
73	16.0	1.0670586589232642	1692.0371811233863	37.5
73	20.0	1.0235293420235476	1690.77852750377	37.5
73	24.0	0.9950087279956783	1691.6044608657662	37.5
73	28.0	0.986339193154758	1690.133599723243	37.5
73	32.0	0.9780072256905314	1690.7554625676703	37.5
73	36.0	0.9712214036941275	1691.6659038934274	37.5
73	40.0	0.9686565135627044	1692.1287367125435	37.5
73	44.0	0.9671768751039076	1694.167620336749	37.5
73	48.0	0.9630371994737041	1692.1425933638402	37.5
73	52.0	0.9652901036144628	1691.6349252735804	37.5
73	56.0	0.9633556063170382	1692.575994844285	37.5
73	60.0	0.9701932045325095	1689.964583056579	37.5
73	64.0	0.9673840547365138	1691.2242822122182	37.5
73	68.0	0.97383749675109	1693.1525618978435	37.5
73	72.0	0.9701062992372637	1692.9791674627404	37.5
73	76.0	0.978204969260914	1691.1881625805097	37.5
73	80.0	0.979700876543449	1691.4879297270627	37.5
73	84.0	0.9798356149795429	1692.340994779923	37.5
73	88.0	0.9865574564849665	1691.6124779695845	37.5
73	92.0	0.9875299353361354	1692.698216674534	37.5
73	96.0	0.9859944735290773	1691.5991810306584	37.5
73	100.0	0.9902433094912387	1691.9726865176124	37.5
73	104.0	0.9955544798987113	1691.5629997898498	37.5
73	108.0	0.9965666021714785	1690.6983211928075	37.5
73	112.0	0.998515183222159	1690.5021918079826	37.5
73	116.0	1.0002422397463753	1690.6870262542072	37.5
73	120.0	1.0058259976964523	1692.391324683548	37.5
73	124.0	1.0085374544854622	1691.3579786806072	37.5
73	128.0	1.0077023597933081	1691.1840208239582	37.5
73	132.0	1.0130096022764619	1692.7912080561896	37.5
73	136.0	1.0133794699040435	1691.6163890438677	37.5
73	140.0	1.0178675190584743	1691.8281238068143	37.5
73	144.0	1.0153518710511233	1691.3963583794343	37.5
73	148.0	1.0193562392467617	1690.930136440774	37.5
73	152.0	1.0224394181451155	1691.4821999189437	37.5
73	156.0	1.024266779809544	1691.338136675067	37.5
73	160.0	1.0242337100351846	1688.6704786809587	37.5
73	164.0	1.0248297844831202	1691.6227348858006	37.5
73	168.0	1.0284610518939916	1691.9277480516823	37.5
73	172.0	1.0296518817168774	1689.0530616518834	37.5
73	176.0	1.021455596724473	1690.908609108108	37.5
73	180.0	1.0336799399451955	1691.9450761241094	37.5
73	184.0	1.0299309237018448	1690.3389334401722	37.5
73	188.0	1.0337754175738985	1689.6955135956923	37.5
73	192.0	1.0365310960274212	1691.0718563708629	37.5
73	196.0	1.0345392666425934	1691.4336400518164	37.5
73	200.0	1.0375427945193372	1690.6713061533346	37.5
73	204.0	1.0349802455348587	1689.4320735242802	37.5
73	208.0	1.0416643165362398	1690.3347943582764	37.5
73	212.0	1.0377558681859493	1690.566604949587	37.5
73	216.0	1.0393315045283262	1691.130976476965	37.5
73	220.0	1.0397622940019597	1690.961644844045	37.5
73	224.0	1.0421800669131185	1692.6604935889177	37.5
73	228.0	1.0478412127760925	1691.2832286473565	37.5
73	232.0	1.0446078731664463	1690.1239185417717	37.5
73	236.0	1.049212537451471	1690.6133088704662	37.5
73	240.0	1.047380426313765	1691.6404824683138	37.5
73	244.0	1.052696851295491	1690.2929507033937	37.5
73	248.0	1.055732062694221	1691.6890670871744	37.5
73	252.0	1.0579154347707194	1690.1769994642264	37.5
73	256.0	1.0666771176091323	1690.8673298012943	37.5
73	260.0	1.0781956050260029	1693.7368451083348	37.5
73	264.0	1.1083806553267375	1692.212623772687	37.5
73	268.0	1.1348388598188155	1693.1921378462073	37.5
73	272.0	1.1388939528649242	1691.7616737611454	37.5
73	276.0	1.121212953242376	1691.5466118917805	37.5
73	280.0	1.0927323208017747	1690.549181131149	37.5
73	284.0	1.0308792369563984	1687.913416621874	37.5
73	288.0	0.99915317655722	1687.3043922958473	37.5
73	292.0	0.9813577989000473	1685.0201549793137	37.5
73	296.0	0.9757722309167459	1682.57353435011	37.5
73	300.0	0.9614503089305726	1680.0269634903389	37.5
73	304.0	0.9552894691174503	1680.7411714600626	37.5
73	308.0	0.9546718409637227	1680.6213013298452	37.5
73	312.0	0.951896403683732	1683.656410134986	37.5
73	316.0	0.9505562975828442	1686.0421736325118	37.5
73	320.0	0.952238508136696	1687.67365448312	37.5
73	324.0	0.9538444493256355	1688.6698561781327	37.5
73	328.0	0.9491654254648421	1689.3777013876645	37.5
73	332.0	0.9501759869729793	1692.4030333705352	37.5
73	336.0	0.9539782621617954	1689.887975703404	37.5
73	340.0	0.9536746078261068	1690.1725300300066	37.5
73	344.0	0.9571465471810138	1691.0846927962148	37.5
73	348.0	0.9585350478442708	1691.1378117931488	37.5
73	352.0	0.9612118816712418	1692.1124583863532	37.5
73	356.0	0.9621959622061594	1691.44725287914	37.5
73	360.0	0.9708366337602707	1691.1771015952768	37.5
73	364.0	0.9729186601868041	1691.6262088848662	37.5
73	368.0	0.9727862737564982	1690.6366550303908	37.5
73	372.0	0.977907577146749	1691.0650101013064	37.5
73	376.0	0.97996840318706	1691.6615063280708	37.5
73	380.0	0.974442768565545	1691.4061728532668	37.5
73	384.0	0.9747052035611049	1690.0384938331154	37.5
73	388.0	0.9865508792698807	1690.9509193658398	37.5
73	392.0	0.9884700399072888	1690.281058728873	37.5
73	396.0	0.9860641136534164	1691.5973031022295	37.5
73	400.0	0.9892647400901668	1691.6058948361022	37.5
73	404.0	0.9893342385647329	1691.0405940287485	37.5
73	408.0	0.9915820702204443	1692.4113474718386	37.5
73	412.0	0.9826653883003865	1691.9364972632693	37.5
73	416.0	0.9965466392521636	1690.218403693569	37.5
73	420.0	0.9965024880489324	1690.3099505861603	37.5
73	424.0	0.9963820154553014	1691.1525015658	37.5
73	428.0	0.9939690397478504	1690.404450932931	37.5
73	432.0	0.9993040638414163	1690.4579454850668	37.5
73	436.0	1.0034974926592177	1689.7074125905162	37.5
73	440.0	0.9993550856909121	1691.2889055792762	37.5
73	444.0	1.002950299438834	1688.926964858243	37.5
73	448.0	1.0036911348061885	1689.786691570949	37.5
73	452.0	1.0039859296550744	1690.9271526734972	37.5
73	456.0	1.0013062452851254	1689.6074609795646	37.5
73	460.0	0.9984101869119908	1690.8621922953982	37.5
73	464.0	1.0049073043234589	1691.9813345679545	37.5
73	468.0	1.0121888360251485	1689.567045383482	37.5
73	472.0	1.0068895382877068	1690.6065658994382	37.5
73	476.0	1.0105710623196593	1690.3242725066757	37.5
73	480.0	1.00973586357653	1689.6908976779291	37.5
73	484.0	1.0078838266770496	1691.3436026018346	37.5
73	488.0	1.0081196766484144	1690.2647717801058	37.5
73	492.0	1.01078751006602	1689.7978555887162	37.5
73	496.0	1.0099496059975317	1691.19395704162	37.5
73	500.0	1.0108467259298226	1690.696482639465	37.5
73	504.0	1.0133909207759997	1692.387205554789	37.5
73	508.0	1.0157267275313473	1690.2216452488422	37.5
73	512.0	1.0116445140522667	1689.9299129185104	37.5
73	516.0	1.0118130170298532	1690.1426844804462	37.5
73	520.0	1.01599643094128	1690.7825680096066	37.5
73	524.0	1.0140337358295426	1689.1138279628926	37.5
73	528.0	1.012565881143701	1690.3896498257434	37.5
73	532.0	1.0146778482383836	1691.304002728021	37.5
73	536.0	1.0156683279082837	1688.559472531864	37.5
73	540.0	1.016226267673763	1690.1116281619848	37.5
73	544.0	1.0165414044883243	1690.2521951802244	37.5
73	548.0	1.018585192181426	1690.0274648594714	37.5
73	552.0	1.0170339666516066	1691.4019638145287	37.5
73	556.0	1.0181422580383168	1690.6863064293996	37.5
73	560.0	1.0155493261690438	1689.917619502174	37.5
73	564.0	1.0158094200176593	1691.031882829795	37.5
73	568.0	1.0181433018299635	1690.36992590873	37.5
73	572.0	1.017285576050676	1690.4290649724708	37.5
73	576.0	1.0184715414904655	1691.5058377903483	37.5
73	580.0	1.0193964950586554	1689.9229456328585	37.5
73	584.0	1.020448989109848	1690.7257249196227	37.5
73	588.0	1.0254181699741756	1689.9453251704906	37.5
73	592.0	1.0213693568581734	1690.4583409531908	37.5
73	596.0	1.0211278989929848	1690.4532908877263	37.5
73	600.0	1.0251337239022777	1691.3594646089182	37.5
73	604.0	1.0227705886120075	1692.26195116256	37.5
73	608.0	1.0243017951879207	1693.7046918976423	37.5
73	612.0	1.0242208879776564	1693.6476907266654	37.5
73	616.0	1.030393158244164	1693.4001424094567	37.5
73	620.0	1.0286880673345846	1691.793306962216	37.5
73	624.0	1.028377935825682	1689.5192855023556	37.5
73	628.0	1.0309390649680932	1686.4723652992798	37.5
73	632.0	1.045736094566438	1687.4031673973163	37.5
73	636.0	1.0632215932651965	1687.2612088700712	37.5
73	640.0	1.0938756533372023	1686.4395009122	37.5
73	644.0	1.1051100555786952	1688.0011890062387	37.5
73	648.0	1.1001597187997452	1685.7660166948483	37.5
73	652.0	1.0902835308107397	1687.211294133356	37.5
73	656.0	1.0485930547724314	1686.7612195996924	37.5
73	660.0	0.9893983692955999	1684.5013775696702	37.5
73	664.0	0.9453277011840182	1682.9669951057888	37.5
73	668.0	0.9275254301497303	1680.7248764438702	37.5
74	0.0	1.1084674194745292	1384.6278148882866	37.5
74	4.0	1.151618013918753	1387.9981685156522	37.5
74	8.0	1.1503221677309643	1389.6375198523035	37.5
74	12.0	1.1252734868580507	1389.2470867960462	37.5
74	16.0	1.058319238145041	1388.970488523143	37.5
74	20.0	1.0078732489474995	1390.6186776419092	37.5
74	24.0	0.9809828918241008	1389.7594383234473	37.5
74	28.0	0.975527920050673	1387.504326706891	37.5
74	32.0	0.9665469468637075	1389.1563404260924	37.5
74	36.0	0.9624436232724785	1390.9079289494528	37.5
74	40.0	0.9573954908125663	1388.4667922563615	37.5
74	44.0	0.9564250900628459	1387.1857991739676	37.5
74	48.0	0.956140645367947	1390.66620585017	37.5
74	52.0	0.9580911896102574	1390.855158780195	37.5
74	56.0	0.9572186227900851	1389.1813668780796	37.5
74	60.0	0.9575270605525806	1387.9597997341004	37.5
74	64.0	0.96030858189657	1390.993846448796	37.5
74	68.0	0.9661957907392766	1389.5112710859178	37.5
74	72.0	0.9631760019795809	1389.621337005082	37.5
74	76.0	0.9657801164106429	1390.5971829982457	37.5
74	80.0	0.9691442972037011	1391.6410886809117	37.5
74	84.0	0.9745790143674691	1389.0480898841922	37.5
74	88.0	0.9762673761647074	1387.7626660803182	37.5
74	92.0	0.9773611906889463	1387.5522045887255	37.5
74	96.0	0.9801808207026477	1390.584075022462	37.5
74	100.0	0.9838878754721411	1389.58778235855	37.5
74	104.0	0.9899735875630216	1390.108917928462	37.5
74	108.0	0.9941677569734929	1391.49665593307	37.5
74	112.0	0.9976312284097535	1390.3111626517214	37.5
74	116.0	0.9962615580549724	1389.1152747528265	37.5
74	120.0	0.9987936431983666	1391.170533824424	37.5
74	124.0	1.0059847408255989	1389.7729970086125	37.5
74	128.0	1.0069388669154655	1390.4489506478758	37.5
74	132.0	1.0084701897781965	1389.2131801290616	37.5
74	136.0	1.0126907621236563	1388.9654277342995	37.5
74	140.0	1.009845622926041	1388.6485115758398	37.5
74	144.0	1.0144720721134945	1390.932440465601	37.5
74	148.0	1.0124119454992093	1389.9428204306507	37.5
74	152.0	1.0187269859397035	1388.4498700990566	37.5
74	156.0	1.014105696593313	1388.3053412544516	37.5
74	160.0	1.0248254229212097	1389.4978407792375	37.5
74	164.0	1.0226629361599497	1388.079671426607	37.5
74	168.0	1.0241862991230686	1389.0563593512325	37.5
74	172.0	1.0273585839048858	1388.448253613366	37.5
74	176.0	1.0265539363588558	1387.5443674285923	37.5
74	180.0	1.0315080680803477	1388.8141692054874	37.5
74	184.0	1.0278227952952255	1385.8917385647435	37.5
74	188.0	1.029717776316713	1387.4116370021666	37.5
74	192.0	1.0313641535454081	1386.4255583647612	37.5
74	196.0	1.0345061334806622	1386.531369361471	37.5
74	200.0	1.032137677813749	1386.4792513096772	37.5
74	204.0	1.0371047118561807	1385.7786776431817	37.5
74	208.0	1.0418293071261084	1388.5517392807556	37.5
74	212.0	1.0394809853229203	1388.0144869196172	37.5
74	216.0	1.0376216510782656	1387.0767631033243	37.5
74	220.0	1.039079305850468	1387.640255978249	37.5
74	224.0	1.0425386152477154	1388.7410698954109	37.5
74	228.0	1.0467207667705367	1387.3478976565484	37.5
74	232.0	1.0525586294381963	1388.4015832258865	37.5
74	236.0	1.0497205396941598	1390.5187110527695	37.5
74	240.0	1.051120446175057	1389.5996797777284	37.5
74	244.0	1.0550008238566957	1390.648159615147	37.5
74	248.0	1.059490680126293	1388.4419750961945	37.5
74	252.0	1.0666578200164567	1389.422722587253	37.5
74	256.0	1.084952509373406	1388.0535335044922	37.5
74	260.0	1.1104880280648997	1386.744302159286	37.5
74	264.0	1.1310353950248633	1386.1574051892453	37.5
74	268.0	1.1341440266225264	1385.83547111574	37.5
74	272.0	1.1126859888315705	1384.4751052595109	37.5
74	276.0	1.0608922793761488	1382.067569529652	37.5
74	280.0	1.0111128147137876	1380.161332278559	37.5
74	284.0	0.977215664912091	1380.643448802108	37.5
74	288.0	0.9779205368905699	1384.558703702068	37.5
74	292.0	0.9718377995702706	1386.2964002769706	37.5
74	296.0	0.9637939354798138	1385.992635630404	37.5
74	300.0	0.957626942882246	1387.0059883979716	37.5
74	304.0	0.9539102206898321	1387.2488927781535	37.5
74	308.0	0.9543891199626519	1385.5764167933323	37.5
74	312.0	0.9546743283449065	1387.9652000519695	37.5
74	316.0	0.9481736442694755	1387.1844894758804	37.5
74	320.0	0.9502878867087138	1390.2366325064872	37.5
74	324.0	0.9520120420414635	1386.2018129017677	37.5
74	328.0	0.9576381609743394	1388.6982085335392	37.5
74	332.0	0.9548738173590631	1386.586097625341	37.5
74	336.0	0.9577693525592634	1387.2060753930557	37.5
74	340.0	0.9607272923319137	1387.8904974433642	37.5
74	344.0	0.9652715412488615	1387.6331343849188	37.5
74	348.0	0.9663233712045574	1387.5719292503093	37.5
74	352.0	0.9658261162523776	1387.615544529856	37.5
74	356.0	0.9728061464761655	1387.0743163492637	37.5
74	360.0	0.9760296243378419	1387.1071141308084	37.5
74	364.0	0.981852503665055	1386.9227209097382	37.5
74	368.0	0.9795620081914029	1386.8669719633592	37.5
74	372.0	0.9859901520420739	1385.9412688471923	37.5
74	376.0	0.9872699056592164	1386.7336225929853	37.5
74	380.0	0.9904217964498699	1384.8047036191492	37.5
74	384.0	0.9886885719873078	1385.8465478233272	37.5
74	388.0	0.9947443954355268	1384.913541080897	37.5
74	392.0	0.997358082556319	1385.8251139210702	37.5
74	396.0	0.9948709567520487	1386.071753808439	37.5
74	400.0	0.9954454788711908	1385.3284889019546	37.5
74	404.0	0.9969784405367834	1385.881309707597	37.5
74	408.0	0.9994881287077393	1384.9008573246938	37.5
74	412.0	1.0009968204833375	1383.9889615806796	37.5
74	416.0	1.0063772490507303	1385.7517655517847	37.5
74	420.0	1.0051297085282356	1386.430558365301	37.5
74	424.0	1.0063996813536973	1385.3767731569733	37.5
74	428.0	1.0014004528521872	1386.162579610606	37.5
74	432.0	1.0093420181389414	1384.7185319577102	37.5
74	436.0	1.0093563298069406	1385.5482269356344	37.5
74	440.0	1.0106769494446413	1386.0386886383912	37.5
74	444.0	1.0118223732526404	1383.8804160378363	37.5
74	448.0	1.0060452336468668	1384.6875235039338	37.5
74	452.0	1.0121845059772954	1384.4240862436302	37.5
74	456.0	1.0172028371505617	1384.465880630606	37.5
74	460.0	1.0152359402101667	1385.0803292246014	37.5
74	464.0	1.01349012557959	1383.5618756202732	37.5
74	468.0	1.0184953203172218	1385.690643078581	37.5
74	472.0	1.016418831687067	1384.40619730858	37.5
74	476.0	1.0193753667715504	1385.594248901787	37.5
74	480.0	1.0196870821397688	1385.2144896980813	37.5
74	484.0	1.0230652057635201	1385.849214830271	37.5
74	488.0	1.022970628085843	1385.3949999300885	37.5
74	492.0	1.025565846158515	1385.4934787182644	37.5
74	496.0	1.027108146399143	1384.701254375393	37.5
74	500.0	1.0272868846208973	1386.340032199325	37.5
74	504.0	1.0238037048425974	1384.0498133511644	37.5
74	508.0	1.023990923218841	1385.2292429256152	37.5
74	512.0	1.0258157478702163	1385.8740970194976	37.5
74	516.0	1.0281355690239502	1384.3609693602048	37.5
74	520.0	1.028288918807726	1384.6980682883532	37.5
74	524.0	1.0281967082897376	1384.5580677095725	37.5
74	528.0	1.0323731109961725	1383.773328344262	37.5
74	532.0	1.0262680287289223	1385.2101587163886	37.5
74	536.0	1.0332877804125398	1384.7559167416523	37.5
74	540.0	1.0341850426443921	1385.4118960134592	37.5
74	544.0	1.0306104800970142	1388.754892762731	37.5
74	548.0	1.0348252516005996	1389.1725862030182	37.5
74	552.0	1.0345591719028455	1388.9969014707824	37.5
74	556.0	1.0361948058683383	1388.1719548726232	37.5
74	560.0	1.0316982476286174	1386.224675241621	37.5
74	564.0	1.0349455011381554	1385.2982235548186	37.5
74	568.0	1.0390458425816285	1384.780508544436	37.5
74	572.0	1.0344889347762194	1385.549821867104	37.5
74	576.0	1.0323293354295249	1383.794920567799	37.5
74	580.0	1.0413309200273888	1385.2548096048918	37.5
74	584.0	1.0429295638711542	1385.087359384699	37.5
74	588.0	1.0458920038484878	1385.4401652137783	37.5
74	592.0	1.0427558080601484	1385.2914499118665	37.5
74	596.0	1.0467829756552252	1384.3950183515603	37.5
74	600.0	1.0545633919939466	1384.7464731247785	37.5
74	604.0	1.0897453985694687	1385.174806713772	37.5
74	608.0	1.1097564087643823	1384.2469395956032	37.5
74	612.0	1.1131977433556428	1382.7598836833731	37.5
74	616.0	1.105062106304951	1382.0186329690523	37.5
74	620.0	1.0890471571223845	1382.3753904033715	37.5
74	624.0	1.0332405917398855	1382.524567328241	37.5
74	628.0	0.984763012880774	1381.7724647754856	37.5
74	632.0	0.9577032087440605	1380.4219333142582	37.5
74	636.0	0.9490724191145468	1383.2661331117909	37.5
74	640.0	0.9418399705424082	1377.9963882375037	37.5
74	644.0	0.9369250753563979	1379.9417178251394	37.5
74	648.0	0.9358605084740099	1382.95710648697	37.5
74	652.0	0.9274753571844915	1377.350570788052	37.5
74	656.0	0.93000034084882	1378.9343197386474	37.5
74	660.0	0.9293089788021741	1382.032206416285	37.5
74	664.0	0.9249087977783466	1384.988814652395	37.5
74	668.0	0.9310518159438866	1386.5558119856987	37.5
75	0.0	1.1082938309377468	1084.118792589811	37.5
75	4.0	1.1396275610111808	1086.8972211934788	37.5
75	8.0	1.1377498325514088	1087.1021616926337	37.5
75	12.0	1.0997563747351962	1086.8893810928998	37.5
75	16.0	1.028522402150919	1086.958003658469	37.5
75	20.0	0.9848849853184549	1087.043202312352	37.5
75	24.0	0.9659800431037877	1089.3700926122258	37.5
75	28.0	0.9576066203565083	1087.1896158971797	37.5
75	32.0	0.9492487272172958	1088.2158349907036	37.5
75	36.0	0.9485683653560615	1087.8451646776311	37.5
75	40.0	0.9398661935522468	1087.7902033258486	37.5
75	44.0	0.9401585262210822	1088.4647196226983	37.5
75	48.0	0.9441685222000015	1089.2980412442682	37.5
75	52.0	0.9437161620384451	1086.5907101470314	37.5
75	56.0	0.9433878306394746	1088.8342575915506	37.5
75	60.0	0.9481830733164183	1087.0450116442155	37.5
75	64.0	0.9493888694976202	1088.231614919345	37.5
75	68.0	0.9534356735090606	1086.6044950179423	37.5
75	72.0	0.9488956967946566	1087.9369035213392	37.5
75	76.0	0.9592190377268288	1085.6853320688438	37.5
75	80.0	0.9587679782024641	1085.198417761493	37.5
75	84.0	0.9632612909617619	1086.4360707486712	37.5
75	88.0	0.9694135144333894	1087.7276369026818	37.5
75	92.0	0.9738198145645729	1087.94324676078	37.5
75	96.0	0.9781194364333061	1089.670968980981	37.5
75	100.0	0.9821438954977955	1086.7496645742883	37.5
75	104.0	0.9840693082243361	1088.9527832399356	37.5
75	108.0	0.9856379301564918	1087.6273865819278	37.5
75	112.0	0.9916145415945168	1088.2912866985296	37.5
75	116.0	0.9918135925639743	1087.8226431819878	37.5
75	120.0	0.9972565005368204	1088.5482058603352	37.5
75	124.0	0.9993485509003417	1087.6496990765315	37.5
75	128.0	0.9970358113254854	1087.8956423514735	37.5
75	132.0	1.0061734133556126	1087.1355417815191	37.5
75	136.0	1.0022800354146142	1085.869218739624	37.5
75	140.0	1.004227610998899	1085.2884623384448	37.5
75	144.0	1.0109882985614753	1086.3690626314603	37.5
75	148.0	1.017482381512529	1084.3238694644238	37.5
75	152.0	1.0154538571767693	1087.4706087190273	37.5
75	156.0	1.0221692565523361	1086.515334066427	37.5
75	160.0	1.018098289609204	1084.8995730643594	37.5
75	164.0	1.0177130943522188	1080.446291104655	37.5
75	168.0	1.0177588001967932	1081.6303216308156	37.5
75	172.0	1.023313641006344	1080.9604642713737	37.5
75	176.0	1.0246312919860185	1079.8008511896232	37.5
75	180.0	1.0223452414863328	1081.2464139297704	37.5
75	184.0	1.0257883677516888	1080.275682405259	37.5
75	188.0	1.028271389654989	1079.6317044965404	37.5
75	192.0	1.0375388473023204	1081.0647728917738	37.5
75	196.0	1.0344202069108381	1080.5703527878163	37.5
75	200.0	1.0360113298664075	1081.479016935357	37.5
75	204.0	1.0447419365065562	1078.9323425506757	37.5
75	208.0	1.0441936673584953	1081.400122805412	37.5
75	212.0	1.0440980199530925	1082.818895564977	37.5
75	216.0	1.0535361211999543	1080.6118518588128	37.5
75	220.0	1.060152958289146	1080.5618827497772	37.5
75	224.0	1.0889058339833948	1081.0451234676902	37.5
75	228.0	1.1188452549747476	1082.059413412201	37.5
75	232.0	1.1279729981749629	1080.9257916329327	37.5
75	236.0	1.1178610917319751	1080.3137480585417	37.5
75	240.0	1.0707034743278472	1078.3473587269136	37.5
75	244.0	1.0208685993158972	1075.7125621684029	37.5
75	248.0	0.9952810612492973	1072.9868965319956	37.5
75	252.0	0.9808023694866685	1073.107721844532	37.5
75	256.0	0.9733151488962211	1074.3215068607365	37.5
75	260.0	0.9682754413600814	1077.096202145006	37.5
75	264.0	0.9653212535350982	1077.9640275024562	37.5
75	268.0	0.958877872329098	1080.4387735822984	37.5
75	272.0	0.9559116145909773	1081.7583931206714	37.5
75	276.0	0.9543021295455899	1083.427621445982	37.5
75	280.0	0.9524306181315937	1081.2612657334305	37.5
75	284.0	0.9544670532488047	1080.9533896424932	37.5
75	288.0	0.9550138425777943	1081.489033157646	37.5
75	292.0	0.9588889624799505	1081.9988185735035	37.5
75	296.0	0.9624419145497605	1082.6092689435343	37.5
75	300.0	0.9617901146812524	1082.2929565117051	37.5
75	304.0	0.9661535718233464	1081.4855089077864	37.5
75	308.0	0.9665377554906487	1081.759628491473	37.5
75	312.0	0.969478185481472	1083.366475231745	37.5
75	316.0	0.9756805615232056	1082.240118554605	37.5
75	320.0	0.9786580856867317	1083.3494017585272	37.5
75	324.0	0.9788640820587925	1082.6100302615844	37.5
75	328.0	0.9844381983115214	1083.064712266192	37.5
75	332.0	0.9846734590203916	1082.4887773185455	37.5
75	336.0	0.9902780882216344	1081.2524487178164	37.5
75	340.0	0.9866602892887806	1080.2478335918147	37.5
75	344.0	0.9944206205840356	1080.904487684241	37.5
75	348.0	0.997090101835116	1081.4991928259778	37.5
75	352.0	0.9962767108019304	1081.0709969580646	37.5
75	356.0	1.0007479907672034	1081.857110982603	37.5
75	360.0	1.0017759898443213	1080.4165675439892	37.5
75	364.0	1.0023480635603144	1079.6943832045158	37.5
75	368.0	1.003333297686574	1080.3004668486435	37.5
75	372.0	1.008231108612443	1079.2429657276066	37.5
75	376.0	1.0046492072660758	1079.2917791528148	37.5
75	380.0	1.0073492014656698	1080.37117846067	37.5
75	384.0	1.006888439187856	1079.111613557845	37.5
75	388.0	1.0146697887801266	1080.0623473845017	37.5
75	392.0	1.0179508816641598	1079.8837891402152	37.5
75	396.0	1.0209461725317224	1080.4683753646786	37.5
75	400.0	1.0156606445663807	1080.7698698871543	37.5
75	404.0	1.0191048893797214	1081.510206938157	37.5
75	408.0	1.0235375144076617	1083.671903113818	37.5
75	412.0	1.0188838620027167	1082.4907274774007	37.5
75	416.0	1.023139132143218	1081.5694454524055	37.5
75	420.0	1.0255179990202192	1082.037686141363	37.5
75	424.0	1.026374105886102	1081.0050031170497	37.5
75	428.0	1.024122106068091	1082.7501142763444	37.5
75	432.0	1.0278753042399116	1079.1854922030764	37.5
75	436.0	1.0278764762670471	1078.9971351719018	37.5
75	440.0	1.0259967708387445	1079.6868416708726	37.5
75	444.0	1.0304872221962211	1079.3640889402625	37.5
75	448.0	1.0300273703644414	1079.554391348027	37.5
75	452.0	1.0326687318394405	1080.3245840568793	37.5
75	456.0	1.031455733035524	1079.7154774018952	37.5
75	460.0	1.0327904223624085	1080.2501282988708	37.5
75	464.0	1.0337215759942435	1080.448078489714	37.5
75	468.0	1.038428167240211	1079.305725165775	37.5
75	472.0	1.0387868584185593	1080.6694966202365	37.5
75	476.0	1.0422386729403548	1079.7480394907316	37.5
75	480.0	1.0417466433444564	1079.9197918686743	37.5
75	484.0	1.0415771457593173	1080.5252737691956	37.5
75	488.0	1.04225881116507	1081.429508259779	37.5
75	492.0	1.049445769560804	1080.5847081274317	37.5
75	496.0	1.0496671914899562	1080.310999063593	37.5
75	500.0	1.0498021210458706	1080.5373367186105	37.5
75	504.0	1.0507255488927878	1081.7865309371243	37.5
75	508.0	1.0549220042194873	1081.1728652891993	37.5
75	512.0	1.0560727574347433	1082.0678904893316	37.5
75	516.0	1.0702800611483108	1081.0872431854157	37.5
75	520.0	1.0806654684872639	1081.0577052290591	37.5
75	524.0	1.1088207794302285	1077.90753469454	37.5
75	528.0	1.1306631616238418	1077.6383198028338	37.5
75	532.0	1.1333227840450102	1079.349671401945	37.5
75	536.0	1.1280340044866894	1078.4660847615985	37.5
75	540.0	1.0877939040240314	1078.246997046981	37.5
75	544.0	1.0318866401049345	1079.0552582309151	37.5
75	548.0	0.986253941769663	1075.5927127094506	37.5
75	552.0	0.9656327307425193	1072.4030335202156	37.5
75	556.0	0.9692354972167655	1073.5322104589495	37.5
75	560.0	0.9577284752966377	1074.8873011315004	37.5
75	564.0	0.952501996259792	1074.9627930403367	37.5
75	568.0	0.9557893061896007	1080.6224405912124	37.5
75	572.0	0.9523937341272943	1079.4154033375398	37.5
75	576.0	0.952983262394398	1079.757856093219	37.5
75	580.0	0.9465992942953076	1081.5512851951	37.5
75	584.0	0.9527839036330046	1081.9258338904808	37.5
75	588.0	0.9525229192278125	1082.5628760924578	37.5
75	592.0	0.9566771038457867	1082.0710256010077	37.5
75	596.0	0.9546338562970187	1081.9244601926289	37.5
75	600.0	0.9589905501257168	1081.1512084186245	37.5
75	604.0	0.9583280590194941	1083.0412069184372	37.5
[truncated: 15,955 more rows]
