# Supplementary material for: Mechanistic origins of temperature scaling in the early embryonic cell cycle
Source: Nat Commun. 2025 Aug 28;16:8045. doi: 10.1038/s41467-025-62918-0 (PMC12394406; doi:10.1038/s41467-025-62918-0)
Supplement: Supplementary file 12 — Source Data [file 41467_2025_62918_MOESM12_ESM.zip › Source_Data_NatComm/Fig4/09-20-24/Pos26_processed_spots.csv]

TRACK_ID	TIME	RATIO	POSITION_X	RADIUS
0	0.0	1.0955103349388269	703.1652043743718	37.5
0	4.0	1.145160276127786	704.2710333647043	37.5
0	8.0	1.1716340071241202	707.9409935967129	37.5
0	12.0	1.1612142537362133	770.0939778948886	37.5
0	16.0	1.1332786372005474	771.5321654345921	37.5
0	20.0	1.0887272504791596	771.819882593738	37.5
0	24.0	1.031900762096885	771.8658535646774	37.5
0	28.0	0.9989577704119977	771.2722676694536	37.5
0	32.0	0.990030055984745	769.2508303754038	37.5
0	36.0	0.9818551763767027	768.8792079998489	37.5
0	40.0	0.9728621179369468	768.0639241352666	37.5
0	44.0	0.9672062083905161	767.9176977889853	37.5
0	48.0	0.9723496715347001	769.6397233050552	37.5
0	52.0	0.9641112167807353	771.2518391511884	37.5
0	56.0	0.965478149775546	770.9658634331093	37.5
0	60.0	0.9631750487942266	770.8070770283075	37.5
0	64.0	0.9608298331806453	770.6081470387859	37.5
0	68.0	0.9600454082096632	771.1100681258724	37.5
0	72.0	0.9594203112946453	772.252383025109	37.5
0	76.0	0.9619055061340035	770.4308609772439	37.5
0	80.0	0.9642740338172799	771.7425854940801	37.5
0	84.0	0.9652086870351084	770.2592161163404	37.5
0	88.0	0.9701954233977109	770.5003726132913	37.5
0	92.0	0.9715136345233263	768.8519316817733	37.5
0	96.0	0.9713352544581171	770.2400514681223	37.5
0	100.0	0.97451878741836	769.0737057232998	37.5
0	104.0	0.9790599775046267	767.3854095121324	37.5
0	108.0	0.9766515249107924	767.7158790456708	37.5
0	112.0	0.9812270778316596	765.4200888989828	37.5
0	116.0	0.9841895544948276	765.1971958394777	37.5
0	120.0	0.9859752146270846	764.4408877526662	37.5
0	124.0	0.9873219877454262	764.0332425055086	37.5
0	128.0	0.9888960342066184	761.8468363542594	37.5
0	132.0	0.994152834875674	759.9039452181436	37.5
0	136.0	0.9943370204339801	757.7703520955857	37.5
0	140.0	0.9954561300183132	757.8334947909351	37.5
0	144.0	0.9974172981331976	757.4093469468235	37.5
0	148.0	1.0031389985599992	756.8277267267126	37.5
0	152.0	1.001810725153744	756.6588332379566	37.5
0	156.0	1.0024898551889212	757.4201095713798	37.5
0	160.0	1.0072529599928095	758.172671777259	37.5
0	164.0	1.0098047994818622	757.6616139356071	37.5
0	168.0	1.0132619084689753	757.6468917529908	37.5
0	172.0	1.0132817975372452	757.9538397995038	37.5
0	176.0	1.0132718499883413	757.3736540147634	37.5
0	180.0	1.013912845341062	757.128776090895	37.5
0	184.0	1.0181128002537547	757.7720056926321	37.5
0	188.0	1.0216787725738001	756.5069872474666	37.5
0	192.0	1.0216600587302251	756.8726469619323	37.5
0	196.0	1.0210646423559184	756.3867655915653	37.5
0	200.0	1.0244866341388597	756.5603439847122	37.5
0	204.0	1.0236276046185704	756.2170455497339	37.5
0	208.0	1.0255900733706458	757.6454235798432	37.5
0	212.0	1.0294629180296648	758.0257731027269	37.5
0	216.0	1.0291515868307355	755.7026175482488	37.5
0	220.0	1.0258299828774604	755.0364681374169	37.5
0	224.0	1.0272813012132587	757.4159927470048	37.5
0	228.0	1.0284280883570283	755.2702749845173	37.5
0	232.0	1.0280806514696614	756.2547751667435	37.5
0	236.0	1.0290359067806039	755.3984376090415	37.5
0	240.0	1.0304645940292692	755.9809470003651	37.5
0	244.0	1.033121238863217	754.5863223818192	37.5
0	248.0	1.038666234721175	755.1596047135666	37.5
0	252.0	1.0348432871560467	755.6440625603763	37.5
0	256.0	1.0310091020855832	754.1461925183312	37.5
0	260.0	1.0388065934573487	755.2343107875238	37.5
0	264.0	1.0405331526356218	754.3823442597082	37.5
0	268.0	1.037367807234539	754.2560857696882	37.5
0	272.0	1.0414243278777477	749.1358739781707	37.5
0	276.0	1.0431834029858098	746.525046232132	37.5
0	280.0	1.0404956775742067	745.5352119667673	37.5
0	284.0	1.0473555656073301	745.7695183094768	37.5
0	288.0	1.0431493983000846	744.5427289298497	37.5
0	292.0	1.042942924471538	745.430679073229	37.5
0	296.0	1.0441583072207894	745.2496691885981	37.5
0	300.0	1.0461908282920016	746.4461327017777	37.5
0	304.0	1.044730800338243	746.1584041189017	37.5
0	308.0	1.0433088030159645	745.1820775423166	37.5
0	312.0	1.0511088176238819	745.8457074605494	37.5
0	316.0	1.047344554808836	746.1057362642138	37.5
0	320.0	1.0535627344643945	745.8131692882808	37.5
0	324.0	1.0522379467658125	746.3214680214404	37.5
0	328.0	1.0525713934482206	745.0599968855263	37.5
0	332.0	1.0527442374502167	746.4092126289032	37.5
0	336.0	1.0504567961406837	746.2495856249261	37.5
0	340.0	1.0560030145976018	746.9968624331904	37.5
0	344.0	1.0555495757791244	745.9626976323182	37.5
0	348.0	1.0564989001844733	747.0831353188574	37.5
0	352.0	1.0612436660039608	744.7490654668698	37.5
0	356.0	1.0615506057004052	743.9399674026198	37.5
0	360.0	1.0627801393823004	744.5436217413044	37.5
0	364.0	1.066043947670006	743.564644963985	37.5
0	368.0	1.066939581772088	744.6516562273007	37.5
0	372.0	1.066615738443376	720.1346218255662	37.5
0	376.0	1.0706510326876189	724.9350920405926	37.5
0	380.0	1.0782146434796005	725.8102357402844	37.5
0	384.0	1.0930883555429485	726.221689054238	37.5
0	388.0	1.125189345373995	726.1355670967193	37.5
0	392.0	1.1499810403287345	725.9678731214744	37.5
0	396.0	1.1539752084249808	725.5104119398179	37.5
0	400.0	1.1510679094427008	725.2048807238617	37.5
0	404.0	1.1351120198617213	725.2211553700627	37.5
0	408.0	1.0871548366160384	725.1712820209765	37.5
0	412.0	1.0364121567354525	722.1198483848424	37.5
0	416.0	1.0064496272004808	723.0464941668746	37.5
0	420.0	0.990834478550943	725.3782377030141	37.5
0	424.0	0.9870925866955916	723.8668507266694	37.5
0	428.0	0.9788785318953401	724.4460251434031	37.5
0	432.0	0.9738489051693827	723.0283605929968	37.5
0	436.0	0.9751736975191873	729.4434993938903	37.5
0	440.0	0.9678947228214259	729.0527923175637	37.5
0	444.0	0.9688427465895832	730.7523754912536	37.5
0	448.0	0.9678351062637882	730.0150000418391	37.5
0	452.0	0.9711535413135381	729.3657659089033	37.5
0	456.0	0.9647472941713047	729.1250593798688	37.5
0	460.0	0.9699006421581444	729.4155154139121	37.5
0	464.0	0.9665514126709208	728.8912938035647	37.5
0	468.0	0.9679302074769184	728.3033720922803	37.5
0	472.0	0.9685114515570596	728.1419883715464	37.5
0	476.0	0.9737700991309273	729.3481191178436	37.5
0	480.0	0.9749531740523406	729.6710137082596	37.5
0	484.0	0.979592276106387	729.4761679181362	37.5
0	488.0	0.9793012868731337	728.6952242034284	37.5
0	492.0	0.9768980628408092	724.8493065299855	37.5
0	496.0	0.9815797737692504	725.505787657195	37.5
0	500.0	0.9771685480023858	722.3703576997066	37.5
0	504.0	0.9879691326111998	724.7474020299554	37.5
0	508.0	0.9832073591084696	724.2707739613168	37.5
0	512.0	0.9884614024266789	735.2150663611126	37.5
0	516.0	0.9955532981220305	733.2407706022525	37.5
0	520.0	0.9962520937915436	731.1858164418567	37.5
0	524.0	0.9945820649568379	730.1115734834651	37.5
0	528.0	1.0011262623308297	731.6146856948507	37.5
0	532.0	0.9976316476183349	730.4006660802324	37.5
0	536.0	1.0002877201719185	731.8428049765071	37.5
0	540.0	1.0034808778473792	730.1608471797717	37.5
0	544.0	1.0012533438868885	730.1563263466671	37.5
0	548.0	1.0069502541688193	729.9677186272614	37.5
0	552.0	1.0083689265111098	727.8446692720556	37.5
0	556.0	1.0091414162838959	730.6663416954757	37.5
0	560.0	1.0121139598789264	729.5974692247624	37.5
0	564.0	1.0061346599011898	729.3904119691734	37.5
0	568.0	1.0122821629317598	729.1972793926095	37.5
0	572.0	1.0160726772565536	728.8721929285186	37.5
0	576.0	1.017946312488447	729.1598637524197	37.5
0	580.0	1.0130839216925784	729.3223602593724	37.5
0	584.0	1.0169564021731834	727.9269329246441	37.5
0	588.0	1.0153711228578788	727.455524287907	37.5
0	592.0	1.023528474527801	728.426404133469	37.5
0	596.0	1.0186871800671797	726.0057749394815	37.5
0	600.0	1.0210236860628004	721.912656341619	37.5
0	604.0	1.0186324278926382	719.2370204787585	37.5
0	608.0	1.0194958061923696	720.3701501837994	37.5
0	612.0	1.0259324148578766	716.4920217221696	37.5
0	616.0	1.0270829478367578	711.4672078069046	37.5
0	620.0	1.0246633617885637	710.3492508925631	37.5
0	624.0	1.024308563294693	710.7881939563501	37.5
0	628.0	1.0299275133833627	709.2854370081321	37.5
0	632.0	1.0221392871996233	707.8326605894937	37.5
0	636.0	1.0226291485106866	708.7334161234276	37.5
0	640.0	1.0254975370794182	708.7316085629508	37.5
0	644.0	1.032382319308388	706.4802411864022	37.5
0	648.0	1.0318292256682944	706.5770455685206	37.5
0	652.0	1.0281774159448296	706.5738731713725	37.5
0	656.0	1.0334394972008827	708.9183028567504	37.5
0	660.0	1.027035331078155	707.4345946537543	37.5
0	664.0	1.0347672703354667	708.9208507959196	37.5
0	668.0	1.0310637472772661	707.8117655021266	37.5
1	0.0	1.0954754811741554	613.2146888311871	37.5
1	4.0	1.148186678809584	618.8314899812922	37.5
1	8.0	1.1661964079451719	627.3135108114662	37.5
1	12.0	1.161747176273785	622.2197037107653	37.5
1	16.0	1.127166681078956	618.302399233349	37.5
1	20.0	1.0659080360660085	618.0683405585415	37.5
1	24.0	1.021824019027246	616.0046645234135	37.5
1	28.0	0.997649141619663	615.5710425780287	37.5
1	32.0	0.9910252965894989	616.8470341221434	37.5
1	36.0	0.9807728818968715	612.5030037482088	37.5
1	40.0	0.9810005334643344	612.1907259877378	37.5
1	44.0	0.974307754663018	612.0691814621096	37.5
1	48.0	0.9762780259524582	614.0216959938763	37.5
1	52.0	0.9783944108239966	612.0687193582847	37.5
1	56.0	0.9739499915102187	611.1205156505431	37.5
1	60.0	0.9676440482224119	609.2448902312682	37.5
1	64.0	0.9719059902178688	610.8361158027325	37.5
1	68.0	0.9662930784512058	609.5976783948672	37.5
1	72.0	0.9668193823305914	609.3171259613882	37.5
1	76.0	0.9683727213619097	609.616044706891	37.5
1	80.0	0.9717056182114447	608.9867596954304	37.5
1	84.0	0.9706405924869735	609.6173494432828	37.5
1	88.0	0.9804015244773124	608.629714748178	37.5
1	92.0	0.975760084641759	608.9918004475829	37.5
1	96.0	0.982328238467034	610.3660893765432	37.5
1	100.0	0.9811903250343486	609.1427857081521	37.5
1	104.0	0.9844740838107874	609.5797772177875	37.5
1	108.0	0.9886363449718842	609.4925576168359	37.5
1	112.0	0.9948832414108472	609.3372580425694	37.5
1	116.0	0.9931526015972303	608.8425284000233	37.5
1	120.0	0.9969000375324553	607.6154667075122	37.5
1	124.0	0.9925618542644828	607.6634777548248	37.5
1	128.0	0.9977850972082113	603.384566454253	37.5
1	132.0	1.0046358274697216	600.1060619301273	37.5
1	136.0	1.002113463784867	600.053104405427	37.5
1	140.0	1.0056211922856901	599.7800625868508	37.5
1	144.0	1.0082596789386586	599.8770625947445	37.5
1	148.0	1.0153308411913924	598.96821656829	37.5
1	152.0	1.0104952942613727	597.8653023392112	37.5
1	156.0	1.0099241204785316	598.0294857377763	37.5
1	160.0	1.019087851896	596.8386040484299	37.5
1	164.0	1.0235854173250771	597.2129021887306	37.5
1	168.0	1.0189626546395945	598.336397999895	37.5
1	172.0	1.0193071814650896	595.7967924518646	37.5
1	176.0	1.0242297691156204	597.3049839846196	37.5
1	180.0	1.0247961846459932	597.1593874416751	37.5
1	184.0	1.0304574821958346	596.3565111429737	37.5
1	188.0	1.0266132809332114	597.0661183642741	37.5
1	192.0	1.0271945237275677	596.6839579037647	37.5
1	196.0	1.0283710681644949	595.725640924264	37.5
1	200.0	1.0300887817240805	595.4001470121425	37.5
1	204.0	1.0325647407535938	596.0735072506578	37.5
1	208.0	1.0333800982424288	596.7268807895016	37.5
1	212.0	1.0331978149798597	595.3691880758405	37.5
1	216.0	1.0354986302051596	596.1744328970524	37.5
1	220.0	1.040388519836695	594.6204278390572	37.5
1	224.0	1.0385196743151042	594.8074882222588	37.5
1	228.0	1.0407540529926598	594.4980688377274	37.5
1	232.0	1.0345896450440373	593.7165215903435	37.5
1	236.0	1.0385683602846632	595.213443485405	37.5
1	240.0	1.0394910723672879	595.1412189085219	37.5
1	244.0	1.036363522197207	594.815602679156	37.5
1	248.0	1.042954853377235	594.6519601435599	37.5
1	252.0	1.0437221133027264	594.6292787348989	37.5
1	256.0	1.0457898283305571	593.3442701759541	37.5
1	260.0	1.0474704997429278	594.5046817859269	37.5
1	264.0	1.0472590561945243	594.2749573779294	37.5
1	268.0	1.0476188264879043	594.8062907427305	37.5
1	272.0	1.0466919024204315	592.1585441003851	37.5
1	276.0	1.049500798558237	591.0309197609346	37.5
1	280.0	1.0443290369142022	590.4772981707749	37.5
1	284.0	1.0499591191714466	588.2759604457954	37.5
1	288.0	1.0447969562298858	589.0586472926717	37.5
1	292.0	1.0495676294564442	589.8572580595544	37.5
1	296.0	1.0510125473714749	590.0295486020474	37.5
1	300.0	1.0610790510635955	590.0104705531144	37.5
1	304.0	1.054857285014826	589.6012438368249	37.5
1	308.0	1.0535828567025158	590.2681347663677	37.5
1	312.0	1.0531941623176484	590.0150889138993	37.5
1	316.0	1.0515399219326629	590.1584261775758	37.5
1	320.0	1.057362966723645	590.5600515150869	37.5
1	324.0	1.0592322825542773	589.6428700914244	37.5
1	328.0	1.0640280840913763	590.5682941037086	37.5
1	332.0	1.0583918388934968	589.8956755910017	37.5
1	336.0	1.0583276795006642	589.841303924348	37.5
1	340.0	1.0654790390426285	588.8891760584166	37.5
1	344.0	1.0657749220371597	588.4090788443473	37.5
1	348.0	1.0692559354500684	587.7868768196723	37.5
1	352.0	1.0721602723449895	587.2450600205472	37.5
1	356.0	1.0764564991368153	589.8697100418046	37.5
1	360.0	1.079849979666733	590.2233973286629	37.5
1	364.0	1.0832616170918445	589.1436229236879	37.5
1	368.0	1.0926740303403364	590.4234418338465	37.5
1	372.0	1.1174075074885976	560.4761013506272	37.5
1	376.0	1.1533339041288915	559.8676560638877	37.5
1	380.0	1.1608414561721325	558.9070429315283	37.5
1	384.0	1.1524714796995734	559.0734210776102	37.5
1	388.0	1.1417994794489532	557.7365360827317	37.5
1	392.0	1.0963823873270875	556.9586966786841	37.5
1	396.0	1.048546708322054	555.5891622867323	37.5
1	400.0	1.0084306492145167	554.5026162792474	37.5
1	404.0	0.9923944570075466	556.11173006438	37.5
1	408.0	0.991010567069196	557.0746924969	37.5
1	412.0	0.9781716012064845	556.0873682177267	37.5
1	416.0	0.9782491072165549	557.8082817260716	37.5
1	420.0	0.9739133951592464	558.2405705457642	37.5
1	424.0	0.9692407140183521	557.9323424584326	37.5
1	428.0	0.9690560896088385	558.9638472052297	37.5
1	432.0	0.9690859662849546	558.421484401845	37.5
1	436.0	0.9687764026668212	578.2820804908546	37.5
1	440.0	0.9676210867085129	578.307591495569	37.5
1	444.0	0.9676150657981424	578.5476787256542	37.5
1	448.0	0.9745722141946652	576.906616103362	37.5
1	452.0	0.9709435545274249	576.8664632552179	37.5
1	456.0	0.9717173176388739	577.6203757226978	37.5
1	460.0	0.9724888956798413	578.0432841756937	37.5
1	464.0	0.9753784053107786	579.1108194505409	37.5
1	468.0	0.9799970600623888	577.4134192720226	37.5
1	472.0	0.9804722228874028	577.2418660694373	37.5
1	476.0	0.9861152855038187	578.6611687847131	37.5
1	480.0	0.9872369950767503	578.5694048351121	37.5
1	484.0	0.9892944090580239	578.4285865661866	37.5
1	488.0	0.9944977262399783	580.5333445037355	37.5
1	492.0	0.994393949438291	579.2814032195366	37.5
1	496.0	0.9963324071420261	579.4423015496716	37.5
1	500.0	0.9937188687900438	580.4192601009604	37.5
1	504.0	0.9975747518542997	578.4783474707895	37.5
1	508.0	0.9962634374712374	579.4737370623545	37.5
1	512.0	1.0027288409583803	586.9288297959133	37.5
1	516.0	1.0054142546012201	583.2066246654106	37.5
1	520.0	1.0036772156526208	581.2344977921855	37.5
1	524.0	1.0066557929184354	579.9256090445459	37.5
1	528.0	1.0127505148059877	580.6503755289581	37.5
1	532.0	1.0099371985813839	579.9639098399897	37.5
1	536.0	1.0154939769265123	581.2756432596602	37.5
1	540.0	1.0146430881092574	580.9554212831235	37.5
1	544.0	1.0113911710109205	579.5862019085916	37.5
1	548.0	1.017127515326714	579.6400051524001	37.5
1	552.0	1.0255221539600772	579.6916440342717	37.5
1	556.0	1.0176837479077034	577.8436190422337	37.5
1	560.0	1.016215810794035	577.7603328079691	37.5
1	564.0	1.0173788286041703	578.7635654151487	37.5
1	568.0	1.0166369331835665	577.3944487311848	37.5
1	572.0	1.0209256162796816	577.4910008312725	37.5
1	576.0	1.0258295788056295	578.0542549878112	37.5
1	580.0	1.0188790397256928	578.2723306667331	37.5
1	584.0	1.025803750230658	578.5762341562703	37.5
1	588.0	1.0251011860787271	577.8334031988509	37.5
1	592.0	1.028986307467049	577.6136950510604	37.5
1	596.0	1.0311288351461376	577.6533808019262	37.5
1	600.0	1.029884321489233	574.0811225120682	37.5
1	604.0	1.0271822097445065	573.5204105580665	37.5
1	608.0	1.0292369184004218	572.2169295998334	37.5
1	612.0	1.0284064755998181	569.8677305082766	37.5
1	616.0	1.029055481591854	566.6482134466784	37.5
1	620.0	1.0317169635103693	567.014711383848	37.5
1	624.0	1.0294026237379303	565.1644682030309	37.5
1	628.0	1.0349382537223246	563.8924852096633	37.5
1	632.0	1.0316071018062787	563.4095515821056	37.5
1	636.0	1.0374204178310678	562.8514642465923	37.5
1	640.0	1.0353209433226722	561.3465462858627	37.5
1	644.0	1.034782597622546	562.4795375402537	37.5
1	648.0	1.0393848903582865	560.4199240488982	37.5
1	652.0	1.0394860679652431	560.7616630600472	37.5
1	656.0	1.0375259957510377	561.0112936663564	37.5
1	660.0	1.038530179747341	562.9294467704339	37.5
1	664.0	1.040358005251563	562.1220542368881	37.5
1	668.0	1.0358582568316568	562.1943800801278	37.5
2	0.0	1.130277859313654	1036.8157631211573	37.5
2	4.0	1.1773451947442921	1031.6333784230037	37.5
2	8.0	1.195054469449118	1025.994286348922	37.5
2	12.0	1.1798644125339657	1011.8998881568552	37.5
2	16.0	1.1356892135885617	1012.892594352359	37.5
2	20.0	1.0779223039660124	1012.4628924089998	37.5
2	24.0	1.0328846004734062	1012.8239307248932	37.5
2	28.0	1.0062384271241398	1010.634603502192	37.5
2	32.0	0.9994632327108529	1008.0735179386708	37.5
2	36.0	0.9854336303107418	1006.4184207163858	37.5
2	40.0	0.9812412412324274	1006.4148168743776	37.5
2	44.0	0.9796546787673757	1004.3366540621754	37.5
2	48.0	0.9792560923003385	1005.4437569712828	37.5
2	52.0	0.9746677112226858	1005.455116903766	37.5
2	56.0	0.974406758183258	1005.7469531132896	37.5
2	60.0	0.9672967017186356	1003.9657141139464	37.5
2	64.0	0.9713739720061224	1003.1892977441064	37.5
2	68.0	0.9745925616197504	1002.9134300019772	37.5
2	72.0	0.970935228669294	1004.7223803514152	37.5
2	76.0	0.9695791391145844	1004.5903790657424	37.5
2	80.0	0.9698218708339548	1004.2657412436918	37.5
2	84.0	0.974917878208092	1005.2598533659196	37.5
2	88.0	0.9805022228221671	1004.909548079409	37.5
2	92.0	0.9804508024342974	1004.89828943645	37.5
2	96.0	0.9808689901108076	1002.7090409969484	37.5
2	100.0	0.982694987483447	1004.3084239264492	37.5
2	104.0	0.9821814246886773	1002.1009479529596	37.5
2	108.0	0.9892501345039763	1002.7545557959108	37.5
2	112.0	0.9904466494886514	1007.2385823887622	37.5
2	116.0	0.9936637043503932	1007.1313756964798	37.5
2	120.0	0.9973994012986362	1004.4882112445714	37.5
2	124.0	0.9948269818551363	1005.9401132590764	37.5
2	128.0	0.9988597443379283	1002.6024165813392	37.5
2	132.0	1.0011368807268277	997.6986889248888	37.5
2	136.0	1.005278038313163	996.9818693850656	37.5
2	140.0	1.0026230284079998	997.2373400900744	37.5
2	144.0	1.0094817113296082	997.1001447799596	37.5
2	148.0	1.011182301264239	997.6638331414288	37.5
2	152.0	1.0105644533794509	997.9512145375902	37.5
2	156.0	1.0108126737877694	996.3150397902648	37.5
2	160.0	1.0117831640412973	996.8494404432786	37.5
2	164.0	1.0155600391630248	996.0244061902376	37.5
2	168.0	1.0203296126148276	997.2628594895313	37.5
2	172.0	1.0219626474537293	996.1554882148524	37.5
2	176.0	1.0272779682711053	996.288304574562	37.5
2	180.0	1.0224277949395382	997.6651261185672	37.5
2	184.0	1.0257377413095004	996.0823713887212	37.5
2	188.0	1.0245338002934579	996.2330283931666	37.5
2	192.0	1.0221909693270095	998.2761231301664	37.5
2	196.0	1.0259339498435252	996.570674245573	37.5
2	200.0	1.0259361937461788	996.48692580606	37.5
2	204.0	1.0301622049028907	996.642843132806	37.5
2	208.0	1.026109374195229	998.7561161098236	37.5
2	212.0	1.0332912914716805	995.4084084521876	37.5
2	216.0	1.033630426419688	994.6143425361148	37.5
2	220.0	1.0386250621311162	994.3372499200136	37.5
2	224.0	1.0369773697180618	995.6238822701011	37.5
2	228.0	1.037874139855573	995.0261175153228	37.5
2	232.0	1.0362053771200157	995.6853393870932	37.5
2	236.0	1.0406431059987675	996.3339773330302	37.5
2	240.0	1.0375633079868454	993.270924554033	37.5
2	244.0	1.0416065796181453	994.3079825494174	37.5
2	248.0	1.0442356944438207	993.4728572903696	37.5
2	252.0	1.0426442675956726	992.8097070172092	37.5
2	256.0	1.040813237364098	992.6836209801992	37.5
2	260.0	1.044303972303685	992.607099437761	37.5
2	264.0	1.0409771832890884	993.4200148788055	37.5
2	268.0	1.0434621615011965	993.5528461525776	37.5
2	272.0	1.0529994807060503	988.8360391568676	37.5
2	276.0	1.0507172334199846	990.0572760218204	37.5
2	280.0	1.0546608242169244	988.6280415613624	37.5
2	284.0	1.0520844248236183	989.0904203224436	37.5
2	288.0	1.0519940633582339	988.8180853671838	37.5
2	292.0	1.0557881589163771	988.2763768527236	37.5
2	296.0	1.0549680619483037	988.3631761767912	37.5
2	300.0	1.0596670628260934	988.7139873514856	37.5
2	304.0	1.057000581300901	989.1380279293892	37.5
2	308.0	1.0527249254295836	987.0387337542412	37.5
2	312.0	1.0585247075880664	989.3720404065284	37.5
2	316.0	1.0559907609926924	988.2242475037564	37.5
2	320.0	1.0607032364717865	988.5242765380068	37.5
2	324.0	1.0594827773634112	987.6689441040802	37.5
2	328.0	1.0603063736525262	988.162272805036	37.5
2	332.0	1.0570929481755447	989.0098766531594	37.5
2	336.0	1.0586808509038996	988.1433322777874	37.5
2	340.0	1.0628393069648827	988.2184208112158	37.5
2	344.0	1.0644934121262875	988.879924675476	37.5
2	348.0	1.0621375227624363	989.8106768553	37.5
2	352.0	1.063278240411594	988.8267964174586	37.5
2	356.0	1.0675889750749632	986.4310146231876	37.5
2	360.0	1.0669369204320374	986.9016718576678	37.5
2	364.0	1.070271734985102	987.8148610395898	37.5
2	368.0	1.0716449805513641	988.3052455037788	37.5
2	372.0	1.0666942419521468	961.4495732062204	37.5
2	376.0	1.0677402992265037	960.6692774665496	37.5
2	380.0	1.0682241170556992	962.2475030368356	37.5
2	384.0	1.0682329681952856	962.1308808737906	37.5
2	388.0	1.0701250119245118	962.8070720450193	37.5
2	392.0	1.07083672740241	962.1685158978732	37.5
2	396.0	1.0696113778981944	962.095415616557	37.5
2	400.0	1.0667426733024603	963.3064045998044	37.5
2	404.0	1.0710355632235615	963.7677640045767	37.5
2	408.0	1.0785596521323648	962.3867676741216	37.5
2	412.0	1.0763643394361817	962.40780677616	37.5
2	416.0	1.078319620145661	964.5518384281958	37.5
2	420.0	1.0808886195203433	963.24397354963	37.5
2	424.0	1.07881858419845	962.4260438327518	37.5
2	428.0	1.0785840080812668	963.4385509511632	37.5
2	432.0	1.0787939377306661	968.996615712157	37.5
2	436.0	1.0791760197187388	973.5334353170356	37.5
2	440.0	1.0814978460015396	973.6902720881164	37.5
2	444.0	1.088635125409577	973.5771141049852	37.5
2	448.0	1.0915558170808533	973.8664070006164	37.5
2	452.0	1.1014044828166194	972.798530455354	37.5
2	456.0	1.111219670151075	973.3988648561206	37.5
2	460.0	1.1395656078338536	972.7507855177804	37.5
2	464.0	1.1613703029146767	973.0482642364004	37.5
2	468.0	1.170680608904118	973.3805554671986	37.5
2	472.0	1.1669108228620808	973.8005350458892	37.5
2	476.0	1.1538427034994483	973.265004439997	37.5
2	480.0	1.1163482014756774	973.903813877781	37.5
2	484.0	1.058372799711323	974.0711224458524	37.5
2	488.0	1.0251862942061352	974.4611733976608	37.5
2	492.0	1.0016630548047465	974.654466034886	37.5
2	496.0	0.9972346521016542	972.4670506030004	37.5
2	500.0	0.9911891671783123	973.5383326604872	37.5
2	504.0	0.9828745125723675	973.9179228695888	37.5
2	508.0	0.9852215191911965	974.8030191210496	37.5
2	512.0	0.9785929065893969	979.557733271727	37.5
2	516.0	0.9807878427077904	976.2183405736912	37.5
2	520.0	0.9797479380543455	973.7112725548336	37.5
2	524.0	0.98228673663344	973.4871471056578	37.5
2	528.0	0.9803629969828519	975.8265402162324	37.5
2	532.0	0.9783231104310587	975.5825569189376	37.5
2	536.0	0.9751434494955699	975.4462963710532	37.5
2	540.0	0.9764811616537589	973.968803864141	37.5
2	544.0	0.9778758417209379	975.2657764854184	37.5
2	548.0	0.9792421418845972	972.6390327452156	37.5
2	552.0	0.9840571335871291	974.8413128024208	37.5
2	556.0	0.9859112247231059	972.4476647973452	37.5
2	560.0	0.9848914539333863	973.6477734095364	37.5
2	564.0	0.9902949579523489	973.67060077301	37.5
2	568.0	0.98835933047783	974.09445199868	37.5
2	572.0	0.9902612850624558	972.95457936757	37.5
2	576.0	0.9962927627302407	973.6027398896656	37.5
2	580.0	0.9925842106871815	974.0468450153692	37.5
2	584.0	0.9980622672299635	974.250035648761	37.5
2	588.0	0.9960313030493042	974.0989492933606	37.5
2	592.0	1.001206441190175	974.1916727176664	37.5
2	596.0	1.003061000555541	973.779666344603	37.5
2	600.0	1.0060119970733803	975.3524678277432	37.5
2	604.0	1.007124230768043	977.7657059988318	37.5
2	608.0	1.0090722799347374	975.1943680873392	37.5
2	612.0	1.0093900844328034	973.3841691600264	37.5
2	616.0	1.0116829065062327	972.320282899922	37.5
2	620.0	1.0136288226279329	971.2392351298112	37.5
2	624.0	1.0089434400285349	969.6572356151636	37.5
2	628.0	1.0134091846323925	969.9721025742168	37.5
2	632.0	1.0188209867166373	969.0993874945248	37.5
2	636.0	1.0186980572959763	970.6680129407488	37.5
2	640.0	1.0248693534618525	970.1008669914366	37.5
2	644.0	1.0243188265580987	970.456310192102	37.5
2	648.0	1.024674999853316	970.8306503399592	37.5
2	652.0	1.025072403347505	971.5041096276208	37.5
2	656.0	1.028837754823715	971.9846738023094	37.5
2	660.0	1.0248295879972114	972.2547373619076	37.5
2	664.0	1.026663883435133	971.5887499100116	37.5
2	668.0	1.0273498202838942	972.6067052467045	37.5
3	0.0	1.1717841790674735	1438.2336787499028	37.5
3	4.0	1.2115950020250956	1432.279680562908	37.5
3	8.0	1.2375810141081036	1448.3854305336783	37.5
3	12.0	1.2278354270228227	1465.7944452409924	37.5
3	16.0	1.1899926169052142	1468.1939303666238	37.5
3	20.0	1.146123304360577	1468.55891009253	37.5
3	24.0	1.0913863096600243	1467.2675768032857	37.5
3	28.0	1.0706855335485814	1467.1263225937585	37.5
3	32.0	1.055963344390031	1468.3289735610765	37.5
3	36.0	1.0416622235158715	1465.4821169747277	37.5
3	40.0	1.0372815827565116	1466.252454251368	37.5
3	44.0	1.0284762523097428	1464.7960965157636	37.5
3	48.0	1.0237731315651106	1465.6656073160807	37.5
3	52.0	1.023357665373386	1465.9905965947212	37.5
3	56.0	1.0172855719591642	1466.284123828574	37.5
3	60.0	1.0168660998048893	1465.3525393068703	37.5
3	64.0	1.0114360529339024	1466.9165240567004	37.5
3	68.0	1.0113475409193882	1466.0589051209568	37.5
3	72.0	1.012956256388867	1465.8239321292874	37.5
3	76.0	1.010925372792498	1466.6642426781957	37.5
3	80.0	1.0090293652728926	1465.7997983897685	37.5
3	84.0	1.010151122177856	1465.67348221895	37.5
3	88.0	1.0088017724698575	1465.060953932949	37.5
3	92.0	1.0143011880213835	1465.9777639509807	37.5
3	96.0	1.013914621988055	1466.1185960972666	37.5
3	100.0	1.0127326122611207	1464.054845464089	37.5
3	104.0	1.0117362034614197	1465.3956207048177	37.5
3	108.0	1.0172002676940797	1464.7653229505686	37.5
3	112.0	1.0161085482009824	1464.7511214399417	37.5
3	116.0	1.0187561606335804	1463.31352089067	37.5
3	120.0	1.0181687762178773	1464.4353666171105	37.5
3	124.0	1.0148163411839217	1462.7793259114592	37.5
3	128.0	1.0202319957003123	1462.6981986996202	37.5
3	132.0	1.0167372969703456	1468.641803007099	37.5
3	136.0	1.0245639686614494	1467.9577702253866	37.5
3	140.0	1.0204423628051575	1466.6933442271188	37.5
3	144.0	1.0200567072178632	1467.046768679893	37.5
3	148.0	1.028073610104602	1467.8101830892692	37.5
3	152.0	1.023915144190302	1467.0819897789552	37.5
3	156.0	1.025044860994878	1467.2768420123623	37.5
3	160.0	1.024109738219643	1468.154703130812	37.5
3	164.0	1.0315506669324774	1467.4960927868833	37.5
3	168.0	1.0274173813542058	1466.5223468721754	37.5
3	172.0	1.0305385557882458	1466.9088462875	37.5
3	176.0	1.0269338231518743	1468.18224604033	37.5
3	180.0	1.030746338278709	1465.8364332574793	37.5
3	184.0	1.030628015659765	1468.574026429333	37.5
3	188.0	1.0320210594701416	1467.0178103340304	37.5
3	192.0	1.0326972180732814	1468.0231064005316	37.5
3	196.0	1.0368644950004822	1467.416603460097	37.5
3	200.0	1.0313597395292124	1468.3941266029633	37.5
3	204.0	1.036538287885584	1465.456829003113	37.5
3	208.0	1.031965464974801	1465.6343318884751	37.5
3	212.0	1.037497500507091	1467.5307419874218	37.5
3	216.0	1.033628244278703	1464.035893035121	37.5
3	220.0	1.0369510955156642	1464.5255340253611	37.5
3	224.0	1.0383871123788493	1466.2339343000297	37.5
3	228.0	1.0316659489805582	1466.1397980662307	37.5
3	232.0	1.0357953253399967	1466.531928251669	37.5
3	236.0	1.0367144429705177	1466.623966096261	37.5
3	240.0	1.042553715020195	1465.8921205479833	37.5
3	244.0	1.0366594707355448	1465.706002755212	37.5
3	248.0	1.0423066386720303	1463.5619813473122	37.5
3	252.0	1.0365023204428043	1465.8421813134566	37.5
3	256.0	1.040003046822081	1465.1576897419477	37.5
3	260.0	1.0392688204674523	1464.7989965538025	37.5
3	264.0	1.037093800257516	1465.9588417731295	37.5
3	268.0	1.0375302774389978	1465.4097314440369	37.5
3	272.0	1.047085209817484	1461.0867420809898	37.5
3	276.0	1.0407393582871853	1463.453333629751	37.5
3	280.0	1.0398311326890715	1462.2355745914783	37.5
3	284.0	1.0360909777083165	1462.5746497463472	37.5
3	288.0	1.0391034708986306	1463.5286644265652	37.5
3	292.0	1.042261869569093	1462.5313347990125	37.5
3	296.0	1.0427654856424022	1461.9742959922628	37.5
3	300.0	1.0455270078802361	1461.954954501828	37.5
3	304.0	1.0396843988920903	1462.1973066658825	37.5
3	308.0	1.038060224545518	1462.3771524265435	37.5
3	312.0	1.0419272363706782	1463.2735651795235	37.5
3	316.0	1.0411133589944392	1461.0114501135215	37.5
3	320.0	1.0416175473481126	1462.955675935154	37.5
3	324.0	1.039932503180976	1462.1805278839588	37.5
3	328.0	1.0405837936010134	1461.9645314469344	37.5
3	332.0	1.0355594414828135	1461.6151481709694	37.5
3	336.0	1.036374143959597	1462.4806933234065	37.5
3	340.0	1.0359862772890769	1460.703474008876	37.5
3	344.0	1.038352926075557	1462.8652521012648	37.5
3	348.0	1.0430944863483131	1461.7512475866545	37.5
3	352.0	1.0409669133831247	1462.2422961376235	37.5
3	356.0	1.038686463522442	1461.873508608277	37.5
3	360.0	1.0406059792552125	1462.5227951488976	37.5
3	364.0	1.0427393197422732	1460.9993947323355	37.5
3	368.0	1.0427552228814967	1457.9763812461176	37.5
3	372.0	1.038786649997162	1452.127411070948	37.5
3	376.0	1.0356719714418219	1453.683476004478	37.5
3	380.0	1.0444161646333292	1446.2893167481782	37.5
3	384.0	1.040659309471035	1446.8489904673702	37.5
3	388.0	1.0429048429222383	1447.1626305794414	37.5
3	392.0	1.0417993366749108	1444.250208539401	37.5
3	396.0	1.0410552775031137	1448.4377269419754	37.5
3	400.0	1.039027905627162	1446.3494198537376	37.5
3	404.0	1.0405423509129974	1448.1491626776133	37.5
3	408.0	1.0435651191371251	1446.0673005988217	37.5
3	412.0	1.0450734774409038	1446.1277673826808	37.5
3	416.0	1.0427746625830765	1448.1790686869797	37.5
3	420.0	1.0383508146562133	1445.7396631224071	37.5
3	424.0	1.0438483312774398	1445.209745803783	37.5
3	428.0	1.0478429095983466	1446.4189878518905	37.5
3	432.0	1.040197799551925	1445.38982139864	37.5
3	436.0	1.0419001608991947	1443.8503431820743	37.5
3	440.0	1.037866113938638	1444.7360730168484	37.5
3	444.0	1.048921877585193	1443.6829758642698	37.5
3	448.0	1.0402869826360048	1444.094946045457	37.5
3	452.0	1.0409251886458952	1443.9717852675203	37.5
3	456.0	1.0398296452794549	1443.124469441621	37.5
3	460.0	1.0360542430308088	1443.945003684942	37.5
3	464.0	1.0412254037679325	1443.445235401069	37.5
3	468.0	1.042878106787229	1442.6338534456504	37.5
3	472.0	1.0385193427454311	1443.5529566655969	37.5
3	476.0	1.035886420205839	1444.2111940735012	37.5
3	480.0	1.0444071899405831	1443.7432184517231	37.5
3	484.0	1.0427750296816545	1445.2882226498737	37.5
3	488.0	1.0379012913502357	1443.691551574655	37.5
3	492.0	1.0421186688220545	1443.317346617858	37.5
3	496.0	1.0396145613899137	1443.104642050199	37.5
3	500.0	1.0408277270766988	1443.7079049973006	37.5
3	504.0	1.0372026784873958	1442.7154794668563	37.5
3	508.0	1.0417165492133997	1441.4619826763808	37.5
3	512.0	1.0507009180686986	1447.2927352621998	37.5
3	516.0	1.0505469579907059	1445.3796202493677	37.5
3	520.0	1.0455636019567836	1444.551099793415	37.5
3	524.0	1.0542606600564695	1443.4418433184474	37.5
3	528.0	1.046796910860037	1444.6017060031809	37.5
3	532.0	1.0449471019734748	1445.195743261162	37.5
3	536.0	1.0477596612147049	1444.7539024639004	37.5
3	540.0	1.047184086584701	1444.6951020425008	37.5
3	544.0	1.043588666510621	1444.9084313476974	37.5
3	548.0	1.0459946465657737	1444.3063261551092	37.5
3	552.0	1.0497288113081893	1445.8682004258308	37.5
3	556.0	1.0512896113035315	1445.0588586750516	37.5
3	560.0	1.0466818272650398	1443.4494392496665	37.5
3	564.0	1.040970166429339	1444.3430195061107	37.5
3	568.0	1.0493825670732835	1444.009427502547	37.5
3	572.0	1.044857191407248	1444.1716619860847	37.5
3	576.0	1.051152492869025	1442.7013872528466	37.5
3	580.0	1.042838178974809	1444.0663744175208	37.5
3	584.0	1.0499337885132878	1441.9973496354885	37.5
3	588.0	1.0532354133512833	1442.0871664774684	37.5
3	592.0	1.0514742819084406	1442.0577963146984	37.5
3	596.0	1.0462949198497524	1441.08424026937	37.5
3	600.0	1.0510868407945648	1442.553996550018	37.5
3	604.0	1.0575789286634227	1439.8159123583275	37.5
3	608.0	1.054423384087524	1441.1743020866172	37.5
3	612.0	1.0598964487295492	1427.5179907457762	37.5
3	616.0	1.0639949739748045	1423.207042101867	37.5
3	620.0	1.0609815890439418	1425.558412434285	37.5
3	624.0	1.0672362325871108	1421.672322937191	37.5
3	628.0	1.092079921037528	1422.5571523221056	37.5
3	632.0	1.112313240835071	1421.2124529969797	37.5
3	636.0	1.1295002862408066	1423.1182784577295	37.5
3	640.0	1.1340133245590078	1423.080571960616	37.5
3	644.0	1.1245052858503906	1423.0147822442425	37.5
3	648.0	1.1086729768361114	1423.2830575133362	37.5
3	652.0	1.0871180202554924	1423.33783458809	37.5
3	656.0	1.0322319725327886	1422.588925372944	37.5
3	660.0	0.9884624188607429	1423.8654267577454	37.5
3	664.0	0.963749151000636	1421.932628479422	37.5
3	668.0	0.9457574720954643	1422.4748931141924	37.5
4	0.0	1.1206477846573977	1204.619004925209	37.5
4	4.0	1.1630522588182093	1197.1921334647004	37.5
4	8.0	1.1847795150607454	1178.9383749284962	37.5
4	12.0	1.175035227166695	1164.8481893331234	37.5
4	16.0	1.1308348749981045	1164.7699595743868	37.5
4	20.0	1.0721467771783686	1164.1966589529309	37.5
4	24.0	1.031319497502334	1164.4707885443745	37.5
4	28.0	1.0060649550226324	1161.7629555799535	37.5
4	32.0	0.9979002389722271	1163.2784371377152	37.5
4	36.0	0.9898288046211994	1158.4928672194117	37.5
4	40.0	0.9816238468560877	1159.1672884766565	37.5
4	44.0	0.9748034173813771	1158.6981161924648	37.5
4	48.0	0.9781523839671836	1157.5031504515264	37.5
4	52.0	0.9733236982621191	1159.547612248635	37.5
4	56.0	0.9700913886332143	1158.785874497137	37.5
4	60.0	0.9684068112495059	1158.141899952601	37.5
4	64.0	0.9689402364812849	1159.1835273789593	37.5
4	68.0	0.9643254795814856	1158.2364442444473	37.5
4	72.0	0.9669453609831992	1157.5242032803972	37.5
4	76.0	0.9698276329319352	1158.0805177712164	37.5
4	80.0	0.9711995009228727	1159.8852263839665	37.5
4	84.0	0.9712164691386325	1156.6893833468823	37.5
4	88.0	0.9674402850617109	1157.908672401876	37.5
4	92.0	0.9750941786623286	1157.662857002014	37.5
4	96.0	0.9738079344249028	1159.2508366519817	37.5
4	100.0	0.9746859764869539	1157.8725176305286	37.5
4	104.0	0.9744117060227828	1155.089479509105	37.5
4	108.0	0.9775918759138704	1157.691310499264	37.5
4	112.0	0.9785316202042886	1160.5179693333114	37.5
4	116.0	0.9861634549981375	1160.9993458602771	37.5
4	120.0	0.9857907523113101	1160.3414975605783	37.5
4	124.0	0.9891724169161125	1157.391996175718	37.5
4	128.0	0.9898929518142672	1157.3625319542602	37.5
4	132.0	0.9882511653941605	1154.818911231092	37.5
4	136.0	0.9915022200121875	1154.4202324665528	37.5
4	140.0	0.9965280981290547	1155.2344383123416	37.5
4	144.0	0.9987493342315594	1153.608409515684	37.5
4	148.0	1.0021097464246513	1154.105995064103	37.5
4	152.0	1.0003916906396326	1155.3158298557785	37.5
4	156.0	1.0010534107239857	1154.0231976734194	37.5
4	160.0	1.004153045160173	1154.5516041304652	37.5
4	164.0	1.0054325939232545	1155.1060319650203	37.5
4	168.0	1.0073890723190477	1154.4971804789127	37.5
4	172.0	1.006404419833598	1153.717784783946	37.5
4	176.0	1.0115650959889968	1155.377167753358	37.5
4	180.0	1.0078220521477157	1153.8575767578002	37.5
4	184.0	1.0111303087894272	1153.4879665407514	37.5
4	188.0	1.014166472130667	1154.029120858451	37.5
4	192.0	1.0150493785758143	1154.9289265852003	37.5
4	196.0	1.0117933973500235	1153.9135588395886	37.5
4	200.0	1.015519782836073	1152.4576352310812	37.5
4	204.0	1.0231231076626834	1151.802931101367	37.5
4	208.0	1.0215057732217778	1153.3101659383103	37.5
4	212.0	1.0191778746703868	1154.5110640197825	37.5
4	216.0	1.0188437748954045	1151.1355131303253	37.5
4	220.0	1.023994826335586	1152.1746603692688	37.5
4	224.0	1.021909366556699	1151.6219770287096	37.5
4	228.0	1.0212566366825315	1151.0105547882165	37.5
4	232.0	1.0242264675270025	1152.0707892985713	37.5
4	236.0	1.0208350379440843	1152.8284222432007	37.5
4	240.0	1.0273996739095257	1153.202863120536	37.5
4	244.0	1.024202481484793	1151.8630581275722	37.5
4	248.0	1.030023569180571	1151.4726947348238	37.5
4	252.0	1.026083634881234	1153.3839997668103	37.5
4	256.0	1.0256481374307989	1151.089540515093	37.5
4	260.0	1.0285436498661447	1151.8004262182224	37.5
4	264.0	1.0301833710803092	1152.446947153309	37.5
4	268.0	1.0268748701247237	1151.2500041272694	37.5
4	272.0	1.032068582464788	1148.9644467846888	37.5
4	276.0	1.035846915400268	1147.850663082945	37.5
4	280.0	1.0297584064987277	1147.0970305874796	37.5
4	284.0	1.0335320571403181	1145.7988901092465	37.5
4	288.0	1.0353234066382728	1146.006836625482	37.5
4	292.0	1.0368977058017024	1145.9359311541973	37.5
4	296.0	1.032213468863131	1145.7428077449345	37.5
4	300.0	1.0414716204012893	1146.5124573715086	37.5
4	304.0	1.0378228467436514	1146.5336842965576	37.5
4	308.0	1.0338082818822634	1146.8343503120827	37.5
4	312.0	1.0351507034471839	1147.0743007109018	37.5
4	316.0	1.0356908399668714	1146.658422010482	37.5
4	320.0	1.0402001830294878	1146.3905219467326	37.5
4	324.0	1.044722818604202	1145.878139870708	37.5
4	328.0	1.0460320218952504	1144.6806755249863	37.5
4	332.0	1.0410808421794862	1147.4060801604296	37.5
4	336.0	1.037884456149812	1145.096908873458	37.5
4	340.0	1.0446198657785035	1147.9385131303288	37.5
4	344.0	1.0422833570089043	1146.8139501607395	37.5
4	348.0	1.0435630618484488	1145.2224303386745	37.5
4	352.0	1.0411298376972862	1146.393876087568	37.5
4	356.0	1.0432086800400606	1145.4378668833424	37.5
4	360.0	1.0511552430215196	1146.453301002259	37.5
4	364.0	1.0442359911329953	1147.1035163575002	37.5
4	368.0	1.0420039755553647	1147.1296402652997	37.5
4	372.0	1.0430273768299432	1183.2997226306618	37.5
4	376.0	1.045575541096915	1185.4358651031316	37.5
4	380.0	1.0409089928241484	1184.0863382585644	37.5
4	384.0	1.0490482582119074	1184.238517285056	37.5
4	388.0	1.0439980739931223	1184.8454582942024	37.5
4	392.0	1.0515185222178873	1185.1947384686582	37.5
4	396.0	1.049758403826094	1185.5321694516922	37.5
4	400.0	1.049561755389514	1186.0078244463891	37.5
4	404.0	1.0467674223284906	1186.0220320186602	37.5
4	408.0	1.0476250703993784	1186.3264764593614	37.5
4	412.0	1.0479872797512622	1185.035452557402	37.5
4	416.0	1.0534229366216978	1185.7459791644735	37.5
4	420.0	1.0543170285466925	1184.849612411892	37.5
4	424.0	1.05429867145633	1184.9309116778725	37.5
4	428.0	1.0511531923663329	1185.530565471119	37.5
4	432.0	1.0535816459861946	1186.9170702345418	37.5
4	436.0	1.0552945410487555	1186.3285849158028	37.5
4	440.0	1.0561192309732093	1188.5363739308093	37.5
4	444.0	1.0562664710100742	1188.2858958777435	37.5
4	448.0	1.054826491456608	1188.1913768736554	37.5
4	452.0	1.0622690835390871	1187.847772216013	37.5
4	456.0	1.0537159191850547	1189.1496776545482	37.5
4	460.0	1.0540179610604576	1189.428517872176	37.5
4	464.0	1.058786417064374	1187.5575098643044	37.5
4	468.0	1.057526003481572	1186.97372733179	37.5
4	472.0	1.0602046736843438	1188.2114677217814	37.5
4	476.0	1.064825767494458	1189.0676772826985	37.5
4	480.0	1.0638457712901537	1189.2685481207145	37.5
4	484.0	1.060217183521729	1190.4179360363485	37.5
4	488.0	1.0656846539778697	1191.6088415575928	37.5
4	492.0	1.062586335992438	1193.1931439752148	37.5
4	496.0	1.0645340741063043	1192.6520329517018	37.5
4	500.0	1.075251592598865	1190.1186493675257	37.5
4	504.0	1.0715280323027139	1190.906174087513	37.5
4	508.0	1.0787929573448274	1189.607654379328	37.5
4	512.0	1.0963867885926302	1190.9593847179417	37.5
4	516.0	1.1225407375038503	1188.4433604734074	37.5
4	520.0	1.1521499071526438	1186.4125529905325	37.5
4	524.0	1.1560751860780245	1184.8528243694082	37.5
4	528.0	1.1568887685608624	1184.8651631877203	37.5
4	532.0	1.1435696793458474	1185.1748562553316	37.5
4	536.0	1.1131332682313069	1185.7017267980543	37.5
4	540.0	1.065352027759695	1184.108204230765	37.5
4	544.0	1.0209055690217201	1183.624632254229	37.5
4	548.0	0.9971508693258222	1183.366331240488	37.5
4	552.0	0.9854381450805979	1181.996033650964	37.5
4	556.0	0.9790791816814478	1184.129056414803	37.5
4	560.0	0.9724428443948283	1186.6222782478972	37.5
4	564.0	0.9706582219983461	1185.5715971094037	37.5
4	568.0	0.9721587490202712	1185.7259783891038	37.5
4	572.0	0.9709806137462068	1187.32194287767	37.5
4	576.0	0.9685087866831993	1187.901010788238	37.5
4	580.0	0.9584439177341764	1188.3318058103082	37.5
4	584.0	0.9631220835042557	1188.523312334857	37.5
4	588.0	0.9625015053814635	1189.0654182047317	37.5
4	592.0	0.9665152276358693	1189.5851065127226	37.5
4	596.0	0.9623170388157787	1187.7651117277126	37.5
4	600.0	0.9645366621281657	1190.3235955521448	37.5
4	604.0	0.9619894761462798	1190.7872086183118	37.5
4	608.0	0.9631406780312995	1189.810672826145	37.5
4	612.0	0.9681896554646885	1189.2966625689048	37.5
4	616.0	0.9661490156434224	1185.789908058285	37.5
4	620.0	0.9684400439376252	1185.7358855364294	37.5
4	624.0	0.9701438605525889	1185.7709363200008	37.5
4	628.0	0.9774680686378936	1183.6711896805912	37.5
4	632.0	0.9714346807405312	1185.4359014315503	37.5
4	636.0	0.976828795259069	1187.7126201695628	37.5
4	640.0	0.9799860479228415	1188.3921589543274	37.5
4	644.0	0.9839910298953204	1187.7580989352346	37.5
4	648.0	0.9863252133315389	1186.0850478902155	37.5
4	652.0	0.9851705675651539	1187.9496301200113	37.5
4	656.0	0.98776357780249	1189.2425134016064	37.5
4	660.0	0.9859006050215889	1186.9152024456507	37.5
4	664.0	0.9892740495993406	1185.941799184524	37.5
4	668.0	0.9854446694612848	1184.7473860740265	37.5
7	0.0	1.0988234539031227	860.4953349606008	37.5
7	4.0	1.1483979544823637	858.2270885439821	37.5
7	8.0	1.1737423905781579	856.6794614308794	37.5
7	12.0	1.1627174210396718	853.1115357596444	37.5
7	16.0	1.1246046009677302	854.6553552809888	37.5
7	20.0	1.0665613368274116	856.0415278040808	37.5
7	24.0	1.0213329387824717	852.4808162123359	37.5
7	28.0	0.9983105276107502	854.4241252302835	37.5
7	32.0	0.9909873536086117	853.1250006640903	37.5
7	36.0	0.9848067113410147	850.0490227045221	37.5
7	40.0	0.9782564019708365	850.3602761393988	37.5
7	44.0	0.9744208865978291	850.2609389367799	37.5
7	48.0	0.9660173253061608	849.9031303973107	37.5
7	52.0	0.9681143803422091	849.3300348283545	37.5
7	56.0	0.963862791131626	854.1296819380381	37.5
7	60.0	0.9644844033375842	853.8898980676973	37.5
7	64.0	0.9665187936737438	853.548383977946	37.5
7	68.0	0.9617500451030582	853.0289757971464	37.5
7	72.0	0.9594476688259574	851.3683028407712	37.5
7	76.0	0.9646797017102772	852.1529332428149	37.5
7	80.0	0.9633453376693568	852.5610170934281	37.5
7	84.0	0.97111631840255	852.5875419044975	37.5
7	88.0	0.971857823344825	852.3090695982962	37.5
7	92.0	0.9768515794956534	853.665874201506	37.5
7	96.0	0.9763372932167467	852.1483016603631	37.5
7	100.0	0.9785543190273431	853.8764784629545	37.5
7	104.0	0.977127271580153	851.936903385666	37.5
7	108.0	0.9824663208925931	851.0023223040427	37.5
7	112.0	0.9809092097262486	848.0893172983203	37.5
7	116.0	0.9858735454638042	848.0752430482765	37.5
7	120.0	0.9883019508307709	848.4856962249531	37.5
7	124.0	0.9906778624806866	846.2663086497565	37.5
7	128.0	0.9919546576655143	842.8835753761779	37.5
7	132.0	0.9940430504578668	841.9923695094064	37.5
7	136.0	0.9968162027188247	840.687055528379	37.5
7	140.0	1.0015709277665907	839.8565037236043	37.5
7	144.0	1.003146999569193	839.7069475599828	37.5
7	148.0	1.009213495262865	839.0064176393543	37.5
7	152.0	1.0034337874159343	840.3443431599928	37.5
7	156.0	1.0037161414168496	840.1975708551139	37.5
7	160.0	1.0067834457850475	840.4202760626439	37.5
7	164.0	1.0116413633875907	840.9158803539937	37.5
7	168.0	1.0125637349377221	839.8379985668932	37.5
7	172.0	1.0137656914585482	839.9350795720593	37.5
7	176.0	1.0138752688149384	839.7012886300837	37.5
7	180.0	1.0198210133517474	840.2929166658104	37.5
7	184.0	1.0217501041008794	838.6988867243155	37.5
7	188.0	1.0211502358947688	840.3869430726317	37.5
7	192.0	1.0259056892993623	839.3496448773109	37.5
7	196.0	1.018520891107088	838.4033384842913	37.5
7	200.0	1.0234510981247378	839.7097492074373	37.5
7	204.0	1.0277264603291874	840.5147263414804	37.5
7	208.0	1.0273892948230254	839.5003078513389	37.5
7	212.0	1.031712364399661	840.728740094791	37.5
7	216.0	1.0322735229889566	839.0039696934648	37.5
7	220.0	1.0264347922262733	837.495609940312	37.5
7	224.0	1.0309440089977633	839.3669171366416	37.5
7	228.0	1.033634050542181	838.7100125745117	37.5
7	232.0	1.0302057906865905	838.0068202483205	37.5
7	236.0	1.038589917804622	838.4257774658549	37.5
7	240.0	1.030975739237247	838.3479983825516	37.5
7	244.0	1.0343484592307637	838.100069752758	37.5
7	248.0	1.0378402395527948	838.6026505867476	37.5
7	252.0	1.0364278893058692	836.8095886033761	37.5
7	256.0	1.0420273521968009	835.8202440113154	37.5
7	260.0	1.0381031853928175	837.0797605934985	37.5
7	264.0	1.0419356025953141	837.0071691307135	37.5
7	268.0	1.0385848347035957	836.2619110561213	37.5
7	272.0	1.0484698191024406	831.4525752188629	37.5
7	276.0	1.0463106429801292	827.2910986696302	37.5
7	280.0	1.04254681872912	827.0263101180237	37.5
7	284.0	1.0463024463118278	827.1555857247228	37.5
7	288.0	1.0466201516316092	827.2084448455145	37.5
7	292.0	1.0474720026332152	826.570131927555	37.5
7	296.0	1.0496878318575953	826.8562278687903	37.5
7	300.0	1.052644712128231	828.8096151301778	37.5
7	304.0	1.0500066153792482	827.7715111452345	37.5
7	308.0	1.0460654102280558	828.0587640390924	37.5
7	312.0	1.0546272824246843	827.6148357307649	37.5
7	316.0	1.0526575831284375	827.8839577208798	37.5
7	320.0	1.0588635331417868	829.5130844706487	37.5
7	324.0	1.048102879093367	827.6062226855947	37.5
7	328.0	1.056117157019611	827.6909436345459	37.5
7	332.0	1.0495755879313602	827.1904700216455	37.5
7	336.0	1.055007710841227	827.7443871144214	37.5
7	340.0	1.0615952417938324	829.8022783290063	37.5
7	344.0	1.0582072236529485	828.1955043853968	37.5
7	348.0	1.061553202545807	829.1747042072647	37.5
7	352.0	1.0604196568872613	828.1144436370405	37.5
7	356.0	1.057147343430937	825.898881435925	37.5
7	360.0	1.0618807900542495	826.0714932167203	37.5
7	364.0	1.061918780339617	825.9826471390497	37.5
7	368.0	1.0661583229958116	827.5340201359318	37.5
7	372.0	1.072189181230435	802.5739583950061	37.5
7	376.0	1.0719135098506893	807.1831356536072	37.5
7	380.0	1.077415398939511	804.8425632754539	37.5
7	384.0	1.077898129106156	807.5502001170902	37.5
7	388.0	1.0836528620650143	808.7152206691583	37.5
7	392.0	1.0959658499602936	809.6231729659474	37.5
7	396.0	1.122843034960837	808.1342767092966	37.5
7	400.0	1.1461109257420963	809.0322347719947	37.5
7	404.0	1.1597821170310194	809.922387422538	37.5
7	408.0	1.1588841167678627	810.5969193113597	37.5
7	412.0	1.1414780911039322	806.881613573374	37.5
7	416.0	1.1112163333240648	806.2548127984938	37.5
7	420.0	1.0538693783106123	805.3852304872593	37.5
7	424.0	1.021859980349208	804.3287893226849	37.5
7	428.0	1.0017282093229543	804.7904346258567	37.5
7	432.0	0.9875529924555682	801.5622268721038	37.5
7	436.0	0.983806934908595	800.5881130045859	37.5
7	440.0	0.9764829805241415	798.8480187867485	37.5
7	444.0	0.9697370032948673	800.1303833091996	37.5
7	448.0	0.9712059286056303	799.1768642840466	37.5
7	452.0	0.9649602804912	797.4163928177501	37.5
7	456.0	0.9641987690949242	795.9344295441155	37.5
7	460.0	0.9645099192032605	796.3213237242575	37.5
7	464.0	0.9620568511011474	797.640143679654	37.5
7	468.0	0.9597208143335296	798.2931180232274	37.5
7	472.0	0.9680334324187703	797.1461039940292	37.5
7	476.0	0.9658586746629042	798.4341365526925	37.5
7	480.0	0.9689899963936701	799.7423364260961	37.5
7	484.0	0.9756849079528094	799.8313981390353	37.5
7	488.0	0.970348717388196	799.5122170507994	37.5
7	492.0	0.9710472752904059	797.1743641372423	37.5
7	496.0	0.9727462052821219	798.6243897294866	37.5
7	500.0	0.9796188359071141	797.946245887507	37.5
7	504.0	0.9824659684115269	797.2277926138622	37.5
7	508.0	0.9838683271108265	797.3564961996644	37.5
7	512.0	0.9930844198148028	809.8274524386985	37.5
7	516.0	0.9950843692781303	808.4258418617062	37.5
7	520.0	0.9934551507858863	805.7080299804331	37.5
7	524.0	0.9946804407379287	805.2755035046165	37.5
7	528.0	0.9931836531245283	806.8947595857013	37.5
7	532.0	0.9953160594794426	807.1511234459467	37.5
7	536.0	0.9996649076852149	806.618636026239	37.5
7	540.0	1.008223138097707	805.7990427502858	37.5
7	544.0	0.996351063556367	805.8149615912929	37.5
7	548.0	1.0006862030461403	805.2503034760402	37.5
7	552.0	1.007672457336186	804.9939740865965	37.5
7	556.0	1.0056105428630584	804.7648564454337	37.5
7	560.0	1.004399141062227	805.0377117521929	37.5
7	564.0	1.0094940087483262	804.9006439393581	37.5
7	568.0	1.0121526529109401	805.0848399730367	37.5
7	572.0	1.012314281767736	804.8392565208559	37.5
7	576.0	1.016250515830862	805.3952483944796	37.5
7	580.0	1.0157126880187886	804.4103729122626	37.5
7	584.0	1.0125015565359545	802.8711394111228	37.5
7	588.0	1.014077342198375	804.1211952174906	37.5
7	592.0	1.0173319123094116	803.9282659987286	37.5
7	596.0	1.023209867635797	799.1222565159638	37.5
7	600.0	1.021008524855736	797.2551163343472	37.5
7	604.0	1.0228738323569944	794.6493372342061	37.5
7	608.0	1.0242873765361413	794.2804225650399	37.5
7	612.0	1.0212659039685785	791.831979043047	37.5
7	616.0	1.0253544946723225	787.7721420814515	37.5
7	620.0	1.0258789752928161	785.440417024177	37.5
7	624.0	1.0222458910923007	786.2986400953902	37.5
7	628.0	1.028249097780232	786.3326577531939	37.5
7	632.0	1.0259629014297942	784.4253961357019	37.5
7	636.0	1.0267042242828621	784.1761749868035	37.5
7	640.0	1.0321368674476061	784.0013462860895	37.5
7	644.0	1.0338404797332115	783.371329474777	37.5
7	648.0	1.0322698159273311	782.891335652999	37.5
7	652.0	1.0291611226297035	782.811310371231	37.5
7	656.0	1.0295589732132282	784.0244210990488	37.5
7	660.0	1.0310565645676926	784.5064894287003	37.5
7	664.0	1.031065056401556	784.654423538967	37.5
7	668.0	1.036049656066556	784.2278727785931	37.5
8	0.0	1.0947251934434412	945.734653448081	37.5
8	4.0	1.146946721295802	941.5029632366992	37.5
8	8.0	1.1751447258507342	940.884427578432	37.5
8	12.0	1.1760548418721504	934.3899697382088	37.5
8	16.0	1.1488203396419796	939.7758423795178	37.5
8	20.0	1.0917570240608891	940.17445408983	37.5
8	24.0	1.0414390730825953	939.0222211580204	37.5
8	28.0	1.0140628794367776	938.4404215207168	37.5
8	32.0	1.001548936915039	937.2703050017806	37.5
8	36.0	0.9921195335312841	936.6352856983618	37.5
8	40.0	0.9856409377694771	936.8843714490736	37.5
8	44.0	0.9820279578935727	936.2088793334988	37.5
8	48.0	0.9829038411441076	937.623677419723	37.5
8	52.0	0.9730805267805206	936.4078311532368	37.5
8	56.0	0.9734317850134733	940.7070192070704	37.5
8	60.0	0.9736827901317019	937.245587101518	37.5
8	64.0	0.9743966139881701	940.2722389173388	37.5
8	68.0	0.9705577394448378	939.7819218022828	37.5
8	72.0	0.9730708127666035	937.7146552296474	37.5
8	76.0	0.9749299257084596	939.5257952309336	37.5
8	80.0	0.9723246014903335	939.388027034829	37.5
8	84.0	0.9742552754904684	939.5548789971032	37.5
8	88.0	0.9785779773623201	939.128739467992	37.5
8	92.0	0.9788214127720937	939.6446961164648	37.5
8	96.0	0.979051035414893	940.2569686462832	37.5
8	100.0	0.9790789812547716	938.7879555600356	37.5
8	104.0	0.983521966054097	937.134837197681	37.5
8	108.0	0.9876702784913058	937.7535756463742	37.5
8	112.0	0.9849417319056529	934.4530470627808	37.5
8	116.0	0.9908059489769248	933.454726393777	37.5
8	120.0	0.9901428922896783	932.4879733826676	37.5
8	124.0	0.9940433813164101	930.5244978533556	37.5
8	128.0	0.9946564838287651	928.2562586068116	37.5
8	132.0	1.0011382694513271	926.0058918249744	37.5
8	136.0	0.9988132065352353	923.8729476016546	37.5
8	140.0	1.0008326100045777	924.0308067551427	37.5
8	144.0	1.007657425680038	925.7650890489753	37.5
8	148.0	1.0103601058915872	925.0203721983636	37.5
8	152.0	1.0096518390555629	924.5498580737676	37.5
8	156.0	1.009909035206823	924.887502953928	37.5
8	160.0	1.0070804436083958	924.3398501040224	37.5
8	164.0	1.0183281280791967	924.2119700105249	37.5
8	168.0	1.0177076802663454	925.4198585727762	37.5
8	172.0	1.0151192123062216	924.9430531910476	37.5
8	176.0	1.0175444405920702	924.9380787966631	37.5
8	180.0	1.022732846578615	924.5520906641324	37.5
8	184.0	1.0195735289551215	924.8986168203454	37.5
8	188.0	1.02044366338927	924.7538003839236	37.5
8	192.0	1.0274494757363057	924.4642701634516	37.5
8	196.0	1.0274144707361133	923.7749108585998	37.5
8	200.0	1.0233902814057294	923.1259515576688	37.5
8	204.0	1.0295879298274264	923.2953089611432	37.5
8	208.0	1.0265589880760135	924.6886984783732	37.5
8	212.0	1.027628328102419	923.5849500462684	37.5
8	216.0	1.0333691147042132	923.18231259639	37.5
8	220.0	1.0336046682526063	922.2915497164248	37.5
8	224.0	1.031629086549883	922.1205627099516	37.5
8	228.0	1.0296144857314131	922.8656292983154	37.5
8	232.0	1.032785395331919	922.819452229562	37.5
8	236.0	1.0378802334789037	923.149308095152	37.5
8	240.0	1.034636530514423	922.8996159363478	37.5
8	244.0	1.0423864894242303	921.0837115020006	37.5
8	248.0	1.0437927465087338	921.409301620977	37.5
8	252.0	1.0444912228463419	921.6977982300848	37.5
8	256.0	1.0408675517327228	921.2782395413384	37.5
8	260.0	1.0404817648819702	921.0536317556154	37.5
8	264.0	1.046499717269283	920.5782661132876	37.5
8	268.0	1.0448109260672953	920.649925066696	37.5
8	272.0	1.0478481561772544	915.5171891118224	37.5
8	276.0	1.0408191047432414	914.8356024443854	37.5
8	280.0	1.0488238064533846	911.864449634185	37.5
8	284.0	1.0435503030750333	912.4261866068612	37.5
8	288.0	1.0535081196302336	911.6599904024296	37.5
8	292.0	1.0501604697414044	912.8967980115732	37.5
8	296.0	1.047859858804514	913.1552214247672	37.5
8	300.0	1.0514447872358326	913.464718467334	37.5
8	304.0	1.0532160551417717	911.6833017685668	37.5
8	308.0	1.050394226856741	912.1748723492746	37.5
8	312.0	1.0498048122472798	912.0927990921324	37.5
8	316.0	1.0460564100269916	912.4917470162457	37.5
8	320.0	1.0554587244376827	913.593877632014	37.5
8	324.0	1.0539082429946445	913.3077549032984	37.5
8	328.0	1.0524488581805018	913.9419429212936	37.5
8	332.0	1.0549177878759866	912.5187258059944	37.5
8	336.0	1.057080703653044	912.9668087605368	37.5
8	340.0	1.0578341969438545	913.8098548469508	37.5
8	344.0	1.0586347733009986	913.9688691748448	37.5
8	348.0	1.0569499880615616	915.2331424428112	37.5
8	352.0	1.0635176157387656	912.8227634904816	37.5
8	356.0	1.0646069075396893	911.34919732985	37.5
8	360.0	1.0625578398356434	911.0903059215166	37.5
8	364.0	1.064854955358125	911.257698758198	37.5
8	368.0	1.058669783346731	912.5783325102414	37.5
8	372.0	1.063473773004942	889.455175659297	37.5
8	376.0	1.0658190381162544	893.0763742176158	37.5
8	380.0	1.064581333905039	893.0346983713732	37.5
8	384.0	1.067877338790628	891.82376497188	37.5
8	388.0	1.0722302934835546	894.3491777501822	37.5
8	392.0	1.0723046460584273	892.7357411505488	37.5
8	396.0	1.0728616911078266	894.1443128248449	37.5
8	400.0	1.0718012117203317	896.1453676024611	37.5
8	404.0	1.073991232776461	896.8496564171202	37.5
8	408.0	1.0714268526171247	896.5956432156687	37.5
8	412.0	1.070215187162484	895.1402835058227	37.5
8	416.0	1.0748288675868283	895.1275428357592	37.5
8	420.0	1.0692475293979815	889.9199375811941	37.5
8	424.0	1.0701731230019773	890.518868787937	37.5
8	428.0	1.0734838250878307	889.4309980799939	37.5
8	432.0	1.0769238105105234	893.3508293279234	37.5
8	436.0	1.0667026572427865	894.0876692315314	37.5
8	440.0	1.0717101706087309	896.7233046368092	37.5
8	444.0	1.0768202522236003	895.9293795158189	37.5
8	448.0	1.0801007795266095	895.5645804829632	37.5
8	452.0	1.0777400531387256	894.2122736110472	37.5
8	456.0	1.083064974004895	893.7670362729793	37.5
8	460.0	1.0859654291077907	894.3246158704746	37.5
8	464.0	1.0932188307506092	894.2685356618211	37.5
8	468.0	1.1036911013405541	893.3241597491593	37.5
8	472.0	1.1354056646830133	893.378708397218	37.5
8	476.0	1.1596340204783708	894.573843647852	37.5
8	480.0	1.1657228836053668	895.0947835208384	37.5
8	484.0	1.1632084739269295	896.5683983225882	37.5
8	488.0	1.143620599835066	898.4845982594229	37.5
8	492.0	1.1089909346612021	899.1500203004424	37.5
8	496.0	1.057170825764904	899.8553176190644	37.5
8	500.0	1.0195725602523114	898.924346939018	37.5
8	504.0	0.9975223198294123	900.5056578748937	37.5
8	508.0	0.9935335078306387	899.3527373805466	37.5
8	512.0	0.9898386398371543	905.8137562816108	37.5
8	516.0	0.9894469741062959	902.3934103681046	37.5
8	520.0	0.9838597310245997	900.2304409291503	37.5
8	524.0	0.9785425522493559	900.582065391495	37.5
8	528.0	0.9790468694670098	901.695346014566	37.5
8	532.0	0.9711703748644731	900.8049811874832	37.5
8	536.0	0.9740688269860938	901.8259557733936	37.5
8	540.0	0.9764709559554204	900.8372780107256	37.5
8	544.0	0.9709728065213449	902.7205979636124	37.5
8	548.0	0.9797707148291248	899.7035137319785	37.5
8	552.0	0.975580486154868	900.764200654968	37.5
8	556.0	0.972265274157596	900.0643062719487	37.5
8	560.0	0.9761236485520656	899.484673911041	37.5
8	564.0	0.9786348749690192	899.8237013278732	37.5
8	568.0	0.9859644159130307	901.0190211826696	37.5
8	572.0	0.9837550576814992	898.9821013473874	37.5
8	576.0	0.9856269428805763	898.965139746836	37.5
8	580.0	0.9877687883351306	897.8990533353684	37.5
8	584.0	0.9912215200023009	899.94955927456	37.5
8	588.0	0.9905033683236205	899.16047957174	37.5
8	592.0	0.9964271025527776	899.7397096410175	37.5
8	596.0	0.9978090377217994	899.7402350431432	37.5
8	600.0	0.9992950498788886	900.5242858155334	37.5
8	604.0	1.0023942423446526	900.1110311593325	37.5
8	608.0	0.9989364024729557	898.3834583532813	37.5
8	612.0	1.0044335277032856	897.628396586359	37.5
8	616.0	1.0066023743859365	895.3657887088384	37.5
8	620.0	1.008198680576869	893.6117741136314	37.5
8	624.0	1.0050219604277528	893.1515397862137	37.5
8	628.0	1.0085498689245942	892.374834608419	37.5
8	632.0	1.0124045755221835	892.1777403731488	37.5
8	636.0	1.0125643799605408	893.7533666397125	37.5
8	640.0	1.0146217880486201	895.3926675279856	37.5
8	644.0	1.0130837406971327	893.1342691737541	37.5
8	648.0	1.0155703070329345	894.0506550422045	37.5
8	652.0	1.0169594477319976	892.4442872254548	37.5
8	656.0	1.0168178685203297	893.7185464217667	37.5
8	660.0	1.0126524820164318	894.9670964679282	37.5
8	664.0	1.0236946658109685	894.8025880002718	37.5
8	668.0	1.0215949512946838	893.8391024799247	37.5
9	0.0	1.1685733890288121	1694.04204529546	37.5
9	4.0	1.2089277990247784	1700.5953113746143	37.5
9	8.0	1.2329319509113055	1701.951893616266	37.5
9	12.0	1.2283696098667956	1704.8546789686488	37.5
9	16.0	1.1962798549435751	1701.9897761364343	37.5
9	20.0	1.1391442758903705	1703.8420215780902	37.5
9	24.0	1.090220503860687	1702.8848796065574	37.5
9	28.0	1.0598821869796025	1702.4669134354988	37.5
9	32.0	1.048763385877996	1703.6294550105756	37.5
9	36.0	1.0407438731401248	1702.7685436862375	37.5
9	40.0	1.0265642044974213	1704.1344751053211	37.5
9	44.0	1.0193286378203825	1703.710777278878	37.5
9	48.0	1.0180289451708664	1705.8942150625537	37.5
9	52.0	1.0078695460872318	1703.8485149078654	37.5
9	56.0	1.0028733124756224	1704.1100764915425	37.5
9	60.0	1.0077753961210683	1704.2331297149012	37.5
9	64.0	1.0031089000502595	1703.6206283197196	37.5
9	68.0	0.9987223791413029	1703.8013401899686	37.5
9	72.0	0.9992486510449982	1704.4601235024857	37.5
9	76.0	0.9976053300494754	1703.7286289173098	37.5
9	80.0	0.9970736896743109	1704.0805334314584	37.5
9	84.0	1.0013507130982435	1703.1966583057963	37.5
9	88.0	0.9966848153205425	1704.3758456621476	37.5
9	92.0	0.9951615431377997	1704.6122464871337	37.5
9	96.0	1.0031584669677855	1704.5072761355973	37.5
9	100.0	1.0018512046098147	1703.3439149148285	37.5
9	104.0	0.9983454752069729	1703.2311691034722	37.5
9	108.0	1.0018266387333983	1703.470490253989	37.5
9	112.0	0.9957798024239454	1703.4648775149	37.5
9	116.0	1.0101804654919966	1704.3393314077086	37.5
9	120.0	1.0028032594247989	1702.531738534292	37.5
9	124.0	1.004826902901634	1702.8139315543187	37.5
9	128.0	1.0104640806749976	1704.9139172279956	37.5
9	132.0	1.0055814967411851	1701.0761506909805	37.5
9	136.0	1.009029806172152	1699.5688039551844	37.5
9	140.0	1.0094106408250887	1699.418575724782	37.5
9	144.0	1.0144797783114168	1701.2074581848556	37.5
9	148.0	1.0193260125958572	1701.4328751392711	37.5
9	152.0	1.0121819587516159	1700.8603633508178	37.5
9	156.0	1.0159117520835772	1700.0570973197266	37.5
9	160.0	1.0166763787589954	1701.5148866748414	37.5
9	164.0	1.015101159126822	1701.898065273096	37.5
9	168.0	1.0197988866567322	1700.39059379253	37.5
9	172.0	1.028837412775196	1699.136509154804	37.5
9	176.0	1.0175964298158156	1701.7970733781367	37.5
9	180.0	1.0194292438039072	1699.4102178291737	37.5
9	184.0	1.0212337299139664	1700.970325057515	37.5
9	188.0	1.0242825356251781	1698.4985073899093	37.5
9	192.0	1.0250954159404024	1699.799068568509	37.5
9	196.0	1.025765694393946	1698.206671545615	37.5
9	200.0	1.0261144813464829	1699.0767032113492	37.5
9	204.0	1.0280359987910377	1698.9750662253882	37.5
9	208.0	1.0256499619336543	1699.7162233730028	37.5
9	212.0	1.031549738355991	1698.8278526178278	37.5
9	216.0	1.0263602300577177	1698.6264216923091	37.5
9	220.0	1.0299685438759887	1698.5588063037296	37.5
9	224.0	1.0289226835807745	1701.8036755496173	37.5
9	228.0	1.0298827700133384	1702.9479579489828	37.5
9	232.0	1.0318172678170645	1700.5369642202131	37.5
9	236.0	1.0299104377265345	1700.647659319587	37.5
9	240.0	1.0293838438236735	1699.9664611194733	37.5
9	244.0	1.02996838427355	1701.9170327413974	37.5
9	248.0	1.031724772820266	1700.7649078780066	37.5
9	252.0	1.0325522722975236	1702.6647860273015	37.5
9	256.0	1.0333952493573606	1701.839539627596	37.5
9	260.0	1.0305808866600574	1702.3713634390435	37.5
9	264.0	1.035673747768759	1702.6365030396084	37.5
9	268.0	1.0321082670933377	1701.5107759473733	37.5
9	272.0	1.0352869284217534	1701.7951481225064	37.5
9	276.0	1.036780250090107	1700.8897212054517	37.5
9	280.0	1.0341294295132688	1702.011413293848	37.5
9	284.0	1.033015649943912	1699.8792797280073	37.5
9	288.0	1.0328294588068223	1701.477188787455	37.5
9	292.0	1.040380576233034	1702.3270679022548	37.5
9	296.0	1.0367251695021893	1702.430835929949	37.5
9	300.0	1.0462078372088228	1700.4781823777066	37.5
9	304.0	1.0394951266827857	1701.741392070457	37.5
9	308.0	1.0373398748886704	1700.367632930392	37.5
9	312.0	1.0409675421883515	1700.3765211505236	37.5
9	316.0	1.0381798685662187	1700.7238646734857	37.5
9	320.0	1.039458507059736	1701.0935345328314	37.5
9	324.0	1.0406614484687051	1700.9925961392396	37.5
9	328.0	1.0403992220813973	1700.575565450516	37.5
9	332.0	1.0361949204429763	1700.644029137015	37.5
9	336.0	1.0422734824536632	1700.8765897382282	37.5
9	340.0	1.0408542352335002	1702.0540154369132	37.5
9	344.0	1.0337091148667616	1700.3662637087373	37.5
9	348.0	1.040310559041194	1700.9246873926986	37.5
9	352.0	1.0430555098917167	1699.4119421248454	37.5
9	356.0	1.0360659977585747	1701.8349832452964	37.5
9	360.0	1.0413666226522542	1700.2213231112032	37.5
9	364.0	1.036044501385931	1702.6909924564147	37.5
9	368.0	1.0371307496260744	1703.207640127751	37.5
9	372.0	1.0340890615604328	1702.1471332575206	37.5
9	376.0	1.0409498527908594	1703.125719676962	37.5
9	380.0	1.0393978365261831	1703.049214697677	37.5
9	384.0	1.0411715495602905	1702.8881920289982	37.5
9	388.0	1.0335052118454118	1702.352082849876	37.5
9	392.0	1.0422477649645674	1702.5607897211576	37.5
9	396.0	1.0427705251478456	1703.1090129525137	37.5
9	400.0	1.038565859331011	1702.8976120518737	37.5
9	404.0	1.040120701138525	1701.8244277589308	37.5
9	408.0	1.0438667004098932	1701.6462951542462	37.5
9	412.0	1.045132254493263	1700.3424312443954	37.5
9	416.0	1.0404187013688642	1701.4815591883955	37.5
9	420.0	1.0388030839455216	1701.6234057986785	37.5
9	424.0	1.0444331082143317	1700.669051503153	37.5
9	428.0	1.0372487086044087	1701.401332859997	37.5
9	432.0	1.0438075959299338	1703.0874738544449	37.5
9	436.0	1.0356730808515862	1703.1544176775424	37.5
9	440.0	1.0397832845493309	1702.474839415361	37.5
9	444.0	1.038027484449483	1702.362076551136	37.5
9	448.0	1.0403268890236694	1701.5007487255878	37.5
9	452.0	1.0388244270359912	1702.0144857989096	37.5
9	456.0	1.0361628892086945	1701.222169548178	37.5
9	460.0	1.0348738617841489	1701.9069065514104	37.5
9	464.0	1.039785726221275	1701.5022830337682	37.5
9	468.0	1.0409581026562431	1702.4882969108346	37.5
9	472.0	1.0406267864213206	1701.7808225453682	37.5
9	476.0	1.0458929964549115	1701.3047216399607	37.5
9	480.0	1.0424264682570235	1701.0111818178486	37.5
9	484.0	1.042928080079567	1700.617825183535	37.5
9	488.0	1.0386343986533428	1700.499002430267	37.5
9	492.0	1.0411756697196695	1702.1112992555004	37.5
9	496.0	1.040444797739504	1701.3730264100452	37.5
9	500.0	1.0387669058074298	1700.798638965805	37.5
9	504.0	1.0314347538125472	1700.440599644657	37.5
9	508.0	1.0408956488525938	1701.4267585603568	37.5
9	512.0	1.042889377674023	1703.605255710051	37.5
9	516.0	1.0426510309855521	1704.0929524335895	37.5
9	520.0	1.0425831978328932	1702.8852862261176	37.5
9	524.0	1.0413724427545348	1702.5548013849627	37.5
9	528.0	1.0408409584558334	1702.1688697989198	37.5
9	532.0	1.0395263344913581	1702.2625432794428	37.5
9	536.0	1.0404775505782755	1702.0264299440107	37.5
9	540.0	1.0435819195103102	1701.6460767016436	37.5
9	544.0	1.0373462566933884	1701.608563718597	37.5
9	548.0	1.0461187764934372	1701.7001967639112	37.5
9	552.0	1.042410824020054	1703.0179658756845	37.5
9	556.0	1.043769061509694	1701.5913721767297	37.5
9	560.0	1.0404323889290095	1701.1259826163046	37.5
9	564.0	1.0447989222044642	1702.52349960153	37.5
9	568.0	1.0384716425037699	1700.7576002764374	37.5
9	572.0	1.0401763177157501	1701.137883767574	37.5
9	576.0	1.0394251297826527	1700.712192860094	37.5
9	580.0	1.039766945319843	1699.893500288719	37.5
9	584.0	1.0449213005549611	1700.886439431851	37.5
9	588.0	1.044789918269123	1701.2361722456394	37.5
9	592.0	1.0499780380457335	1700.354644508899	37.5
9	596.0	1.0460668219920557	1700.3016998329458	37.5
9	600.0	1.0415445925985332	1702.2580280593174	37.5
9	604.0	1.041212287879345	1700.1058294240072	37.5
9	608.0	1.046499568235439	1700.550618774732	37.5
9	612.0	1.0465807620921874	1701.2406457550485	37.5
9	616.0	1.049630478249433	1701.4662730671546	37.5
9	620.0	1.0486635666317459	1701.5054236487745	37.5
9	624.0	1.0419763746074069	1700.7613449815442	37.5
9	628.0	1.044398637370707	1700.5173924191702	37.5
9	632.0	1.0426419008120815	1700.3876712789086	37.5
9	636.0	1.0413286295102853	1700.240210926719	37.5
9	640.0	1.043364446951233	1700.2273792401172	37.5
9	644.0	1.0460226453010795	1701.6463281374351	37.5
9	648.0	1.0431544882495336	1700.261166338651	37.5
9	652.0	1.0510357073949599	1702.234055849994	37.5
9	656.0	1.0484592832654782	1702.33658075835	37.5
9	660.0	1.044513496275249	1702.7718275983711	37.5
9	664.0	1.0470963096934736	1703.3443057134405	37.5
9	668.0	1.0429005662477728	1704.2151546593273	37.5
10	0.0	1.1560617688254546	1535.465822564473	37.5
10	4.0	1.2007258539907746	1540.1583805356536	37.5
10	8.0	1.2170955655382727	1541.4908217092102	37.5
10	12.0	1.2070117733233763	1538.283276307528	37.5
10	16.0	1.1728360963202629	1540.679983718578	37.5
10	20.0	1.118942681455078	1539.202328676848	37.5
10	24.0	1.0725803981455906	1539.6530367686553	37.5
10	28.0	1.0435489493369932	1539.478679361098	37.5
10	32.0	1.03082481159777	1539.053678879604	37.5
10	36.0	1.027470334122727	1536.810883524838	37.5
10	40.0	1.0130115885866262	1536.6049854292194	37.5
10	44.0	1.0060807230132447	1535.2147638037509	37.5
10	48.0	1.004710341561161	1536.502771259229	37.5
10	52.0	1.0021336191139185	1536.3662871475092	37.5
10	56.0	1.0036662858861094	1536.4846632207084	37.5
10	60.0	0.9974482995574143	1537.1862374959146	37.5
10	64.0	0.9959195785336317	1535.743406256242	37.5
10	68.0	0.9927651910841359	1534.744668706632	37.5
10	72.0	0.9934993446589492	1534.0596556148157	37.5
10	76.0	0.9892384010996298	1535.4047217625275	37.5
10	80.0	0.9938183827733822	1536.164674949494	37.5
10	84.0	0.9937301694647249	1536.0337980633758	37.5
10	88.0	0.9928870663300939	1534.626965970152	37.5
10	92.0	0.9961487221464954	1535.684124195136	37.5
10	96.0	0.9955809639053149	1535.0611435926046	37.5
10	100.0	0.9955476634988847	1534.4857563819178	37.5
10	104.0	0.996271672103604	1536.2332584319822	37.5
10	108.0	1.0023170817010718	1534.172523158289	37.5
10	112.0	1.0002721898014522	1538.5895302692354	37.5
10	116.0	1.004044605842974	1539.887534689586	37.5
10	120.0	1.003045348207126	1539.1287553185389	37.5
10	124.0	1.0051103137563295	1538.6579669669115	37.5
10	128.0	1.0020659602132382	1546.238318279158	37.5
10	132.0	1.0060522010090502	1548.0028034467891	37.5
10	136.0	1.0070570952216555	1551.3897572559256	37.5
10	140.0	1.0089074296215101	1548.6815288665855	37.5
10	144.0	1.0133073510824653	1547.2935627654963	37.5
10	148.0	1.0122368185285207	1549.6135133975474	37.5
10	152.0	1.0161353183393906	1548.774090755285	37.5
10	156.0	1.012319452827018	1550.1946647499587	37.5
10	160.0	1.0139290913082053	1548.5837277567484	37.5
10	164.0	1.0203023395161739	1547.2997147768845	37.5
10	168.0	1.0179074981737972	1549.1977783740836	37.5
10	172.0	1.0218910336442504	1546.5392375421216	37.5
10	176.0	1.0231379244127152	1548.532098898946	37.5
10	180.0	1.0210553400472846	1546.6546376098063	37.5
10	184.0	1.0250322162553174	1547.0202001968655	37.5
10	188.0	1.0247099662904129	1548.6379032901325	37.5
10	192.0	1.029332868991487	1546.73221099443	37.5
10	196.0	1.0279596781630693	1548.2648186771753	37.5
10	200.0	1.0273540453668712	1548.4206040060678	37.5
10	204.0	1.031067308428921	1546.79181192361	37.5
10	208.0	1.0256772557108764	1546.04362670479	37.5
10	212.0	1.0290096922032417	1547.3247642816932	37.5
10	216.0	1.0331912887052237	1548.265358834747	37.5
10	220.0	1.0338381435117403	1547.6928798247816	37.5
10	224.0	1.0319026872254178	1548.60351837728	37.5
10	228.0	1.0332195782875315	1548.156513064511	37.5
10	232.0	1.0362471454221984	1546.9686698533228	37.5
10	236.0	1.0364841174241712	1546.9849866964785	37.5
10	240.0	1.0361167873742083	1549.7299830960462	37.5
10	244.0	1.0317119413160158	1548.1181194556914	37.5
10	248.0	1.038774865401174	1547.5033380355624	37.5
10	252.0	1.0344764895034815	1545.805664865423	37.5
10	256.0	1.035003555624657	1547.7678589584166	37.5
10	260.0	1.0375551935981933	1548.6680273006914	37.5
10	264.0	1.0343693047159181	1547.177566147035	37.5
10	268.0	1.0413930275961227	1546.5260871940798	37.5
10	272.0	1.0422511839207784	1543.7478935790011	37.5
10	276.0	1.0412827513863703	1543.4226515386215	37.5
10	280.0	1.038298435256041	1542.3021527906567	37.5
10	284.0	1.042336935654209	1544.1070097430004	37.5
10	288.0	1.0392121507071925	1543.0010548940602	37.5
10	292.0	1.0455400066771763	1541.812376046748	37.5
10	296.0	1.0414090487987797	1543.7944442151313	37.5
10	300.0	1.0455055055902034	1543.0863201868467	37.5
10	304.0	1.0363209739295416	1544.999306196774	37.5
10	308.0	1.038390751836354	1542.516052517438	37.5
10	312.0	1.0446707443576886	1543.3731278970677	37.5
10	316.0	1.0405597902792982	1543.3323289127632	37.5
10	320.0	1.0428672726392374	1543.5042302387642	37.5
10	324.0	1.0450023425330652	1542.4713535839182	37.5
10	328.0	1.0446206274357637	1542.8571923303311	37.5
10	332.0	1.042766695088607	1543.0827547597432	37.5
10	336.0	1.0455477394499881	1544.672037751032	37.5
10	340.0	1.0496847761217878	1542.8133340415714	37.5
10	344.0	1.044545980496406	1542.1191834870815	37.5
10	348.0	1.044236632852442	1542.866090628292	37.5
10	352.0	1.047517382022815	1542.809170007887	37.5
10	356.0	1.0407067733641637	1539.5127610923323	37.5
10	360.0	1.0466547912487283	1541.994181443184	37.5
10	364.0	1.0465243852695771	1542.6518711516026	37.5
10	368.0	1.0477789497974719	1538.1089236923451	37.5
10	372.0	1.048381791041427	1531.0000480014676	37.5
10	376.0	1.0454031456892527	1535.9018606700995	37.5
10	380.0	1.0461786075012698	1519.9560983010592	37.5
10	384.0	1.0460562654727061	1516.1165011468263	37.5
10	388.0	1.0467041607889764	1516.5326962142656	37.5
10	392.0	1.0432366059164997	1515.3916106958934	37.5
10	396.0	1.0463080305372654	1517.360823935062	37.5
10	400.0	1.0478083374561311	1516.7615026596732	37.5
10	404.0	1.0445200884268815	1516.4729204798412	37.5
10	408.0	1.0485164221672993	1512.908019113759	37.5
10	412.0	1.0509125819709584	1512.3938335409648	37.5
10	416.0	1.0506412909712186	1512.910935894774	37.5
10	420.0	1.0472162929476498	1516.1724195657634	37.5
10	424.0	1.0472322346652916	1516.557134429772	37.5
10	428.0	1.0445515392809566	1518.107196799811	37.5
10	432.0	1.048089216322148	1516.7749712677034	37.5
10	436.0	1.0505934070509364	1508.8525180667878	37.5
10	440.0	1.049462863096974	1509.4431927793614	37.5
10	444.0	1.0455067368698652	1510.0127724884576	37.5
10	448.0	1.0528713047324867	1508.2619611533858	37.5
10	452.0	1.0531116844039015	1509.5393657652874	37.5
10	456.0	1.0413812855045075	1508.9333819119995	37.5
10	460.0	1.0532711083221877	1509.1873430619623	37.5
10	464.0	1.0506933973906796	1508.2226620019103	37.5
10	468.0	1.0464818520318948	1508.7848720359718	37.5
10	472.0	1.0495942207114508	1507.9757492140905	37.5
10	476.0	1.0577889852934357	1508.7736706767294	37.5
10	480.0	1.051794032230347	1508.4808960196194	37.5
10	484.0	1.0508195387266261	1508.9057584174875	37.5
10	488.0	1.0502843744534658	1508.8259206964535	37.5
10	492.0	1.0521989603305828	1508.7710447351235	37.5
10	496.0	1.0529472388252963	1507.9592414756885	37.5
10	500.0	1.0545305784224703	1508.23666276936	37.5
10	504.0	1.0539876883643924	1508.416349093596	37.5
10	508.0	1.0538235698692362	1508.3996194296444	37.5
10	512.0	1.057232535853952	1512.3667495321306	37.5
10	516.0	1.057081189616017	1508.6904444912702	37.5
10	520.0	1.0546476673235636	1508.4501071567786	37.5
10	524.0	1.0542141608532947	1509.206037208196	37.5
10	528.0	1.0580196651049694	1508.0729686258992	37.5
10	532.0	1.0589597875854357	1508.0510910843109	37.5
10	536.0	1.0651850753064944	1508.864897122368	37.5
10	540.0	1.063150952682821	1509.6896484983558	37.5
10	544.0	1.051779191482624	1508.5780495325953	37.5
10	548.0	1.061124759851689	1507.90452819932	37.5
10	552.0	1.0600902289352065	1509.4696878128912	37.5
10	556.0	1.0606538689742084	1508.6517429805117	37.5
10	560.0	1.05940241778692	1507.4970925111074	37.5
10	564.0	1.0626195397858829	1508.8871158256902	37.5
10	568.0	1.070220095260538	1508.5226075092637	37.5
10	572.0	1.0662524974134	1508.6782440833226	37.5
10	576.0	1.0693511573769567	1507.9108743575086	37.5
10	580.0	1.0766587053051007	1508.2575413691388	37.5
10	584.0	1.0793402509213283	1508.5903973580666	37.5
10	588.0	1.1121180208950585	1508.539943854386	37.5
10	592.0	1.1393083055193935	1508.5324043504515	37.5
10	596.0	1.1561115974810656	1508.1650041932962	37.5
10	600.0	1.1546130512401271	1507.1182086466622	37.5
10	604.0	1.1453910872410928	1505.6889682149326	37.5
10	608.0	1.135194685858152	1506.5669132185085	37.5
10	612.0	1.0986554649378175	1494.3245593359177	37.5
10	616.0	1.0433848573759918	1490.114874230669	37.5
10	620.0	1.0038725879377333	1488.4799887192762	37.5
10	624.0	0.9782432678565507	1487.975152029603	37.5
10	628.0	0.9731015588038598	1486.3312640874296	37.5
10	632.0	0.9605230143918586	1486.5769078166468	37.5
10	636.0	0.960019585666172	1488.9392753582035	37.5
10	640.0	0.9570279339420822	1490.241312252149	37.5
10	644.0	0.9539671403448899	1488.7487957511885	37.5
10	648.0	0.950075941926383	1487.2814820805934	37.5
10	652.0	0.9476592238664445	1488.7297054537228	37.5
10	656.0	0.9359117606070972	1486.8622069581215	37.5
10	660.0	0.9330099308874558	1485.2455911892305	37.5
10	664.0	0.9316771898756955	1484.8335624902331	37.5
10	668.0	0.9286816622527749	1485.6788718816822	37.5
11	0.0	1.1080994063993008	1118.430466077289	37.5
11	4.0	1.15455673520521	1110.1591414522754	37.5
11	8.0	1.1747001446321212	1098.140403947218	37.5
11	12.0	1.1637597818947332	1089.3581853959604	37.5
11	16.0	1.1294044379890968	1089.9609636565135	37.5
11	20.0	1.0778347966749329	1088.9917465081337	37.5
11	24.0	1.0291567579777587	1088.807011336432	37.5
11	28.0	1.0043235870533824	1088.3309996078913	37.5
11	32.0	0.9959080212322238	1088.4117893719574	37.5
11	36.0	0.9881321868200993	1083.486924141633	37.5
11	40.0	0.9779879441076568	1082.363703459259	37.5
11	44.0	0.9773934478849353	1084.1499201573845	37.5
11	48.0	0.9738382852103533	1083.2341381664878	37.5
11	52.0	0.9711431298595655	1085.532298844416	37.5
11	56.0	0.9668296696895683	1083.4617109842634	37.5
11	60.0	0.964025833095055	1082.219631500408	37.5
11	64.0	0.9663965815671081	1080.8200889410662	37.5
11	68.0	0.9634439780906255	1082.085553532281	37.5
11	72.0	0.9669585329216682	1082.099863932668	37.5
11	76.0	0.963751420759544	1081.534277572354	37.5
11	80.0	0.9657292987615187	1083.675857069759	37.5
11	84.0	0.9671606490156056	1081.2952802302389	37.5
11	88.0	0.967925942963902	1079.9933614033037	37.5
11	92.0	0.9724514310584457	1085.2056552758656	37.5
11	96.0	0.9733946001490575	1081.5033333367417	37.5
11	100.0	0.9734457922537073	1080.8287686451893	37.5
11	104.0	0.970917326565388	1083.378353237028	37.5
11	108.0	0.9809845956184157	1080.2053750678317	37.5
11	112.0	0.9785671002952792	1083.203780161729	37.5
11	116.0	0.9799235858726207	1083.11128432103	37.5
11	120.0	0.9816720314740066	1080.962742813393	37.5
11	124.0	0.9838591820001013	1081.8065340904386	37.5
11	128.0	0.9875449527110388	1077.0044918492342	37.5
11	132.0	0.9854597701903424	1073.5898761479357	37.5
11	136.0	0.9888333099370777	1071.858546967756	37.5
11	140.0	0.9937978151092559	1072.3155333078726	37.5
11	144.0	0.9978463595456598	1073.9685323201927	37.5
11	148.0	1.0022082014687632	1074.223473718302	37.5
11	152.0	0.9997017945872128	1073.4653516060123	37.5
11	156.0	1.0009271239101587	1072.3215345180083	37.5
11	160.0	1.0014056273577188	1072.353333279695	37.5
11	164.0	1.0095699601485393	1073.3260386090642	37.5
11	168.0	1.0042635935465154	1072.4835918940232	37.5
11	172.0	1.0075290503426333	1071.1476638941683	37.5
11	176.0	1.0074825645941978	1072.7116988446858	37.5
11	180.0	1.0106944351380238	1071.654003161449	37.5
11	184.0	1.0094788066181077	1071.3665969462093	37.5
11	188.0	1.0107477072869704	1072.216429923348	37.5
11	192.0	1.0127364326031225	1072.876794677779	37.5
11	196.0	1.0138383834820783	1072.4528587060158	37.5
11	200.0	1.0187909227920946	1072.5312238442195	37.5
11	204.0	1.0149789883231575	1070.5191647138904	37.5
11	208.0	1.0193024614491106	1071.4463464506512	37.5
11	212.0	1.0193295917657166	1073.094309876774	37.5
11	216.0	1.0212397065700116	1069.933226185329	37.5
11	220.0	1.0249543254138578	1069.161390881838	37.5
11	224.0	1.0197448822953483	1069.196118914346	37.5
11	228.0	1.0190998433113634	1069.7937853791111	37.5
11	232.0	1.0221217687997357	1071.1013060495106	37.5
11	236.0	1.0228597493670097	1070.694334785298	37.5
11	240.0	1.0245710747829488	1071.0139682606723	37.5
11	244.0	1.0231194326382547	1070.066262774002	37.5
11	248.0	1.0284132331345885	1069.8497547271747	37.5
11	252.0	1.0296846050141153	1070.1209770296473	37.5
11	256.0	1.0297621480282657	1069.672180427251	37.5
11	260.0	1.0318554705873617	1070.616246821358	37.5
11	264.0	1.030740407335096	1068.8983041995102	37.5
11	268.0	1.029793178306027	1070.0654042903466	37.5
11	272.0	1.0348799433742106	1066.4947198466216	37.5
11	276.0	1.0343153357941508	1066.4814509480266	37.5
11	280.0	1.030923585176315	1065.5768326350646	37.5
11	284.0	1.0355763276136793	1065.604138810197	37.5
11	288.0	1.0311816296446983	1065.5427596299387	37.5
11	292.0	1.0328438690130286	1064.805711747505	37.5
11	296.0	1.0385122790332717	1065.1744427847373	37.5
11	300.0	1.042132913833657	1064.761399912662	37.5
11	304.0	1.0364539146762553	1064.6415868301574	37.5
11	308.0	1.0394393182722894	1064.875764646184	37.5
11	312.0	1.043814660809441	1065.7857560976374	37.5
11	316.0	1.043088592128423	1064.730633526971	37.5
11	320.0	1.0399424798505819	1066.0641409462137	37.5
11	324.0	1.040508386117414	1064.9507699372125	37.5
11	328.0	1.0447797297047299	1064.764010024961	37.5
11	332.0	1.040677310925433	1064.1340836573506	37.5
11	336.0	1.0427725584275727	1063.2734327639453	37.5
11	340.0	1.0440399243445493	1064.4337907521535	37.5
11	344.0	1.040318514224144	1064.278033082914	37.5
11	348.0	1.0470858065947808	1063.866950648823	37.5
11	352.0	1.0454446095857903	1064.7958612615964	37.5
11	356.0	1.041121056471187	1065.2539971022934	37.5
11	360.0	1.048945844916782	1065.4112956389731	37.5
11	364.0	1.0486161584262594	1065.8380838804126	37.5
11	368.0	1.0477720179009926	1065.7133663330935	37.5
11	372.0	1.0527516104645929	1105.713951142762	37.5
11	376.0	1.0502327174660033	1107.875650180567	37.5
11	380.0	1.0557685665436842	1106.9393522788785	37.5
11	384.0	1.0560251812863666	1106.3238637285276	37.5
11	388.0	1.0550242619540304	1107.2490764310735	37.5
11	392.0	1.0559440195751946	1106.8540869926833	37.5
11	396.0	1.0550216327164843	1107.8011645009967	37.5
11	400.0	1.062142048084626	1107.1075538074797	37.5
11	404.0	1.061998066572312	1109.0789975614025	37.5
11	408.0	1.0603790584338095	1108.852533530104	37.5
11	412.0	1.0613999015775006	1108.2218942879408	37.5
11	416.0	1.0628695425905068	1108.6524292480433	37.5
11	420.0	1.064035927035932	1108.7981151072547	37.5
11	424.0	1.0612020717350374	1109.039202893721	37.5
11	428.0	1.0658200091211567	1110.041558316244	37.5
11	432.0	1.065224472388682	1109.5254254338877	37.5
11	436.0	1.0642774254488199	1112.8295389941231	37.5
11	440.0	1.0638540410550184	1114.2804577127188	37.5
11	444.0	1.07138241428466	1113.6074077377866	37.5
11	448.0	1.070040389842469	1114.7060001488903	37.5
11	452.0	1.0745943879042514	1114.4738105664017	37.5
11	456.0	1.0666936663089948	1115.463488663903	37.5
11	460.0	1.0749767732881468	1115.1468654165417	37.5
11	464.0	1.077692918972787	1114.8385197906443	37.5
11	468.0	1.0793601788006766	1113.7833194946218	37.5
11	472.0	1.0864493528634773	1114.7093162702788	37.5
11	476.0	1.1019712081576674	1114.3625180550146	37.5
11	480.0	1.132388766964503	1115.0061792251695	37.5
11	484.0	1.1486498784256243	1115.3782855849422	37.5
11	488.0	1.1626377622161046	1114.7497067010574	37.5
11	492.0	1.1653518008684947	1115.8755763327424	37.5
11	496.0	1.1425342273998573	1115.2039362148057	37.5
11	500.0	1.1130197250574372	1115.4607693789003	37.5
11	504.0	1.0616569370822166	1113.8344197571444	37.5
11	508.0	1.021101247582529	1113.4710797102762	37.5
11	512.0	0.9972936811091746	1111.8296376163375	37.5
11	516.0	0.9932968740698312	1109.1426638827145	37.5
11	520.0	0.9903572249397767	1107.1400618875432	37.5
11	524.0	0.9733433027217693	1103.5390317276774	37.5
11	528.0	0.9783559314700349	1105.625889151397	37.5
11	532.0	0.9655911909568089	1104.1577555003469	37.5
11	536.0	0.972758585340309	1104.6711976481931	37.5
11	540.0	0.9638908399931375	1104.1459374682202	37.5
11	544.0	0.9652778385189927	1106.9072562201018	37.5
11	548.0	0.966844064849843	1109.441097941263	37.5
11	552.0	0.9721128150738678	1108.6413283539734	37.5
11	556.0	0.9666405391916908	1109.476069045228	37.5
11	560.0	0.9670634273929403	1112.8754814716272	37.5
11	564.0	0.9659587952509509	1110.6683149989683	37.5
11	568.0	0.9667949219006983	1111.6712052252967	37.5
11	572.0	0.9698619794996177	1111.8032997862574	37.5
11	576.0	0.9727473901083654	1111.235056916271	37.5
11	580.0	0.9728162448660763	1114.1264968416915	37.5
11	584.0	0.9738654419005432	1111.7396415180706	37.5
11	588.0	0.9732840300879686	1113.5889598220558	37.5
11	592.0	0.9807861564590851	1113.192431769629	37.5
11	596.0	0.978909518105681	1114.8999824295736	37.5
11	600.0	0.9806681867153927	1116.8310852613886	37.5
11	604.0	0.9866633948363835	1117.8759344550338	37.5
11	608.0	0.9866803281574077	1119.113451437588	37.5
11	612.0	0.9864611698154226	1119.4091474039874	37.5
11	616.0	0.9872243307187247	1116.9925642184776	37.5
11	620.0	0.9930461899148266	1119.3197953861356	37.5
11	624.0	0.9891558530359832	1118.85648938827	37.5
11	628.0	0.9952465539395774	1118.5773940765978	37.5
11	632.0	0.9939594163868699	1119.5458849588194	37.5
11	636.0	0.9959887736088857	1121.8080435839563	37.5
11	640.0	1.0011168469142733	1120.9683802309376	37.5
11	644.0	0.9986994296293679	1121.7149896517385	37.5
11	648.0	1.0063240760239283	1120.65233417657	37.5
11	652.0	1.00321383531983	1120.0255822122176	37.5
11	656.0	1.0049827269378675	1120.25723710837	37.5
11	660.0	1.003664035926893	1121.9530504853058	37.5
11	664.0	1.0065461949426622	1120.7407099316256	37.5
11	668.0	1.0027325956581197	1121.7244689976158	37.5
12	0.0	1.1491312840611747	1523.0471541197874	37.5
12	4.0	1.1984927159332963	1519.6948201529008	37.5
12	8.0	1.225357442507145	1529.7029946326336	37.5
12	12.0	1.2146650215633938	1544.4668276532084	37.5
12	16.0	1.1936161209054934	1543.766826715724	37.5
12	20.0	1.141963383206974	1542.1864160778189	37.5
12	24.0	1.0834837829792359	1543.079645156547	37.5
12	28.0	1.0524234616541033	1545.004892483239	37.5
12	32.0	1.0427965226976665	1543.0477412498822	37.5
12	36.0	1.031268442358347	1543.3627804588882	37.5
12	40.0	1.0189361000052628	1542.7370574377348	37.5
12	44.0	1.0151224890401613	1542.5914704815227	37.5
12	48.0	1.0103707544815408	1542.384987476182	37.5
12	52.0	1.0113522286632566	1542.421953964537	37.5
12	56.0	1.009012811916541	1543.1255454928564	37.5
12	60.0	1.0075878731792014	1540.4194912800651	37.5
12	64.0	1.0064489705730268	1543.7743222524878	37.5
12	68.0	1.0031751500551604	1543.0077457451664	37.5
12	72.0	0.9984805134692493	1543.8723062483011	37.5
12	76.0	0.9967681078998343	1540.5793578034516	37.5
12	80.0	1.001326906638666	1541.326746331746	37.5
12	84.0	1.0006343046783983	1541.695571714611	37.5
12	88.0	1.0003989287164472	1540.735643045182	37.5
12	92.0	1.004633868794584	1543.0495883513452	37.5
12	96.0	0.9990355494879863	1541.2489250698711	37.5
12	100.0	1.0045503165626044	1539.2918615660851	37.5
12	104.0	1.003594491647512	1540.5650988047337	37.5
12	108.0	1.0029057395733314	1540.5615229152509	37.5
12	112.0	1.0036390781916436	1539.482152120208	37.5
12	116.0	1.009307554569559	1540.7507197633656	37.5
12	120.0	1.0096802004819114	1540.0494819662235	37.5
12	124.0	1.0118897362998847	1539.6750528921114	37.5
12	128.0	1.0115537690575391	1539.4001965764962	37.5
12	132.0	1.0140778249611722	1540.4173229005703	37.5
12	136.0	1.011778675941907	1538.7242110694126	37.5
12	140.0	1.0165965355965507	1538.1088627984711	37.5
12	144.0	1.0160127969692156	1537.4953228118693	37.5
12	148.0	1.0240879463936239	1539.78108049682	37.5
12	152.0	1.0174819194037603	1538.309814604914	37.5
12	156.0	1.0228226352094059	1538.3478703771248	37.5
12	160.0	1.0205198964314917	1537.6985122638212	37.5
12	164.0	1.0269290596772485	1538.8439359966694	37.5
12	168.0	1.0241048694364998	1538.385469379721	37.5
12	172.0	1.0279544047020377	1538.6949283399024	37.5
12	176.0	1.0296937081497792	1539.038895587502	37.5
12	180.0	1.0292485394088315	1537.8590916153903	37.5
12	184.0	1.0286509099762908	1538.5392788587312	37.5
12	188.0	1.0306697203564956	1537.962963846737	37.5
12	192.0	1.0294136823648503	1537.1724106468396	37.5
12	196.0	1.033564497229438	1537.4314756840663	37.5
12	200.0	1.0294533004749105	1539.5949227252972	37.5
12	204.0	1.0306744300655402	1538.9924422537565	37.5
12	208.0	1.0347894513946165	1536.9716269505473	37.5
12	212.0	1.031726152012574	1537.0942696585114	37.5
12	216.0	1.0381162999425904	1537.7193651343157	37.5
12	220.0	1.0396046324378512	1540.649336810062	37.5
12	224.0	1.0358869824847419	1538.3276139435543	37.5
12	228.0	1.040009365420322	1538.8383467653657	37.5
12	232.0	1.0347403154251367	1539.649295906692	37.5
12	236.0	1.0352668527299929	1538.7065796215206	37.5
12	240.0	1.033166102907926	1539.5491062884796	37.5
12	244.0	1.0394458527531238	1538.459765508365	37.5
12	248.0	1.0395124067088184	1539.1949792272678	37.5
12	252.0	1.0392870976787292	1538.750209764368	37.5
12	256.0	1.0380349876114023	1538.5742652945228	37.5
12	260.0	1.0387315181971941	1539.5177148892376	37.5
12	264.0	1.0415513910236722	1538.6634126683746	37.5
12	268.0	1.0450017607351243	1538.428522038062	37.5
12	272.0	1.0414077493534435	1533.7272605797425	37.5
12	276.0	1.0436249589308468	1535.4732168857065	37.5
12	280.0	1.0426217127837505	1536.1912988023305	37.5
12	284.0	1.041148936610506	1537.5506673499228	37.5
12	288.0	1.0412376534239443	1536.8888765607314	37.5
12	292.0	1.047123076085409	1537.952361499591	37.5
12	296.0	1.046747205294027	1537.2191429297934	37.5
12	300.0	1.0459580180159154	1537.7831080906342	37.5
12	304.0	1.0490868962263609	1536.864767288717	37.5
12	308.0	1.042783397447251	1536.4375545567912	37.5
12	312.0	1.045611802453706	1538.467644223275	37.5
12	316.0	1.046611641632566	1536.6385350354044	37.5
12	320.0	1.0475968356366492	1536.5786977193338	37.5
12	324.0	1.0483970530193507	1537.984471395824	37.5
12	328.0	1.0466329861406873	1536.8675298626588	37.5
12	332.0	1.0444023546886727	1536.180877934835	37.5
12	336.0	1.0467751464869293	1536.541885338847	37.5
12	340.0	1.0447869798201623	1535.888475635218	37.5
12	344.0	1.0473920133953412	1535.5334228026986	37.5
12	348.0	1.0463218884838554	1536.763182355952	37.5
12	352.0	1.0488320535822828	1535.778643025864	37.5
12	356.0	1.0479861064971319	1534.9193222005408	37.5
12	360.0	1.0541492672244797	1535.5856784624937	37.5
12	364.0	1.0527855104606305	1534.6963605388391	37.5
12	368.0	1.050814252077354	1530.9278837574489	37.5
12	372.0	1.0483695877690984	1527.0248321871825	37.5
12	376.0	1.050438940910567	1528.0268627485527	37.5
12	380.0	1.053041295173131	1527.826873159585	37.5
12	384.0	1.0493992902790819	1529.2646803168595	37.5
12	388.0	1.0541707952242192	1528.071353067141	37.5
12	392.0	1.050396957744435	1528.9281972916042	37.5
12	396.0	1.0533871099920304	1529.6713256463254	37.5
12	400.0	1.0490104791994521	1528.2748250851537	37.5
12	404.0	1.0519171825648383	1529.4969792825848	37.5
12	408.0	1.0509317291345222	1528.7675254649482	37.5
12	412.0	1.058485843299997	1527.5052871545076	37.5
12	416.0	1.0579213280903532	1529.7248287231744	37.5
12	420.0	1.0553694132392826	1528.907944629386	37.5
12	424.0	1.0625354172668002	1529.367437268991	37.5
12	428.0	1.0543638132894724	1527.8889760441032	37.5
12	432.0	1.0558872109634172	1529.1486761125373	37.5
12	436.0	1.0549240244418205	1528.652802197871	37.5
12	440.0	1.0493762478964865	1528.0538385152647	37.5
12	444.0	1.0568258428572488	1527.8563448062384	37.5
12	448.0	1.052063573137377	1527.7736701678143	37.5
12	452.0	1.0520836943453333	1527.731947291335	37.5
12	456.0	1.058071138988103	1527.2700824663034	37.5
12	460.0	1.0547864191305716	1527.6834335554845	37.5
12	464.0	1.0512495317343433	1525.7254151984073	37.5
12	468.0	1.0543657937640314	1526.3979364051918	37.5
12	472.0	1.0550953865472317	1525.8876341222322	37.5
12	476.0	1.0590452529657255	1526.1049390538185	37.5
12	480.0	1.0552252428656415	1526.5069888504906	37.5
12	484.0	1.0583728502516452	1528.0427684807023	37.5
12	488.0	1.0568772088765734	1526.1657648333492	37.5
12	492.0	1.0595903774278572	1526.301480791297	37.5
12	496.0	1.0511418157669619	1524.8099450749976	37.5
12	500.0	1.0539984185877294	1526.4922841591574	37.5
12	504.0	1.052785301623405	1527.0689310466744	37.5
12	508.0	1.0562836128217374	1527.0178657375343	37.5
12	512.0	1.0648482180340684	1532.276068479358	37.5
12	516.0	1.0643129411484904	1529.9278377891908	37.5
12	520.0	1.066001337656555	1529.9371119047823	37.5
12	524.0	1.0646233519218304	1529.537328506119	37.5
12	528.0	1.0695552514454292	1529.2665680514033	37.5
12	532.0	1.0630359769562414	1529.192217753796	37.5
12	536.0	1.066092721828044	1529.8162097815334	37.5
12	540.0	1.0674077314111596	1529.8228307761176	37.5
12	544.0	1.058856107259206	1529.2731889148113	37.5
12	548.0	1.066374011685268	1529.779755117626	37.5
12	552.0	1.0622872669099417	1529.6154399847337	37.5
12	556.0	1.0676760542661867	1529.3554795667608	37.5
12	560.0	1.0648298052186693	1530.2243863870526	37.5
12	564.0	1.0696405894069914	1528.6709795844267	37.5
12	568.0	1.0722646643106544	1528.547922081668	37.5
12	572.0	1.0706432253064158	1529.6243194989513	37.5
12	576.0	1.077720213724544	1529.3085228088028	37.5
12	580.0	1.0785776591436735	1528.2594259217096	37.5
12	584.0	1.0919924705069994	1528.8973190934664	37.5
12	588.0	1.1066595873838334	1528.6443790534397	37.5
12	592.0	1.1395790662245118	1528.324995604353	37.5
12	596.0	1.1568952689075995	1528.75367796245	37.5
12	600.0	1.1584760506944356	1528.5480895918265	37.5
12	604.0	1.157510679102357	1525.549764585925	37.5
12	608.0	1.1446435147361094	1525.995625805274	37.5
12	612.0	1.1192212475343786	1512.6429635685597	37.5
12	616.0	1.0625111902184827	1505.8433314856543	37.5
12	620.0	1.020028074784083	1505.088848199797	37.5
12	624.0	0.9914747836711433	1503.5932927277283	37.5
12	628.0	0.9737549159304928	1504.1740477153285	37.5
12	632.0	0.9674257685859654	1505.3891636657745	37.5
12	636.0	0.9622598331073253	1507.818568991392	37.5
12	640.0	0.9605978922609425	1507.1031380191275	37.5
12	644.0	0.9611174841631961	1508.576519961492	37.5
12	648.0	0.9542953432975849	1505.7170661254788	37.5
12	652.0	0.9553455171357579	1503.5339248302623	37.5
12	656.0	0.9473264258755109	1499.4662246287412	37.5
12	660.0	0.945776756031502	1496.7390911756902	37.5
12	664.0	0.9388078772779407	1498.276502677791	37.5
12	668.0	0.9388636879704328	1499.667578441841	37.5
13	0.0	1.181169921608828	1695.0237093400185	37.5
13	4.0	1.2243850844561914	1697.8221718462728	37.5
13	8.0	1.2373489609800767	1701.0447478103883	37.5
13	12.0	1.2337208169533582	1693.6159613464415	37.5
13	16.0	1.2071054973434343	1694.4031670230888	37.5
13	20.0	1.1456995895733049	1692.8869642388916	37.5
13	24.0	1.0999230227300845	1691.5884441370429	37.5
13	28.0	1.0718482061020391	1692.663417278124	37.5
13	32.0	1.061108125886458	1692.760631906845	37.5
13	36.0	1.046696867134019	1690.737054756857	37.5
13	40.0	1.038949839236368	1689.7242583257848	37.5
13	44.0	1.0332728534672944	1690.62781852083	37.5
13	48.0	1.0286178823905936	1691.3041370497026	37.5
13	52.0	1.02553176590708	1691.0990452423257	37.5
13	56.0	1.019849265436314	1690.7592019700749	37.5
13	60.0	1.0206813965305646	1691.324400684637	37.5
13	64.0	1.018510044196609	1690.7057001903138	37.5
13	68.0	1.0131989016567735	1689.156649997424	37.5
13	72.0	1.0118718189365945	1692.6027921770842	37.5
13	76.0	1.011128410162494	1692.3220443322843	37.5
13	80.0	1.009721312242291	1689.1930335364716	37.5
13	84.0	1.011022166967631	1689.491657791434	37.5
13	88.0	1.0110485793344626	1689.8157872291526	37.5
13	92.0	1.0167898094317414	1692.2940430943547	37.5
13	96.0	1.0162458403645922	1687.6566003329613	37.5
13	100.0	1.0121502993567193	1690.074876953623	37.5
13	104.0	1.0111836752278056	1689.888733270316	37.5
13	108.0	1.0106569526098166	1690.4522547184183	37.5
13	112.0	1.017018222469049	1692.667508081009	37.5
13	116.0	1.0150236007166809	1693.2688762788762	37.5
13	120.0	1.0168733763623408	1693.4832757262905	37.5
13	124.0	1.017181558770349	1693.054415446729	37.5
13	128.0	1.0189117538326184	1700.915598548525	37.5
13	132.0	1.018802613791347	1702.4800378344194	37.5
13	136.0	1.019524710979193	1700.861391579879	37.5
13	140.0	1.01798656085557	1701.6838746065664	37.5
13	144.0	1.019269258685716	1701.017304360479	37.5
13	148.0	1.0268181923900368	1700.9448168415283	37.5
13	152.0	1.0199615807137183	1701.23025664611	37.5
13	156.0	1.0190547078573842	1700.9202246842297	37.5
13	160.0	1.023985406869635	1699.988154880758	37.5
13	164.0	1.0286015857962265	1700.8155459121094	37.5
13	168.0	1.0249245378111056	1701.3952668205611	37.5
13	172.0	1.0293853426187947	1700.2522870274968	37.5
13	176.0	1.0279953350712887	1700.908034127026	37.5
13	180.0	1.0284689325173175	1701.7262762021005	37.5
13	184.0	1.0288464909131227	1700.365161815132	37.5
13	188.0	1.0264713807567398	1701.2243069851936	37.5
13	192.0	1.0259056130102606	1700.7796246464773	37.5
13	196.0	1.0273634286318765	1700.5007049768235	37.5
13	200.0	1.031784303877785	1700.9447864625042	37.5
13	204.0	1.0320535191955345	1700.0439610162211	37.5
13	208.0	1.0333243552144935	1701.093864392118	37.5
13	212.0	1.0321572248561306	1700.7747495972174	37.5
13	216.0	1.0358495091600795	1700.9490980471971	37.5
13	220.0	1.0352147296042165	1700.030535213229	37.5
13	224.0	1.0365780409274945	1700.825231789146	37.5
13	228.0	1.0300357932603728	1701.7121357144135	37.5
13	232.0	1.0307794550128544	1701.5909679021136	37.5
13	236.0	1.0375557581999093	1699.6124344351306	37.5
13	240.0	1.0325398342898109	1701.3793649273869	37.5
13	244.0	1.036534646804513	1700.5536638099477	37.5
13	248.0	1.0326697087707013	1701.030784996514	37.5
13	252.0	1.0383597978136083	1701.187145571026	37.5
13	256.0	1.031761024454142	1700.6534580032662	37.5
13	260.0	1.037042947533598	1700.332708587934	37.5
13	264.0	1.0328946266684924	1700.589435429022	37.5
13	268.0	1.038393261916804	1701.0562961122073	37.5
13	272.0	1.0355914647233622	1695.6126766155633	37.5
13	276.0	1.0326291428877399	1694.1445924373734	37.5
13	280.0	1.033376576488077	1692.631322772546	37.5
13	284.0	1.0360403169009504	1693.343412674197	37.5
13	288.0	1.0344893685073626	1693.0326621001702	37.5
13	292.0	1.0335904295378968	1693.6418605123397	37.5
13	296.0	1.0373606480223627	1693.2966891287908	37.5
13	300.0	1.0407629422580837	1692.7689444623295	37.5
13	304.0	1.0377290593641824	1692.404799942604	37.5
13	308.0	1.0325966243744653	1692.597296176329	37.5
13	312.0	1.040951198767974	1694.710933101729	37.5
13	316.0	1.0424307090179448	1693.1640704398535	37.5
13	320.0	1.0377786253558094	1693.1021635955512	37.5
13	324.0	1.0384144902978556	1691.7514259035286	37.5
13	328.0	1.0391915524134163	1692.9173566686668	37.5
13	332.0	1.0319635307806798	1693.547097331933	37.5
13	336.0	1.0375090930188624	1692.4671918809145	37.5
13	340.0	1.0367067133544972	1692.0104450767524	37.5
13	344.0	1.0379653754093432	1691.8373347501283	37.5
13	348.0	1.0371814908058414	1692.128164522893	37.5
13	352.0	1.0331385735787386	1692.509188179643	37.5
13	356.0	1.0390131189881509	1691.8701676551489	37.5
13	360.0	1.03846173628901	1692.2189082575078	37.5
13	364.0	1.0394036931877149	1693.6619228515117	37.5
13	368.0	1.03571806099713	1692.5449645086164	37.5
13	372.0	1.035567118476522	1688.6797289777658	37.5
13	376.0	1.0379399323623906	1691.5186924917034	37.5
13	380.0	1.0348927829691354	1677.9113886112702	37.5
13	384.0	1.0377409797485142	1677.303512912005	37.5
13	388.0	1.0343046536948046	1678.235157362146	37.5
13	392.0	1.0307742395466588	1676.5506991409304	37.5
13	396.0	1.0316502021142648	1678.0811008876776	37.5
13	400.0	1.0304539374828114	1677.5775425088898	37.5
13	404.0	1.0388063788313258	1678.49561622822	37.5
13	408.0	1.0340662940568106	1676.825555435135	37.5
13	412.0	1.034439326235189	1677.3358502032256	37.5
13	416.0	1.0379045713109811	1676.349474257975	37.5
13	420.0	1.0329706395694378	1678.1360649258547	37.5
13	424.0	1.035819408629181	1676.9881000260314	37.5
13	428.0	1.0311687816807	1677.656017407937	37.5
13	432.0	1.0328980402841914	1676.155170108368	37.5
13	436.0	1.0341536848607533	1676.2432972302995	37.5
13	440.0	1.02686029320277	1676.234638235512	37.5
13	444.0	1.0324816305637317	1676.6117428907917	37.5
13	448.0	1.0313671499988828	1675.6167401927544	37.5
13	452.0	1.0297916715878626	1675.6070741205913	37.5
13	456.0	1.029420713279933	1676.0986886893695	37.5
13	460.0	1.026646333518489	1676.0484414874898	37.5
13	464.0	1.0317557921063458	1676.34892362483	37.5
13	468.0	1.0351568897558507	1675.1015648854952	37.5
13	472.0	1.0303001378252539	1676.9211510067776	37.5
13	476.0	1.036095630506164	1674.7330337371843	37.5
13	480.0	1.0349781584757747	1676.5424911596117	37.5
13	484.0	1.0355517749218333	1675.7687565602585	37.5
13	488.0	1.0339163891617702	1677.1580950318491	37.5
13	492.0	1.0371280099852107	1674.88078081896	37.5
13	496.0	1.0327511671655503	1675.6921213611952	37.5
13	500.0	1.0335679767536847	1675.104446057819	37.5
13	504.0	1.0367872193110674	1675.958456703875	37.5
13	508.0	1.0317492105814567	1675.6938522997984	37.5
13	512.0	1.0363474407148048	1673.953567344092	37.5
13	516.0	1.0378749184643998	1670.474585628761	37.5
13	520.0	1.0373814401330264	1670.7959263912935	37.5
13	524.0	1.0425190965351963	1667.3034156345038	37.5
13	528.0	1.0393139197231682	1669.821820253997	37.5
13	532.0	1.041262959999287	1669.6970735382265	37.5
13	536.0	1.0476067232819215	1669.2121296270388	37.5
13	540.0	1.045207395261032	1668.8292484988574	37.5
13	544.0	1.04307891192891	1668.9957475014712	37.5
13	548.0	1.0446557098408085	1669.007475402792	37.5
13	552.0	1.0499635156003762	1667.7154604945597	37.5
13	556.0	1.0461713091983158	1669.3769475777278	37.5
13	560.0	1.0477386904969472	1668.533239369354	37.5
13	564.0	1.0585209302212206	1668.5393855761613	37.5
13	568.0	1.0589472364989652	1669.1454634183904	37.5
13	572.0	1.0628667421202767	1668.590115714023	37.5
13	576.0	1.066397331208572	1668.106864986611	37.5
13	580.0	1.0812121965452344	1669.2015153453085	37.5
13	584.0	1.1078078173590207	1669.1283005306798	37.5
13	588.0	1.1186945502752628	1668.505725041328	37.5
13	592.0	1.1318577624551245	1669.031532034815	37.5
13	596.0	1.1410738789243131	1668.8632519393716	37.5
13	600.0	1.1356442223235839	1667.3513086003616	37.5
[truncated: 7,231 more rows]
