# Supplementary material for: Mechanistic origins of temperature scaling in the early embryonic cell cycle
Source: Nat Commun. 2025 Aug 28;16:8045. doi: 10.1038/s41467-025-62918-0 (PMC12394406; doi:10.1038/s41467-025-62918-0)
Supplement: Supplementary file 12 — Source Data [file 41467_2025_62918_MOESM12_ESM.zip › Source_Data_NatComm/Fig4/09-20-24/Pos27_processed_spots.csv]

TRACK_ID	TIME	RATIO	POSITION_X	RADIUS
39	0.0	1.012373937804181	1860.6540858267624	37.5
39	4.0	1.0208612733513194	1863.6710453938297	37.5
39	8.0	1.0292577984097444	1864.6891314878712	37.5
39	12.0	1.047233516383907	1865.706329298056	37.5
39	16.0	1.074466077352254	1864.4792802086183	37.5
39	20.0	1.0994955410073293	1865.0765757803224	37.5
39	24.0	1.1123963027237975	1864.595241722211	37.5
39	28.0	1.1095948097923989	1864.8592580237776	37.5
39	32.0	1.104929399714539	1864.4323390854024	37.5
39	36.0	1.1040022550398776	1863.962792906678	37.5
39	40.0	1.0637611401675073	1864.5790323635608	37.5
39	44.0	1.0387764995519735	1864.5793453227525	37.5
39	48.0	1.0099463690031705	1865.7786866679255	37.5
39	52.0	0.9907500841448936	1864.881014950904	37.5
39	56.0	0.9833710506433357	1864.8501891050068	37.5
39	60.0	0.9759919391035464	1865.0607317520423	37.5
39	64.0	0.9729738900797553	1864.3685856014777	37.5
39	68.0	0.9672843062517844	1865.0715739131315	37.5
39	72.0	0.9725985032554516	1864.1210375128503	37.5
39	76.0	0.9721423193078489	1863.3913296356736	37.5
39	80.0	0.9662393789549768	1863.5433885401133	37.5
39	84.0	0.9634322412581668	1863.335477498268	37.5
39	88.0	0.9592393786847396	1863.01572329541	37.5
39	92.0	0.960151855253801	1862.600948846772	37.5
39	96.0	0.9552207510104521	1864.1806186712136	37.5
39	100.0	0.950548473568221	1863.6555943446729	37.5
39	104.0	0.9508999332910808	1863.8647604540035	37.5
39	108.0	0.9590309462732236	1862.6378173487249	37.5
39	112.0	0.9555698481965041	1862.8214621943575	37.5
39	116.0	0.9567598807422414	1862.5244958194744	37.5
39	120.0	0.9575061618909669	1862.03415473375	37.5
39	124.0	0.9620808165875211	1861.61525539228	37.5
39	128.0	0.9602736347763157	1859.7386020101608	37.5
39	132.0	0.9414609858640574	1864.334251980476	37.5
39	136.0	0.9456910497430833	1863.3927470997853	37.5
39	140.0	0.9470088828992619	1863.6611855328413	37.5
39	144.0	0.9438545270977967	1864.0049431709704	37.5
39	148.0	0.9449890484481988	1863.1928624097009	37.5
39	152.0	0.9465501267719404	1863.259245847448	37.5
39	156.0	0.9428533012106253	1863.9837636945333	37.5
39	160.0	0.940944825774942	1863.7753796550487	37.5
39	164.0	0.9436241919559749	1864.0113461473188	37.5
39	168.0	0.9440695576840645	1863.325024420364	37.5
39	172.0	0.9396022086377334	1864.441657721836	37.5
39	176.0	0.9431591927701342	1863.1928902778584	37.5
39	180.0	0.9457664256125241	1863.8934843338388	37.5
39	184.0	0.949804775569516	1864.0760544997104	37.5
39	188.0	0.9407229738695296	1864.4425930549328	37.5
39	192.0	0.9406194967155306	1862.7591913810647	37.5
39	196.0	0.9458171566268353	1860.4284234674503	37.5
39	200.0	0.9434397754708559	1861.5104021863228	37.5
39	204.0	0.9416273650981403	1862.307864796879	37.5
39	208.0	0.9432768347254195	1862.6243814944648	37.5
39	212.0	0.9451088878016478	1861.656094981292	37.5
39	216.0	0.9456537002494028	1861.770099949189	37.5
39	220.0	0.9478544839694346	1861.977444268495	37.5
39	224.0	0.9425491603933341	1861.658665105372	37.5
39	228.0	0.9510905764348973	1861.1438826561807	37.5
39	232.0	0.9467122950234432	1861.5148440998944	37.5
39	236.0	0.9436711206703863	1861.7123755179653	37.5
39	240.0	0.9518632375877879	1860.8617225361877	37.5
39	244.0	0.9487396808750185	1861.4265807643328	37.5
39	248.0	0.9500506986923134	1861.852206117885	37.5
39	252.0	0.9508420079006102	1861.583644239644	37.5
39	256.0	0.9593045272901342	1860.8390292239328	37.5
39	260.0	0.9550305049559547	1861.1938459209	37.5
39	264.0	0.9502241838447628	1861.0142070636828	37.5
39	268.0	0.9514509203720455	1861.76873542242	37.5
39	272.0	0.9531653698334143	1862.4620658544493	37.5
39	276.0	0.9496618709842504	1862.0668622832093	37.5
39	280.0	0.9535126950709653	1861.5710579495037	37.5
39	284.0	0.9590979188526069	1861.792264851454	37.5
39	288.0	0.9566210909769619	1860.785352312603	37.5
39	292.0	0.9603055115413903	1857.2232731486	37.5
39	296.0	0.959992189582907	1856.246001271718	37.5
39	300.0	0.9604227020342692	1857.1073891318888	37.5
39	304.0	0.9603484892170796	1857.4242809126035	37.5
39	308.0	0.9556538148024102	1857.844700590694	37.5
39	312.0	0.965787809059534	1856.81313103242	37.5
39	316.0	0.9619966092636002	1856.3519779341452	37.5
39	320.0	0.9604356640854981	1857.8378732075	37.5
39	324.0	0.965134503621101	1858.0072350524451	37.5
39	328.0	0.9611453728573575	1857.6864579611656	37.5
39	332.0	0.9672997814867638	1857.4399403867733	37.5
39	336.0	0.9670897301212893	1857.3078482831145	37.5
39	340.0	0.9662936636627917	1856.4262957190208	37.5
39	344.0	0.9687913048154219	1857.6081718465844	37.5
39	348.0	0.9675305987266164	1856.630872412702	37.5
39	352.0	0.9702306970644827	1856.8968890314677	37.5
39	356.0	0.9744025964483026	1857.18654160762	37.5
39	360.0	0.965019437111035	1856.3492883761685	37.5
39	364.0	0.9621284863536018	1856.882930848232	37.5
39	368.0	0.9667667942343102	1856.4077104246635	37.5
39	372.0	0.9728528153601846	1856.3407923289728	37.5
39	376.0	0.9695838474094005	1856.3455669578584	37.5
39	380.0	0.9725904539078265	1856.670950742503	37.5
39	384.0	0.9673101545912914	1858.2267486159724	37.5
39	388.0	0.971361354843736	1857.7825352085963	37.5
39	392.0	0.9698050399340357	1856.1491610407504	37.5
39	396.0	0.978607701961893	1857.279385683781	37.5
39	400.0	0.9715678226144026	1856.3461392192032	37.5
39	404.0	0.9769956432831234	1856.9369036079863	37.5
39	408.0	0.9763499044712246	1857.9998957063424	37.5
39	412.0	0.9709316855868981	1857.7712046230893	37.5
39	416.0	0.9746903985477076	1857.159107698783	37.5
39	420.0	0.9762539480821133	1857.4339219500168	37.5
39	424.0	0.9704441853776432	1858.4698035701783	37.5
39	428.0	0.9775407235631178	1857.188587279042	37.5
39	432.0	0.9746897543929528	1857.4099039268776	37.5
39	436.0	0.9804350345873862	1857.0651306536145	37.5
39	440.0	0.9742436649309167	1856.8466051628227	37.5
39	444.0	0.9787103407278285	1856.1272569049947	37.5
39	448.0	0.9761543300599623	1857.1444686832044	37.5
39	452.0	0.9862644446182494	1856.8216037523416	37.5
39	456.0	0.9822965142407282	1856.277399661949	37.5
39	460.0	0.9789427187323111	1857.3567251308127	37.5
39	464.0	0.9778732843488945	1857.4601173814383	37.5
39	468.0	0.9805673477301919	1857.4783966874177	37.5
39	472.0	0.9845117136437228	1857.6761775296543	37.5
39	476.0	0.9834845499690312	1855.73007024431	37.5
39	480.0	0.981355642542125	1855.8981914244864	37.5
39	484.0	0.9814215863886967	1857.5535914631296	37.5
39	488.0	0.9843094186987907	1856.347877496939	37.5
39	492.0	0.9800548799097404	1857.6197977142428	37.5
39	496.0	0.9786716277847475	1856.53573638003	37.5
39	500.0	0.9784202421693255	1856.7791421434383	37.5
39	504.0	0.9832411074862394	1856.917245398406	37.5
39	508.0	0.9810035708410951	1857.2321879673943	37.5
39	512.0	0.9796879258373186	1855.2874627832025	37.5
39	516.0	0.9837284348520485	1857.111136063341	37.5
39	520.0	0.9833828831039589	1857.091849229527	37.5
39	524.0	0.9861742081344402	1857.1849506802755	37.5
39	528.0	0.9842327485395793	1857.621927761315	37.5
39	532.0	0.9818603618304156	1857.373183623173	37.5
39	536.0	0.9828300144104173	1858.2054736479663	37.5
39	540.0	0.9842888106254158	1857.57942156336	37.5
39	544.0	0.9871966207227719	1857.1045042201813	37.5
39	548.0	0.9891009111886186	1857.3503841341824	37.5
39	552.0	0.9862027028756567	1857.3238780719744	37.5
39	556.0	0.9882726424942188	1857.7326675215727	37.5
39	560.0	0.9904606019315418	1857.6128076440232	37.5
39	564.0	0.9915161485916733	1856.7109598586997	37.5
39	568.0	0.9938909575679339	1856.71822238376	37.5
39	572.0	0.9850745378805107	1857.4211506550491	37.5
39	576.0	0.9873520591948437	1855.6466670528607	37.5
39	580.0	0.989750279640552	1857.282294889575	37.5
39	584.0	0.9880942058582604	1857.7352944453096	37.5
39	588.0	0.9889950547308293	1857.226342950532	37.5
39	592.0	0.9875640432081628	1857.3717419895208	37.5
39	596.0	0.9885832240524184	1857.8757200660975	37.5
39	600.0	0.9838930498424316	1857.0935394333808	37.5
39	604.0	0.9886976051689637	1857.7159900288907	37.5
39	608.0	0.9923750803307891	1856.3074667119904	37.5
39	612.0	0.9933928304741343	1856.0239849783677	37.5
39	616.0	0.9929581590656797	1856.516056741462	37.5
39	620.0	0.9896321971931618	1856.1479011202728	37.5
39	624.0	0.9883494843230755	1857.307390455714	37.5
39	628.0	0.9880483883541927	1856.359761089916	37.5
39	632.0	0.9944238012551864	1855.946976064251	37.5
39	636.0	0.9919254608403932	1857.195888612152	37.5
39	640.0	0.9946842179155982	1857.3390837135937	37.5
39	644.0	0.9937675303639567	1857.2194433255197	37.5
39	648.0	0.9929889184565697	1857.734636636456	37.5
39	652.0	0.9927390415802899	1856.9125844446216	37.5
39	656.0	0.9955920948518824	1856.12407620676	37.5
39	660.0	0.9906281365130749	1856.2031031170072	37.5
39	664.0	0.993408900369561	1857.4907617419683	37.5
39	668.0	0.9899284748241752	1856.338472332447	37.5
40	4.0	1.1009250116114875	1090.5766371250936	37.5
40	8.0	1.1304289323567407	1038.7736824942904	37.5
40	12.0	1.129615364345466	1060.8318321844529	37.5
40	16.0	1.1080205534533363	1061.4097067071332	37.5
40	20.0	1.1195783862806112	1084.7676193343698	37.5
40	24.0	1.1199257410137666	1077.3205109732733	37.5
40	28.0	1.106523565752955	1101.963237728873	37.5
40	32.0	1.0883062235070888	1132.2593047213802	37.5
40	36.0	1.0722493957128438	1081.6353492169608	37.5
40	40.0	1.0515232023627163	1086.2618363411243	37.5
40	44.0	1.0463407159868068	1112.4024915260031	37.5
40	48.0	1.0346423754469205	1108.0010846977043	37.5
40	52.0	1.0227478728058053	1106.4115148839448	37.5
40	56.0	1.0254875675636037	1107.021934727628	37.5
40	60.0	1.0184854117184894	1113.4668033967878	37.5
40	64.0	1.018703431089318	1126.9401048308157	37.5
40	68.0	1.0135101234119746	1127.5752367128537	37.5
40	72.0	1.0045335742973496	1131.1381543754949	37.5
40	76.0	1.0041080904112887	1132.1996836788865	37.5
40	80.0	1.006013868627355	1135.224008699188	37.5
40	84.0	1.0001541404658074	1134.405626733689	37.5
40	88.0	0.9972942019228418	1134.9109656156345	37.5
40	92.0	1.0005286850810478	1134.5802569661023	37.5
40	96.0	0.9979802231327136	1134.7004093765668	37.5
40	100.0	0.9925932765902931	1134.821636869523	37.5
40	104.0	0.9961332534120496	1135.9305958223968	37.5
40	108.0	0.9928715480406154	1136.5946016807488	37.5
40	112.0	0.9932687952164388	1137.5273048576282	37.5
40	116.0	0.9870143756927447	1137.3895108236793	37.5
40	120.0	0.9920892604769888	1133.0536782786032	37.5
40	124.0	0.9924460318234113	1135.52785209201	37.5
40	128.0	0.9957243464549725	1132.644508066325	37.5
40	132.0	0.9893233971452784	1133.4487408736702	37.5
40	136.0	0.988833999947625	1133.2550553648125	37.5
40	140.0	0.9919136032290619	1134.621656993285	37.5
40	144.0	0.9919278387647188	1132.043243978201	37.5
40	148.0	0.9959152347803674	1129.905571132754	37.5
40	152.0	0.9922605028623916	1132.4685220527356	37.5
40	156.0	0.9880621306110936	1129.6948445913588	37.5
40	160.0	0.9947401287721499	1131.2947977512863	37.5
40	164.0	0.9956947510100386	1130.1731716235768	37.5
40	168.0	0.9958495594133576	1128.138257956116	37.5
40	172.0	0.9982319171091504	1127.039214319252	37.5
40	176.0	0.9986201638756085	1128.1313886146752	37.5
40	180.0	0.9936528028911806	1125.6373189125	37.5
40	184.0	0.9929517660097187	1125.395551961722	37.5
40	188.0	0.9963192003016449	1124.79255255561	37.5
40	192.0	0.9968813942861003	1127.6169817329403	37.5
40	196.0	0.9973657061155258	1125.5684065166345	37.5
40	200.0	0.9980600968641301	1126.3551096740257	37.5
40	204.0	0.9930877674456302	1124.4029142018005	37.5
40	208.0	0.9991580818980522	1121.3800335597575	37.5
40	212.0	1.0005075255618068	1121.928672004144	37.5
40	216.0	1.0006308325323467	1122.97280503538	37.5
40	220.0	1.004843342833108	1120.9067377992412	37.5
40	224.0	1.0044630951085691	1121.5692571600457	37.5
40	228.0	1.0034094034589913	1122.6744464962767	37.5
40	232.0	1.0019727261819908	1121.6045476996997	37.5
40	236.0	1.0017397626130227	1122.4601942164836	37.5
40	240.0	1.0032650784378179	1121.971131961676	37.5
40	244.0	1.0047239317021253	1123.0013351337616	37.5
40	248.0	1.0047505753165895	1122.917499053969	37.5
40	252.0	1.0066623104509933	1121.5337644765991	37.5
40	256.0	1.004438045329024	1121.4689916367115	37.5
40	260.0	1.0078798760683065	1121.364111939665	37.5
40	264.0	1.0055618350048268	1123.825799716207	37.5
40	268.0	1.0092152534024301	1122.581151473999	37.5
40	272.0	1.009265958804938	1121.6097542687169	37.5
40	276.0	1.0090237346991655	1122.4465863889595	37.5
40	280.0	1.0052506187840153	1119.3026874954132	37.5
40	284.0	1.0077978972756965	1122.0002030660803	37.5
40	288.0	1.0135253377516829	1122.5625830979795	37.5
40	292.0	1.0135452960909828	1125.4028558033426	37.5
40	296.0	1.0122305405443177	1124.0097238468704	37.5
40	300.0	1.0113106064235189	1124.1430028118425	37.5
40	304.0	1.011761257762427	1124.316780079262	37.5
40	308.0	1.0157004001382692	1125.7653512793397	37.5
40	312.0	1.0154546903248236	1125.9021282345525	37.5
40	316.0	1.0164771017731358	1127.5657445660363	37.5
40	320.0	1.0200875211051863	1124.902481233641	37.5
40	324.0	1.0170954638363037	1124.8446179089024	37.5
40	328.0	1.0118759873386665	1124.6576676758482	37.5
40	332.0	1.0187289212019859	1125.7803382828558	37.5
40	336.0	1.0187305145441408	1125.8531008154864	37.5
40	340.0	1.018089437037209	1123.9800843470775	37.5
40	344.0	1.0178449498227238	1126.0356972505924	37.5
40	348.0	1.0195128154837125	1124.5002055660798	37.5
40	352.0	1.0187673228230436	1122.833646173739	37.5
40	356.0	1.0233804033660574	1122.7621236865366	37.5
40	360.0	1.0212423965026312	1121.587797372543	37.5
40	364.0	1.0192781027425082	1119.3967089667271	37.5
40	368.0	1.0138933152578253	1119.2898628806563	37.5
40	372.0	1.0179462373751842	1118.127610118181	37.5
40	376.0	1.0179859393870516	1121.4080591207735	37.5
40	380.0	1.020360961489084	1122.5516001765818	37.5
40	384.0	1.020109190706326	1121.4296550748982	37.5
40	388.0	1.02058385180779	1121.6043178174032	37.5
40	392.0	1.0159425345545392	1121.2301326445356	37.5
40	396.0	1.020584515255949	1121.01687912007	37.5
40	400.0	1.0173616729237982	1122.7531768792412	37.5
40	404.0	1.0175290454823878	1122.989097585659	37.5
40	408.0	1.0177008402074286	1122.174687911837	37.5
40	412.0	1.0157549374571941	1121.8837685091726	37.5
40	416.0	1.01750019103108	1122.330701936422	37.5
40	420.0	1.0179346884560694	1122.5335880515588	37.5
40	424.0	1.0176139578894154	1122.2620188501323	37.5
40	428.0	1.0209063974408767	1122.0562641663143	37.5
40	432.0	1.0199983771567522	1123.302599746636	37.5
40	436.0	1.019401729416284	1124.5561180964105	37.5
40	440.0	1.0210913417311154	1122.6021843471449	37.5
40	444.0	1.021439190706404	1124.8114039597506	37.5
40	448.0	1.0258246337281534	1123.5179499078115	37.5
40	452.0	1.0234333667907896	1120.8930490086907	37.5
40	456.0	1.0158062807878812	1123.324925777894	37.5
40	460.0	1.0278457915926726	1120.8518308486407	37.5
40	464.0	1.0247383417921558	1122.7788551226452	37.5
40	468.0	1.0195860822245777	1120.3432059688755	37.5
40	472.0	1.0288590336719754	1119.1264635735636	37.5
40	476.0	1.0231414911682075	1119.953852889825	37.5
40	480.0	1.0251185703151147	1119.7411923105915	37.5
40	484.0	1.0262926620727046	1120.7289649742124	37.5
40	488.0	1.0219015614023634	1121.5122497293014	37.5
40	492.0	1.0212123082938571	1120.857557030034	37.5
40	496.0	1.019719573553901	1120.3358385995673	37.5
40	500.0	1.0195630094135637	1119.0126117648315	37.5
40	504.0	1.022672241210224	1119.2433116517395	37.5
40	508.0	1.0230338509269992	1118.558191703236	37.5
40	512.0	1.0252598720323682	1119.061216783412	37.5
40	516.0	1.024388867882715	1120.060168436062	37.5
40	520.0	1.0235076147119926	1119.615194461475	37.5
40	524.0	1.0278196497706509	1116.6172979122098	37.5
40	528.0	1.024086957659414	1118.8330559648737	37.5
40	532.0	1.0263318119913167	1117.1440102778538	37.5
40	536.0	1.022865490376908	1117.3503841180864	37.5
40	540.0	1.027866811121598	1115.2848037106126	37.5
40	544.0	1.0199296011867376	1115.2495292926542	37.5
40	548.0	1.0239417873472572	1115.8485826193655	37.5
40	552.0	1.025125451794577	1116.8930134195878	37.5
40	556.0	1.0283626662908856	1115.4296308380342	37.5
40	560.0	1.0271939202753435	1114.8910421383782	37.5
40	564.0	1.0253990215030475	1116.2545603342326	37.5
40	568.0	1.0280087305799226	1118.3474446829075	37.5
40	572.0	1.0253912308094608	1120.1353266520553	37.5
40	576.0	1.0253370788415865	1112.6206901144028	37.5
40	580.0	1.0288857699325265	1108.7211132717246	37.5
40	584.0	1.0297637326143454	1105.7248991125282	37.5
40	588.0	1.0270807067421739	1104.5051354135635	37.5
40	592.0	1.026998330947243	1105.2443504911143	37.5
40	596.0	1.031848595688507	1105.4690737412795	37.5
40	600.0	1.0233901163800183	1104.2554329758443	37.5
40	604.0	1.0275340310752976	1105.1619896532552	37.5
40	608.0	1.0213410536525318	1104.429580720134	37.5
40	612.0	1.027811652207024	1105.6436044418963	37.5
40	616.0	1.0259960212778947	1104.1448867087222	37.5
40	620.0	1.0252949063582013	1105.0308295779537	37.5
40	624.0	1.0316403055766354	1105.162770758648	37.5
40	628.0	1.0287570075897094	1105.2932224267877	37.5
40	632.0	1.0267494546365958	1106.7107506228108	37.5
40	636.0	1.0294505985080364	1107.3128625922195	37.5
40	640.0	1.0303277808075406	1106.730769077116	37.5
40	644.0	1.0233083525005224	1107.2426074973584	37.5
40	648.0	1.0283683319825514	1104.6855804708166	37.5
40	652.0	1.0295657831841019	1107.4450573095178	37.5
40	656.0	1.027173605800704	1105.3256008607016	37.5
40	660.0	1.0316999598557852	1106.2551201986637	37.5
40	664.0	1.0371279676375342	1106.655262314026	37.5
40	668.0	1.028216320318767	1106.0540503421762	37.5
41	0.0	1.0619869650512945	1768.525019182449	37.5
41	4.0	1.0829139814571138	1771.888132954875	37.5
41	8.0	1.123463893260997	1771.5271720279093	37.5
41	12.0	1.160906218635863	1774.7459521054775	37.5
41	16.0	1.180415566515641	1774.8217497524306	37.5
41	20.0	1.1748025347603397	1772.439492190335	37.5
41	24.0	1.1653651614325042	1772.573274134244	37.5
41	28.0	1.1543327646911876	1772.1938120887594	37.5
41	32.0	1.128044596037118	1772.4178362416926	37.5
41	36.0	1.0869932067747334	1772.9782758073814	37.5
41	40.0	1.054218812471911	1772.7587305235782	37.5
41	44.0	1.0242589970515938	1772.602329391736	37.5
41	48.0	1.0124788900016015	1773.4120324061582	37.5
41	52.0	1.013013580059582	1772.5452534552333	37.5
41	56.0	1.0074566838054682	1771.3840966292507	37.5
41	60.0	0.9938026707153835	1770.6778805762565	37.5
41	64.0	0.997644699062259	1771.5383314775008	37.5
41	68.0	0.9886672050326103	1771.9105273788796	37.5
41	72.0	0.9886457946529732	1773.238260559496	37.5
41	76.0	0.9828277304507969	1769.281705030518	37.5
41	80.0	0.9844044910266442	1767.8661143914403	37.5
41	84.0	0.9897699557159776	1767.4395494364323	37.5
41	88.0	0.9722574463207083	1766.728311070699	37.5
41	92.0	0.9831221091068745	1768.3178364686903	37.5
41	96.0	0.9731638826093122	1767.18135274219	37.5
41	100.0	0.9731702538400865	1767.3331242683726	37.5
41	104.0	0.9696155584786389	1767.740525314447	37.5
41	108.0	0.9668689229915551	1767.730941854696	37.5
41	112.0	0.9698196506838079	1767.870662993998	37.5
41	116.0	0.9656789402293373	1767.5742889254968	37.5
41	120.0	0.9706913339466537	1767.5091063380542	37.5
41	124.0	0.968903762311872	1767.9162203461344	37.5
41	128.0	0.9759826864373486	1768.0076368212397	37.5
41	132.0	0.9626788048792283	1769.3579593186553	37.5
41	136.0	0.9695518641500268	1768.7023862938245	37.5
41	140.0	0.9614277441944954	1767.9673081030496	37.5
41	144.0	0.9644006087317482	1768.6002437620596	37.5
41	148.0	0.9629450637592246	1767.538649010707	37.5
41	152.0	0.9642790734096416	1767.479425986969	37.5
41	156.0	0.9619004402095338	1769.9838693487063	37.5
41	160.0	0.9598673342857322	1769.2196750362968	37.5
41	164.0	0.9607171427224804	1768.7911815589407	37.5
41	168.0	0.9614423241035347	1769.7597172918397	37.5
41	172.0	0.9627741746962137	1769.2455297021734	37.5
41	176.0	0.9660652791414941	1768.45069331708	37.5
41	180.0	0.9646883967063152	1768.1435406372173	37.5
41	184.0	0.9667437657559077	1770.105223810173	37.5
41	188.0	0.9655471516354772	1768.6715473133036	37.5
41	192.0	0.9636499362854483	1768.898707011968	37.5
41	196.0	0.9642568117075594	1769.9109181744805	37.5
41	200.0	0.9634819942283473	1768.5840916560371	37.5
41	204.0	0.9590510856036989	1768.7929776438789	37.5
41	208.0	0.971645335727183	1770.8612070313454	37.5
41	212.0	0.9702947781887612	1770.7019914227733	37.5
41	216.0	0.9735710033445703	1771.783852585021	37.5
41	220.0	0.9740631625663871	1771.3284785494343	37.5
41	224.0	0.9678408082995905	1770.6908779753007	37.5
41	228.0	0.9614951536270355	1771.1908475298003	37.5
41	232.0	0.9670721279364581	1771.798371031732	37.5
41	236.0	0.9713401409763089	1772.3880181921254	37.5
41	240.0	0.9706744729702114	1772.3585631082155	37.5
41	244.0	0.977803549665794	1773.8248460815182	37.5
41	248.0	0.9744195239166211	1774.1488696411193	37.5
41	252.0	0.975103683200654	1776.1763193892325	37.5
41	256.0	0.9751328155822802	1776.7635844648842	37.5
41	260.0	0.9695568519869382	1777.2561696923506	37.5
41	264.0	0.975410914043648	1773.8257898116487	37.5
41	268.0	0.9731216606313434	1772.5503013667208	37.5
41	272.0	0.9773974774943434	1772.790042033971	37.5
41	276.0	0.9831602088074628	1774.6815917298325	37.5
41	280.0	0.9809732114911575	1778.332549271325	37.5
41	284.0	0.9835856954753769	1778.7054715918407	37.5
41	288.0	0.9823643172228192	1778.7492669509709	37.5
41	292.0	0.984807796410369	1776.4609300857053	37.5
41	296.0	0.9864451926920859	1779.1294899021752	37.5
41	300.0	0.9898106675719791	1777.960927469176	37.5
41	304.0	0.9898342592391695	1778.2068367588706	37.5
41	308.0	0.9864714598889625	1778.771071763941	37.5
41	312.0	0.989876994394355	1778.4601851200457	37.5
41	316.0	0.9852310384164564	1779.0282436535083	37.5
41	320.0	0.9907029212408022	1778.9796237141925	37.5
41	324.0	0.9944623591260144	1778.8065253412751	37.5
41	328.0	0.9912485347597274	1778.9424974921442	37.5
41	332.0	0.998618697565135	1779.0473962699043	37.5
41	336.0	0.9890787299756301	1777.574361109692	37.5
41	340.0	0.9948603205280268	1778.4219983069302	37.5
41	344.0	1.0016854903374324	1778.834360999679	37.5
41	348.0	0.9972880601140947	1778.528682665372	37.5
41	352.0	0.9982143720304495	1778.2265026956093	37.5
41	356.0	0.9991110554315811	1778.0881105931117	37.5
41	360.0	0.9953096552076409	1779.8502135860942	37.5
41	364.0	0.9931802761189212	1778.6446973239024	37.5
41	368.0	0.9945673777794971	1780.0108575902143	37.5
41	372.0	0.9953514520125845	1778.4951847493896	37.5
41	376.0	0.997321863440825	1777.8373963513309	37.5
41	380.0	0.9952012246340326	1779.2246659861682	37.5
41	384.0	0.9962470390955467	1778.5483524834503	37.5
41	388.0	1.0031402842555581	1779.7089723073414	37.5
41	392.0	1.002844647530455	1777.0230022924616	37.5
41	396.0	1.0033459892508443	1777.638184843525	37.5
41	400.0	1.0046576539543108	1778.2932007101665	37.5
41	404.0	1.0085739486848233	1779.2694046608333	37.5
41	408.0	1.0007574814505802	1777.773292531289	37.5
41	412.0	0.9969129000718808	1777.942250243547	37.5
41	416.0	0.9971812976712641	1778.9871378445582	37.5
41	420.0	1.0054748608571817	1777.3991488275542	37.5
41	424.0	1.0010637219178449	1778.2780421974735	37.5
41	428.0	1.0015134543544733	1778.8554451569678	37.5
41	432.0	1.0036460812532437	1776.280962441669	37.5
41	436.0	1.005123577198632	1776.996581344817	37.5
41	440.0	1.007850257128269	1777.288342212013	37.5
41	444.0	1.0003521338530286	1777.7597874795915	37.5
41	448.0	1.0008872661276542	1779.5789969348311	37.5
41	452.0	1.0117317430246076	1777.7103401608126	37.5
41	456.0	1.0057815861092578	1778.2104099218036	37.5
41	460.0	1.0090232143157716	1778.378064017541	37.5
41	464.0	1.0053536726903107	1776.9023166194067	37.5
41	468.0	1.009505408765237	1778.0689170530177	37.5
41	472.0	1.0072721347776565	1777.7114236192874	37.5
41	476.0	1.018449210617232	1777.3783234114376	37.5
41	480.0	1.020262531085478	1776.4784787147792	37.5
41	484.0	1.0223532774666801	1777.7138503086303	37.5
41	488.0	1.0079875557053815	1779.1971744432842	37.5
41	492.0	1.0091149201188057	1776.6175407491116	37.5
41	496.0	1.0022325184900434	1778.5530272048695	37.5
41	500.0	1.0105530568913137	1778.1429305442582	37.5
41	504.0	1.0089032747606044	1777.7100557630365	37.5
41	508.0	1.0073711222574988	1777.554227718805	37.5
41	512.0	1.0078835193940163	1778.0197762379698	37.5
41	516.0	1.014690844461154	1778.5098907538743	37.5
41	520.0	1.00871241169326	1777.5787860726691	37.5
41	524.0	1.0103480911338842	1777.415058504483	37.5
41	528.0	1.0070175215732837	1777.6910801909014	37.5
41	532.0	1.010821311186728	1777.5170241123255	37.5
41	536.0	1.0191836000418468	1778.8749649570177	37.5
41	540.0	1.017642082950962	1777.7559598495675	37.5
41	544.0	1.0145878207553338	1778.5630632976838	37.5
41	548.0	1.017290803075341	1778.0699203062688	37.5
41	552.0	1.0130834219584315	1778.6633629868031	37.5
41	556.0	1.0125910248389915	1778.6834489826626	37.5
41	560.0	1.0151781203852317	1778.0557416948984	37.5
41	564.0	1.0204158885150993	1778.131917284787	37.5
41	568.0	1.014055224489354	1777.602439471245	37.5
41	572.0	1.0125000767207015	1777.6845781074355	37.5
41	576.0	1.0132648234851225	1777.8310899989597	37.5
41	580.0	1.0169357920285662	1777.6166966936755	37.5
41	584.0	1.0161048130354229	1778.1533157606643	37.5
41	588.0	1.0188332618316405	1776.916860978006	37.5
41	592.0	1.017675848916163	1778.862172002739	37.5
41	596.0	1.0238548621688088	1778.2864792166483	37.5
41	600.0	1.0161148724014286	1776.9103832893222	37.5
41	604.0	1.0102131772278358	1777.289814553416	37.5
41	608.0	1.0106140837442938	1776.5763159566936	37.5
41	612.0	1.0163792082298457	1777.3874049681149	37.5
41	616.0	1.0173712283371175	1777.6030819257248	37.5
41	620.0	1.0205682186752176	1777.5219843685657	37.5
41	624.0	1.0183582521061094	1775.693600723039	37.5
41	628.0	1.0140717142097229	1777.0769429972156	37.5
41	632.0	1.017944697721757	1777.7466559993616	37.5
41	636.0	1.022621917234812	1778.0181334471124	37.5
41	640.0	1.0169560535967903	1776.7788916806592	37.5
41	644.0	1.0156769270529284	1777.127453296738	37.5
41	648.0	1.0169815683155603	1776.434079548281	37.5
41	652.0	1.0186718224927416	1777.530090071683	37.5
41	656.0	1.0179938244460682	1778.5597236966548	37.5
41	660.0	1.0164118315257824	1777.292717302913	37.5
41	664.0	1.0240536194022727	1777.8727069462614	37.5
41	668.0	1.0205154421331575	1778.114436457328	37.5
42	0.0	1.0761626527515689	563.6144262608011	37.5
42	4.0	1.0952325531281302	576.4817185724276	37.5
42	8.0	1.1078769676127833	564.9079420362036	37.5
42	12.0	1.1598866494259803	531.0154134491597	37.5
42	16.0	1.1973417328363865	498.385744260598	37.5
42	20.0	1.1882085643259728	534.0797185222109	37.5
42	24.0	1.1627401990847979	502.6982226612424	37.5
42	28.0	1.1321075498236133	501.3338133763871	37.5
42	32.0	1.0906321906405918	497.9737945888084	37.5
42	36.0	1.0436071166122178	494.6746576367508	37.5
42	40.0	1.0226608847968421	496.6984786427792	37.5
42	44.0	1.0142711605051162	493.6189354155114	37.5
42	48.0	1.0087453872836876	491.9787357446826	37.5
42	52.0	0.9967525858184525	492.1972409526597	37.5
42	56.0	0.9929087966131311	492.863568661229	37.5
42	60.0	0.9885897545780188	491.1658415600119	37.5
42	64.0	0.9860646814212061	495.3300478148885	37.5
42	68.0	0.9820036077666648	496.3076867995322	37.5
42	72.0	0.9755885368718882	494.0778246885205	37.5
42	76.0	0.9770494744905193	497.1830843894617	37.5
42	80.0	0.9752395957125941	495.4847757783947	37.5
42	84.0	0.973956943226634	495.3886173987537	37.5
42	88.0	0.973997220853683	495.1507102580448	37.5
42	92.0	0.9746715070861233	495.8894844593391	37.5
42	96.0	0.9645413741556454	496.7590263246025	37.5
42	100.0	0.9718374904704294	496.7738952784686	37.5
42	104.0	0.9706908586219611	494.84147755764025	37.5
42	108.0	0.9719982170010145	493.72250876573446	37.5
42	112.0	0.9671368352697712	494.8925201822	37.5
42	116.0	0.9660518015986946	493.9246957276031	37.5
42	120.0	0.9705459291989867	492.6738966182464	37.5
42	124.0	0.9672194814429748	491.3319540345949	37.5
42	128.0	0.9676513549156547	488.1841641546824	37.5
42	132.0	0.9706040713675017	486.4341309837001	37.5
42	136.0	0.9710741315481253	486.4416762490195	37.5
42	140.0	0.9702307302544942	484.56236185343215	37.5
42	144.0	0.9699325300588153	488.39633680777706	37.5
42	148.0	0.971883573783965	486.47695943570966	37.5
42	152.0	0.9713434810834023	484.5200175965414	37.5
42	156.0	0.9755557085787987	485.0482601462285	37.5
42	160.0	0.9740670091489538	485.8128643986259	37.5
42	164.0	0.9784357293112371	484.0689168598048	37.5
42	168.0	0.9778124478559032	485.9575842812329	37.5
42	172.0	0.9822064524051901	484.6543417117556	37.5
42	176.0	0.9775949230784429	486.3856351175298	37.5
42	180.0	0.9837916367879568	487.5207109768865	37.5
42	184.0	0.9790479367098045	485.1367085904135	37.5
42	188.0	0.9798902652673924	484.8531550826369	37.5
42	192.0	0.9829845430711674	487.54771858216	37.5
42	196.0	0.9854899703928416	486.218639388848	37.5
42	200.0	0.9845249595218007	487.868995976545	37.5
42	204.0	0.9875283748113742	486.8649381227664	37.5
42	208.0	0.986234822985749	490.1272681901388	37.5
42	212.0	0.988481215404355	491.0857473825911	37.5
42	216.0	0.9891677276263956	490.4726226337765	37.5
42	220.0	0.98810748410019	487.6443950521534	37.5
42	224.0	0.9887782325994691	488.005652744078	37.5
42	228.0	0.9862725129240666	489.3777564912597	37.5
42	232.0	0.9873369382884829	488.07024680033487	37.5
42	236.0	0.9968362299547708	489.1549808638568	37.5
42	240.0	0.9910802439504383	488.78880480609456	37.5
42	244.0	0.9965973227018814	488.84063927949694	37.5
42	248.0	0.9904816845013424	489.95600740525873	37.5
42	252.0	0.9862661731866774	489.4602221037705	37.5
42	256.0	0.9940369180254003	489.3461602748296	37.5
42	260.0	0.9899464239575864	488.50683972761095	37.5
42	264.0	0.9918345688681527	486.3163156219576	37.5
42	268.0	0.9941489846118766	487.8455019247241	37.5
42	272.0	0.9980915119792342	487.6912511615224	37.5
42	276.0	0.9954206113805052	487.0692693781114	37.5
42	280.0	0.9976315484292695	484.51611105093343	37.5
42	284.0	0.9924535395801162	483.07830755884686	37.5
42	288.0	1.0007394668104106	480.5459127141248	37.5
42	292.0	0.9941732878867201	481.5001270584352	37.5
42	296.0	0.9993916883134967	482.1693193231064	37.5
42	300.0	1.0011795020711072	483.59772621173886	37.5
42	304.0	1.0000701724972925	481.9585146491023	37.5
42	308.0	1.001386271158273	481.4747319692378	37.5
42	312.0	1.0038258342125674	482.6565142759496	37.5
42	316.0	1.0002906862128	481.9383150678482	37.5
42	320.0	1.0049391994477288	482.2260712299227	37.5
42	324.0	1.0057327541106338	480.5850253427159	37.5
42	328.0	1.0059764253816967	483.9048156762245	37.5
42	332.0	1.0014796382679878	482.93463688466096	37.5
42	336.0	1.0068274260825796	482.4633804128409	37.5
42	340.0	1.0001370883325837	484.64831484551337	37.5
42	344.0	1.0010721783346728	482.3053219282221	37.5
42	348.0	1.0063035070951336	482.3772274277476	37.5
42	352.0	1.004723685023649	481.1413818935691	37.5
42	356.0	1.0072770018067159	477.6740563767496	37.5
42	360.0	1.0049429142151098	476.7138767569671	37.5
42	364.0	1.0023552543966396	476.0332019035254	37.5
42	368.0	1.004531282343183	477.7822933534403	37.5
42	372.0	1.00948656386611	476.6269368305728	37.5
42	376.0	1.0096019923100865	476.2829279713417	37.5
42	380.0	1.0081501269255062	476.97414537978506	37.5
42	384.0	1.0040549245510588	477.41139317302026	37.5
42	388.0	1.0088705696651012	476.9770224146355	37.5
42	392.0	1.01007556789718	476.95741684810656	37.5
42	396.0	1.0016863118348431	477.6912036541378	37.5
42	400.0	1.0074278805655472	479.25811808732885	37.5
42	404.0	1.0101867760631098	478.9469389913026	37.5
42	408.0	1.0084766561577763	478.9632582580855	37.5
42	412.0	1.0060706953549652	479.3937028074672	37.5
42	416.0	1.0095465020725083	479.36198505300086	37.5
42	420.0	1.0110315795174145	478.0382215844652	37.5
42	424.0	1.0104386289213874	478.71073281321	37.5
42	428.0	1.0048187415927783	478.4279539328818	37.5
42	432.0	1.0130278271777962	480.5213940642172	37.5
42	436.0	1.0101216152983725	479.2895325862328	37.5
42	440.0	1.0120261222248088	479.2724192594854	37.5
42	444.0	1.0072952204166217	480.4968152720203	37.5
42	448.0	1.0130792939707456	479.9301111429048	37.5
42	452.0	1.0125733820155765	479.653297968563	37.5
42	456.0	1.0089747108953742	479.2357090150414	37.5
42	460.0	1.0120778330320512	477.56594742002176	37.5
42	464.0	1.0184834290745275	477.3255400358972	37.5
42	468.0	1.0105563154190906	476.5763663326557	37.5
42	472.0	1.0161356166537774	477.1701268338819	37.5
42	476.0	1.0146628890486447	476.3670386387506	37.5
42	480.0	1.012848770193475	477.9568198755143	37.5
42	484.0	1.0149212414068274	477.1529620642805	37.5
42	488.0	1.0157548036697441	477.9014227703856	37.5
42	492.0	1.0134120798471862	477.6504357185779	37.5
42	496.0	1.0070293427929913	476.74554979282425	37.5
42	500.0	1.0121684043510837	476.9556517943608	37.5
42	504.0	1.0136755926282466	476.9914197697884	37.5
42	508.0	1.0105348758631871	477.9169379740095	37.5
42	512.0	1.0104477950964401	477.6922019924358	37.5
42	516.0	1.0072252682520326	479.0210625482619	37.5
42	520.0	1.0179615959512	478.262185923513	37.5
42	524.0	1.0147171923892306	477.6294414013356	37.5
42	528.0	1.010295894258119	478.2482719812587	37.5
42	532.0	1.0114029545096743	478.36139752057903	37.5
42	536.0	1.013951068743975	478.9635881750209	37.5
42	540.0	1.0170505230837723	477.4842923762683	37.5
42	544.0	1.009312392012267	476.3720719678757	37.5
42	548.0	1.012540037153663	476.3211016106446	37.5
42	552.0	1.0109821698379717	477.9677324671204	37.5
42	556.0	1.0191431838723901	478.35838763837546	37.5
42	560.0	1.010533313729623	476.04811595865147	37.5
42	564.0	1.0138187331750677	478.13913384020833	37.5
42	568.0	1.0134990204402408	477.8938535184234	37.5
42	572.0	1.0072465291944073	477.16536404582666	37.5
42	576.0	1.0137773245729416	477.0560688051713	37.5
42	580.0	1.0165560417813035	476.45686898340114	37.5
42	584.0	1.0203211102102465	476.7507992484424	37.5
42	588.0	1.021610441757825	476.7807706462406	37.5
42	592.0	1.0144963824235675	476.1257919206444	37.5
42	596.0	1.0182912614569408	477.3596408403613	37.5
42	600.0	1.0155584505278943	476.9178966791619	37.5
42	604.0	1.0155608015744377	476.56363897701294	37.5
42	608.0	1.0186213668622077	477.55508589205806	37.5
42	612.0	1.0154252689655323	476.4649418326848	37.5
42	616.0	1.0223148581197268	477.297915835453	37.5
42	620.0	1.015603606123691	476.2176006384624	37.5
42	624.0	1.0122566343127966	477.1197433001745	37.5
42	628.0	1.017288289251611	478.881943579516	37.5
42	632.0	1.0151181079588838	479.1625429089864	37.5
42	636.0	1.0193672995632639	478.1440394223909	37.5
42	640.0	1.0189542270908276	478.7116607958324	37.5
42	644.0	1.0215138129451578	480.26306003560654	37.5
42	648.0	1.020451410361214	479.5991965784913	37.5
42	652.0	1.0191449302019047	478.5516565692417	37.5
42	656.0	1.0149831091905064	478.973588667697	37.5
42	660.0	1.0165059571394552	476.9561883535758	37.5
42	664.0	1.0199095004546361	478.0769567502783	37.5
42	668.0	1.0177630948097698	480.9619480794451	37.5
43	4.0	1.0421408841079642	348.2500450440994	37.5
43	8.0	1.080179548287246	347.54858539576526	37.5
43	12.0	1.118405790362293	346.2150200840705	37.5
43	16.0	1.1341534059960294	342.4915461401296	37.5
43	20.0	1.1166499717004492	354.0242182455955	37.5
43	24.0	1.1063789646231563	353.8793716914132	37.5
43	28.0	1.0558020954131373	351.53171700455243	37.5
43	32.0	1.0232124922945816	348.3190640230801	37.5
43	36.0	0.996454165960604	343.10535319999013	37.5
43	40.0	0.9827586852089452	344.7028264094177	37.5
43	44.0	0.9766789814814096	339.7621159952081	37.5
43	48.0	0.9756773035153404	339.3419958903756	37.5
43	52.0	0.9645107817189239	338.8619294158031	37.5
43	56.0	0.9654989485922011	337.82887449491307	37.5
43	60.0	0.9640431661570751	343.74793535205606	37.5
43	64.0	0.9649320944126374	359.9034601393344	37.5
43	68.0	0.964035351855182	358.4154384486817	37.5
43	72.0	0.960553931045198	361.299874347399	37.5
43	76.0	0.9591851612381868	357.1173149640565	37.5
43	80.0	0.9552687033003747	358.0552349266876	37.5
43	84.0	0.9545252538423149	357.8517184898984	37.5
43	88.0	0.9561588489155248	357.8009886657524	37.5
43	92.0	0.9499466362709147	359.898432508282	37.5
43	96.0	0.9528234844227798	359.2530229783477	37.5
43	100.0	0.9534133441625178	358.96127699606785	37.5
43	104.0	0.9525899575426656	357.62218556111344	37.5
43	108.0	0.9525067635485222	357.10713915107686	37.5
43	112.0	0.9500281340132206	357.986253664161	37.5
43	116.0	0.9489794770317924	357.1736279845573	37.5
43	120.0	0.9545996551608109	355.1364861395012	37.5
43	124.0	0.9513270386455579	356.1959765634084	37.5
43	128.0	0.9555363115619305	346.8029885399516	37.5
43	132.0	0.9487583997772292	346.3535028509376	37.5
43	136.0	0.9556911809599559	342.00350432084014	37.5
43	140.0	0.9552891747774208	346.99266320689776	37.5
43	144.0	0.9506617625379656	346.0715715313505	37.5
43	148.0	0.9538377572438864	343.35700530792053	37.5
43	152.0	0.9549122604139384	344.73813169691874	37.5
43	156.0	0.9535187264748	344.15073586978934	37.5
43	160.0	0.9608198220974286	345.8705176944051	37.5
43	164.0	0.957524990698944	344.46683049547494	37.5
43	168.0	0.9606909184730024	344.84909253804966	37.5
43	172.0	0.9661405830662089	345.4853106561575	37.5
43	176.0	0.9638166773312137	345.10093793932083	37.5
43	180.0	0.9639822432063253	343.04193060400934	37.5
43	184.0	0.9593673430966531	345.0588013134504	37.5
43	188.0	0.9628698497631395	346.0713933639044	37.5
43	192.0	0.9593844229906059	344.6179948544872	37.5
43	196.0	0.9682867590724908	345.89832842752327	37.5
43	200.0	0.9648545283610914	345.0191141257691	37.5
43	204.0	0.9639329956587651	343.5474998155058	37.5
43	208.0	0.9638720165478534	350.11239678797034	37.5
43	212.0	0.9660157735530754	348.2103058436785	37.5
43	216.0	0.9666766740962156	347.6489219558691	37.5
43	220.0	0.9665071698180414	347.8000056608562	37.5
43	224.0	0.9692584544554347	347.6734464468622	37.5
43	228.0	0.967351090787404	347.4128483039061	37.5
43	232.0	0.9694162112680251	349.1034300518467	37.5
43	236.0	0.9766786779660648	346.9129077593998	37.5
43	240.0	0.973890366715456	347.9832987449315	37.5
43	244.0	0.969359591819333	346.4852125062959	37.5
43	248.0	0.9752626845502563	348.78965423170007	37.5
43	252.0	0.971374866643402	348.6595809508368	37.5
43	256.0	0.9724739518563742	348.33242768987355	37.5
43	260.0	0.9782671147318681	347.6489303293918	37.5
43	264.0	0.9748999679055336	347.05124464380947	37.5
43	268.0	0.9739723482211508	345.316688939092	37.5
43	272.0	0.9825174252792619	346.8478438225543	37.5
43	276.0	0.976339133252607	344.8905473858062	37.5
43	280.0	0.975846498670565	344.96772920056395	37.5
43	284.0	0.9752723401493569	346.4568789312319	37.5
43	288.0	0.9786583357362247	344.2817812770059	37.5
43	292.0	0.9810599830837865	344.7184998155826	37.5
43	296.0	0.9745329902260784	345.6111461183677	37.5
43	300.0	0.9787297770254122	344.88114951769563	37.5
43	304.0	0.9786871889243889	345.6666456558787	37.5
43	308.0	0.9798861370609281	342.57248757870804	37.5
43	312.0	0.979479474597247	344.0132121643358	37.5
43	316.0	0.9770947510671752	345.2405445777325	37.5
43	320.0	0.981001417734563	345.16229504360746	37.5
43	324.0	0.982687298422873	344.5037758177031	37.5
43	328.0	0.9806820487998066	341.3489822836112	37.5
43	332.0	0.9841507649120567	344.52457667587754	37.5
43	336.0	0.9775162613840953	345.17603122626576	37.5
43	340.0	0.981367052677734	345.3341483553336	37.5
43	344.0	0.9820301643040998	344.05447491186965	37.5
43	348.0	0.980434719447346	344.5815120034475	37.5
43	352.0	0.9842716459485227	343.57005318685964	37.5
43	356.0	0.9799107862951031	348.616738808039	37.5
43	360.0	0.982374578087677	346.8957351922137	37.5
43	364.0	0.9850646807515799	346.0973368462629	37.5
43	368.0	0.9808560476750591	346.01677366844206	37.5
43	372.0	0.9852544332390825	344.9489935280944	37.5
43	376.0	0.9833118483159049	345.1989756936601	37.5
43	380.0	0.9891899688127503	344.8145663640995	37.5
43	384.0	0.9836222218965512	351.5789214856694	37.5
43	388.0	0.9889520978044163	348.6301591814004	37.5
43	392.0	0.9861554104502942	348.1566133508932	37.5
43	396.0	0.9831833972027514	347.874654190927	37.5
43	400.0	0.9907027917716091	348.59553522853497	37.5
43	404.0	0.9911332454171513	349.4625097904428	37.5
43	408.0	0.9895043481718306	349.7401435573503	37.5
43	412.0	0.9861199809090799	349.5287311104423	37.5
43	416.0	0.9908771082232758	347.533204094497	37.5
43	420.0	0.98665846024038	349.18128993657314	37.5
43	424.0	0.989991337804345	348.234984072826	37.5
43	428.0	0.9907561592590898	345.07269509842587	37.5
43	432.0	0.9891336351360077	346.9263262657573	37.5
43	436.0	0.9878817665997724	345.9485922181191	37.5
43	440.0	0.9894808167491751	346.6240261425575	37.5
43	444.0	0.988068917812892	347.104597254011	37.5
43	448.0	0.9859209362644252	350.05681515646154	37.5
43	452.0	0.9845786214178899	345.60971506205266	37.5
43	456.0	0.9815682133604529	349.64206598365536	37.5
43	460.0	0.9901141748518543	346.36841033025104	37.5
43	464.0	0.9914499760336878	348.5041793372521	37.5
43	468.0	0.9915669501033233	347.6381601638468	37.5
43	472.0	0.987820667535653	346.970236956271	37.5
43	476.0	0.9822258413531261	348.8010318584852	37.5
43	480.0	0.9874186821264899	349.450907306304	37.5
43	484.0	0.9830223931159725	346.8143707610347	37.5
43	488.0	0.986891211241086	349.85366504108714	37.5
43	492.0	0.9890154326756913	348.1536079428095	37.5
43	496.0	0.9853360288724103	350.2850768439684	37.5
43	500.0	0.982134245058609	350.4338787583227	37.5
43	504.0	0.9800990287546494	350.60689181942297	37.5
43	508.0	0.9879732631621048	348.0806052988807	37.5
43	512.0	0.9864822074463444	348.81660626307473	37.5
43	516.0	0.9828091247398143	350.5361650168589	37.5
43	520.0	0.9862744852081102	350.8575553312031	37.5
43	524.0	0.9861530524805354	348.9040933346226	37.5
43	528.0	0.9822497309783581	346.93756685664147	37.5
43	532.0	0.9823667570734813	347.28555208788055	37.5
43	536.0	0.9850948903688651	347.019061056664	37.5
43	540.0	0.9846802159800843	346.8440559958462	37.5
43	544.0	0.9870185483091618	345.7724903373081	37.5
43	548.0	0.9874517853182937	346.17930456559685	37.5
43	552.0	0.9831168603704736	344.89366033409163	37.5
43	556.0	0.9883118081760877	345.9839922226117	37.5
43	560.0	0.9888577063787511	344.39269226004166	37.5
43	564.0	0.986339797600265	346.07120327304466	37.5
43	568.0	0.9886776877126973	345.30177789460646	37.5
43	572.0	0.9847785802750204	347.4134753436695	37.5
43	576.0	0.9848825739854845	347.60862964839384	37.5
43	580.0	0.9857671841255706	346.101745772386	37.5
43	584.0	0.9874863871387283	344.836227121414	37.5
43	588.0	0.9825530130063338	347.21391887024095	37.5
43	592.0	0.9818318564697373	345.17925904162985	37.5
43	596.0	0.9898530108543495	349.3468801907723	37.5
43	600.0	0.9818219091228495	348.1801970367053	37.5
43	604.0	0.982137984733767	348.2243715078381	37.5
43	608.0	0.9856181464533029	347.55506810373373	37.5
43	612.0	0.9862080322057847	344.7838087585346	37.5
43	616.0	0.9883636510221938	345.729560946624	37.5
43	620.0	0.9832193395500746	347.66719572963524	37.5
43	624.0	0.9831272752102849	345.86800453689904	37.5
43	628.0	0.9834811733507325	347.10524940940667	37.5
43	632.0	0.9808370507391786	344.3029350046815	37.5
43	636.0	0.9875657879592954	344.53503739234355	37.5
43	640.0	0.9844427187083267	345.1063974909315	37.5
43	644.0	0.9886817762163855	346.5663995913862	37.5
43	648.0	0.9856041252161454	345.66479996545746	37.5
43	652.0	0.9844396334864385	346.747260886249	37.5
43	656.0	0.9779082184622789	346.3120593013299	37.5
43	660.0	0.9771228364611639	344.89568302792173	37.5
43	664.0	0.9880664445769489	342.6321628727092	37.5
43	668.0	0.980230880640826	343.5130798557215	37.5
47	0.0	1.0708014002517632	282.5799970392228	37.5
47	4.0	1.0312091070212934	270.18340160884026	37.5
47	8.0	1.066283715644875	269.8180510218392	37.5
47	12.0	1.0972697452440876	269.259285065838	37.5
47	16.0	1.1152311159689248	274.03727284286134	37.5
47	20.0	1.1147362628565154	273.6435956474172	37.5
47	24.0	1.0888564054473098	269.7719801088035	37.5
47	28.0	1.051766043931242	270.8238174590326	37.5
47	32.0	1.0207003899628793	272.75384662495173	37.5
47	36.0	0.9901933596682853	268.92463023857806	37.5
47	40.0	0.9720823642806481	272.39338335590384	37.5
47	44.0	0.9688334119151395	272.33322263478084	37.5
47	48.0	0.9607832093825258	271.91817185500844	37.5
47	52.0	0.9511809304764962	273.9013049317888	37.5
47	56.0	0.9533189572309336	271.1439335672833	37.5
47	60.0	0.9472722822409214	276.7039546114265	37.5
47	64.0	0.9498179286911892	277.8574154545722	37.5
47	68.0	0.9451192600992394	277.512295178934	37.5
47	72.0	0.9417757253971616	278.2509251513628	37.5
47	76.0	0.9401710125564617	278.24104280111106	37.5
47	80.0	0.938777835348595	277.1306406629019	37.5
47	84.0	0.9363819969297653	276.2565452055771	37.5
47	88.0	0.9373198997348192	276.47168948864106	37.5
47	92.0	0.9404617582736917	277.45364068213644	37.5
47	96.0	0.9396927828667919	277.1502731538144	37.5
47	100.0	0.9333333566577006	275.8084098608222	37.5
47	104.0	0.9354880315681896	278.7409223351445	37.5
47	108.0	0.9356200855821053	276.9039516262211	37.5
47	112.0	0.9357462086904275	278.3187053009099	37.5
47	116.0	0.9319667004017433	277.76729840736533	37.5
47	120.0	0.937342793508254	277.48915713559467	37.5
47	124.0	0.9352359826861297	278.6585613714384	37.5
47	128.0	0.9424844210681027	278.21208308018504	37.5
47	132.0	0.942439276271042	277.7235337565945	37.5
47	136.0	0.9409693614688741	279.5272652324049	37.5
47	140.0	0.9421529806521548	276.7809046180448	37.5
47	144.0	0.9408580795904813	277.1870562539114	37.5
47	148.0	0.9421523829987626	276.0289894833691	37.5
47	152.0	0.9437163345095952	276.14561788329235	37.5
47	156.0	0.9494642017509376	279.6782664549388	37.5
47	160.0	0.9488499501443439	277.42269377668055	37.5
47	164.0	0.9478599184403689	276.70341630412366	37.5
47	168.0	0.9512316515964754	276.92236531202167	37.5
47	172.0	0.952697613101297	276.6594918058581	37.5
47	176.0	0.9473975818974639	276.6916547348308	37.5
47	180.0	0.9561362123352789	275.6121746956679	37.5
47	184.0	0.9479963698874238	276.675731744813	37.5
47	188.0	0.9521724430955263	277.01382347971787	37.5
47	192.0	0.9541358983261141	276.9988481718172	37.5
47	196.0	0.9522568290762298	276.5871816122368	37.5
47	200.0	0.9556379008073715	275.62676711944005	37.5
47	204.0	0.9580653973751593	275.7028159183922	37.5
47	208.0	0.9601831602021524	278.16449515116284	37.5
47	212.0	0.9604679090223556	277.03358414251977	37.5
47	216.0	0.9549970261170411	275.89808302221456	37.5
47	220.0	0.9575951142588719	276.42040618628977	37.5
47	224.0	0.9627973381856166	277.48124299790885	37.5
47	228.0	0.9573332966319297	276.07908415410503	37.5
47	232.0	0.9578107738711761	278.715338335644	37.5
47	236.0	0.9618988719796424	277.23408621722143	37.5
47	240.0	0.9601272873872672	274.5646396147961	37.5
47	244.0	0.9656376842901769	275.22323290512674	37.5
47	248.0	0.9642352725582503	276.3722694673898	37.5
47	252.0	0.9693844825130676	277.4357588228993	37.5
47	256.0	0.9609107925108866	274.5372353521543	37.5
47	260.0	0.9642163752594309	274.9971112622632	37.5
47	264.0	0.9626955014920981	277.146255634057	37.5
47	268.0	0.9663435940386645	275.161952713705	37.5
47	272.0	0.9687020267715812	276.3904044294755	37.5
47	276.0	0.9679711340216499	275.0595438988146	37.5
47	280.0	0.969252379032528	277.37721261822946	37.5
47	284.0	0.9660143260066845	275.9020085200658	37.5
47	288.0	0.9682690459299474	276.3646519754477	37.5
47	292.0	0.9697400799198159	275.4642993519776	37.5
47	296.0	0.9681365636653323	276.89208128528094	37.5
47	300.0	0.9757517817353213	276.43700511501186	37.5
47	304.0	0.969227096564672	276.07336084205355	37.5
47	308.0	0.9692244305782874	275.7699271589864	37.5
47	312.0	0.9708184268082447	276.61119710763813	37.5
47	316.0	0.9741547566199974	275.70161520066944	37.5
47	320.0	0.9737834380280409	276.33970435611474	37.5
47	324.0	0.9722409216578408	276.40500021407735	37.5
47	328.0	0.9708118468634873	276.55591058518337	37.5
47	332.0	0.9713744898260362	276.68415790118263	37.5
47	336.0	0.9668608238682118	275.9592645699895	37.5
47	340.0	0.9729979458082402	274.4707391887636	37.5
47	344.0	0.9708325282742647	276.40928455063613	37.5
47	348.0	0.9741755693739257	274.89921227372776	37.5
47	352.0	0.972847007821735	276.54479679825573	37.5
47	356.0	0.9704761936624706	276.43565990299953	37.5
47	360.0	0.9754660755613237	275.9826648614582	37.5
47	364.0	0.9749874544010646	276.77667373775546	37.5
47	368.0	0.9744917168553647	277.0495276595702	37.5
47	372.0	0.9792187399778061	277.5352521741985	37.5
47	376.0	0.9801002471542345	275.61454802703554	37.5
47	380.0	0.9724279317512526	276.01429687554185	37.5
47	384.0	0.9703813924565846	274.973409501357	37.5
47	388.0	0.9740854644278751	275.33460752616605	37.5
47	392.0	0.9704175508102255	275.1538269496494	37.5
47	396.0	0.9732143763149248	275.06377720663227	37.5
47	400.0	0.9694935787890671	276.9072015271616	37.5
47	404.0	0.9772339441696265	275.38917274183245	37.5
47	408.0	0.9794840598372313	275.28500597089624	37.5
47	412.0	0.9778268792922244	275.4875885471713	37.5
47	416.0	0.976375823729334	275.3687679296075	37.5
47	420.0	0.9697342893133963	275.7302674201324	37.5
47	424.0	0.9713733396156689	275.7977671577064	37.5
47	428.0	0.9711872317597885	275.78742391015675	37.5
47	432.0	0.9789409937034209	274.8978503802752	37.5
47	436.0	0.9817707773545539	277.2273061409409	37.5
47	440.0	0.9759897445045431	276.3882290391647	37.5
47	444.0	0.972402236278075	275.32834580865176	37.5
47	448.0	0.9786169282202071	276.71861820830907	37.5
47	452.0	0.9775735183658909	276.26961530959977	37.5
47	456.0	0.9743988323840194	275.1553494218555	37.5
47	460.0	0.9766628648695739	274.7200005849061	37.5
47	464.0	0.9738706182475046	275.42007916871165	37.5
47	468.0	0.9723378046307536	275.52134933026315	37.5
47	472.0	0.9729902695977506	274.0491845861779	37.5
47	476.0	0.971191527700816	274.11000761277325	37.5
47	480.0	0.9737819420832169	275.1939529203695	37.5
47	484.0	0.9736401339300805	274.20064270812674	37.5
47	488.0	0.9752659437457432	274.5791697631319	37.5
47	492.0	0.9721816520486842	275.3270172118531	37.5
47	496.0	0.9705011640852049	274.5340804274421	37.5
47	500.0	0.9718192951668355	276.19901246546664	37.5
47	504.0	0.9699322139918509	276.9376065718058	37.5
47	508.0	0.9752711088746834	275.3208577978994	37.5
47	512.0	0.9735268116505869	275.6191973799442	37.5
47	516.0	0.9752077424704272	274.128194439514	37.5
47	520.0	0.9774455541102	274.045654740999	37.5
47	524.0	0.9765199819854379	274.28735548142816	37.5
47	528.0	0.9773345843847332	275.57967018412086	37.5
47	532.0	0.975972856584158	275.1030256281072	37.5
47	536.0	0.9742547541930991	275.1262985635004	37.5
47	540.0	0.9722420054526676	275.28481489524233	37.5
47	544.0	0.9720717913832678	274.0443814962684	37.5
47	548.0	0.9722358670848393	274.6545341526	37.5
47	552.0	0.9751660859399036	275.03506194520764	37.5
47	556.0	0.974393052544966	275.6532589383874	37.5
47	560.0	0.9739238740107176	274.5240327499267	37.5
47	564.0	0.9782367742513708	275.4802611422449	37.5
47	568.0	0.972804988500034	276.02462637151024	37.5
47	572.0	0.9802048730765905	275.34657753645035	37.5
47	576.0	0.9730985689666257	276.4600860070567	37.5
47	580.0	0.9752935116045651	274.1647690751382	37.5
47	584.0	0.9744459256858081	274.5472348797136	37.5
47	588.0	0.974828560461047	275.8178237262895	37.5
47	592.0	0.9770373678914483	274.0459832207014	37.5
47	596.0	0.9851304660783551	274.61709104651965	37.5
47	600.0	0.9719994544206855	274.19743758376075	37.5
47	604.0	0.9729007572951691	274.52750830251574	37.5
47	608.0	0.9768578032002154	273.6637371260082	37.5
47	612.0	0.9753658035785349	274.2928779058173	37.5
47	616.0	0.9792224142796498	273.23631050408176	37.5
47	620.0	0.9739847876482671	274.0415094120941	37.5
47	624.0	0.9768551251670324	274.1541837711539	37.5
47	628.0	0.9752103006753455	274.27075342657224	37.5
47	632.0	0.9747857079840232	275.5340865889972	37.5
47	636.0	0.977730285873682	276.1091605202389	37.5
47	640.0	0.9751268397463378	275.0935520627339	37.5
47	644.0	0.9791773234272245	275.1006595110173	37.5
47	648.0	0.9786198836531579	274.1665587924893	37.5
47	652.0	0.9731640101010336	274.1451133827098	37.5
47	656.0	0.9721785826527165	274.29326547087976	37.5
47	660.0	0.9760354794940138	275.0504154261719	37.5
47	664.0	0.9784717423564725	274.62393348437564	37.5
47	668.0	0.9747546386402388	273.247059255068	37.5
48	0.0	1.0708865315048819	874.2403627156505	37.5
48	4.0	1.0497834222285587	842.9119105722359	37.5
48	8.0	1.1405078760824159	857.7001960940917	37.5
48	12.0	1.1721343674179554	838.430381427847	37.5
48	16.0	1.1549721368065298	821.0637645997957	37.5
48	20.0	1.1936168664276525	824.3752278233541	37.5
48	24.0	1.1864875950353508	818.3232480593443	37.5
48	28.0	1.1540094770601783	836.7801075507671	37.5
48	32.0	1.1118710844467476	857.5753867175499	37.5
48	36.0	1.0715057724783197	880.2908926741825	37.5
48	40.0	1.046851117274017	879.3970074676521	37.5
48	44.0	1.0381314527366365	907.7081493568436	37.5
48	48.0	1.0294554635961481	903.505448027849	37.5
48	52.0	1.017080410257415	904.0471037491508	37.5
48	56.0	1.0114779048387814	903.7258008528252	37.5
48	60.0	1.0102483237473332	905.5144556083276	37.5
48	64.0	1.0056280075102682	906.3507428180344	37.5
48	68.0	0.9930286202687367	905.286912038922	37.5
48	72.0	0.9979331043000589	905.4675149865976	37.5
48	76.0	0.9917045501756467	907.675262220166	37.5
48	80.0	0.9880187417607076	909.3418043582628	37.5
48	84.0	0.98841467101851	907.9170963619998	37.5
48	88.0	0.9861453345433959	907.862178506513	37.5
48	92.0	0.9897755843181602	909.442858696317	37.5
48	96.0	0.9816851680540497	906.0275216902644	37.5
48	100.0	0.983124702581605	909.2163572197796	37.5
48	104.0	0.9793610380243797	909.9989241835972	37.5
48	108.0	0.9819832159374641	910.3610113187942	37.5
48	112.0	0.979790669082139	909.4214885433336	37.5
48	116.0	0.9770366371512234	906.5111651072112	37.5
48	120.0	0.978846411061724	908.8552573702556	37.5
48	124.0	0.9798741638544358	905.8863927838308	37.5
48	128.0	0.9829844969182514	906.3251844096568	37.5
48	132.0	0.9777018441977633	906.6475811947143	37.5
48	136.0	0.9798627381244939	904.6020790781894	37.5
48	140.0	0.9810438100293449	908.6654505371822	37.5
48	144.0	0.9789822633519523	907.4748588830848	37.5
48	148.0	0.9765856725340175	910.9067180804728	37.5
48	152.0	0.9902274730397332	910.5633501855112	37.5
48	156.0	0.9812837347269932	907.1344399419864	37.5
48	160.0	0.9809437634618186	912.0774372406992	37.5
48	164.0	0.9891676036696856	908.757782684465	37.5
48	168.0	0.983550713203714	907.5274201005548	37.5
48	172.0	0.9867821355900623	907.2919377593544	37.5
48	176.0	0.9835152884272639	907.2803223552852	37.5
48	180.0	0.983138144951155	904.89458004902	37.5
48	184.0	0.9809901059005247	905.592489190051	37.5
48	188.0	0.9861892362812196	902.9066119352595	37.5
48	192.0	0.9867762811679479	903.530187989418	37.5
48	196.0	0.9866644676789142	904.3955432844524	37.5
48	200.0	0.9908207471594274	905.588155507436	37.5
48	204.0	0.9903062563958915	904.8346793320068	37.5
48	208.0	0.9939686319092867	903.3129469699236	37.5
48	212.0	0.9949143144952117	900.6988123231621	37.5
48	216.0	0.98661488583442	903.013664591252	37.5
48	220.0	0.9923498267125443	903.6928862634246	37.5
48	224.0	0.9935660938597989	902.5516723297076	37.5
48	228.0	0.9949750634133527	903.5346694243404	37.5
48	232.0	0.9921060551547042	904.7088298036222	37.5
48	236.0	0.9910517999566765	903.1140203302864	37.5
48	240.0	0.9985589630592577	902.5697232298442	37.5
48	244.0	0.9933832747414024	903.0610458750966	37.5
48	248.0	1.0000112331152422	901.4814797293996	37.5
48	252.0	0.9961953609811481	900.386847384273	37.5
48	256.0	0.9956490826446508	901.6520985435028	37.5
48	260.0	1.0036954639141031	903.7514260008858	37.5
48	264.0	0.9975570179343215	903.5242962523014	37.5
48	268.0	1.0018427108153931	901.6698447448788	37.5
48	272.0	1.0060531488285622	901.4375926998003	37.5
48	276.0	1.0011944778197746	900.2623960828488	37.5
48	280.0	1.0041647062453165	898.5280701177144	37.5
48	284.0	0.999898007247889	898.8737112434426	37.5
48	288.0	1.0049806525617089	896.7568362809767	37.5
48	292.0	1.0066201470510925	897.7072115722797	37.5
48	296.0	1.007070963198378	896.8107693194578	37.5
48	300.0	1.0112132478227103	897.3300956055778	37.5
48	304.0	1.009010217831621	895.8434599457379	37.5
48	308.0	1.008682810721717	895.6883078247329	37.5
48	312.0	1.011408181189579	893.7883552366429	37.5
48	316.0	1.0087509947039457	897.0234467785879	37.5
48	320.0	1.0097005531887018	895.1238150720511	37.5
48	324.0	1.0106608029111723	895.4722991660302	37.5
48	328.0	1.00846596693439	895.5855571783464	37.5
48	332.0	1.0094069672264256	897.6823654411909	37.5
48	336.0	1.013543997276504	895.9958065627458	37.5
48	340.0	1.011588348479247	895.0638001172669	37.5
48	344.0	1.0147821564380157	899.2661702091834	37.5
48	348.0	1.0093072175151294	898.6631623224861	37.5
48	352.0	1.0140621542821673	896.5271597209445	37.5
48	356.0	1.0097881196909795	898.2632716659906	37.5
48	360.0	1.0163508901287788	894.6363707508502	37.5
48	364.0	1.0131261575982429	893.8019903136887	37.5
48	368.0	1.0099550893582299	892.5829325803012	37.5
48	372.0	1.0165350802324453	892.9447386649989	37.5
48	376.0	1.0123379653247655	892.6387352148612	37.5
48	380.0	1.0185115070766229	893.106277474776	37.5
48	384.0	1.0172539362728126	889.8342337344246	37.5
48	388.0	1.0153272656721835	892.7928167523456	37.5
48	392.0	1.0140151981700474	894.2719222915549	37.5
48	396.0	1.0145117447209877	894.0329445282773	37.5
48	400.0	1.016710044973347	894.8575038583951	37.5
48	404.0	1.0166404761802954	894.6328015965119	37.5
48	408.0	1.0213541827483614	893.001858223233	37.5
48	412.0	1.018822247624274	894.3059097497812	37.5
48	416.0	1.0160448042239107	894.4712002050888	37.5
48	420.0	1.013869763945184	894.5108658687603	37.5
48	424.0	1.018487431463026	893.8421932740437	37.5
48	428.0	1.0200288579081669	895.0795424963549	37.5
48	432.0	1.0163032499951663	898.3331580439072	37.5
48	436.0	1.0187805369251124	897.5915039171468	37.5
48	440.0	1.0179654168811225	897.0675410377426	37.5
48	444.0	1.016733416604498	897.5700799772541	37.5
48	448.0	1.0170119243366478	896.7718663926453	37.5
48	452.0	1.0199394138240756	897.5415132950229	37.5
48	456.0	1.0215441813004449	895.8598137481946	37.5
48	460.0	1.022541291080924	895.2174813408908	37.5
48	464.0	1.0243210462850436	894.3742362484489	37.5
48	468.0	1.019637571105957	895.5420175288345	37.5
48	472.0	1.0266326993589705	894.1080788850459	37.5
48	476.0	1.0155887961602967	896.866253915926	37.5
48	480.0	1.0199836125017394	894.6522540185669	37.5
48	484.0	1.0211052192741934	892.389093832157	37.5
48	488.0	1.0211626707092678	895.369884542358	37.5
48	492.0	1.0176983608080485	896.4157270354799	37.5
48	496.0	1.0234072109041106	895.2283720230471	37.5
48	500.0	1.0217657700395872	895.5057810677657	37.5
48	504.0	1.0210185952824837	894.3238516912726	37.5
48	508.0	1.0241901363325332	896.623659171072	37.5
48	512.0	1.0198405607332601	896.8366208101139	37.5
48	516.0	1.0151846850753783	896.6855889311335	37.5
48	520.0	1.0237575382672248	896.2462834466365	37.5
48	524.0	1.0238514595691504	895.3196694993135	37.5
48	528.0	1.0214710746906217	894.2616794928549	37.5
48	532.0	1.0196766008541414	894.5250712380661	37.5
48	536.0	1.022315062744864	894.6985562998667	37.5
48	540.0	1.0167655452854143	894.5877292941941	37.5
48	544.0	1.0217313413539455	895.8482957826016	37.5
48	548.0	1.022030503204697	895.88134319146	37.5
48	552.0	1.02399442863514	895.3749610397791	37.5
48	556.0	1.0218745353733347	895.484817901582	37.5
48	560.0	1.0263951753566876	894.109207550371	37.5
48	564.0	1.023270669928132	895.5645766316087	37.5
48	568.0	1.025055133438885	896.2430872074327	37.5
48	572.0	1.026513345116511	897.898721660751	37.5
48	576.0	1.0239415844816186	894.8320199736556	37.5
48	580.0	1.0221529635125	896.1236259964847	37.5
48	584.0	1.0264480209813511	894.575033505299	37.5
48	588.0	1.0229863123545153	896.3761428055723	37.5
48	592.0	1.0254028335148726	894.3340025202026	37.5
48	596.0	1.0290926784857533	894.7696194318771	37.5
48	600.0	1.0198284891817602	895.2002580823244	37.5
48	604.0	1.0273550317784952	893.9893093888638	37.5
48	608.0	1.0270394864797783	893.8765417896166	37.5
48	612.0	1.0252096092989438	893.8468662367973	37.5
48	616.0	1.031401776175384	894.6352142908198	37.5
48	620.0	1.0285748305235103	894.889372306164	37.5
48	624.0	1.0286081681450536	894.1622343558296	37.5
48	628.0	1.032079636131474	895.5392637789275	37.5
48	632.0	1.0298105857965418	895.658290423092	37.5
48	636.0	1.0291192083749554	895.7393884443969	37.5
48	640.0	1.02791015133839	895.1962834218547	37.5
48	644.0	1.0274773926159708	895.4505097465905	37.5
48	648.0	1.0284718751093227	895.5915478774472	37.5
48	652.0	1.0296968825385044	895.5017056348167	37.5
48	656.0	1.0314677934097216	896.4524161239254	37.5
48	660.0	1.0271453751150084	896.0227230953973	37.5
48	664.0	1.0394902062260578	896.5885729387993	37.5
48	668.0	1.0336329580070887	899.9298159698701	37.5
49	0.0	1.0075544812176194	1138.3696171612255	37.5
49	4.0	1.00599184222168	1159.4476650800714	37.5
49	8.0	1.1040789783697056	1129.3700480071805	37.5
49	12.0	1.1661825298999515	1112.9345773523985	37.5
49	16.0	1.148159859015606	1121.2772633744662	37.5
49	20.0	1.1479590131719593	1143.1556472001903	37.5
49	24.0	1.1349560995028987	1146.3210977595909	37.5
49	28.0	1.0722883026491596	1166.249283250047	37.5
49	32.0	1.0410532909436991	1196.3217993394617	37.5
49	36.0	1.0128955868334368	1239.6758094975855	37.5
49	40.0	0.9885264827856859	1245.9702374079448	37.5
49	44.0	0.9851706813065054	1267.970949352685	37.5
49	48.0	0.9756505618834795	1259.2170045556204	37.5
49	52.0	0.9701396305906509	1256.877289445949	37.5
49	56.0	0.9674483506653754	1255.4982462766602	37.5
49	60.0	0.9596462949341504	1251.0395379803672	37.5
49	64.0	0.9612622311451429	1270.201407656238	37.5
49	68.0	0.9533316984721372	1269.157413902639	37.5
49	72.0	0.9556798674092264	1270.85513256149	37.5
49	76.0	0.9592335449336719	1270.5585694986878	37.5
49	80.0	0.9544779977089496	1271.075501252957	37.5
49	84.0	0.949782331820526	1274.2098217478658	37.5
49	88.0	0.9509180727803994	1271.2240445378616	37.5
49	92.0	0.9505252008617928	1274.7194164428593	37.5
49	96.0	0.9456817565756657	1270.860146192423	37.5
49	100.0	0.9481694578706639	1273.527207204507	37.5
49	104.0	0.9453455909900821	1273.4530359367532	37.5
49	108.0	0.9448008046475027	1273.7032447575014	37.5
49	112.0	0.944963642975356	1273.2388186665366	37.5
49	116.0	0.9426201014096122	1273.612567035385	37.5
49	120.0	0.9464829143817446	1273.6440873878446	37.5
49	124.0	0.9468614763941877	1272.9283141651913	37.5
49	128.0	0.947395230436326	1270.1820290209366	37.5
49	132.0	0.9461893041965401	1274.5417598878548	37.5
49	136.0	0.9463465497844696	1274.742023410682	37.5
49	140.0	0.9442317903007187	1276.4248463009544	37.5
49	144.0	0.9446090776887143	1274.9237497991653	37.5
49	148.0	0.9533426728922116	1280.6818373074166	37.5
49	152.0	0.9502359174224685	1276.5768115815845	37.5
49	156.0	0.9485024007123037	1279.7093831898153	37.5
49	160.0	0.947757368267714	1278.8037118370587	37.5
49	164.0	0.9488464943906426	1278.2001585641367	37.5
49	168.0	0.949363314136547	1274.2685085411206	37.5
49	172.0	0.9545617514406781	1277.4491337684651	37.5
49	176.0	0.9468055041513396	1276.383985475729	37.5
49	180.0	0.9540990078436131	1277.4404734615157	37.5
49	184.0	0.9450579130982338	1280.25132634775	37.5
49	188.0	0.9541324573351232	1277.8481500096625	37.5
49	192.0	0.9495493485892559	1272.906430216212	37.5
49	196.0	0.9530806551540072	1275.1190425920825	37.5
49	200.0	0.9539511961905245	1273.5508498361194	37.5
49	204.0	0.9538474819323424	1275.9577972466086	37.5
49	208.0	0.9537627829899006	1276.8445512500944	37.5
49	212.0	0.9572486713039229	1274.203119447838	37.5
49	216.0	0.9527071309226973	1276.3305334122554	37.5
49	220.0	0.9580860706562713	1272.4830591154878	37.5
49	224.0	0.9541370485540267	1274.0824506390109	37.5
49	228.0	0.9519497915532191	1269.9978609466636	37.5
49	232.0	0.9546954872415324	1268.9825228236243	37.5
49	236.0	0.9559449559174349	1272.594791887947	37.5
49	240.0	0.9602183280254506	1271.7174514160815	37.5
49	244.0	0.9575423175808038	1270.3037043121635	37.5
49	248.0	0.9588994530034224	1271.0323865392977	37.5
49	252.0	0.9612116983412811	1270.1755595210593	37.5
49	256.0	0.955718221599563	1268.2569927046304	37.5
49	260.0	0.960083730846228	1270.770136310569	37.5
49	264.0	0.9604346673247226	1274.6926981715733	37.5
49	268.0	0.9585021271115074	1272.570429500328	37.5
49	272.0	0.959073573619457	1275.455749653809	37.5
49	276.0	0.96107064855306	1275.5438945722206	37.5
49	280.0	0.9563389290016868	1271.5999965628016	37.5
49	284.0	0.9634659771461864	1277.6923481441313	37.5
49	288.0	0.9628072809983714	1278.647019749365	37.5
49	292.0	0.9626642614842608	1278.7177949525624	37.5
49	296.0	0.9630176431606756	1278.965043885701	37.5
49	300.0	0.9687842248028178	1278.5853381258344	37.5
49	304.0	0.966731791853286	1279.425622104765	37.5
49	308.0	0.9641429501132164	1280.2910001592445	37.5
49	312.0	0.9707014117030598	1281.5011301372083	37.5
49	316.0	0.9673281036472812	1282.3394047512977	37.5
49	320.0	0.969264776989709	1281.1633365994014	37.5
49	324.0	0.9688109311995626	1280.9756240502486	37.5
49	328.0	0.9752455721287707	1282.8341082313896	37.5
49	332.0	0.972764423148161	1280.4259100000722	37.5
49	336.0	0.9653309159715329	1283.3207241402254	37.5
49	340.0	0.9732274731040389	1280.8228859120209	37.5
49	344.0	0.9736253365724045	1283.453587908446	37.5
49	348.0	0.9759063666176662	1281.5325761188965	37.5
49	352.0	0.9754464338454633	1279.7526141548424	37.5
49	356.0	0.9737365367066969	1278.5443857502892	37.5
49	360.0	0.9739393306090744	1277.6911175631628	37.5
49	364.0	0.9700261540678289	1274.0107064690465	37.5
49	368.0	0.9703565404786971	1276.7662537497065	37.5
49	372.0	0.9763724022449712	1276.1528750522189	37.5
49	376.0	0.9725386946361291	1277.413345832877	37.5
49	380.0	0.9740577593890952	1277.06462026214	37.5
49	384.0	0.9717660091963187	1278.673059995	37.5
49	388.0	0.975240529941287	1277.866742078565	37.5
49	392.0	0.97610927609848	1278.2582852754451	37.5
49	396.0	0.9771075136944632	1277.5098249595603	37.5
49	400.0	0.9731059718624242	1279.85578960685	37.5
49	404.0	0.9716290708701513	1278.892729888683	37.5
49	408.0	0.9770324625829263	1277.7016893584278	37.5
49	412.0	0.975497475133679	1278.4167532681456	37.5
49	416.0	0.97491541252919	1276.6230338952969	37.5
49	420.0	0.9692093336321418	1276.0665724455798	37.5
49	424.0	0.9715934521812053	1274.8100797028378	37.5
49	428.0	0.9765329846459873	1276.3062478132174	37.5
49	432.0	0.9763712359563184	1268.4610915428216	37.5
49	436.0	0.982006349191139	1269.4707768288445	37.5
49	440.0	0.9834706311055973	1268.158860162313	37.5
49	444.0	0.98310124869467	1268.531482514849	37.5
49	448.0	0.9834914123908617	1268.8130285756956	37.5
49	452.0	0.9795614316171013	1266.9842996835764	37.5
49	456.0	0.9751680858374806	1265.9651372095166	37.5
49	460.0	0.9770553869921172	1268.5726954626805	37.5
49	464.0	0.981049538307852	1265.216718250558	37.5
49	468.0	0.9826609483014179	1262.3506466173112	37.5
49	472.0	0.9844997617015537	1262.2299775106492	37.5
49	476.0	0.9817338512142273	1262.2629293795642	37.5
49	480.0	0.9811765007163777	1264.4175028863965	37.5
49	484.0	0.9788985632905752	1268.672188763918	37.5
49	488.0	0.9859970234296048	1268.6865229600908	37.5
49	492.0	0.9775923044493051	1266.5176377401226	37.5
49	496.0	0.9828984085001524	1269.597480687841	37.5
49	500.0	0.9775146014864255	1270.7277029201705	37.5
49	504.0	0.9813128768411135	1270.9714416181564	37.5
49	508.0	0.987104040526176	1269.928328871092	37.5
49	512.0	0.9817406275036126	1270.31148661496	37.5
49	516.0	0.9828474162796024	1272.339078760229	37.5
49	520.0	0.9827742149699338	1271.727536628871	37.5
49	524.0	0.9815601987668164	1272.8194976729771	37.5
49	528.0	0.9829492518261155	1273.1411164203305	37.5
49	532.0	0.9799467294209028	1272.1369369627892	37.5
49	536.0	0.9775568331456523	1275.2065323961851	37.5
49	540.0	0.9846037360264088	1273.2026525586718	37.5
49	544.0	0.9821949024736494	1271.471141622485	37.5
49	548.0	0.9775542015129405	1273.1234090532355	37.5
49	552.0	0.9875259773100461	1272.867059496071	37.5
49	556.0	0.9835459480171551	1272.244607367869	37.5
49	560.0	0.9825179749579164	1272.5733062261052	37.5
49	564.0	0.9828856116179504	1272.412174888555	37.5
49	568.0	0.9829324851338054	1273.1652594234329	37.5
49	572.0	0.9793321118371268	1272.977128042609	37.5
49	576.0	0.9784222106221366	1273.311358728275	37.5
49	580.0	0.9862350327322509	1267.0320726590485	37.5
49	584.0	0.9827907619113015	1268.10483714146	37.5
49	588.0	0.9855932954448853	1267.5485012398049	37.5
49	592.0	0.9860158189944027	1267.5088362820943	37.5
49	596.0	0.9894079573796584	1268.1729696529887	37.5
49	600.0	0.9876282420364497	1266.060368267265	37.5
49	604.0	0.9838940851982486	1266.7975391191403	37.5
49	608.0	0.9856477328750821	1266.155697308824	37.5
49	612.0	0.9850210844276668	1266.5926047594464	37.5
49	616.0	0.9899059120921724	1267.2073689224317	37.5
49	620.0	0.9869955268256089	1264.9804393741972	37.5
49	624.0	0.9866522612094876	1265.6157114500284	37.5
49	628.0	0.9833147206764765	1266.2357948266504	37.5
49	632.0	0.9850164469166235	1266.2982874418751	37.5
49	636.0	0.9867654643250549	1266.6060815934673	37.5
49	640.0	0.9887851703457909	1266.8304914359694	37.5
49	644.0	0.9909416773863339	1255.8710060372978	37.5
49	648.0	0.9951239528654539	1255.03696491969	37.5
49	652.0	0.9889634053209357	1257.8806756245258	37.5
49	656.0	0.9860336925857057	1256.955493633723	37.5
49	660.0	0.9950710385989171	1259.2923169198298	37.5
49	664.0	0.9958110736996347	1259.7270783318947	37.5
49	668.0	0.9947010824590969	1260.8698453823786	37.5
51	0.0	1.0084445939880915	1858.281621351901	37.5
51	4.0	1.0145835876740152	1861.165898819872	37.5
51	8.0	1.0269034434088606	1862.8591139918367	37.5
51	12.0	1.066269295172338	1864.1382281587328	37.5
51	16.0	1.0922622294470319	1863.007549516649	37.5
51	20.0	1.099467953731974	1864.6433980948973	37.5
51	24.0	1.1033042733212404	1864.511275962765	37.5
51	28.0	1.0934872320304823	1864.510431473712	37.5
51	32.0	1.094031482811482	1864.678517900451	37.5
51	36.0	1.0681805764145005	1861.5243781035144	37.5
51	40.0	1.0480958889297756	1861.0849914312987	37.5
51	44.0	1.0004919815806466	1862.1951419888867	37.5
51	48.0	0.9861107442573146	1862.4490696662567	37.5
51	52.0	0.9751312454702402	1862.3755669935483	37.5
51	56.0	0.9684211663026475	1862.0729222216132	37.5
51	60.0	0.9694725875501191	1861.3931518652005	37.5
51	64.0	0.9604092134863743	1861.9643615165617	37.5
51	68.0	0.960195661014092	1861.122068413769	37.5
51	72.0	0.9523472121509705	1861.7471670055663	37.5
51	76.0	0.9589321162916438	1861.3922970958968	37.5
51	80.0	0.9584143187675149	1861.0949752124327	37.5
51	84.0	0.9549445170352212	1859.0431785474243	37.5
51	88.0	0.9570058570491846	1859.1572016070456	37.5
51	92.0	0.9549578858819455	1859.0575965848868	37.5
51	96.0	0.9485938022200481	1859.717268857488	37.5
51	100.0	0.9448407477201795	1860.155736870304	37.5
51	104.0	0.9382185916267354	1859.7540739152143	37.5
51	108.0	0.9489867351665787	1859.2144778735028	37.5
51	112.0	0.9439517466379784	1859.6285416963465	37.5
51	116.0	0.9363068474953339	1862.2274052319096	37.5
51	120.0	0.94609267178989	1861.1833103067372	37.5
51	124.0	0.9392616593762274	1862.3976239627293	37.5
51	128.0	0.9501542478825579	1862.267676745258	37.5
51	132.0	0.9347053695141734	1864.0169196854577	37.5
51	136.0	0.9320135829371189	1864.916661919784	37.5
51	140.0	0.9316951210689663	1864.7494923968763	37.5
51	144.0	0.9286690967464283	1865.6200202885789	37.5
51	148.0	0.9275807877245996	1864.922653375397	37.5
51	152.0	0.9280292075573264	1864.8714297303925	37.5
51	156.0	0.927448875397028	1865.1533831855645	37.5
51	160.0	0.9300016481674452	1864.51913672458	37.5
51	164.0	0.9251433381949444	1864.73401469588	37.5
51	168.0	0.9270354392975438	1864.5258087449376	37.5
51	172.0	0.9292120677921659	1865.171592488088	37.5
51	176.0	0.9283170074442572	1864.5116218544977	37.5
51	180.0	0.9303790498023039	1864.771297404665	37.5
51	184.0	0.9307416535931325	1865.0340897414676	37.5
51	188.0	0.929273324396678	1864.6958699014424	37.5
51	192.0	0.9223459607798655	1864.921601850439	37.5
51	196.0	0.9302225537282073	1863.8683596494152	37.5
51	200.0	0.9278389141145739	1865.020406619612	37.5
51	204.0	0.9290786416146375	1864.6823896907824	37.5
51	208.0	0.9305077939152779	1864.4372083147416	37.5
51	212.0	0.9309451843446206	1865.060661659056	37.5
51	216.0	0.9335631970765657	1864.6784760626367	37.5
51	220.0	0.9405112131083748	1863.97129538928	37.5
51	224.0	0.9348312646092307	1864.8109862435645	37.5
51	228.0	0.93195026133355	1864.608220607485	37.5
51	232.0	0.9279849428440211	1864.524321107124	37.5
51	236.0	0.9390736674388368	1864.3695264284815	37.5
51	240.0	0.9344152654026767	1864.0125088997736	37.5
51	244.0	0.9349104821615555	1865.0361483394468	37.5
51	248.0	0.9319159592717967	1864.340159930026	37.5
51	252.0	0.9355786958214793	1864.6432605969733	37.5
51	256.0	0.9397308881590847	1864.2582990411909	37.5
51	260.0	0.9387987076257291	1864.1622283021547	37.5
51	264.0	0.9380954392380858	1863.452463764674	37.5
51	268.0	0.9375958246218947	1861.77231656284	37.5
51	272.0	0.9441575774205585	1862.2090870291051	37.5
51	276.0	0.9479656471700246	1861.3607901149844	37.5
51	280.0	0.9452992490309492	1861.064931309376	37.5
51	284.0	0.9511988474353967	1860.9637342174813	37.5
51	288.0	0.9462245986636415	1860.0475996463183	37.5
51	292.0	0.949490120615026	1856.9376691645127	37.5
51	296.0	0.9475546805775995	1857.4034219785703	37.5
51	300.0	0.9604783701349923	1857.4206680622096	37.5
51	304.0	0.9500521884219454	1857.293245605019	37.5
51	308.0	0.9516786733972872	1857.875163516314	37.5
51	312.0	0.9510519084892506	1858.6958097734391	37.5
51	316.0	0.9546226119512594	1857.137132403851	37.5
51	320.0	0.9559098387215583	1857.5659224453236	37.5
51	324.0	0.9535293466499286	1857.7769090407733	37.5
51	328.0	0.9577750808143497	1858.75010725644	37.5
51	332.0	0.961851133850762	1858.1006350516936	37.5
51	336.0	0.9573589532476816	1858.035402829863	37.5
51	340.0	0.9607533683447483	1857.7613319024483	37.5
51	344.0	0.9655114495116636	1858.0591427384395	37.5
51	348.0	0.9651358116325705	1857.6970938306436	37.5
51	352.0	0.9568781823089887	1857.6868419983973	37.5
51	356.0	0.960622650899788	1857.0173119624349	37.5
51	360.0	0.9590498545241084	1857.451443020676	37.5
51	364.0	0.9576206484943756	1858.3765953913396	37.5
51	368.0	0.9598578606693797	1858.9400999094476	37.5
51	372.0	0.9623282510800844	1857.9996354834027	37.5
51	376.0	0.9605971411454498	1858.8910584639357	37.5
51	380.0	0.9623880526745467	1857.8359410701344	37.5
51	384.0	0.9611759490048267	1857.939724500185	37.5
51	388.0	0.9590517604981629	1857.948430793445	37.5
51	392.0	0.9589278999666095	1857.931124605306	37.5
51	396.0	0.9626667758174854	1857.231318356218	37.5
51	400.0	0.9732184673159114	1857.557613294941	37.5
51	404.0	0.9776553951474901	1857.545212450381	37.5
51	408.0	0.963891440235266	1857.11511322593	37.5
51	412.0	0.9620405156025461	1858.010081404002	37.5
51	416.0	0.9722730567469106	1857.1747064476267	37.5
51	420.0	0.9722358186523141	1857.921974227796	37.5
51	424.0	0.9647749856850174	1858.360806632538	37.5
51	428.0	0.9603621439506212	1859.7897284554356	37.5
51	432.0	0.9655824715754119	1857.8036908749204	37.5
51	436.0	0.9702798129854819	1858.3340296468089	37.5
51	440.0	0.9717472300322977	1858.610243540197	37.5
51	444.0	0.9678138551921932	1858.4610674253447	37.5
51	448.0	0.9672567524121357	1858.2771649778492	37.5
51	452.0	0.9722923635429831	1858.0482484691336	37.5
51	456.0	0.968920473778469	1857.8827460827904	37.5
51	460.0	0.9694592618832646	1858.0011080303643	37.5
51	464.0	0.9732451687749867	1858.4641084845125	37.5
51	468.0	0.972249621197659	1857.9292532160437	37.5
51	472.0	0.9739440514598873	1857.425449615135	37.5
51	476.0	0.9788421592268443	1857.51664651032	37.5
51	480.0	0.9796674256794499	1857.752976796237	37.5
51	484.0	0.9774748496692546	1857.8801525990104	37.5
51	488.0	0.9677365489540727	1858.3613802561335	37.5
51	492.0	0.9723926861779145	1858.752261563105	37.5
51	496.0	0.9648650524844598	1856.863595489712	37.5
51	500.0	0.9734658142083106	1858.0419753386495	37.5
51	504.0	0.971377419237158	1858.327577973972	37.5
51	508.0	0.9706235820755074	1857.5901089016536	37.5
51	512.0	0.9691215923885356	1857.421908997319	37.5
51	516.0	0.9693833447715318	1857.079072995348	37.5
51	520.0	0.9724412330016577	1857.7210546188653	37.5
51	524.0	0.9739591407842493	1857.8285909174888	37.5
51	528.0	0.9723260988938572	1857.609062879892	37.5
51	532.0	0.9725200880791737	1857.0891617284651	37.5
51	536.0	0.9749898281712828	1858.315792717226	37.5
51	540.0	0.9732689932704613	1858.0536173354587	37.5
51	544.0	0.974371633610536	1857.728572921724	37.5
51	548.0	0.972725793450179	1857.967479666169	37.5
51	552.0	0.9736852076227206	1857.3547818684883	37.5
51	556.0	0.9746545586634057	1856.8159329312612	37.5
51	560.0	0.9766854637670868	1856.8019848943743	37.5
51	564.0	0.9725877143987147	1858.5530337532912	37.5
51	568.0	0.9716729103782382	1857.5510216040404	37.5
51	572.0	0.9743189128225455	1858.3943449472188	37.5
51	576.0	0.9756195361559172	1857.589327318836	37.5
51	580.0	0.9768301033701464	1857.3492131416567	37.5
51	584.0	0.978787730574456	1858.1942871458125	37.5
51	588.0	0.9723630632321761	1858.1757463798292	37.5
51	592.0	0.9774362887906031	1857.501840527718	37.5
51	596.0	0.9853368134632692	1857.708415869636	37.5
51	600.0	0.9748779077184829	1857.630007724872	37.5
51	604.0	0.9771670933556613	1857.2915760689675	37.5
51	608.0	0.9779610924901821	1857.7591106241057	37.5
51	612.0	0.9745063781493105	1857.938142948198	37.5
51	616.0	0.9758754149989577	1857.100089694668	37.5
51	620.0	0.9790955186996133	1857.2667651912025	37.5
51	624.0	0.9786415044233577	1857.3816224768525	37.5
51	628.0	0.97597760350769	1856.5633224066405	37.5
51	632.0	0.9801586699909477	1856.6867484655968	37.5
51	636.0	0.9788704270200345	1857.867840453082	37.5
51	640.0	0.9790347096518963	1857.883775866435	37.5
51	644.0	0.9792485465607559	1856.8789241089385	37.5
51	648.0	0.9789617161891018	1857.15901254364	37.5
51	652.0	0.9828171291323403	1856.8531144362555	37.5
51	656.0	0.9840286067926034	1857.1096262435112	37.5
51	660.0	0.9785845678672618	1857.3942825295308	37.5
51	664.0	0.9857395152762459	1857.788299742444	37.5
51	668.0	0.973980388543815	1856.4500492708296	37.5
52	0.0	1.0275824759036711	270.2503749313898	37.5
52	4.0	1.1182366524015803	286.36928787742966	37.5
52	8.0	1.175807301040444	282.86746464454865	37.5
52	12.0	1.218142883910644	279.06415593364056	37.5
52	16.0	1.2150078523987198	287.34896667972214	37.5
52	20.0	1.2108386582430533	286.5755280689412	37.5
52	24.0	1.1753946543323934	280.72818092020657	37.5
52	28.0	1.1284045298939642	282.71032498020503	37.5
52	32.0	1.0845329432497055	283.5027851397768	37.5
52	36.0	1.0519642839911407	284.3074556477194	37.5
52	40.0	1.0407689176630226	284.97747720811145	37.5
52	44.0	1.031028262008161	284.6891164330884	37.5
52	48.0	1.0260450510597936	286.0480172800364	37.5
52	52.0	1.0160277498742905	284.5645034871826	37.5
52	56.0	1.018700375575546	284.9176378206012	37.5
52	60.0	1.0133882594941803	284.91098028978604	37.5
52	64.0	1.006806435373683	284.0595150340741	37.5
52	68.0	1.0038622333505025	282.1605567211463	37.5
52	72.0	0.9992989721385415	284.44969478025115	37.5
52	76.0	0.9983624857097193	282.56392435980314	37.5
52	80.0	0.9961639910139395	284.2367287108376	37.5
52	84.0	0.9925989428337463	283.2464288066016	37.5
52	88.0	0.9948880366399586	283.09656246340825	37.5
52	92.0	0.9944021169470317	285.5991245159368	37.5
52	96.0	0.992737039576249	283.13369731463905	37.5
52	100.0	0.9939265226752405	282.7122537584414	37.5
52	104.0	0.9926981732606354	283.6096908022	37.5
52	108.0	0.993277319351122	283.4388056671218	37.5
52	112.0	0.991054580778092	284.4884493013885	37.5
52	116.0	0.9913206114710855	283.9293339567955	37.5
52	120.0	0.9963839644068659	283.2861964457884	37.5
52	124.0	0.9937728555684402	282.47513041142	37.5
52	128.0	1.0004378131418905	279.8863157010772	37.5
52	132.0	0.9947471596122969	280.0894009876396	37.5
52	136.0	0.9969043167817989	279.78515083064394	37.5
52	140.0	0.9978879350261125	279.81520566846723	37.5
52	144.0	0.9942258072859422	280.95391138301426	37.5
52	148.0	1.0012312196506516	281.3686165999051	37.5
52	152.0	1.0045750261682325	281.91360094194266	37.5
52	156.0	1.0011418625992619	281.36770189934305	37.5
52	160.0	1.0000715406034297	279.2035431277946	37.5
52	164.0	0.9987696791747582	280.7846820961179	37.5
52	168.0	1.0060113913044275	283.0382408753353	37.5
52	172.0	1.0066676911931167	280.3404794728989	37.5
52	176.0	1.0089488250997167	280.7363489605378	37.5
52	180.0	1.010829284713089	279.8064279604544	37.5
52	184.0	1.0060342239408504	281.0821763760084	37.5
52	188.0	1.0083934220916868	282.70672060559497	37.5
52	192.0	1.0101712614306462	280.9201151047567	37.5
52	196.0	1.0146436568520758	280.69877292610886	37.5
52	200.0	1.012550903959969	280.9712027303112	37.5
52	204.0	1.015083399010207	279.6115327961424	37.5
52	208.0	1.0160507592896264	280.28552783126537	37.5
52	212.0	1.017126956889234	281.7444592096937	37.5
52	216.0	1.0162384899855237	278.7468092432995	37.5
52	220.0	1.0203009505769214	280.7449694069109	37.5
52	224.0	1.0189518239927091	280.61065596629953	37.5
52	228.0	1.0161991017768681	280.0916467391271	37.5
52	232.0	1.0188839014422364	278.5703459168102	37.5
52	236.0	1.0182360524189618	281.24474692322224	37.5
52	240.0	1.0198635120858346	280.20506623485045	37.5
52	244.0	1.018178743067972	278.97287000079695	37.5
52	248.0	1.025224084994462	280.0341397095354	37.5
52	252.0	1.0213467538245784	280.0675180572844	37.5
52	256.0	1.0240334524202461	280.34597299291204	37.5
52	260.0	1.0233259561753676	278.6054655381885	37.5
52	264.0	1.0288827708616206	280.20541387332884	37.5
52	268.0	1.025150408713107	279.3433510522973	37.5
52	272.0	1.0263150236289957	279.5655574923533	37.5
52	276.0	1.021851859455296	280.24963817077486	37.5
52	280.0	1.0216794453510196	279.5310915738881	37.5
52	284.0	1.0211160597069642	280.079961773974	37.5
52	288.0	1.0272166708030026	280.1021255538637	37.5
52	292.0	1.0258370572830207	281.6025115473081	37.5
52	296.0	1.0279016090844844	281.03277308255025	37.5
52	300.0	1.0275844080480447	278.9324681273009	37.5
52	304.0	1.0287167151360959	278.46390388279605	37.5
52	308.0	1.0320071435033358	280.55020990946167	37.5
52	312.0	1.029608038527132	278.31850737921474	37.5
52	316.0	1.0328563262493657	279.12696888058133	37.5
52	320.0	1.033243550315868	280.71673068582766	37.5
52	324.0	1.031422500533075	278.46981355749824	37.5
52	328.0	1.0303277005452978	279.98796389626494	37.5
52	332.0	1.0320915970535638	279.8409228068633	37.5
52	336.0	1.0313063747301183	278.5051783745362	37.5
52	340.0	1.0370501169935404	278.76921335338466	37.5
52	344.0	1.0321528781635336	279.9200470858863	37.5
52	348.0	1.0356353065929897	278.10321146276897	37.5
52	352.0	1.0290578266007124	279.9727931251914	37.5
52	356.0	1.035540929082041	278.84140743353385	37.5
52	360.0	1.0335771993993352	279.6789764433248	37.5
52	364.0	1.0317722775177176	278.9752618983394	37.5
52	368.0	1.03531219411104	278.38474012910564	37.5
52	372.0	1.036065235394036	279.4014579826477	37.5
52	376.0	1.0346513370776846	279.6664997544136	37.5
52	380.0	1.0365377536093943	280.14836568290883	37.5
52	384.0	1.036074855194758	280.0086756475273	37.5
52	388.0	1.0352509519212358	278.17120270040994	37.5
52	392.0	1.0369577764695368	277.3365912498859	37.5
52	396.0	1.0321863872941845	279.0672367084392	37.5
52	400.0	1.0336605018361738	279.5340413255706	37.5
52	404.0	1.0361752561951194	278.75055755375286	37.5
52	408.0	1.044776550393856	280.28215691888977	37.5
52	412.0	1.029186357008247	279.4802841030252	37.5
52	416.0	1.0358426263252578	278.69099259350025	37.5
52	420.0	1.037109835502816	278.60822790329365	37.5
52	424.0	1.0359727908190572	278.4214620985073	37.5
52	428.0	1.0383943935423443	278.5369466303676	37.5
52	432.0	1.0393069449705117	279.9019154396877	37.5
52	436.0	1.0383205660990218	280.1133621935615	37.5
52	440.0	1.0391177510082992	278.61631123379505	37.5
52	444.0	1.029939256760368	280.1174701998021	37.5
52	448.0	1.0369079391307878	279.83007799456755	37.5
52	452.0	1.0397956121852936	281.1762792321873	37.5
52	456.0	1.032479084128036	280.5063161026127	37.5
52	460.0	1.0397380166941217	278.6374891821474	37.5
52	464.0	1.0405724258398208	280.1357070479137	37.5
52	468.0	1.035264783950394	279.2434592747417	37.5
52	472.0	1.0385650191220581	278.23254880004805	37.5
52	476.0	1.037545265900233	279.5789810254527	37.5
52	480.0	1.0376182560212575	279.23049771042383	37.5
52	484.0	1.0371944547605987	279.6452800214957	37.5
52	488.0	1.0339422098249726	278.80222613937303	37.5
52	492.0	1.032192981227897	280.5473492366516	37.5
52	496.0	1.0363432608424679	279.68603055146724	37.5
52	500.0	1.0368797980585591	278.5925059505528	37.5
52	504.0	1.0400001290938885	278.2883113132912	37.5
52	508.0	1.0384055202461442	278.9250490323328	37.5
52	512.0	1.0348320179242059	279.0473627498528	37.5
52	516.0	1.0325911224559816	280.17952938670373	37.5
52	520.0	1.0335590029902775	279.260213602445	37.5
52	524.0	1.038018027861378	278.2611819559588	37.5
52	528.0	1.0319766184939685	278.4059774731382	37.5
52	532.0	1.0392030091175213	278.2494513495248	37.5
52	536.0	1.041501233396818	279.9483207666356	37.5
52	540.0	1.040246403008993	279.2260956209883	37.5
52	544.0	1.0364070764578468	279.2767691588577	37.5
52	548.0	1.0391900742311768	279.24587869403666	37.5
52	552.0	1.0411867327712419	278.9624298915649	37.5
52	556.0	1.0400898777767018	277.462512014079	37.5
52	560.0	1.0405163290609007	279.51937558055334	37.5
52	564.0	1.039047153663909	279.80047765484176	37.5
52	568.0	1.036585462026048	278.46918345060254	37.5
52	572.0	1.0378108166987823	279.1367160124229	37.5
52	576.0	1.0343899831703878	278.8446609319545	37.5
52	580.0	1.040125349330296	279.41472518881085	37.5
52	584.0	1.0408094828548844	279.8760289049295	37.5
52	588.0	1.033272106602502	279.99501512169616	37.5
52	592.0	1.0381719174178172	279.94428833306614	37.5
52	596.0	1.045098537181463	279.4868882207906	37.5
52	600.0	1.0366922052214087	279.2330314293625	37.5
52	604.0	1.039052027678097	280.47003591461555	37.5
52	608.0	1.0360667515324076	279.90383109825774	37.5
52	612.0	1.035893895211486	279.5101803160255	37.5
52	616.0	1.035716278558443	281.4599439720806	37.5
52	620.0	1.0399968039813754	280.92721286636845	37.5
52	624.0	1.0394478554101465	280.61251838027823	37.5
52	628.0	1.029706237283763	279.75593015750195	37.5
52	632.0	1.0405325575388218	279.4966044295851	37.5
52	636.0	1.0361885057191236	279.3633346040676	37.5
52	640.0	1.0424762524942817	278.9570826795546	37.5
52	644.0	1.0384924251511545	280.242483436191	37.5
52	648.0	1.0412481875816937	279.0449220999946	37.5
52	652.0	1.037984392987806	280.16142804011434	37.5
52	656.0	1.0339327504215114	279.9253845544956	37.5
52	660.0	1.0351841178380767	280.0068955519443	37.5
52	664.0	1.0374604914125558	279.40521797231105	37.5
52	668.0	1.0361908857862347	278.6183947493888	37.5
55	0.0	1.0501396350989645	469.7560456798291	37.5
55	4.0	1.090862012267448	484.9930957262329	37.5
55	8.0	1.1365493377999645	474.738524039133	37.5
55	12.0	1.182286555775149	440.3109107025515	37.5
55	16.0	1.131093839075842	417.97632032674267	37.5
55	20.0	1.1388130157382301	446.0501647362101	37.5
55	24.0	1.1372376569406226	445.2580469114808	37.5
55	28.0	1.1122076995659123	427.3514389269425	37.5
55	32.0	1.0767095117295544	426.1186741193961	37.5
55	36.0	1.0320516645099644	427.4808337472206	37.5
55	40.0	1.0067889190907109	420.1682769414981	37.5
55	44.0	0.9908282008016769	425.9017161522282	37.5
55	48.0	0.9836125767974415	422.24013266676894	37.5
55	52.0	0.9769147104464169	422.71756059967606	37.5
55	56.0	0.971678031941863	423.3128249238445	37.5
55	60.0	0.9713515709883219	425.4041833843795	37.5
55	64.0	0.9661179359747961	429.7014490765793	37.5
55	68.0	0.9698684523618757	432.4158009458252	37.5
55	72.0	0.9599180045477202	427.8284977279449	37.5
55	76.0	0.9604741039668745	430.1905703415021	37.5
55	80.0	0.9593557370528887	432.3424710433206	37.5
55	84.0	0.9588355331832948	434.50067976750313	37.5
55	88.0	0.9494276851927085	435.4324593312985	37.5
55	92.0	0.9584011443371362	431.93576591167664	37.5
55	96.0	0.9558641724383308	433.1467005636073	37.5
55	100.0	0.9524785087592976	432.6808046479315	37.5
55	104.0	0.9498439630583827	433.047300415658	37.5
55	108.0	0.952504753580897	433.8227476409341	37.5
55	112.0	0.9522780254872037	432.806804396348	37.5
55	116.0	0.9517529312217697	431.5235508727096	37.5
55	120.0	0.9573062348073077	428.3377409518448	37.5
55	124.0	0.9498547012292697	428.7309894431239	37.5
55	128.0	0.9591839626838168	429.3713180372273	37.5
55	132.0	0.9532564637413451	430.95773802794207	37.5
55	136.0	0.9605591503622564	430.3190122065626	37.5
55	140.0	0.9578545783549485	430.8510872878636	37.5
55	144.0	0.9575298342425002	429.7685917399755	37.5
55	148.0	0.9560811054818615	428.3762687990451	37.5
55	152.0	0.9558587475291318	428.5694604249823	37.5
55	156.0	0.9629163160649241	428.4932742246364	37.5
55	160.0	0.965538425637362	432.0606903420135	37.5
55	164.0	0.9635285499668028	431.36279209358287	37.5
55	168.0	0.965515194220195	428.6419667540722	37.5
55	172.0	0.9674176872472944	428.93141116619466	37.5
55	176.0	0.9665110120426044	428.58508180780143	37.5
55	180.0	0.9673808251523598	427.30521639281096	37.5
55	184.0	0.9620641314477819	429.2959645110976	37.5
55	188.0	0.9731177256653933	429.1445281788531	37.5
55	192.0	0.9661569485124697	425.8744493867438	37.5
55	196.0	0.9735750796905026	427.88328223535865	37.5
55	200.0	0.9750160806292975	427.7831823833613	37.5
55	204.0	0.9705304940901175	427.8627161405304	37.5
55	208.0	0.9737726954499971	428.96181303500833	37.5
55	212.0	0.9760123656626327	426.1127580407383	37.5
55	216.0	0.9686265923009992	427.7211764219858	37.5
55	220.0	0.9723064320630903	428.5872268941371	37.5
55	224.0	0.9748899387236829	428.6214710791487	37.5
55	228.0	0.9708280217432775	428.1076854085938	37.5
55	232.0	0.9787668500145741	428.0084353051857	37.5
55	236.0	0.9774746659463099	426.8704114965681	37.5
55	240.0	0.9816615981366409	429.3713170894805	37.5
55	244.0	0.9801146452552966	427.8980267194378	37.5
55	248.0	0.9793028385273581	427.7052049695516	37.5
55	252.0	0.9806268601571453	427.1355975350268	37.5
55	256.0	0.9788973758523396	426.8138298595644	37.5
55	260.0	0.9833190990684884	430.5503596448507	37.5
55	264.0	0.9792562976547926	428.60153789135614	37.5
55	268.0	0.9809346128555568	427.2076817399389	37.5
55	272.0	0.986674791992776	428.8052748201631	37.5
55	276.0	0.9880904044935919	427.81353955691975	37.5
55	280.0	0.9822190150395635	427.1506723418657	37.5
55	284.0	0.9844769461983685	424.2599403916059	37.5
55	288.0	0.9928658469634276	422.2225351045173	37.5
55	292.0	0.9885053557093306	423.6891521367775	37.5
55	296.0	0.9805767484094338	424.6656964100698	37.5
55	300.0	0.991379865916697	423.6163334021811	37.5
55	304.0	0.9878477765026397	421.2252577434312	37.5
55	308.0	0.9869905515239725	423.3222267468977	37.5
55	312.0	0.9928564762648704	422.6696190168828	37.5
55	316.0	0.9871732109742272	423.2812386089727	37.5
55	320.0	0.9905833245955352	423.8622190888323	37.5
55	324.0	0.9914475969908547	422.9150367035769	37.5
55	328.0	0.9876043691478357	422.51650583077134	37.5
55	332.0	0.9928397970037597	424.41697095447415	37.5
55	336.0	0.9882777329977169	424.0050464245476	37.5
55	340.0	0.994612251305985	423.75895285186544	37.5
55	344.0	0.9874249551797817	423.8442788758072	37.5
55	348.0	0.9946512683848053	424.52826754178136	37.5
55	352.0	0.9973809926784718	425.04774263141496	37.5
55	356.0	0.9919698727137877	418.01768716276615	37.5
55	360.0	0.997757577133986	418.7164155035257	37.5
55	364.0	0.995934603027852	419.04428032976494	37.5
55	368.0	0.9945625858487707	420.83872687759714	37.5
55	372.0	0.9944759103678631	420.3597274858423	37.5
55	376.0	0.9940296347162366	422.2496257351156	37.5
55	380.0	0.9954520365431924	420.05258230815775	37.5
55	384.0	0.9960904662965717	418.3554637978535	37.5
55	388.0	0.9969889974755163	416.68767778811167	37.5
55	392.0	0.9992673746509725	417.7018706525936	37.5
55	396.0	0.9970109241816396	418.1354741857248	37.5
55	400.0	0.9982628384855277	419.172505304569	37.5
55	404.0	0.9983339042832108	418.384018773397	37.5
55	408.0	0.9992201574470672	418.5063365136982	37.5
55	412.0	0.9953281817221091	419.2886848601278	37.5
55	416.0	0.994609864795499	417.0324647012593	37.5
55	420.0	0.999548669333519	420.6743140424257	37.5
55	424.0	0.9984523352135577	418.7811224987336	37.5
55	428.0	0.9977131040409075	415.4024805169253	37.5
55	432.0	1.0003277999813536	418.6223363922967	37.5
55	436.0	0.9972232560249015	417.7019821073095	37.5
55	440.0	0.9914927255787175	415.4515768536149	37.5
55	444.0	1.0012043223420912	418.7776687237566	37.5
55	448.0	0.9927550959871622	417.7182251249287	37.5
55	452.0	1.0018939961823548	418.8530038824167	37.5
55	456.0	0.9978957583988473	422.0947483835132	37.5
55	460.0	1.00108325495845	421.580335192173	37.5
55	464.0	0.9910448060319146	420.55927698981225	37.5
55	468.0	0.9958169989456975	420.1904503641771	37.5
55	472.0	1.0033334062699237	420.92698072004	37.5
55	476.0	1.000897701982852	421.97097980543344	37.5
55	480.0	0.9972692093401574	422.1855905342658	37.5
55	484.0	0.9981739575648776	422.40154044246185	37.5
55	488.0	1.0008577953784261	422.3802144679792	37.5
55	492.0	0.9958292708500076	420.7302084665659	37.5
55	496.0	1.001360047399388	423.6454987764701	37.5
55	500.0	0.997721123646417	421.96497890618775	37.5
55	504.0	0.9984966665725288	420.2963243499997	37.5
55	508.0	1.0035276342619421	421.5970123581331	37.5
55	512.0	0.9948848991056545	420.57468189789137	37.5
55	516.0	0.9985118289467934	422.6521544921597	37.5
55	520.0	0.9967934780963472	422.7125744220932	37.5
55	524.0	0.9994028414243081	423.5778434031291	37.5
55	528.0	0.996731669780079	419.1648398728423	37.5
55	532.0	0.9947381821381329	417.3943325900915	37.5
55	536.0	0.9973266832455414	418.38898606701775	37.5
55	540.0	1.001913223206603	417.8482996195525	37.5
55	544.0	0.9989370001154687	420.4255921552257	37.5
55	548.0	0.9996619222420857	417.54709920135633	37.5
55	552.0	0.9963998190962498	418.45138908964447	37.5
55	556.0	1.0031813403945082	420.90336287156566	37.5
55	560.0	0.9923108738565407	418.09546955261374	37.5
55	564.0	0.9984324778565528	418.0125009780968	37.5
55	568.0	1.0018251629394943	418.8721666416852	37.5
55	572.0	0.999511874624891	417.8828512596386	37.5
55	576.0	0.9994966821640308	418.4083592285103	37.5
55	580.0	1.0018469325506916	416.1019278251521	37.5
55	584.0	0.9992890724185899	419.1119151956787	37.5
55	588.0	1.0031721757609757	417.6542599983665	37.5
55	592.0	0.9981806153415407	419.9902104581285	37.5
55	596.0	1.0022538458285868	415.6551014438277	37.5
55	600.0	1.0028763297699976	418.5869295485745	37.5
55	604.0	1.0026285833792887	419.1201574438725	37.5
55	608.0	0.9976538532051125	418.8376575205915	37.5
55	612.0	0.9993386715918344	420.0415314389495	37.5
55	616.0	1.008579229589918	419.2495835990872	37.5
55	620.0	0.9982496720471707	418.09331108471065	37.5
55	624.0	1.0006129027930029	420.0192351646161	37.5
55	628.0	0.996429506298907	418.8734409016956	37.5
55	632.0	0.99886682133917	418.419421148676	37.5
55	636.0	0.9967372610342449	418.4095987134271	37.5
55	640.0	0.9979315050850592	420.1683029178004	37.5
55	644.0	0.9965536350386162	417.64212075580326	37.5
55	648.0	1.006004037841184	419.1122159396349	37.5
55	652.0	1.0003387213437838	418.6030954119227	37.5
55	656.0	0.9969877066395338	420.701126929177	37.5
55	660.0	1.0003398898803304	418.88944837768895	37.5
55	664.0	1.00599662013534	418.9227665791287	37.5
55	668.0	0.9889199291232151	418.5446526570413	37.5
56	0.0	1.0901417475681423	1048.168527197776	37.5
56	4.0	1.110126642753885	995.0144702455948	37.5
56	8.0	1.1211376615728352	975.2711158027848	37.5
56	12.0	1.1366673281099113	946.0574591245014	37.5
56	16.0	1.2005678999025409	938.2174125759088	37.5
56	20.0	1.2019908294473636	969.6163528147504	37.5
56	24.0	1.1849198166763841	962.6541386815846	37.5
56	28.0	1.1422498968160872	967.833635817046	37.5
56	32.0	1.0996202706959846	963.0987316339002	37.5
56	36.0	1.0667921424003985	970.2805368770072	37.5
56	40.0	1.041225861736372	985.520207533222	37.5
56	44.0	1.0341508180627894	979.384625076014	37.5
56	48.0	1.0266587120673658	975.1777681698233	37.5
56	52.0	1.017699747447316	969.6065801256984	37.5
56	56.0	1.0115628533799956	973.58765057257	37.5
56	60.0	1.0070247025485237	977.7846835054548	37.5
56	64.0	1.0010766089759282	973.404696134484	37.5
56	68.0	0.9983501937267925	974.1061229616676	37.5
56	72.0	0.9958721221430106	974.8002120354016	37.5
56	76.0	1.0002937487711743	972.8925798543186	37.5
56	80.0	0.988419249809811	978.731567301502	37.5
56	84.0	0.9849707207919287	979.4472026469692	37.5
56	88.0	0.9922695910024872	975.3472355797996	37.5
56	92.0	0.9912267205340889	980.8802588202518	37.5
56	96.0	0.988804654387775	980.6567615417952	37.5
56	100.0	0.9804851610493209	979.0814644814648	37.5
56	104.0	0.9856419858563781	979.6809869827878	37.5
56	108.0	0.9829581794816374	978.683025541535	37.5
56	112.0	0.9834381990880766	978.338731474156	37.5
56	116.0	0.9794260779623538	978.5812806193844	37.5
56	120.0	0.9882944530846947	977.4136360020389	37.5
56	124.0	0.9816863381628771	976.6598262278404	37.5
56	128.0	0.9823558866208684	974.2916423922056	37.5
56	132.0	0.9796367289272615	979.6518773364332	37.5
56	136.0	0.982610668323003	976.7085941121888	37.5
56	140.0	0.9827062455883651	974.781405123937	37.5
56	144.0	0.9812169964358283	974.3423946746732	37.5
56	148.0	0.9830682518205706	977.3047517319446	37.5
56	152.0	0.9818730247115546	978.3986120757328	37.5
56	156.0	0.9841751849978623	979.5214431811282	37.5
56	160.0	0.9864973230714323	982.3654474493952	37.5
56	164.0	0.9835730028672311	976.7754603341511	37.5
56	168.0	0.984913367963134	973.5490840110308	37.5
56	172.0	0.9855544584793745	977.0063299092486	37.5
56	176.0	0.9880605326645729	975.118652073974	37.5
56	180.0	0.9916596363328031	971.264003316415	37.5
56	184.0	0.9868478314362299	971.1001628674484	37.5
56	188.0	0.9862649183042499	971.6992664898946	37.5
56	192.0	0.9892599020097503	970.0739304537996	37.5
56	196.0	0.9882121931709996	969.7142362035004	37.5
56	200.0	0.9933773420560827	965.902229594962	37.5
56	204.0	0.9898441415570308	968.7798673249756	37.5
56	208.0	0.9925517364686873	967.929694876557	37.5
56	212.0	0.9913509166197476	968.630504767039	37.5
56	216.0	0.9877031299841206	967.8311895853192	37.5
56	220.0	0.990876170921144	968.6955095281036	37.5
56	224.0	0.9881814131812503	969.4401882269829	37.5
56	228.0	0.9928710491091043	968.183190839356	37.5
56	232.0	0.9903309631440295	970.7017362576178	37.5
56	236.0	0.9921127124772559	971.2541212534873	37.5
56	240.0	0.9941930881096611	970.780534592222	37.5
56	244.0	0.9982213760383574	967.4352474273932	37.5
56	248.0	0.9966740144161023	968.6375806351356	37.5
56	252.0	0.9976277521004465	970.2268404445908	37.5
56	256.0	0.9984254133218052	968.9092693166386	37.5
56	260.0	0.9995522918290881	970.2021375267092	37.5
56	264.0	0.9998265506318246	971.0097562362428	37.5
56	268.0	0.9990238818399609	967.1420285479668	37.5
56	272.0	0.997146158371053	967.9009778250734	37.5
56	276.0	1.0006736749682603	970.1450795289114	37.5
56	280.0	0.9974761169028591	966.8149341733326	37.5
56	284.0	0.9981920720958446	963.075175477439	37.5
56	288.0	1.0040763432841335	964.798975955706	37.5
56	292.0	1.0036542409345164	966.0292380392908	37.5
56	296.0	1.0001081381145247	964.841477317953	37.5
56	300.0	1.0055093266371296	965.4721358274568	37.5
56	304.0	1.003236989844306	966.486856206414	37.5
56	308.0	1.0083628074607172	967.610926549094	37.5
56	312.0	1.0043653575225147	967.676359573662	37.5
56	316.0	1.0031389411336455	966.8212844654776	37.5
56	320.0	1.0009872774594542	967.502840828068	37.5
56	324.0	1.0051348078058713	964.6719785814478	37.5
56	328.0	1.005557365261188	965.661575272149	37.5
56	332.0	1.013742359590347	965.499715937492	37.5
56	336.0	1.0063387749621797	965.5460858711403	37.5
56	340.0	1.007444062892083	967.6190564584537	37.5
56	344.0	1.0056531179365946	966.4456994768508	37.5
56	348.0	1.006693608121615	967.5798269901612	37.5
56	352.0	1.0034125491485164	964.5363837916244	37.5
56	356.0	1.0023155981856937	961.2558400422084	37.5
56	360.0	1.0077292468125936	960.7409180363017	37.5
56	364.0	1.012173400476915	960.9314112436084	37.5
56	368.0	1.0134955566521364	958.6784998695708	37.5
56	372.0	1.008641481046838	960.3049720070672	37.5
56	376.0	1.0135947301206745	961.8318900384596	37.5
56	380.0	1.008959291627275	961.816703450501	37.5
56	384.0	1.0131029200621176	964.5360027673784	37.5
56	388.0	1.0115700995636638	963.3439355989676	37.5
56	392.0	1.0086919259670186	961.9930066214548	37.5
56	396.0	1.0109174527100004	962.9183763361608	37.5
56	400.0	1.014085837365878	967.0050693706698	37.5
56	404.0	1.0114366279404323	966.5488468149154	37.5
56	408.0	1.0104748131818113	966.902959891554	37.5
56	412.0	1.0148846300242758	965.2921346064212	37.5
56	416.0	1.015422215832813	966.4060420104146	37.5
56	420.0	1.0177355876117116	964.9748150641726	37.5
56	424.0	1.010634088977653	967.0248655903932	37.5
56	428.0	1.0192157776502335	966.1150873308655	37.5
56	432.0	1.0188118582085541	968.552529522976	37.5
56	436.0	1.022195316230426	968.4089383463472	37.5
56	440.0	1.0182347783757195	967.2855549136908	37.5
56	444.0	1.017214226841528	969.3898603772697	37.5
56	448.0	1.0239612106789697	970.0032171833396	37.5
56	452.0	1.0224338528567205	969.4848646759692	37.5
56	456.0	1.0210339834919866	966.5540848413344	37.5
56	460.0	1.0263546365596907	965.6645152236746	37.5
56	464.0	1.023478856135478	965.89756027234	37.5
56	468.0	1.023960904735936	967.1095475480832	37.5
56	472.0	1.025976118445045	964.7497881249698	37.5
56	476.0	1.0236510278077329	966.0664134581816	37.5
56	480.0	1.0203691624395752	964.4478267598934	37.5
56	484.0	1.0282559466734564	963.7307554684631	37.5
56	488.0	1.0243552381295613	964.8580608668248	37.5
56	492.0	1.019696544243177	964.3860539102232	37.5
56	496.0	1.0215925675600526	964.2640226922476	37.5
56	500.0	1.0228437609701035	963.7119380492032	37.5
56	504.0	1.0236930054624789	964.688414206614	37.5
56	508.0	1.0243221561293008	963.8753362405153	37.5
56	512.0	1.0211027473590815	964.0273357362362	37.5
56	516.0	1.024806058079098	963.9820242410352	37.5
56	520.0	1.025097641369226	964.5140732452684	37.5
56	524.0	1.029241529931507	966.6292110540388	37.5
56	528.0	1.0240454127575758	963.4174845240648	37.5
56	532.0	1.0268477981077524	964.011501999528	37.5
56	536.0	1.0274477884887399	962.6099055018816	37.5
56	540.0	1.0263326806307227	964.6468537205822	37.5
56	544.0	1.027593836921661	962.2873730663588	37.5
56	548.0	1.029119022562483	963.3927575408288	37.5
56	552.0	1.02722116522985	963.4452777937012	37.5
56	556.0	1.0303643955624429	962.6350679953453	37.5
56	560.0	1.024347082078513	961.5335011904144	37.5
56	564.0	1.0283326050563515	963.3354009138328	37.5
56	568.0	1.0273968030415612	963.3538607224064	37.5
56	572.0	1.0255108595456028	965.523440896646	37.5
56	576.0	1.0263852583612627	964.4363656856322	37.5
56	580.0	1.0301787292513975	963.7250682004588	37.5
56	584.0	1.030172206497223	963.8331625631664	37.5
56	588.0	1.0295982937746087	962.3513821654324	37.5
56	592.0	1.0285145052601643	964.983627939584	37.5
56	596.0	1.0353369520674591	963.8657683850588	37.5
56	600.0	1.0258011808657026	965.1462239478687	37.5
56	604.0	1.0265965009401166	962.4325371320242	37.5
56	608.0	1.0280167511723244	964.5015852631228	37.5
[truncated: 4,377 more rows]
