# Supplementary material for: Mechanistic origins of temperature scaling in the early embryonic cell cycle
Source: Nat Commun. 2025 Aug 28;16:8045. doi: 10.1038/s41467-025-62918-0 (PMC12394406; doi:10.1038/s41467-025-62918-0)
Supplement: Supplementary file 12 — Source Data [file 41467_2025_62918_MOESM12_ESM.zip › Source_Data_NatComm/Fig4/09-20-24/Pos28_processed_spots.csv]

TRACK_ID	TIME	RATIO	POSITION_X	RADIUS
132	0.0	1.1407394535516397	1564.9340855027356	37.5
132	4.0	1.1764103638868606	1570.4591828062612	37.5
132	8.0	1.2204452557970138	1569.9414427546046	37.5
132	12.0	1.2556527230881427	1565.998110644723	37.5
132	16.0	1.2639166325358464	1565.3922998314963	37.5
132	20.0	1.256779202756319	1565.8372148839785	37.5
132	24.0	1.2458908653800913	1566.684578623283	37.5
132	28.0	1.209210164138676	1566.071136292734	37.5
132	32.0	1.1666117197521881	1565.3230807557993	37.5
132	36.0	1.1218700854014707	1564.0730904138022	37.5
132	40.0	1.1002392912181305	1564.9798725538817	37.5
132	44.0	1.0774067082698016	1565.9307953768175	37.5
132	48.0	1.060156174007407	1568.090049427646	37.5
132	52.0	1.048699406152986	1563.321612856105	37.5
132	56.0	1.0476087687406759	1565.6861808474337	37.5
132	60.0	1.0399225741172908	1564.838202107479	37.5
132	64.0	1.0374710279859785	1564.485688790329	37.5
132	68.0	1.0357821494910446	1566.409847548833	37.5
132	72.0	1.03287374153983	1562.822522374951	37.5
132	76.0	1.0310526662807473	1564.6137482022923	37.5
132	80.0	1.0229618694398164	1565.5564139889548	37.5
132	84.0	1.020455826610178	1564.5190423144868	37.5
132	88.0	1.022246958997689	1563.3032483537174	37.5
132	92.0	1.0195786746847773	1564.4908198878168	37.5
132	96.0	1.0189584777446494	1562.02687950893	37.5
132	100.0	1.017166744860608	1565.5656833572025	37.5
132	104.0	1.0163233845911546	1565.3014815348024	37.5
132	108.0	1.0103308537058577	1566.3022637101003	37.5
132	112.0	1.0170751766971902	1563.8780252772317	37.5
132	116.0	1.0151549148458803	1564.183939966746	37.5
132	120.0	1.0127228002342097	1565.6614486268647	37.5
132	124.0	1.006527265896056	1562.4366467525635	37.5
132	128.0	1.0070614885144005	1564.0462640786982	37.5
132	132.0	1.0110634440001018	1563.7875166997358	37.5
132	136.0	1.0077762644859647	1564.4145455818098	37.5
132	140.0	1.007793405782438	1563.347271785287	37.5
132	144.0	1.0082086200977567	1565.5135548110063	37.5
132	148.0	1.0098986669627403	1563.6324904818966	37.5
132	152.0	1.0077217893935386	1565.251353716358	37.5
132	156.0	1.0063725332820614	1564.2249089384186	37.5
132	160.0	1.0034647236239542	1564.722253159084	37.5
132	164.0	1.0104025033911577	1565.4451466975613	37.5
132	168.0	1.0100711779712723	1565.2259981408415	37.5
132	172.0	1.0128794346553158	1563.8483892412169	37.5
132	176.0	1.0063047905885705	1562.343575924941	37.5
132	180.0	1.0086325658813136	1562.4795402183718	37.5
132	184.0	1.0094375551501944	1561.5121123172137	37.5
132	188.0	1.0058126001574126	1564.6854181161243	37.5
132	192.0	1.0112537627210476	1564.7281426896172	37.5
132	196.0	1.0139681654253494	1564.846419350429	37.5
132	200.0	1.0127995418070341	1564.7146205543763	37.5
132	204.0	1.0154859287862301	1571.3743255044728	37.5
132	208.0	1.016323824176057	1571.209301555642	37.5
132	212.0	1.0176889198451053	1571.4940330120626	37.5
132	216.0	1.0167157559839355	1573.5569185842771	37.5
132	220.0	1.0108634077751433	1569.7749752311108	37.5
132	224.0	1.0157295846491394	1568.079715153822	37.5
132	228.0	1.0202129839976635	1570.001545866028	37.5
132	232.0	1.0180213572027095	1569.1040374661166	37.5
132	236.0	1.024724319931351	1568.5164081147796	37.5
132	240.0	1.0206141232151469	1568.8606316932626	37.5
132	244.0	1.0222536273188676	1568.480251618267	37.5
132	248.0	1.0241829394016086	1569.9864652273154	37.5
132	252.0	1.0232440863495518	1568.330313215598	37.5
132	256.0	1.023782731134348	1567.2539364160864	37.5
132	260.0	1.0242892761932565	1566.5571513011614	37.5
132	264.0	1.02857942686786	1569.239219584874	37.5
132	268.0	1.034150445048699	1567.8225278194022	37.5
132	272.0	1.0224525130462219	1570.7947313040993	37.5
132	276.0	1.035342372780354	1566.8552085191263	37.5
132	280.0	1.0306798474743881	1566.4753775622055	37.5
132	284.0	1.02962765689746	1568.5095721769565	37.5
132	288.0	1.033635361199548	1568.4373142476504	37.5
132	292.0	1.0278346222745163	1566.8577156278118	37.5
132	296.0	1.0345655747155198	1566.9336599233516	37.5
132	300.0	1.0344670373401772	1569.0219498862853	37.5
132	304.0	1.038146096636705	1566.2350874212682	37.5
132	308.0	1.0275973036057027	1568.233255683605	37.5
132	312.0	1.0322490574323002	1569.4146375866817	37.5
132	316.0	1.0280208408973357	1566.0540626285158	37.5
132	320.0	1.0336461476745495	1567.208701609307	37.5
132	324.0	1.0358846732432088	1568.8153182676665	37.5
132	328.0	1.039862775042817	1566.483210632646	37.5
132	332.0	1.0412213415131635	1567.1299426936966	37.5
132	336.0	1.037753425454889	1568.09257477596	37.5
132	340.0	1.0364217539582417	1567.4318476119622	37.5
132	344.0	1.0386268271383343	1565.0392395733925	37.5
132	348.0	1.0402530127172134	1565.7805369157056	37.5
132	352.0	1.0439309534657568	1566.6096684309566	37.5
132	356.0	1.040387808552323	1567.5494604745506	37.5
132	360.0	1.0489658739072727	1567.174339339026	37.5
132	364.0	1.0481638478877666	1567.1964686808687	37.5
132	368.0	1.0434857669609903	1565.7096290642885	37.5
132	372.0	1.0483945266966375	1566.3721777983424	37.5
132	376.0	1.0458655926524276	1566.97118002067	37.5
132	380.0	1.0551114831797488	1565.7424473251613	37.5
132	384.0	1.057263074158525	1566.209820291781	37.5
132	388.0	1.0515117854595157	1565.560719316082	37.5
132	392.0	1.052613814250202	1565.7909796116198	37.5
132	396.0	1.0492525504416343	1564.1814268523528	37.5
132	400.0	1.0566857429150973	1565.688852386311	37.5
132	404.0	1.053598029120656	1566.2836782753034	37.5
132	408.0	1.0517016989936703	1566.8740524141888	37.5
132	412.0	1.053476443352568	1566.463294574032	37.5
132	416.0	1.0604382849078149	1566.78475725201	37.5
132	420.0	1.0602466219095577	1564.7797776723166	37.5
132	424.0	1.0566649261097663	1565.9806425125937	37.5
132	428.0	1.0582322188366122	1566.9308754515012	37.5
132	432.0	1.0544950448669441	1565.075841593936	37.5
132	436.0	1.0564211573821938	1566.7935602497312	37.5
132	440.0	1.0598545263132388	1566.589671343485	37.5
132	444.0	1.0609356408578847	1565.350729563874	37.5
132	448.0	1.058234736564209	1566.0854135564082	37.5
132	452.0	1.0561737717815178	1564.446429093296	37.5
132	456.0	1.0636447087462793	1565.8527152933978	37.5
132	460.0	1.0638883690160328	1566.7227553843468	37.5
132	464.0	1.0643870062008165	1565.6913202785374	37.5
132	468.0	1.067975515136069	1566.7285973246046	37.5
132	472.0	1.0606958476732742	1565.0630614219624	37.5
132	476.0	1.0615028919489176	1564.3734287815212	37.5
132	480.0	1.0605884388505742	1564.567767506985	37.5
132	484.0	1.0641742424604685	1567.2144039710568	37.5
132	488.0	1.0612719214913098	1565.7204896660926	37.5
132	492.0	1.067617625196177	1566.3945678379794	37.5
132	496.0	1.064601836638428	1567.418046354122	37.5
132	500.0	1.0667573035160351	1564.7911090568257	37.5
132	504.0	1.0640734635823124	1565.9233006734762	37.5
132	508.0	1.066857632465569	1565.599999062136	37.5
132	512.0	1.060562703433237	1564.5187088417656	37.5
132	516.0	1.063049624692738	1564.4498965558157	37.5
132	520.0	1.0669139467508297	1564.8077089409944	37.5
132	524.0	1.0602870430817282	1566.5243860859389	37.5
132	528.0	1.0634602325489761	1565.64324397483	37.5
132	532.0	1.0629001250470975	1566.6926160624105	37.5
132	536.0	1.0593996150208027	1565.036620493283	37.5
132	540.0	1.0671118201845966	1566.8124196908066	37.5
132	544.0	1.0745752134536473	1567.053096061399	37.5
132	548.0	1.0654931489835515	1568.1847569291865	37.5
132	552.0	1.0701870174424115	1566.178976022879	37.5
132	556.0	1.0697729975098873	1566.5350590347634	37.5
132	560.0	1.0579403194943657	1565.4578122090504	37.5
132	564.0	1.0630008375775226	1565.7519394730637	37.5
132	568.0	1.0670233171181065	1565.7251456392044	37.5
132	572.0	1.0690615965847552	1565.5064284555926	37.5
132	576.0	1.064749957180325	1565.1792914957318	37.5
132	580.0	1.0818017778891729	1563.257382985502	37.5
132	584.0	1.0584854099310765	1564.3661264823206	37.5
132	588.0	1.0700392551420526	1565.615647553981	37.5
132	592.0	1.0716159384694215	1565.3632282140595	37.5
132	596.0	1.0690461904301414	1565.3150859137302	37.5
132	600.0	1.0644581656225072	1567.0924258386776	37.5
132	604.0	1.0676375981482744	1566.5302463438277	37.5
132	608.0	1.067725884299126	1566.1078956640158	37.5
132	612.0	1.0681972861411189	1568.2789595261183	37.5
132	616.0	1.0660396319896082	1565.9410926966796	37.5
132	620.0	1.0697957410333632	1567.7756923092743	37.5
132	624.0	1.0735279963910256	1566.8665169641145	37.5
132	628.0	1.0681301688551907	1564.8821241310263	37.5
132	632.0	1.0728894333520416	1567.5761331710223	37.5
132	636.0	1.0657635792435192	1566.518168781687	37.5
132	640.0	1.0677418993356376	1565.122662152679	37.5
132	644.0	1.0691305365378527	1566.9442899918786	37.5
132	648.0	1.0712243271998367	1566.6205106516832	37.5
132	652.0	1.0664918536257093	1567.1477884410792	37.5
132	656.0	1.0625710556973385	1564.7846158998216	37.5
132	660.0	1.0679352725647213	1566.4341963878949	37.5
132	664.0	1.0648224824852268	1567.5919319026482	37.5
132	668.0	1.0653166975035595	1566.087682390757	37.5
140	0.0	1.1382633533769106	1200.2410606073106	37.5
140	4.0	1.181394972529082	1207.5427173791786	37.5
140	8.0	1.219486778640475	1208.8257610038738	37.5
140	12.0	1.2433171239593077	1203.4954008509742	37.5
140	16.0	1.2429307493322794	1203.41902315062	37.5
140	20.0	1.2290121811859909	1200.1141806393357	37.5
140	24.0	1.205820850246293	1203.3719610815278	37.5
140	28.0	1.166909992196824	1202.7835425377502	37.5
140	32.0	1.1219286701832516	1202.5880245173985	37.5
140	36.0	1.0804466605080467	1201.1308937076606	37.5
140	40.0	1.0670585702467021	1202.308045827342	37.5
140	44.0	1.0587172904542268	1201.5289592496572	37.5
140	48.0	1.0435258927395474	1199.6877614098173	37.5
140	52.0	1.040346295692698	1201.689072982868	37.5
140	56.0	1.0354152866164565	1202.199061485472	37.5
140	60.0	1.0256159144940262	1201.0222853376006	37.5
140	64.0	1.0215533408705801	1200.648371970375	37.5
140	68.0	1.0205161013801582	1198.468692434676	37.5
140	72.0	1.017993924408148	1199.9595283311928	37.5
140	76.0	1.0135118692776846	1200.6583667493005	37.5
140	80.0	1.0095470775582989	1200.6942770321205	37.5
140	84.0	1.008518604362548	1199.0995525035046	37.5
140	88.0	1.0066093656734258	1199.9090224484796	37.5
140	92.0	1.0096435888219324	1198.908388490301	37.5
140	96.0	1.0060319461127953	1199.713420865666	37.5
140	100.0	1.001275248432965	1197.4953391576012	37.5
140	104.0	0.9996423951470462	1198.0765737310055	37.5
140	108.0	1.00274565611768	1200.247191061799	37.5
140	112.0	1.0007079925122646	1198.503023179234	37.5
140	116.0	0.9997214778723129	1200.0313303667297	37.5
140	120.0	0.9982217057838333	1200.0288957687271	37.5
140	124.0	0.9977872596062052	1195.0478613699304	37.5
140	128.0	0.996054335294769	1198.4151017497245	37.5
140	132.0	0.9979359077513834	1198.053417047162	37.5
140	136.0	1.0016860276228607	1199.8175852996849	37.5
140	140.0	1.000129053510697	1199.0785522546255	37.5
140	144.0	0.9990860652038884	1198.55088121854	37.5
140	148.0	1.0002465123760218	1197.0959753437887	37.5
140	152.0	1.0002373745600295	1197.3145519723853	37.5
140	156.0	1.001148593633519	1199.660351125029	37.5
140	160.0	1.0031154098516675	1199.4733930114974	37.5
140	164.0	0.9990740366144437	1200.1916032471331	37.5
140	168.0	1.0063360069668152	1201.7287963132746	37.5
140	172.0	1.0080247469534107	1202.4791198207645	37.5
140	176.0	1.0034316694322767	1199.792027927853	37.5
140	180.0	1.0070303431091705	1200.4836286760087	37.5
140	184.0	1.007156627637562	1199.944482641498	37.5
140	188.0	1.007332830621365	1200.3192836893522	37.5
140	192.0	1.006703418928724	1202.5441419006784	37.5
140	196.0	1.0144428011686242	1199.973791028999	37.5
140	200.0	1.0127107612904784	1202.0242173773029	37.5
140	204.0	1.013051130700598	1204.8558205176453	37.5
140	208.0	1.0134968777359772	1207.1024294571728	37.5
140	212.0	1.022518480144791	1206.5961123842264	37.5
140	216.0	1.0152773053016695	1208.155524278339	37.5
140	220.0	1.0183248729877612	1207.3303091878424	37.5
140	224.0	1.0200424611072654	1201.7715404536875	37.5
140	228.0	1.0193030675337076	1203.0112416546008	37.5
140	232.0	1.0208319071839747	1204.261469607938	37.5
140	236.0	1.0217175557302782	1202.2815765120515	37.5
140	240.0	1.0220879178340354	1203.5206892555557	37.5
140	244.0	1.0215500970124232	1202.6410898069155	37.5
140	248.0	1.0175191808982194	1201.3490545610696	37.5
140	252.0	1.0248967258714314	1202.3576932237938	37.5
140	256.0	1.0235503509333226	1201.5921906338474	37.5
140	260.0	1.025372094079126	1202.824932571016	37.5
140	264.0	1.0251118032214461	1200.483790992052	37.5
140	268.0	1.030236046285792	1203.8585248460704	37.5
140	272.0	1.026040053299237	1202.5285811904098	37.5
140	276.0	1.0364607511349975	1202.4021305082435	37.5
140	280.0	1.026819276367621	1202.4006429727656	37.5
140	284.0	1.0290001774674977	1202.825082067666	37.5
140	288.0	1.026880105489626	1204.1678898527014	37.5
140	292.0	1.031058603226511	1203.391032933682	37.5
140	296.0	1.0300704497836979	1202.6795820994382	37.5
140	300.0	1.0329485184309872	1203.3904274982604	37.5
140	304.0	1.0355308742064069	1203.6992312424366	37.5
140	308.0	1.034123759511453	1202.5001047574196	37.5
140	312.0	1.0372621376862585	1203.5863614449174	37.5
140	316.0	1.0339339818593911	1202.1076723050455	37.5
140	320.0	1.033997393585943	1200.9956647794763	37.5
140	324.0	1.0301200046858294	1201.671507942159	37.5
140	328.0	1.0371185960069123	1202.9049637692617	37.5
140	332.0	1.0419132576069206	1201.4872822025957	37.5
140	336.0	1.0344244934680158	1200.6218155874271	37.5
140	340.0	1.0364036397267402	1203.4784411222574	37.5
140	344.0	1.033605415517196	1199.3789463106875	37.5
140	348.0	1.0394813228272806	1201.5692373990871	37.5
140	352.0	1.0405704170430856	1200.9987619131389	37.5
140	356.0	1.0373199352692974	1202.8143048522502	37.5
140	360.0	1.0356987877181025	1202.3301560643738	37.5
140	364.0	1.036991249565178	1200.9938994833258	37.5
140	368.0	1.038765077236845	1197.8560322504898	37.5
140	372.0	1.0378352963911885	1199.0406197798306	37.5
140	376.0	1.041015034828685	1200.6634101537811	37.5
140	380.0	1.0463598139352295	1201.02385125988	37.5
140	384.0	1.0418968261459942	1201.895637033839	37.5
140	388.0	1.044484514533899	1202.8283640427574	37.5
140	392.0	1.049813529917682	1201.332999151902	37.5
140	396.0	1.040312862132662	1201.0535810656395	37.5
140	400.0	1.0414668581443256	1199.3902948146333	37.5
140	404.0	1.036479401413971	1201.5933202446306	37.5
140	408.0	1.0440422611742346	1200.2026154233522	37.5
140	412.0	1.0422060402570459	1201.6765936543798	37.5
140	416.0	1.0419266820581377	1201.8194407015685	37.5
140	420.0	1.0470292304941287	1200.5399325902836	37.5
140	424.0	1.050117508124316	1201.5273646499495	37.5
140	428.0	1.0453146118114416	1198.8007869320911	37.5
140	432.0	1.044366127802971	1199.984814773176	37.5
140	436.0	1.0494979926012593	1198.646965147601	37.5
140	440.0	1.049349764644003	1199.222377999745	37.5
140	444.0	1.0473052076614724	1200.615633632727	37.5
140	448.0	1.046705372458567	1198.6745624866894	37.5
140	452.0	1.0451934784314625	1201.8659394833894	37.5
140	456.0	1.0484478994564976	1199.6270808415045	37.5
140	460.0	1.048124943898929	1201.0243358643586	37.5
140	464.0	1.0510587318435043	1202.6736789830272	37.5
140	468.0	1.047987139709041	1199.4894054471097	37.5
140	472.0	1.0491556768445063	1200.492193231805	37.5
140	476.0	1.0488427101805688	1198.7064399792853	37.5
140	480.0	1.0510902819428842	1201.4634787622651	37.5
140	484.0	1.0525107785150956	1203.3633752824298	37.5
140	488.0	1.0558232599843613	1201.350634121159	37.5
140	492.0	1.0520174581552706	1200.0569563542444	37.5
140	496.0	1.0493729692617673	1202.3534659760985	37.5
140	500.0	1.0503947164837943	1201.023207250723	37.5
140	504.0	1.046740022683617	1201.0883311244083	37.5
140	508.0	1.0487066828253024	1200.8264685306058	37.5
140	512.0	1.05126627744987	1202.160998073171	37.5
140	516.0	1.051054786499617	1200.848742433997	37.5
140	520.0	1.0530806516462614	1200.053870935616	37.5
140	524.0	1.051934522810163	1199.925773038677	37.5
140	528.0	1.04868414508735	1200.7767312073454	37.5
140	532.0	1.0536209923451378	1200.123491952742	37.5
140	536.0	1.0464815793558828	1198.510361097858	37.5
140	540.0	1.0488651457429463	1200.657941430718	37.5
140	544.0	1.0498054730767827	1197.5964808166732	37.5
140	548.0	1.0526302155992189	1198.9925590846976	37.5
140	552.0	1.053580089610041	1202.7251470746298	37.5
140	556.0	1.0547543755618927	1201.461684763023	37.5
140	560.0	1.0495816820827182	1201.525798068524	37.5
140	564.0	1.053094149526556	1199.9134138992165	37.5
140	568.0	1.0546632048787858	1200.1953584658204	37.5
140	572.0	1.0580748989530229	1200.511544084507	37.5
140	576.0	1.0588882840969642	1200.8463271039575	37.5
140	580.0	1.0582847290716917	1199.9255061317372	37.5
140	584.0	1.0579168755182706	1201.019158541971	37.5
140	588.0	1.0531207165060488	1200.2302403139445	37.5
140	592.0	1.0530296905724765	1199.711870701346	37.5
140	596.0	1.0543218142538824	1191.251701966674	37.5
140	600.0	1.0589613358496828	1202.9846695272497	37.5
140	604.0	1.0527711799083055	1199.24616710308	37.5
140	608.0	1.0520985610481617	1200.513156378806	37.5
140	612.0	1.0567822262702433	1202.8959670419886	37.5
140	616.0	1.0533663554711779	1200.2344202940542	37.5
140	620.0	1.0634719089154263	1200.3222132278688	37.5
140	624.0	1.0591346407171258	1200.2411790783551	37.5
140	628.0	1.0577562180786173	1202.5017159549675	37.5
140	632.0	1.0615201767298128	1200.0873479031004	37.5
140	636.0	1.0606228337757135	1199.9684597353207	37.5
140	640.0	1.0518271893867432	1201.045846837948	37.5
140	644.0	1.0549026947597093	1198.777775779464	37.5
140	648.0	1.0561942721734945	1197.9173695596128	37.5
140	652.0	1.0573225936069972	1197.4359961122298	37.5
140	656.0	1.055208088356305	1197.8829310643025	37.5
140	660.0	1.0601351027969248	1196.9734490331853	37.5
140	664.0	1.0546388107844937	1197.4559940324284	37.5
140	668.0	1.0544597837385414	1200.172941740252	37.5
141	0.0	1.135418398602047	1056.4565388869837	37.5
141	4.0	1.1737938737569393	1062.657924849526	37.5
141	8.0	1.214085369584186	1061.9487525257755	37.5
141	12.0	1.2278948516817991	1055.175353457979	37.5
141	16.0	1.2281350721001931	1054.6841336518294	37.5
141	20.0	1.2176309888066623	1056.1807357437085	37.5
141	24.0	1.1830640509470303	1056.8778323962354	37.5
141	28.0	1.1515123282630721	1057.1201211722546	37.5
141	32.0	1.1101749755283343	1055.7381648365538	37.5
141	36.0	1.0755705793175854	1051.1197486776446	37.5
141	40.0	1.0651830071036734	1052.6599134804571	37.5
141	44.0	1.0500422302605121	1053.796789641245	37.5
141	48.0	1.0335481144068033	1052.4405430069494	37.5
141	52.0	1.0312143998358712	1050.5523978177996	37.5
141	56.0	1.0264501585323533	1053.2572759464392	37.5
141	60.0	1.022516582177588	1051.6300776247792	37.5
141	64.0	1.0183986795200364	1052.7119671576716	37.5
141	68.0	1.017116296003775	1053.8349519755168	37.5
141	72.0	1.010683831425636	1051.5823276857304	37.5
141	76.0	1.0096346521578186	1051.2922750013415	37.5
141	80.0	1.0001726653948988	1051.98095246657	37.5
141	84.0	1.001997530141985	1050.9648120028296	37.5
141	88.0	1.0002184072695282	1051.9173085073814	37.5
141	92.0	1.0006482866031934	1052.102629660828	37.5
141	96.0	1.0014431767582943	1050.3110679577017	37.5
141	100.0	1.001365599485306	1050.1829204135468	37.5
141	104.0	0.9986284012448123	1053.635718853122	37.5
141	108.0	0.9982031636505238	1052.4238155253374	37.5
141	112.0	1.0005014863480763	1052.4713679130446	37.5
141	116.0	0.9930621725072175	1051.0553521349595	37.5
141	120.0	0.9902852007814067	1052.4735686093425	37.5
141	124.0	1.0007404696257414	1053.2526774707076	37.5
141	128.0	0.9936313875678161	1051.112247908981	37.5
141	132.0	0.9967532737350562	1051.2957986669185	37.5
141	136.0	0.9986237908475655	1050.636915179819	37.5
141	140.0	0.9953157169309585	1050.6256604682053	37.5
141	144.0	0.9950938989934276	1051.7200872780247	37.5
141	148.0	0.9987882216014108	1050.1299400620735	37.5
141	152.0	1.0000805014313028	1048.3122685451474	37.5
141	156.0	1.0025157552123818	1049.393617234288	37.5
141	160.0	0.9981669114150993	1050.7189414864226	37.5
141	164.0	1.0009892348243823	1049.1290804811235	37.5
141	168.0	0.9992643485228132	1051.156731535515	37.5
141	172.0	1.005051266308275	1049.9657019468211	37.5
141	176.0	0.9976799237670464	1049.2427334192	37.5
141	180.0	1.0031603854174362	1049.2631914914473	37.5
141	184.0	1.006128744370586	1053.3425149829088	37.5
141	188.0	1.0067427939305742	1051.9489691472013	37.5
141	192.0	1.0040367589571901	1053.2317210086708	37.5
141	196.0	1.00943689325463	1053.7210817578866	37.5
141	200.0	1.0094068932901084	1053.611524072662	37.5
141	204.0	1.013187786309561	1059.8120672564212	37.5
141	208.0	1.019410339515959	1059.5612306184223	37.5
141	212.0	1.0180882085271241	1059.4200736514997	37.5
141	216.0	1.012981483438328	1059.3220661771982	37.5
141	220.0	1.0166669096879208	1060.8247086792712	37.5
141	224.0	1.0172500821209818	1056.8788864901646	37.5
141	228.0	1.0192831008442034	1055.3697102762148	37.5
141	232.0	1.0201494480066076	1056.3679343793683	37.5
141	236.0	1.0212712663261752	1055.6554661141013	37.5
141	240.0	1.0209134277511527	1055.092022384366	37.5
141	244.0	1.021183874977878	1055.9319791479354	37.5
141	248.0	1.0229506012425025	1054.477914862052	37.5
141	252.0	1.022819021513321	1055.8492963273331	37.5
141	256.0	1.0213996028625583	1055.3968445376004	37.5
141	260.0	1.021350301442114	1055.3885550553146	37.5
141	264.0	1.0208850042223259	1055.4063747660966	37.5
141	268.0	1.0223520636780177	1055.9979352178818	37.5
141	272.0	1.0217899470256908	1056.3440533748617	37.5
141	276.0	1.0319245567768216	1056.6073030051584	37.5
141	280.0	1.0282011894049539	1056.6227115506642	37.5
141	284.0	1.0310205733741842	1055.803614861847	37.5
141	288.0	1.0274717775261657	1056.3296931269383	37.5
141	292.0	1.0291418924602018	1055.1356370256149	37.5
141	296.0	1.026460595606201	1057.115530441028	37.5
141	300.0	1.0309389163005045	1055.8810332951175	37.5
141	304.0	1.0303422026988822	1055.3351838363649	37.5
141	308.0	1.0333829291053698	1056.555540836875	37.5
141	312.0	1.0315412195712557	1055.796334262087	37.5
141	316.0	1.0319881632648742	1054.4591539914911	37.5
141	320.0	1.0315991354099983	1055.241832050954	37.5
141	324.0	1.026746919006844	1052.9377590716624	37.5
141	328.0	1.0329529281081655	1052.637829700813	37.5
141	332.0	1.033416780085274	1053.4498584524526	37.5
141	336.0	1.0314327028041734	1052.275308970983	37.5
141	340.0	1.0311240023022472	1053.033547978004	37.5
141	344.0	1.031539964817963	1053.6638454334218	37.5
141	348.0	1.0291810699110029	1050.5480630404202	37.5
141	352.0	1.0337200002984321	1052.667705021399	37.5
141	356.0	1.0350004703426248	1054.2463956399724	37.5
141	360.0	1.0334360306450048	1052.045057205497	37.5
141	364.0	1.041340827994949	1052.9682036487377	37.5
141	368.0	1.0346251886874664	1053.3082743813584	37.5
141	372.0	1.0325647119777344	1051.5822352244816	37.5
141	376.0	1.034614717022677	1052.548733021187	37.5
141	380.0	1.038044333949437	1053.1729854848852	37.5
141	384.0	1.037057845394252	1052.3069661166485	37.5
141	388.0	1.0365618531367435	1052.7403663871585	37.5
141	392.0	1.0383141683412853	1051.256654367441	37.5
141	396.0	1.0340146186935626	1052.3551180066202	37.5
141	400.0	1.041026060382121	1052.8660485838786	37.5
141	404.0	1.0356616010274484	1052.419584237024	37.5
141	408.0	1.039371271154292	1052.0080497375911	37.5
141	412.0	1.040051054917941	1052.918147398531	37.5
141	416.0	1.037216543002776	1053.463671840578	37.5
141	420.0	1.0368808152600095	1052.4088064897392	37.5
141	424.0	1.0397640084898565	1052.7169082579123	37.5
141	428.0	1.0381387249844158	1053.1120908303851	37.5
141	432.0	1.0366688416106211	1050.9182962315087	37.5
141	436.0	1.0406178289807093	1052.1541612371911	37.5
141	440.0	1.039360833902427	1052.3784727373395	37.5
141	444.0	1.0407414790231124	1054.145413457877	37.5
141	448.0	1.0400795254599622	1052.2583535201372	37.5
141	452.0	1.0405141911384925	1051.242552743469	37.5
141	456.0	1.0413238565320893	1053.292573435248	37.5
141	460.0	1.043524813529483	1051.6189210034252	37.5
141	464.0	1.0470272661389695	1053.403988556948	37.5
141	468.0	1.0426241077325682	1052.5417732135402	37.5
141	472.0	1.0442372547576144	1052.8669025672816	37.5
141	476.0	1.0393629795476915	1052.5929373122135	37.5
141	480.0	1.042154946084924	1051.011679414982	37.5
141	484.0	1.045071227524924	1052.4048967629376	37.5
141	488.0	1.0427845700075824	1052.5816203140314	37.5
141	492.0	1.0421421780277929	1051.877854681476	37.5
141	496.0	1.0420342178700102	1051.3403017051735	37.5
141	500.0	1.0430739399700477	1051.7522032104207	37.5
141	504.0	1.0412548355103226	1052.0907229872298	37.5
141	508.0	1.0435116418687214	1052.8539384005733	37.5
141	512.0	1.0459547254856933	1051.8362865251613	37.5
141	516.0	1.0417080077206915	1052.260294532482	37.5
141	520.0	1.0432525591402555	1052.5005072048154	37.5
141	524.0	1.0485376910972188	1051.4527288014897	37.5
141	528.0	1.046329019785882	1050.0915284986304	37.5
141	532.0	1.0463805177477827	1052.0124401318203	37.5
141	536.0	1.0458289102439637	1050.9253476456104	37.5
141	540.0	1.0472544273477575	1051.132952233391	37.5
141	544.0	1.0489853340641262	1051.2806471057934	37.5
141	548.0	1.0457860454422203	1051.499479725353	37.5
141	552.0	1.0451433152967613	1051.6791084466502	37.5
141	556.0	1.0520458416269	1052.8300910327348	37.5
141	560.0	1.048528547211661	1052.668626082174	37.5
141	564.0	1.0492577551885884	1052.393927069329	37.5
141	568.0	1.0531077120429122	1050.8656335151215	37.5
141	572.0	1.0496722277070214	1051.2918482044831	37.5
141	576.0	1.050946584756414	1052.2162244029903	37.5
141	580.0	1.0550682967455391	1051.2408858909612	37.5
141	584.0	1.0513874081843475	1050.692347451185	37.5
141	588.0	1.051790156226197	1052.0403058823645	37.5
141	592.0	1.0549487203622383	1048.852920040878	37.5
141	596.0	1.0620078173974954	1052.870669621375	37.5
141	600.0	1.0459616149798112	1053.7003462634054	37.5
141	604.0	1.0458636957411471	1052.5179258171624	37.5
141	608.0	1.0512688244854025	1053.757753986947	37.5
141	612.0	1.0532251836525541	1053.1085424144158	37.5
141	616.0	1.0482512536210147	1051.8598030463563	37.5
141	620.0	1.0529318233986036	1051.2451798796171	37.5
141	624.0	1.0513948011329812	1051.568336126825	37.5
141	628.0	1.0544996229402683	1052.564897204703	37.5
141	632.0	1.0538434702189925	1051.5377248686486	37.5
141	636.0	1.0477690970724298	1052.3026236101202	37.5
141	640.0	1.0510408426568794	1051.5044791301264	37.5
141	644.0	1.0466966811534868	1049.2161063719334	37.5
141	648.0	1.045121758320103	1050.6391247969382	37.5
141	652.0	1.0561349484941234	1050.397131112611	37.5
141	656.0	1.0504274330738081	1050.310461626559	37.5
141	660.0	1.0515073968885522	1053.360294080757	37.5
141	664.0	1.0510495393134993	1050.9540820239756	37.5
141	668.0	1.0548897413888862	1052.081844541699	37.5
142	0.0	1.123806106428289	1493.9432586964658	37.5
142	4.0	1.159625357321103	1501.9954136154072	37.5
142	8.0	1.2043882057468902	1501.0950131824222	37.5
142	12.0	1.240814984271876	1497.187772990328	37.5
142	16.0	1.2527712365094419	1495.946880758146	37.5
142	20.0	1.2456912587605624	1495.946048668117	37.5
142	24.0	1.228378621958169	1495.6247316463332	37.5
142	28.0	1.2081334124672523	1495.7169225300036	37.5
142	32.0	1.1660108611086772	1494.1568840412438	37.5
142	36.0	1.122782273895155	1493.8827920086198	37.5
142	40.0	1.089893700328937	1493.074981619161	37.5
142	44.0	1.0736168389604033	1493.7012227518992	37.5
142	48.0	1.0556050836548099	1496.1354986675883	37.5
142	52.0	1.0502121884198288	1493.154544343537	37.5
142	56.0	1.0352721999949979	1491.2188262554369	37.5
142	60.0	1.0418549997394098	1494.3740469676677	37.5
142	64.0	1.0275837469329838	1494.0663924470766	37.5
142	68.0	1.030575929608182	1494.009213341187	37.5
142	72.0	1.0196005954961094	1489.2647820726131	37.5
142	76.0	1.0216513769720665	1491.172471978666	37.5
142	80.0	1.0125186555692578	1491.5207375276952	37.5
142	84.0	1.0133095618232515	1492.419055129627	37.5
142	88.0	1.0088622818520123	1491.7499957739155	37.5
142	92.0	1.0079418617148574	1490.902195991481	37.5
142	96.0	1.0122271378858907	1491.961183264622	37.5
142	100.0	1.0063971765290627	1489.506855281724	37.5
142	104.0	1.0044451690098049	1491.6038300570192	37.5
142	108.0	1.0046488895973034	1490.8213326992848	37.5
142	112.0	0.9989871006293422	1491.5418259840712	37.5
142	116.0	1.0053764956233713	1490.1458184151163	37.5
142	120.0	1.000824098154311	1490.268351355507	37.5
142	124.0	0.9976520669366394	1489.7322074523734	37.5
142	128.0	0.9971306822898508	1492.535572687844	37.5
142	132.0	1.0004570766977885	1491.0510482090572	37.5
142	136.0	0.9984191230729134	1490.6906789961772	37.5
142	140.0	1.000056848189579	1492.0985586554102	37.5
142	144.0	0.9981000283127127	1488.587340996926	37.5
142	148.0	0.9954686719755664	1488.1270347665616	37.5
142	152.0	1.0024596376834296	1491.671934443932	37.5
142	156.0	1.0011156260257317	1490.1161449580134	37.5
142	160.0	0.997054609287638	1489.1473009301865	37.5
142	164.0	1.0006669357757652	1490.830604127664	37.5
142	168.0	1.000070478350281	1490.4389503907753	37.5
142	172.0	1.005227805745502	1490.617227416154	37.5
142	176.0	1.0033377865947932	1490.1387692277788	37.5
142	180.0	0.9997367792186054	1489.2333324558876	37.5
142	184.0	1.0014018437290375	1491.6172445323662	37.5
142	188.0	0.9984424666921834	1489.503255471287	37.5
142	192.0	1.0008918674546057	1491.948038095466	37.5
142	196.0	1.0059094543899672	1492.4945102318527	37.5
142	200.0	1.0094806547300976	1495.1575814469056	37.5
142	204.0	1.0105935727399744	1497.5361877485436	37.5
142	208.0	1.012972713081309	1499.7571696722705	37.5
142	212.0	1.0118153948860862	1499.5698574800747	37.5
142	216.0	1.010375474241884	1500.7089943328806	37.5
142	220.0	1.0119031134266572	1497.8902221921817	37.5
142	224.0	1.0163116900034492	1493.9550171929427	37.5
142	228.0	1.0142053228622987	1494.93346175661	37.5
142	232.0	1.0176662551813298	1495.1089345474088	37.5
142	236.0	1.0154384865647206	1493.7955212993868	37.5
142	240.0	1.0165311146344094	1492.5259052782137	37.5
142	244.0	1.0164748638600616	1493.8315669656722	37.5
142	248.0	1.0191808803403757	1493.0254165453132	37.5
142	252.0	1.0177555268327187	1491.6541109849654	37.5
142	256.0	1.0204982733073222	1492.828612588092	37.5
142	260.0	1.0207314143080937	1494.49993458996	37.5
142	264.0	1.019260122294831	1492.6428533304086	37.5
142	268.0	1.0274661432670364	1493.6573824207585	37.5
142	272.0	1.0202739985667582	1493.9056866662115	37.5
142	276.0	1.0297374755757507	1493.4553007857637	37.5
142	280.0	1.0225455129646792	1492.8765691970395	37.5
142	284.0	1.022959182407637	1495.141348614273	37.5
142	288.0	1.0285753225785481	1493.4140730407084	37.5
142	292.0	1.0247797919039927	1492.0786169882851	37.5
142	296.0	1.0300273575075634	1493.3665927918669	37.5
142	300.0	1.0301659421845093	1494.4728524472089	37.5
142	304.0	1.0339207924960863	1492.0436417463095	37.5
142	308.0	1.0303047497539641	1492.4296623225596	37.5
142	312.0	1.0315117818710213	1493.5976097601283	37.5
142	316.0	1.0325697869786712	1494.0684736374214	37.5
142	320.0	1.03213034247495	1493.9444657191636	37.5
142	324.0	1.0306656576986208	1492.154678920606	37.5
142	328.0	1.0363863951124759	1491.275815502889	37.5
142	332.0	1.0345269149230247	1492.0974234083976	37.5
142	336.0	1.0298806634742228	1491.4988318715791	37.5
142	340.0	1.034395320020357	1489.9547933801728	37.5
142	344.0	1.0332899752873084	1492.8592928283408	37.5
142	348.0	1.0316199979366654	1492.5641012276212	37.5
142	352.0	1.0444901038777554	1491.748443905432	37.5
142	356.0	1.0325804700455077	1489.83892700681	37.5
142	360.0	1.0434834662853594	1491.6362573503084	37.5
142	364.0	1.0431218779239244	1492.2636009944508	37.5
142	368.0	1.0417655622383948	1490.1661977560068	37.5
142	372.0	1.0489397877265467	1492.4422403470453	37.5
142	376.0	1.0437711483561318	1492.5929841440804	37.5
142	380.0	1.042855488551098	1490.0383128081014	37.5
142	384.0	1.0416702846944883	1491.358752158576	37.5
142	388.0	1.0408640344900075	1491.758029234626	37.5
142	392.0	1.0401363687846399	1490.695340781586	37.5
142	396.0	1.0358277887635068	1491.5547558901085	37.5
142	400.0	1.0444606788619777	1493.52171227028	37.5
142	404.0	1.0364487685526118	1490.537291775176	37.5
142	408.0	1.0406320227423402	1490.5553957995228	37.5
142	412.0	1.041706832082505	1490.3955980349374	37.5
142	416.0	1.0450369463128109	1492.240663189706	37.5
142	420.0	1.0471012544155596	1490.3410987657537	37.5
142	424.0	1.0507875871598862	1492.3742848529157	37.5
142	428.0	1.0472732802588867	1491.6536408938637	37.5
142	432.0	1.043486619929978	1491.9867151460007	37.5
142	436.0	1.0483883200915725	1491.3312501786836	37.5
142	440.0	1.04882880867342	1492.4200285660213	37.5
142	444.0	1.0488700536629505	1492.3050341370183	37.5
142	448.0	1.0484507690356983	1490.9643693912597	37.5
142	452.0	1.0481752828563433	1490.4974932992916	37.5
142	456.0	1.0527637895822142	1490.7249333920747	37.5
142	460.0	1.0503827018534653	1492.1184365061897	37.5
142	464.0	1.0505686037114392	1491.2269841658574	37.5
142	468.0	1.0553180772961355	1493.310216828914	37.5
142	472.0	1.0564545368391793	1491.003253130761	37.5
142	476.0	1.0559545606805638	1491.5092370295274	37.5
142	480.0	1.0543540113432055	1491.3685234375866	37.5
142	484.0	1.0527942499881742	1490.82431876157	37.5
142	488.0	1.0561214507911707	1490.3837812058573	37.5
142	492.0	1.0575396543626474	1489.7679105055513	37.5
142	496.0	1.0596041445546032	1490.0022140951016	37.5
142	500.0	1.0557753956061757	1491.9311533855348	37.5
142	504.0	1.0618235294138871	1490.6668073292694	37.5
142	508.0	1.0571924433947386	1492.3317179588348	37.5
142	512.0	1.0691869603784796	1492.8746752002232	37.5
142	516.0	1.0555360594869339	1490.9698291093616	37.5
142	520.0	1.0661078094468426	1491.0202028281033	37.5
142	524.0	1.0621515980536436	1490.4996017462724	37.5
142	528.0	1.0622463252444907	1490.434630002056	37.5
142	532.0	1.0596960506298654	1490.1230685165788	37.5
142	536.0	1.0537131343393114	1491.6127182711543	37.5
142	540.0	1.06115555121636	1491.6541561006209	37.5
142	544.0	1.0623053032715015	1491.761456112652	37.5
142	548.0	1.0591242456317203	1492.0425318246394	37.5
142	552.0	1.0603193118866152	1489.5299369154873	37.5
142	556.0	1.0578906208366556	1489.323046718398	37.5
142	560.0	1.0528426545848726	1488.2097940542435	37.5
142	564.0	1.059500943311882	1491.4627729951249	37.5
142	568.0	1.0637848668202365	1491.0280386830857	37.5
142	572.0	1.059913196844488	1489.895931618094	37.5
142	576.0	1.0645447546613984	1489.9816629105428	37.5
142	580.0	1.0609642713400933	1491.1296014782708	37.5
142	584.0	1.061991789511973	1488.7985753042308	37.5
142	588.0	1.0668962210116704	1490.697443540442	37.5
142	592.0	1.0561063837758562	1488.6016169466282	37.5
142	596.0	1.061976252250094	1489.753380146882	37.5
142	600.0	1.0640567662922498	1490.337767771339	37.5
142	604.0	1.0572872766537362	1489.6575746566243	37.5
142	608.0	1.0674500282423915	1491.0862501412323	37.5
142	612.0	1.0659215862309328	1491.4023979746155	37.5
142	616.0	1.0658602109460502	1491.1728342277895	37.5
142	620.0	1.0658514594419377	1490.5962370943662	37.5
142	624.0	1.0607935823347552	1491.0379542392718	37.5
142	628.0	1.0614951868391773	1489.6206077599315	37.5
142	632.0	1.057258896233151	1493.4283665333026	37.5
142	636.0	1.0536171268873802	1490.959623015356	37.5
142	640.0	1.0500291518958518	1491.7815657246629	37.5
142	644.0	1.054808618174185	1490.1464880747055	37.5
142	648.0	1.05254170037811	1492.398941000523	37.5
142	652.0	1.0542470326159923	1491.1732049004595	37.5
142	656.0	1.0497994665045711	1491.477087145624	37.5
142	660.0	1.0560415773430294	1491.8392325533553	37.5
142	664.0	1.0565340653997948	1491.980352938112	37.5
142	668.0	1.0513758051141688	1490.6647332156138	37.5
143	0.0	1.1443710236923006	1348.5738550019826	37.5
143	4.0	1.1873969201025496	1354.4363786014646	37.5
143	8.0	1.2248648556276513	1354.962930339772	37.5
143	12.0	1.2478545921785944	1350.0642684672116	37.5
143	16.0	1.2471366261549595	1348.217700883937	37.5
143	20.0	1.2359518083451007	1349.1098578976175	37.5
143	24.0	1.2090103172272801	1349.7931260276596	37.5
143	28.0	1.1738270524050451	1348.3289761927035	37.5
143	32.0	1.1269961133031252	1347.7701297458534	37.5
143	36.0	1.090784668768229	1346.6456892037131	37.5
143	40.0	1.0703833017043793	1347.083682689442	37.5
143	44.0	1.0650191474796156	1348.6772773232665	37.5
143	48.0	1.0503440177407546	1348.5334477068382	37.5
143	52.0	1.040362913638928	1348.4502677421242	37.5
143	56.0	1.031404968790203	1346.532458127406	37.5
143	60.0	1.0338339464770014	1348.956239794284	37.5
143	64.0	1.0221717167796138	1347.3491604718852	37.5
143	68.0	1.0222062474095197	1347.017194211756	37.5
143	72.0	1.0187739556181032	1346.0943342626974	37.5
143	76.0	1.02133648273173	1343.472321562458	37.5
143	80.0	1.0165924202944077	1345.4408210937138	37.5
143	84.0	1.0115072267344867	1344.0674807610364	37.5
143	88.0	1.0116245819407506	1346.928737865613	37.5
143	92.0	1.0131165805947595	1345.516804476751	37.5
143	96.0	1.007847763076136	1345.904113848727	37.5
143	100.0	1.0044179685081271	1342.9604827642277	37.5
143	104.0	1.0027636217448106	1345.0290468822466	37.5
143	108.0	1.0056372872873989	1346.0917089172417	37.5
143	112.0	1.0009357036607522	1345.7277883898412	37.5
143	116.0	1.0028455190061738	1345.5764806317736	37.5
143	120.0	0.9991790344820476	1343.392976203549	37.5
143	124.0	0.9987789962135141	1343.6635470886345	37.5
143	128.0	0.99581001740247	1340.840806244257	37.5
143	132.0	0.998855627181781	1342.5655635609933	37.5
143	136.0	0.9985135453065027	1345.3013806375068	37.5
143	140.0	1.0033299986348476	1342.4451074362266	37.5
143	144.0	1.0048285785130457	1341.5037201916218	37.5
143	148.0	1.0050590371294863	1342.604564638162	37.5
143	152.0	0.9995304823637111	1342.2467477867176	37.5
143	156.0	1.002103128434688	1342.5883650457315	37.5
143	160.0	1.003383851583302	1343.978532989294	37.5
143	164.0	1.000951645741209	1345.474756921341	37.5
143	168.0	1.0072562361186335	1345.913492445056	37.5
143	172.0	1.0040941907228764	1344.1883552565969	37.5
143	176.0	1.01033393132993	1346.410406837267	37.5
143	180.0	1.0082774275469872	1346.1255747564032	37.5
143	184.0	1.0038427606847904	1343.7324852951922	37.5
143	188.0	1.0064735192254854	1345.2145572585296	37.5
143	192.0	1.004165108031284	1344.151486814502	37.5
143	196.0	1.0083992140634856	1345.463373702773	37.5
143	200.0	1.0083832279448721	1348.8832458538775	37.5
143	204.0	1.006426170881595	1352.3247322280176	37.5
143	208.0	1.0109425411971062	1352.6948960751708	37.5
143	212.0	1.014793713627373	1352.7366192637476	37.5
143	216.0	1.0134668152834	1353.766463179241	37.5
143	220.0	1.0148878771849823	1351.7314152605154	37.5
143	224.0	1.0168727653090992	1348.8088501740222	37.5
143	228.0	1.0215604815682249	1349.0593920659203	37.5
143	232.0	1.0194462555067212	1349.6486766692851	37.5
143	236.0	1.0170714597902633	1349.5029615989033	37.5
143	240.0	1.0182443080902104	1348.1504936047304	37.5
143	244.0	1.0159195088673956	1347.1671203696403	37.5
143	248.0	1.023138421177733	1347.9758417731048	37.5
143	252.0	1.024979172688283	1347.0648791169997	37.5
143	256.0	1.0270198581479175	1348.3062935687258	37.5
143	260.0	1.0229093620993412	1349.7182494104627	37.5
143	264.0	1.0199526092778979	1348.4695221856423	37.5
143	268.0	1.0236770736329641	1347.6319854440414	37.5
143	272.0	1.0173256317288415	1350.3735133929863	37.5
143	276.0	1.0330686600651342	1349.3710629966383	37.5
143	280.0	1.0275945239594533	1348.4991978837093	37.5
143	284.0	1.0263971690797584	1349.502782689971	37.5
143	288.0	1.0256323020789964	1348.757878050137	37.5
143	292.0	1.0302631024546198	1348.8529945650432	37.5
143	296.0	1.0333997568373388	1348.4489624843186	37.5
143	300.0	1.0308970044339765	1348.1794972720488	37.5
143	304.0	1.035355158228794	1347.7608593917037	37.5
143	308.0	1.0352726575242048	1347.2983354827388	37.5
143	312.0	1.0329110502688692	1349.8292859790952	37.5
143	316.0	1.0304075174831921	1347.6787458281733	37.5
143	320.0	1.037467413890491	1347.556055321818	37.5
143	324.0	1.0356105579164505	1347.566248596889	37.5
143	328.0	1.0418759210761777	1347.4675574133253	37.5
143	332.0	1.0360177848460645	1347.2024142850469	37.5
143	336.0	1.0364131902711373	1349.0614417387285	37.5
143	340.0	1.041115317590345	1347.3589589333567	37.5
143	344.0	1.0372285051259706	1346.7775661138803	37.5
143	348.0	1.0401349727385298	1349.839081177162	37.5
143	352.0	1.03563027956994	1345.543695580094	37.5
143	356.0	1.0400270432893164	1348.674707162067	37.5
143	360.0	1.033949099373832	1345.037608470221	37.5
143	364.0	1.038938771563347	1347.667141452826	37.5
143	368.0	1.0392125413982658	1346.0144900357768	37.5
143	372.0	1.0426301594271026	1348.266585526313	37.5
143	376.0	1.0377876387543803	1347.4976720628918	37.5
143	380.0	1.0435993396616965	1346.1278445741596	37.5
143	384.0	1.0442603352012827	1346.5670353305582	37.5
143	388.0	1.0415908671227079	1347.2233651858314	37.5
143	392.0	1.0445813298850972	1348.6071984839289	37.5
143	396.0	1.0436811706036704	1345.0040946883669	37.5
143	400.0	1.042980503054683	1346.1924391498155	37.5
143	404.0	1.038804272802446	1346.0334509074255	37.5
143	408.0	1.0444898899404131	1347.4975430193992	37.5
143	412.0	1.044249699982721	1346.4563475898397	37.5
143	416.0	1.0452133537967803	1347.1751789845473	37.5
143	420.0	1.0474917176967977	1345.5941000127189	37.5
143	424.0	1.0484172368284006	1346.7122633421516	37.5
143	428.0	1.044598317625425	1346.1373510098656	37.5
143	432.0	1.0443887706799657	1345.2424049212098	37.5
143	436.0	1.0486140844047527	1347.25546489681	37.5
143	440.0	1.0444409236562877	1346.1381998346644	37.5
143	444.0	1.048763759157697	1348.3913420503036	37.5
143	448.0	1.050249410702211	1345.630974248598	37.5
143	452.0	1.045945744017946	1347.5987950850852	37.5
143	456.0	1.0453726949901931	1346.4107171059636	37.5
143	460.0	1.0483224998339746	1346.2144389888792	37.5
143	464.0	1.0485124826210146	1347.8788767495423	37.5
143	468.0	1.0547354189955531	1347.2672571897708	37.5
143	472.0	1.0515547484752135	1347.043540952017	37.5
143	476.0	1.050124397449025	1347.9415288051791	37.5
143	480.0	1.051726065831025	1347.7425590898729	37.5
143	484.0	1.0479925464660464	1347.6543032323843	37.5
143	488.0	1.0498895635415026	1346.4649707060717	37.5
143	492.0	1.049298799835201	1346.724617807302	37.5
143	496.0	1.0537146569085496	1346.5944003967645	37.5
143	500.0	1.0539613734898845	1345.3246343932594	37.5
143	504.0	1.0530803335751733	1346.8670721195394	37.5
143	508.0	1.0491639966465511	1345.968286897152	37.5
143	512.0	1.0534106928467672	1346.645828412741	37.5
143	516.0	1.0518247595997259	1345.414712386796	37.5
143	520.0	1.05607850525352	1347.4956439822863	37.5
143	524.0	1.0567691032955857	1345.5055339214896	37.5
143	528.0	1.0502640561391414	1345.028003729287	37.5
143	532.0	1.052515496849294	1346.0592169520312	37.5
143	536.0	1.0563898726470582	1345.9031738866142	37.5
143	540.0	1.0628197143860283	1347.8942961442335	37.5
143	544.0	1.0569597832765911	1342.9593574226096	37.5
143	548.0	1.057083069388448	1347.0112199522362	37.5
143	552.0	1.056914700616473	1344.8226412369306	37.5
143	556.0	1.054860069751086	1345.7575479689726	37.5
143	560.0	1.0569746053904563	1344.873248544678	37.5
143	564.0	1.0600132177416768	1346.3501187072368	37.5
143	568.0	1.0605592889790179	1346.663161035398	37.5
143	572.0	1.0579316493925233	1344.0765916294356	37.5
143	576.0	1.0587054882148483	1346.7310485803816	37.5
143	580.0	1.0620178326694012	1345.4309938849594	37.5
143	584.0	1.0597188901139545	1345.5202619104923	37.5
143	588.0	1.0610847009476394	1346.3337905816716	37.5
143	592.0	1.057941800931342	1347.1732502547882	37.5
143	596.0	1.0604429379695275	1348.64973779508	37.5
143	600.0	1.0581672508070656	1345.2355947979672	37.5
143	604.0	1.05871803035104	1345.592163041338	37.5
143	608.0	1.0608568098676612	1345.9932872823945	37.5
143	612.0	1.0570579204774355	1345.5626519155885	37.5
143	616.0	1.0581086909705841	1347.1247412640344	37.5
143	620.0	1.0546482273775988	1344.3488276532294	37.5
143	624.0	1.059814135906568	1348.16168150678	37.5
143	628.0	1.057627074162338	1346.1741085362853	37.5
143	632.0	1.05628771571407	1348.4574074935922	37.5
143	636.0	1.059174335603086	1346.2481963867938	37.5
143	640.0	1.057522694165128	1347.0844366809265	37.5
143	644.0	1.0585304655927243	1345.5536432837937	37.5
143	648.0	1.060169228147427	1344.3686186669686	37.5
143	652.0	1.0597390931342814	1345.8799623961663	37.5
143	656.0	1.0582681622277166	1345.3005202839586	37.5
143	660.0	1.0574952572891105	1345.4668094133392	37.5
143	664.0	1.060784632490861	1345.9479202128832	37.5
143	668.0	1.0557679564981906	1347.030778535939	37.5
145	0.0	1.0904107360755755	828.1593347238484	37.5
145	4.0	1.1312962500057724	833.7009712924482	37.5
145	8.0	1.166123525961467	833.7789615097308	37.5
145	12.0	1.183598923106512	829.2969110726143	37.5
145	16.0	1.1821990831366818	826.223902873593	37.5
145	20.0	1.1770076776515435	839.3394120057011	37.5
145	24.0	1.1555060476697219	839.5229275539286	37.5
145	28.0	1.120153411980248	840.1771937496308	37.5
145	32.0	1.0773199273689023	838.4803929316146	37.5
145	36.0	1.0493699983188327	839.5764315737686	37.5
145	40.0	1.035347110226633	838.9640635627645	37.5
145	44.0	1.0275764111269396	835.9673405656869	37.5
145	48.0	1.0110208702698733	838.7557250947485	37.5
145	52.0	1.0091664315888538	838.3107533114519	37.5
145	56.0	1.0018790492695389	836.8256867916903	37.5
145	60.0	1.0016211167283984	840.3853058494554	37.5
145	64.0	1.0004620247027232	836.4752005953702	37.5
145	68.0	0.9941736618102349	837.0863340324814	37.5
145	72.0	0.9875604517727862	840.1891247611447	37.5
145	76.0	0.9888610467655314	839.203784895722	37.5
145	80.0	0.9851716171091909	838.9201769410212	37.5
145	84.0	0.984696660246269	840.7036598785415	37.5
145	88.0	0.9806370432324705	840.8760259926702	37.5
145	92.0	0.9767810539773804	837.584027459781	37.5
145	96.0	0.9774452471923022	841.4550836102252	37.5
145	100.0	0.9767569858299667	838.8274580675702	37.5
145	104.0	0.9800121003559363	840.7893642631542	37.5
145	108.0	0.9751905180498424	841.0272662253046	37.5
145	112.0	0.9718411529936034	839.0762943592259	37.5
145	116.0	0.9783961401509885	838.4117835379434	37.5
145	120.0	0.9759271503969633	840.2636227976968	37.5
145	124.0	0.9810054981380423	840.3831034419135	37.5
145	128.0	0.9737266740114479	840.2556310935227	37.5
145	132.0	0.9793153397610018	840.2248767560862	37.5
145	136.0	0.9787844815115873	838.3549259252271	37.5
145	140.0	0.9767423868965713	837.4365190980407	37.5
145	144.0	0.9743498746094091	837.950174208146	37.5
145	148.0	0.9717653622600306	843.7206216826779	37.5
145	152.0	0.977442159185684	843.0615169125535	37.5
145	156.0	0.9726871174783095	842.8597649073787	37.5
145	160.0	0.9785176497200034	846.2281805779278	37.5
145	164.0	0.9756881493492254	847.9010356140129	37.5
145	168.0	0.9757020759938619	845.5356622000069	37.5
145	172.0	0.9783739587903982	846.6371097464446	37.5
145	176.0	0.9808905194935202	844.582180532407	37.5
145	180.0	0.9858342512852741	844.6964547089349	37.5
145	184.0	0.9780753099457924	846.2154605711453	37.5
145	188.0	0.9799229789540459	844.9573756535024	37.5
145	192.0	0.9805109288167992	845.7371338179834	37.5
145	196.0	0.9801525350589836	845.7594655499887	37.5
145	200.0	0.9837823891725815	850.4192053550196	37.5
145	204.0	0.9780589710506132	839.6578767781954	37.5
145	208.0	0.9900626655690553	853.690041068256	37.5
145	212.0	0.9887453380226565	859.0640194123645	37.5
145	216.0	0.9769274981995166	858.464455491271	37.5
145	220.0	0.9818519545480918	851.8784091103428	37.5
145	224.0	0.9806116247234327	854.7193777774571	37.5
145	228.0	0.9849173159345018	851.430453994488	37.5
145	232.0	0.984621873016757	855.7700146885203	37.5
145	236.0	0.9888158915185599	853.8708315746851	37.5
145	240.0	0.9858807013695968	853.0170578453021	37.5
145	244.0	0.9828062910156506	854.6139287845859	37.5
145	248.0	0.9881323581162316	853.176255447231	37.5
145	252.0	0.9897641213506885	854.4215873959065	37.5
145	256.0	0.9841461068667231	852.1672092874609	37.5
145	260.0	0.9899085637578116	853.2894199354239	37.5
145	264.0	0.9898063955267304	856.1525181809774	37.5
145	268.0	0.9887211536807915	851.9177996118532	37.5
145	272.0	0.9903016197844136	855.8536837514546	37.5
145	276.0	1.002434623652439	851.0707161682087	37.5
145	280.0	0.993269537432433	849.6753687113447	37.5
145	284.0	0.9902765729794214	851.7980689698753	37.5
145	288.0	0.9947458063109554	849.994890945775	37.5
145	292.0	0.9996484379674565	849.5337059900182	37.5
145	296.0	0.9960549172976204	849.2020752208036	37.5
145	300.0	0.9973242969977687	852.3189276423191	37.5
145	304.0	1.0020991280438285	850.7663843807343	37.5
145	308.0	1.0011328945009157	852.314801500952	37.5
145	312.0	0.9972693095246272	849.3588983064452	37.5
145	316.0	1.002985047527795	845.5225126085666	37.5
145	320.0	1.002673996963752	845.2836362236292	37.5
145	324.0	1.0028300312279368	839.9606201602517	37.5
145	328.0	0.9993080976291233	842.1687227890054	37.5
145	332.0	1.0090496198930528	844.6685776274213	37.5
145	336.0	1.0079990270218964	838.7701109787372	37.5
145	340.0	1.0034807272961273	839.2696818641457	37.5
145	344.0	1.0023883059328906	839.639726433382	37.5
145	348.0	1.0051046965341217	840.9620815874714	37.5
145	352.0	1.0085872925048927	841.0757330200535	37.5
145	356.0	1.0037469810232404	839.2920273463963	37.5
145	360.0	1.0069452316911955	844.7469033595097	37.5
145	364.0	1.0105349221283184	844.7330884065174	37.5
145	368.0	1.0106351590569858	844.1044670473725	37.5
145	372.0	1.006143886572057	846.385139835014	37.5
145	376.0	1.003107897040749	844.1978887678259	37.5
145	380.0	1.00945337755932	845.0139752436492	37.5
145	384.0	1.0165517449225894	845.9516129398472	37.5
145	388.0	1.008253767505443	843.8783678597625	37.5
145	392.0	1.0112361123996016	845.0007115708776	37.5
145	396.0	1.0103601170650383	844.6216686314061	37.5
145	400.0	1.0075920067697013	844.0375898690742	37.5
145	404.0	1.0103380518988996	843.4633784652643	37.5
145	408.0	1.0073509143005062	846.0556486832952	37.5
145	412.0	1.012491796677755	845.348641282263	37.5
145	416.0	1.0055083212446165	842.5541481578904	37.5
145	420.0	1.0129866567570243	844.2048181057687	37.5
145	424.0	1.0104519588120822	844.8352528173721	37.5
145	428.0	1.0088558787027913	843.4479700409644	37.5
145	432.0	1.0082726307873011	845.6664342621447	37.5
145	436.0	1.0115591166823308	843.8701241570731	37.5
145	440.0	1.0151065624234723	844.8682185574206	37.5
145	444.0	1.008163094590346	843.7815401635396	37.5
145	448.0	1.0144756950007146	844.6050503865998	37.5
145	452.0	1.011717079356876	842.4624133493714	37.5
145	456.0	1.009001098600176	844.1150121321557	37.5
145	460.0	1.0147621768158415	845.2663912708722	37.5
145	464.0	1.0169680933321346	846.260032223834	37.5
145	468.0	1.015583652906652	845.7293240147706	37.5
145	472.0	1.0101755872781462	844.5869499213773	37.5
145	476.0	1.017127216753465	846.0111862436503	37.5
145	480.0	1.0089923652528825	842.953360176157	37.5
145	484.0	1.012978593956964	844.4144457042137	37.5
145	488.0	1.0102389416033781	845.3210484018358	37.5
145	492.0	1.015078674445296	844.8766158053088	37.5
145	496.0	1.0057308747126215	844.044519676527	37.5
145	500.0	1.0130006920704802	845.691586774683	37.5
145	504.0	1.0147528422833867	844.1934353486191	37.5
145	508.0	1.0059148142915666	843.2643089816142	37.5
145	512.0	1.0102762247999213	842.7431150096261	37.5
145	516.0	1.013117190431359	844.2923765439033	37.5
145	520.0	1.0140029341854888	844.1700458232234	37.5
145	524.0	1.0114973184881497	843.65684845619	37.5
145	528.0	1.0119490396114605	845.6807419622016	37.5
145	532.0	1.0127283132050904	841.7819376255317	37.5
145	536.0	1.0125354645490148	840.5775367915567	37.5
145	540.0	1.0179240142602775	840.8060338474249	37.5
145	544.0	1.0145594057361538	839.2765239351759	37.5
145	548.0	1.0177387451393436	841.067972950312	37.5
145	552.0	1.0144924425741626	839.5008010004783	37.5
145	556.0	1.0216960054734845	840.8497861029157	37.5
145	560.0	1.0136810987347062	840.5632455530287	37.5
145	564.0	1.0226435913463872	841.9443363955615	37.5
145	568.0	1.0245966119671561	840.9867246142143	37.5
145	572.0	1.0186909225491647	836.3949093899479	37.5
145	576.0	1.017128476917647	839.6834947560948	37.5
145	580.0	1.0228392724994873	840.0786565121716	37.5
145	584.0	1.0232517143796136	841.5109544091941	37.5
145	588.0	1.0187432214582686	842.3686654555647	37.5
145	592.0	1.0252319541571164	839.6520604822566	37.5
145	596.0	1.0278506148797746	842.8585543629184	37.5
145	600.0	1.0304767932854002	835.8689696583159	37.5
145	604.0	1.0305706831045727	836.0557650996677	37.5
145	608.0	1.036551803120304	849.3433678364935	37.5
145	612.0	1.0331531439145054	845.4049984761898	37.5
145	616.0	1.0296496273383242	844.5126610627465	37.5
145	620.0	1.0328214230458033	843.2302748858564	37.5
145	624.0	1.0323124415139509	843.9004213401039	37.5
145	628.0	1.026629915425285	844.6428011057473	37.5
145	632.0	1.0292950088956814	845.1969068601724	37.5
145	636.0	1.0242032582321594	844.0420642364185	37.5
145	640.0	1.0294398675067056	840.223915624639	37.5
145	644.0	1.0287958538216264	840.5308784186611	37.5
145	648.0	1.0346171255265166	841.0819755382668	37.5
145	652.0	1.0251207149883361	840.5723600011028	37.5
145	656.0	1.0237592178029125	841.1061802460711	37.5
145	660.0	1.0214353531467197	840.8972217614808	37.5
145	664.0	1.021031489112688	839.93471617043	37.5
145	668.0	1.0233201261543634	839.6355511721871	37.5
149	0.0	1.153869628811561	1422.1044724605545	37.5
149	4.0	1.1934680434188412	1429.642010100809	37.5
149	8.0	1.2303448226773235	1431.4001201671588	37.5
149	12.0	1.2534885119959391	1425.3213946139008	37.5
149	16.0	1.246887357100721	1424.7623083966262	37.5
149	20.0	1.2341649613654417	1424.686333591267	37.5
149	24.0	1.2094085240663561	1423.4988317079858	37.5
149	28.0	1.165999726841539	1422.425641787235	37.5
149	32.0	1.1235092835249283	1421.1057363882478	37.5
149	36.0	1.0969317980812152	1420.2051627963249	37.5
149	40.0	1.0747298642518144	1419.9091244707802	37.5
149	44.0	1.0642232860615404	1419.6063797805634	37.5
149	48.0	1.0493880832468256	1420.6973061508445	37.5
149	52.0	1.039316308069686	1418.18455080175	37.5
149	56.0	1.0378356577466097	1420.7532347086133	37.5
149	60.0	1.0352842708619652	1418.1427335601843	37.5
149	64.0	1.0263704529764588	1419.3804290030007	37.5
149	68.0	1.0280202802969713	1417.9825937726273	37.5
149	72.0	1.023671594902817	1417.426821229569	37.5
149	76.0	1.0204772510289033	1418.293581214809	37.5
149	80.0	1.0142330169917892	1418.3351309679906	37.5
149	84.0	1.0169480141466907	1416.8138461654703	37.5
149	88.0	1.0119770779073565	1416.5494684767054	37.5
149	92.0	1.0187868971451464	1417.6735411719671	37.5
149	96.0	1.0104450474709943	1415.314654790482	37.5
149	100.0	1.0116501349102296	1415.8146935523007	37.5
149	104.0	1.00671236491928	1418.0528018877	37.5
149	108.0	1.0111555707360762	1416.881020002317	37.5
149	112.0	1.0072751927691095	1415.3013827026125	37.5
149	116.0	1.0067740002894991	1414.5228529163492	37.5
149	120.0	1.0073511661054	1414.234486511057	37.5
149	124.0	1.0053546310466688	1415.2725031192783	37.5
149	128.0	1.0090256225501006	1416.2972401165136	37.5
149	132.0	1.0079497565337774	1416.047077616074	37.5
149	136.0	1.0054150438179286	1413.916002232684	37.5
149	140.0	1.0049250368181655	1415.15969483715	37.5
149	144.0	1.0046142316106534	1414.124454911311	37.5
149	148.0	1.007980639896569	1415.9426459908314	37.5
149	152.0	1.0003197518304225	1415.6478728690774	37.5
149	156.0	1.0094395547458863	1415.8026159097603	37.5
149	160.0	1.003505366602493	1416.4348312224315	37.5
149	164.0	1.0121237218551278	1417.8501232790748	37.5
149	168.0	1.0080459852007164	1416.3405774040746	37.5
149	172.0	1.0124845867618544	1417.606272192738	37.5
149	176.0	1.0135709260255015	1417.5491788248714	37.5
149	180.0	1.0087069541888003	1416.489825250467	37.5
149	184.0	1.0120073421308726	1417.9156610618015	37.5
149	188.0	1.0085030043887258	1417.9200567829755	37.5
149	192.0	1.0097481774662047	1418.0795428733722	37.5
149	196.0	1.012096238856627	1419.4563663733366	37.5
149	200.0	1.0174606859961957	1419.4170574594189	37.5
149	204.0	1.0143202665402433	1425.8605907835215	37.5
149	208.0	1.019668013498272	1424.827591441929	37.5
149	212.0	1.0172048618407024	1425.447281106431	37.5
149	216.0	1.0190807138923617	1424.2914268164711	37.5
149	220.0	1.0181849341015798	1424.584445337069	37.5
149	224.0	1.0160052953390233	1418.86340892541	37.5
149	228.0	1.0227761734992982	1419.0070191308412	37.5
149	232.0	1.0170198865109645	1419.4924157042938	37.5
149	236.0	1.0254818271349442	1417.9272270165725	37.5
149	240.0	1.025196306314436	1420.5463587235174	37.5
149	244.0	1.0220267005599057	1419.512897356766	37.5
149	248.0	1.0227487833716884	1419.9214811476995	37.5
149	252.0	1.0258934330164449	1419.9284817833077	37.5
149	256.0	1.0260348593604338	1420.017489777688	37.5
149	260.0	1.0195822632452343	1419.6708179790392	37.5
149	264.0	1.0246100534541427	1419.2546513220038	37.5
149	268.0	1.0305083341226096	1420.647107389629	37.5
149	272.0	1.027229969086122	1420.6940855718674	37.5
149	276.0	1.0432430450658052	1422.0304275000306	37.5
149	280.0	1.0361761580050382	1420.964621070452	37.5
149	284.0	1.029692970903093	1418.740168515418	37.5
149	288.0	1.028930246297007	1420.4318808501591	37.5
149	292.0	1.0315142692867194	1417.7533676468336	37.5
149	296.0	1.0317218460382702	1420.483334438733	37.5
149	300.0	1.0395347166781805	1421.8440410266753	37.5
149	304.0	1.03993546406542	1420.4473540412253	37.5
149	308.0	1.0341129746440367	1418.6791160443595	37.5
149	312.0	1.03998128863161	1419.3745124405846	37.5
149	316.0	1.0362048575889917	1418.378506224704	37.5
149	320.0	1.0337446453714747	1419.0126524287657	37.5
149	324.0	1.038132001827266	1419.9132472946508	37.5
149	328.0	1.0410709687065514	1420.6079594594316	37.5
149	332.0	1.0468302892974735	1418.9882293900453	37.5
149	336.0	1.0369051479573081	1419.6019873879452	37.5
149	340.0	1.041052849004185	1418.8234637207247	37.5
149	344.0	1.0378559298686325	1418.2187512121036	37.5
149	348.0	1.0428508919948265	1419.251672015215	37.5
149	352.0	1.0447546036951287	1419.4938623096718	37.5
149	356.0	1.0414315487647399	1419.683789784188	37.5
149	360.0	1.041579530320174	1417.7114926599286	37.5
149	364.0	1.0464530909709093	1417.6087022361453	37.5
149	368.0	1.044289814224222	1418.8034547410423	37.5
149	372.0	1.0462036708946183	1419.901634983035	37.5
149	376.0	1.0480054386518476	1419.757588043247	37.5
149	380.0	1.0491493961430802	1418.376802025166	37.5
149	384.0	1.050311640593226	1418.4210450427531	37.5
149	388.0	1.0474103562913115	1419.1035525170123	37.5
149	392.0	1.0418939588265868	1417.837296085459	37.5
149	396.0	1.0456805769763469	1419.6221851347532	37.5
149	400.0	1.0471541419446608	1417.5588019882236	37.5
149	404.0	1.0438338183523743	1418.5896945487002	37.5
149	408.0	1.0438274142731718	1418.651385187602	37.5
149	412.0	1.052034039816451	1419.4354219491124	37.5
149	416.0	1.0491283333480856	1417.7251526463324	37.5
149	420.0	1.0498091079226646	1419.3571811916663	37.5
149	424.0	1.0509291597023163	1417.6508422129405	37.5
149	428.0	1.0526783817170071	1417.3253597027913	37.5
149	432.0	1.0495054203185226	1418.4851818474629	37.5
149	436.0	1.053186218626378	1419.0931880731812	37.5
149	440.0	1.0557758083432707	1417.7818472435508	37.5
149	444.0	1.0531859746232437	1419.462464818789	37.5
149	448.0	1.055686964934648	1416.9185856700708	37.5
149	452.0	1.049168764679507	1417.1501081896918	37.5
149	456.0	1.0538497790004053	1418.023792599185	37.5
149	460.0	1.0551732764495592	1419.1218854481117	37.5
149	464.0	1.05670643661399	1419.0954449959995	37.5
149	468.0	1.060555329272481	1419.7968613200303	37.5
149	472.0	1.0605551422390544	1419.0617922940094	37.5
149	476.0	1.0612127654716241	1419.604164253739	37.5
149	480.0	1.058326516535644	1419.2472614224134	37.5
149	484.0	1.0542612139727836	1418.2311374172957	37.5
149	488.0	1.0535314475131308	1418.0745695327143	37.5
149	492.0	1.0566975836842918	1419.9127943417004	37.5
149	496.0	1.0573040398497462	1419.487910496964	37.5
149	500.0	1.0560158838310187	1418.2018978173064	37.5
149	504.0	1.0637530053608935	1418.0665708401982	37.5
149	508.0	1.0588229611548614	1419.29724106644	37.5
149	512.0	1.0605890654402983	1418.5739800389665	37.5
149	516.0	1.0594819060931466	1417.2883211691208	37.5
149	520.0	1.0583183251046255	1416.7016586813054	37.5
149	524.0	1.0602072095409445	1416.3258382754725	37.5
149	528.0	1.0637736558269193	1418.6050667731788	37.5
149	532.0	1.0600534643364636	1417.3664754802396	37.5
149	536.0	1.0577676415535893	1416.8117008063134	37.5
149	540.0	1.061130564131831	1418.2251528084637	37.5
149	544.0	1.0606807988467744	1416.847687358455	37.5
149	548.0	1.060375014098822	1418.2580248449542	37.5
149	552.0	1.0664282526822892	1417.0793169662747	37.5
149	556.0	1.0605805569121338	1416.3277532278564	37.5
149	560.0	1.0594389306794063	1417.0877696280636	37.5
149	564.0	1.066220474064652	1419.39832687372	37.5
149	568.0	1.05879435101158	1416.4733826371796	37.5
149	572.0	1.0595480393071173	1417.883299394817	37.5
149	576.0	1.064671634451555	1417.562360140202	37.5
149	580.0	1.06136863534666	1416.6081693430158	37.5
149	584.0	1.061713715462101	1416.787886323958	37.5
149	588.0	1.0648513156532793	1417.5538377645669	37.5
149	592.0	1.062606358890963	1418.177415084802	37.5
149	596.0	1.0662778186237836	1418.580725640105	37.5
149	600.0	1.0591795601939566	1418.3467473792766	37.5
149	604.0	1.0595379328214953	1418.3570641922392	37.5
149	608.0	1.0629350101323871	1417.1794700588916	37.5
149	612.0	1.0640457753624915	1418.2418132136277	37.5
149	616.0	1.0660708625255089	1417.246057720205	37.5
149	620.0	1.064984799513604	1416.6110208351104	37.5
149	624.0	1.0634458806443468	1417.1570567077376	37.5
149	628.0	1.0618529072934086	1417.8416463922902	37.5
149	632.0	1.058244284461244	1417.5221818583368	37.5
149	636.0	1.0520847219052996	1416.0450386332298	37.5
149	640.0	1.0605848232244788	1419.791414683462	37.5
149	644.0	1.0568506108650986	1417.1027662248043	37.5
149	648.0	1.063912181437684	1418.4550050513903	37.5
149	652.0	1.0555633343354416	1417.7954451212722	37.5
149	656.0	1.0592794579494198	1417.2508304421326	37.5
149	660.0	1.0580964974667446	1417.763585342083	37.5
149	664.0	1.055008311600405	1418.69248244956	37.5
149	668.0	1.0517892035943646	1417.7343698031018	37.5
152	0.0	1.125245413920801	738.3683639146861	37.5
152	4.0	1.1633622370292027	748.5315556899657	37.5
152	8.0	1.2070810085725694	748.6403907114465	37.5
152	12.0	1.2302943503579202	745.296129029919	37.5
152	16.0	1.2215270525971689	742.8117051870659	37.5
152	20.0	1.2095792286736986	754.684405996017	37.5
152	24.0	1.179980275334548	755.4459012242316	37.5
152	28.0	1.1419253593582792	755.4892782554501	37.5
152	32.0	1.094511084164388	755.2877171174688	37.5
152	36.0	1.0714184383122283	754.9651464640766	37.5
152	40.0	1.0634251497441665	755.7865441422765	37.5
152	44.0	1.0502119879225285	755.7332465722357	37.5
152	48.0	1.030395699181361	755.6163334708541	37.5
152	52.0	1.0328290206848167	756.020634821258	37.5
152	56.0	1.0272622528867912	755.9225837181997	37.5
152	60.0	1.0202514656532233	756.0377127512362	37.5
152	64.0	1.0134159522875879	754.954427820269	37.5
152	68.0	1.0170140724343049	756.4744462276392	37.5
152	72.0	1.0065815428644735	755.537002737137	37.5
152	76.0	1.008455174171663	756.9890650459022	37.5
152	80.0	1.0027653400825733	755.4973545039954	37.5
152	84.0	1.0092697600465437	755.9088358066635	37.5
152	88.0	1.004314577868727	757.6500384017423	37.5
152	92.0	1.0040588579914047	755.9642846519791	37.5
152	96.0	1.0024585393854624	756.6993872403621	37.5
152	100.0	0.991742262805923	755.6888370070648	37.5
152	104.0	0.9986688696022694	756.4725600732797	37.5
152	108.0	0.9955615547079699	756.5936186457607	37.5
152	112.0	0.9925921333687182	757.365766543174	37.5
152	116.0	0.994618537520427	755.8142632440002	37.5
152	120.0	0.9937252713045523	756.5481818642733	37.5
152	124.0	1.0010555958851548	757.9422535737755	37.5
152	128.0	0.999460870019136	758.4963355959296	37.5
152	132.0	0.9999110839838974	756.2757704893036	37.5
152	136.0	0.9976416135556482	757.6869531923369	37.5
152	140.0	0.9986741227910647	755.991950081316	37.5
152	144.0	0.9954040461586151	756.9413809811556	37.5
152	148.0	0.9960010500368144	760.7688374756247	37.5
152	152.0	0.9949876049444413	759.8670517944705	37.5
152	156.0	0.9996503486579261	759.2504873097096	37.5
152	160.0	1.0000021824255192	759.7331440039645	37.5
152	164.0	1.0062128404734072	759.1954642686889	37.5
152	168.0	1.001608336095175	760.4070414688526	37.5
152	172.0	1.0054400506814936	759.4988879377962	37.5
152	176.0	1.0035703441004378	758.9879402368827	37.5
152	180.0	1.0062596830286774	759.0245452143996	37.5
152	184.0	1.005940986298541	760.9088551559275	37.5
152	188.0	1.0035784422728644	759.5601371222351	37.5
152	192.0	1.0060359816408266	758.9895018945627	37.5
152	196.0	1.0036210739618188	756.8789205669082	37.5
152	200.0	1.0045230252359478	762.9262043764056	37.5
152	204.0	0.9990685024275527	763.8644316881226	37.5
152	208.0	0.9987802406076981	765.7079933732753	37.5
152	212.0	1.0024941955026938	775.3212373633831	37.5
152	216.0	1.001137330166265	775.1641185593402	37.5
152	220.0	1.000817228747961	768.1042192499826	37.5
152	224.0	1.0035604920941625	765.8124386191486	37.5
152	228.0	1.0127952096506265	765.5726328816986	37.5
152	232.0	1.004408478332122	766.2350296016391	37.5
152	236.0	1.0109602414898649	765.4847312025902	37.5
152	240.0	1.0102973701461013	765.4483457383632	37.5
152	244.0	1.0102872886087744	765.1310426597724	37.5
152	248.0	1.007641491815523	765.2208333646031	37.5
152	252.0	1.012420850659602	765.7429771558591	37.5
152	256.0	1.0087065544007519	765.5564181885079	37.5
152	260.0	1.0094798206311495	765.0805929298352	37.5
152	264.0	1.00919722958945	766.3945466226777	37.5
152	268.0	1.016904556866394	766.4123635482996	37.5
152	272.0	1.0114705581128813	765.7313051530513	37.5
152	276.0	1.021933753509505	765.4866931717926	37.5
152	280.0	1.0077987520719867	765.675024615947	37.5
152	284.0	1.01422211632618	766.13179451737	37.5
152	288.0	1.0119035598503217	765.1314212300147	37.5
152	292.0	1.0206368557567012	765.3414082039463	37.5
152	296.0	1.0127221516877525	765.179555551824	37.5
152	300.0	1.0115433175701023	764.7137512155809	37.5
152	304.0	1.0183670179518538	766.6458355441778	37.5
152	308.0	1.0151774247488168	766.3435287304756	37.5
152	312.0	1.0186751877298341	765.2079921617666	37.5
152	316.0	1.0166971640834663	763.8777330610542	37.5
152	320.0	1.017723820451521	762.8717111452576	37.5
152	324.0	1.0168136719649006	763.210661333269	37.5
152	328.0	1.0222631190900642	762.2619939480924	37.5
152	332.0	1.023571051257163	762.6997757047207	37.5
152	336.0	1.0185370244527945	761.9695033611414	37.5
152	340.0	1.0188450787725196	762.0213427015525	37.5
152	344.0	1.0184868946972476	762.5444846114949	37.5
152	348.0	1.0242984652292815	763.2852137550476	37.5
152	352.0	1.0282279877324043	761.462452839672	37.5
152	356.0	1.0223313783426027	762.5978765912341	37.5
152	360.0	1.0186779519043165	754.4723973448607	37.5
152	364.0	1.0234411308217328	754.0008994776517	37.5
152	368.0	1.0206679496219415	754.1953470193414	37.5
152	372.0	1.0270585638316518	753.8029369890344	37.5
152	376.0	1.024683923880094	753.3767431982359	37.5
152	380.0	1.030447344823297	754.0032300884662	37.5
152	384.0	1.0265472655480061	754.1126382477555	37.5
152	388.0	1.024940729896288	753.7519781312742	37.5
152	392.0	1.0272011707042432	753.7232656280141	37.5
152	396.0	1.025378339087571	754.0481928045117	37.5
152	400.0	1.0234332215621496	753.7680958813164	37.5
152	404.0	1.0210546536862735	755.550050089702	37.5
152	408.0	1.0235177857941593	754.0463899534567	37.5
152	412.0	1.0200216324050753	754.404976343368	37.5
152	416.0	1.0252388377533164	754.5666919918189	37.5
152	420.0	1.02749186492928	753.945332162426	37.5
152	424.0	1.0294480866981326	754.6215736279354	37.5
152	428.0	1.0252538813283458	754.2924304630241	37.5
152	432.0	1.0215367756931617	754.0223914998547	37.5
152	436.0	1.0272566513031915	754.4208681905882	37.5
152	440.0	1.028129832482644	753.9659572225019	37.5
152	444.0	1.0249433868216107	753.8548367298079	37.5
152	448.0	1.0264161357336217	753.6404257084646	37.5
152	452.0	1.0238875783768167	753.4884769119518	37.5
152	456.0	1.0266322203984406	753.7275100920468	37.5
152	460.0	1.0246998231047526	753.8374156385146	37.5
152	464.0	1.0262595326193906	754.1528272282019	37.5
152	468.0	1.0287717247621415	754.906345453986	37.5
152	472.0	1.0395433012368807	753.5752866130689	37.5
152	476.0	1.0243317363831759	752.819994497939	37.5
152	480.0	1.0345325672455208	752.9349777859741	37.5
152	484.0	1.0375362181574694	753.666210429935	37.5
152	488.0	1.0391042777628772	753.4519885137473	37.5
152	492.0	1.033827890224236	753.7690411098386	37.5
152	496.0	1.0419782925668521	752.9530542319002	37.5
152	500.0	1.0370969865815154	753.1678919719146	37.5
152	504.0	1.0398346571877926	753.0094551794407	37.5
152	508.0	1.0358601554524016	753.8611282978696	37.5
152	512.0	1.0378618735102147	753.469160361731	37.5
152	516.0	1.03524708390761	753.395691189434	37.5
152	520.0	1.0359755822058745	753.5798902194294	37.5
152	524.0	1.0394686889057458	753.3367111294108	37.5
152	528.0	1.041206663753857	754.310643874226	37.5
152	532.0	1.0383685287327202	753.6734949307643	37.5
152	536.0	1.0245269770583585	758.2816137365458	37.5
152	540.0	1.0432551235141498	759.6974144239788	37.5
152	544.0	1.0405487170277725	759.0655079949256	37.5
152	548.0	1.0402170919639517	760.0783071036072	37.5
152	552.0	1.0357891881035879	759.1502305143995	37.5
152	556.0	1.040616540460035	759.190120418628	37.5
152	560.0	1.041697303335258	759.748378851318	37.5
152	564.0	1.0479318931074701	759.1137545024704	37.5
152	568.0	1.0484966151705755	758.9022999025281	37.5
152	572.0	1.047406458496645	759.0929164317137	37.5
152	576.0	1.047647321899055	759.0659573901848	37.5
152	580.0	1.052168998502745	759.2512588103156	37.5
152	584.0	1.0491810560898855	758.9441780928499	37.5
152	588.0	1.0467052785903133	759.6445151810908	37.5
152	592.0	1.0528203137918788	763.1575436375356	37.5
152	596.0	1.043277055882651	752.0420611678433	37.5
152	600.0	1.0538809281979122	778.3684499983232	37.5
152	604.0	1.0557692306926227	778.4879102612729	37.5
152	608.0	1.0553737183299532	782.4141037617852	37.5
152	612.0	1.0578806038729625	782.3448873341774	37.5
152	616.0	1.056337825456374	782.2385007813149	37.5
152	620.0	1.0576384480424559	783.6942527086409	37.5
152	624.0	1.0554594239245068	782.9520210983184	37.5
152	628.0	1.0518288626880483	783.1876652412195	37.5
152	632.0	1.0559031200978461	783.6954075149782	37.5
152	636.0	1.0536950657577817	782.2671309923514	37.5
152	640.0	1.0512533129271402	781.4263119810031	37.5
152	644.0	1.0548954206236754	780.2292301094303	37.5
152	648.0	1.056078205480203	779.7693331151016	37.5
152	652.0	1.0585410254351628	779.6090093125498	37.5
152	656.0	1.0571632718654376	778.7180680507457	37.5
152	660.0	1.052592740130649	779.5421470676756	37.5
152	664.0	1.0513250724928163	779.2055776871221	37.5
152	668.0	1.0523876524601012	779.4164576195338	37.5
173	0.0	1.1126058332484667	1347.7565399618402	37.5
173	4.0	1.158710120616371	1354.082274887368	37.5
173	8.0	1.1968394990188223	1353.293757327594	37.5
173	12.0	1.2288124153260653	1347.8582540765628	37.5
173	16.0	1.2322237030853678	1348.1354199875698	37.5
173	20.0	1.2167745029555463	1349.1101416174583	37.5
173	24.0	1.190693192077943	1348.3978839911538	37.5
173	28.0	1.1574668307885811	1348.2800287517637	37.5
173	32.0	1.1096699512972037	1344.83033427421	37.5
173	36.0	1.0725817900841907	1344.153817020622	37.5
173	40.0	1.0529703168267273	1344.5127842912157	37.5
173	44.0	1.0409977979481402	1343.3949472014542	37.5
173	48.0	1.0282610506685448	1346.2025529369682	37.5
173	52.0	1.0244008920938137	1345.162053355186	37.5
173	56.0	1.0140913939410816	1344.8924315897254	37.5
173	60.0	1.0149083527198948	1345.617161959317	37.5
173	64.0	1.0037788028178927	1344.8379178525952	37.5
173	68.0	1.0071287785399856	1343.8795480474205	37.5
173	72.0	0.9985008221867159	1343.906230480222	37.5
173	76.0	0.9949899887488902	1344.193583677904	37.5
173	80.0	0.9912839816941011	1343.0609863358463	37.5
173	84.0	0.990174592741259	1344.4578749268164	37.5
173	88.0	0.996186608616033	1344.4415943046338	37.5
173	92.0	0.9893711942401584	1344.099820839791	37.5
173	96.0	0.9881241718597066	1344.319268299133	37.5
173	100.0	0.9831957999595585	1344.9409248925767	37.5
173	104.0	0.9823432608393025	1343.6102832396225	37.5
173	108.0	0.9852622834343486	1344.079952613257	37.5
173	112.0	0.9804081779178379	1343.9900357042768	37.5
173	116.0	0.98166126635972	1347.0494873798257	37.5
173	120.0	0.9803403417740444	1344.926280888428	37.5
173	124.0	0.9808558648773444	1342.698844652252	37.5
173	128.0	0.9796949186662292	1344.1887761435369	37.5
173	132.0	0.9818395158646847	1342.6248334295803	37.5
173	136.0	0.9792539297121813	1341.6513305153846	37.5
173	140.0	0.9811161845890958	1342.5311010797177	37.5
173	144.0	0.9801229165247145	1343.1600801608463	37.5
173	148.0	0.9808739850234036	1343.639914369938	37.5
173	152.0	0.9816594943949247	1342.9002536553369	37.5
173	156.0	0.9848070909700131	1343.4151068195858	37.5
173	160.0	0.9846706826874226	1344.1127604052297	37.5
173	164.0	0.9831432689412171	1343.6531694350062	37.5
173	168.0	0.9822996001666076	1342.662409996245	37.5
173	172.0	0.9873368144790617	1343.7346553557836	37.5
173	176.0	0.9858658223742257	1346.0498074164973	37.5
173	180.0	0.9856267417917346	1343.6210839554456	37.5
173	184.0	0.9859530481964085	1342.6073266455917	37.5
173	188.0	0.9827396964970332	1343.1806854606575	37.5
173	192.0	0.9850634174495084	1343.688857287335	37.5
173	196.0	0.9869439332725922	1344.2443869052947	37.5
173	200.0	0.9873345431800162	1347.0083751056495	37.5
173	204.0	0.9879064879246858	1352.0566416479408	37.5
173	208.0	0.9886061812543087	1352.98641839837	37.5
173	212.0	0.9894935045051841	1352.342177572325	37.5
173	216.0	0.9906027164609372	1352.3548702449805	37.5
173	220.0	0.990367953993922	1350.1990839933817	37.5
173	224.0	0.9898919233278749	1348.0889621904576	37.5
173	228.0	0.9957365211833533	1349.3081654554924	37.5
173	232.0	0.9923766917234662	1349.8026296702024	37.5
173	236.0	0.9936820657804485	1347.5226369057684	37.5
173	240.0	0.9960186370283761	1348.6434445246264	37.5
173	244.0	0.9936567604728185	1346.0843076917602	37.5
173	248.0	0.9913291427008862	1346.7314918961647	37.5
173	252.0	0.9969104135505644	1346.0782469521523	37.5
173	256.0	0.9952721334901516	1346.9467509012345	37.5
173	260.0	0.998239982005368	1346.6287855141798	37.5
173	264.0	0.995799885129111	1346.906639695424	37.5
173	268.0	1.0006534494701187	1349.0696076181323	37.5
173	272.0	1.0014797208112232	1349.067899982607	37.5
173	276.0	1.0091972102097844	1348.7396323412256	37.5
173	280.0	1.0032896926190964	1348.2974092662246	37.5
173	284.0	0.9986055023452892	1348.7440606585938	37.5
173	288.0	1.0065238101262248	1348.788229020228	37.5
173	292.0	1.0058233415064046	1347.394813796869	37.5
173	296.0	1.0043007401178081	1347.1676973783697	37.5
173	300.0	1.0043397097541256	1349.7652777822004	37.5
173	304.0	1.0069592476294462	1349.4690442021003	37.5
173	308.0	1.0055675943932942	1346.3865895525878	37.5
173	312.0	1.0076277282125308	1346.663239411614	37.5
173	316.0	1.0121089981638303	1349.4973583858698	37.5
173	320.0	1.0100305824777982	1345.235224572293	37.5
173	324.0	1.0084895640665696	1345.7880306833526	37.5
173	328.0	1.008470083067499	1345.9687342113425	37.5
173	332.0	1.0145077735204342	1345.3145003383124	37.5
173	336.0	1.0137197199921353	1348.1729873713412	37.5
173	340.0	1.0162018325417967	1346.358327792822	37.5
173	344.0	1.0169134657208385	1347.5638289213216	37.5
173	348.0	1.01546588508545	1346.7461248286252	37.5
173	352.0	1.0206002830088565	1345.6480903674076	37.5
173	356.0	1.0153983610945825	1346.4868562821266	37.5
173	360.0	1.017845616567511	1345.581443203234	37.5
173	364.0	1.0162697931050362	1345.1287343904237	37.5
173	368.0	1.0148583701835727	1346.0584081901898	37.5
173	372.0	1.0170805113713886	1345.8907480781638	37.5
173	376.0	1.0171082695151148	1345.6426252181689	37.5
173	380.0	1.021565763818553	1347.802015262812	37.5
173	384.0	1.021616491215082	1345.627510069799	37.5
173	388.0	1.0229638758533512	1345.2942804375834	37.5
173	392.0	1.0191993661376864	1344.0525940531636	37.5
173	396.0	1.0164942774400236	1345.0124587219889	37.5
173	400.0	1.018772346027076	1345.386806665091	37.5
173	404.0	1.0161192828170749	1345.6996758432026	37.5
173	408.0	1.0197219983582289	1345.158329600671	37.5
173	412.0	1.0217285979506612	1345.3602005030602	37.5
173	416.0	1.0215731743523302	1345.622851897635	37.5
173	420.0	1.0253261655145958	1343.2721882726876	37.5
173	424.0	1.026020396168014	1346.5377776773628	37.5
173	428.0	1.022952897923299	1345.4301281072471	37.5
173	432.0	1.0267777883095128	1346.0404390365734	37.5
173	436.0	1.0273130810981244	1344.9784850380988	37.5
173	440.0	1.0256138791916596	1345.5240358564272	37.5
173	444.0	1.0263029072963121	1346.1351834885577	37.5
173	448.0	1.0248809232008533	1347.690822819755	37.5
173	452.0	1.0243215477035719	1344.7346537842477	37.5
173	456.0	1.0297935390164163	1346.25048739853	37.5
173	460.0	1.0273791167183202	1345.8849463886972	37.5
173	464.0	1.0308656073200375	1345.3704229681418	37.5
173	468.0	1.0302140686713634	1344.8931418464365	37.5
173	472.0	1.0281955083088863	1345.2570436585345	37.5
173	476.0	1.0307155994645412	1346.1145931445844	37.5
173	480.0	1.0328282530135722	1344.99481950852	37.5
173	484.0	1.0301628597629955	1345.4489185262803	37.5
173	488.0	1.0276113503049102	1343.6432010693254	37.5
173	492.0	1.0361267806204852	1345.1418870025357	37.5
173	496.0	1.0347083602709313	1347.4707791838337	37.5
173	500.0	1.026714386510309	1344.3675803468211	37.5
173	504.0	1.0328861466449488	1344.6689187287463	37.5
173	508.0	1.027824667534618	1345.3302710723335	37.5
173	512.0	1.036907305729426	1345.8951396354644	37.5
173	516.0	1.0337276665460557	1344.2018931351097	37.5
173	520.0	1.0312539091792814	1345.2946697309678	37.5
173	524.0	1.0349890816120224	1345.3541882469742	37.5
173	528.0	1.0286713950766087	1345.361304361842	37.5
173	532.0	1.0336577804876173	1344.142182998706	37.5
173	536.0	1.036671593521183	1344.7850870557406	37.5
173	540.0	1.0409198673259892	1343.040162614678	37.5
173	544.0	1.0412217997896935	1343.8392006647673	37.5
173	548.0	1.0375887584813501	1344.1887822084332	37.5
173	552.0	1.0358545694344328	1344.3999838455477	37.5
173	556.0	1.0309324405928044	1343.7025291447285	37.5
173	560.0	1.0354658921082287	1344.4945887594254	37.5
173	564.0	1.0351636525837162	1343.1101432553478	37.5
173	568.0	1.0377420122855523	1342.8126325207184	37.5
173	572.0	1.0383044883914672	1343.5664322175298	37.5
173	576.0	1.0395122366208516	1342.9470299431737	37.5
173	580.0	1.0380020433110624	1344.262778656616	37.5
173	584.0	1.0417823998798377	1345.924546571056	37.5
173	588.0	1.0360536418647563	1341.7928448096152	37.5
173	592.0	1.0385585415780139	1343.712728990488	37.5
173	596.0	1.046342779677245	1345.315341513478	37.5
173	600.0	1.0373214065862764	1343.0680586610556	37.5
173	604.0	1.040523733974385	1343.7455625140856	37.5
173	608.0	1.0366329844129087	1343.8071586906915	37.5
173	612.0	1.040283849542894	1345.190037664977	37.5
173	616.0	1.0385360038054654	1345.5361719459895	37.5
173	620.0	1.0372178105578922	1343.703028617864	37.5
173	624.0	1.0360926058568003	1344.7224999680045	37.5
173	628.0	1.0432346673490775	1344.0047224993857	37.5
173	632.0	1.0364965628478684	1344.9680566209108	37.5
173	636.0	1.0373221058321458	1346.8058034531482	37.5
173	640.0	1.0339122798786153	1346.562312974521	37.5
173	644.0	1.0336712743530807	1345.941681176059	37.5
173	648.0	1.0374378441676255	1345.838416028259	37.5
173	652.0	1.0339769551979554	1344.9673197321015	37.5
173	656.0	1.0369788283821026	1346.6596657745436	37.5
173	660.0	1.0351009969637512	1345.41211369161	37.5
173	664.0	1.03252459330982	1343.8359293527817	37.5
173	668.0	1.0353086097643833	1345.6781496049011	37.5
174	0.0	1.1273429419160015	1203.1346653557257	37.5
174	4.0	1.1756362961684603	1209.462803982839	37.5
174	8.0	1.2079602448939086	1209.733940152262	37.5
174	12.0	1.226856545317553	1203.4351793296923	37.5
174	16.0	1.2221286960998046	1203.0231185477448	37.5
174	20.0	1.2065494226910356	1204.265321987236	37.5
174	24.0	1.1757009287809532	1204.1437749524362	37.5
174	28.0	1.1394485734801785	1204.3501079494274	37.5
174	32.0	1.092675285898755	1200.6412094856385	37.5
174	36.0	1.0585906765923865	1203.0580913330286	37.5
174	40.0	1.0481965754369231	1202.7022328662665	37.5
174	44.0	1.038149692386115	1201.9959363467267	37.5
174	48.0	1.029497976837935	1202.4366655826273	37.5
174	52.0	1.018740607714873	1202.2651832751894	37.5
174	56.0	1.0166093505863276	1201.0535108570486	37.5
174	60.0	1.0156393023423944	1200.1381952251277	37.5
174	64.0	1.003491786176264	1200.0646143602355	37.5
174	68.0	1.0063888704684674	1201.5586404537792	37.5
174	72.0	1.0002381761886552	1197.3803015358196	37.5
174	76.0	0.9983102606786359	1195.833944265533	37.5
174	80.0	0.9992163035452768	1199.4278876823346	37.5
174	84.0	0.9938641484755862	1200.3146103488475	37.5
174	88.0	0.992968418640778	1197.900976348301	37.5
174	92.0	0.9922100621061409	1198.102301228699	37.5
174	96.0	0.9901335618033597	1199.098031276147	37.5
174	100.0	0.9922070306003881	1196.5387824898712	37.5
174	104.0	0.987914998892783	1197.8686409780596	37.5
174	108.0	0.9858196653634682	1198.8112444966816	37.5
174	112.0	0.9877646832314597	1197.7894990805432	37.5
174	116.0	0.987734137256468	1200.689583609049	37.5
174	120.0	0.9840152703464337	1198.447412955486	37.5
174	124.0	0.9863615347880171	1200.2300989593546	37.5
174	128.0	0.9854887481932678	1198.6183922486978	37.5
174	132.0	0.9850730055076279	1198.346411442019	37.5
174	136.0	0.9829785043861154	1197.659578307372	37.5
174	140.0	0.9794928417245252	1197.5338927368637	37.5
174	144.0	0.986050309264897	1196.6156190294744	37.5
174	148.0	0.9862509385443307	1197.3597602672248	37.5
174	152.0	0.9874871871811614	1196.4704934183378	37.5
174	156.0	0.9891708289991398	1195.455983186369	37.5
174	160.0	0.9869295639769332	1196.165893953489	37.5
174	164.0	0.9871144555463495	1197.8533233398416	37.5
174	168.0	0.9838773706648074	1197.8975462005724	37.5
174	172.0	0.9902201810430864	1198.5004099903792	37.5
174	176.0	0.9872332867317102	1197.9048641076072	37.5
174	180.0	0.9929751507020074	1197.207459414634	37.5
174	184.0	0.9927526046647996	1197.759329997776	37.5
174	188.0	0.9898663796720492	1197.1929288212234	37.5
174	192.0	0.9899917280708365	1198.910173681502	37.5
174	196.0	0.9922253573316321	1198.0349048014782	37.5
174	200.0	0.9991843835985219	1198.650155064218	37.5
174	204.0	0.9968772803216792	1206.285588146474	37.5
174	208.0	0.9970206035264537	1204.6180789788164	37.5
174	212.0	0.9964894683091795	1205.5490370722284	37.5
174	216.0	0.9928696319149093	1204.1148740641297	37.5
174	220.0	0.9985768729231677	1204.663603509778	37.5
174	224.0	1.0027295403346022	1202.5183579578706	37.5
174	228.0	1.0063439000251995	1202.312674091822	37.5
174	232.0	1.003642573615599	1201.3675062785594	37.5
174	236.0	1.0053352678684309	1201.8129611713905	37.5
174	240.0	1.0046667853637294	1204.5085792383209	37.5
174	244.0	0.9990222990788671	1201.516918012004	37.5
174	248.0	1.0025741241332953	1200.674720470939	37.5
174	252.0	1.0080470423451242	1200.6597701279416	37.5
174	256.0	1.001387824936161	1201.582122329663	37.5
174	260.0	1.004251456839798	1202.932223408992	37.5
174	264.0	1.0022264357570578	1202.8554080193878	37.5
174	268.0	1.0076739655309082	1200.747718522888	37.5
174	272.0	1.0100130244424506	1201.7059367714253	37.5
174	276.0	1.0193128855011977	1199.8796154489976	37.5
174	280.0	1.0057311567039493	1202.251438142163	37.5
174	284.0	1.0061574205233725	1200.380307866648	37.5
174	288.0	1.0104425448263938	1203.8717285283117	37.5
174	292.0	1.0141837686686548	1200.143778502734	37.5
174	296.0	1.0118379064035041	1200.8269286000684	37.5
174	300.0	1.01394625829001	1200.3510891943783	37.5
174	304.0	1.0164547642148674	1201.8568496607684	37.5
174	308.0	1.011473654923181	1201.2888871639257	37.5
174	312.0	1.0123040527307616	1201.8061909792038	37.5
174	316.0	1.0142274800213733	1199.913622316941	37.5
174	320.0	1.0163837213692721	1200.256390123208	37.5
174	324.0	1.0145377720150643	1199.1392324534763	37.5
174	328.0	1.0144593365786796	1200.2559156820191	37.5
174	332.0	1.0168049246889237	1200.393803714852	37.5
174	336.0	1.0162084194464027	1199.616257837877	37.5
174	340.0	1.0176511312310192	1198.522141764489	37.5
174	344.0	1.0180954218819172	1200.0277267609483	37.5
174	348.0	1.0212076315656027	1199.630005993791	37.5
174	352.0	1.0188473322276257	1198.8840352455709	37.5
174	356.0	1.0205447868125785	1200.036813662085	37.5
174	360.0	1.0218744472125059	1197.33510054194	37.5
174	364.0	1.0199954356608887	1198.3558512301786	37.5
174	368.0	1.026614527391396	1198.6276268346185	37.5
174	372.0	1.025664144781799	1200.483829288842	37.5
174	376.0	1.022989247319931	1200.1593151573063	37.5
174	380.0	1.0236978274481512	1200.5445372058273	37.5
174	384.0	1.0235341482502327	1197.0871948496515	37.5
174	388.0	1.0237280662417583	1198.16015786011	37.5
174	392.0	1.0256687139687863	1198.1956997196455	37.5
174	396.0	1.0228332138265062	1198.2073285588122	37.5
174	400.0	1.0226695346285877	1198.1874684282486	37.5
174	404.0	1.0259189355232372	1199.0520240603464	37.5
174	408.0	1.025956334835132	1200.556127642891	37.5
174	412.0	1.0247722537349577	1198.9341322061937	37.5
174	416.0	1.0305135714376346	1199.8180011495656	37.5
174	420.0	1.0348623749375543	1199.8743108876797	37.5
174	424.0	1.0280881812008587	1197.8908103386393	37.5
174	428.0	1.032432562534327	1199.3925657630737	37.5
174	432.0	1.0256301709833189	1199.996601349442	37.5
174	436.0	1.031418311624891	1199.5230602797412	37.5
174	440.0	1.0282180347758696	1197.896779390478	37.5
174	444.0	1.0297540282598638	1200.071510507158	37.5
174	448.0	1.0268185611430416	1203.029956891531	37.5
174	452.0	1.0276432881724669	1198.6131406716777	37.5
174	456.0	1.03303189908154	1197.4411907225426	37.5
174	460.0	1.0316483262489269	1196.880746287931	37.5
174	464.0	1.0325317120156907	1199.111222412201	37.5
174	468.0	1.0310491606928005	1199.7071238732794	37.5
174	472.0	1.0325601299172296	1198.7276544101096	37.5
174	476.0	1.028482339167816	1199.3694413561598	37.5
174	480.0	1.0311995453364287	1198.0008327125684	37.5
174	484.0	1.0312718797632883	1200.1255301355943	37.5
174	488.0	1.0386511939322545	1199.0651698898546	37.5
174	492.0	1.0352343870035845	1197.8456073513908	37.5
174	496.0	1.034875196023033	1199.9196275666895	37.5
174	500.0	1.0364104091247122	1199.480532187675	37.5
174	504.0	1.0328884326727341	1199.8997376899167	37.5
174	508.0	1.032791606226461	1199.6701490311752	37.5
174	512.0	1.0325490563892472	1198.470056131439	37.5
174	516.0	1.0376621143029197	1200.8990951342175	37.5
174	520.0	1.034754871013154	1200.95850152066	37.5
174	524.0	1.0329203412534873	1197.0558941693637	37.5
174	528.0	1.0367850475907137	1199.137141975786	37.5
174	532.0	1.0365464256778187	1198.1595264082289	37.5
174	536.0	1.0304947619137705	1197.1652902993096	37.5
174	540.0	1.04218261886894	1199.4010468431306	37.5
174	544.0	1.0388723081135143	1199.732425518965	37.5
174	548.0	1.0335404950094995	1198.7570622674762	37.5
174	552.0	1.03495641366797	1198.44314370908	37.5
174	556.0	1.0370453340348342	1199.690102293369	37.5
174	560.0	1.0363466247218016	1200.3520279791749	37.5
174	564.0	1.0358161398231234	1201.0792095305533	37.5
174	568.0	1.041401927330435	1197.872726790782	37.5
174	572.0	1.0368602513202847	1199.535538595118	37.5
174	576.0	1.0391102686096938	1196.0015622593091	37.5
174	580.0	1.0377000327146537	1197.7196846491763	37.5
174	584.0	1.0377888332083582	1198.8407280632111	37.5
174	588.0	1.0337639783926407	1200.6578960585755	37.5
174	592.0	1.0385771093699423	1197.2188199736067	37.5
174	596.0	1.0411037461772494	1191.3035698994838	37.5
174	600.0	1.0327914709233195	1197.675951137773	37.5
174	604.0	1.041054411987478	1199.852958630384	37.5
174	608.0	1.0401831081191268	1198.9107812773773	37.5
174	612.0	1.042040046836507	1197.2000891174666	37.5
174	616.0	1.0390759917142145	1198.5149947653283	37.5
174	620.0	1.0384036593234263	1197.4120083568348	37.5
174	624.0	1.0374249488357974	1199.0670419765231	37.5
174	628.0	1.0411339428884518	1200.7972702811114	37.5
174	632.0	1.0398441980228366	1197.0486586605257	37.5
174	636.0	1.0430023201993832	1199.7194305690475	37.5
174	640.0	1.0454651217333293	1196.5047952240711	37.5
174	644.0	1.0371558899704274	1195.1424801065025	37.5
174	648.0	1.0378734965207568	1197.3140935805068	37.5
174	652.0	1.0445881330593552	1197.120841392917	37.5
174	656.0	1.0401639045876014	1197.1434917026272	37.5
174	660.0	1.0409308313002341	1196.8545574032908	37.5
174	664.0	1.0375130358872988	1197.0425550305524	37.5
174	668.0	1.0388792702050524	1196.1854185018276	37.5
175	0.0	1.1179446217567368	908.7738244277674	37.5
175	4.0	1.1597950460845565	917.2138375815036	37.5
175	8.0	1.1991788640040968	918.2055332187308	37.5
175	12.0	1.218035453486291	913.702169752186	37.5
175	16.0	1.210002669670459	913.2242269332612	37.5
175	20.0	1.202014601761273	904.706127987803	37.5
175	24.0	1.1562445842023	904.9577032036996	37.5
175	28.0	1.1178713683898813	905.821563606053	37.5
175	32.0	1.0767302925828777	905.2454157411104	37.5
175	36.0	1.0570781623653926	905.2901717101388	37.5
175	40.0	1.0386168695477436	905.190431214415	37.5
175	44.0	1.0339522418158835	904.6545457696624	37.5
175	48.0	1.0197189563295377	906.5656177110822	37.5
175	52.0	1.0168127900806483	907.7398188580784	37.5
175	56.0	1.0160045516217227	907.183147560812	37.5
175	60.0	1.0107973760917814	906.3458038291268	37.5
175	64.0	1.0045261752881798	907.9968659230595	37.5
175	68.0	1.0002874021855759	906.3683728055984	37.5
175	72.0	0.996467902488039	909.4619917278696	37.5
175	76.0	0.9916483688666659	908.5324786212576	37.5
175	80.0	0.9894411130190256	904.866707151023	37.5
175	84.0	0.9879396089242624	906.655575107048	37.5
175	88.0	0.9869047474410818	907.053558846	37.5
175	92.0	0.9885645721040904	906.6137987014536	37.5
175	96.0	0.9889591629199069	908.7063339799828	37.5
175	100.0	0.9836737150437782	908.4421242055358	37.5
175	104.0	0.9848743627526835	909.132091585203	37.5
175	108.0	0.981342511976429	908.300837548622	37.5
175	112.0	0.981663616790923	910.3684051038372	37.5
175	116.0	0.9836446728274998	909.5193693226504	37.5
175	120.0	0.9865165612893103	909.2086393497328	37.5
175	124.0	0.9812227112969243	908.9422496782272	37.5
175	128.0	0.9798232291834656	907.6359298334768	37.5
175	132.0	0.984040912960113	910.5605512291012	37.5
175	136.0	0.9847087156243857	909.8908254954634	37.5
175	140.0	0.9848945801837029	910.809630923942	37.5
175	144.0	0.9873860322669861	904.5047519776672	37.5
175	148.0	0.9861777178079411	905.1563975319764	37.5
175	152.0	0.9895935587560001	904.844912156908	37.5
175	156.0	0.9833865053786855	906.1954412703742	37.5
175	160.0	0.9900273802941587	905.689357768272	37.5
175	164.0	0.9879159553947917	905.9276509366904	37.5
175	168.0	0.9866344150618624	904.5031403068236	37.5
175	172.0	0.9895710752558122	904.628837681681	37.5
175	176.0	0.9895722753466736	906.6339428637972	37.5
175	180.0	0.9877101565841819	905.4020200518356	37.5
175	184.0	0.995314647582128	907.0567316591548	37.5
175	188.0	0.9910179180862688	904.5135481231054	37.5
175	192.0	0.9903686695176378	906.9204881330884	37.5
175	196.0	0.9949365108389934	906.0073570029072	37.5
175	200.0	0.9938617458067761	910.9374237354252	37.5
175	204.0	0.9975181526097837	913.992092371764	37.5
175	208.0	0.9982929196766889	913.1641537243304	37.5
175	212.0	0.9970110671908339	914.5514380441532	37.5
175	216.0	0.9969492644161367	914.3530327602748	37.5
175	220.0	0.9993552126104478	914.2551822516588	37.5
175	224.0	0.9968510212919777	913.3301197526785	37.5
175	228.0	1.002049931778671	912.2945895093928	37.5
175	232.0	0.9994397905545777	914.7712746501372	37.5
175	236.0	1.0016670311987705	913.513858166296	37.5
175	240.0	0.9977675943394408	911.3969992779204	37.5
175	244.0	0.9975271880656006	913.3453704269428	37.5
175	248.0	1.001234267693591	913.1817370615566	37.5
175	252.0	0.9999407094730118	911.1535746371472	37.5
175	256.0	1.0018588666950055	914.2193449760988	37.5
175	260.0	1.0023423170437484	912.8592826010926	37.5
175	264.0	0.9969908488237766	913.5912413400252	37.5
175	268.0	1.0043313624973262	912.5738596284244	37.5
175	272.0	1.0054856034712374	911.6069087007032	37.5
175	276.0	1.0194616559431295	912.701894700466	37.5
175	280.0	1.0051006218718297	911.9487811713076	37.5
175	284.0	1.0082256663566032	913.0022021587758	37.5
175	288.0	1.0095963333591873	913.8652157902802	37.5
175	292.0	1.0064382857117828	912.329311372661	37.5
175	296.0	1.0114576042150676	912.2863175475228	37.5
175	300.0	1.0071895407629103	914.5253539109308	37.5
175	304.0	1.0138379853868384	913.6621930764304	37.5
175	308.0	1.012649960867981	911.3905965232788	37.5
175	312.0	1.0129645364837738	912.119658240218	37.5
175	316.0	1.015904474283446	911.6042454501608	37.5
175	320.0	1.0175418499485287	913.4402740363882	37.5
175	324.0	1.014968568782444	910.0614454053964	37.5
175	328.0	1.0168934893178334	909.4914347639674	37.5
175	332.0	1.0106425264289323	908.7800639117336	37.5
175	336.0	1.0132364427101657	910.9700232236534	37.5
175	340.0	1.0122195560329723	909.6868977929064	37.5
175	344.0	1.015326339571576	909.0106653609328	37.5
175	348.0	1.0158343979759832	909.448466405658	37.5
175	352.0	1.0153835746172946	910.2305509851428	37.5
175	356.0	1.01756425245003	908.782427539933	37.5
175	360.0	1.0138924531119649	909.908329480351	37.5
175	364.0	1.0208122886922808	909.2853020703478	37.5
175	368.0	1.0190439458712999	910.7740945628514	37.5
175	372.0	1.0211081386371603	907.762134674468	37.5
175	376.0	1.0174226045703525	909.7685396274072	37.5
175	380.0	1.0228269637078227	908.7449694621298	37.5
175	384.0	1.0207966465437202	909.7213588701952	37.5
175	388.0	1.0227580629587048	911.2654252220528	37.5
175	392.0	1.0199789949761733	910.5091952541349	37.5
175	396.0	1.0192555320493926	909.6424627168714	37.5
175	400.0	1.0216408261251022	908.2219655975942	37.5
175	404.0	1.0168136967825305	908.9802582712664	37.5
175	408.0	1.0218802544286123	909.0028262872028	37.5
175	412.0	1.019569936089914	910.067658624285	37.5
175	416.0	1.0212643577022178	909.8741610748762	37.5
175	420.0	1.0269285061123274	910.0606180305994	37.5
175	424.0	1.0227836650276974	909.843732473512	37.5
175	428.0	1.019460488482454	909.058589960638	37.5
175	432.0	1.0191798404939074	908.4878880223145	37.5
175	436.0	1.0185569168220336	909.3090360296447	37.5
175	440.0	1.0253865922322314	910.137633601444	37.5
175	444.0	1.0221837506399503	909.5148355289908	37.5
175	448.0	1.0268173001522227	909.9817895692414	37.5
175	452.0	1.0181971745934324	909.8696547161328	37.5
175	456.0	1.023198674367193	907.5433548285322	37.5
175	460.0	1.0258147014806824	908.908136781324	37.5
175	464.0	1.0264991262882635	909.1745501244224	37.5
175	468.0	1.0232200413438137	908.3551575693124	37.5
175	472.0	1.019283744426476	908.4695014347312	37.5
175	476.0	1.0212626414053148	908.27799667262	37.5
175	480.0	1.0229377355489522	910.4154205985684	37.5
175	484.0	1.0241269376505717	910.6836365091872	37.5
175	488.0	1.024260984824178	906.4887002660882	37.5
175	492.0	1.0218418031525471	909.1031040202674	37.5
175	496.0	1.023433864617876	908.4615548243052	37.5
175	500.0	1.0214522172974818	909.4670876999352	37.5
175	504.0	1.0235901301793588	910.7763690033212	37.5
175	508.0	1.02282980719457	908.7723047871324	37.5
175	512.0	1.0273005949686922	910.946867694536	37.5
175	516.0	1.0215939487444532	908.2468085843728	37.5
175	520.0	1.0260674418439337	909.5571147866352	37.5
175	524.0	1.0166460457369197	908.7172695959364	37.5
175	528.0	1.0320457756786787	909.4053887291232	37.5
175	532.0	1.0209101137404626	908.239706790596	37.5
175	536.0	1.019972982135855	908.1436918485842	37.5
175	540.0	1.0278508150459762	907.026241463714	37.5
175	544.0	1.0287989830632587	909.1745000022992	37.5
175	548.0	1.0304547497382295	907.1405314457056	37.5
175	552.0	1.0293154731013119	908.1502230817508	37.5
175	556.0	1.0320498061737444	907.1078429055476	37.5
175	560.0	1.02632492501608	907.7709939447324	37.5
175	564.0	1.0241101254727287	906.048455673928	37.5
175	568.0	1.0247200497819777	906.9146491710424	37.5
175	572.0	1.0275849928411853	907.0008645573364	37.5
175	576.0	1.0276333020111248	905.7883763512287	37.5
175	580.0	1.0351890191143873	906.6721137293164	37.5
175	584.0	1.0286414068948384	904.5280805852464	37.5
175	588.0	1.0288933178107424	905.2559308331251	37.5
175	592.0	1.0279796236883263	900.6815704584037	37.5
175	596.0	1.0330843160168641	904.4854417715242	37.5
175	600.0	1.0382378342655731	908.4096124535037	37.5
175	604.0	1.0410489309450506	907.357856151314	37.5
175	608.0	1.0424907167892685	909.0737387445482	37.5
175	612.0	1.0447377791442605	907.7425454469828	37.5
175	616.0	1.0372986841808818	907.52105491058	37.5
175	620.0	1.0436308398525698	909.2473640160396	37.5
175	624.0	1.0402690864082251	908.0317556129064	37.5
175	628.0	1.0451218973382486	908.9732041487764	37.5
175	632.0	1.0425358179021984	908.1314251313754	37.5
175	636.0	1.0422746534587812	908.3250001256074	37.5
175	640.0	1.0462748967097457	905.8625048506522	37.5
175	644.0	1.038330296095501	907.4289685057892	37.5
175	648.0	1.0439947826712803	907.0156653201424	37.5
175	652.0	1.0432009292596933	906.5038210312082	37.5
175	656.0	1.04101510791297	907.9931864907684	37.5
175	660.0	1.042267156803685	907.1593992044058	37.5
175	664.0	1.0378954325673615	907.0790133099164	37.5
175	668.0	1.041604385112907	907.7043107434274	37.5
176	0.0	1.1183014733226526	1054.2668452148143	37.5
176	4.0	1.1613336513577255	1062.6592676372968	37.5
176	8.0	1.1982915935808394	1063.6046193658476	37.5
176	12.0	1.2259808570113253	1059.4350911663105	37.5
176	16.0	1.218379697408894	1058.0228183807849	37.5
176	20.0	1.2116418747614677	1057.992616230558	37.5
176	24.0	1.174167211914215	1058.8320931912378	37.5
176	28.0	1.1409595234885241	1059.1175189839155	37.5
176	32.0	1.0993162664168783	1057.4937925994632	37.5
176	36.0	1.0649531439357052	1052.2757463914093	37.5
176	40.0	1.0412992339750293	1055.8149271360392	37.5
176	44.0	1.033740293055836	1053.5842405711278	37.5
176	48.0	1.0278940051777268	1055.0756305293785	37.5
176	52.0	1.0158769481953018	1055.0438552554228	37.5
176	56.0	1.0096728290130543	1054.5331966822423	37.5
176	60.0	1.0071574729824948	1054.3897397318715	37.5
176	64.0	1.0021608133433912	1057.480622275693	37.5
176	68.0	1.0006441385739886	1056.0963197073022	37.5
176	72.0	0.9940773497172504	1057.1436149941255	37.5
176	76.0	0.993833296414288	1055.203263098413	37.5
176	80.0	0.9932241542516587	1055.5457028545718	37.5
176	84.0	0.987543775653703	1054.019699982395	37.5
176	88.0	0.9893202622278078	1055.7292498896695	37.5
176	92.0	0.9852024431390319	1056.6700391214883	37.5
176	96.0	0.9859474723947527	1053.9998522231344	37.5
176	100.0	0.9813355932623962	1053.93559736802	37.5
176	104.0	0.9771069338721567	1053.8711233031795	37.5
176	108.0	0.9802780676940124	1055.159222522345	37.5
176	112.0	0.983128906601078	1055.3979807574874	37.5
176	116.0	0.9777067044856443	1054.923977402484	37.5
176	120.0	0.9754596438949571	1054.3849048541183	37.5
176	124.0	0.981836848393974	1055.9082923293315	37.5
176	128.0	0.9765638813898984	1055.6811081776273	37.5
176	132.0	0.9814238405794892	1056.4873227831722	37.5
176	136.0	0.9797386812682936	1051.23070847848	37.5
176	140.0	0.9751700353161841	1052.4862883052288	37.5
176	144.0	0.9766277877401283	1050.0878186350128	37.5
176	148.0	0.9804643535619229	1045.6396293268074	37.5
176	152.0	0.9774627933364195	1047.197011095542	37.5
176	156.0	0.981380466893479	1046.591647411099	37.5
176	160.0	0.9818007270424707	1047.1527146098406	37.5
176	164.0	0.9801282619502647	1049.8958282849676	37.5
176	168.0	0.9795140212898443	1050.0655118454956	37.5
176	172.0	0.984013079671525	1052.3976171468864	37.5
176	176.0	0.9837115902301838	1052.7788234508937	37.5
176	180.0	0.9821206490771439	1053.6161608441191	37.5
176	184.0	0.9859788054763182	1055.241766443495	37.5
176	188.0	0.9876800892080075	1052.2537625785706	37.5
176	192.0	0.9884540186221246	1055.9503045193671	37.5
176	196.0	0.9836621052897141	1054.6785666890512	37.5
176	200.0	0.9893573336837159	1057.4976025178707	37.5
176	204.0	0.9862904554584532	1062.1144066043732	37.5
176	208.0	0.9965849710764566	1061.1883567167365	37.5
176	212.0	0.9929442777350276	1061.505865265907	37.5
176	216.0	0.9888072612413045	1059.0090426048394	37.5
176	220.0	0.995293329073254	1058.7994891133733	37.5
176	224.0	0.997631300722949	1060.5430346469143	37.5
176	228.0	0.9929784775318026	1059.0261099066834	37.5
176	232.0	0.9943077790267097	1060.1919684739992	37.5
176	236.0	0.99579599237368	1057.9529518502104	37.5
176	240.0	0.9958459871269824	1058.329347213519	37.5
176	244.0	0.9960785653292341	1058.7947527623517	37.5
176	248.0	0.9971281257769835	1057.8454411880252	37.5
176	252.0	1.0005416723585996	1059.4645945490472	37.5
176	256.0	0.9977320341570809	1055.7601595185645	37.5
176	260.0	0.9984203556312504	1059.9175615959512	37.5
176	264.0	0.9961056619066028	1058.5060744046275	37.5
176	268.0	0.9989709378864946	1059.122981474007	37.5
176	272.0	1.0044869124627576	1061.740032106948	37.5
176	276.0	1.0095248508456394	1058.233016569155	37.5
176	280.0	1.0075482187398181	1059.255782148506	37.5
176	284.0	1.0079904596573472	1059.4365075234364	37.5
176	288.0	1.006355218801563	1059.574565711237	37.5
176	292.0	1.0024332236483464	1057.9026879424264	37.5
176	296.0	1.0092011915851917	1058.0032436792148	37.5
176	300.0	1.0084155529556693	1058.2307881811105	37.5
176	304.0	1.0116914400969323	1058.2616495473817	37.5
176	308.0	1.006500543299643	1058.4752300042828	37.5
176	312.0	1.0064747369174223	1057.1298262783182	37.5
176	316.0	1.0115014377949691	1056.9601759475104	37.5
176	320.0	1.0079637809318545	1058.3705141521102	37.5
176	324.0	1.007133686523125	1054.835413791042	37.5
176	328.0	1.0102715500456212	1054.7522285110635	37.5
176	332.0	1.0105314936543828	1055.6481856999426	37.5
176	336.0	1.0084082797370746	1055.9731586282946	37.5
176	340.0	1.0085175835463116	1055.5828207364466	37.5
176	344.0	1.0113952676050106	1054.6551923584032	37.5
176	348.0	1.0124365560002218	1054.7809615529598	37.5
176	352.0	1.0209381172369352	1056.0316062127122	37.5
176	356.0	1.013714038369077	1056.577207740862	37.5
176	360.0	1.0103489500485365	1055.5765941393963	37.5
176	364.0	1.0162706193775866	1055.623883490207	37.5
176	368.0	1.0122798985551686	1054.9984147748053	37.5
176	372.0	1.0177120860835522	1054.480688670701	37.5
176	376.0	1.0168235410394348	1056.4786513022711	37.5
176	380.0	1.0159930824522918	1053.9076591794014	37.5
176	384.0	1.0142914570742512	1054.1783061726796	37.5
176	388.0	1.0156281982138942	1054.3988549050553	37.5
176	392.0	1.0167430246359153	1055.058091034824	37.5
176	396.0	1.0122041892882359	1053.6254008885512	37.5
176	400.0	1.0191320835741535	1055.3701784041812	37.5
176	404.0	1.0149110719306005	1055.4383631870116	37.5
176	408.0	1.0124026613026438	1055.1071866014497	37.5
176	412.0	1.0141360967857083	1055.3139585931035	37.5
176	416.0	1.017331838663228	1054.766003499554	37.5
176	420.0	1.0220912325851685	1053.541962592248	37.5
176	424.0	1.0199759525547287	1055.908999105971	37.5
176	428.0	1.0175849374396808	1055.1304061989315	37.5
176	432.0	1.017109760907781	1055.162737461307	37.5
176	436.0	1.0181367683066291	1053.494224267167	37.5
176	440.0	1.020806038261755	1055.2598450714013	37.5
176	444.0	1.021786847027559	1053.5225988888212	37.5
176	448.0	1.020815347343365	1055.0614031201978	37.5
176	452.0	1.0219992636130013	1055.0766198221584	37.5
176	456.0	1.0234071235942777	1054.667758044702	37.5
176	460.0	1.0224535466905829	1054.7999479585465	37.5
176	464.0	1.0246078943815755	1057.188108115468	37.5
176	468.0	1.0236122548711062	1056.3921578477527	37.5
176	472.0	1.0179751354661417	1054.47856996528	37.5
176	476.0	1.0267034237780852	1053.905314101285	37.5
176	480.0	1.0182297447220772	1053.585190075627	37.5
176	484.0	1.024939340061766	1055.3421199261893	37.5
176	488.0	1.027106225895285	1054.4289985956148	37.5
176	492.0	1.0272595692798274	1054.6858895841367	37.5
176	496.0	1.0231976255648005	1054.6937707277937	37.5
176	500.0	1.0235570939314593	1055.8015937981725	37.5
176	504.0	1.0268366488696024	1055.832016313508	37.5
176	508.0	1.0199744332811764	1053.8574386435334	37.5
176	512.0	1.0274810590918446	1055.543542697883	37.5
176	516.0	1.0258211841676526	1054.8818401205417	37.5
176	520.0	1.0264517313377735	1055.37826404528	37.5
176	524.0	1.0275594042552412	1054.000304953073	37.5
176	528.0	1.0255052021473166	1053.5748297943162	37.5
176	532.0	1.0248150042749098	1054.154928595573	37.5
176	536.0	1.022971453366528	1051.8606232421446	37.5
176	540.0	1.0323572918170294	1051.4817633261275	37.5
176	544.0	1.026388457902733	1052.2239614897608	37.5
176	548.0	1.0285743070265048	1052.232892402545	37.5
176	552.0	1.0281814608288293	1052.1837420562815	37.5
176	556.0	1.0238172230177431	1051.7457008659724	37.5
176	560.0	1.0260153501566032	1051.3383018294553	37.5
176	564.0	1.0284592717119216	1051.6408847515536	37.5
176	568.0	1.0363794741367576	1052.832527265119	37.5
176	572.0	1.0289434434321652	1051.0795183706443	37.5
176	576.0	1.0319419566859591	1052.1511653557518	37.5
176	580.0	1.0318961465037322	1051.8904033275958	37.5
176	584.0	1.0302895196661621	1051.1388210473965	37.5
176	588.0	1.0295995298957064	1050.929784259317	37.5
176	592.0	1.0326789167700703	1050.2566927865537	37.5
176	596.0	1.031370812180704	1044.5398246818172	37.5
176	600.0	1.0334377310396807	1054.2537774698503	37.5
[truncated: 3,541 more rows]
