# Supplementary material for: Mechanistic origins of temperature scaling in the early embryonic cell cycle
Source: Nat Commun. 2025 Aug 28;16:8045. doi: 10.1038/s41467-025-62918-0 (PMC12394406; doi:10.1038/s41467-025-62918-0)
Supplement: Supplementary file 12 — Source Data [file 41467_2025_62918_MOESM12_ESM.zip › Source_Data_NatComm/Fig4/09-20-24/Pos29_processed_spots.csv]

TRACK_ID	TIME	RATIO	POSITION_X	RADIUS
0	0.0	1.140780412310633	1466.5535280634235	37.5
0	4.0	1.1303895052337607	1465.3318796983044	37.5
0	8.0	1.1187919189960593	1468.3033239406168	37.5
0	12.0	1.0798774140027274	1470.665003693905	37.5
0	16.0	1.0370690093598567	1469.425219038039	37.5
0	20.0	1.0043793019397769	1469.1089867414685	37.5
0	24.0	0.9956904607172492	1466.3771199613811	37.5
0	28.0	0.9882028880048341	1466.8760132492334	37.5
0	32.0	0.9773602956440813	1465.890196893131	37.5
0	36.0	0.9717657743512175	1467.1247537083275	37.5
0	40.0	0.9685473351181018	1470.2603807926523	37.5
0	44.0	0.9598832580277015	1465.208707056068	37.5
0	48.0	0.9565465908738741	1468.2753152100029	37.5
0	52.0	0.9586574344948873	1463.54705325801	37.5
0	56.0	0.9563276166037796	1467.5458880759163	37.5
0	60.0	0.9554002237708288	1462.9264903300425	37.5
0	64.0	0.954029261630073	1467.2660483741408	37.5
0	68.0	0.9461044667193473	1464.4954986348116	37.5
0	72.0	0.9509941997383304	1462.5760151908662	37.5
0	76.0	0.9540837988587262	1468.0792530609124	37.5
0	80.0	0.95688717975875	1466.2588840102744	37.5
0	84.0	0.9538119666931674	1465.3913384209652	37.5
0	88.0	0.9619179413721497	1466.781380905199	37.5
0	92.0	0.9574307565714245	1468.322900367902	37.5
0	96.0	0.9609051882240549	1466.698305941031	37.5
0	100.0	0.9632862522279837	1462.772087836035	37.5
0	104.0	0.9649429913799404	1468.8137341955278	37.5
0	108.0	0.9619948245552281	1465.0867939228744	37.5
0	112.0	0.9632218071663542	1466.3328301690533	37.5
0	116.0	0.9648545885812428	1466.900503385527	37.5
0	120.0	0.9656545199768966	1465.7196914671886	37.5
0	124.0	0.966600226788979	1471.209017276453	37.5
0	128.0	0.968963888267285	1466.172966809589	37.5
0	132.0	0.9712844206163194	1468.2585569315218	37.5
0	136.0	0.9683586247513014	1462.9157694181424	37.5
0	140.0	0.9732311373338685	1462.0455761359628	37.5
0	144.0	0.9724317011878219	1465.768658628636	37.5
0	148.0	0.9751306409213646	1463.9363392798618	37.5
0	152.0	0.9789712019434151	1462.1508298660306	37.5
0	156.0	0.9732611580551982	1464.0711837794736	37.5
0	160.0	0.9811072914360536	1465.1829237896093	37.5
0	164.0	0.9735209743480558	1463.1152761111202	37.5
0	168.0	0.9787101400612769	1464.3654734154502	37.5
0	172.0	0.9789419011061755	1465.2657577301748	37.5
0	176.0	0.9829201996068109	1465.7784763348511	37.5
0	180.0	0.97628027816487	1464.171787907154	37.5
0	184.0	0.9793511481097071	1472.1496620388953	37.5
0	188.0	0.9799284104181684	1471.9956033819774	37.5
0	192.0	0.9807704564460845	1473.2753524385346	37.5
0	196.0	0.9828133027547239	1473.7233473594936	37.5
0	200.0	0.9845798937238786	1474.878550842008	37.5
0	204.0	0.9854181158784515	1473.4604662630957	37.5
0	208.0	0.9805174064890462	1473.8321014304868	37.5
0	212.0	0.985271170896025	1473.229105742456	37.5
0	216.0	0.9879605899653257	1477.0015257138764	37.5
0	220.0	0.9846191884921213	1477.9901323715158	37.5
0	224.0	0.9851453877844422	1478.1068750466573	37.5
0	228.0	0.981589927442253	1477.124323474143	37.5
0	232.0	0.9893302669939481	1477.420589768459	37.5
0	236.0	0.9886414630474142	1478.3816651680072	37.5
0	240.0	0.996752302109493	1477.5408182330543	37.5
0	244.0	0.990013792368433	1480.106374770891	37.5
0	248.0	0.9840559250697388	1475.9451409373378	37.5
0	252.0	0.984726234962883	1477.9521103846253	37.5
0	256.0	0.9859699957937802	1477.7111408971232	37.5
0	260.0	0.9888944400035934	1480.384272865162	37.5
0	264.0	0.9874056141205395	1479.9945875808542	37.5
0	268.0	0.9862494131928518	1483.305339211276	37.5
0	272.0	0.9856729842996674	1481.8820090234285	37.5
0	276.0	0.9917438259522938	1481.3061158397345	37.5
0	280.0	0.9926345938494053	1480.9223440504409	37.5
0	284.0	0.9829707169498633	1480.0159921553516	37.5
0	288.0	0.9841894535211949	1497.467787392819	37.5
0	292.0	0.9842457586089544	1499.3426330528762	37.5
0	296.0	0.982848081380284	1498.0515495903262	37.5
0	300.0	0.9862928845176908	1499.360677105915	37.5
0	304.0	0.9878123804331957	1496.9684596736624	37.5
0	308.0	0.9818643979771573	1497.5476932467964	37.5
0	312.0	0.9837568646137099	1498.5684583595962	37.5
0	316.0	0.9866657532027121	1499.9919028639151	37.5
0	320.0	0.9883428343203446	1498.7370083299172	37.5
0	324.0	0.988163099770582	1498.1122222492238	37.5
0	328.0	0.9878410494993206	1497.908428356665	37.5
0	332.0	0.9903047559904004	1491.4843117116338	37.5
0	336.0	0.988057372484493	1490.7285366537494	37.5
0	340.0	0.9886445196356098	1489.4165850973154	37.5
0	344.0	0.9899473293950032	1487.2379832761603	37.5
0	348.0	0.9900002268133206	1490.8473848044614	37.5
0	352.0	0.991906090012946	1488.030416882018	37.5
0	356.0	0.990952398295982	1489.460866270535	37.5
0	360.0	0.9885706589681881	1488.4135033326547	37.5
0	364.0	0.9906790573912813	1488.688167715516	37.5
0	368.0	0.9919311943256918	1485.3079732907672	37.5
0	372.0	0.9917032841743543	1482.520633616154	37.5
0	376.0	0.9890897712990269	1481.1858518997296	37.5
0	380.0	0.9935124975280135	1482.1529199215774	37.5
0	384.0	0.9946082978720001	1480.4799933994882	37.5
0	388.0	0.992000091596414	1478.9701077528437	37.5
0	392.0	0.9886407413299663	1481.9889181205042	37.5
0	396.0	0.991462149061465	1481.751798827602	37.5
0	400.0	0.9912559075257386	1481.3650575797756	37.5
0	404.0	0.9934428384224573	1478.9324054969516	37.5
0	408.0	0.9954635738988403	1480.2056560415383	37.5
0	412.0	0.992620784699387	1481.0128483173955	37.5
0	416.0	0.9949059917422988	1480.9810214433292	37.5
0	420.0	0.988809476518986	1481.0483317388637	37.5
0	424.0	0.993680324285948	1483.9564050266129	37.5
0	428.0	0.9912062917430418	1481.3972582402823	37.5
0	432.0	0.9922903603395606	1480.8369453846426	37.5
0	436.0	0.9899603603592463	1480.7355918192925	37.5
0	440.0	0.991361420252089	1481.1294837742107	37.5
0	444.0	0.9943112789126249	1477.8120214655926	37.5
0	448.0	0.991424424125122	1476.373293264508	37.5
0	452.0	0.9878670648526331	1481.4948033248145	37.5
0	456.0	0.9921619124329469	1481.8937748191006	37.5
0	460.0	0.991495271344157	1477.1705169058023	37.5
0	464.0	0.9925662035050415	1480.0845725161375	37.5
0	468.0	0.9899020178047312	1479.037505872423	37.5
0	472.0	0.9923721754562809	1476.7443581980338	37.5
0	476.0	0.9900799199672654	1480.1957298859716	37.5
0	480.0	0.9853311770273202	1475.444425193968	37.5
0	484.0	0.9917984528959298	1481.7288515758914	37.5
0	488.0	0.9952118586515327	1476.796893034864	37.5
0	492.0	0.9866569570469907	1475.1774040053376	37.5
0	496.0	0.994165991280541	1476.8023410141682	37.5
0	500.0	0.9950355327786863	1476.791366175847	37.5
0	504.0	0.9932239407701784	1475.9905242039872	37.5
0	508.0	0.9885350011283007	1478.7289367709857	37.5
0	512.0	0.9941922661667592	1479.482910290493	37.5
0	516.0	0.9877614091469872	1475.287030040378	37.5
0	520.0	0.9964211171038985	1476.1599798686857	37.5
0	524.0	0.993280508000325	1474.9042506082824	37.5
0	528.0	0.991304281336111	1472.871518315089	37.5
0	532.0	0.9883900091166103	1470.350375247598	37.5
0	536.0	0.9880375499478105	1470.0439517348657	37.5
0	540.0	0.9880750478217799	1471.3876112052933	37.5
0	544.0	0.9817448861333775	1469.4247543498575	37.5
0	548.0	0.9953471714946271	1469.202352286567	37.5
0	552.0	0.9838364418085775	1474.619990179528	37.5
0	556.0	0.9803698149865708	1474.437138626237	37.5
0	560.0	0.9869111751496109	1470.8006299908368	37.5
0	564.0	0.9859719725309604	1483.5447423442674	37.5
0	568.0	0.9838798851057238	1478.0982954149174	37.5
0	572.0	0.983952370120146	1479.8826235346107	37.5
0	576.0	0.9834971866259576	1479.1480732131631	37.5
0	580.0	0.9854446702157127	1479.7457188448464	37.5
0	584.0	0.9844605956139543	1474.3502958328336	37.5
0	588.0	0.9821927660913957	1474.7593328282426	37.5
0	592.0	0.9845851196261473	1474.3298597063872	37.5
0	596.0	0.9859515045314633	1471.3938284974374	37.5
0	600.0	0.9890712524219589	1467.9147946874225	37.5
0	604.0	0.9840306985217186	1471.599355153127	37.5
0	608.0	0.984118505042257	1470.4033923264178	37.5
0	612.0	0.9855224263369211	1470.4923203312262	37.5
0	616.0	0.9809387342565833	1471.9830541533322	37.5
0	620.0	0.9827726722195165	1471.180366016305	37.5
0	624.0	0.9880059035207867	1471.8357618116845	37.5
0	628.0	0.9773124422204168	1472.0297167277486	37.5
0	632.0	0.9853752877701274	1472.1005340020015	37.5
0	636.0	0.9801183078412139	1474.6654270388142	37.5
0	640.0	0.9810082173177788	1476.689381125547	37.5
0	656.0	0.9813687819749681	1470.872110821099	37.5
0	660.0	0.984565397523484	1468.4593629062567	37.5
0	664.0	0.9801270646556735	1467.9084140102725	37.5
0	668.0	0.9808267689493466	1470.9214423832327	37.5
3	0.0	1.0484650854286919	191.1877293685195	37.5
3	4.0	1.0522716389840854	190.6115124351348	37.5
3	8.0	1.0658171297150822	193.3612526921681	37.5
3	12.0	1.0798806902522162	191.96664943084	37.5
3	16.0	1.0969121487839952	190.15718021413687	37.5
3	20.0	1.1327776662571656	190.87039101313545	37.5
3	24.0	1.1567264596412075	190.2870964632925	37.5
3	28.0	1.1582809338866953	189.800284937023	37.5
3	32.0	1.142208782721192	190.11792201135844	37.5
3	36.0	1.1234476942258855	189.90185455971655	37.5
3	40.0	1.0691601690728842	190.60877832497312	37.5
3	44.0	1.0211765982726129	189.4070960904617	37.5
3	48.0	0.979326442276516	190.6952529130577	37.5
3	52.0	0.9540073069467396	190.4865182009645	37.5
3	56.0	0.9441283738834775	190.181879320813	37.5
3	60.0	0.9421529448038526	189.0290952418804	37.5
3	64.0	0.9347418667605739	190.40691301311855	37.5
3	68.0	0.9349333252548091	190.97404836697604	37.5
3	72.0	0.9315684254634554	190.08213113250227	37.5
3	76.0	0.9322660399271524	191.0136497764676	37.5
3	80.0	0.9356619042829433	190.690063527629	37.5
3	84.0	0.934044410558432	191.04011010728016	37.5
3	88.0	0.9379336066009767	190.30192304610543	37.5
3	92.0	0.9369687205936955	189.8440972761423	37.5
3	96.0	0.9465354581047773	189.46924018881816	37.5
3	100.0	0.9504555052615054	189.61779562879528	37.5
3	104.0	0.9498743852639617	190.06435041903308	37.5
3	108.0	0.9536663456700665	189.36910058438843	37.5
3	112.0	0.9567118443791988	189.6910612233138	37.5
3	116.0	0.955097342120228	188.3118660529688	37.5
3	120.0	0.9634782366782895	189.49279315727003	37.5
3	124.0	0.965758310400197	188.90025013651535	37.5
3	128.0	0.9678501298950002	189.6145234521082	37.5
3	132.0	0.9739487443475678	187.44712449194276	37.5
3	136.0	0.9808735235442059	184.8098204285872	37.5
3	140.0	0.9777054621854209	185.5593535242417	37.5
3	144.0	0.98153914703263	184.9568989097108	37.5
3	148.0	0.9827842257029928	184.9397493928668	37.5
3	152.0	0.9858446037015964	183.13170266936757	37.5
3	156.0	0.9913550440034031	183.54526512452216	37.5
3	160.0	0.996580098492641	183.3166546425805	37.5
3	164.0	1.0001516269075224	182.48471120884068	37.5
3	168.0	0.9962519311157487	183.3015009722988	37.5
3	172.0	1.0048415779430535	183.11706999260096	37.5
3	176.0	1.006405806967478	182.5986694854867	37.5
3	180.0	1.0064896507404841	183.47676266349367	37.5
3	184.0	1.0040618600456397	183.49322144958816	37.5
3	188.0	1.010387799866546	184.09532666141223	37.5
3	192.0	1.0116525441712447	182.86650382965112	37.5
3	196.0	1.0167861898786605	182.72678781327207	37.5
3	200.0	1.0146655576629715	182.15003998068545	37.5
3	204.0	1.0136301771199088	182.76377130456004	37.5
3	208.0	1.0190198402521085	182.48801944289025	37.5
3	212.0	1.0264422432382319	181.6335402482269	37.5
3	216.0	1.0232131819951633	182.46434809917423	37.5
3	220.0	1.0217473945926738	180.94312314194727	37.5
3	224.0	1.0316980802027005	181.76902799825464	37.5
3	228.0	1.0297705405844684	181.63487177432663	37.5
3	232.0	1.0377887134425516	181.7891102453153	37.5
3	236.0	1.0309972849700695	181.27514875275597	37.5
3	240.0	1.0341320594160295	182.6745070033483	37.5
3	244.0	1.0313221935397963	181.87132000737472	37.5
3	248.0	1.042236885423453	182.9381541705268	37.5
3	252.0	1.0493919814539698	182.16739512492015	37.5
3	256.0	1.0471430543857065	182.3489410630171	37.5
3	260.0	1.0491637030133885	183.5382756291701	37.5
3	264.0	1.0475605683234717	182.20014299549143	37.5
3	268.0	1.052267032751696	183.1077124946356	37.5
3	272.0	1.042892278689365	181.35240616513315	37.5
3	276.0	1.0522233407413388	182.41361664514807	37.5
3	280.0	1.0530610858560532	182.56732299322505	37.5
3	284.0	1.0603504076447376	183.30983395446745	37.5
3	288.0	1.0648438016882429	198.06416693518335	37.5
3	292.0	1.071708231319193	197.97362791793475	37.5
3	296.0	1.0707477414656195	199.0761660716472	37.5
3	300.0	1.075402362495389	198.3264944588128	37.5
3	304.0	1.0794180585111832	198.9906401039557	37.5
3	308.0	1.0756325846775714	199.74897573148905	37.5
3	312.0	1.0826641461876352	198.76491571839307	37.5
3	316.0	1.0877580964479652	198.98667411907869	37.5
3	320.0	1.0899998533982098	198.07652116696127	37.5
3	324.0	1.0919459495020718	199.4583718703373	37.5
3	328.0	1.0904784452584895	200.39161282667837	37.5
3	332.0	1.091550643233352	199.58402531098727	37.5
3	336.0	1.0920552171250797	199.65657637523032	37.5
3	340.0	1.0877678013865062	199.45757622018928	37.5
3	344.0	1.0900248538301232	199.2738199358076	37.5
3	348.0	1.090982205540972	198.9650242028558	37.5
3	352.0	1.084452127105759	198.29759386012256	37.5
3	356.0	1.0897598761076353	199.68610155247825	37.5
3	360.0	1.0935908816422304	199.47795752423707	37.5
3	364.0	1.089289262945525	198.62760702143123	37.5
3	368.0	1.087443247266459	199.5168194494088	37.5
3	372.0	1.0870730646086404	197.7860206242326	37.5
3	376.0	1.0876955802808976	198.58974731634456	37.5
3	380.0	1.0826534307928135	198.91600355009487	37.5
3	384.0	1.0846244991307534	199.35493057219972	37.5
3	388.0	1.0822546128036765	198.0743561272749	37.5
3	392.0	1.0754068147153126	198.9408448489715	37.5
3	396.0	1.0762495542768427	198.3474686300152	37.5
3	400.0	1.079743538702364	196.9959829321745	37.5
3	404.0	1.0751810642105222	198.0907231748458	37.5
3	408.0	1.0690465615707463	197.932415338747	37.5
3	412.0	1.070300250459317	197.68208792069436	37.5
3	416.0	1.0656014171643138	198.955180774487	37.5
3	420.0	1.0621563981219606	198.24299452056903	37.5
3	424.0	1.0621696433082102	198.5589369781486	37.5
3	428.0	1.060095287763796	197.67158315085064	37.5
3	432.0	1.054665730481838	196.85762324607452	37.5
3	436.0	1.0568796277834398	198.887440532008	37.5
3	440.0	1.0561565042173233	198.31674046416688	37.5
3	444.0	1.0493642693497824	198.77206273931984	37.5
3	448.0	1.044261093964671	195.93081847635517	37.5
3	452.0	1.0457360212395237	196.10626963341224	37.5
3	456.0	1.0410814876472645	196.13367658403283	37.5
3	460.0	1.0426026655806486	196.71513282210188	37.5
3	464.0	1.0428509098946663	196.71282059298608	37.5
3	468.0	1.0370419567439344	194.67109529893952	37.5
3	472.0	1.0421043275332535	195.2561179350599	37.5
3	476.0	1.0368722069769725	196.5856438166807	37.5
3	480.0	1.0356859265069465	196.90109307284743	37.5
3	484.0	1.0336506160910226	197.61867270580447	37.5
3	488.0	1.0404574274943874	199.2998784400652	37.5
3	492.0	1.0334029841690309	195.2604493084011	37.5
3	496.0	1.0350157529734436	192.35801432361717	37.5
3	500.0	1.0308200581696179	192.03981041539032	37.5
3	504.0	1.0303857801110001	193.09981274048863	37.5
3	508.0	1.0244116720496856	190.59268387145136	37.5
3	512.0	1.0209342411285194	189.68486289282183	37.5
3	516.0	1.0209882482843518	192.20748525492144	37.5
3	520.0	1.0180795079688172	192.56382452512784	37.5
3	524.0	1.0172945521106145	190.00847669943127	37.5
3	528.0	1.0170180933688187	189.6463116873635	37.5
3	532.0	1.0126319072419192	190.7442581418276	37.5
3	536.0	1.0139953699094564	192.33418252816315	37.5
3	540.0	1.0080477168086182	188.2386981536721	37.5
3	544.0	1.0027976214463497	188.4006657060225	37.5
3	548.0	1.0118997713526112	189.8375162805349	37.5
3	552.0	0.9990071838783052	187.114896241092	37.5
3	556.0	1.0045275090227679	190.2008298253737	37.5
3	560.0	0.9973346258747432	189.8327131569126	37.5
3	564.0	1.0053795398334846	188.96407154858716	37.5
3	568.0	1.0038254391656891	188.50982153706985	37.5
3	572.0	0.9942004425077047	185.86450462298225	37.5
3	576.0	0.9938830136943752	187.463305088048	37.5
3	580.0	1.0000660395006742	187.8389652936535	37.5
3	584.0	0.9957180921072064	187.55113568315767	37.5
3	588.0	0.9999381702512802	188.4506844600098	37.5
3	592.0	0.9979548593102746	192.39285731149312	37.5
3	596.0	0.9923960447042208	184.79098803493144	37.5
3	600.0	0.9896983978048741	186.1675060180148	37.5
3	604.0	0.9894682677598413	184.03400106277397	37.5
3	608.0	0.9897827405196526	183.24955080914688	37.5
3	612.0	0.9873561464110243	177.14032656676332	37.5
3	616.0	0.9864441703246952	184.70311721930207	37.5
3	620.0	0.9823099696472858	179.8513520247902	37.5
3	624.0	0.9865862093052907	182.02477582446596	37.5
3	628.0	0.9824128854611596	181.8281243940016	37.5
3	640.0	0.9824476265730918	185.16545703073163	37.5
3	644.0	0.9855201525230646	188.39706483176883	37.5
3	648.0	0.9842994832056938	184.42858777937008	37.5
3	652.0	0.9851991386507258	181.8801906909655	37.5
3	656.0	0.9792547631556101	187.06080406404405	37.5
3	660.0	0.9838812644092984	188.27149981111876	37.5
3	664.0	0.9764342367540455	184.7330804504991	37.5
3	668.0	0.9838978959518848	186.91770941160203	37.5
4	0.0	1.1796789927717017	1330.794023810504	37.5
4	4.0	1.1790453162882222	1332.149572358128	37.5
4	8.0	1.1673094267504482	1333.5174182918784	37.5
4	12.0	1.1366763713547487	1331.162765838905	37.5
4	16.0	1.0841594709054334	1333.2441815147342	37.5
4	20.0	1.0491697231346995	1330.973892327569	37.5
4	24.0	1.0288535300442954	1335.806733466625	37.5
4	28.0	1.0193439411872909	1334.7175846015286	37.5
4	32.0	1.0044869646064511	1338.560758180731	37.5
4	36.0	1.0018191175681368	1331.5732247842836	37.5
4	40.0	0.9913830588268504	1338.1019969646206	37.5
4	44.0	0.9848984659372001	1343.8575666225588	37.5
4	48.0	0.9901116478718532	1338.898342584444	37.5
4	52.0	0.9864172859364834	1340.1360067350852	37.5
4	56.0	0.9871849679886631	1341.9113917865277	37.5
4	60.0	0.9784480616744123	1345.8338267318138	37.5
4	64.0	0.977510010075367	1345.792838645528	37.5
4	68.0	0.9774226012123367	1348.737670161771	37.5
4	72.0	0.9847862046540047	1344.922281590853	37.5
4	76.0	0.9803419473394768	1349.2962910756478	37.5
4	80.0	0.9815766361816531	1348.943854474944	37.5
4	84.0	0.9782505626734416	1345.9825714440922	37.5
4	88.0	0.9803498110695824	1344.9480064894854	37.5
4	92.0	0.9867353613559513	1345.4391968634443	37.5
4	96.0	0.9905564452917489	1341.340552270752	37.5
4	100.0	0.9867771257350271	1345.0693775971934	37.5
4	104.0	0.9884213071905898	1346.3394314634852	37.5
4	108.0	0.9870415331885516	1345.3834922506478	37.5
4	112.0	0.9908592354676511	1349.3814270672428	37.5
4	116.0	0.9906313057624461	1345.1568991312097	37.5
4	120.0	0.9890260793096252	1347.298678753	37.5
4	124.0	0.9939688847848999	1344.067318505449	37.5
4	128.0	0.9940514952155483	1342.9553363187235	37.5
4	132.0	0.994406875278008	1344.8592233898858	37.5
4	136.0	1.0018771829948703	1344.8862396180828	37.5
4	140.0	0.9985693444200842	1346.2483263325037	37.5
4	144.0	0.997423555048805	1346.7486347787687	37.5
4	148.0	1.0035818059795794	1345.014145827639	37.5
4	152.0	0.9992175638650754	1346.7150732170894	37.5
4	156.0	1.0037590967540142	1346.468375851893	37.5
4	160.0	1.0047249699014418	1343.557691448713	37.5
4	164.0	1.0010133094914242	1344.3674091262503	37.5
4	168.0	1.0007099428291097	1347.4884426635567	37.5
4	172.0	1.0069016461484508	1344.3847213517122	37.5
4	176.0	1.008047709572395	1343.9678257173243	37.5
4	180.0	1.008400722475166	1343.366141438147	37.5
4	184.0	1.0098110233509452	1337.6598314982928	37.5
4	188.0	1.0113385116376823	1336.2507962669747	37.5
4	192.0	1.014378771041907	1335.9039544135285	37.5
4	196.0	1.0180446369352654	1338.4039986312262	37.5
4	200.0	1.0095048551937653	1336.588743705615	37.5
4	204.0	1.0102840348787183	1337.3324094097024	37.5
4	208.0	1.0136301781376509	1337.7197537335655	37.5
4	212.0	1.015137402496944	1340.13271880283	37.5
4	216.0	1.016805177511161	1339.1798116172672	37.5
4	220.0	1.0157594851781437	1337.7398526682468	37.5
4	224.0	1.0147468030170472	1338.4036572065966	37.5
4	228.0	1.0143614962116652	1338.3050480557602	37.5
4	232.0	1.013932227869209	1338.9528106028097	37.5
4	236.0	1.021153385525659	1337.3636977608446	37.5
4	240.0	1.0207336378474445	1338.7288151231612	37.5
4	244.0	1.0162619110754314	1337.3043957034215	37.5
4	248.0	1.0143473670857168	1339.3061418240045	37.5
4	252.0	1.0123846735071713	1336.848938871232	37.5
4	256.0	1.020665928512963	1336.5522985216996	37.5
4	260.0	1.0147227908861534	1338.8078918788958	37.5
4	264.0	1.0179998963229584	1338.6461131512829	37.5
4	268.0	1.0150388596489262	1341.0409163392828	37.5
4	272.0	1.0137851173907488	1343.051005883257	37.5
4	276.0	1.0130980887696717	1340.0855297114945	37.5
4	280.0	1.014044504384714	1343.0272512148254	37.5
4	284.0	1.02103144329571	1341.2641219306415	37.5
4	288.0	1.0180264450846033	1348.3933643285206	37.5
4	292.0	1.0248715104907455	1352.6094495585892	37.5
4	296.0	1.013435990105987	1351.5355382116031	37.5
4	300.0	1.0176229432837667	1348.9605041471343	37.5
4	304.0	1.0137202712957984	1353.5369406390223	37.5
4	308.0	1.0100658649349528	1353.129670838519	37.5
4	312.0	1.022397460231682	1352.4410440689062	37.5
4	316.0	1.0174241557331207	1353.197895560788	37.5
4	320.0	1.0157278846768918	1354.5174963245995	37.5
4	324.0	1.014767123952482	1354.362449279331	37.5
4	328.0	1.0225029177328828	1351.567467270061	37.5
4	332.0	1.013379410019817	1359.655681555949	37.5
4	336.0	1.0170618460309955	1358.2610691335933	37.5
4	340.0	1.014963600044347	1356.8375755641905	37.5
4	344.0	1.0167151100809566	1356.2174972328803	37.5
4	348.0	1.0163008771044342	1360.91990077933	37.5
4	352.0	1.0154407856986503	1360.329972743296	37.5
4	356.0	1.0173172089311355	1356.838209831879	37.5
4	360.0	1.017244575306601	1358.4276487207885	37.5
4	364.0	1.0162426884341946	1357.768327658408	37.5
4	368.0	1.01305586114371	1357.6412622194568	37.5
4	372.0	1.0138027069880813	1357.0165378770091	37.5
4	376.0	1.0148874323620722	1357.5136060675516	37.5
4	380.0	1.0172880123827508	1357.8561004193325	37.5
4	384.0	1.0160053179406894	1355.784619719938	37.5
4	388.0	1.0171401178465551	1354.811226827578	37.5
4	392.0	1.0138313948384785	1355.0943739224915	37.5
4	396.0	1.015688724716992	1356.689969006209	37.5
4	400.0	1.0173946344136655	1355.87164831392	37.5
4	404.0	1.0239071008771856	1354.7837835797714	37.5
4	408.0	1.0153447400740403	1354.0538341382237	37.5
4	412.0	1.0179567776893204	1354.1308217329563	37.5
4	416.0	1.017799680685567	1353.9187928571832	37.5
4	420.0	1.0183444335231158	1354.3696233755936	37.5
4	424.0	1.0129068795854042	1352.700749422727	37.5
4	428.0	1.0180622872160088	1351.6185535641423	37.5
4	432.0	1.0130184101434343	1354.6679553798658	37.5
4	436.0	1.0173959586952626	1352.35182822853	37.5
4	440.0	1.0192195500450274	1356.2622825752908	37.5
4	444.0	1.0124354984483959	1352.2348060354673	37.5
4	448.0	1.0096626119504923	1354.548394681968	37.5
4	452.0	1.0111261088874053	1352.2218365020651	37.5
4	456.0	1.0108031026034985	1352.6937401718665	37.5
4	460.0	1.0108122010200808	1355.735965721231	37.5
4	464.0	1.0132662892548194	1354.8401433324289	37.5
4	468.0	1.014010065595419	1355.8116235176778	37.5
4	472.0	1.0102280407133384	1355.3797767609192	37.5
4	476.0	1.0152184234970798	1356.2968448604506	37.5
4	480.0	1.0132110920501205	1353.8814654577382	37.5
4	484.0	1.0146207946327912	1353.641040607087	37.5
4	488.0	1.0095846433451348	1354.8294886803271	37.5
4	492.0	1.0150722597272037	1354.836701904025	37.5
4	496.0	1.0172871347696735	1354.2202024141989	37.5
4	500.0	1.0115724150464431	1352.9637041352842	37.5
4	504.0	1.0145956621162022	1352.1429131851332	37.5
4	508.0	1.015836802118849	1353.3293407052704	37.5
4	512.0	1.0144803355352832	1353.2561473360463	37.5
4	516.0	1.0192544223540703	1351.7401257290962	37.5
4	520.0	1.011686554760325	1349.3079981373469	37.5
4	524.0	1.0160806474172301	1347.434897986309	37.5
4	528.0	1.0116624028465333	1346.5531335165065	37.5
4	532.0	1.0064376591661024	1347.6965489453314	37.5
4	536.0	1.0146126000878566	1345.9156403581685	37.5
4	540.0	1.0121977009705545	1345.191387378274	37.5
4	544.0	1.013034993125226	1345.155487398879	37.5
4	548.0	1.017967107362786	1346.5810669748737	37.5
4	552.0	1.0148707263826013	1350.32605291061	37.5
4	556.0	1.0123963361201578	1350.7536491595606	37.5
4	560.0	1.015290299853077	1350.7558149085362	37.5
4	564.0	1.0171837874455156	1359.6755020007415	37.5
4	568.0	1.0198498015042445	1357.3856306828905	37.5
4	572.0	1.0152219722565021	1358.94576061872	37.5
4	576.0	1.0121149520640904	1357.2955189687732	37.5
4	580.0	1.0109124809240035	1357.2931957395715	37.5
4	584.0	1.013994464769333	1351.0938703018917	37.5
4	588.0	1.0162949477517502	1349.0351279166566	37.5
4	592.0	1.0139117581691777	1350.3287053901804	37.5
4	596.0	1.0088524815522555	1349.3671689389394	37.5
4	600.0	1.0198332350618449	1348.6458907984113	37.5
4	604.0	1.0153690519855423	1348.5011771343172	37.5
4	608.0	1.011364123901575	1349.2750617202	37.5
4	612.0	1.008090127906513	1347.6393022328773	37.5
4	616.0	1.0131441638744083	1349.457396964052	37.5
4	620.0	1.0150546117758246	1346.6513421990774	37.5
4	624.0	1.016735133034519	1345.017004004941	37.5
4	628.0	1.0124528050503385	1345.2922966526469	37.5
4	632.0	1.0149138386876801	1345.112984238606	37.5
4	636.0	1.0128677222396687	1343.9761308293464	37.5
4	640.0	1.0125770758090877	1344.0737795775565	37.5
4	644.0	1.014945191925465	1345.1783388095705	37.5
4	648.0	1.0149883930492096	1343.4991915248438	37.5
4	652.0	1.0248473209683469	1344.6096433912778	37.5
4	656.0	1.0212349512015315	1346.0388927841936	37.5
4	660.0	1.0369643050847122	1346.4257303263753	37.5
4	664.0	1.0504383800904957	1346.724848015023	37.5
4	668.0	1.0666675168208999	1346.195641725552	37.5
6	0.0	1.1000410714461657	715.2184470124882	37.5
6	4.0	1.1172594956559914	724.3915148197029	37.5
6	8.0	1.1721018681095747	728.8058520173516	37.5
6	12.0	1.1918127814077917	728.5458432199955	37.5
6	16.0	1.1946292760083705	727.3017703327222	37.5
6	20.0	1.1711201194824832	728.4772500969693	37.5
6	24.0	1.1362317401932462	728.04890926359	37.5
6	28.0	1.0832921554882096	728.2449111216295	37.5
6	32.0	1.0360161954337606	729.0230570998207	37.5
6	36.0	1.0031433355620312	726.3096335288386	37.5
6	40.0	0.9884896714057616	725.5747748622599	37.5
6	44.0	0.981052124477397	725.4352691812622	37.5
6	48.0	0.9759303100430924	725.9162290354163	37.5
6	52.0	0.9729033799077239	728.0194233975296	37.5
6	56.0	0.9668926840039731	726.4705314166779	37.5
6	60.0	0.9647576268035916	721.4056558953165	37.5
6	64.0	0.9640037682624005	726.2583501563383	37.5
6	68.0	0.9656153785814746	726.4791296821749	37.5
6	72.0	0.9661524284656371	722.9788413400001	37.5
6	76.0	0.969783069922636	724.6484971277916	37.5
6	80.0	0.9664181041811845	722.2650111575226	37.5
6	84.0	0.9698336462594456	725.2212804010752	37.5
6	88.0	0.9713823837766802	723.4945721814738	37.5
6	92.0	0.9726922202545718	724.4925199941995	37.5
6	96.0	0.9780059122501751	723.1946418191377	37.5
6	100.0	0.9768773401340998	724.7521094890766	37.5
6	104.0	0.98096408904143	722.4002040366765	37.5
6	108.0	0.9803115501374605	722.366711097206	37.5
6	112.0	0.9854746023335391	727.0388832409311	37.5
6	116.0	0.9864950470363116	723.696045134447	37.5
6	120.0	0.9909058887190313	721.7212718778432	37.5
6	124.0	0.9891998076771655	722.8633271558208	37.5
6	128.0	0.9939106543344874	723.3881075104106	37.5
6	132.0	0.9972783069513558	722.8914328922485	37.5
6	136.0	1.00212572051379	725.0892660334395	37.5
6	140.0	0.9980280798295962	720.7146446507392	37.5
6	144.0	1.002403258040524	720.8513175426685	37.5
6	148.0	1.0054545956924081	716.0700015498352	37.5
6	152.0	1.010001249910669	714.6159035372896	37.5
6	156.0	1.008934041857291	717.4074840412028	37.5
6	160.0	1.0111225107835595	715.9757734992434	37.5
6	164.0	1.0104152930920574	715.0809210499441	37.5
6	168.0	1.0115020702915987	716.922678416445	37.5
6	172.0	1.0191038172218265	716.3085253355116	37.5
6	176.0	1.0153911911590747	716.2878438673818	37.5
6	180.0	1.0163467340659893	718.4541122139129	37.5
6	184.0	1.017242005445447	717.400715442692	37.5
6	188.0	1.0199852481593978	716.694673866926	37.5
6	192.0	1.0155728532748505	716.7892727034059	37.5
6	196.0	1.0268099071681935	716.652871061876	37.5
6	200.0	1.0224987018571483	716.0906046958587	37.5
6	204.0	1.028579015426193	715.7565024330195	37.5
6	208.0	1.0253221066226152	716.7431180513443	37.5
6	212.0	1.0324169172010658	716.9309226045334	37.5
6	216.0	1.0316614198570135	718.1862558685143	37.5
6	220.0	1.0278163108899308	717.3029988906277	37.5
6	224.0	1.0286971712093067	717.593269677159	37.5
6	228.0	1.0317491591797867	719.2626870363412	37.5
6	232.0	1.0361423121967013	717.9508978315987	37.5
6	236.0	1.0355660686703878	718.6860786533551	37.5
6	240.0	1.043962244797212	717.1171149932422	37.5
6	244.0	1.0344019279085248	717.1810157743314	37.5
6	248.0	1.0350460202335512	718.5132383080252	37.5
6	252.0	1.0372008546820466	716.7606737057265	37.5
6	256.0	1.0385231512642332	717.6040878460965	37.5
6	260.0	1.0385005109521295	717.2170684554412	37.5
6	264.0	1.0365370598228005	717.0485278826987	37.5
6	268.0	1.0406408210645963	717.7214296830758	37.5
6	272.0	1.0372015629267637	718.023264142617	37.5
6	276.0	1.045109844030295	718.8748735225596	37.5
6	280.0	1.0433918491517546	717.8343865281646	37.5
6	284.0	1.0441168411100954	717.3674861183231	37.5
6	288.0	1.04337632710649	721.6341772306412	37.5
6	292.0	1.0431930581012303	720.3212400882214	37.5
6	296.0	1.04814793030843	722.3557516276693	37.5
6	300.0	1.0470302835447634	721.7703360223693	37.5
6	304.0	1.043580126067266	721.821465503979	37.5
6	308.0	1.0440896804811988	721.712074215704	37.5
6	312.0	1.0527077713256445	721.6664615916873	37.5
6	316.0	1.0451907814776202	722.0142229440243	37.5
6	320.0	1.0517815951443465	723.2142218853429	37.5
6	324.0	1.0500487730018224	724.9790697102372	37.5
6	328.0	1.0511042568705353	727.2440384287672	37.5
6	332.0	1.0445120981039318	709.7362920217486	37.5
6	336.0	1.048188391926354	710.0076235482944	37.5
6	340.0	1.0498073118264446	707.7525463225005	37.5
6	344.0	1.0500581434902354	708.878500042988	37.5
6	348.0	1.0532235210110743	708.4647930300683	37.5
6	352.0	1.056006641261318	706.8690539512111	37.5
6	356.0	1.0523252304911632	706.4692019332549	37.5
6	360.0	1.0569195660688664	706.7328843460307	37.5
6	364.0	1.0532344875018316	706.362636059663	37.5
6	368.0	1.056109354699567	705.8393047939965	37.5
6	372.0	1.0562962990645088	702.6816818900197	37.5
6	376.0	1.058443615830037	700.8996252361975	37.5
6	380.0	1.0566821016310675	701.6608097603158	37.5
6	384.0	1.056898830587696	701.2988624224079	37.5
6	388.0	1.0566999799488817	700.8462108315746	37.5
6	392.0	1.0591437639558507	698.8976333134648	37.5
6	396.0	1.0623759422028476	700.4583226115986	37.5
6	400.0	1.0615315853258689	700.3924100774038	37.5
6	404.0	1.0665310954014824	701.2349284288582	37.5
6	408.0	1.0622137250701496	699.6512925300206	37.5
6	412.0	1.0637437854373133	700.5647095223878	37.5
6	416.0	1.0632703702873636	700.4950557343622	37.5
6	420.0	1.06157625510766	700.9736280673367	37.5
6	424.0	1.059998677020319	698.5862248707915	37.5
6	428.0	1.0633851628637208	699.3168948718131	37.5
6	432.0	1.0609263770663633	698.829876825764	37.5
6	436.0	1.0633378532454947	700.281831914496	37.5
6	440.0	1.0680651659696614	699.3140245831651	37.5
6	444.0	1.0721431485823205	697.6613040428732	37.5
6	448.0	1.0651585095367961	699.3414271787698	37.5
6	452.0	1.0696929377654565	698.1411959011534	37.5
6	456.0	1.068343959670902	698.8852529538082	37.5
6	460.0	1.067019745708474	697.804445399672	37.5
6	464.0	1.066563915173354	698.813375055446	37.5
6	468.0	1.0669457470150772	701.5475086787598	37.5
6	472.0	1.0763947629357142	699.175192924263	37.5
6	476.0	1.0759671562276505	697.8405099474129	37.5
6	480.0	1.0746594863702992	698.4025583286585	37.5
6	484.0	1.0834885665799574	697.6209644891934	37.5
6	488.0	1.0829839621501545	702.4046711033652	37.5
6	492.0	1.0788944374420366	702.4735494690732	37.5
6	496.0	1.079989356630397	697.9810999402413	37.5
6	500.0	1.0825127136207449	699.6710624887957	37.5
6	504.0	1.0817739164582318	698.6256192826924	37.5
6	508.0	1.0793376576970322	699.4762242691617	37.5
6	512.0	1.0871448012525486	698.7622742386189	37.5
6	516.0	1.0867528059907898	699.9491802604995	37.5
6	520.0	1.092942399096668	708.0765614049791	37.5
6	524.0	1.090794673690041	706.1817415568424	37.5
6	528.0	1.0972410125775303	706.1385797151389	37.5
6	532.0	1.1082036060107132	711.8223792875684	37.5
6	536.0	1.137810651495504	708.7356330905834	37.5
6	540.0	1.1631197413808305	706.8519676909118	37.5
6	544.0	1.1720270419111884	705.631147127648	37.5
6	548.0	1.1766222098966939	707.0890899995617	37.5
6	552.0	1.1625529740560736	698.4383897286127	37.5
6	556.0	1.1444256461268538	695.7232239382992	37.5
6	560.0	1.093683565995166	696.0037178919771	37.5
6	564.0	1.0473931247534956	701.9316443229861	37.5
6	568.0	1.0119594403153307	698.8159366880158	37.5
6	572.0	0.9900177857199514	698.9689072670343	37.5
6	576.0	0.9801219564613328	698.4542355478014	37.5
6	580.0	0.9726837852271163	696.2530756234506	37.5
6	584.0	0.9637512859107884	693.4114380310007	37.5
6	588.0	0.9648285424460877	691.6960372655088	37.5
6	592.0	0.9561081250302135	692.1894543869521	37.5
6	596.0	0.954863822216834	689.622663707905	37.5
6	600.0	0.9553597719657436	689.0290251151798	37.5
6	604.0	0.955925591944583	691.9715082822655	37.5
6	608.0	0.9547166924755577	689.2333617409787	37.5
6	612.0	0.9527188785116281	692.7678982061309	37.5
6	616.0	0.9542514100894561	676.9963329362367	37.5
6	620.0	0.9547092251559096	677.1232722484862	37.5
6	624.0	0.9512830254154803	676.8722711716523	37.5
6	628.0	0.9544369053035461	676.5291858331844	37.5
6	636.0	0.9545659100630058	678.3530401792806	37.5
6	640.0	0.9603900761435472	679.069237562418	37.5
6	644.0	0.9581719342393696	676.8208429526618	37.5
6	648.0	0.9591329138097449	676.7154861916948	37.5
6	652.0	0.9585286285455815	677.3117759670085	37.5
6	656.0	0.9592061732591749	681.5131273793951	37.5
6	660.0	0.968430074894699	679.526682082391	37.5
6	664.0	0.9662012157400631	681.5364232466738	37.5
6	668.0	0.9677782811353295	679.4989620484321	37.5
7	0.0	1.0637819064994696	1864.8620428344543	37.5
7	4.0	1.083548163748865	1867.7069188905175	37.5
7	8.0	1.0974683169496986	1869.4334942667556	37.5
7	12.0	1.0799376581707785	1869.53586630346	37.5
7	16.0	1.0501020351010542	1869.6744183310584	37.5
7	20.0	1.0127915460405381	1869.3486858113915	37.5
7	24.0	0.9857496916582545	1869.756781426558	37.5
7	28.0	0.9655245808478399	1869.7022382361483	37.5
7	32.0	0.9451026316048566	1869.9816177679663	37.5
7	36.0	0.939718077290166	1868.5591370428256	37.5
7	40.0	0.9358572454581157	1867.814322497443	37.5
7	44.0	0.9329989967987967	1867.921331044622	37.5
7	48.0	0.9264539359435772	1868.2495518258568	37.5
7	52.0	0.9314324945927128	1867.042351376692	37.5
7	56.0	0.9244714119254054	1868.8265632115215	37.5
7	60.0	0.9258413266738523	1866.9661211009848	37.5
7	64.0	0.9173106610565307	1868.2805564679404	37.5
7	68.0	0.9176213108634387	1867.2974864276323	37.5
7	72.0	0.9181372532446603	1867.7300970913036	37.5
7	76.0	0.9192255800411376	1867.936339333046	37.5
7	80.0	0.911852793677218	1868.2940692745108	37.5
7	84.0	0.912714549474928	1868.5287281109263	37.5
7	88.0	0.9242856218441101	1866.9095316148637	37.5
7	92.0	0.916495513030911	1867.1440273236904	37.5
7	96.0	0.9219371505457248	1866.28710857276	37.5
7	100.0	0.9164606932070796	1867.2194909276604	37.5
7	104.0	0.9135855882897581	1867.646895192126	37.5
7	108.0	0.9240568418497688	1866.7450751983768	37.5
7	112.0	0.9194714510510519	1868.1914816222868	37.5
7	116.0	0.9144791429005877	1868.342006295111	37.5
7	120.0	0.9201174107460196	1866.8989079978169	37.5
7	124.0	0.9186210332772248	1868.684179453588	37.5
7	128.0	0.9270919588621249	1867.0084637768416	37.5
7	132.0	0.9155268806641822	1868.384110674018	37.5
7	136.0	0.9249644398098396	1866.682435438701	37.5
7	140.0	0.9187140253039928	1867.750096360728	37.5
7	144.0	0.9239368436177009	1868.3410110557872	37.5
7	148.0	0.921145525748259	1868.3116071824263	37.5
7	152.0	0.92564357699335	1867.9303095691607	37.5
7	156.0	0.9292918179102283	1867.167783830934	37.5
7	160.0	0.9265939898421148	1868.3497317542156	37.5
7	164.0	0.9294396075480902	1868.0644476588195	37.5
7	168.0	0.927541567301802	1867.6129903890587	37.5
7	172.0	0.9360580412011502	1866.4619573394568	37.5
7	176.0	0.9301678771846179	1868.0974735973052	37.5
7	180.0	0.9274839919471978	1867.899464796722	37.5
7	184.0	0.935784299945311	1866.2751278144915	37.5
7	188.0	0.939072108283668	1866.472116622897	37.5
7	192.0	0.932703908073755	1867.8033792296696	37.5
7	196.0	0.9429961159179773	1867.042509213444	37.5
7	200.0	0.9405622131487722	1866.9675763595217	37.5
7	204.0	0.9318209223446516	1867.3064838969824	37.5
7	208.0	0.9340322453050536	1867.480568322884	37.5
7	212.0	0.9346948475359941	1867.184199895033	37.5
7	216.0	0.9344794936498969	1867.80652488915	37.5
7	220.0	0.936163876458516	1868.145150892848	37.5
7	224.0	0.935506331940037	1867.314694779144	37.5
7	228.0	0.9388551661754216	1867.0919476809215	37.5
7	232.0	0.9311636716740855	1867.2153103233568	37.5
7	236.0	0.9367340202453748	1867.6734721689304	37.5
7	240.0	0.9374433673769793	1867.5548110185869	37.5
7	244.0	0.9306953550943909	1868.1898174128385	37.5
7	248.0	0.9411359916549125	1866.3528470306576	37.5
7	252.0	0.931562162984483	1867.1449704872864	37.5
7	256.0	0.9308594863554575	1868.0616317115143	37.5
7	260.0	0.9374530201925922	1867.116756680049	37.5
7	264.0	0.934793144717728	1867.3599821612445	37.5
7	268.0	0.9339628235547239	1868.2644634114197	37.5
7	272.0	0.9335006867679029	1868.1595079371543	37.5
7	276.0	0.9393471866277014	1866.7874275592624	37.5
7	280.0	0.9370131207693192	1867.1408527543556	37.5
7	284.0	0.9380112613829348	1866.7728883656075	37.5
7	288.0	0.9319978229733877	1868.0121317753596	37.5
7	292.0	0.9357887958156664	1867.7784130492023	37.5
7	296.0	0.9394798797216345	1866.8040276001916	37.5
7	300.0	0.9373566991774898	1867.7054742014432	37.5
7	304.0	0.9348934800459873	1868.1449360056813	37.5
7	308.0	0.9298734423105994	1868.245836380879	37.5
7	312.0	0.9421483935151024	1866.8645217744972	37.5
7	316.0	0.9365168481977373	1867.177504364275	37.5
7	320.0	0.9327016947438539	1868.3453698562355	37.5
7	324.0	0.9478251714615621	1866.855044533032	37.5
7	328.0	0.9398312007749602	1868.181428157151	37.5
7	332.0	0.9378266643554283	1867.7293006338716	37.5
7	336.0	0.9408036984432374	1865.7947551347231	37.5
7	340.0	0.9341250361357023	1867.248542990388	37.5
7	344.0	0.9372849658253866	1867.8701740119404	37.5
7	348.0	0.931840426123422	1868.27492868674	37.5
7	352.0	0.9374444611979722	1868.2668627692435	37.5
7	356.0	0.9388530829092396	1867.530444279468	37.5
7	360.0	0.9317454704559325	1867.2132654756329	37.5
7	364.0	0.9351865458809415	1867.886109942997	37.5
7	368.0	0.9382502544311955	1867.5707588304704	37.5
7	372.0	0.9446471579377123	1866.76250554803	37.5
7	376.0	0.9326360652340445	1867.1430684664515	37.5
7	380.0	0.9455898189888156	1865.8564131967248	37.5
7	384.0	0.933763754932017	1867.3915732857984	37.5
7	388.0	0.9455559096110182	1866.082730977277	37.5
7	392.0	0.9290613904443716	1867.1976911870615	37.5
7	396.0	0.9417089481915086	1866.5770806443688	37.5
7	400.0	0.9365496642383938	1868.2981294407948	37.5
7	404.0	0.9322425057476924	1867.530522514269	37.5
7	408.0	0.9395980569026103	1865.612685392236	37.5
7	412.0	0.9327692490376831	1867.850291701996	37.5
7	416.0	0.9380307222887239	1864.8880034385468	37.5
7	420.0	0.9361524257150035	1867.132753637474	37.5
7	424.0	0.9395628841405235	1866.681660873052	37.5
7	428.0	0.9288577872536311	1867.285462068927	37.5
7	432.0	0.9286627233077223	1867.1729194395089	37.5
7	436.0	0.9300923112905173	1868.1492326959155	37.5
7	440.0	0.934965362250675	1867.137329067981	37.5
7	444.0	0.9304540037209007	1867.4279734086028	37.5
7	448.0	0.9331522592330738	1867.542805895912	37.5
7	452.0	0.936126067740648	1866.8222803361111	37.5
7	456.0	0.9305753960438532	1867.3606688487705	37.5
7	460.0	0.9342825038000211	1867.13504391192	37.5
7	464.0	0.9312403450418174	1867.304504879177	37.5
7	468.0	0.9343402893442277	1868.4834975441424	37.5
7	472.0	0.9385244448095108	1867.521905549553	37.5
7	476.0	0.9407887557290965	1866.5876505727697	37.5
7	480.0	0.9353039743124253	1867.817525818726	37.5
7	484.0	0.9467703453876879	1866.738265335758	37.5
7	488.0	0.9396017070373535	1867.5188157259104	37.5
7	492.0	0.9403595939489465	1867.3179889914568	37.5
7	496.0	0.932658188592211	1868.01621057188	37.5
7	500.0	0.9399484477601133	1867.509651760671	37.5
7	504.0	0.9371553089986031	1867.558752489461	37.5
7	508.0	0.9401234207152782	1868.121075692901	37.5
7	512.0	0.9405398903640904	1867.480897075939	37.5
7	516.0	0.9367415671554655	1867.9919897028733	37.5
7	520.0	0.9380084454255984	1867.1514241330003	37.5
7	524.0	0.9346916441180279	1867.7420347837888	37.5
7	528.0	0.9460795867706403	1866.4069255158065	37.5
7	532.0	0.9411564465060226	1867.8255809322268	37.5
7	536.0	0.9379318083498451	1867.2004966149132	37.5
7	540.0	0.9366235290316918	1867.5303913591329	37.5
7	544.0	0.9391284578317135	1868.1593820294624	37.5
7	548.0	0.9436822283740903	1868.1786344264128	37.5
7	552.0	0.9392996069135352	1868.7522360060063	37.5
7	556.0	0.9453072557213661	1867.369074065449	37.5
7	560.0	0.945507013201323	1867.8728031298403	37.5
7	564.0	0.9468926136343001	1867.3295012795	37.5
7	568.0	0.9505319842055322	1866.394581034612	37.5
7	572.0	0.9445043948633413	1867.9235734606289	37.5
7	576.0	0.947250851989833	1867.2239566285184	37.5
7	580.0	0.9547034566919841	1867.238421584223	37.5
7	584.0	0.9523228540348886	1867.122950536847	37.5
7	588.0	0.9537977041919495	1867.7536024856663	37.5
7	592.0	0.9571156873131507	1867.614560043699	37.5
7	596.0	0.9528185697415679	1867.4698829799013	37.5
7	600.0	0.9593685842582738	1868.396520361929	37.5
7	604.0	0.9533415151709591	1867.663295764568	37.5
7	608.0	0.9691257415947169	1867.082360522919	37.5
7	612.0	0.9638947405068602	1867.0833311535812	37.5
7	616.0	0.9617715599627156	1867.109968843504	37.5
7	620.0	0.9617407144686111	1868.0939884917364	37.5
7	624.0	0.9671167998689708	1867.104024762782	37.5
7	628.0	0.9622602522285604	1868.3935487823617	37.5
7	632.0	0.9580622952364615	1867.860464399079	37.5
7	636.0	0.964538459573431	1866.8096218645435	37.5
7	640.0	0.956528647125836	1867.4137476422425	37.5
7	644.0	0.9599380910543465	1866.9078013763135	37.5
7	648.0	0.9489209713052024	1867.774548850973	37.5
7	652.0	0.9538564008250664	1867.2624139233087	37.5
7	656.0	0.9476098622180504	1868.062888252347	37.5
7	660.0	0.9618645653172936	1866.913960183272	37.5
7	664.0	0.9601517358070815	1866.41849660712	37.5
7	668.0	0.958244226922039	1866.705127885902	37.5
8	0.0	1.1063573470413575	600.1438301711921	37.5
8	4.0	1.1162160448567313	598.9219986867176	37.5
8	8.0	1.108016149637058	602.5660174270329	37.5
8	12.0	1.0714178818497269	598.5101184272917	37.5
8	16.0	1.0220443913886155	599.1232992830919	37.5
8	20.0	0.9862197426028159	599.0766799785796	37.5
8	24.0	0.9646637341268737	597.977747929846	37.5
8	28.0	0.9599846117592281	600.4999819809749	37.5
8	32.0	0.9487483790158899	599.0814865410384	37.5
8	36.0	0.9442655228004485	600.0182341552554	37.5
8	40.0	0.9424588576703326	595.9184649805616	37.5
8	44.0	0.9381645678349215	597.8016830866337	37.5
8	48.0	0.9387577083869274	596.9825283958745	37.5
8	52.0	0.9358264863282568	594.9632996070433	37.5
8	56.0	0.9359939803529572	595.6998128193931	37.5
8	60.0	0.9353961274286643	596.3046822131943	37.5
8	64.0	0.9334997703578192	596.6585904806388	37.5
8	68.0	0.9322438990655793	593.3741612943526	37.5
8	72.0	0.9388306619364122	594.9937770165369	37.5
8	76.0	0.9382115045749215	592.7653408011772	37.5
8	80.0	0.9387905202070272	596.4834602785311	37.5
8	84.0	0.9408546814226719	595.5086675049654	37.5
8	88.0	0.9507970102094623	592.4199466817415	37.5
8	92.0	0.9395824720944792	593.2478883206098	37.5
8	96.0	0.9466882932557145	595.7256532550734	37.5
8	100.0	0.943919936986169	596.5495160369171	37.5
8	104.0	0.9528872040832012	595.4814960539652	37.5
8	108.0	0.9537615944215071	595.7872015636186	37.5
8	112.0	0.9542238908720433	596.6678163395871	37.5
8	116.0	0.9602194100883431	596.9075666940312	37.5
8	120.0	0.9558156846396353	600.6659336357981	37.5
8	124.0	0.9573280635331384	598.130105500725	37.5
8	128.0	0.9586903228819932	596.1986262326111	37.5
8	132.0	0.9617013479730835	597.4206686505672	37.5
8	136.0	0.9671589236469598	593.2284017307488	37.5
8	140.0	0.963122758268583	591.5299815105742	37.5
8	144.0	0.9688400191641233	591.3356161379987	37.5
8	148.0	0.9701204424208859	589.2092813482798	37.5
8	152.0	0.9681470095900699	590.2584401110972	37.5
8	156.0	0.9697218450815112	593.0683260434425	37.5
8	160.0	0.9753234012924915	586.8586493766618	37.5
8	164.0	0.9710483608875153	593.5565332155124	37.5
8	168.0	0.9758523403598959	590.34039724889	37.5
8	172.0	0.9753456360899864	588.0974183249195	37.5
8	176.0	0.9742593939002678	593.462774315723	37.5
8	180.0	0.9732598521857377	592.4366772594935	37.5
8	184.0	0.9787909398736803	595.4402603473155	37.5
8	188.0	0.9788199940757125	596.8159476686994	37.5
8	192.0	0.976788656877129	592.8679614829982	37.5
8	196.0	0.9824563634956713	592.137372816524	37.5
8	200.0	0.981016712168266	594.6564044178755	37.5
8	204.0	0.9833008111330008	591.584818281857	37.5
8	208.0	0.9839457170452302	593.2515633532868	37.5
8	212.0	0.9865256849582983	590.2214910272968	37.5
8	216.0	0.9855471095152959	591.2341007667559	37.5
8	220.0	0.9822812074944965	593.2722757417401	37.5
8	224.0	0.9873000262181767	592.2049616880704	37.5
8	228.0	0.9878849987686196	597.4168375141313	37.5
8	232.0	0.9869733020900066	591.8388631003655	37.5
8	236.0	0.9868662836290594	599.2821792391434	37.5
8	240.0	0.9897945881947672	591.0882798894646	37.5
8	244.0	0.98505909621124	592.8504565381674	37.5
8	248.0	0.989607292373531	594.1581705578619	37.5
8	252.0	0.9837323901847215	593.6116435135692	37.5
8	256.0	0.9873765914734003	592.9431329789576	37.5
8	260.0	0.9880447527786145	595.3575034761985	37.5
8	264.0	0.9833564479123964	593.2171069171281	37.5
8	268.0	0.9923498838297226	591.9029707981881	37.5
8	272.0	0.9918759035915525	592.4868771493949	37.5
8	276.0	0.989629310937768	590.77360668608	37.5
8	280.0	0.9916398598883769	594.1192582827168	37.5
8	284.0	0.9890657147642734	592.8424490481814	37.5
8	288.0	0.9905473726073121	585.4582842709901	37.5
8	292.0	0.9862633838184581	587.9166907177048	37.5
8	296.0	0.9869936895686844	584.829686890335	37.5
8	300.0	0.9935073046038647	587.3383966591894	37.5
8	304.0	0.9976794345285921	582.9595939205452	37.5
8	308.0	0.9949312381355158	587.0062960682926	37.5
8	312.0	0.9991185074771528	587.4678659342878	37.5
8	316.0	0.9925110343965768	589.2448348214676	37.5
8	320.0	1.0018378756515838	587.3268192601016	37.5
8	324.0	0.999615943078951	596.613418749665	37.5
8	328.0	0.9967183034725661	593.7566713118831	37.5
8	332.0	1.0024579873532886	586.8049681576737	37.5
8	336.0	1.0004460556616028	589.1890410913383	37.5
8	340.0	0.9986537235533377	584.3257115296994	37.5
8	344.0	0.9993651440515429	586.5253821742084	37.5
8	348.0	1.004371320581721	585.8350234143862	37.5
8	352.0	1.007189487190049	582.9576632897279	37.5
8	356.0	1.0022306237752456	584.6716948768196	37.5
8	360.0	1.0040076563244842	584.8013672673038	37.5
8	364.0	1.0061825017651298	585.0447754686041	37.5
8	368.0	1.0065984955316467	582.1487423398553	37.5
8	372.0	1.0061388483153273	583.9841261897785	37.5
8	376.0	1.0029829541881892	586.6644305728186	37.5
8	380.0	1.004602895777433	586.1563601675192	37.5
8	384.0	1.0081596162086082	584.0246475001895	37.5
8	388.0	1.0065094177326355	584.5127461563213	37.5
8	392.0	1.0040724117940085	586.0278525631693	37.5
8	396.0	1.0072052545644588	583.1483848777716	37.5
8	400.0	1.0083395642391233	584.4503664705269	37.5
8	404.0	1.0088519872470219	583.5445783666237	37.5
8	408.0	1.009238170409109	583.6775008322286	37.5
8	412.0	1.0002060234633088	583.3054479871118	37.5
8	416.0	1.0049622435380159	583.0303037583245	37.5
8	420.0	1.0032960732373306	584.3786264304224	37.5
8	424.0	1.0035910817322902	582.5587203214725	37.5
8	428.0	1.0121592613134682	583.291384673507	37.5
8	432.0	1.0070965550252917	583.0843788699176	37.5
8	436.0	1.0121363140077557	581.8181588805396	37.5
8	440.0	1.0085492586516198	584.766042386618	37.5
8	444.0	1.0139942181447381	582.1044349171706	37.5
8	448.0	1.0123454763824196	582.3714007561181	37.5
8	452.0	1.0071522381456997	582.9262645206328	37.5
8	456.0	1.0076335238992327	582.353064884613	37.5
8	460.0	1.0086824337359	583.200687516942	37.5
8	464.0	1.009812035103931	582.9436412675944	37.5
8	468.0	1.0141168040094524	584.9684009134154	37.5
8	472.0	1.0160690323883923	583.227861508634	37.5
8	476.0	1.0126679421379037	588.6599891980591	37.5
8	480.0	1.0128612928299723	588.638306109523	37.5
8	484.0	1.02035988041031	587.0048648517616	37.5
8	488.0	1.0177126654887854	587.9439699955507	37.5
8	492.0	1.0120345236943136	588.3000768479773	37.5
8	496.0	1.0171520867935757	587.5682090692225	37.5
8	500.0	1.0205954957126235	586.1177786102953	37.5
8	504.0	1.0135275710534963	588.7473567090656	37.5
8	508.0	1.0139582360075343	584.8237885489275	37.5
8	512.0	1.0160468231896362	584.7413155241989	37.5
8	516.0	1.018401572766616	583.8855606299018	37.5
8	520.0	1.0266273986262353	580.7598267008609	37.5
8	524.0	1.0231325064214924	580.079445032007	37.5
8	528.0	1.0310319243715214	582.810334803515	37.5
8	532.0	1.027870021300558	584.81610041182	37.5
8	536.0	1.0325093921299764	582.4654911655027	37.5
8	540.0	1.0254523928232582	583.2062370193383	37.5
8	544.0	1.0321975733040214	582.0607229027665	37.5
8	548.0	1.060300777234603	581.7150608140296	37.5
8	552.0	1.070724966088117	579.0174598137647	37.5
8	556.0	1.0745088037856803	577.5165572529438	37.5
8	560.0	1.07542104266626	576.6605392783907	37.5
8	564.0	1.0631639397912775	567.2400906469486	37.5
8	568.0	1.0427329564732792	566.9749278502564	37.5
8	572.0	0.9966606652935186	565.4831622980638	37.5
8	576.0	0.9580182640704659	570.6121566907561	37.5
8	580.0	0.938030251767164	581.4175443904152	37.5
8	592.0	0.9194655747024052	558.7312751385806	37.5
8	596.0	0.912325360628172	563.61477213903	37.5
8	600.0	0.9116122192232204	560.5983954563445	37.5
8	604.0	0.9092430285077607	561.603522153051	37.5
8	608.0	0.9115519956555981	556.8122905232656	37.5
8	612.0	0.9064081035939253	551.7858707311174	37.5
8	616.0	0.90774177493731	567.6095921747985	37.5
8	620.0	0.9049448566750384	561.6585514586891	37.5
8	624.0	0.9113403738532263	561.7231720196546	37.5
8	628.0	0.9088902054662209	565.6394616561472	37.5
8	632.0	0.9120814208338279	562.9477713530231	37.5
8	640.0	0.9093278897954395	559.1268781138098	37.5
8	644.0	0.9181881144516073	558.9924320712405	37.5
8	648.0	0.9067542889061295	558.7654803893039	37.5
8	652.0	0.9132594497995647	568.4143847651983	37.5
8	656.0	0.9171314446859709	559.8934756842759	37.5
8	660.0	0.916567122188476	563.3115607870207	37.5
8	664.0	0.9164653322890388	561.4719806493806	37.5
8	668.0	0.9214779339669432	560.3652398080909	37.5
9	0.0	1.1481991368653168	523.637723444251	37.5
9	4.0	1.158692012182587	521.8005460442075	37.5
9	8.0	1.14586578930537	523.4881475630447	37.5
9	12.0	1.091015120348749	524.4923681482198	37.5
9	16.0	1.04077419573915	526.132348781932	37.5
9	20.0	1.0097334854531068	521.4005496564438	37.5
9	24.0	0.991272642134673	523.5394708309942	37.5
9	28.0	0.9847239446624534	522.4214632389014	37.5
9	32.0	0.9797511512369987	522.1216420649246	37.5
9	36.0	0.970884067970848	523.0591776431502	37.5
9	40.0	0.9681585154849469	521.9778692789411	37.5
9	44.0	0.964256432608317	521.880840658126	37.5
9	48.0	0.9603357506198478	520.9240292716592	37.5
9	52.0	0.963302800981162	521.0754421290262	37.5
9	56.0	0.9623115181264686	519.5498751815032	37.5
9	60.0	0.9619744557791232	519.5318674160221	37.5
9	64.0	0.9630987633674548	519.8787175127638	37.5
9	68.0	0.9625044870091088	520.2712040763328	37.5
9	72.0	0.9615207218373825	521.4133928300655	37.5
9	76.0	0.9648907616261254	520.0562326135666	37.5
9	80.0	0.9658868003746268	519.9859267935515	37.5
9	84.0	0.9699220120358705	518.7801763709674	37.5
9	88.0	0.9735729374324998	518.9983544014558	37.5
9	92.0	0.9726249918090286	518.4529415979101	37.5
9	96.0	0.9763656871846187	518.4252778988119	37.5
9	100.0	0.9779259943723004	520.4484658277853	37.5
9	104.0	0.9823119618713603	518.8830892186738	37.5
9	108.0	0.9859231397954159	519.4716719952069	37.5
9	112.0	0.9880000860883237	520.3977525674125	37.5
9	116.0	0.9820850590558253	518.7931616162736	37.5
9	120.0	0.990326115190628	518.9078697414739	37.5
9	124.0	0.9909328992404434	519.7511882894408	37.5
9	128.0	0.9944544892747453	519.4517048147671	37.5
9	132.0	0.9931825289141164	520.3410846075168	37.5
9	136.0	0.9989080226567496	518.2762452331078	37.5
9	140.0	0.9931166081829357	518.4142875277036	37.5
9	144.0	0.9994220040237917	519.3961505961753	37.5
9	148.0	0.9994310152203726	514.9057529434097	37.5
9	152.0	1.0047873621153012	514.9285624107232	37.5
9	156.0	0.9993022737128402	514.9231678613864	37.5
9	160.0	1.0052397453049515	514.4466813165219	37.5
9	164.0	1.0049287217141805	514.2420439163656	37.5
9	168.0	1.0013948492264773	516.1251251708038	37.5
9	172.0	1.008037526303845	513.6272927546709	37.5
9	176.0	1.0033390112493439	514.1355776213418	37.5
9	180.0	1.006060527321638	514.0919350203986	37.5
9	184.0	1.0084012168242473	515.3965494087963	37.5
9	188.0	1.0069631390815141	516.9442035706232	37.5
9	192.0	1.0111898045373533	515.8637029353328	37.5
9	196.0	1.0053744583392148	515.3886661312441	37.5
9	200.0	1.011939851554661	514.5371326171498	37.5
9	204.0	1.012231283111014	517.4942478119627	37.5
9	208.0	1.012139364861531	513.9593858846646	37.5
9	212.0	1.013759657436487	515.1693923761715	37.5
9	216.0	1.0207308494556955	516.4183619263927	37.5
9	220.0	1.0125046941847948	518.3518434645766	37.5
9	224.0	1.0193906424424695	517.0979225726585	37.5
9	228.0	1.0157659334533087	515.3709130742031	37.5
9	232.0	1.0119621527356157	517.122486106603	37.5
9	236.0	1.016434950773583	517.0050681250946	37.5
9	240.0	1.0234113453415574	517.181368348736	37.5
9	244.0	1.0132110309158404	516.947174150756	37.5
9	248.0	1.0184225128403748	516.7668248422627	37.5
9	252.0	1.0145260487164123	514.9260617203345	37.5
9	256.0	1.0222058799030627	517.0057768851784	37.5
9	260.0	1.0235495269473767	516.2044612321876	37.5
9	264.0	1.015004923666498	518.0129307416837	37.5
9	268.0	1.0212379260412723	517.5751346731136	37.5
9	272.0	1.022462070540427	517.7651956877598	37.5
9	276.0	1.0212986873725485	515.4284933767683	37.5
9	280.0	1.0219144198062418	517.7873228244721	37.5
9	284.0	1.022260738252078	519.3019068903894	37.5
9	288.0	1.0148080979317342	529.1041883421805	37.5
9	292.0	1.0219545638188752	530.8426717809242	37.5
9	296.0	1.0212944231931493	529.3040081788408	37.5
9	300.0	1.021153002692156	529.6434389768814	37.5
9	304.0	1.0221185545048876	530.5556637648633	37.5
9	308.0	1.0239431771826355	529.9367626834635	37.5
9	312.0	1.0256462683212053	530.2823824991208	37.5
9	316.0	1.0230470337193471	530.9138156263982	37.5
9	320.0	1.0235473996341502	529.7260062631537	37.5
9	324.0	1.0275905711950064	530.7138528119871	37.5
9	328.0	1.0240353422446178	530.1498031931689	37.5
9	332.0	1.0231508937288378	519.4041176788045	37.5
9	336.0	1.0242931761231568	519.0180417015976	37.5
9	340.0	1.0227324482932605	519.3985342859949	37.5
9	344.0	1.0234574602637874	518.821165146843	37.5
9	348.0	1.0322148173381462	517.1243014835825	37.5
9	352.0	1.0222000518141752	517.609460744793	37.5
9	356.0	1.0288674930236699	518.9172780801978	37.5
9	360.0	1.0257291443059162	517.1218668744227	37.5
9	364.0	1.02914400405228	516.3218818479356	37.5
9	368.0	1.0258036403659347	521.449045963063	37.5
9	372.0	1.0325575739486672	520.3122776628945	37.5
9	376.0	1.029537713279063	519.1981871256187	37.5
9	380.0	1.0289345145495832	519.5918066171583	37.5
9	384.0	1.0317111776387988	517.8554850992747	37.5
9	388.0	1.0319857269244057	518.1775515389985	37.5
9	392.0	1.030513702550973	518.2770221930907	37.5
9	396.0	1.0336905977167716	520.376330476228	37.5
9	400.0	1.0318668810467448	520.6104988266565	37.5
9	404.0	1.0360293210380656	520.1904100864374	37.5
9	408.0	1.0346957625000448	520.6905297745384	37.5
9	412.0	1.0314518280550806	518.7042953142229	37.5
9	416.0	1.0346575973665315	517.549444923762	37.5
9	420.0	1.0284130408951828	519.2845191136428	37.5
9	424.0	1.0263687881829575	525.4284654993837	37.5
9	428.0	1.0335859306950872	525.1308254774619	37.5
9	432.0	1.032067525599404	525.9785515179567	37.5
9	436.0	1.0338180639827217	526.0885199048267	37.5
9	440.0	1.0313191605338192	525.0323130974672	37.5
9	444.0	1.0356333848853934	525.6773317900421	37.5
9	448.0	1.0320626263269377	526.247048399502	37.5
9	452.0	1.0303241013929572	524.9836111095341	37.5
9	456.0	1.0339033616803324	525.1184318556247	37.5
9	460.0	1.0340203257638114	525.0702656804754	37.5
9	464.0	1.038691601037209	524.1133208527469	37.5
9	468.0	1.0388122329175682	525.4585879011277	37.5
9	472.0	1.041017370012075	524.7696235563537	37.5
9	476.0	1.0372830953458982	531.9955886443597	37.5
9	480.0	1.0408890707211877	531.642574778604	37.5
9	484.0	1.0375434784733328	531.5813423154717	37.5
9	488.0	1.0432904587423701	531.9242699923176	37.5
9	492.0	1.04178511204409	531.8814588621826	37.5
9	496.0	1.0418163381239023	530.9224002831554	37.5
9	500.0	1.0411677991819253	532.0156621641954	37.5
9	504.0	1.0393456172637843	531.6960552421067	37.5
9	508.0	1.0412389916234772	529.6121058353111	37.5
9	512.0	1.048005541386968	530.213285113599	37.5
9	516.0	1.0427782132631278	530.2499216621502	37.5
9	520.0	1.0424532728544074	526.467961405759	37.5
9	524.0	1.0416683230837804	525.3793731978706	37.5
9	528.0	1.0441631641063323	525.4246696434369	37.5
9	532.0	1.045014832126572	525.9272073854027	37.5
9	536.0	1.0374861825687538	522.9335419047331	37.5
9	540.0	1.042390271899438	522.317626222356	37.5
9	544.0	1.0465312253643542	521.502332289079	37.5
9	548.0	1.0518753202569386	521.3995262190039	37.5
9	552.0	1.0496745748778262	520.4028047394786	37.5
9	556.0	1.0461258231006516	518.3489833703319	37.5
9	560.0	1.0504405416943585	517.1122768266052	37.5
9	564.0	1.0686719221611465	500.8852273079455	37.5
9	568.0	1.0994909734186937	499.7286814556253	37.5
9	572.0	1.117926033669678	499.2554495002593	37.5
9	576.0	1.1225824556663477	500.47928958722815	37.5
9	580.0	1.120406552457594	500.48331022193656	37.5
9	584.0	1.1067449303122465	499.30670699922536	37.5
9	588.0	1.0763120337985563	498.49857925485753	37.5
9	592.0	1.0211563133950303	499.96617169117656	37.5
9	596.0	0.9793468994433486	498.88651150443536	37.5
9	600.0	0.9597288011773648	499.8833935406298	37.5
9	604.0	0.9437443450588913	500.31792148079154	37.5
9	608.0	0.9445713790107233	497.5886682442589	37.5
9	612.0	0.9359463443259192	498.8453564106327	37.5
9	616.0	0.9308189051383898	502.51003251873465	37.5
9	620.0	0.9305092862357857	499.9280438525124	37.5
9	624.0	0.9273715878366274	501.49477102061707	37.5
9	628.0	0.9264578489712939	500.7176423485142	37.5
9	632.0	0.9273764737941544	498.84108704037976	37.5
9	636.0	0.9259688829871908	501.2622758274673	37.5
9	640.0	0.9258571950523963	501.02890105203176	37.5
9	644.0	0.9249451470154119	500.8526982767713	37.5
9	648.0	0.9222237305557799	499.0252802715662	37.5
9	652.0	0.9258735634171682	498.9968725176958	37.5
9	656.0	0.9230546511936579	496.69675632171817	37.5
9	660.0	0.9295237972569297	495.9978334408992	37.5
9	664.0	0.9311605298859869	498.9216751163869	37.5
9	668.0	0.934125733342489	499.2847048667715	37.5
10	0.0	1.1489559602566897	1390.141636262001	37.5
10	4.0	1.165183627717344	1397.9021901631525	37.5
10	8.0	1.1774097287817438	1398.6021328552135	37.5
10	12.0	1.1540627263260155	1399.238679683874	37.5
10	16.0	1.122682806486091	1398.0483338074555	37.5
10	20.0	1.0746746563561502	1398.0021823294217	37.5
10	24.0	1.0403231707247007	1398.472406128738	37.5
10	28.0	1.0134990968265805	1397.7567025604503	37.5
10	32.0	1.0021169680488113	1397.865040749287	37.5
10	36.0	0.9912365470613097	1397.1972398690366	37.5
10	40.0	0.9834348903826606	1396.2562561153566	37.5
10	44.0	0.9802133495358099	1394.223453406577	37.5
10	48.0	0.9732793999531288	1395.124967593283	37.5
10	52.0	0.9771507279539122	1391.5255846753114	37.5
10	56.0	0.9771151499332417	1394.8326391245985	37.5
10	60.0	0.9689288428115649	1395.5477158241092	37.5
10	64.0	0.9687028515060516	1396.8049212151277	37.5
10	68.0	0.9673666623065786	1399.3211113674038	37.5
10	72.0	0.9725379251548248	1403.7740850269438	37.5
10	76.0	0.9727613300117348	1403.6138174722323	37.5
10	80.0	0.97268824161446	1403.8020966867402	37.5
10	84.0	0.9688631010597564	1405.8298561824834	37.5
10	88.0	0.9745488179427468	1405.0532928806144	37.5
10	92.0	0.97194487165993	1401.6426089291713	37.5
10	96.0	0.9713190904944795	1401.04899702967	37.5
10	100.0	0.9733582889217633	1400.09085453932	37.5
10	104.0	0.9783225943800906	1404.6140050773536	37.5
10	108.0	0.9766712347763621	1402.2680733825086	37.5
10	112.0	0.9839662560691963	1400.8493765139146	37.5
10	116.0	0.9797106046040911	1399.7137113474898	37.5
10	120.0	0.9768844314507267	1401.5557479163838	37.5
10	124.0	0.9773753773779376	1400.8211767380294	37.5
10	128.0	0.9814872712336695	1401.7305428611935	37.5
10	132.0	0.9809565406341771	1396.771890174403	37.5
10	136.0	0.9885305225918543	1402.2562649260562	37.5
10	140.0	0.9886558073790339	1403.3778860925363	37.5
10	144.0	0.985991563556017	1401.9601749746062	37.5
10	148.0	0.9933680307497859	1402.7783891113495	37.5
10	152.0	0.9885200170821629	1402.4095849066728	37.5
10	156.0	0.9931308353645717	1403.0212444759538	37.5
10	160.0	0.993126186496316	1401.4962611976212	37.5
10	164.0	0.9891513426008656	1403.1869440571395	37.5
10	168.0	0.9953828848876602	1398.4196704358044	37.5
10	172.0	0.9946407227063103	1402.8488332498569	37.5
10	176.0	0.994450290821614	1402.347097115031	37.5
10	180.0	0.9943590195164013	1401.2546719930967	37.5
10	184.0	0.9915302190759099	1406.296031356055	37.5
10	188.0	0.9980635352038871	1408.1011184113927	37.5
10	192.0	0.9981654605471066	1408.3994908739537	37.5
10	196.0	0.9994338233364487	1406.4471276091806	37.5
10	200.0	0.99679475984946	1406.983214774311	37.5
10	204.0	0.9964117556221835	1405.5502070497434	37.5
10	208.0	0.9930609314384932	1407.1523411621238	37.5
10	212.0	0.9989981395288409	1407.234399486572	37.5
10	216.0	0.9981877459204223	1407.131813925179	37.5
10	220.0	1.000550490855475	1408.1500453691733	37.5
10	224.0	0.9949120799665495	1405.3698662804286	37.5
10	228.0	0.9943268266559876	1406.4277073975993	37.5
10	232.0	0.9995545631710907	1406.7147397551882	37.5
10	236.0	0.9986001109873365	1403.97247919123	37.5
10	240.0	1.0047398803138954	1407.623911641843	37.5
10	244.0	0.9982235913461639	1407.0315842002342	37.5
10	248.0	0.9986659714806426	1407.7976825278358	37.5
10	252.0	0.9938156947043063	1406.5131771309173	37.5
10	256.0	0.9967171375513537	1407.6593098755252	37.5
10	260.0	0.99852765794762	1409.2551605703457	37.5
10	264.0	0.9930892590460102	1406.9656912673724	37.5
10	268.0	1.0006626166978352	1406.944530967868	37.5
10	272.0	0.9980796366865461	1408.7819037648983	37.5
10	276.0	0.9949614184581919	1408.3241634840278	37.5
10	280.0	0.9977184905769778	1409.7106181692652	37.5
10	284.0	0.9980938878960917	1409.5100564665756	37.5
10	288.0	0.9980993319724425	1426.887202013947	37.5
10	292.0	1.0025499637783406	1426.299791683459	37.5
10	296.0	0.9981314465241099	1422.9937078881055	37.5
10	300.0	1.0037076497555721	1425.0384312062974	37.5
10	304.0	1.002316079424483	1422.2844898351825	37.5
10	308.0	0.9986070337454969	1422.860617065194	37.5
10	312.0	0.996524668989234	1423.7114405094246	37.5
10	316.0	0.9987429651577934	1426.8170159506324	37.5
10	320.0	0.99689947542813	1425.0018640262256	37.5
10	324.0	0.997064715789834	1423.6960102352089	37.5
10	328.0	0.9973224834813444	1425.1689287724946	37.5
10	332.0	0.9962785734715558	1421.9475549178549	37.5
10	336.0	1.000843167108177	1419.6430506209376	37.5
10	340.0	1.0021953689708867	1421.7070160452597	37.5
10	344.0	1.002061878982436	1420.9847634416562	37.5
10	348.0	0.9954604763168895	1419.118550858123	37.5
10	352.0	1.0001139554991811	1418.026127395044	37.5
10	356.0	0.9994391663243534	1419.6195456935482	37.5
10	360.0	0.9988966259391621	1418.6957472048646	37.5
10	364.0	0.999645696323407	1418.1617370914732	37.5
10	368.0	1.0021760933924502	1417.4153032156737	37.5
10	372.0	1.0022914933369742	1416.5683361432198	37.5
10	376.0	0.998072623891646	1417.4913692439773	37.5
10	380.0	0.9952536302555788	1418.4345392462812	37.5
10	384.0	0.9995705305454421	1416.840384335126	37.5
10	388.0	0.9987192969292091	1416.057072561492	37.5
10	392.0	0.9940180471622799	1416.7558793501526	37.5
10	396.0	1.0013207422145445	1415.8392752838058	37.5
10	400.0	1.0022958113171927	1416.0049454916457	37.5
10	404.0	0.9990046863805944	1415.4635517075606	37.5
10	408.0	0.9990415278387488	1414.3523424819325	37.5
10	412.0	0.9988291151855158	1415.7242149686326	37.5
10	416.0	1.0016111335256352	1417.063414222011	37.5
10	420.0	0.9996354730445669	1416.287306092666	37.5
10	424.0	0.9953742548522817	1416.9315514592995	37.5
10	428.0	0.9987882007782858	1416.916669679293	37.5
10	432.0	0.9994716670225896	1418.0977579018086	37.5
10	436.0	1.0019119559470024	1417.0902762567666	37.5
10	440.0	0.9997837567361092	1417.4386324022037	37.5
10	444.0	0.9969826598677978	1417.5406357093375	37.5
10	448.0	0.9951461415534806	1416.0404898037764	37.5
10	452.0	0.9973062992395785	1414.9297970717396	37.5
10	456.0	0.9976614326312481	1414.4143242205191	37.5
10	460.0	0.9978653019175412	1416.037354203159	37.5
10	464.0	0.9965974481961122	1414.710102588378	37.5
10	468.0	0.9939042001637235	1415.177172874759	37.5
10	472.0	0.9966630931745775	1414.968388585611	37.5
10	476.0	1.0000879124275033	1414.3735319806929	37.5
10	480.0	0.9962697172754025	1415.4493332869115	37.5
10	484.0	0.9941027070507138	1412.9854724539089	37.5
10	488.0	0.996255815283233	1415.0424524705556	37.5
10	492.0	1.00085188433989	1413.6076457458928	37.5
10	496.0	0.9962727644052471	1415.829813043273	37.5
10	500.0	0.9961099840672429	1416.0910727328342	37.5
10	504.0	0.9931886302842012	1413.7110555722206	37.5
10	508.0	0.9952233285068024	1413.9634090466452	37.5
10	512.0	0.9968608641565928	1415.9812181235263	37.5
10	516.0	0.9923505739421266	1412.902148909182	37.5
10	520.0	0.9988456513366724	1410.7243630740456	37.5
10	524.0	0.9977206856171066	1409.9672648968367	37.5
10	528.0	0.9964374583640732	1411.5239551336044	37.5
10	532.0	0.9955774064276812	1406.613594284284	37.5
10	536.0	0.997358636474394	1410.3397764078084	37.5
10	540.0	0.9943286274603704	1407.8768031267416	37.5
10	544.0	0.9927027603455962	1405.9517741627326	37.5
10	548.0	0.9992047051045132	1406.836536008872	37.5
10	552.0	0.9926528827287084	1410.382799728888	37.5
10	556.0	0.9896769802218532	1411.4456818976348	37.5
10	560.0	0.9934527894272895	1412.417518303598	37.5
10	564.0	0.9944024700919589	1419.99328150898	37.5
10	568.0	0.9948490903036822	1418.687462916639	37.5
10	572.0	0.9931405026635254	1419.9418102603192	37.5
10	576.0	0.9956435343260586	1416.5151505577862	37.5
10	580.0	0.9951603290095452	1416.325235733369	37.5
10	584.0	0.9934825404580847	1411.1958095602904	37.5
10	588.0	0.9963438716541448	1412.690196227926	37.5
10	592.0	1.0012054787998275	1411.1022831409605	37.5
10	596.0	0.9975453370792438	1414.7039942782428	37.5
10	600.0	1.0050838116415914	1412.0251956070326	37.5
10	604.0	1.0005136661035703	1411.1933724807343	37.5
10	608.0	1.0058170997032216	1412.134638142231	37.5
10	612.0	1.0107090116954673	1412.126967190417	37.5
10	616.0	1.008996574169224	1410.3476206535613	37.5
10	620.0	1.0263834475332156	1410.9505561270344	37.5
10	624.0	1.0487212223795714	1411.2527335763036	37.5
10	628.0	1.05891819936144	1409.6621492677998	37.5
10	632.0	1.0634632314147003	1409.0476359933027	37.5
10	636.0	1.0641614728975004	1408.3967735232063	37.5
10	640.0	1.0689192891952974	1409.424788843147	37.5
10	644.0	1.059171306997731	1409.245792511044	37.5
10	648.0	1.0525539064947287	1409.3152215666282	37.5
10	652.0	1.0442075949857479	1410.2150269147853	37.5
10	656.0	1.0311894206974768	1410.470977721475	37.5
10	660.0	1.00932439027054	1410.351378745798	37.5
10	664.0	0.9799063515703441	1409.594636200893	37.5
10	668.0	0.9570206331009699	1413.921135516258	37.5
11	0.0	1.1740595301465189	1665.3602021864206	37.5
11	4.0	1.2146556974264215	1664.7585464971555	37.5
11	8.0	1.2309259692746046	1666.2243445408678	37.5
11	12.0	1.2138941802028191	1666.2198787929583	37.5
11	16.0	1.175519168932455	1665.120211059357	37.5
11	20.0	1.1307589655103771	1665.2243562570477	37.5
11	24.0	1.0754031212073683	1667.2481267349715	37.5
11	28.0	1.0462084234388387	1667.39399970135	37.5
11	32.0	1.0318058984625074	1668.843144943221	37.5
11	36.0	1.0243957290916472	1668.039195655969	37.5
11	40.0	1.0064432449647098	1668.0434841329245	37.5
11	44.0	0.9964482412648588	1670.532539611321	37.5
11	48.0	0.9963649513851361	1670.9070257746805	37.5
11	52.0	0.9880379628579552	1671.3160379812089	37.5
11	56.0	0.991925076107378	1671.5521441410017	37.5
11	60.0	0.9868801154693448	1672.8320053356647	37.5
11	64.0	0.9824984277735127	1672.2117303472714	37.5
11	68.0	0.9728528792742862	1673.4048511565347	37.5
11	72.0	0.9870258736511011	1671.8674944514376	37.5
11	76.0	0.977307333392685	1672.853141750732	37.5
11	80.0	0.9755937728315907	1673.2928762694894	37.5
11	84.0	0.9830440076799979	1672.7738628490256	37.5
11	88.0	0.9863208359464032	1670.3207634285477	37.5
11	92.0	0.9806554453552586	1668.6672652825448	37.5
11	96.0	0.986719278995709	1672.6321164685676	37.5
11	100.0	0.9918549519235285	1671.4453007107477	37.5
11	104.0	0.9915680863105849	1672.1116538026274	37.5
11	108.0	0.9894362408286893	1670.5186022044163	37.5
11	112.0	0.9920456081011368	1670.5412262590055	37.5
11	116.0	0.9897634349726422	1670.350371774655	37.5
11	120.0	0.9970492172545503	1669.6960167625696	37.5
11	124.0	0.9903479471785708	1671.8499209913073	37.5
11	128.0	0.995911035500276	1669.8306599138	37.5
11	132.0	0.9965253033591233	1669.558779035841	37.5
11	136.0	0.9996802619206806	1668.718784485006	37.5
11	140.0	0.9981810203560094	1671.849818725422	37.5
11	144.0	0.9997660838146266	1670.327922621569	37.5
11	148.0	1.0010351704739298	1670.2150132784543	37.5
11	152.0	1.0031257916089011	1669.8299537673506	37.5
11	156.0	1.004172937537839	1670.154426022911	37.5
11	160.0	1.0077700347062906	1669.2727798123803	37.5
11	164.0	1.0053512426471958	1670.4095290024325	37.5
11	168.0	1.005193530307373	1670.1376628518765	37.5
11	172.0	1.0119217294252651	1669.1958435970166	37.5
11	176.0	1.012284636140474	1668.982255079869	37.5
11	180.0	1.0089673899222036	1672.4276348806009	37.5
11	184.0	1.011692904095856	1671.3752078963432	37.5
11	188.0	1.0120977433541207	1669.9671233829995	37.5
11	192.0	1.012408442492461	1671.2841439334811	37.5
11	196.0	1.0118406392461434	1671.6184503734987	37.5
11	200.0	1.0122733121403074	1670.6717913630632	37.5
11	204.0	1.014056592706916	1670.9443486235684	37.5
11	208.0	1.0171217032512814	1671.823695670975	37.5
11	212.0	1.0106598804822653	1671.060379510247	37.5
11	216.0	1.0090085163916709	1669.2843187353678	37.5
11	220.0	1.014063289686176	1671.5082533945824	37.5
11	224.0	1.0124113012897296	1670.2006199259054	37.5
11	228.0	1.0088929245361578	1671.0513049212173	37.5
11	232.0	1.0080139828608785	1671.0867126329567	37.5
11	236.0	1.0133530754454558	1670.7429088457357	37.5
11	240.0	1.012582971090365	1670.606457557213	37.5
11	244.0	1.014745101258128	1670.3482235751517	37.5
11	248.0	1.0063107061116692	1671.3626032558388	37.5
11	252.0	1.01008359740293	1672.1900888473522	37.5
11	256.0	1.0139678492505315	1670.4470145236512	37.5
11	260.0	1.0136238856648787	1670.5000271311003	37.5
11	264.0	1.0105346671590298	1671.784829821802	37.5
11	268.0	1.013934613741987	1673.2152133320142	37.5
11	272.0	1.0100842363389013	1673.6182722523868	37.5
11	276.0	1.0114342746570062	1670.8353075281937	37.5
11	280.0	1.0094180558214392	1673.1846525753704	37.5
11	284.0	1.010867020604333	1673.1496119882238	37.5
11	288.0	1.0114534028017936	1680.349536013529	37.5
11	292.0	1.0130063405217797	1680.2029472405247	37.5
11	296.0	1.0180575500703801	1681.0669190457577	37.5
11	300.0	1.0139631471174166	1679.117621207928	37.5
11	304.0	1.0134715872232676	1679.664312298678	37.5
11	308.0	1.010542269053747	1678.934332667028	37.5
11	312.0	1.015860005175639	1680.464067704111	37.5
11	316.0	1.0088613313994406	1678.6656575178183	37.5
11	320.0	1.0103874239677935	1680.5132960205294	37.5
11	324.0	1.0111920790987392	1679.5971934941783	37.5
11	328.0	1.0082410142753762	1679.479459237637	37.5
11	332.0	1.0161394226872462	1674.8171825605489	37.5
11	336.0	1.0146548002846079	1675.1500530488352	37.5
11	340.0	1.0129976873776267	1674.399037049684	37.5
11	344.0	1.0132703298717425	1674.7641423383457	37.5
11	348.0	1.0127294758280336	1674.7101275994512	37.5
11	352.0	1.0124904996764827	1673.943003467338	37.5
11	356.0	1.0107380240506172	1674.8970165104902	37.5
11	360.0	1.0119409603023586	1673.5414276418398	37.5
11	364.0	1.0113071627249417	1674.8862040593158	37.5
11	368.0	1.011248506913627	1674.7905495438608	37.5
11	372.0	1.015848317318529	1673.1564658556165	37.5
11	376.0	1.0098592761686402	1673.3421526362606	37.5
11	380.0	1.0078393635234493	1673.66487641114	37.5
11	384.0	1.0139178423386765	1674.1787338530426	37.5
11	388.0	1.0125886720931716	1672.7195843389345	37.5
11	392.0	1.0130354438944915	1673.4958614588477	37.5
11	396.0	1.0148321470369173	1672.6160497253666	37.5
11	400.0	1.0141885686678203	1672.4755074419295	37.5
11	404.0	1.0099497949865952	1673.1584778885106	37.5
11	408.0	1.0133566089339237	1671.9904262440905	37.5
11	412.0	1.0154092774756458	1672.7856511054688	37.5
11	416.0	1.017320358652696	1671.9579673363048	37.5
11	420.0	1.0139785043787612	1671.740006494064	37.5
11	424.0	1.0087342080847517	1673.0459813297807	37.5
11	428.0	1.012103953872121	1673.5505530830085	37.5
11	432.0	1.007420960564495	1674.353978259679	37.5
11	436.0	1.012655924135517	1673.058371255006	37.5
11	440.0	1.0102025351271273	1672.8222127710203	37.5
11	444.0	1.0093855297949095	1673.449265867296	37.5
11	448.0	1.0100906341552145	1672.422145710002	37.5
11	452.0	1.0143274627327	1671.638902248198	37.5
11	456.0	1.0130593704097102	1670.6917217804332	37.5
11	460.0	1.0142546329020212	1670.931614911546	37.5
11	464.0	1.0089933502862902	1671.8115508153344	37.5
11	468.0	1.0149058677958762	1668.2843286145508	37.5
11	472.0	1.014665252841464	1667.7173688848393	37.5
11	476.0	1.0145165669237501	1666.7160431422956	37.5
11	480.0	1.0187886947946143	1666.588377103358	37.5
11	484.0	1.018170062646851	1667.776940794825	37.5
11	488.0	1.01930562589207	1667.7750351718666	37.5
11	492.0	1.0162161212460388	1666.788436147935	37.5
11	496.0	1.0134857485413375	1667.1608443042262	37.5
11	500.0	1.018265697197269	1666.3408841253397	37.5
11	504.0	1.0194576040456258	1666.7636220584664	37.5
11	508.0	1.0171916628692816	1666.614946938006	37.5
11	512.0	1.0143347641785867	1664.1926963855844	37.5
11	516.0	1.0158782332598184	1665.0835991621384	37.5
11	520.0	1.0161834437092105	1664.1235034367533	37.5
11	524.0	1.0183361572637064	1664.477268091821	37.5
11	528.0	1.0171559099766334	1664.8601214095245	37.5
11	532.0	1.0154738248355744	1662.762830362158	37.5
11	536.0	1.0145903829556122	1662.50147391687	37.5
11	540.0	1.0138650205199111	1663.2303200563622	37.5
11	544.0	1.0104927833611816	1661.959005306713	37.5
11	548.0	1.012772803283986	1662.34905187168	37.5
11	552.0	1.013543277669538	1665.1257322015854	37.5
11	556.0	1.0128815684179906	1665.253213950682	37.5
11	560.0	1.0184219996398194	1666.611106374717	37.5
11	564.0	1.0114403381980863	1668.9230513878804	37.5
11	568.0	1.017561347849477	1667.6086584862662	37.5
11	572.0	1.014484745524386	1667.396706113224	37.5
11	576.0	1.014685488794553	1669.2929229039926	37.5
11	580.0	1.0175867970910155	1670.4328981814144	37.5
11	584.0	1.0203757563468716	1667.8984487431244	37.5
11	588.0	1.0157778507243167	1668.9190522514075	37.5
11	592.0	1.020551660372704	1668.7230122885671	37.5
11	596.0	1.013303186217497	1667.7602323017145	37.5
11	600.0	1.01950270232977	1668.0464895891068	37.5
11	604.0	1.0212265177639812	1666.864015352759	37.5
11	608.0	1.0249859604666816	1666.830046690539	37.5
11	612.0	1.0207474989383825	1666.017506010244	37.5
11	616.0	1.0236147305404262	1664.5298446759748	37.5
11	620.0	1.0231994660239332	1666.000818172599	37.5
11	624.0	1.03199565226364	1666.4669328219736	37.5
11	628.0	1.029981254320141	1666.159081707195	37.5
11	632.0	1.0319255537710632	1665.4502363489164	37.5
11	636.0	1.0323356736163256	1667.424161856207	37.5
11	640.0	1.0399942705428185	1666.4912187346329	37.5
11	644.0	1.0423078729179085	1665.2558953162602	37.5
11	648.0	1.0408373754351703	1667.792005808259	37.5
11	652.0	1.0636538583193806	1665.4615652617554	37.5
11	656.0	1.0882658968592642	1666.3580396693624	37.5
11	660.0	1.1071919918143531	1666.13199707327	37.5
11	664.0	1.104978414291341	1666.7082407542784	37.5
11	668.0	1.12381616996838	1666.706965870481	37.5
12	0.0	1.1099510682203608	1798.9009527850135	37.5
12	4.0	1.1441222645999116	1799.9091381565274	37.5
12	8.0	1.172588502078927	1801.491172027013	37.5
12	12.0	1.1668104450309298	1800.344621878266	37.5
12	16.0	1.152083119671805	1799.7883626689754	37.5
12	20.0	1.1130165543433752	1799.1283013156344	37.5
12	24.0	1.0724683811645674	1800.829636826047	37.5
12	28.0	1.0363513488336382	1800.110757385253	37.5
12	32.0	1.0116917595867587	1799.8249963788903	37.5
12	36.0	1.0023200159657755	1799.4671494584306	37.5
12	40.0	0.9867694653026333	1799.6212782107436	37.5
12	44.0	0.9831461218643831	1799.3887945735955	37.5
12	48.0	0.9806766517169851	1802.1109130365971	37.5
12	52.0	0.9757644548601443	1800.0096206119397	37.5
12	56.0	0.9690266836412493	1796.9871752985744	37.5
12	60.0	0.9714130123847697	1800.2347206288046	37.5
12	64.0	0.9655468501734172	1799.3996631032298	37.5
12	68.0	0.9610373826165668	1800.5258400741056	37.5
12	72.0	0.9634067250383659	1802.5349410636984	37.5
12	76.0	0.9631039603756206	1799.637697597566	37.5
12	80.0	0.9620324150816966	1800.0630057683957	37.5
12	84.0	0.9606762383447744	1800.316667886277	37.5
12	88.0	0.9615096843198203	1800.8766654116705	37.5
12	92.0	0.9580130749695144	1800.558035338095	37.5
12	96.0	0.9656981736186503	1800.724959665456	37.5
12	100.0	0.9662630120008979	1799.8377266126895	37.5
12	104.0	0.9644777290417409	1799.9317049488268	37.5
12	108.0	0.9626997296508566	1802.085952136779	37.5
12	112.0	0.9699661271752898	1800.4957337971214	37.5
12	116.0	0.959680165672369	1801.3595190141475	37.5
12	120.0	0.9659588593135422	1800.0998915793937	37.5
12	124.0	0.9599949151981294	1801.0169277259536	37.5
12	128.0	0.9666832315164081	1802.2605853454888	37.5
12	132.0	0.9698282999719888	1797.482667043471	37.5
12	136.0	0.9725650724003996	1801.7333456546196	37.5
12	140.0	0.9712505160536071	1800.3175126804886	37.5
12	144.0	0.972252862774347	1800.1579568321663	37.5
12	148.0	0.9754559916741584	1800.2037661354912	37.5
12	152.0	0.9726902103617825	1799.7679962578516	37.5
12	156.0	0.9748010901608775	1799.6838767938618	37.5
12	160.0	0.981636638609239	1799.9731089180148	37.5
12	164.0	0.9753395752963275	1799.1149730766354	37.5
12	168.0	0.9716069263084998	1800.9706557296895	37.5
12	172.0	0.9771272184032823	1798.611454990821	37.5
12	176.0	0.9796665541060163	1799.3892458313974	37.5
12	180.0	0.9791222351040573	1798.490861649003	37.5
12	184.0	0.9800638940934397	1800.359727855191	37.5
12	188.0	0.976918534823083	1801.2375593111792	37.5
12	192.0	0.9785905276082625	1801.1102517930915	37.5
12	196.0	0.9816030871467686	1800.384707378325	37.5
12	200.0	0.9832927946104969	1800.3393065243756	37.5
12	204.0	0.9851979916441208	1799.144220428409	37.5
12	208.0	0.9818006469242737	1801.9663184485328	37.5
12	212.0	0.9814324341980499	1799.4727829880114	37.5
12	216.0	0.9829606805608198	1798.5459564259215	37.5
12	220.0	0.980292863241711	1798.6935809680313	37.5
12	224.0	0.9838573351660778	1797.8991447010403	37.5
12	228.0	0.9791791489527402	1797.7887401031817	37.5
12	232.0	0.9856251825749773	1797.4186860633988	37.5
12	236.0	0.9821168935026916	1798.1353369442927	37.5
12	240.0	0.9835392679980693	1798.3701911085109	37.5
12	244.0	0.9794037076210446	1797.9256309306088	37.5
12	248.0	0.9812126314897502	1797.2705984421968	37.5
12	252.0	0.9801998229713962	1797.411405033405	37.5
12	256.0	0.9865735671785275	1797.6168855442245	37.5
12	260.0	0.9822341449280997	1798.6166411365407	37.5
12	264.0	0.9869647161329193	1795.701204022809	37.5
12	268.0	0.9809962458000798	1796.7235375143882	37.5
12	272.0	0.9887836785834466	1795.9529787463396	37.5
12	276.0	0.9827656279608655	1799.732045960054	37.5
12	280.0	0.9868295445667862	1800.9839503233095	37.5
12	284.0	0.9845279866808166	1800.8493914735434	37.5
12	288.0	0.985469229466298	1801.768872227771	37.5
12	292.0	0.9818940616296227	1801.785777621712	37.5
12	296.0	0.9862922159810268	1802.314749548476	37.5
12	300.0	0.986117876234575	1801.859468361382	37.5
12	304.0	0.9829015021735598	1802.01360066646	37.5
12	308.0	0.98319794106496	1802.0935978132416	37.5
12	312.0	0.9859089088514904	1804.0971900349357	37.5
12	316.0	0.9814654616384828	1803.945116125479	37.5
12	320.0	0.9783218972474501	1801.781462149376	37.5
12	324.0	0.9860891701543478	1803.414575063528	37.5
12	328.0	0.9869898850849406	1802.644840768604	37.5
12	332.0	0.985091290613656	1802.2720647124493	37.5
12	336.0	0.9903127483073088	1801.621176985093	37.5
12	340.0	0.9880636061001588	1801.448871714745	37.5
12	344.0	0.9846510959506583	1802.57247490306	37.5
12	348.0	0.986608136382737	1802.0730449384164	37.5
12	352.0	0.9825357349477337	1800.8628975554082	37.5
12	356.0	0.9862522513597924	1801.5252329142857	37.5
12	360.0	0.9843978265275326	1802.7874283804356	37.5
12	364.0	0.9813668192790566	1801.264020173057	37.5
12	368.0	0.9846440584860423	1801.931243309344	37.5
12	372.0	0.9885590521335309	1801.834227174201	37.5
12	376.0	0.9822786109639273	1801.292551640926	37.5
12	380.0	0.9821271364193028	1801.3702827296574	37.5
12	384.0	0.9847636557329893	1801.780778773416	37.5
12	388.0	0.9895340004231262	1802.1232115879504	37.5
12	392.0	0.9866903889812081	1801.9862574688648	37.5
12	396.0	0.9889196267647336	1801.7479208720583	37.5
12	400.0	0.9866284999890405	1801.568967188434	37.5
12	404.0	0.9875934143714078	1801.7792353116915	37.5
12	408.0	0.9852026847995858	1800.9838304265377	37.5
12	412.0	0.9882298114746373	1801.8356085804216	37.5
12	416.0	0.9884566662762899	1802.2161827335972	37.5
12	420.0	0.9836493007770878	1801.5311215254253	37.5
12	424.0	0.9871917919329175	1802.1000381046013	37.5
12	428.0	0.9898477427662455	1800.981980618069	37.5
12	432.0	0.9840512166701287	1801.728538574696	37.5
12	436.0	0.985938907127154	1801.1589204625654	37.5
12	440.0	0.9823564557222061	1802.156621459904	37.5
12	444.0	0.9902665906182234	1800.927051395774	37.5
12	448.0	0.9832779524978228	1802.2683644510728	37.5
12	452.0	0.9849925801701412	1801.1354481645255	37.5
12	456.0	0.987386582673092	1801.838845308651	37.5
12	460.0	0.9803593676535903	1801.3489705023037	37.5
12	464.0	0.9841004400958249	1801.7165420804397	37.5
12	468.0	0.9863596705729877	1803.372662596665	37.5
12	472.0	0.9885552738787396	1805.025566410124	37.5
12	476.0	0.9908832820505914	1803.751325951864	37.5
12	480.0	0.9874858853052567	1803.0457640742309	37.5
12	484.0	0.9845481077306707	1804.9229998446988	37.5
12	488.0	0.9893917303201792	1803.4078841551411	37.5
12	492.0	0.9860315317985228	1803.855902698155	37.5
12	496.0	0.9875301236333253	1803.9912940067636	37.5
12	500.0	0.993406087974508	1803.3945579274969	37.5
12	504.0	0.9925799729186288	1802.8572587381843	37.5
12	508.0	0.9950076879375841	1802.3497747907495	37.5
12	512.0	0.9959035124723367	1803.9527653262403	37.5
12	516.0	0.9909149161868641	1803.37999275353	37.5
12	520.0	0.9861257596083436	1804.7525809029896	37.5
12	524.0	0.9932777530854086	1804.6477702262812	37.5
12	528.0	0.9900582054696457	1802.790271474768	37.5
12	532.0	0.9894441202887324	1803.067478338849	37.5
12	536.0	0.989889456125821	1800.531901743468	37.5
12	540.0	0.9944886109488066	1801.1635137161436	37.5
12	544.0	0.9903273759936205	1799.8134049561304	37.5
12	548.0	0.9977321873279782	1801.0748869055867	37.5
12	552.0	0.9893808976347386	1803.092946213554	37.5
12	556.0	0.9891054463530159	1804.8998094708224	37.5
12	560.0	0.9921188382993248	1802.66239746479	37.5
12	564.0	0.993123318065059	1803.8683906438484	37.5
12	568.0	1.0025814453337105	1801.1561266354956	37.5
12	572.0	0.9974327666227026	1803.1017733575488	37.5
12	576.0	0.996482674829725	1802.6738086051607	37.5
12	580.0	1.0002420082181294	1801.6031676925056	37.5
12	584.0	1.0016800423852934	1802.7630782482568	37.5
12	588.0	1.007742388036025	1801.0919463424325	37.5
12	592.0	1.0066863463374238	1800.447041554742	37.5
12	596.0	1.0113564639255808	1801.0114130790057	37.5
12	600.0	1.0138830533838372	1801.282072994061	37.5
12	604.0	1.01022048272789	1801.2912659267663	37.5
12	608.0	1.0185503852711069	1800.4391123622163	37.5
12	612.0	1.0152627362919948	1800.6744949925126	37.5
12	616.0	1.011262624272098	1801.2397060094463	37.5
12	620.0	1.0135029694972388	1800.225234712766	37.5
12	624.0	1.0198466429725017	1800.2413028924784	37.5
12	628.0	1.0241937863332535	1800.5281341738353	37.5
12	632.0	1.016587735738026	1801.614127523423	37.5
12	636.0	1.0170566131082817	1801.187442960253	37.5
12	640.0	1.021425607173851	1800.303962361992	37.5
12	644.0	1.0168524344073586	1801.2475870375897	37.5
12	648.0	1.019494364371762	1800.6158555684035	37.5
12	652.0	1.0138340670150874	1800.9182957473906	37.5
12	656.0	1.0143136096103134	1800.6546926861108	37.5
12	660.0	1.012881007432016	1800.1657055466571	37.5
12	664.0	1.0154228923836457	1800.8826757729526	37.5
12	668.0	1.015242777808063	1800.6935763889371	37.5
13	0.0	1.1495637139941373	1148.9865566649255	37.5
13	4.0	1.179472702391997	1153.9409756507962	37.5
13	8.0	1.1956259957756015	1155.1466231852	37.5
13	12.0	1.1784812602145305	1153.4252036685211	37.5
13	16.0	1.1527907139991496	1154.467886565404	37.5
13	20.0	1.0980683588910845	1153.433254240909	37.5
13	24.0	1.0568608468021439	1153.6813531196308	37.5
13	28.0	1.026575981796833	1154.3349700484189	37.5
13	32.0	1.0116604863565848	1153.6300009782435	37.5
13	36.0	1.0013056492157495	1152.3690433428887	37.5
13	40.0	0.994255419025707	1152.4397042283872	37.5
13	44.0	0.9879476705828307	1152.691726115736	37.5
13	48.0	0.9874682074589919	1153.428423577923	37.5
13	52.0	0.982323358729077	1151.1273508865197	37.5
13	56.0	0.9795531353452555	1150.9471000703836	37.5
13	60.0	0.9801639183408584	1152.388942185115	37.5
13	64.0	0.9747206514137152	1149.9506728695535	37.5
13	68.0	0.9778686654170987	1152.2189081039403	37.5
13	72.0	0.9789555336502953	1155.4567355820984	37.5
13	76.0	0.97376396603246	1150.720390883894	37.5
13	80.0	0.9748426142386059	1150.2364084841397	37.5
13	84.0	0.973300062299885	1153.2991132480174	37.5
13	88.0	0.980706440506622	1150.6030606252575	37.5
13	92.0	0.9799027545436747	1154.3015800932842	37.5
13	96.0	0.979560976872933	1149.6492480833233	37.5
13	100.0	0.983118925706348	1150.9708952700346	37.5
13	104.0	0.9843425429338637	1151.5468129080398	37.5
13	108.0	0.9814836160935789	1151.657659054443	37.5
13	112.0	0.9874596055425413	1150.9961003781996	37.5
13	116.0	0.9828971821470007	1153.6596194061058	37.5
13	120.0	0.9941276678115782	1150.886111200122	37.5
13	124.0	0.9873586093696043	1152.8425289312977	37.5
13	128.0	0.988544352042102	1153.142723618294	37.5
13	132.0	0.9904724984235344	1151.8448956169584	37.5
13	136.0	0.9933131978712995	1153.432506041222	37.5
13	140.0	0.9918915271531606	1153.958656954156	37.5
13	144.0	0.9953113483168335	1154.1956343063086	37.5
13	148.0	1.001481809038676	1159.6633826799125	37.5
13	152.0	0.9973742184690192	1159.1075384778303	37.5
13	156.0	0.9981354071494525	1159.9414012207594	37.5
13	160.0	0.9976176272539508	1161.7022899868057	37.5
13	164.0	0.9939784481624574	1158.2855665078084	37.5
13	168.0	1.0020806932794155	1160.3414905208008	37.5
13	172.0	1.0015177292478796	1162.7093731544592	37.5
13	176.0	1.0016800785525812	1160.4141478688234	37.5
13	180.0	1.002186576458166	1161.7380842746486	37.5
13	184.0	0.9962963065410321	1168.450023862247	37.5
13	188.0	1.0008921118278133	1169.2978024246174	37.5
13	192.0	1.0024305612939144	1167.6304327692335	37.5
13	196.0	1.0044602614272629	1167.985993342109	37.5
13	200.0	1.0059067818566656	1168.5754020130282	37.5
13	204.0	1.002889827597608	1169.085494710457	37.5
13	208.0	1.0001876535516483	1168.144215563222	37.5
13	212.0	1.005386486265918	1166.1624017657796	37.5
13	216.0	1.0010209793411775	1167.973692489322	37.5
13	220.0	1.0024517620605629	1170.6888618232497	37.5
13	224.0	1.0032930179665076	1171.8593078630747	37.5
13	228.0	1.00578366392054	1170.1525368941109	37.5
13	232.0	1.0048183867929148	1172.5473591896853	37.5
13	236.0	1.0037183116267578	1170.3438855352963	37.5
13	240.0	1.0107095004292095	1171.581218841271	37.5
13	244.0	1.003557326296094	1171.5032639385315	37.5
13	248.0	1.0034581434743193	1170.883660932753	37.5
13	252.0	1.002640904871836	1170.034873855721	37.5
13	256.0	1.007485079836715	1172.1463079240518	37.5
13	260.0	1.0059537393905853	1169.8991198402623	37.5
13	264.0	1.0088289577494138	1175.25636999107	37.5
13	268.0	1.0051390017819624	1178.1338943047738	37.5
13	272.0	1.0050138842545886	1177.769052742683	37.5
13	276.0	1.0024691653470374	1174.9298540556117	37.5
13	280.0	1.0018943915298022	1175.8205103289822	37.5
13	284.0	1.002495367720981	1176.0270063846813	37.5
13	288.0	1.0068635354864974	1187.2023345217096	37.5
13	292.0	1.0038947828417586	1184.6795328488436	37.5
13	296.0	1.0070031274107998	1184.7808403081688	37.5
13	300.0	1.0024819602269752	1186.5162645376824	37.5
13	304.0	1.0056346305115045	1186.7049125040835	37.5
13	308.0	1.0000835927866698	1190.2028660229162	37.5
13	312.0	1.006002406224692	1190.8906799505369	37.5
13	316.0	0.9998484971488314	1190.1600160552762	37.5
13	320.0	1.0045796207290212	1188.4339578060174	37.5
13	324.0	1.0050677276247175	1188.2792368536095	37.5
13	328.0	1.0064436754801072	1189.499521420128	37.5
13	332.0	1.0097442282133149	1194.443560915449	37.5
13	336.0	1.0034063570130825	1192.3224629162737	37.5
13	340.0	1.0102614471398108	1191.6316260523922	37.5
13	344.0	1.0060801884796249	1192.30109022036	37.5
13	348.0	1.004479185905516	1192.169629443243	37.5
13	352.0	1.003182480408741	1193.9612607012689	37.5
13	356.0	1.003442611617503	1190.2125339891052	37.5
13	360.0	1.0075871218115615	1191.623931537399	37.5
13	364.0	1.0047875820654428	1191.21286857447	37.5
13	368.0	1.0064339063802108	1193.2300114288446	37.5
13	372.0	1.0059625592324473	1193.16321026405	37.5
13	376.0	1.0037416989855912	1191.1289061296438	37.5
13	380.0	1.0038305622889705	1191.0057804129387	37.5
13	384.0	1.0089911302570647	1188.7357653571432	37.5
13	388.0	1.0050596199503996	1188.9429396028693	37.5
13	392.0	0.9987425069197442	1190.505011197973	37.5
13	396.0	1.0066752269851562	1188.9825165036916	37.5
13	400.0	1.005644293692102	1189.4524895897607	37.5
13	404.0	1.0060874505664583	1188.2115885705691	37.5
13	408.0	1.0051601520448266	1189.0030223463823	37.5
13	412.0	1.0031643280448517	1187.9514188491764	37.5
13	416.0	1.006504212046732	1189.5195748062176	37.5
13	420.0	1.0031350452362036	1187.7263644426212	37.5
13	424.0	0.9996998060563447	1189.6614697677956	37.5
13	428.0	1.0051740096768087	1190.1605020125655	37.5
13	432.0	0.9963747086043186	1190.4867485763086	37.5
13	436.0	1.0015790300075367	1189.6720508135315	37.5
13	440.0	1.0054355010891554	1188.0131136224247	37.5
13	444.0	1.0043426834785274	1188.0132741410257	37.5
13	448.0	1.001661397665864	1189.123385870669	37.5
13	452.0	1.000644095050577	1185.3543123262868	37.5
13	456.0	1.003716307918437	1188.9515463728785	37.5
13	460.0	1.0046544873078962	1190.733090475478	37.5
13	464.0	1.002047285789663	1187.9725527141384	37.5
13	468.0	1.0007928510016135	1187.042666404145	37.5
13	472.0	1.003653632287616	1189.7138369372856	37.5
13	476.0	1.0015504016683632	1189.298872968203	37.5
13	480.0	0.9990325279124457	1186.5940533820976	37.5
13	484.0	1.001979333342297	1184.2269989173808	37.5
13	488.0	1.0017000382822372	1188.324899788824	37.5
13	492.0	1.0017006663585417	1188.313664770755	37.5
13	496.0	1.0013142768321304	1184.297529622268	37.5
13	500.0	0.9986741431802071	1184.6278963753482	37.5
13	504.0	1.0042136908131745	1186.5127071806348	37.5
13	508.0	0.9980079383388589	1184.2049046602392	37.5
13	512.0	1.001772272281829	1183.4247354205218	37.5
13	516.0	1.0019080365623352	1186.0850569527715	37.5
13	520.0	1.0028189025707717	1188.314230515895	37.5
13	524.0	1.0039898179792857	1185.924770894896	37.5
13	528.0	1.0025835988309826	1184.903193982397	37.5
13	532.0	1.0013198514806416	1183.7783042985125	37.5
13	536.0	1.0034097971287024	1185.6880961989866	37.5
13	540.0	1.0007303061953632	1183.4995128276073	37.5
13	544.0	0.995688415905531	1183.095544760849	37.5
13	548.0	1.007220831487754	1181.5615087742174	37.5
13	552.0	0.994842332940592	1183.4746720521632	37.5
13	556.0	1.002915235682509	1187.2379646494878	37.5
13	560.0	1.001285567064698	1187.2244603678305	37.5
13	564.0	1.0018699731380565	1183.7596087927288	37.5
13	568.0	1.0054380929543096	1185.2888010065508	37.5
13	572.0	0.9978079866787881	1183.923161221441	37.5
13	576.0	1.002472205481845	1189.8278500587105	37.5
13	580.0	1.0036747003613697	1186.654902961847	37.5
13	584.0	1.0036745740681035	1179.7554446038243	37.5
13	588.0	1.005751279229554	1186.6962689703655	37.5
13	592.0	1.0038106802847326	1183.5970971797417	37.5
13	596.0	1.0063342843851983	1183.2406172389851	37.5
13	600.0	1.009518300026044	1183.722889427368	37.5
13	604.0	1.0114586203715894	1186.616718836957	37.5
13	608.0	1.0107581269634192	1183.2056594099467	37.5
13	612.0	1.0100025905893029	1184.422701248841	37.5
13	616.0	1.01480764238746	1179.3703360172542	37.5
13	620.0	1.0212674948844216	1177.9776291225155	37.5
13	624.0	1.0345243732934277	1177.6872162474845	37.5
13	628.0	1.0539693192813973	1179.761119698364	37.5
13	632.0	1.0692311039084283	1180.6518250478218	37.5
13	636.0	1.0760625224382707	1179.8173546475473	37.5
13	640.0	1.079993494018221	1180.1552461752872	37.5
13	644.0	1.0769349713945215	1179.126060022105	37.5
13	648.0	1.078072174287031	1180.4416339550962	37.5
13	652.0	1.0666320854735694	1180.6538422839822	37.5
13	656.0	1.0559785700080677	1179.6993880881205	37.5
13	660.0	1.0374433492382586	1177.737440758993	37.5
13	664.0	1.0193777885583173	1179.4535291218024	37.5
13	668.0	0.995554411082376	1178.8549487372854	37.5
14	0.0	1.1142557884670137	304.34733614795505	37.5
14	4.0	1.1531999762465195	311.060703250355	37.5
14	8.0	1.1514791439392256	311.95192212087096	37.5
14	12.0	1.1331813004345181	312.9455138936072	37.5
14	16.0	1.0860645623453822	312.9213001631284	37.5
14	20.0	1.0217107656968674	314.30954208914625	37.5
14	24.0	0.988722823406754	313.70783551018576	37.5
14	28.0	0.9846536906501233	313.3390468683768	37.5
14	32.0	0.9682301693894093	314.0478637172721	37.5
14	36.0	0.9630731576730257	312.04311887181194	37.5
14	40.0	0.9479585456563961	311.90348098457144	37.5
14	44.0	0.9534386651473536	311.47576453849365	37.5
14	48.0	0.946901625345252	310.25590370013657	37.5
14	52.0	0.9452571404411018	309.0860445178793	37.5
14	56.0	0.9463946664641812	309.7328109511836	37.5
14	60.0	0.9492560049954485	308.7991483839504	37.5
14	64.0	0.9438363946300917	308.89831060836826	37.5
14	68.0	0.9510415232154534	310.11677514659	37.5
14	72.0	0.9528647191531722	309.02901067412563	37.5
14	76.0	0.9500267695620593	309.7243980395485	37.5
14	80.0	0.9538013114782549	309.7201918050037	37.5
14	84.0	0.9536798467126615	309.5617386653929	37.5
14	88.0	0.9688279666267956	310.0040604603502	37.5
14	92.0	0.9612810860964337	308.1674004066832	37.5
14	96.0	0.9632614250196351	308.2043985900757	37.5
14	100.0	0.9689584647813988	308.7685482801206	37.5
14	104.0	0.9692423826156666	307.85215865832083	37.5
14	108.0	0.9743346000706175	307.6185870130478	37.5
14	112.0	0.9768036664249145	307.3499313697988	37.5
14	116.0	0.9773835572584904	300.5722874312178	37.5
14	120.0	0.9858435406062558	299.57050604823417	37.5
14	124.0	0.9839823695459939	300.5725105722817	37.5
14	128.0	0.9875552086465245	300.38859955685456	37.5
14	132.0	0.989869525187771	299.8691280437204	37.5
14	136.0	0.9945576606800524	287.1056881148362	37.5
14	140.0	0.9958925193778334	285.3936622874332	37.5
14	144.0	1.0036612660837796	286.5555006283015	37.5
14	148.0	1.0021888294673271	284.09659720498587	37.5
14	152.0	1.002043953232286	283.81072176075014	37.5
14	156.0	1.0072461265554105	283.6966706204274	37.5
14	160.0	1.0096527363117693	283.511424906295	37.5
14	164.0	1.0082988397689543	282.9941927524874	37.5
14	168.0	1.0054209085905734	283.0225339680416	37.5
14	172.0	1.0130743928286048	282.21870039257885	37.5
14	176.0	1.0157563734911577	282.289484563465	37.5
14	180.0	1.0138307168389389	280.422712234534	37.5
14	184.0	1.0126980066569184	280.7044732200178	37.5
14	188.0	1.0166250873029385	281.21591733267127	37.5
14	192.0	1.0189600059372994	280.1201139306393	37.5
14	196.0	1.0132994915513245	280.0107750940772	37.5
14	200.0	1.0148978593441127	279.7763658730121	37.5
14	204.0	1.0179038547438235	279.483614466363	37.5
14	208.0	1.0205901014963645	279.50143262175817	37.5
14	212.0	1.027862316948066	278.0601019297282	37.5
14	216.0	1.0237686801867467	279.0672072509544	37.5
14	220.0	1.0214333488319352	278.8822966614272	37.5
14	224.0	1.0283089219657027	278.8782784871529	37.5
14	228.0	1.0302027425029225	278.0454194264818	37.5
14	232.0	1.0217091281608341	279.1979712925878	37.5
14	236.0	1.02825108785497	277.62195615711664	37.5
14	240.0	1.0333506148909375	278.67790703916035	37.5
14	244.0	1.0283138600892843	280.4245485789414	37.5
14	248.0	1.031763138656618	280.9205169890397	37.5
14	252.0	1.0288951703591243	280.8564077588471	37.5
14	256.0	1.0359114464242734	281.0175977957937	37.5
14	260.0	1.0357847010716823	280.75783065829603	37.5
14	264.0	1.0326330638027124	279.7867263930046	37.5
14	268.0	1.0354112656046957	279.596041784894	37.5
14	272.0	1.0277998214441455	278.64769610795213	37.5
14	276.0	1.0396890908238854	277.84274716422897	37.5
14	280.0	1.0373497535065235	278.56829866999834	37.5
14	284.0	1.0388804621526073	277.9626197431708	37.5
14	288.0	1.041390888769595	271.0754433040606	37.5
14	292.0	1.0399391322844884	272.1457286794333	37.5
14	296.0	1.0423309407896073	270.5667494074781	37.5
14	300.0	1.0433047946285028	271.94361745872635	37.5
14	304.0	1.0443990614585914	269.71075362494	37.5
14	308.0	1.0450263735241712	268.2539946100507	37.5
14	312.0	1.0467839913346921	268.71719893480105	37.5
14	316.0	1.0482022208764512	266.6729527780445	37.5
14	320.0	1.0476855965193224	268.6793584861209	37.5
14	324.0	1.0479932900014515	268.7234405375361	37.5
14	328.0	1.0417058424764076	271.09069005246664	37.5
14	332.0	1.0477101707810461	276.83382174390937	37.5
14	336.0	1.0422919651038562	278.1926153870293	37.5
14	340.0	1.043534998815914	277.9343482956045	37.5
14	344.0	1.0476729647761713	277.20423596816056	37.5
14	348.0	1.0471784772640425	278.2801468501964	37.5
14	352.0	1.0439234393383447	276.6029292063875	37.5
14	356.0	1.0452773653773535	276.62421656264564	37.5
14	360.0	1.0511270479199175	276.77167606809377	37.5
14	364.0	1.0503393187465822	277.3322292625734	37.5
14	368.0	1.0546184558676102	276.4215545866307	37.5
14	372.0	1.0513163088628343	275.4572139752707	37.5
14	376.0	1.0583590919139472	276.15384130776096	37.5
14	380.0	1.0559626826366204	276.55488381522537	37.5
14	384.0	1.0554489977195443	277.0969734593661	37.5
14	388.0	1.0577111587094101	276.70268590742137	37.5
14	392.0	1.054150445030955	277.1114788424	37.5
14	396.0	1.051485246071623	277.84714888781104	37.5
14	400.0	1.0546470317941374	278.57210660280856	37.5
14	404.0	1.057160111710996	276.83432465962085	37.5
14	408.0	1.0559000171224355	275.9029681850255	37.5
14	412.0	1.0532982372325639	276.28547731269776	37.5
14	416.0	1.0597557595602247	276.8124115187674	37.5
14	420.0	1.0551681668063	277.2154116106964	37.5
14	424.0	1.0610364484607027	272.505575556607	37.5
14	428.0	1.0678344776051103	271.3097318556476	37.5
14	432.0	1.0656079575577435	272.3005363016258	37.5
14	436.0	1.066499611126133	271.4604194758478	37.5
14	440.0	1.063793988362888	273.1656334414937	37.5
14	444.0	1.069134809610631	271.2367182977044	37.5
14	448.0	1.069598839683184	270.88077795267606	37.5
14	452.0	1.0724542473088576	269.9927260113687	37.5
14	456.0	1.0818997234566576	269.02888628444254	37.5
14	460.0	1.0917127856875322	269.2923281351781	37.5
14	464.0	1.1117015650756752	269.7845690041161	37.5
14	468.0	1.1434855890392561	269.2879441609835	37.5
14	472.0	1.1571715066099102	269.33807795561324	37.5
14	476.0	1.1575706608993488	268.3874958968842	37.5
14	480.0	1.1467586347505856	267.6203474946045	37.5
14	484.0	1.1166683300340303	267.4638019744433	37.5
14	488.0	1.0629957041681621	270.5977679501398	37.5
14	492.0	1.0165576385655752	271.18328781948867	37.5
14	496.0	0.99389805621353	270.6716121586328	37.5
14	500.0	0.9849738269100645	270.436537898203	37.5
14	504.0	0.9776668359033112	270.94992176434863	37.5
14	508.0	0.9723893591702467	269.0747290668556	37.5
14	512.0	0.9704602168103547	266.8751480579767	37.5
14	516.0	0.9665223183463513	265.7422368438974	37.5
14	520.0	0.9652104323848233	262.3312461821627	37.5
14	528.0	0.9572311047363691	260.44010405661714	37.5
14	532.0	0.963889393420917	259.67239570184006	37.5
14	536.0	0.9573670508190798	256.9352386498476	37.5
14	540.0	0.9615544930181037	262.2849569734456	37.5
14	544.0	0.9602417746487731	261.09568230397065	37.5
14	548.0	0.9655742718184904	261.5145912483573	37.5
14	552.0	0.9628073630307796	263.2818418960178	37.5
14	556.0	0.956729552208269	265.1908203394722	37.5
14	560.0	0.9645838808414191	261.5588208285882	37.5
14	564.0	0.9692094296720434	262.9396265076349	37.5
14	568.0	0.9676615300857375	260.469894912242	37.5
14	572.0	0.9645807255182192	262.8766473654424	37.5
14	576.0	0.9690234567851995	262.9178829099254	37.5
14	580.0	0.9730064128049685	262.56791666586435	37.5
14	584.0	0.967691997975664	261.63963920175775	37.5
14	588.0	0.9759550648526293	261.30546713020595	37.5
14	592.0	0.9758260563913248	263.19000598150825	37.5
14	596.0	0.977900587459938	263.191974914835	37.5
14	600.0	0.9773144050258052	262.5902482916255	37.5
14	604.0	0.9787384614221823	260.9533154425257	37.5
14	608.0	0.9852309448775518	261.603734371344	37.5
14	612.0	0.9777830948629541	261.76274385866446	37.5
14	616.0	0.9850340839156896	261.5272401717957	37.5
14	620.0	0.9864385267032183	261.4351381311837	37.5
14	624.0	0.9925951075974991	260.2087155065729	37.5
14	628.0	0.9841825229524441	262.1165593672333	37.5
14	632.0	0.9923772803641092	260.71747632988104	37.5
14	636.0	0.9929985054476326	261.07115886591026	37.5
14	640.0	0.9934259616023594	260.9346311480794	37.5
[truncated: 15,750 more rows]
