# Supplementary material for: Mechanistic origins of temperature scaling in the early embryonic cell cycle
Source: Nat Commun. 2025 Aug 28;16:8045. doi: 10.1038/s41467-025-62918-0 (PMC12394406; doi:10.1038/s41467-025-62918-0)
Supplement: Supplementary file 12 — Source Data [file 41467_2025_62918_MOESM12_ESM.zip › Source_Data_NatComm/Fig4/09-20-24/Pos30_processed_spots.csv]

TRACK_ID	TIME	RATIO	POSITION_X	RADIUS
15	0.0	1.1343171451697134	274.5526361861524	37.5
15	4.0	1.1714403664162634	275.45129690183563	37.5
15	8.0	1.1588484998825412	276.9147725098424	37.5
15	12.0	1.1204043361218443	275.78883760162614	37.5
15	16.0	1.0482713019404126	273.7868776884563	37.5
15	20.0	1.0047614424588258	272.61993734317826	37.5
15	24.0	0.985568608063312	271.09719259806485	37.5
15	28.0	0.9750241005455467	273.7393952357233	37.5
15	32.0	0.9656869485199493	273.7920114641335	37.5
15	36.0	0.9653499977579011	276.0100653883616	37.5
15	40.0	0.9672605740755886	277.7841532000154	37.5
15	44.0	0.9584835284501588	275.2059996789165	37.5
15	48.0	0.9628173479321596	275.3185454062215	37.5
15	52.0	0.9669814862861515	274.8677220889127	37.5
15	56.0	0.9700275448848025	274.8999803142953	37.5
15	60.0	0.9686066430873198	278.15437297896653	37.5
15	64.0	0.9715657931088316	276.6842425645435	37.5
15	68.0	0.9718017210041717	274.16307749071524	37.5
15	72.0	0.9746480277429452	276.52238612172346	37.5
15	76.0	0.9762303752589739	276.32298517943	37.5
15	80.0	0.9832813038723462	277.20160618286553	37.5
15	84.0	0.9858852498768471	275.87953758961834	37.5
15	88.0	0.9903441906566747	276.23950351159664	37.5
15	92.0	0.9968662281624765	274.93513318642204	37.5
15	96.0	0.9981562184505898	274.6596044365979	37.5
15	100.0	1.0004879671036435	275.41799244865814	37.5
15	104.0	1.003188758553427	274.57595252013925	37.5
15	108.0	1.0052798633133007	274.896968468747	37.5
15	112.0	1.0080787228073265	275.3654623498271	37.5
15	116.0	1.0089145305881517	273.5148276050229	37.5
15	120.0	1.018072309362622	274.3215596143787	37.5
15	124.0	1.0196608479116824	276.07036646613466	37.5
15	128.0	1.0232589489599135	274.373249408446	37.5
15	132.0	1.0257199289243193	274.9721702912853	37.5
15	136.0	1.0228739449688034	274.55121686611875	37.5
15	140.0	1.0253361475321692	273.0607873106249	37.5
15	144.0	1.0331974511541062	277.27843452962026	37.5
15	148.0	1.0303870266194073	275.7834277876086	37.5
15	152.0	1.0270013302548868	276.2337659592863	37.5
15	156.0	1.0307897145242408	275.3932693196589	37.5
15	160.0	1.0411481895284591	274.55594486545687	37.5
15	164.0	1.0361328207756755	273.6703322924112	37.5
15	168.0	1.043269409354483	274.6957956626878	37.5
15	172.0	1.0443220333551388	273.5453481798359	37.5
15	176.0	1.0406147154258933	273.8324695147268	37.5
15	180.0	1.0413592705013597	273.4957484449272	37.5
15	184.0	1.0466675013545228	272.7446632528126	37.5
15	188.0	1.0419624906483858	273.9843712675245	37.5
15	192.0	1.046625215263385	272.41287837914086	37.5
15	196.0	1.0474313945289868	273.5795688527812	37.5
15	200.0	1.0497751350569464	272.71049791509495	37.5
15	204.0	1.0549399316406265	273.0349077521887	37.5
15	208.0	1.047432463990609	272.1603050961854	37.5
15	212.0	1.050768382593768	273.6254060737702	37.5
15	216.0	1.052898090265487	271.01425829393827	37.5
15	220.0	1.0521181684887417	272.45612924380976	37.5
15	224.0	1.0592471873590947	273.3488370939683	37.5
15	228.0	1.0577256942812177	272.4509508120289	37.5
15	232.0	1.056654924015699	273.68696156138765	37.5
15	236.0	1.065181815714038	273.1604767588401	37.5
15	240.0	1.0666890904513708	272.609620990279	37.5
15	244.0	1.067834736023966	272.283167868866	37.5
15	248.0	1.0819549919518054	274.27016565002305	37.5
15	252.0	1.108710521991615	273.69844100370693	37.5
15	256.0	1.139382400678889	274.0642421298283	37.5
15	260.0	1.150593079183752	274.16263613460285	37.5
15	264.0	1.1497469549739572	273.88334366325694	37.5
15	268.0	1.124011473288321	270.76603004395326	37.5
15	272.0	1.0584450701468242	270.61667210071283	37.5
15	276.0	1.0165837162800342	268.72269338517043	37.5
15	280.0	0.9933258183805747	268.8818028323734	37.5
15	284.0	0.9842830005514243	268.6013926971372	37.5
15	288.0	0.9759247601016725	265.94310623859	37.5
15	292.0	0.9697446447311153	265.5851257240755	37.5
15	296.0	0.9677634544442583	266.871941634072	37.5
15	300.0	0.9655253883120709	267.8542971104125	37.5
15	304.0	0.9624002355897611	267.1430456827477	37.5
15	308.0	0.9604669607770406	267.9724909911855	37.5
15	312.0	0.9594437938327327	270.4909907882885	37.5
15	316.0	0.9577864101810828	272.6927537005668	37.5
15	320.0	0.959695477759628	271.61905892698803	37.5
15	324.0	0.9672337551286729	272.4421376840928	37.5
15	328.0	0.9601735766088279	271.50119166430034	37.5
15	332.0	0.9630156432703569	272.5441877930278	37.5
15	336.0	0.9687472835548563	272.65537101921615	37.5
15	340.0	0.9696089480030492	271.6391357031696	37.5
15	344.0	0.9663362509977307	272.6640632787621	37.5
15	348.0	0.9720695560978353	271.0498228365123	37.5
15	352.0	0.9739248553348818	273.8938558996505	37.5
15	356.0	0.9770120140687859	273.1846827742913	37.5
15	360.0	0.9799909077628653	272.286826593313	37.5
15	364.0	0.9805409915654518	270.2235311084322	37.5
15	368.0	0.9806717759502273	273.2177607777447	37.5
15	372.0	0.9852820068481756	272.5084867594544	37.5
15	376.0	0.9811396257783578	272.0978570744215	37.5
15	380.0	0.9922155062446889	272.35034440309136	37.5
15	384.0	0.9884003134667763	272.41642652201256	37.5
15	388.0	0.9962468938757053	272.53166748014485	37.5
15	392.0	0.9922306746134673	273.34443442977096	37.5
15	396.0	0.9933190141114029	272.9589500997389	37.5
15	400.0	0.9998321812715587	274.2958872323168	37.5
15	404.0	0.9942611803105466	273.02669288232573	37.5
15	408.0	0.9971003335447666	273.7950474394101	37.5
15	412.0	0.9998172008702371	271.51189765878047	37.5
15	416.0	1.0015229788557436	272.1139984860606	37.5
15	420.0	1.0001604496554173	270.49779439722977	37.5
15	424.0	1.0076895705386335	271.05411797789145	37.5
15	428.0	1.0025833652843923	271.29257651560147	37.5
15	432.0	1.002187833823237	270.590955446614	37.5
15	436.0	1.0070754386086542	272.4554170176285	37.5
15	440.0	1.0064917829841138	273.53879657100026	37.5
15	444.0	1.0066723297478377	272.39177245037706	37.5
15	448.0	1.009152507117191	271.26171867256363	37.5
15	452.0	1.0098719598948604	271.96964540334045	37.5
15	456.0	1.0118917377111498	272.0925908951651	37.5
15	460.0	1.0137356433663984	273.7609318372419	37.5
15	464.0	1.0080020367436993	272.38437890085936	37.5
15	468.0	1.0144932751608053	273.45207709964683	37.5
15	472.0	1.017573072288205	272.4764689830238	37.5
15	476.0	1.0136528660634472	272.58478511982025	37.5
15	480.0	1.0136250767618296	272.3233593517414	37.5
15	484.0	1.016147993069297	271.79403190073475	37.5
15	488.0	1.0150736590578735	272.3855811811233	37.5
15	492.0	1.0153198619870267	271.74049666958064	37.5
15	496.0	1.0153071860895753	270.92741444714426	37.5
15	500.0	1.0200544521220243	272.1435466681142	37.5
15	504.0	1.0200694797967524	270.98251314005813	37.5
15	508.0	1.0201538054210462	271.74716535866975	37.5
15	512.0	1.0233914478780117	271.3134989691127	37.5
15	516.0	1.0198236362939315	272.6187449409392	37.5
15	520.0	1.0171609381314477	272.9298749027069	37.5
15	524.0	1.0211307092635349	270.9465012957519	37.5
15	528.0	1.020198352807941	269.79474344289605	37.5
15	532.0	1.0239229798421652	271.5018539312443	37.5
15	536.0	1.0249599701837788	272.213152424769	37.5
15	540.0	1.019828766682716	271.3304971204806	37.5
15	544.0	1.0264732201609863	272.1981772259625	37.5
15	548.0	1.0214332173397946	271.089347285157	37.5
15	552.0	1.0260263578650461	271.0064618513521	37.5
15	556.0	1.0248529413123708	270.4632492894309	37.5
15	560.0	1.028198250516053	271.93183335783453	37.5
15	564.0	1.0242588989118353	269.90982068907044	37.5
15	568.0	1.0275064001987129	271.7970080812536	37.5
15	572.0	1.0284527361280758	270.55764935948235	37.5
15	576.0	1.027363678903644	271.6645721551339	37.5
15	580.0	1.0362907766658214	270.6955793880915	37.5
15	584.0	1.0288796862316976	270.5198881338349	37.5
15	588.0	1.0268567975164795	271.40046283209136	37.5
15	592.0	1.027892851399315	269.4744496346463	37.5
15	596.0	1.0258297729948782	271.53192678678846	37.5
15	600.0	1.0312440578046402	269.9059325171191	37.5
15	604.0	1.0305190749428663	270.28121622065703	37.5
15	608.0	1.0274399907898815	270.866245930093	37.5
15	612.0	1.0271417469906532	270.5762636064244	37.5
15	616.0	1.0296151870593544	271.2240047348452	37.5
15	620.0	1.036328834436215	270.07190701409064	37.5
15	624.0	1.0286066315858728	271.1672181514766	37.5
15	628.0	1.0315234068476844	268.9714867287232	37.5
15	632.0	1.0301735718663474	270.09600258771025	37.5
15	636.0	1.035348305318171	269.61639075196103	37.5
15	640.0	1.0312696814834823	268.6511796573172	37.5
15	644.0	1.032972676105399	269.8062353196632	37.5
15	648.0	1.0333867132577497	270.5625416732154	37.5
15	652.0	1.0353256694789565	270.358389180718	37.5
15	656.0	1.0264039929978268	269.2901504082073	37.5
15	660.0	1.0372689101116894	270.10693458364204	37.5
15	664.0	1.0357640391771201	270.571561041067	37.5
15	668.0	1.0342157789858413	268.0403103762269	37.5
16	0.0	1.1309107167946615	407.3825770364417	37.5
16	4.0	1.1693803079074796	408.7059359215616	37.5
16	8.0	1.1673221741954378	410.0046559220259	37.5
16	12.0	1.1337132875418439	410.4223149438752	37.5
16	16.0	1.0616582678502289	409.56704714276816	37.5
16	20.0	1.0127806029119661	412.1831196315127	37.5
16	24.0	0.9840181765742558	413.3276578026339	37.5
16	28.0	0.9764086892140006	411.3430794718124	37.5
16	32.0	0.968872037536472	412.8370018604809	37.5
16	36.0	0.9608233249966314	413.9475013370766	37.5
16	40.0	0.9643631597697482	412.2002702922453	37.5
16	44.0	0.9613110010776955	412.0068184030671	37.5
16	48.0	0.9635846915575857	411.5990792921605	37.5
16	52.0	0.962562905559768	412.79528636200905	37.5
16	56.0	0.9683219655473326	411.41206075383457	37.5
16	60.0	0.9678095610992119	411.24147982391673	37.5
16	64.0	0.9715148369230934	412.5746109742383	37.5
16	68.0	0.9758414531461205	413.8669900785866	37.5
16	72.0	0.9749853163010177	411.1985571288468	37.5
16	76.0	0.9769016176934152	411.7818013281386	37.5
16	80.0	0.985029970414588	413.3265065073821	37.5
16	84.0	0.9863294836380101	412.9151987244828	37.5
16	88.0	0.9897944537343817	411.50635073094105	37.5
16	92.0	0.9980960773422121	414.61122782801806	37.5
16	96.0	0.9980264618195815	414.8538999862418	37.5
16	100.0	1.0019305010190749	412.1476076212207	37.5
16	104.0	1.0042880045595888	412.9156610255308	37.5
16	108.0	1.0106423922024677	412.9655452614336	37.5
16	112.0	1.0124098746874084	415.0179136793933	37.5
16	116.0	1.0149549561236868	413.4331149570499	37.5
16	120.0	1.0171351828149928	412.85925897163065	37.5
16	124.0	1.0202827193983954	412.9312020329636	37.5
16	128.0	1.0265575600706396	413.69771629026417	37.5
16	132.0	1.0238148489791994	414.6527902953502	37.5
16	136.0	1.0287284427667711	413.3021543622864	37.5
16	140.0	1.0282600258684687	413.35876496402574	37.5
16	144.0	1.0270339878060903	409.4328141700703	37.5
16	148.0	1.0330236767804597	409.9503946698826	37.5
16	152.0	1.0295351022851555	408.8725264986226	37.5
16	156.0	1.0383004290645157	409.4017238597544	37.5
16	160.0	1.0331410560329515	413.04375955403606	37.5
16	164.0	1.041665894995595	412.9345182087445	37.5
16	168.0	1.0437722454944212	412.9331722896981	37.5
16	172.0	1.0452680248700479	415.473077989901	37.5
16	176.0	1.0429758024762716	413.2003290401051	37.5
16	180.0	1.0498593153414153	414.7525773417503	37.5
16	184.0	1.0478119509053196	413.1889412043436	37.5
16	188.0	1.0464356112090862	413.1976215724839	37.5
16	192.0	1.045917015727934	413.0067935404141	37.5
16	196.0	1.0452781633320511	415.2096795028268	37.5
16	200.0	1.0496989196750022	414.7448808620197	37.5
16	204.0	1.0532741057669854	414.1544023692173	37.5
16	208.0	1.0528951727074614	415.03284663768153	37.5
16	212.0	1.052897170268597	416.36277433905286	37.5
16	216.0	1.0576246688868023	415.41193600999605	37.5
16	220.0	1.0501202730116241	413.6074798716055	37.5
16	224.0	1.0618509485367345	414.9051062180048	37.5
16	228.0	1.0596420189487048	414.65374726061634	37.5
16	232.0	1.062576068943487	415.8751925450003	37.5
16	236.0	1.0625260670297052	415.00415953687576	37.5
16	240.0	1.06785055811883	417.0379181004974	37.5
16	244.0	1.0650429972570192	415.0962650156323	37.5
16	248.0	1.0657911183494575	414.86409137552033	37.5
16	252.0	1.0727006179456884	415.1546394553565	37.5
16	256.0	1.0881861029790736	415.1680841118125	37.5
16	260.0	1.0986114069932607	416.2312503302639	37.5
16	264.0	1.1375313567400231	415.1336747928276	37.5
16	268.0	1.1564085654032912	414.94490746705696	37.5
16	272.0	1.1505368333819168	415.5592463120212	37.5
16	276.0	1.1346835433232279	414.2715174594907	37.5
16	280.0	1.0749456618865305	411.579255283957	37.5
16	284.0	1.027817327958154	410.0382421192413	37.5
16	288.0	1.003329887967105	409.3492054204849	37.5
16	292.0	0.9916646236524511	411.14400338546034	37.5
16	296.0	0.9889575240073156	414.7603369709393	37.5
16	300.0	0.9816622185670503	417.9486869063677	37.5
16	304.0	0.9705068820697139	419.3356937571936	37.5
16	308.0	0.9696136250391648	417.66959072591857	37.5
16	312.0	0.9638205815678791	415.425613267036	37.5
16	316.0	0.9601604010015221	414.4162479770107	37.5
16	320.0	0.9614772647250797	414.9756120770021	37.5
16	324.0	0.9610740097500738	413.9557433478638	37.5
16	328.0	0.9612256326137251	414.36273239485433	37.5
16	332.0	0.9629414537894175	414.2450818376058	37.5
16	336.0	0.9622380377633465	416.0312839432604	37.5
16	340.0	0.9634140164663156	413.9391181994616	37.5
16	344.0	0.9635463898995322	414.6106035240477	37.5
16	348.0	0.9678860645199624	413.0759709975651	37.5
16	352.0	0.9725986318232088	415.8314384626443	37.5
16	356.0	0.9731805574953111	415.2416300566963	37.5
16	360.0	0.97297133157654	414.6825332348109	37.5
16	364.0	0.9839952148390204	412.93023379718267	37.5
16	368.0	0.9778849199439726	413.8285548350093	37.5
16	372.0	0.9793186849383064	415.0486899542997	37.5
16	376.0	0.9830657632415243	415.0560505587981	37.5
16	380.0	0.9857786789009998	413.4428810205235	37.5
16	384.0	0.987329631306292	413.94171685890666	37.5
16	388.0	0.9900224911402739	415.63063128143415	37.5
16	392.0	0.990209543361023	415.8650760818915	37.5
16	396.0	0.9901145394004134	414.757748759174	37.5
16	400.0	0.9958625439718497	413.5975626442755	37.5
16	404.0	1.000912366498864	413.7806830090611	37.5
16	408.0	0.9947793624784519	414.3769233602087	37.5
16	412.0	0.9956966184312789	414.8632098020348	37.5
16	416.0	1.0002424960720568	415.0882192890412	37.5
16	420.0	1.0014545024252317	415.7666369513002	37.5
16	424.0	1.0045232464075704	416.36176988904026	37.5
16	428.0	0.9978490732645002	415.86036905371	37.5
16	432.0	1.0049797071960374	415.5652094219887	37.5
16	436.0	1.0064910942179628	415.7916670585627	37.5
16	440.0	1.0127545933338964	414.83813223080176	37.5
16	444.0	1.0124181130723042	415.3393928596066	37.5
16	448.0	1.0065535605682272	415.2102547001327	37.5
16	452.0	1.0104149388678383	414.3733894395904	37.5
16	456.0	1.0133893086155583	416.4731643052024	37.5
16	460.0	1.0146066735939627	416.4561065369167	37.5
16	464.0	1.0108990197701146	414.9373065695357	37.5
16	468.0	1.018755669381973	415.5797329651	37.5
16	472.0	1.014557649324168	416.2876221912377	37.5
16	476.0	1.0166494586991928	415.4867605323402	37.5
16	480.0	1.0154614512682953	415.1855894352325	37.5
16	484.0	1.0182371877041227	418.7746979902951	37.5
16	488.0	1.013581577469588	414.9090902507484	37.5
16	492.0	1.0209643529270787	417.5446777809558	37.5
16	496.0	1.0199943062767405	416.356210656513	37.5
16	500.0	1.0187876997340042	414.75362113060856	37.5
16	504.0	1.020432974348427	416.9093541929914	37.5
16	508.0	1.019326464843952	416.2970159365229	37.5
16	512.0	1.0234317126169779	415.4509132462355	37.5
16	516.0	1.023837349924138	415.0089999508925	37.5
16	520.0	1.0197855995248941	414.3544546425733	37.5
16	524.0	1.0251589945724215	413.75418596381775	37.5
16	528.0	1.0245898823427495	415.3108027160764	37.5
16	532.0	1.026425362140064	415.4989052848862	37.5
16	536.0	1.02170531833906	414.5253530339287	37.5
16	540.0	1.0274628956002263	414.6857373422409	37.5
16	544.0	1.0280002354294027	413.9126584635694	37.5
16	548.0	1.024297211873956	415.4825974048655	37.5
16	552.0	1.0296235758806371	415.6335538940375	37.5
16	556.0	1.02424520155876	416.2861236291452	37.5
16	560.0	1.0265092152979454	416.4222017415819	37.5
16	564.0	1.0248159363308762	415.86285919872654	37.5
16	568.0	1.0293208699128642	415.97126281625566	37.5
16	572.0	1.0310801843962416	418.2857584354336	37.5
16	576.0	1.0298127340456846	417.68911561009713	37.5
16	580.0	1.0311943174758937	417.5368672721359	37.5
16	584.0	1.03281971835403	418.0097665728454	37.5
16	588.0	1.031938869402288	417.91532061661735	37.5
16	592.0	1.03181902327132	417.11987101993367	37.5
16	596.0	1.0313690233956496	417.8682563165016	37.5
16	600.0	1.0322675501729184	415.687353148827	37.5
16	604.0	1.0349665750271884	416.6815218784751	37.5
16	608.0	1.0363524245473856	415.8159002289002	37.5
16	612.0	1.0326790815326503	415.44496051524976	37.5
16	616.0	1.0381678691118115	416.35318453239006	37.5
16	620.0	1.0304833349856037	418.2815253719991	37.5
16	624.0	1.039468079259178	414.9399460035803	37.5
16	628.0	1.0356848063890134	416.8122414270368	37.5
16	632.0	1.0332594247595666	416.75619722597065	37.5
16	636.0	1.0341030386346082	416.87131315366656	37.5
16	640.0	1.0389445511090245	416.3874530396646	37.5
16	644.0	1.0376030945022687	418.7917169678886	37.5
16	648.0	1.036308590898127	416.5213337853385	37.5
16	652.0	1.037219577779691	416.6872698555472	37.5
16	656.0	1.0376078645867162	417.099153244073	37.5
16	660.0	1.0384473684482323	417.45000299814575	37.5
16	664.0	1.039454680520202	417.1788584734643	37.5
16	668.0	1.0371430005940403	416.7329852614916	37.5
24	0.0	1.1315798167151674	694.2739601539776	37.5
24	4.0	1.1724202572748539	695.7247207000721	37.5
24	8.0	1.175376101897597	698.146258098031	37.5
24	12.0	1.1377800298437175	698.1041573881533	37.5
24	16.0	1.069716349488662	701.3475278821683	37.5
24	20.0	1.0136013628849028	701.9826524516089	37.5
24	24.0	0.9900119047722715	699.9273582204652	37.5
24	28.0	0.9774893604205563	702.1320191103615	37.5
24	32.0	0.9736800707551911	703.301534203193	37.5
24	36.0	0.9722140610796032	702.3318116224058	37.5
24	40.0	0.9690142500021964	701.6603469051571	37.5
24	44.0	0.9616340349146973	704.1320218487054	37.5
24	48.0	0.9645439670445787	703.4612177713984	37.5
24	52.0	0.9684481582691659	702.5632338082946	37.5
24	56.0	0.9696318326929395	702.3308258878816	37.5
24	60.0	0.9665410930504158	701.7177067932091	37.5
24	64.0	0.9728950084125365	700.4769588829497	37.5
24	68.0	0.9780043180333226	701.7084800981337	37.5
24	72.0	0.9816971036887956	700.4467770961509	37.5
24	76.0	0.9819549845596267	701.9643749370036	37.5
24	80.0	0.9835219827764929	702.0231275610482	37.5
24	84.0	0.9859538006747621	702.1643756061108	37.5
24	88.0	0.9898818455854421	699.1115138427754	37.5
24	92.0	0.9992977470366442	700.3749391553047	37.5
24	96.0	1.0009544632069836	701.2009782544834	37.5
24	100.0	0.9941493378600983	701.9464126530629	37.5
24	104.0	1.0076941380886077	700.2961031542773	37.5
24	108.0	1.008277100219094	700.8704435743788	37.5
24	112.0	1.010688628177175	700.6253493293707	37.5
24	116.0	1.0117477535834862	702.7886661883977	37.5
24	120.0	1.0195180368344567	700.9102644255903	37.5
24	124.0	1.0173229159620318	701.2867977870283	37.5
24	128.0	1.020434134703677	702.3341705420042	37.5
24	132.0	1.0244158178921363	701.9333932287865	37.5
24	136.0	1.0236336312263756	701.6568684845934	37.5
24	140.0	1.0293364996358958	702.9782171508932	37.5
24	144.0	1.0280665480105613	698.9600713677339	37.5
24	148.0	1.0284874767597247	698.476461163147	37.5
24	152.0	1.028115328974971	701.3372854013031	37.5
24	156.0	1.0350138471419357	699.9045530406354	37.5
24	160.0	1.0336190343462128	700.127991071306	37.5
24	164.0	1.03443171501747	701.0822904870232	37.5
24	168.0	1.0380432888867028	702.0923282660171	37.5
24	172.0	1.0411593980241884	702.8929054595418	37.5
24	176.0	1.039502480821625	703.1062275806665	37.5
24	180.0	1.042979776907203	703.2300661823455	37.5
24	184.0	1.043935735771481	702.2892637982419	37.5
24	188.0	1.0474788701116946	702.1749467110297	37.5
24	192.0	1.0474927514453918	703.7220824485968	37.5
24	196.0	1.046358846470293	704.7205761208276	37.5
24	200.0	1.0501633308477762	704.0054826200667	37.5
24	204.0	1.0474048519822048	704.2532563109314	37.5
24	208.0	1.04784521225101	703.3109390271469	37.5
24	212.0	1.0524385851106535	703.621854647356	37.5
24	216.0	1.0527248458850043	703.9768022048884	37.5
24	220.0	1.052251066310103	706.215969474736	37.5
24	224.0	1.0567110718321253	703.4961529945413	37.5
24	228.0	1.0571949254086157	703.6868253795983	37.5
24	232.0	1.0533960928662705	704.4041408600231	37.5
24	236.0	1.060603304264277	703.9920261084408	37.5
24	240.0	1.0589332246133352	703.5866543811554	37.5
24	244.0	1.057372632601178	701.4714276601605	37.5
24	248.0	1.0606593853381943	704.7603125586545	37.5
24	252.0	1.0638552495482654	704.1272320341375	37.5
24	256.0	1.063641935577343	703.5814600826027	37.5
24	260.0	1.06230164549269	705.0972251192871	37.5
24	264.0	1.0758793258294017	703.7940546139229	37.5
24	268.0	1.0723112263248367	704.5619490739236	37.5
24	272.0	1.07482794981897	704.8978688231472	37.5
24	276.0	1.0861943128153586	706.6236413062884	37.5
24	280.0	1.1033695296111432	705.6948386358324	37.5
24	284.0	1.141716986840306	705.1680778507307	37.5
24	288.0	1.1563917806608304	704.2708046067906	37.5
24	292.0	1.1498128621342991	702.471454232176	37.5
24	296.0	1.133534337700837	700.9467847726742	37.5
24	300.0	1.085869304790371	700.4669281457752	37.5
24	304.0	1.0232531091974124	694.4829541122317	37.5
24	308.0	1.0026512667392502	698.8307345252736	37.5
24	312.0	0.9935333743511018	701.5261880328234	37.5
24	316.0	0.9866847556965314	702.5269049051376	37.5
24	320.0	0.9761279683833753	701.7668154475801	37.5
24	324.0	0.9738744489010498	703.6987329711966	37.5
24	328.0	0.9666707302804436	703.3528343457441	37.5
24	332.0	0.963424434429811	702.8112224923764	37.5
24	336.0	0.9620323009467029	702.1044440066634	37.5
24	340.0	0.9615778488404679	704.9936607735532	37.5
24	344.0	0.9610914010593211	702.857355693285	37.5
24	348.0	0.9639804969813939	700.8453514038507	37.5
24	352.0	0.9615909828743207	704.2480766504362	37.5
24	356.0	0.9682911798823184	702.8351302226478	37.5
24	360.0	0.9611725749595268	702.589478134834	37.5
24	364.0	0.9682437136945536	704.4856290646233	37.5
24	368.0	0.9710892122579656	703.5627154472434	37.5
24	372.0	0.9705007164827701	704.2378030340816	37.5
24	376.0	0.9740326653431366	703.6778249257142	37.5
24	380.0	0.9741512479707533	702.0391387020289	37.5
24	384.0	0.9762287983107888	704.5203642366318	37.5
24	388.0	0.9851056896970707	703.3713775201421	37.5
24	392.0	0.9818482864048221	704.6074784966403	37.5
24	396.0	0.9882408306915318	702.664561036714	37.5
24	400.0	0.988724970408204	702.4772914310491	37.5
24	404.0	0.9870492720045952	704.5986581083329	37.5
24	408.0	0.9936221106187966	702.4598011681726	37.5
24	412.0	0.9901824100177812	705.1110283820415	37.5
24	416.0	0.9944270820463713	703.7842199266146	37.5
24	420.0	0.9933268635745336	702.0739334220075	37.5
24	424.0	1.0001362360683899	704.334392071677	37.5
24	428.0	0.9966657363786784	702.4645203263057	37.5
24	432.0	1.0042802032941018	702.979597812333	37.5
24	436.0	1.0027324355646527	703.2274242650893	37.5
24	440.0	1.0060876278306885	702.8560518992398	37.5
24	444.0	1.006046960440572	703.1829763468673	37.5
24	448.0	1.0023967907292206	702.241265907753	37.5
24	452.0	1.0102260968959431	702.702486235657	37.5
24	456.0	1.0097297902848847	700.9241501577856	37.5
24	460.0	1.0073213128875584	701.4420836252168	37.5
24	464.0	1.0089125549816749	702.8090684201491	37.5
24	468.0	1.0166195752396485	703.1548385094461	37.5
24	472.0	1.0108764981978924	702.3331944419207	37.5
24	476.0	1.0131777321221305	702.3750861976143	37.5
24	480.0	1.0139142214667067	701.4964915974083	37.5
24	484.0	1.01549396592805	703.1750816118172	37.5
24	488.0	1.018204250249029	703.584841064912	37.5
24	492.0	1.021037678899304	703.6281955477305	37.5
24	496.0	1.0171038142037323	704.1775894731832	37.5
24	500.0	1.018421220143541	701.0814920127626	37.5
24	504.0	1.0201928606161248	703.5694045061371	37.5
24	508.0	1.0195277573103474	702.838741939595	37.5
24	512.0	1.0188905136532125	703.7876115265941	37.5
24	516.0	1.0259786907354485	704.2527305017036	37.5
24	520.0	1.0278757386460413	701.7547314788275	37.5
24	524.0	1.0289871756801967	704.1633828412943	37.5
24	528.0	1.0240203189143555	703.0104576153022	37.5
24	532.0	1.0279238338076027	702.8949306292751	37.5
24	536.0	1.0221280289341015	704.3630044496623	37.5
24	540.0	1.0282821664236002	702.9550377205442	37.5
24	544.0	1.0285094042821987	702.4318648766027	37.5
24	548.0	1.030039308326362	701.8052207778135	37.5
24	552.0	1.0278314932349475	702.099861896596	37.5
24	556.0	1.0294148014421958	702.7642643658827	37.5
24	560.0	1.0332269855918528	702.3169724399726	37.5
24	564.0	1.030213191645581	702.2333222676116	37.5
24	568.0	1.0320246056034825	702.9177299086273	37.5
24	572.0	1.0380152269852603	703.4396066033229	37.5
24	576.0	1.0328767901611102	703.2200967117013	37.5
24	580.0	1.0365343025359486	702.8845525712354	37.5
24	584.0	1.0297873156715258	703.7056108445535	37.5
24	588.0	1.0328676312735	704.5467014919446	37.5
24	592.0	1.0340617107948058	704.758778394929	37.5
24	596.0	1.0356026962678413	703.930463394182	37.5
24	600.0	1.040023708686861	702.1376488910474	37.5
24	604.0	1.0370815278243557	701.2303825447851	37.5
24	608.0	1.0369977833304551	704.0190505251458	37.5
24	612.0	1.0351658784001416	703.9205622656362	37.5
24	616.0	1.0364747521599735	703.8272319240377	37.5
24	620.0	1.0389701452041653	704.3233605756835	37.5
24	624.0	1.0392547671756547	703.9824147628907	37.5
24	628.0	1.0401141407220884	703.7002735684978	37.5
24	632.0	1.0383863908180737	703.1404508809554	37.5
24	636.0	1.0396633989667128	702.6828481375057	37.5
24	640.0	1.0375631725837828	703.1465990750808	37.5
24	644.0	1.0395328480751518	703.5541507010238	37.5
24	648.0	1.0441094947405123	703.2748306234964	37.5
24	652.0	1.0416987542344727	703.913668892735	37.5
24	656.0	1.0391437210384034	703.3521230103871	37.5
24	660.0	1.0436951093295033	703.5431247422493	37.5
24	664.0	1.0422180442377873	703.8073697725858	37.5
24	668.0	1.0420680192726057	704.9673040919455	37.5
25	0.0	1.0816147314978082	832.9193507188561	37.5
25	4.0	1.1272515549054727	836.2685411112075	37.5
25	8.0	1.1313191552507749	837.1584825546361	37.5
25	12.0	1.1101864157677368	837.7654173726345	37.5
25	16.0	1.050223309007551	836.6211971480562	37.5
25	20.0	0.9977724485510409	836.2605956527142	37.5
25	24.0	0.9702433574491858	839.018379237637	37.5
25	28.0	0.9555821464146367	835.3392491480201	37.5
25	32.0	0.9524181779621983	839.541523312403	37.5
25	36.0	0.9424983357584552	839.2324066788987	37.5
25	40.0	0.9385181134173463	838.0207776383002	37.5
25	44.0	0.9356257700359903	838.1789101405323	37.5
25	48.0	0.9368041609367358	838.0792970126755	37.5
25	52.0	0.9406797352070778	842.197235466176	37.5
25	56.0	0.9453169626167898	840.0574359577975	37.5
25	60.0	0.9412885646741059	840.0569704231403	37.5
25	64.0	0.9428805582017629	839.3884062156175	37.5
25	68.0	0.941869820632673	840.6307952316478	37.5
25	72.0	0.9474138262795869	842.6206632697955	37.5
25	76.0	0.9475941602250274	840.4549529602907	37.5
25	80.0	0.951379340210557	842.1582672335301	37.5
25	84.0	0.9523578231749619	841.2466088032407	37.5
25	88.0	0.9521472896315987	840.6027670496089	37.5
25	92.0	0.9585725290012729	841.0346858256995	37.5
25	96.0	0.9614380024159166	844.6045754730014	37.5
25	100.0	0.9614935012037124	843.8070581044307	37.5
25	104.0	0.9686850760066453	844.4138986276639	37.5
25	108.0	0.9656656343589317	845.4250521252008	37.5
25	112.0	0.9676762249603158	844.0282432363827	37.5
25	116.0	0.9720005190617417	843.7537365491521	37.5
25	120.0	0.9788592868201018	843.238764923581	37.5
25	124.0	0.973037752406921	842.2095680348276	37.5
25	128.0	0.9772961822409669	843.1327797703038	37.5
25	132.0	0.9794878735649019	843.8514613645286	37.5
25	136.0	0.9803355904660686	843.6016538433793	37.5
25	140.0	0.9850969246765977	843.8999464987946	37.5
25	144.0	0.9852577490641647	840.2695680842113	37.5
25	148.0	0.9971906926979043	837.4074714485154	37.5
25	152.0	0.994420401110603	838.8468352287869	37.5
25	156.0	0.999050032799116	837.3663116867881	37.5
25	160.0	1.0024041816193674	839.1243357693797	37.5
25	164.0	1.0063846652855797	841.3449447821357	37.5
25	168.0	1.0102713209847942	839.9800283779709	37.5
25	172.0	1.0083236824211457	838.5720133523288	37.5
25	176.0	1.0110737893168995	841.3170882577408	37.5
25	180.0	1.011099295411058	839.2971125322326	37.5
25	184.0	1.0135805345865752	841.2945493705708	37.5
25	188.0	1.0093204411345893	841.2446017154506	37.5
25	192.0	1.0118564371358707	839.6284035829391	37.5
25	196.0	1.011919713734072	841.294760002959	37.5
25	200.0	1.0170381769046557	842.541283418498	37.5
25	204.0	1.0172462924605077	841.5808798772168	37.5
25	208.0	1.0206285870695841	842.3723650734263	37.5
25	212.0	1.0222675596125996	841.5132383600925	37.5
25	216.0	1.0238946963571722	840.9058235994856	37.5
25	220.0	1.0194434612635168	841.6995260192558	37.5
25	224.0	1.0257868905538428	841.5320779319146	37.5
25	228.0	1.0229809875202367	841.6539623363573	37.5
25	232.0	1.0244043404296381	843.0346525363163	37.5
25	236.0	1.0325372904190684	841.8656530409993	37.5
25	240.0	1.0288986934426907	840.520352806799	37.5
25	244.0	1.0215143914183797	844.2767471669266	37.5
25	248.0	1.0257724570740119	838.868524592419	37.5
25	252.0	1.0298621942643142	842.0329388153614	37.5
25	256.0	1.0332837941293191	840.8611219797588	37.5
25	260.0	1.0304848625110603	842.1636614922688	37.5
25	264.0	1.038739578154363	841.9091720940972	37.5
25	268.0	1.0365293149289978	843.408799735623	37.5
25	272.0	1.0341234878955117	842.7812598236966	37.5
25	276.0	1.0427992718232058	842.368053425534	37.5
25	280.0	1.0435813585716869	844.1002018282378	37.5
25	284.0	1.042220593521608	845.8338066250873	37.5
25	288.0	1.04904616901884	844.1810354555997	37.5
25	292.0	1.0516020907818957	848.2701993382813	37.5
25	296.0	1.0644351273776727	845.614962094208	37.5
25	300.0	1.0873515098773745	842.9133463369235	37.5
25	304.0	1.1081334947202612	841.9202606078115	37.5
25	308.0	1.1108010371670956	841.8465307400387	37.5
25	312.0	1.0954250739703042	840.557459650959	37.5
25	316.0	1.064822733261288	839.9172349996838	37.5
25	320.0	1.021745096814863	839.3720339385162	37.5
25	324.0	0.98974100737903	839.607410740292	37.5
25	328.0	0.973956357963911	841.0049149264404	37.5
25	332.0	0.9673759537749503	839.98217375328	37.5
25	336.0	0.957427107361836	837.0254427891982	37.5
25	340.0	0.9550857138948191	837.2257389525187	37.5
25	344.0	0.9475457516114235	837.299670582451	37.5
25	348.0	0.9473936947161924	838.004028706473	37.5
25	352.0	0.9462422282029773	839.9716615781956	37.5
25	356.0	0.9436802986937618	840.2965788620437	37.5
25	360.0	0.9401785027371912	840.7268452204722	37.5
25	364.0	0.9429563132051245	841.5481078876194	37.5
25	368.0	0.9392743269720373	840.7746157667781	37.5
25	372.0	0.9471370825912957	840.3782746359947	37.5
25	376.0	0.9435725178838612	839.3993561931655	37.5
25	380.0	0.9467364875339646	843.2304278306456	37.5
25	384.0	0.9500114275492509	842.3005372244912	37.5
25	388.0	0.9523877833416418	843.5165750230938	37.5
25	392.0	0.9539215863613489	841.6259111491761	37.5
25	396.0	0.9527736835940386	842.57446670979	37.5
25	400.0	0.9541980249877052	842.0627274933291	37.5
25	404.0	0.9596682324803709	841.1775008237556	37.5
25	408.0	0.9570624714978002	841.9778783375243	37.5
25	412.0	0.9603292955370113	842.6469661853937	37.5
25	416.0	0.9533999564023028	842.5683651881296	37.5
25	420.0	0.9618725808006774	841.9291993659224	37.5
25	424.0	0.9618671317296773	840.345165741939	37.5
25	428.0	0.9698661160883786	844.1693917646465	37.5
25	432.0	0.9657249789139315	842.6847557995302	37.5
25	436.0	0.9722217013036529	841.675023785649	37.5
25	440.0	0.9682415570007754	842.8947109437585	37.5
25	444.0	0.9712936978651499	843.1929239298613	37.5
25	448.0	0.9733027797273919	842.3643743529814	37.5
25	452.0	0.9780285024916164	844.0935548908212	37.5
25	456.0	0.9749110448251477	844.9248463039479	37.5
25	460.0	0.9783193261653111	844.9127194857879	37.5
25	464.0	0.9768529753880227	843.3959796912243	37.5
25	468.0	0.9822228777404762	843.8870758496773	37.5
25	472.0	0.9784584050967009	842.8142416442573	37.5
25	476.0	0.9855119562808673	844.4109649181889	37.5
25	480.0	0.9790801628974128	843.9264014218837	37.5
25	484.0	0.9837678290174127	844.1382415876532	37.5
25	488.0	0.9828951410798334	843.4135422596981	37.5
25	492.0	0.9860726893822167	844.8443047816047	37.5
25	496.0	0.9829931322835097	842.0828841569803	37.5
25	500.0	0.9863746204975274	843.4487582299461	37.5
25	504.0	0.9873064626122433	844.7021501137563	37.5
25	508.0	0.9849519847350793	844.013208183753	37.5
25	512.0	0.9966723262134886	843.1728726040567	37.5
25	516.0	0.9883239138645717	844.8014488681843	37.5
25	520.0	0.9930667270014932	842.5771794791186	37.5
25	524.0	0.9906760914104044	844.1645146732125	37.5
25	528.0	0.9914462122967233	844.4832385011541	37.5
25	532.0	0.9927089365129684	844.5685060252744	37.5
25	536.0	0.9951494137189025	843.8468609619256	37.5
25	540.0	0.9975632798878975	844.4046369024597	37.5
25	544.0	0.9938859239232121	843.3267380237214	37.5
25	548.0	0.9952907817717495	845.6172782210069	37.5
25	552.0	0.9945910785806457	844.0867010355753	37.5
25	556.0	0.9982688519468977	843.4834676930243	37.5
25	560.0	1.0004318772271312	843.893897387565	37.5
25	564.0	0.9947081767434984	845.4549185420004	37.5
25	568.0	0.9984565486965074	842.9175473897643	37.5
25	572.0	0.9960155264206181	844.7872998568741	37.5
25	576.0	1.000815801708662	843.8450641595056	37.5
25	580.0	1.0055047944785973	845.8583867404899	37.5
25	584.0	1.0021078298796653	844.8648297077802	37.5
25	588.0	1.0005194012955785	843.5469876955392	37.5
25	592.0	1.0031369992742571	845.2553375271457	37.5
25	596.0	1.0069090168114085	844.9781980716907	37.5
25	600.0	1.0066222139031333	846.0246283181458	37.5
25	604.0	1.0019909446094237	848.3508771702024	37.5
25	608.0	1.0056102673402876	848.9358508428518	37.5
25	612.0	1.0037947475025566	848.7826907820889	37.5
25	616.0	1.0075096930797431	849.2940042297432	37.5
25	620.0	1.0045038560970525	848.6615106351005	37.5
25	624.0	1.0083652794347508	849.6806935407625	37.5
25	628.0	1.0034204265141597	849.7908835522145	37.5
25	632.0	1.0074396171431925	849.5212918574367	37.5
25	636.0	1.0005362647395715	848.9593231684094	37.5
25	640.0	1.0033904486233927	849.5372239926304	37.5
25	644.0	1.0035012244918289	850.5466334234633	37.5
25	648.0	1.0098576861668143	849.3054675532144	37.5
25	652.0	1.0093786490816283	850.3689141822033	37.5
25	656.0	1.002719608368067	850.208204939891	37.5
25	660.0	1.002040559295565	850.3927918751771	37.5
25	664.0	1.0072236901473126	849.0420661989983	37.5
25	668.0	1.0156571393534781	849.3728935392705	37.5
26	0.0	1.124563000821479	1129.4951940108967	37.5
26	4.0	1.166295465663412	1130.3860630073934	37.5
26	8.0	1.1730715631287043	1130.6025872241323	37.5
26	12.0	1.1390846765139304	1129.5324946351664	37.5
26	16.0	1.076948307264473	1128.9853188601116	37.5
26	20.0	1.0136101492500267	1126.633111674239	37.5
26	24.0	0.9905347502517786	1128.7036255951336	37.5
26	28.0	0.9757130387946196	1127.5232402136423	37.5
26	32.0	0.9717128368730755	1130.2901011140798	37.5
26	36.0	0.9623635043738594	1131.2851287024373	37.5
26	40.0	0.9531621323615536	1131.5902165067566	37.5
26	44.0	0.9498861252282623	1132.4205197977574	37.5
26	48.0	0.9520493568172734	1130.648581154781	37.5
26	52.0	0.9515393367610118	1130.4036693323565	37.5
26	56.0	0.9594801288185902	1130.9498272692736	37.5
26	60.0	0.953388632356759	1129.05956524301	37.5
26	64.0	0.9614848765714709	1127.9815917246938	37.5
26	68.0	0.9625212100849826	1130.079422948191	37.5
26	72.0	0.9638873591775263	1129.340535832123	37.5
26	76.0	0.9652125121857928	1129.6404765685395	37.5
26	80.0	0.9719659525512087	1129.660580902477	37.5
26	84.0	0.9712155227164616	1128.4926528293165	37.5
26	88.0	0.9781420258665847	1130.0930659348749	37.5
26	92.0	0.9789803503740554	1130.236265537127	37.5
26	96.0	0.9805100936125521	1131.127115586772	37.5
26	100.0	0.9843211804977643	1129.2959888220914	37.5
26	104.0	0.992460085612359	1129.754903408652	37.5
26	108.0	0.9949586734948384	1129.5387426369502	37.5
26	112.0	0.996485633369745	1130.8864379564377	37.5
26	116.0	0.9935878775444994	1129.9521456533432	37.5
26	120.0	1.001457836900626	1129.7250711715533	37.5
26	124.0	1.0056321137152058	1128.9291793517823	37.5
26	128.0	1.0048010964000706	1132.2962460986607	37.5
26	132.0	1.0066981655942038	1130.2459210415377	37.5
26	136.0	1.0122304116877332	1131.4850668878098	37.5
26	140.0	1.0082887124270647	1131.905116132804	37.5
26	144.0	1.0158116617804869	1129.342672076629	37.5
26	148.0	1.0155547717344442	1132.234427259359	37.5
26	152.0	1.0165386115309047	1130.8953373728768	37.5
26	156.0	1.024944095244279	1131.5791060308022	37.5
26	160.0	1.0281571491488182	1128.9445452595874	37.5
26	164.0	1.0283084770917144	1130.4184346491595	37.5
26	168.0	1.0329699205727596	1130.2353253541437	37.5
26	172.0	1.0315069236462522	1128.397150395729	37.5
26	176.0	1.0268989599778424	1131.130199796985	37.5
26	180.0	1.0307900100375913	1130.7710086828365	37.5
26	184.0	1.0323477950139377	1128.960526098895	37.5
26	188.0	1.0332554434837173	1130.3884198224237	37.5
26	192.0	1.0325990497179194	1130.9136227071428	37.5
26	196.0	1.0387895222813464	1130.9111381692232	37.5
26	200.0	1.034476699204442	1130.6842537268928	37.5
26	204.0	1.0395672749204663	1130.4529196758394	37.5
26	208.0	1.0396957376615348	1131.1251246880472	37.5
26	212.0	1.0368203267832399	1130.120452361038	37.5
26	216.0	1.0413486110286148	1130.8386451764138	37.5
26	220.0	1.0393998261110646	1130.5338540577432	37.5
26	224.0	1.0468961124020602	1131.0540548246936	37.5
26	228.0	1.0446527071478813	1129.8508676266065	37.5
26	232.0	1.0442206732976251	1129.5429190496288	37.5
26	236.0	1.0503247575387893	1129.853928497007	37.5
26	240.0	1.0490589372105206	1130.4430508951907	37.5
26	244.0	1.0506114936253568	1130.5602405826803	37.5
26	248.0	1.049221384407064	1131.2844897641578	37.5
26	252.0	1.0504898296337786	1129.5302783067962	37.5
26	256.0	1.0579180925996563	1130.1950492976816	37.5
26	260.0	1.0472705420940702	1129.761652539964	37.5
26	264.0	1.0585122212800737	1131.3799097936374	37.5
26	268.0	1.0549456778109347	1130.4616991535934	37.5
26	272.0	1.0554195377645903	1130.5948889454337	37.5
26	276.0	1.0586820418951526	1130.7336938398537	37.5
26	280.0	1.0567384075008812	1131.9497499197	37.5
26	284.0	1.0563456268810658	1131.136421104141	37.5
26	288.0	1.0607600793594363	1130.7045058439442	37.5
26	292.0	1.0582019719303908	1131.5979753323786	37.5
26	296.0	1.062561745621229	1130.8060890384502	37.5
26	300.0	1.0604134689712397	1131.7795957114158	37.5
26	304.0	1.0599569051035511	1130.2591331141905	37.5
26	308.0	1.059565425120927	1131.022428293334	37.5
26	312.0	1.069205135490847	1131.850600985309	37.5
26	316.0	1.063187437183264	1132.637370322933	37.5
26	320.0	1.0592855634334004	1129.9194183068455	37.5
26	324.0	1.0662826391575368	1130.678009777384	37.5
26	328.0	1.0646266016590602	1126.3114708776352	37.5
26	332.0	1.0708743542844028	1127.022257314214	37.5
26	336.0	1.0684272172205405	1127.544007798355	37.5
26	340.0	1.0671696949575533	1127.2971959510714	37.5
26	344.0	1.0660811254657483	1131.0203562584347	37.5
26	348.0	1.06778609054669	1130.57884667647	37.5
26	352.0	1.072230951922599	1131.484727505422	37.5
26	356.0	1.0700302335810465	1129.7546095346702	37.5
26	360.0	1.0754716951986059	1130.0880455179652	37.5
26	364.0	1.0808040333557947	1129.9663206033272	37.5
26	368.0	1.113560878977099	1129.5071816835616	37.5
26	372.0	1.1375161306340034	1129.5695254378777	37.5
26	376.0	1.1412171055745792	1129.7013362096711	37.5
26	380.0	1.135046504358758	1130.086634715956	37.5
26	384.0	1.0980000508400785	1130.089920047838	37.5
26	388.0	1.0476968527465642	1128.225021181297	37.5
26	392.0	1.0099540640882747	1128.789949111926	37.5
26	396.0	0.9875359551011463	1126.6561013489447	37.5
26	400.0	0.9839423063529358	1127.372529281857	37.5
26	404.0	0.9740894711841283	1128.3172157909391	37.5
26	408.0	0.9734276147421257	1129.5310384928955	37.5
26	412.0	0.970024145164063	1128.739306695839	37.5
26	416.0	0.966133769046973	1129.8086141581475	37.5
26	420.0	0.9602517271984681	1127.632783199397	37.5
26	424.0	0.964381053991708	1129.077109510163	37.5
26	428.0	0.9592813454139185	1128.6937487883697	37.5
26	432.0	0.9650089732263618	1128.937581407254	37.5
26	436.0	0.9638520942692568	1132.3391480467164	37.5
26	440.0	0.9692931656956588	1128.8051872735143	37.5
26	444.0	0.9666253885386223	1131.9177528795697	37.5
26	448.0	0.9678399613728634	1134.0457992264612	37.5
26	452.0	0.9702100463008178	1132.8170583568312	37.5
26	456.0	0.9737992444811525	1131.9296086439986	37.5
26	460.0	0.9737585203363446	1131.377038457077	37.5
26	464.0	0.9769694932213777	1129.9906204975216	37.5
26	468.0	0.9792104769016994	1132.2842252392852	37.5
26	472.0	0.9803937303923681	1134.1138511450506	37.5
26	476.0	0.9795347753903586	1131.1338643107545	37.5
26	480.0	0.9879300360954072	1130.6855473626936	37.5
26	484.0	0.9890707847626561	1133.751011762842	37.5
26	488.0	0.990505971677327	1132.532301142894	37.5
26	492.0	0.9899737627505779	1132.0200779384982	37.5
26	496.0	0.9917599656305036	1132.2792528562322	37.5
26	500.0	0.9968256471506814	1132.8294390753708	37.5
26	504.0	0.9988059050995858	1133.2740743168597	37.5
26	508.0	0.9945904477228408	1131.525085758874	37.5
26	512.0	0.9990788804446666	1132.5110715773676	37.5
26	516.0	0.9995122385561774	1132.4888913599495	37.5
26	520.0	1.0027879051351176	1131.4753500593918	37.5
26	524.0	1.00736363662524	1134.656037049135	37.5
26	528.0	1.0058794132997668	1134.5905660714138	37.5
26	532.0	1.004753255393126	1133.6747793931454	37.5
26	536.0	1.0126448573521203	1131.2079461677397	37.5
26	540.0	1.0126238248543926	1133.6437996209534	37.5
26	544.0	1.0143616700435363	1134.288733024959	37.5
26	548.0	1.0097932717584934	1136.0475860362694	37.5
26	552.0	1.014646221059622	1133.601163271319	37.5
26	556.0	1.012818681541068	1137.0762869494358	37.5
26	560.0	1.0201040565050825	1135.9323924446617	37.5
26	564.0	1.0156617680021318	1136.1201432846526	37.5
26	568.0	1.0204131375386007	1135.1255095941324	37.5
26	572.0	1.0218662732465151	1134.805910217084	37.5
26	576.0	1.0238620608034865	1134.095449581421	37.5
26	580.0	1.0219371295720296	1135.9811171522726	37.5
26	584.0	1.0209039932373283	1135.967953504117	37.5
26	588.0	1.0274401231407806	1135.3684794130434	37.5
26	592.0	1.0225520802595431	1135.983111362673	37.5
26	596.0	1.0238242713213699	1133.838283364326	37.5
26	600.0	1.0317124135854343	1133.3883464550236	37.5
26	604.0	1.0249596471626772	1136.6966249201068	37.5
26	608.0	1.0275648352693758	1137.1502037812916	37.5
26	612.0	1.0300611860558855	1136.207215051768	37.5
26	616.0	1.0297020919393312	1135.744151079646	37.5
26	620.0	1.0324996963121467	1136.630720410819	37.5
26	624.0	1.033110825514998	1136.6151890392816	37.5
26	628.0	1.0374109779969758	1134.6416331302205	37.5
26	632.0	1.0307387990546066	1137.6842244060929	37.5
26	636.0	1.0266181581291254	1137.3406836907575	37.5
26	640.0	1.0406615659021825	1134.8185590710314	37.5
26	644.0	1.030875635510508	1137.1133722997984	37.5
26	648.0	1.036311972617533	1136.6204480519907	37.5
26	652.0	1.0408472022655104	1136.0472963484042	37.5
26	656.0	1.0321064379082185	1136.2406374941545	37.5
26	660.0	1.0328152709768987	1138.0932559965845	37.5
26	664.0	1.035978692566209	1135.3662230048058	37.5
26	668.0	1.039235629969591	1136.71370211286	37.5
27	0.0	1.1452843368370451	196.69772565179088	37.5
27	4.0	1.182496796619431	199.3540734350301	37.5
27	8.0	1.1764894467051517	199.20997105277948	37.5
27	12.0	1.1339405388179191	201.52548099605133	37.5
27	16.0	1.0606516171761127	201.64237953104876	37.5
27	20.0	1.0158624397646736	200.56565353122	37.5
27	24.0	0.9985142618969385	205.522755849867	37.5
27	28.0	0.9835795724145803	209.1515224104429	37.5
27	32.0	0.9707891914444368	206.66583589632504	37.5
27	36.0	0.9706187890928902	205.97238521212984	37.5
27	40.0	0.9714051094467014	206.027983330874	37.5
27	44.0	0.9659403853687349	206.27827668596896	37.5
27	48.0	0.966553460848632	207.03194708542347	37.5
27	52.0	0.9690052731389619	206.29641633248497	37.5
27	56.0	0.9737933419782349	206.1979836781941	37.5
27	60.0	0.9686420194379431	203.99501172518524	37.5
27	64.0	0.9744964807105645	205.8429353272667	37.5
27	68.0	0.9801608928767575	205.0773923325635	37.5
27	72.0	0.9842870674492523	204.69888245251676	37.5
27	76.0	0.9874607593936341	205.73754386710456	37.5
27	80.0	0.990720007252476	204.4006727846444	37.5
27	84.0	0.9905182075191257	204.9080371142758	37.5
27	88.0	0.9977780072772127	204.87315548735884	37.5
27	92.0	1.0026568605924555	205.16334219905588	37.5
27	96.0	1.0040966470840433	204.85165221802555	37.5
27	100.0	1.0078472496611073	205.5133881510584	37.5
27	104.0	1.0111351895763947	204.9596096286798	37.5
27	108.0	1.0142002783152824	203.08274531881463	37.5
27	112.0	1.0160348081945043	203.91213832701771	37.5
27	116.0	1.019202257080367	203.7670626597187	37.5
27	120.0	1.0271993360368539	205.44980656132608	37.5
27	124.0	1.022371638042563	202.75725427257035	37.5
27	128.0	1.0336322238145899	203.2854916474797	37.5
27	132.0	1.0302243273913343	204.23771206313543	37.5
27	136.0	1.0315482531218991	204.3321847031416	37.5
27	140.0	1.0361713231270524	202.53007276173457	37.5
27	144.0	1.0395516082829395	203.76645435892803	37.5
27	148.0	1.040694355252722	202.38591720309256	37.5
27	152.0	1.0403639225011276	201.61873127276093	37.5
27	156.0	1.042805953999777	200.46257650387616	37.5
27	160.0	1.0408277179774694	200.0279667701492	37.5
27	164.0	1.048401907757497	200.568356317828	37.5
27	168.0	1.0538517668125722	200.62744310217133	37.5
27	172.0	1.049100572297888	199.98809770854604	37.5
27	176.0	1.0569743508486162	200.94422887214773	37.5
27	180.0	1.0536068262037863	199.4860293664456	37.5
27	184.0	1.0583006768849037	199.53768246969847	37.5
27	188.0	1.0561707865660612	199.6744243627576	37.5
27	192.0	1.0609558119143059	199.91161083359208	37.5
27	196.0	1.0606290209468483	199.61752335180796	37.5
27	200.0	1.0662177880539805	198.63996627368076	37.5
27	204.0	1.0649772734467176	198.7719706963941	37.5
27	208.0	1.065093531532188	199.24368966071103	37.5
27	212.0	1.0650754598085157	199.08583216070383	37.5
27	216.0	1.065784522313149	200.44191385118245	37.5
27	220.0	1.0699771854588758	200.7130755913549	37.5
27	224.0	1.0720736116429874	199.86622960199657	37.5
27	228.0	1.0703022029468792	199.33241642977143	37.5
27	232.0	1.0801530280669893	200.31611230098127	37.5
27	236.0	1.0781793702875957	198.47903963216257	37.5
27	240.0	1.0864058816446713	200.51583070412036	37.5
27	244.0	1.0915598977641578	199.68226867530436	37.5
27	248.0	1.1180943603186442	200.27230482491535	37.5
27	252.0	1.1548486316311926	200.79958078714856	37.5
27	256.0	1.1638602336098298	198.61398602912357	37.5
27	260.0	1.15690544753974	198.3645956510624	37.5
27	264.0	1.1304817615150653	197.30945700186783	37.5
27	268.0	1.063074503342638	193.15141623605487	37.5
27	272.0	1.024452089072964	192.97160710355124	37.5
27	276.0	1.0125363866141353	193.45423097055797	37.5
27	280.0	0.9950003186977096	195.70541625061733	37.5
27	284.0	0.9945695027676718	200.75553414768805	37.5
27	288.0	0.9870936554259049	202.59020294967877	37.5
27	292.0	0.981996387367294	199.4066039118601	37.5
27	296.0	0.982685810250335	202.88279298829173	37.5
27	300.0	0.9791700389784126	202.45967818633608	37.5
27	304.0	0.9778549198218427	200.21388184249216	37.5
27	308.0	0.9756769839651446	201.5990905754874	37.5
27	312.0	0.9729493728185554	201.68258074812127	37.5
27	316.0	0.9710327869991271	203.676066531821	37.5
27	320.0	0.9763448565501299	202.6434416189612	37.5
27	324.0	0.9774547494244538	201.44579519972453	37.5
27	328.0	0.9773959157311984	204.10780501389215	37.5
27	332.0	0.978866033082093	200.72013022324165	37.5
27	336.0	0.9802435190522056	203.48850929873535	37.5
27	340.0	0.9823710824906832	201.0193554737956	37.5
27	344.0	0.9855305974896771	200.72875729984935	37.5
27	348.0	0.9859551326022877	201.1347133289433	37.5
27	352.0	0.990134815388843	202.3037283256589	37.5
27	356.0	0.9869644933549953	203.59789410711275	37.5
27	360.0	0.9898424984402509	201.304671035371	37.5
27	364.0	0.9912285426030842	203.7817688711836	37.5
27	368.0	0.9891283848504407	203.4931450290623	37.5
27	372.0	1.0008113655567945	202.69822889380197	37.5
27	376.0	1.0009279618079345	200.92078189532856	37.5
27	380.0	1.0010698164333345	200.7348309019795	37.5
27	384.0	0.9967533729062965	198.2393881678246	37.5
27	388.0	1.0039239489530436	197.6528995692759	37.5
27	392.0	1.0005927380986015	198.7194908371996	37.5
27	396.0	1.0031218862763411	197.84771419265664	37.5
27	400.0	1.0091594512527882	197.7337198344504	37.5
27	404.0	1.006423724130124	197.89073181208303	37.5
27	408.0	1.0121371703184379	197.70259184188689	37.5
27	412.0	1.0113066685794379	197.44923191898263	37.5
27	416.0	1.011410336496894	196.6904787964475	37.5
27	420.0	1.0092556560331811	197.30930362612605	37.5
27	424.0	1.01446000681198	196.4508538214434	37.5
27	428.0	1.011277458788532	196.4101564971168	37.5
27	432.0	1.0115567907650787	197.37083151824223	37.5
27	436.0	1.0225882562894426	199.21051944969133	37.5
27	440.0	1.0170253341035143	197.51526003256535	37.5
27	444.0	1.0164205969682232	197.61967899676944	37.5
27	448.0	1.017067853193514	196.8330350697297	37.5
27	452.0	1.0209516930444802	197.96685778729108	37.5
27	456.0	1.0205486066993663	198.84291909377117	37.5
27	460.0	1.0142802969389746	197.6285212586051	37.5
27	464.0	1.0242244557839502	199.1824499606794	37.5
27	468.0	1.0256924921153383	197.82539125110463	37.5
27	472.0	1.0244626947585338	197.37056863555028	37.5
27	476.0	1.0229905626802003	198.15806666644215	37.5
27	480.0	1.0272896439609396	197.29060229951165	37.5
27	484.0	1.0277813179653776	198.6226781316257	37.5
27	488.0	1.0277753421675866	199.1690835313076	37.5
27	492.0	1.0270527673027414	196.9925056709261	37.5
27	496.0	1.029610113294793	199.72454796486036	37.5
27	500.0	1.0280724811274935	197.08755916829628	37.5
27	504.0	1.0260745534581057	195.65096488570168	37.5
27	508.0	1.0241346342074604	195.19201037664556	37.5
27	512.0	1.0320153061353043	198.2864117985685	37.5
27	516.0	1.0323952033795012	198.0748912562096	37.5
27	520.0	1.029699743984287	195.12852632574163	37.5
27	524.0	1.0352899417923298	196.86206959511696	37.5
27	528.0	1.0275655686960026	195.41174852245487	37.5
27	532.0	1.0318114539156076	197.3293341092744	37.5
27	536.0	1.0350145142477742	198.57038595052896	37.5
27	540.0	1.0347840484707225	195.7853678755069	37.5
27	544.0	1.037171141054401	196.92046201271864	37.5
27	548.0	1.033270485224756	196.43501681653555	37.5
27	552.0	1.0346788223090526	197.2846971945017	37.5
27	556.0	1.0350136394681901	196.06095585012392	37.5
27	560.0	1.0411383471364712	196.60958028536731	37.5
27	564.0	1.037195056419688	197.0946212896533	37.5
27	568.0	1.0362676051844302	196.3165949411169	37.5
27	572.0	1.037088860653206	196.2797751299991	37.5
27	576.0	1.0349823037655803	197.6369696825191	37.5
27	580.0	1.0420219316598822	196.57773360808375	37.5
27	584.0	1.034385559675935	195.56608298769876	37.5
27	588.0	1.0403164463899317	196.73668020728329	37.5
27	592.0	1.0340815369926193	195.5947434217435	37.5
27	596.0	1.0366601614091249	196.01240911679488	37.5
27	600.0	1.0384135575403384	195.4924223370694	37.5
27	604.0	1.0371096238636155	194.6796235901093	37.5
27	608.0	1.0386792919851513	195.5123936966191	37.5
27	612.0	1.041164348562097	196.3846347884736	37.5
27	616.0	1.0353754796832533	195.64274943297795	37.5
27	620.0	1.0408742426967308	196.0322606492243	37.5
27	624.0	1.040185276296915	195.5041227822449	37.5
27	628.0	1.0391455540592829	195.68253032289903	37.5
27	632.0	1.0373200648687502	196.9414494901087	37.5
27	636.0	1.0354065485530934	196.08779586644656	37.5
27	640.0	1.036224188250477	194.65437440195177	37.5
27	644.0	1.0392254417160038	196.2146015809469	37.5
27	648.0	1.040740873266652	195.13689254450463	37.5
27	652.0	1.0413344391886759	195.4748159787841	37.5
27	656.0	1.0449340898132893	196.48887628936407	37.5
27	660.0	1.0439907708042946	196.3933709388834	37.5
27	664.0	1.0442120423366104	195.99146706917108	37.5
27	668.0	1.0355209056158068	194.89805356122443	37.5
28	0.0	1.0402428618950552	1425.7063716215384	37.5
28	4.0	1.0669078780418073	1426.901665235736	37.5
28	8.0	1.1186829177703184	1429.2213591883744	37.5
28	12.0	1.141970465270807	1429.863798042151	37.5
28	16.0	1.1260678112087341	1430.659557248786	37.5
28	20.0	1.0972758946039265	1431.4708912928745	37.5
28	24.0	1.0533261440668888	1431.9279060368583	37.5
28	28.0	0.9985507739807111	1434.284599038075	37.5
28	32.0	0.966898522076999	1433.3563598621613	37.5
28	36.0	0.9531208230457306	1430.8103968301832	37.5
28	40.0	0.9431675696379724	1434.1043149276834	37.5
28	44.0	0.9381160536267379	1431.9115651570082	37.5
28	48.0	0.9379652345022742	1432.4297258696251	37.5
28	52.0	0.9394952028077018	1431.5950932920036	37.5
28	56.0	0.9425883549281612	1430.9648105909969	37.5
28	60.0	0.935160236602302	1433.0319793849792	37.5
28	64.0	0.9397772672818644	1432.3131028858068	37.5
28	68.0	0.9396237168192985	1430.9114726148764	37.5
28	72.0	0.9380000821518717	1431.0105160892276	37.5
28	76.0	0.9364025122537636	1432.0347746954667	37.5
28	80.0	0.944604099033227	1430.239395180285	37.5
28	84.0	0.9506938412047772	1430.2830589242933	37.5
28	88.0	0.9549056453609417	1431.0066965345984	37.5
28	92.0	0.9540435337691653	1430.9997848580422	37.5
28	96.0	0.9558087353170556	1428.758381743194	37.5
28	100.0	0.9557547876506184	1430.2264281325176	37.5
28	104.0	0.9612503727403264	1430.913720392694	37.5
28	108.0	0.9652459589697681	1430.0301007706764	37.5
28	112.0	0.971969449619271	1428.9876439851207	37.5
28	116.0	0.9697510075514064	1430.4747400747092	37.5
28	120.0	0.9736432451496078	1429.2248193073328	37.5
28	124.0	0.9786262231093837	1427.55282477319	37.5
28	128.0	0.9812960958622261	1430.7935662756831	37.5
28	132.0	0.9829614084738059	1430.629274032185	37.5
28	136.0	0.987546495503944	1429.7741979709845	37.5
28	140.0	0.9931175695762494	1428.9487477609111	37.5
28	144.0	0.9912669737188976	1430.8767300005015	37.5
28	148.0	0.991178611192372	1430.7026113414545	37.5
28	152.0	0.9916437478290809	1428.7163006774836	37.5
28	156.0	0.9954792256202432	1430.360587912069	37.5
28	160.0	1.0016308000838796	1428.6945836911268	37.5
28	164.0	0.996348785149559	1428.7389443097472	37.5
28	168.0	1.0043372235060724	1428.4419056983922	37.5
28	172.0	1.0039007324288574	1430.3633584280803	37.5
28	176.0	1.0060223345799757	1429.7376853800586	37.5
28	180.0	1.0044447424691292	1429.7785321880783	37.5
28	184.0	1.0064993618048828	1428.4146619699209	37.5
28	188.0	1.0101515017775249	1428.2321909883358	37.5
28	192.0	1.0116358177175293	1428.8379664784086	37.5
28	196.0	1.01456839317032	1428.402206298716	37.5
28	200.0	1.0108993764554677	1428.391755378143	37.5
28	204.0	1.0134789069489856	1428.448433779971	37.5
28	208.0	1.0151791546755304	1428.4809716239397	37.5
28	212.0	1.0180553865251833	1427.8641822460067	37.5
28	216.0	1.0171852630083071	1428.7000401929708	37.5
28	220.0	1.0193490838426627	1428.204437573742	37.5
28	224.0	1.019119472117135	1430.1591953936131	37.5
28	228.0	1.0231386258924877	1429.943223414832	37.5
28	232.0	1.0157557437281504	1427.0892025990074	37.5
28	236.0	1.022261611762764	1429.1783398620096	37.5
28	240.0	1.0234080221604047	1427.8066867786524	37.5
28	244.0	1.0244465316966347	1428.3762465070638	37.5
28	248.0	1.0249664251591073	1427.741125518924	37.5
28	252.0	1.0256633093306058	1428.7455917289626	37.5
28	256.0	1.0238085254214973	1427.4164897049704	37.5
28	260.0	1.0279102176330253	1428.3054405832704	37.5
28	264.0	1.0319983311922736	1427.2474885673944	37.5
28	268.0	1.0323203457124246	1427.291660394565	37.5
28	272.0	1.0289598661521508	1427.5009639138584	37.5
28	276.0	1.034770413544164	1427.107701652903	37.5
28	280.0	1.0352672337028583	1427.2058996084006	37.5
28	284.0	1.0351386034488825	1429.3183875426278	37.5
28	288.0	1.0374456504507714	1427.5098866434787	37.5
28	292.0	1.0363386548885707	1428.5803878109634	37.5
28	296.0	1.0399734443610773	1428.488607907568	37.5
28	300.0	1.0393326491938142	1427.630241035768	37.5
28	304.0	1.0393757290618661	1427.4187784543883	37.5
28	308.0	1.0461162840713223	1427.6425554609752	37.5
28	312.0	1.042318634338226	1426.7880337242273	37.5
28	316.0	1.046779406465596	1427.4144044570091	37.5
28	320.0	1.0353745639138408	1427.6833646576629	37.5
28	324.0	1.0487966742654762	1427.4893010033998	37.5
28	328.0	1.0480707914131426	1426.549597284837	37.5
28	332.0	1.0498054539997754	1427.1394550949992	37.5
28	336.0	1.052863020686674	1425.99144898628	37.5
28	340.0	1.0530748972494448	1427.9942147314462	37.5
28	344.0	1.0559508949844036	1426.6862598369582	37.5
28	348.0	1.0691852453510675	1427.5835351269318	37.5
28	352.0	1.0938143741018922	1427.071637620093	37.5
28	356.0	1.1184700618641683	1427.1614200606828	37.5
28	360.0	1.117905952265719	1426.646244762415	37.5
28	364.0	1.1217176804217637	1427.078366231069	37.5
28	368.0	1.1034263541319287	1426.391152165404	37.5
28	372.0	1.0662103405011956	1426.7401120757231	37.5
28	376.0	1.0145562135345465	1424.8447806958643	37.5
28	380.0	0.9941821248844012	1424.4627861650392	37.5
28	384.0	0.9735663778440663	1421.1601446515767	37.5
28	388.0	0.9675677378299481	1421.7924056127588	37.5
28	392.0	0.9587557935577715	1422.8197001315104	37.5
28	396.0	0.9596455101992887	1426.1736015513443	37.5
28	400.0	0.9640693182176748	1427.5619484766448	37.5
28	404.0	0.9492133389291271	1431.2651357471966	37.5
28	408.0	0.9535062508205563	1431.6297152862332	37.5
28	412.0	0.9516328157741212	1432.9045489263954	37.5
28	416.0	0.9440777032328793	1431.409782319329	37.5
28	420.0	0.9461586214526458	1431.9739382135892	37.5
28	424.0	0.9436272460764953	1433.2053407482222	37.5
28	428.0	0.9490038748886644	1430.7918576549987	37.5
28	432.0	0.9440805496790288	1430.273386586696	37.5
28	436.0	0.9495679407544301	1428.7783698463795	37.5
28	440.0	0.948843020373618	1430.148686505903	37.5
28	444.0	0.9556375258137793	1428.330020665781	37.5
28	448.0	0.9533469243945276	1429.578483601293	37.5
28	452.0	0.9547214925683094	1427.5654221618083	37.5
28	456.0	0.957818884766013	1426.8652290964342	37.5
28	460.0	0.9626174323720276	1427.6059768393502	37.5
28	464.0	0.9636701188536454	1427.206225595488	37.5
28	468.0	0.9645651420949038	1428.0546524683907	37.5
28	472.0	0.9624402938793428	1426.2074789546966	37.5
28	476.0	0.9704810698764438	1428.4953486898614	37.5
28	480.0	0.965223767048763	1425.742984283826	37.5
28	484.0	0.9681429199257372	1428.336919333665	37.5
28	488.0	0.9708733763589619	1428.0198412610655	37.5
28	492.0	0.9728895748720772	1428.8182476776642	37.5
28	496.0	0.9751238902422147	1427.794661550064	37.5
28	500.0	0.9739136761124926	1428.4269085456767	37.5
28	504.0	0.9761353753018721	1426.3998967262944	37.5
28	508.0	0.979411370998719	1425.3286226933635	37.5
28	512.0	0.9807188002806729	1428.4856491867824	37.5
28	516.0	0.9793366939397162	1427.4665209101329	37.5
28	520.0	0.9817318981304481	1426.3812311073902	37.5
28	524.0	0.9840459425604274	1427.003409074284	37.5
28	528.0	0.9852227618556064	1427.688158364313	37.5
28	532.0	0.9860347524185565	1428.8071770273036	37.5
28	536.0	0.9867766646496263	1426.855576445135	37.5
28	540.0	0.9885015204318351	1426.6808497189393	37.5
28	544.0	0.9918208793726482	1426.5291793054694	37.5
28	548.0	0.9929086830584376	1426.4737769151943	37.5
28	552.0	0.9941752203070895	1427.4128472558157	37.5
28	556.0	0.9928575215198582	1428.164901934444	37.5
28	560.0	0.9980576798778783	1427.2381912199403	37.5
28	564.0	0.9952264295908448	1428.5765513775182	37.5
28	568.0	0.9936861657673962	1426.3048537512964	37.5
28	572.0	1.005173526271119	1428.016671807773	37.5
28	576.0	1.0036298287654848	1427.3513371254514	37.5
28	580.0	1.0069563672235948	1428.6480792618977	37.5
28	584.0	1.0033004609316336	1427.5901240141266	37.5
28	588.0	1.0138555507092	1427.0090562753064	37.5
28	592.0	1.0105155952038092	1428.182055417247	37.5
28	596.0	1.013961870321773	1427.145680428985	37.5
28	600.0	1.0172415858409876	1427.2545131179058	37.5
28	604.0	1.019857508163125	1427.5782914160384	37.5
28	608.0	1.0184102919243594	1427.6079374432077	37.5
28	612.0	1.0146306169972503	1427.0840766280792	37.5
28	616.0	1.0220045302935015	1428.9686108112903	37.5
28	620.0	1.0167127865929886	1427.4465357536124	37.5
28	624.0	1.0213963318585266	1426.504830289428	37.5
28	628.0	1.0224970118525125	1427.8893163043404	37.5
28	632.0	1.0185732523373239	1427.1478913164735	37.5
28	636.0	1.0149998324560503	1428.000987219703	37.5
28	640.0	1.0188545076521598	1427.5569522438673	37.5
28	644.0	1.0146682795517172	1427.7474843432922	37.5
28	648.0	1.0121224931154842	1428.4817178407875	37.5
28	652.0	1.0181156239564464	1427.5532950514175	37.5
28	656.0	1.012701308207002	1429.2509611330013	37.5
28	660.0	1.0121618586897045	1428.2983866048228	37.5
28	664.0	1.011756817019781	1427.0791328724451	37.5
28	668.0	1.0096208613626043	1427.726970590282	37.5
29	0.0	1.0859350014715532	983.9383913785056	37.5
29	4.0	1.1471419605442477	983.2169624499044	37.5
29	8.0	1.172879138715311	987.5142716560536	37.5
29	12.0	1.1658300886765727	987.6479955586944	37.5
29	16.0	1.113461558297368	985.8902041675416	37.5
29	20.0	1.047571109432716	989.9380434000112	37.5
29	24.0	0.9939863011902086	988.3834050360414	37.5
29	28.0	0.9824128806297016	986.9766215949436	37.5
29	32.0	0.9665952207857409	986.4228929832664	37.5
29	36.0	0.9590328872857309	986.7099111370666	37.5
29	40.0	0.9664979338076385	989.9086766834112	37.5
29	44.0	0.9608905100320099	988.8982430709808	37.5
29	48.0	0.954492194792946	988.944504969559	37.5
29	52.0	0.9548849225348459	985.9104493885612	37.5
29	56.0	0.958563007797104	988.3943650714864	37.5
29	60.0	0.9560628322848229	989.7591767207304	37.5
29	64.0	0.9590091010248856	986.050425351664	37.5
29	68.0	0.9649922275434893	987.4975665158876	37.5
29	72.0	0.9672322502885423	987.4914181242756	37.5
29	76.0	0.9661118427345413	989.521797113244	37.5
29	80.0	0.9749671143377487	986.7750129244608	37.5
29	84.0	0.9745396082411721	989.1199616398944	37.5
29	88.0	0.974044469010635	989.4464728131612	37.5
29	92.0	0.9822564974843913	989.1137138288726	37.5
29	96.0	0.9851072734418506	987.4472232370327	37.5
29	100.0	0.9914536419153093	989.4415462696096	37.5
29	104.0	0.995616734786295	986.7113805249776	37.5
29	108.0	0.9948273133847986	986.7022197360888	37.5
29	112.0	0.9955469432784216	989.2017266971028	37.5
29	116.0	1.0094475946495876	987.7684697838614	37.5
29	120.0	1.0095132381505574	988.684710629772	37.5
29	124.0	1.0082935659660976	987.8397649180426	37.5
29	128.0	1.0112849408039628	988.6694386585912	37.5
29	132.0	1.020747089720746	989.3192925836348	37.5
29	136.0	1.0203301447981645	988.8909573391304	37.5
29	140.0	1.0202104995248267	987.2963310423344	37.5
29	144.0	1.0250259139728606	987.0512905251938	37.5
29	148.0	1.020666971837397	986.0139928970716	37.5
29	152.0	1.0228722675694357	983.7170917978308	37.5
29	156.0	1.0310997736257717	983.4202624984848	37.5
29	160.0	1.0307282989794067	988.0634533094704	37.5
29	164.0	1.0300792683563658	987.9033712162488	37.5
29	168.0	1.0378996749717475	988.4857105103264	37.5
29	172.0	1.035024577782632	990.0794337509814	37.5
29	176.0	1.0379559152077356	987.6865654270412	37.5
29	180.0	1.0359347123476133	988.8877457788803	37.5
29	184.0	1.0375219192734855	988.3753505937444	37.5
29	188.0	1.037209571593848	989.1496771485032	37.5
29	192.0	1.0450714685356406	987.9670243497204	37.5
29	196.0	1.0470476180072725	990.2614848778534	37.5
29	200.0	1.0478503586174353	987.387610068938	37.5
29	204.0	1.0418080537904415	989.0296645246084	37.5
29	208.0	1.0455059347507547	990.0343792683173	37.5
29	212.0	1.0484241877657114	988.8880996616234	37.5
29	216.0	1.0476309685036158	990.3397791062768	37.5
29	220.0	1.0457886032573314	988.8862594534364	37.5
29	224.0	1.051566463214365	988.8838164969522	37.5
29	228.0	1.0467339070519723	987.9669270428768	37.5
29	232.0	1.0500654245281709	990.9189338310388	37.5
29	236.0	1.0541587772329455	990.7087546166074	37.5
29	240.0	1.0564185176378222	989.1760141670786	37.5
29	244.0	1.0514980123885371	988.1477586347628	37.5
29	248.0	1.0539473336704537	990.5115944634164	37.5
29	252.0	1.0559593547158286	989.1043412158688	37.5
29	256.0	1.0586242956313598	989.8887273779882	37.5
29	260.0	1.055183109110995	988.1261366510608	37.5
29	264.0	1.0650395071732797	988.6770086652792	37.5
29	268.0	1.0560052685763406	989.0503694595172	37.5
29	272.0	1.0564744737851033	989.5440508662148	37.5
29	276.0	1.0678651815167672	990.1419594656504	37.5
29	280.0	1.058695234435262	991.5447182438344	37.5
29	284.0	1.0637436190170457	989.9653003701594	37.5
29	288.0	1.0706039732958594	990.6517185103584	37.5
29	292.0	1.06366865097315	991.8792079857858	37.5
29	296.0	1.0666756854828017	989.8345972528786	37.5
29	300.0	1.0678327196639419	991.0568828576896	37.5
29	304.0	1.0701329879237071	990.6290061203044	37.5
29	308.0	1.0701558924865628	991.7725584035046	37.5
29	312.0	1.0692680388624103	990.815256595718	37.5
29	316.0	1.0696030183130056	988.8426251295978	37.5
29	320.0	1.0698277817679893	989.217373639146	37.5
29	324.0	1.0702121594191194	988.999527743504	37.5
29	328.0	1.0726017034157127	989.562727478644	37.5
29	332.0	1.0804863615083569	989.7962446737037	37.5
29	336.0	1.076162120373164	987.6440160266702	37.5
29	340.0	1.0838770973377994	986.7110102502976	37.5
29	344.0	1.0988202094179893	984.6508314897544	37.5
29	348.0	1.1365667690717065	985.7780279097216	37.5
29	352.0	1.1450309390714162	986.0207307476144	37.5
29	356.0	1.1390805632811205	986.8143815154828	37.5
29	360.0	1.1337991051984375	987.4839975484374	37.5
29	364.0	1.0854268346157459	986.8680961325904	37.5
29	368.0	1.0284100350159053	988.899716732006	37.5
29	372.0	0.9956709292334661	988.0213921688606	37.5
29	376.0	0.9857921348825684	989.0805027699251	37.5
29	380.0	0.9808400501622725	988.5144181348252	37.5
29	384.0	0.9737108808725348	988.0494676768672	37.5
29	388.0	0.9658975243945561	988.675958447022	37.5
29	392.0	0.9613572994473352	990.502868384653	37.5
29	396.0	0.9643803838199304	989.0711766517314	37.5
29	400.0	0.9668114701684216	990.1476245502045	37.5
29	404.0	0.9641257717671387	988.1792969977408	37.5
29	408.0	0.9666487351268406	991.2401152464536	37.5
29	412.0	0.9630535791757409	987.2768464166552	37.5
29	416.0	0.9645126473255017	989.4287073356484	37.5
29	420.0	0.9621721120221113	991.9261953377784	37.5
29	424.0	0.9655370038486448	991.0550247900592	37.5
29	428.0	0.968768424286582	990.2979865367056	37.5
29	432.0	0.9710638541759948	989.5490806056976	37.5
29	436.0	0.9720391373159883	991.3128759988804	37.5
29	440.0	0.974560774025755	989.3393633730428	37.5
29	444.0	0.9826279115163732	989.610897369361	37.5
29	448.0	0.9825700465096339	990.3665899157623	37.5
29	452.0	0.9850466551598291	988.0251082583892	37.5
29	456.0	0.982485895967166	988.164209616864	37.5
29	460.0	0.984852392672725	986.6726155184854	37.5
29	464.0	0.9910515290161006	990.5051432907864	37.5
29	468.0	0.9946555039711843	990.3349471023372	37.5
29	472.0	0.99632863098993	991.3521382131256	37.5
29	476.0	0.9941560859861994	987.853807733734	37.5
29	480.0	0.9959659619992643	989.08548445778	37.5
29	484.0	0.9974151192936258	989.4040339170924	37.5
29	488.0	1.0033639610158605	987.6514691829444	37.5
29	492.0	1.0034685976198328	991.967338431726	37.5
29	496.0	1.0067019690135572	989.258073117051	37.5
29	500.0	1.0035130540828652	989.7151969162794	37.5
29	504.0	1.0146748236560728	988.734456801778	37.5
29	508.0	1.006948167653283	989.6871331035908	37.5
29	512.0	1.008630919387246	989.4192009025028	37.5
29	516.0	1.012888256429131	988.788408363798	37.5
29	520.0	1.0129679468117696	990.8355542015944	37.5
29	524.0	1.0111617392794099	988.5200468374084	37.5
29	528.0	1.0128228744232497	989.5785028806264	37.5
29	532.0	1.0172763475536197	989.6716945547648	37.5
29	536.0	1.0164987359378228	990.4228642938156	37.5
29	540.0	1.0168796278812797	987.1186659638042	37.5
29	544.0	1.0193001270430313	988.407985485602	37.5
29	548.0	1.019311690049577	988.4721869058258	37.5
29	552.0	1.0200486184178477	992.348578856872	37.5
29	556.0	1.0240965528718937	990.6148884510012	37.5
29	560.0	1.030291735278207	989.2955228210792	37.5
29	564.0	1.0248723316149884	990.0649136855484	37.5
29	568.0	1.0205398184272574	988.9887522193204	37.5
29	572.0	1.0345768025888409	991.0025541564232	37.5
29	576.0	1.0311186817722426	990.1647216124288	37.5
29	580.0	1.0289974338993466	990.794821864056	37.5
29	584.0	1.0295195230163177	991.138037334772	37.5
29	588.0	1.031207347235328	993.0394545358382	37.5
29	592.0	1.034794648021616	991.4470022206292	37.5
29	596.0	1.0301387964280666	990.0652275616328	37.5
29	600.0	1.036413837957941	990.8491121695876	37.5
29	604.0	1.0373502580586509	988.6289416512826	37.5
29	608.0	1.0337984653515173	991.3309479646632	37.5
29	612.0	1.0400019978486004	988.495992014964	37.5
29	616.0	1.0362194460909429	989.8419460817896	37.5
29	620.0	1.0401381492336368	991.2591406818592	37.5
29	624.0	1.0328036873695854	990.3919199599584	37.5
29	628.0	1.0439906893043094	989.5661532954084	37.5
29	632.0	1.038918763873184	990.2127171240415	37.5
29	636.0	1.0365021152813445	991.5623503337484	37.5
29	640.0	1.0367651955079908	991.4119751880536	37.5
29	644.0	1.040104022565206	990.7292130739831	37.5
29	648.0	1.0376807667364334	991.9945689093856	37.5
29	652.0	1.039548989333911	992.600199826388	37.5
29	656.0	1.039935083826134	991.2246264390104	37.5
29	660.0	1.0391598653827692	991.3734062760934	37.5
29	664.0	1.0412606158973516	992.720139019262	37.5
29	668.0	1.0450609350428708	991.73103914488	37.5
262	0.0	1.1609880674332647	1718.63648977633	37.5
262	4.0	1.2124522368930424	1718.794299098489	37.5
262	8.0	1.2158497981746006	1719.696223014939	37.5
262	12.0	1.185633952005278	1717.799096116487	37.5
262	16.0	1.1195378438366719	1716.0144931007535	37.5
262	20.0	1.0575655099348387	1716.041694224284	37.5
262	24.0	1.0240119686045699	1716.3279289513202	37.5
262	28.0	1.0132127888002198	1716.0684362743136	37.5
262	32.0	1.0020450604412727	1718.7288250626896	37.5
262	36.0	0.9959366026554903	1717.5873833596884	37.5
262	40.0	0.9891722075212667	1717.052034171374	37.5
262	44.0	0.9878542826521307	1717.7287346914395	37.5
262	48.0	0.9881916787366752	1717.909064343451	37.5
262	52.0	0.9854819420088659	1717.7680686545389	37.5
262	56.0	0.9863473447676905	1717.032659445181	37.5
262	60.0	0.9840748562509349	1715.3397519423363	37.5
262	64.0	0.9872119519285143	1717.1948330572895	37.5
262	68.0	0.9869934816901362	1717.8668289458633	37.5
262	72.0	0.991007128796586	1718.1081583162454	37.5
262	76.0	0.9940529977815504	1718.5998842336503	37.5
262	80.0	0.9935846231131884	1717.827842474843	37.5
262	84.0	0.9990872396765207	1716.5490168477654	37.5
262	88.0	1.002397710291733	1717.9612399950413	37.5
262	92.0	1.0057147621311349	1716.9306922263083	37.5
262	96.0	1.0146940079202136	1716.3195103072085	37.5
262	100.0	1.0078242091479874	1717.4140199494095	37.5
262	104.0	1.0147437918932776	1716.0115110225347	37.5
262	108.0	1.018993712751944	1716.5185881082994	37.5
262	112.0	1.0222919833902997	1717.7406381652056	37.5
262	116.0	1.0234169413070697	1715.3216433263617	37.5
262	120.0	1.03337351189462	1717.6650387276256	37.5
262	124.0	1.0306643214344307	1718.6949966943323	37.5
262	128.0	1.0334340651436298	1718.8832049332575	37.5
262	132.0	1.036012094930795	1718.4646739930442	37.5
262	136.0	1.0435548649800426	1718.6319761403506	37.5
262	140.0	1.045443114839043	1719.5088883412366	37.5
262	144.0	1.045757723759992	1716.5552683523115	37.5
262	148.0	1.0470009616229612	1717.2996700278757	37.5
262	152.0	1.0523200842913096	1717.9369065279398	37.5
262	156.0	1.0570734818068237	1717.2168035732143	37.5
262	160.0	1.056555812988902	1716.6769690694362	37.5
262	164.0	1.0584896371750947	1718.0003381975991	37.5
262	168.0	1.065517302871002	1716.6555963794	37.5
262	172.0	1.0623099943791947	1717.3195508300923	37.5
262	176.0	1.0582131540993447	1716.661108029156	37.5
262	180.0	1.0684444452744937	1717.5734751130449	37.5
262	184.0	1.0685214017678029	1717.5407553888751	37.5
262	188.0	1.0665795612378823	1718.624947972898	37.5
262	192.0	1.066651133093219	1717.117031473672	37.5
262	196.0	1.0682981667786753	1715.4772003402363	37.5
262	200.0	1.0694398248769843	1717.1727995461415	37.5
262	204.0	1.0702261228818195	1715.6358109252444	37.5
262	208.0	1.0698026462093098	1718.2376013272897	37.5
262	212.0	1.0792688505629036	1718.259282075359	37.5
262	216.0	1.075909367519685	1716.3970936068706	37.5
262	220.0	1.0765986379900307	1715.2314404982287	37.5
262	224.0	1.0759360261634834	1716.2550878082714	37.5
262	228.0	1.0815380114082496	1716.4698639876356	37.5
262	232.0	1.076837311293109	1717.2235027016868	37.5
262	236.0	1.0847082581185272	1716.7856477448515	37.5
262	240.0	1.0879294269841682	1717.0154330127568	37.5
262	244.0	1.0826258815307457	1717.0932946404766	37.5
262	248.0	1.081679782821929	1716.3604064274218	37.5
262	252.0	1.0859576673802134	1717.040281673662	37.5
262	256.0	1.0879478611822873	1716.1017414041391	37.5
262	260.0	1.0868512267249208	1715.7038618996105	37.5
262	264.0	1.0832208209547034	1717.5944670336476	37.5
262	268.0	1.086713614891427	1716.6087909138766	37.5
262	272.0	1.0855236206964511	1715.4010830148466	37.5
262	276.0	1.0934035159057476	1718.1576277661663	37.5
262	280.0	1.0885005667073215	1717.164643073103	37.5
262	284.0	1.097759397467095	1716.8359928212558	37.5
262	288.0	1.0886676941678066	1715.772831964043	37.5
262	292.0	1.091882489911209	1717.2726578558966	37.5
262	296.0	1.0923464900199789	1716.8744213036289	37.5
262	300.0	1.1018118619657697	1715.445183706209	37.5
262	304.0	1.0996443868958596	1717.687136972451	37.5
262	308.0	1.096881558157891	1716.6356456049157	37.5
262	312.0	1.0979783182603482	1717.5337803684024	37.5
262	316.0	1.0984074352796407	1715.8882657558293	37.5
262	320.0	1.0954996635330463	1717.105966041294	37.5
262	324.0	1.1015775779389432	1717.692480342463	37.5
262	328.0	1.101127230102056	1714.7681045386294	37.5
262	332.0	1.0986204968271027	1717.2649807721484	37.5
262	336.0	1.1029226772881255	1716.849987023677	37.5
262	340.0	1.1028989124373216	1715.6709097704363	37.5
262	344.0	1.1009499444155915	1717.4020193356423	37.5
262	348.0	1.0979984972721046	1716.3328264680947	37.5
262	352.0	1.1025939193943333	1715.179976110842	37.5
262	356.0	1.1047156856547038	1716.1856141002363	37.5
262	360.0	1.1009661935432287	1716.4803313930297	37.5
262	364.0	1.1083025784829215	1716.9694845832346	37.5
262	368.0	1.1061218369136576	1716.379089447931	37.5
262	372.0	1.1123819445773462	1715.2649938546149	37.5
262	376.0	1.1140582165868687	1716.2670216082786	37.5
262	380.0	1.117614091427382	1715.9022278486782	37.5
262	384.0	1.1126356532463584	1715.8008428784235	37.5
262	388.0	1.1168948866673163	1716.7029836560562	37.5
262	392.0	1.1189534679729216	1716.6852786212664	37.5
262	396.0	1.1177262495415239	1716.535637373958	37.5
262	400.0	1.1289079943507672	1716.090611877008	37.5
262	404.0	1.1250007609607011	1715.9370235251383	37.5
262	408.0	1.14337391089121	1715.728305149942	37.5
262	412.0	1.170072985752426	1716.636758058551	37.5
262	416.0	1.1996815599983874	1717.2539193210944	37.5
262	420.0	1.2098580943477724	1717.280472778924	37.5
262	424.0	1.198282434140069	1715.9291618535287	37.5
262	428.0	1.1849876437180675	1715.6823642257834	37.5
262	432.0	1.126182543466856	1714.2205154634194	37.5
262	436.0	1.0693446829806015	1712.8860611069156	37.5
262	440.0	1.0383850024014336	1713.6550632045507	37.5
262	444.0	1.033709170469395	1713.559935179141	37.5
262	448.0	1.0176371034395413	1714.64854572525	37.5
262	452.0	1.0123930491312598	1714.1753576525628	37.5
262	456.0	1.0103760577844119	1715.1819124140711	37.5
262	460.0	1.0014230544352296	1715.147943957833	37.5
262	464.0	1.0012494301672161	1715.352545657208	37.5
262	468.0	0.997180345485034	1714.3369771715438	37.5
262	472.0	0.9971577512077023	1714.2745654290068	37.5
262	476.0	0.9921023933431709	1712.3238768430908	37.5
262	480.0	0.9997355836899746	1715.483763587214	37.5
262	484.0	0.997256788101896	1713.1975753135987	37.5
262	488.0	0.9972176757322319	1713.9643639553465	37.5
262	492.0	0.9978096585406501	1714.9588180274252	37.5
262	496.0	1.0038265470495191	1713.77245040525	37.5
262	500.0	1.0009679654015091	1714.4995574563038	37.5
262	504.0	1.0066110507815282	1716.3486795689953	37.5
262	508.0	1.0078157377581398	1715.2024814595763	37.5
262	512.0	1.0117993921709527	1713.9661073449038	37.5
262	516.0	1.0129018750770529	1714.7537266773345	37.5
262	520.0	1.011372622677034	1713.8045303917056	37.5
262	524.0	1.0176550752876736	1716.1313095843168	37.5
262	528.0	1.0181357755779825	1715.997817988785	37.5
262	532.0	1.0232123554228523	1713.9627913020909	37.5
262	536.0	1.025607177455216	1713.4539197024756	37.5
262	540.0	1.024520948095382	1716.8353509997307	37.5
262	544.0	1.0314649047816418	1716.1196813944623	37.5
262	548.0	1.0276637773736619	1716.6018597851223	37.5
262	552.0	1.0349615594015096	1717.3548472618404	37.5
262	556.0	1.0363983320785808	1715.2629118439197	37.5
262	560.0	1.0373124567066012	1715.8559617950712	37.5
262	564.0	1.039744815128313	1715.2724550208184	37.5
262	568.0	1.0395979319609574	1714.639270757017	37.5
262	572.0	1.0397881219281633	1715.6633639768647	37.5
262	576.0	1.0406196821072637	1715.9056392875978	37.5
262	580.0	1.0437378665200783	1717.6634785545723	37.5
262	584.0	1.0436261785951257	1715.4863092452745	37.5
262	588.0	1.0461537176465152	1714.8223490679168	37.5
262	592.0	1.0481980959939887	1715.233752828161	37.5
262	596.0	1.0460597031716816	1716.2684048295262	37.5
262	600.0	1.0515436946104308	1714.9006696659196	37.5
262	604.0	1.04883354167872	1715.1890017400212	37.5
262	608.0	1.0562919523997238	1715.5948468926842	37.5
262	612.0	1.0534782947603096	1717.768665624684	37.5
262	616.0	1.0520337138414608	1717.5530291880411	37.5
262	620.0	1.0559119906290149	1715.2652482218489	37.5
262	624.0	1.0569655695767126	1715.9040727692386	37.5
262	628.0	1.0576675602787915	1716.4897146208352	37.5
262	632.0	1.0607407166320342	1716.732272968077	37.5
262	636.0	1.06127645988829	1715.4388569894577	37.5
262	640.0	1.0613692581425924	1715.2913897034614	37.5
262	644.0	1.063708647017853	1713.8797623683645	37.5
262	648.0	1.0678880473279935	1717.0755043792549	37.5
262	652.0	1.0636394487006342	1716.559840503957	37.5
262	656.0	1.0560504495869705	1714.035224713879	37.5
262	660.0	1.0694143254379582	1715.932124565697	37.5
262	664.0	1.0650810553294292	1717.3129197355622	37.5
262	668.0	1.0646003506204913	1715.2289590095224	37.5
263	0.0	1.099684852518411	1416.977931392147	37.5
263	4.0	1.1481042550318048	1419.0353040299062	37.5
263	8.0	1.1885519741599802	1419.543685371538	37.5
263	12.0	1.1786031496577447	1420.1913593415345	37.5
263	16.0	1.14298682246071	1421.0310146606432	37.5
263	20.0	1.0822375024291133	1421.5476641259909	37.5
263	24.0	1.0276845740545058	1421.4260368588866	37.5
263	28.0	0.9909879376061725	1420.8519098855052	37.5
263	32.0	0.9737744300832997	1420.530644804758	37.5
263	36.0	0.9749296655401708	1419.8414756337952	37.5
263	40.0	0.963846399266725	1419.6519154412974	37.5
263	44.0	0.9613627640145759	1419.9448258393068	37.5
263	48.0	0.9619275882247162	1418.2773088075785	37.5
263	52.0	0.9639695981187836	1421.761658168622	37.5
263	56.0	0.9693353083176156	1422.944621401606	37.5
263	60.0	0.9634384629091792	1420.64195974406	37.5
263	64.0	0.9633961496783061	1419.28820807447	37.5
263	68.0	0.9635775200316351	1420.0092492688043	37.5
263	72.0	0.9693564166534774	1417.8125003665057	37.5
263	76.0	0.9699717055866499	1419.0786370412045	37.5
263	80.0	0.9693246480871955	1418.7528883285397	37.5
263	84.0	0.9769359604227196	1420.5220619274637	37.5
263	88.0	0.981459091836124	1421.1284706725887	37.5
263	92.0	0.9829092077570625	1420.654165576271	37.5
263	96.0	0.9883089686375691	1420.1852447189865	37.5
263	100.0	0.9923799725504484	1418.7117077510063	37.5
263	104.0	0.9972373156965928	1419.1787577377936	37.5
263	108.0	0.9940418677222538	1416.3270201075368	37.5
263	112.0	0.9977145124761067	1419.0411495758324	37.5
263	116.0	1.0023586291610687	1419.135487668069	37.5
263	120.0	1.006475467528578	1420.307133661758	37.5
263	124.0	1.0081924742012216	1419.8589204119914	37.5
263	128.0	1.0115982542161126	1421.947268642274	37.5
263	132.0	1.0137779235505333	1420.6501893239058	37.5
263	136.0	1.0159371988937902	1419.543202825084	37.5
263	140.0	1.0214647603847382	1419.986166678869	37.5
263	144.0	1.0211397406539104	1424.0878141222972	37.5
263	148.0	1.0288141338932244	1423.9862466134173	37.5
263	152.0	1.0266765201595143	1423.590884028352	37.5
263	156.0	1.030730979967317	1423.8136370252255	37.5
263	160.0	1.0334353783702948	1424.177342866859	37.5
263	164.0	1.0396756630294663	1423.344531023223	37.5
263	168.0	1.0384095802650672	1424.8793713273565	37.5
263	172.0	1.0405880270005277	1424.5646079145454	37.5
263	176.0	1.041852307879538	1423.4150064133237	37.5
263	180.0	1.0381455794252028	1422.822304944242	37.5
263	184.0	1.0452861131228746	1423.3377537641986	37.5
263	188.0	1.0468329704381203	1423.1087320169922	37.5
263	192.0	1.0487119324538552	1423.766128984419	37.5
263	196.0	1.0493247761891076	1424.7523023496638	37.5
263	200.0	1.0504816764615839	1423.0046626262374	37.5
263	204.0	1.0509491869970529	1422.182713621534	37.5
263	208.0	1.0524645428795194	1423.304142897436	37.5
263	212.0	1.0528783110862334	1424.278005949844	37.5
263	216.0	1.0568964831163923	1421.6817988407506	37.5
263	220.0	1.0529479662081487	1423.3764397250145	37.5
263	224.0	1.0579713486981654	1423.5609213931157	37.5
263	228.0	1.0510227040056697	1424.9043561117433	37.5
263	232.0	1.054330129836136	1421.892673694233	37.5
263	236.0	1.062247143937161	1424.340403547681	37.5
263	240.0	1.0578678299783333	1424.3649010275751	37.5
263	244.0	1.0556558718227544	1424.7289529037546	37.5
263	248.0	1.0608790581981367	1423.5934638612189	37.5
263	252.0	1.0647908901315144	1422.6257162621416	37.5
263	256.0	1.060772164827671	1424.2350371266266	37.5
263	260.0	1.0625074324464836	1423.2603039113933	37.5
263	264.0	1.0627393195483323	1422.7881873967972	37.5
263	268.0	1.062869392770827	1424.7195868664496	37.5
263	272.0	1.0610503831235576	1424.2673035336147	37.5
263	276.0	1.0681138670740025	1424.138361631218	37.5
263	280.0	1.06926194902632	1423.5712856795742	37.5
263	284.0	1.0658595176493189	1424.4884253882644	37.5
263	288.0	1.070649019559552	1424.3128217468004	37.5
263	292.0	1.0629476440988208	1425.0004118074037	37.5
263	296.0	1.0663590688791231	1425.5897427365298	37.5
263	300.0	1.063463521828411	1424.6653765713215	37.5
263	304.0	1.0702683090414575	1423.5802964846284	37.5
263	308.0	1.0730341495453641	1423.2284661700612	37.5
263	312.0	1.0700753134889114	1423.949856288515	37.5
263	316.0	1.0706906024220841	1424.7865604486135	37.5
263	320.0	1.0714185785615322	1424.952916891863	37.5
263	324.0	1.0718745394387403	1425.0565320684043	37.5
263	328.0	1.07537836148513	1424.4990243768682	37.5
263	332.0	1.0772695755032096	1425.639528785993	37.5
263	336.0	1.0714362011897205	1426.2395781987389	37.5
263	340.0	1.0765942516545504	1426.8672361245397	37.5
263	344.0	1.071833616883905	1429.0033294778978	37.5
263	348.0	1.0675134559045492	1428.290346208907	37.5
263	352.0	1.0728423320581162	1428.6633450086752	37.5
263	356.0	1.07201708726342	1426.3257409894168	37.5
263	360.0	1.0699006739159318	1423.7379443352718	37.5
263	364.0	1.0708053546242235	1422.1502493290268	37.5
263	368.0	1.0683752535988784	1419.6102525101164	37.5
263	372.0	1.0699058789619738	1418.7339305514809	37.5
263	376.0	1.0626113168020137	1419.9718648925032	37.5
263	380.0	1.0647883848620514	1419.258275754914	37.5
263	384.0	1.0640998370361865	1421.3269747147172	37.5
263	388.0	1.0659684199671329	1421.0939879165144	37.5
263	392.0	1.0603964477164012	1421.3659912613791	37.5
263	396.0	1.064169189508515	1422.880075200878	37.5
263	400.0	1.0663543475318837	1422.497998651788	37.5
263	404.0	1.0630152571861107	1423.2408359409692	37.5
263	408.0	1.0676277163618308	1423.2819942367428	37.5
263	412.0	1.0577719914697663	1424.6152260167648	37.5
263	416.0	1.0575282355506663	1423.8594770102077	37.5
263	420.0	1.0568490523125806	1424.6538632508314	37.5
263	424.0	1.0589985208514134	1423.6009412104477	37.5
263	428.0	1.0596881802191984	1423.2956948331496	37.5
263	432.0	1.0631040011532085	1423.8440897758533	37.5
263	436.0	1.0632518931052268	1423.3250383254926	37.5
263	440.0	1.0650927464512496	1426.8027049355824	37.5
263	444.0	1.0643589104383753	1427.403597407186	37.5
263	448.0	1.0629938491836994	1426.9057730874104	37.5
263	452.0	1.0584975038903763	1427.4740261087466	37.5
263	456.0	1.0643062371293925	1426.1689067074203	37.5
263	460.0	1.0609281796933612	1426.7646417658104	37.5
263	464.0	1.0634317597139642	1427.6795697352454	37.5
263	468.0	1.0722949873718393	1426.86691346263	37.5
263	472.0	1.0646763844619782	1426.8820853601978	37.5
263	476.0	1.066787666292867	1426.398623784038	37.5
263	480.0	1.066045246074528	1427.4865038867804	37.5
263	484.0	1.0702693349848524	1427.1848159681326	37.5
263	488.0	1.0669864061530105	1425.2736818304672	37.5
263	492.0	1.0786790919828624	1426.540311400713	37.5
263	496.0	1.0772279025333629	1426.0025890936856	37.5
263	500.0	1.0754547013279798	1426.3267305548304	37.5
263	504.0	1.0826340200267037	1426.8604728925031	37.5
263	508.0	1.087509520068042	1426.8178046010205	37.5
263	512.0	1.0956144242177581	1426.1265289368805	37.5
263	516.0	1.1150316203409467	1426.1553130067982	37.5
263	520.0	1.1414116996308465	1426.8737632554742	37.5
263	524.0	1.1572458483932764	1425.185665471074	37.5
263	528.0	1.1574984156264703	1425.9636117230286	37.5
263	532.0	1.1493444184230814	1426.0960416541147	37.5
263	536.0	1.1225340553314098	1426.126422810076	37.5
263	540.0	1.07063845880285	1425.3566280065484	37.5
263	544.0	1.0354236122941014	1426.7046627874192	37.5
263	548.0	1.0121947357985595	1426.0968817094315	37.5
263	552.0	1.0044577488915234	1428.1169666306912	37.5
263	556.0	0.9930551761875531	1430.0758209430317	37.5
263	560.0	0.9915988102020309	1430.4880764404218	37.5
263	564.0	0.9908449703891505	1429.7931021804702	37.5
263	568.0	0.9889010215332614	1430.2956251932362	37.5
263	572.0	0.9895895103275741	1427.2774284875873	37.5
263	576.0	0.9867415145725853	1431.2566216237835	37.5
263	580.0	0.9815300529386062	1429.6120383514292	37.5
263	584.0	0.980838955863846	1426.5813977613136	37.5
263	588.0	0.9834095707253014	1430.407026584616	37.5
263	592.0	0.9827321303410522	1429.906857958733	37.5
263	596.0	0.9829076218142755	1427.0478735396646	37.5
263	600.0	0.9801962189771428	1429.178951615455	37.5
263	604.0	0.9773278812564778	1432.334237365578	37.5
263	608.0	0.9826952562709151	1429.9645279753802	37.5
263	612.0	0.9848766944719161	1428.2674179786509	37.5
263	616.0	0.9848366183370122	1426.5698706051364	37.5
263	620.0	0.9772894204089669	1426.3786588170324	37.5
263	624.0	0.988579663079011	1427.1147029141057	37.5
263	628.0	0.9889527733671175	1427.240321774413	37.5
263	632.0	0.9891314904205757	1428.4602762979257	37.5
263	636.0	0.9913684398169118	1426.8064794663603	37.5
263	640.0	0.9880089294672317	1427.8723574039036	37.5
263	644.0	0.9934582186119923	1427.0216501010282	37.5
263	648.0	0.9939164165851702	1427.2402359067978	37.5
263	652.0	0.9966816067704808	1427.2553614835049	37.5
263	656.0	0.9951823197576374	1428.0657356541974	37.5
263	660.0	0.9955106881263549	1429.366023588874	37.5
263	664.0	0.9944647252002533	1428.973907273068	37.5
263	668.0	1.0004354397951047	1426.099983287985	37.5
264	0.0	1.088388574868493	704.2514301972315	37.5
264	4.0	1.1344397818147938	704.977602305051	37.5
264	8.0	1.1579155168745017	705.3187576365165	37.5
264	12.0	1.1415160828010924	706.246925698983	37.5
264	16.0	1.0820983337447316	705.4467213908082	37.5
264	20.0	1.0169413670042102	705.8075748838654	37.5
264	24.0	0.984630093605888	705.3217518808361	37.5
264	28.0	0.9800908059037744	709.8572856809673	37.5
264	32.0	0.9697593645838049	712.2431409155593	37.5
264	36.0	0.967329294202478	713.5939508968617	37.5
264	40.0	0.9591723361775665	711.9075680723824	37.5
264	44.0	0.9600993404513397	709.1854964988983	37.5
264	48.0	0.9612752086453432	709.4710657010893	37.5
264	52.0	0.9610480534880823	709.697785766966	37.5
264	56.0	0.9654942698492532	708.7550652923437	37.5
264	60.0	0.9663239084228673	709.8182795169065	37.5
264	64.0	0.9680043978344469	708.3023239019499	37.5
264	68.0	0.9658477474035272	710.6731207728445	37.5
264	72.0	0.9742511264072337	711.3250009586142	37.5
264	76.0	0.9734949500786828	708.4012968238695	37.5
264	80.0	0.9774292356412615	708.2931967771436	37.5
264	84.0	0.97872525669902	710.5208206319197	37.5
264	88.0	0.9866798118206679	708.8554832157729	37.5
264	92.0	0.9936397696819401	709.1672477716747	37.5
264	96.0	0.9914803098746867	710.5375491734914	37.5
264	100.0	0.994734128071392	711.1469798518357	37.5
264	104.0	1.0040911082511965	709.4243851401546	37.5
264	108.0	1.0019832577277032	709.5863869323153	37.5
264	112.0	1.006648761519369	709.8770699967299	37.5
264	116.0	1.0084104106917013	711.7882287344187	37.5
264	120.0	1.0134121291973817	709.5395287612184	37.5
264	124.0	1.0131694444320534	707.4944227333715	37.5
264	128.0	1.0165760614860218	710.2646984890804	37.5
264	132.0	1.0117663713117862	710.2871304823169	37.5
264	136.0	1.0214314984550115	709.0998169714481	37.5
264	140.0	1.0277179343530136	711.0110030137677	37.5
264	144.0	1.0281139404869661	714.3352988827033	37.5
264	148.0	1.0252741693903022	712.9782753800785	37.5
264	152.0	1.0285481474634766	708.5412215475379	37.5
264	156.0	1.0320599600534972	708.977871650442	37.5
264	160.0	1.0280583297536254	709.7121033030035	37.5
264	164.0	1.0330565625516321	708.1026245106757	37.5
264	168.0	1.0383345103840533	708.0420874764362	37.5
264	172.0	1.0316786177419055	709.6197143779746	37.5
264	176.0	1.0352895909114097	707.6933230011899	37.5
264	180.0	1.0363488699875627	707.9636672320985	37.5
264	184.0	1.034532986500828	708.5062556565712	37.5
264	188.0	1.036647914747128	706.3916799284148	37.5
264	192.0	1.0412212814001445	708.3067820751068	37.5
264	196.0	1.038713042723606	713.6697225701911	37.5
264	200.0	1.0405366282389994	713.1112849956919	37.5
264	204.0	1.0412036351381826	711.3969150984485	37.5
264	208.0	1.04197490111464	711.0093304444965	37.5
264	212.0	1.0449044184340053	711.5473835448533	37.5
264	216.0	1.0453354117084106	713.0605105111979	37.5
264	220.0	1.047082337667734	712.42853290014	37.5
264	224.0	1.0442235252425862	713.1347337339581	37.5
264	228.0	1.047867586622243	711.576194054445	37.5
264	232.0	1.0472880628370485	711.2430489940193	37.5
264	236.0	1.0554861232536972	710.9830939876438	37.5
264	240.0	1.049150005271463	712.3983993413312	37.5
264	244.0	1.0513075684049018	712.2739020350595	37.5
264	248.0	1.0469428262138938	710.6895883641914	37.5
264	252.0	1.0603260328711048	711.7326331771579	37.5
264	256.0	1.0476120323181728	711.5139115068528	37.5
264	260.0	1.0576027609759302	711.0338677747924	37.5
264	264.0	1.0612068927938065	711.612324097534	37.5
264	268.0	1.0527226164132708	712.9532533649942	37.5
264	272.0	1.055529639721936	711.2241198502106	37.5
264	276.0	1.061316865053079	709.7194623620642	37.5
264	280.0	1.0646126938310714	709.9020004427575	37.5
264	284.0	1.0578763437722545	711.6600251077823	37.5
264	288.0	1.0614442138252307	714.1492644081006	37.5
264	292.0	1.0573063807986598	713.3378862451835	37.5
264	296.0	1.066285551887064	713.1091697059057	37.5
264	300.0	1.067746857919124	713.2597055368341	37.5
264	304.0	1.0656622107631284	710.7781797125792	37.5
264	308.0	1.0673978732043734	707.7761834182315	37.5
264	312.0	1.0631379103455165	704.2020072214564	37.5
264	316.0	1.0619188892659823	705.3303995674933	37.5
264	320.0	1.0643253423323953	705.4361981158202	37.5
264	324.0	1.0652855388672966	706.897414193617	37.5
264	328.0	1.0751511202144832	707.6420017610927	37.5
264	332.0	1.092560475310869	705.7400964490475	37.5
264	336.0	1.1178083805695465	707.1578042724425	37.5
264	340.0	1.122644241820561	707.2251670330512	37.5
264	344.0	1.1159527377321083	707.3586560273158	37.5
264	348.0	1.0991853013717232	708.1996722097717	37.5
264	352.0	1.0472737636624696	708.3723826185472	37.5
264	356.0	1.0108106222340376	708.2488757892947	37.5
264	360.0	0.9832994284293478	709.5541846720436	37.5
264	364.0	0.9793740935071319	710.918646011624	37.5
264	368.0	0.977850099018924	708.1509550352608	37.5
264	372.0	0.9790116862165643	711.6058965112121	37.5
264	376.0	0.9687411927553906	712.2053075148757	37.5
264	380.0	0.964959318115402	713.3868882206517	37.5
264	384.0	0.9697660971188138	710.4839391840043	37.5
264	388.0	0.9712723791849576	711.7154284173331	37.5
264	392.0	0.9657247334809824	710.2162320318971	37.5
264	396.0	0.9717640222998469	711.530838875888	37.5
264	400.0	0.9688379149064081	709.6513691547576	37.5
264	404.0	0.9645681712558709	710.845754630642	37.5
264	408.0	0.9714319860159442	709.3727563952825	37.5
264	412.0	0.9697126878470538	711.8809948650494	37.5
264	416.0	0.9720588693860105	712.7225217670408	37.5
264	420.0	0.9711915666158142	710.7035444066524	37.5
264	424.0	0.9784407341629987	709.9589613459754	37.5
264	428.0	0.9733333281356183	709.6656313591786	37.5
264	432.0	0.9824080180193693	710.419842219939	37.5
264	436.0	0.983220748309493	710.4410168640175	37.5
264	440.0	0.9841705137341183	710.6388375550825	37.5
264	444.0	0.9914658799143468	711.4710940842383	37.5
264	448.0	0.9855419338581133	707.915748174215	37.5
264	452.0	0.9902328000750141	711.6548791442341	37.5
264	456.0	0.9962822598767167	708.5091387017126	37.5
264	460.0	0.9924237256806586	708.4898176313706	37.5
264	464.0	0.9961357583599458	709.5203084537306	37.5
264	468.0	1.0032788979632756	711.335508263	37.5
264	472.0	1.00009471813829	709.0449580216712	37.5
264	476.0	0.9995969263942123	710.6452188286551	37.5
264	480.0	1.0011685784856033	709.9894672297025	37.5
264	484.0	0.998959382312145	708.0115811332171	37.5
264	488.0	1.003725165231279	707.3329945795554	37.5
264	492.0	1.007872625229552	708.2901550233054	37.5
264	496.0	1.007832865878849	707.8317376745291	37.5
264	500.0	1.007046228627272	708.3274717973269	37.5
264	504.0	1.0088533220630769	706.7675643415267	37.5
264	508.0	1.0051664979890467	707.9962030565215	37.5
264	512.0	1.0103180759119372	708.3248692952246	37.5
264	516.0	1.0107322649538275	709.9100634964103	37.5
264	520.0	1.004692171996389	707.3754035730376	37.5
264	524.0	1.0202293378937757	708.1760903684548	37.5
264	528.0	1.0201513398096411	707.5230593831297	37.5
264	532.0	1.0176471070956523	706.6761111396024	37.5
264	536.0	1.0186619043798548	706.9581704117272	37.5
264	540.0	1.0185280309219715	707.724989792806	37.5
264	544.0	1.0258719108694443	706.522761137166	37.5
264	548.0	1.0168699288611853	708.5782761956997	37.5
264	552.0	1.0247468879679855	707.5091974931534	37.5
264	556.0	1.02441703449808	706.5943513340509	37.5
264	560.0	1.0221920225763723	708.6391974275446	37.5
264	564.0	1.019269608992558	708.3916666558987	37.5
264	568.0	1.023312575798862	707.8074501594633	37.5
264	572.0	1.022443712264036	708.6360588977809	37.5
264	576.0	1.0239419824050797	708.7189242822956	37.5
264	580.0	1.029835157641846	706.5871324468711	37.5
264	584.0	1.0263475391600732	706.1671020714764	37.5
264	588.0	1.0358694141230218	707.3482931834033	37.5
264	592.0	1.0283484156592886	704.9314716161116	37.5
264	596.0	1.0285442277167185	704.5868946998736	37.5
264	600.0	1.0309335123722032	703.9677597522	37.5
264	604.0	1.0328618512070038	700.6365523680213	37.5
264	608.0	1.0335018828908342	700.3117108673913	37.5
264	612.0	1.0321165103145011	701.4394337371826	37.5
264	616.0	1.0393790223992714	698.6905191858926	37.5
264	620.0	1.0374250372555378	700.3262353120574	37.5
264	624.0	1.033664336989028	699.4072059523925	37.5
264	628.0	1.0347246825876786	698.8962044791308	37.5
264	632.0	1.0379672632790486	698.2989780759481	37.5
264	636.0	1.0373192219266034	698.9249559462148	37.5
264	640.0	1.0351413190839736	698.987732682574	37.5
264	644.0	1.03922673868821	699.7943903210173	37.5
264	648.0	1.0355910296558073	698.8430474705814	37.5
264	652.0	1.0395666234555896	698.4753257719369	37.5
264	656.0	1.0395786554778537	699.0172006303964	37.5
264	660.0	1.044558523278716	697.8530460295231	37.5
264	664.0	1.0375294778263138	698.81185279431	37.5
264	668.0	1.042349991558468	700.4671504111733	37.5
265	0.0	1.1318684210028422	419.8095710542365	37.5
265	4.0	1.18455183493504	421.2897931580084	37.5
265	8.0	1.1895165871505007	422.5734343438023	37.5
265	12.0	1.1770391963342195	422.3644306859256	37.5
265	16.0	1.1134653630020122	418.8982661585943	37.5
265	20.0	1.0437868589475638	412.746014215636	37.5
265	24.0	1.0215524260859727	416.6791934025898	37.5
265	28.0	1.0091802568184876	421.6744519332552	37.5
265	32.0	0.9949900048591714	420.9406818571701	37.5
265	36.0	0.9919808626061888	423.5113088516273	37.5
265	40.0	0.9958578659256159	424.2257155410547	37.5
265	44.0	0.9882960512855764	422.7384223311108	37.5
265	48.0	0.9865891330015135	424.1880624831557	37.5
265	52.0	0.9913188600764623	422.1271629089676	37.5
265	56.0	0.9932426444998568	421.9324535846428	37.5
265	60.0	0.9905522363970345	421.6028979830158	37.5
265	64.0	0.9944355087877248	421.8175622561079	37.5
265	68.0	1.0017557409698197	420.0162328469393	37.5
265	72.0	0.9994398383399311	421.6746791730719	37.5
265	76.0	1.0075578813753205	421.3767859717014	37.5
265	80.0	1.0066454703260859	421.2841911449807	37.5
265	84.0	1.0141487541865188	420.908825503415	37.5
265	88.0	1.0171520674788967	420.92238803058814	37.5
265	92.0	1.0194576409434977	418.56798946233965	37.5
265	96.0	1.0204421051871577	420.4454212505559	37.5
265	100.0	1.0283260595408124	421.3358499893416	37.5
265	104.0	1.0364448309330292	419.7158737514435	37.5
265	108.0	1.0351220948626054	418.58611637271474	37.5
265	112.0	1.0417533014861067	419.59160529499326	37.5
265	116.0	1.0443794299929363	420.14280362062897	37.5
265	120.0	1.0480831104002177	419.6125800777397	37.5
265	124.0	1.0494484532390502	420.0706334030488	37.5
265	128.0	1.0554412290907094	418.9505710378029	37.5
265	132.0	1.0523079280114216	417.5664859649093	37.5
265	136.0	1.054036070588464	419.19630795315896	37.5
265	140.0	1.0618930757395098	418.5299668822782	37.5
265	144.0	1.0593962284635334	421.34619060117336	37.5
265	148.0	1.062575257840489	417.824126280765	37.5
265	152.0	1.058860467885605	415.1316283698814	37.5
265	156.0	1.0685310815365432	419.0341163906946	37.5
265	160.0	1.0678342641081788	419.5965532273925	37.5
265	164.0	1.0729409158412377	419.4876618514642	37.5
265	168.0	1.0734247128043837	418.2927528231363	37.5
265	172.0	1.0744519159861579	419.796622623835	37.5
265	176.0	1.072941576007225	418.211843926214	37.5
265	180.0	1.0827422533773179	417.0459201866137	37.5
265	184.0	1.0779689008249782	418.34463568317705	37.5
265	188.0	1.0794431850349742	419.44000689909865	37.5
265	192.0	1.0781929204688634	418.228110858744	37.5
265	196.0	1.0765719743031619	418.391997220178	37.5
265	200.0	1.0839302631294816	417.57006497297857	37.5
265	204.0	1.0804099444474773	416.624447358584	37.5
265	208.0	1.0805943347291294	417.92217934539406	37.5
265	212.0	1.0824204152866954	416.6989856801696	37.5
265	216.0	1.0829783745825032	416.7626575820658	37.5
265	220.0	1.0847685835663259	418.1194977936207	37.5
265	224.0	1.0894020634891	417.8477080569606	37.5
265	228.0	1.08854183400399	416.7087366394112	37.5
265	232.0	1.0912006605298152	417.38713938749976	37.5
265	236.0	1.090145647618899	417.30505605921365	37.5
265	240.0	1.0936053805145343	417.3532327688681	37.5
265	244.0	1.0907017979760176	417.7901011900241	37.5
265	248.0	1.0964263824387799	417.4179537731422	37.5
265	252.0	1.0965329425908896	416.61596188854526	37.5
265	256.0	1.1010974627297683	417.1704489075437	37.5
265	260.0	1.0983462108191255	418.2003537474433	37.5
265	264.0	1.1080397156846344	418.2991581789173	37.5
265	268.0	1.1086569580236336	420.55850119435394	37.5
265	272.0	1.1074266972575284	420.5146949492751	37.5
265	276.0	1.1158371495463213	422.1674787126002	37.5
265	280.0	1.1205399794441484	420.4831228620593	37.5
265	284.0	1.1320274011624698	417.32726938141457	37.5
265	288.0	1.16469216181196	415.31828092986575	37.5
265	292.0	1.1817400156260915	414.1241535458656	37.5
265	296.0	1.185964965407001	413.9176036472027	37.5
265	300.0	1.1679699854839989	414.2863780251548	37.5
265	304.0	1.1123831050176383	412.7106159898005	37.5
265	308.0	1.059836802152187	411.73407496455417	37.5
265	312.0	1.0285004061731804	412.0754190118098	37.5
265	316.0	1.0158793469727208	412.5795213423247	37.5
265	320.0	1.0097497419825243	414.5769964148248	37.5
265	324.0	1.0051246360572772	414.6877238377489	37.5
265	328.0	0.9926040380734925	413.9523580701877	37.5
265	332.0	0.9965482843357226	415.63667088455696	37.5
265	336.0	0.990686116364852	415.0927101670167	37.5
265	340.0	0.9905264881093401	415.5753912645996	37.5
265	344.0	0.9900213065647784	416.36563198947033	37.5
265	348.0	0.9901679263423879	417.5731803180886	37.5
265	352.0	0.9901275144918533	417.3245430895898	37.5
265	356.0	0.9936394289516133	418.5774575695556	37.5
265	360.0	0.9939634036166622	417.8742811707207	37.5
265	364.0	0.9967913389901322	418.3500349349666	37.5
265	368.0	0.9976169694199604	415.3182496674071	37.5
265	372.0	0.9984786795254821	417.5369151534228	37.5
265	376.0	1.0000877357612663	417.5104648939462	37.5
265	380.0	1.006245224306863	416.8525460879603	37.5
265	384.0	1.0058669069139645	416.8809916935259	37.5
265	388.0	1.009621052044278	415.7728296673939	37.5
265	392.0	1.0085315462350424	417.7939229784397	37.5
265	396.0	1.01570397400669	417.52719050445415	37.5
265	400.0	1.0173717410053005	415.4796359938948	37.5
265	404.0	1.0222822826626177	417.86791125301977	37.5
265	408.0	1.0188430196903908	416.99839163817984	37.5
265	412.0	1.0200619367941988	417.7885676140564	37.5
265	416.0	1.0236634391437125	415.9242808641745	37.5
265	420.0	1.027299954646423	416.6016454021308	37.5
265	424.0	1.0303283962493412	415.4263615702015	37.5
265	428.0	1.025773498719694	416.4437530802107	37.5
265	432.0	1.0311091666494399	415.9100578518047	37.5
265	436.0	1.035004014711135	416.1629095151616	37.5
265	440.0	1.0359314850330614	417.7684167336603	37.5
265	444.0	1.0352341473498206	416.8372021700892	37.5
265	448.0	1.0392711030310642	417.86402067620185	37.5
265	452.0	1.042109157361884	418.9978034347026	37.5
265	456.0	1.0408656300964254	417.17328650162057	37.5
265	460.0	1.0335317391178322	417.9106745342572	37.5
265	464.0	1.0430978595768017	416.5613019434573	37.5
265	468.0	1.0455979563397704	417.2118562846149	37.5
265	472.0	1.0445215349406813	415.73024401280287	37.5
265	476.0	1.0403947031235155	417.27178269993095	37.5
265	480.0	1.04508658165619	416.1230956211217	37.5
265	484.0	1.0444984454715516	414.76849993517067	37.5
265	488.0	1.0505373939435108	417.42948340106807	37.5
265	492.0	1.0459018308952432	418.3702829362632	37.5
265	496.0	1.051833580849875	416.5770849826422	37.5
265	500.0	1.0474400143574667	415.96701635443264	37.5
265	504.0	1.0552833888307454	416.5717299958071	37.5
265	508.0	1.0509811270691836	417.0430626505805	37.5
265	512.0	1.0467957145529105	417.9113017241211	37.5
265	516.0	1.0610715983589316	415.9436187453424	37.5
265	520.0	1.0486348394485139	416.771008722544	37.5
265	524.0	1.0508352954152942	417.5863632945521	37.5
265	528.0	1.0574877544505052	416.0058196000022	37.5
265	532.0	1.0548476029687646	415.16199487393817	37.5
265	536.0	1.058370364742702	415.455577434614	37.5
265	540.0	1.0549959775535895	414.27545051846863	37.5
265	544.0	1.0574514364481442	416.26703415881815	37.5
265	548.0	1.0578319888310255	417.9073630955207	37.5
265	552.0	1.0590319166318367	415.8931899147147	37.5
265	556.0	1.0600215053860311	418.5251186467483	37.5
265	560.0	1.062556407200246	416.8228775808981	37.5
265	564.0	1.0584386018051894	416.64463783525946	37.5
265	568.0	1.0591945701070382	415.46239718111497	37.5
265	572.0	1.0593296662391307	416.8213833299037	37.5
265	576.0	1.0591160615401698	418.0868915197509	37.5
265	580.0	1.0678836427890175	418.1116672671948	37.5
265	584.0	1.0601198391931308	416.7708796813966	37.5
265	588.0	1.0658296484173972	415.7604215843562	37.5
265	592.0	1.0603378498931912	416.5636915656457	37.5
265	596.0	1.0680424723908755	416.75095543209886	37.5
265	600.0	1.0629262198493568	417.7088712849399	37.5
[truncated: 17,312 more rows]
