# Supplementary material for: Mechanistic origins of temperature scaling in the early embryonic cell cycle
Source: Nat Commun. 2025 Aug 28;16:8045. doi: 10.1038/s41467-025-62918-0 (PMC12394406; doi:10.1038/s41467-025-62918-0)
Supplement: Supplementary file 12 — Source Data [file 41467_2025_62918_MOESM12_ESM.zip › Source_Data_NatComm/Fig4/09-20-24/Pos31_processed_spots.csv]

TRACK_ID	TIME	RATIO	POSITION_X	RADIUS
161	0.0	1.0702388506821419	1794.1489631294608	37.5
161	4.0	1.1359313637646893	1796.2320292770996	37.5
161	8.0	1.1783952249630487	1797.92252874919	37.5
161	12.0	1.1750116771848935	1808.238075286084	37.5
161	16.0	1.1406900025951479	1809.6551062327524	37.5
161	20.0	1.0631739587722033	1810.772316032505	37.5
161	24.0	1.0020780432886278	1814.0824710876816	37.5
161	28.0	0.9854182413777648	1810.191208506628	37.5
161	32.0	0.9736477947973621	1810.320687531416	37.5
161	36.0	0.9684141686524634	1809.1948347260272	37.5
161	40.0	0.9647672158302761	1809.4982797964324	37.5
161	44.0	0.9650082057392898	1809.4973630901288	37.5
161	48.0	0.9668151108014379	1808.820940563023	37.5
161	52.0	0.9643965057556902	1807.2050762105728	37.5
161	56.0	0.9603729664410626	1810.6895876888311	37.5
161	60.0	0.9640340078579909	1808.7234170288496	37.5
161	64.0	0.9685825000434551	1808.3532721454037	37.5
161	68.0	0.971481342053394	1807.9226218596189	37.5
161	72.0	0.9758854114851085	1808.1408013985672	37.5
161	76.0	0.9795580285730418	1808.425362414158	37.5
161	80.0	0.9822229119649648	1809.647479420088	37.5
161	84.0	0.9882076717883098	1809.2174322799167	37.5
161	88.0	0.9963143431514305	1806.5924135746063	37.5
161	92.0	0.9989069891537353	1808.1224174566312	37.5
161	96.0	1.0009686630289631	1807.765453120851	37.5
161	100.0	1.001463641368742	1808.889525712898	37.5
161	104.0	1.0098656354125757	1807.5922862150885	37.5
161	108.0	1.012850163400693	1807.479613513248	37.5
161	112.0	1.0122375451208954	1805.2840176448349	37.5
161	116.0	1.0201147840834275	1808.0532820391925	37.5
161	120.0	1.0200463524045724	1806.5572880679829	37.5
161	124.0	1.0215788750447918	1806.270169568568	37.5
161	128.0	1.030956919262649	1806.404821959639	37.5
161	132.0	1.028063451578268	1805.7112353113969	37.5
161	136.0	1.0264462991699514	1806.4548660115047	37.5
161	140.0	1.037551017297818	1807.379172105121	37.5
161	144.0	1.0372991177367232	1804.6848838507613	37.5
161	148.0	1.033575219218284	1804.674382719219	37.5
161	152.0	1.0395897376205712	1805.6978033315884	37.5
161	156.0	1.041325263713647	1806.8650903662951	37.5
161	160.0	1.0374258832253245	1805.75779884812	37.5
161	164.0	1.0385708680079504	1806.952183592203	37.5
161	168.0	1.0451898445386372	1807.6178500039773	37.5
161	172.0	1.0459276518420777	1806.991794490459	37.5
161	176.0	1.0455882454107361	1807.0794635818104	37.5
161	180.0	1.0485158575153515	1806.5275045466772	37.5
161	184.0	1.0500982986109824	1807.298710969503	37.5
161	188.0	1.0498066255645704	1807.141604136867	37.5
161	192.0	1.0570354188488853	1807.5528500688856	37.5
161	196.0	1.0492492662028337	1808.139257835544	37.5
161	200.0	1.0502758409755415	1808.0569626821248	37.5
161	204.0	1.0584216355053842	1807.035260702704	37.5
161	208.0	1.0584043448809006	1806.7917525173457	37.5
161	212.0	1.0568318303409978	1808.571356589532	37.5
161	216.0	1.0540332831588564	1809.1266245969375	37.5
161	220.0	1.0596095648658237	1807.3533379627647	37.5
161	224.0	1.0620933475351961	1808.143693598315	37.5
161	228.0	1.0596260726457407	1808.7911988457488	37.5
161	232.0	1.0644563088596382	1806.284699438915	37.5
161	236.0	1.0687816897412643	1806.5605882457528	37.5
161	240.0	1.064359609178403	1806.746222425077	37.5
161	244.0	1.0707005615030245	1807.499606131148	37.5
161	248.0	1.0772226405629408	1807.536321087999	37.5
161	252.0	1.0793692720595207	1807.6056076323248	37.5
161	256.0	1.0771575203527168	1807.4175995734624	37.5
161	260.0	1.0777586827128136	1807.1899306051348	37.5
161	264.0	1.0857271743807044	1806.9871861296808	37.5
161	268.0	1.0821341459764786	1807.9077121652333	37.5
161	272.0	1.086428857833128	1806.8601327593296	37.5
161	276.0	1.0948941668954462	1807.5347464379768	37.5
161	280.0	1.108618160225136	1806.90377775866	37.5
161	284.0	1.1559072033149251	1806.576202999351	37.5
161	288.0	1.177051435873361	1807.0688688707532	37.5
161	292.0	1.170599060654496	1807.983366653422	37.5
161	296.0	1.1432283293820436	1807.085716950922	37.5
161	300.0	1.0702389712150682	1808.933272600491	37.5
161	304.0	1.0199586603742583	1809.3765379624888	37.5
161	308.0	0.991208421270964	1806.8884360603297	37.5
161	312.0	0.9810309951227668	1806.594733477536	37.5
161	316.0	0.9702088431187206	1803.180558190949	37.5
161	320.0	0.961818934688353	1802.1885416447544	37.5
161	324.0	0.9630395905427834	1801.072148068667	37.5
161	328.0	0.960256182777551	1802.171932354149	37.5
161	332.0	0.9595090005739157	1803.6406112552688	37.5
161	336.0	0.9569168124885845	1805.508092710125	37.5
161	340.0	0.955916136096317	1806.380599958802	37.5
161	344.0	0.9583591567961064	1800.524304740585	37.5
161	348.0	0.9550753158650547	1800.3262175235936	37.5
161	352.0	0.9599307064022362	1801.201520440223	37.5
161	356.0	0.9617987674251303	1802.0242305087163	37.5
161	360.0	0.9649742289529669	1803.392325598632	37.5
161	364.0	0.9668368793251444	1804.8380738267688	37.5
161	368.0	0.9689463386107897	1804.304275298596	37.5
161	372.0	0.9730766239136842	1803.3311333610409	37.5
161	376.0	0.9712604219895733	1804.046472840873	37.5
161	380.0	0.9731936189230201	1803.9386752934088	37.5
161	384.0	0.980290267468674	1802.6511356995773	37.5
161	388.0	0.9845246297596361	1802.2562670073228	37.5
161	392.0	0.9849525992713064	1804.564081239149	37.5
161	396.0	0.9863354445835226	1802.6268699214245	37.5
161	400.0	0.988808926206338	1802.442234599356	37.5
161	404.0	0.9918137441346435	1802.3402822933235	37.5
161	408.0	0.9919847857754962	1802.8279952912976	37.5
161	412.0	1.000809044689937	1802.235084487026	37.5
161	416.0	0.9914436843786537	1801.745093139623	37.5
161	420.0	0.9969855772382769	1802.4889744050504	37.5
161	424.0	1.0035205846318773	1803.1258020389903	37.5
161	428.0	1.0059821524180177	1802.1393906889975	37.5
161	432.0	1.008461642984658	1801.9085487070272	37.5
161	436.0	1.0060063339573655	1801.4423748057425	37.5
161	440.0	1.0080019094505188	1801.543252400532	37.5
161	444.0	1.0075566051390414	1801.7728069980917	37.5
161	448.0	1.0148447334920345	1800.8525273510752	37.5
161	452.0	1.0145349555759164	1802.6272668055933	37.5
161	456.0	1.014264899119628	1802.407457556562	37.5
161	460.0	1.0145333584861274	1802.7149684979104	37.5
161	464.0	1.0154266179467017	1800.4037873453794	37.5
161	468.0	1.0237648547554055	1801.3990307618778	37.5
161	472.0	1.017557493570684	1799.4513405348232	37.5
161	476.0	1.0234421563557672	1799.9553430932197	37.5
161	480.0	1.0183270962972502	1800.2016003592978	37.5
161	484.0	1.022417608114827	1799.965574200235	37.5
161	488.0	1.022288748832053	1800.6965449590227	37.5
161	492.0	1.0221273736194902	1800.409391984515	37.5
161	496.0	1.0244271941644902	1799.1809810416448	37.5
161	500.0	1.029976864834519	1800.531314677139	37.5
161	504.0	1.0244934903360996	1799.090648900711	37.5
161	508.0	1.0268973358436795	1800.2193326688034	37.5
161	512.0	1.0299014254151577	1799.2547219876622	37.5
161	516.0	1.0272726373992567	1798.0464040737877	37.5
161	520.0	1.0278634987127964	1798.10681791567	37.5
161	524.0	1.0283197700897553	1797.2054265911456	37.5
161	528.0	1.029594636502329	1797.541623184656	37.5
161	532.0	1.0279764956097468	1798.2706276808174	37.5
161	536.0	1.0341064845818997	1797.1239248061593	37.5
161	540.0	1.0327475866943363	1797.767613169442	37.5
161	544.0	1.0319678365354248	1797.9455931148957	37.5
161	548.0	1.0321911377786337	1797.5111609790708	37.5
161	552.0	1.0337643703629482	1797.7028895314206	37.5
161	556.0	1.0302834828973777	1794.1973672779272	37.5
161	560.0	1.0366960222930217	1793.4305296772927	37.5
161	564.0	1.03091521808164	1794.5290268325411	37.5
161	568.0	1.0346579395141975	1793.573377684229	37.5
161	572.0	1.0369057085587918	1792.9992655182737	37.5
161	576.0	1.0367728173007236	1792.453244454404	37.5
161	580.0	1.0340763181126305	1792.3858729240085	37.5
161	584.0	1.036558071787984	1792.4692624345273	37.5
161	588.0	1.0373012377166537	1793.2213314648068	37.5
161	592.0	1.0430986537589284	1792.1914407310703	37.5
161	596.0	1.035256157509739	1791.254156322954	37.5
161	600.0	1.0387549574433939	1790.591394296475	37.5
161	604.0	1.042077677114057	1791.1785754829216	37.5
161	608.0	1.042571927097009	1792.957914603665	37.5
161	612.0	1.0429641550986557	1792.1981127187566	37.5
161	616.0	1.0433530014436048	1791.5867132627304	37.5
161	620.0	1.0471672058962098	1791.4358846077057	37.5
161	624.0	1.0400382131975585	1792.6297802369083	37.5
161	628.0	1.0448578362119725	1791.406265812287	37.5
161	632.0	1.04052144162729	1792.2939198834652	37.5
161	636.0	1.0422131362470108	1792.846223998739	37.5
161	640.0	1.0417122687147107	1792.3178102845454	37.5
161	644.0	1.0497735478398464	1791.5000290744413	37.5
161	648.0	1.0469011244652249	1792.0682957141898	37.5
161	652.0	1.0423761895132562	1791.530675138078	37.5
161	656.0	1.0466409346890126	1793.0925952494356	37.5
161	660.0	1.0464699087484883	1792.2483839683348	37.5
161	664.0	1.0512689816952758	1791.7661714822614	37.5
161	668.0	1.0459363510473567	1790.850019115453	37.5
162	0.0	1.1347189245977614	1307.6484733512405	37.5
162	4.0	1.1703548097433896	1308.2353407037117	37.5
162	8.0	1.1581546636721163	1307.784297942708	37.5
162	12.0	1.117576669088068	1307.2799640595758	37.5
162	16.0	1.044069844432537	1307.843170205354	37.5
162	20.0	1.0039439513362698	1306.935983569121	37.5
162	24.0	0.9803773547588677	1308.5679242790593	37.5
162	28.0	0.9741312656230545	1306.8455033158934	37.5
162	32.0	0.9706592015021146	1308.4058724804936	37.5
162	36.0	0.9701834152793399	1308.7674234984963	37.5
162	40.0	0.9606698653909246	1310.587855096102	37.5
162	44.0	0.9609913177410797	1306.208940735723	37.5
162	48.0	0.9648188717557423	1308.423116194071	37.5
162	52.0	0.9669038060484276	1309.3879506957558	37.5
162	56.0	0.9692513910155734	1310.2759485713575	37.5
162	60.0	0.9736423030233824	1311.8037961039138	37.5
162	64.0	0.9786000327192672	1310.607296854938	37.5
162	68.0	0.9852538193256718	1311.8234383589438	37.5
162	72.0	0.9859003269227385	1312.673234420413	37.5
162	76.0	0.9899195168212036	1318.4794089567451	37.5
162	80.0	0.9896117989363203	1319.6569360110402	37.5
162	84.0	0.997931207542963	1318.5235039724987	37.5
162	88.0	1.0004786224082183	1319.3639018947076	37.5
162	92.0	1.0077920401726874	1318.8780186969952	37.5
162	96.0	1.0072222959191954	1318.8874560136412	37.5
162	100.0	1.0121958673760734	1318.8753390081522	37.5
162	104.0	1.0178161416573317	1320.6422623350004	37.5
162	108.0	1.0187771953528018	1318.1267765877433	37.5
162	112.0	1.0161209168911436	1318.980377973941	37.5
162	116.0	1.0243885341248187	1318.8683477773484	37.5
162	120.0	1.0242905830061884	1319.0395116864909	37.5
162	124.0	1.0266036750750143	1319.9278642184015	37.5
162	128.0	1.0272496103917168	1317.9562491528195	37.5
162	132.0	1.0351927186461012	1318.4159844879894	37.5
162	136.0	1.0351440356642865	1318.6243436935447	37.5
162	140.0	1.0365007952189125	1317.6836270694332	37.5
162	144.0	1.0311519896688033	1319.8852557467471	37.5
162	148.0	1.0342903880611531	1318.848353159391	37.5
162	152.0	1.0387800444445445	1318.9052307978416	37.5
162	156.0	1.037200121297122	1318.3234544993504	37.5
162	160.0	1.041759049617335	1316.8615142878702	37.5
162	164.0	1.0431998563472786	1322.645528641652	37.5
162	168.0	1.0439181851300625	1321.169934768066	37.5
162	172.0	1.040556727195892	1319.784718251187	37.5
162	176.0	1.0458518681920075	1318.6018008692274	37.5
162	180.0	1.0392168365104342	1320.7912132217268	37.5
162	184.0	1.0442594457894394	1318.1582572886102	37.5
162	188.0	1.0447246965874923	1319.195791796329	37.5
162	192.0	1.0556217339930847	1319.7038216964834	37.5
162	196.0	1.0509635928044305	1318.7043639935457	37.5
162	200.0	1.0477214033007245	1318.6377328461715	37.5
162	204.0	1.0490642200246572	1318.2011083345062	37.5
162	208.0	1.0535750247687827	1317.050766403718	37.5
162	212.0	1.0552007040691331	1319.823695384493	37.5
162	216.0	1.0530051633262083	1318.5549895375038	37.5
162	220.0	1.0548474247316948	1318.4211046761004	37.5
162	224.0	1.0546856903651909	1320.81557525777	37.5
162	228.0	1.0582736149836827	1321.6875256414608	37.5
162	232.0	1.057447645203456	1324.0364142211663	37.5
162	236.0	1.0658593210124672	1325.4037007174377	37.5
162	240.0	1.0641108352850206	1326.9893190266432	37.5
162	244.0	1.06233774150191	1335.815459450762	37.5
162	248.0	1.0641382264408041	1335.848354916002	37.5
162	252.0	1.0792505769587102	1335.0807436138466	37.5
162	256.0	1.0711613808715008	1334.6886615629185	37.5
162	260.0	1.088402718395505	1332.985955644422	37.5
162	264.0	1.1230564923977968	1333.2010855836652	37.5
162	268.0	1.141758185360469	1333.7210602738098	37.5
162	272.0	1.1351995791202714	1332.642603697811	37.5
162	276.0	1.1222330195775072	1333.1117836698352	37.5
162	280.0	1.0492699132935301	1334.525882619114	37.5
162	284.0	1.0049407509853439	1334.3444861563787	37.5
162	288.0	0.9833442815874639	1335.908360759498	37.5
162	292.0	0.9776307253433575	1332.549388140326	37.5
162	296.0	0.9693959619416702	1332.9827240778238	37.5
162	300.0	0.9636966866939266	1335.920731514261	37.5
162	304.0	0.9569315912931989	1337.1562046109757	37.5
162	308.0	0.9555436682079931	1344.0421956995874	37.5
162	312.0	0.9529064310748189	1343.1487575869735	37.5
162	316.0	0.9562170078185858	1344.1910301982468	37.5
162	320.0	0.955147506730614	1343.8810666127624	37.5
162	324.0	0.954248805318636	1342.7707043994687	37.5
162	328.0	0.9558108574475758	1337.864750879941	37.5
162	332.0	0.9578323206453135	1337.4524432096978	37.5
162	336.0	0.9574835286379213	1339.6055299094164	37.5
162	340.0	0.9600825267741933	1340.020229998232	37.5
162	344.0	0.9646909833586602	1337.789840562139	37.5
162	348.0	0.9645421253003524	1335.9851073451005	37.5
162	352.0	0.9665008197472261	1336.884227807539	37.5
162	356.0	0.9681096427895741	1336.2411464162892	37.5
162	360.0	0.9768964483773704	1335.9482901712202	37.5
162	364.0	0.979141361044616	1333.7438665474644	37.5
162	368.0	0.982020646495666	1335.2348294420924	37.5
162	372.0	0.9853444897387864	1332.011497166841	37.5
162	376.0	0.9833981770945059	1335.0350821300544	37.5
162	380.0	0.9861857936362959	1335.8814524711	37.5
162	384.0	0.9885619666089119	1335.1651855157286	37.5
162	388.0	0.9884515813987301	1337.4791117255495	37.5
162	392.0	0.986737042301983	1337.360652913552	37.5
162	396.0	0.9936897673604931	1337.6444018883712	37.5
162	400.0	0.9951966464597671	1335.8169669366746	37.5
162	404.0	0.9978739949804578	1335.9859398129804	37.5
162	408.0	1.0012886747250362	1333.9953307575895	37.5
162	412.0	1.0004931658678355	1332.5082182892122	37.5
162	416.0	1.0031601353037374	1333.0567140016149	37.5
162	420.0	1.0008963371210005	1332.7917329421648	37.5
162	424.0	1.0077458956374765	1331.080006749125	37.5
162	428.0	1.0060045634145836	1331.068733255592	37.5
162	432.0	1.0071640683327399	1330.5315079327977	37.5
162	436.0	1.0086983128385243	1331.308180806887	37.5
162	440.0	1.0067095473963115	1333.29387667071	37.5
162	444.0	1.0073169578394006	1332.3587044213857	37.5
162	448.0	1.015809741383676	1333.522029861693	37.5
162	452.0	1.0146043497219315	1334.421344134275	37.5
162	456.0	1.016396770710238	1335.1944739716312	37.5
162	460.0	1.0119240223468662	1332.6770367146046	37.5
162	464.0	1.0166965933321626	1336.2554010372492	37.5
162	468.0	1.0198710453874624	1330.9856100992156	37.5
162	472.0	1.0196153790029847	1331.6855646971828	37.5
162	476.0	1.0160201705527496	1329.9549845211577	37.5
162	480.0	1.0230970284248204	1330.1497208434728	37.5
162	484.0	1.0191697152740955	1331.5825457030458	37.5
162	488.0	1.017271864371572	1331.7325217163705	37.5
162	492.0	1.0212658219085209	1330.510538980814	37.5
162	496.0	1.0211390746824696	1329.5433259293227	37.5
162	500.0	1.019355471750851	1329.0219118514724	37.5
162	504.0	1.0265532628689922	1330.255322056165	37.5
162	508.0	1.0274392958112537	1330.2280265744787	37.5
162	512.0	1.0273829130572651	1329.414659522442	37.5
162	516.0	1.0234157223702476	1333.3288394861154	37.5
162	520.0	1.0262219120111327	1334.013591224371	37.5
162	524.0	1.0246341070023297	1332.3395494333952	37.5
162	528.0	1.0271422686371443	1334.11361102692	37.5
162	532.0	1.0275435540981166	1332.9861087731208	37.5
162	536.0	1.0296179532295504	1334.7581645293078	37.5
162	540.0	1.0284366753813372	1333.5144894955756	37.5
162	544.0	1.0339895246305855	1333.1785950883402	37.5
162	548.0	1.026852707120514	1333.6270610413274	37.5
162	552.0	1.0255546580652435	1332.6969438574558	37.5
162	556.0	1.0312092431556148	1334.111465813788	37.5
162	560.0	1.0316190868093078	1346.9881233273882	37.5
162	564.0	1.0256381455713632	1345.9372276127997	37.5
162	568.0	1.0325767717227163	1343.4965841806556	37.5
162	572.0	1.0353940427924737	1339.4015549169258	37.5
162	576.0	1.0329943800487078	1339.0249954592334	37.5
162	580.0	1.026887303015927	1336.975974325424	37.5
162	584.0	1.031629621180148	1337.9781871691484	37.5
162	588.0	1.0364948495589696	1336.149585871536	37.5
162	592.0	1.0340361118739636	1335.8207744012443	37.5
162	596.0	1.0305220891972244	1336.0525230322744	37.5
162	600.0	1.0375089689883843	1338.0488073963995	37.5
162	604.0	1.0289079721663015	1337.343520478994	37.5
162	608.0	1.0360943176771567	1337.9803392837457	37.5
162	612.0	1.0373808428234395	1337.1118674294582	37.5
162	616.0	1.0364428101427892	1333.9806977747903	37.5
162	620.0	1.0340375026336117	1334.9950849528416	37.5
162	624.0	1.0345855780080222	1334.150164582897	37.5
162	628.0	1.0387399561361765	1334.7092934759958	37.5
162	632.0	1.0349901279366103	1335.3594836050163	37.5
162	636.0	1.0315200147714578	1334.7964305862256	37.5
162	640.0	1.0367198710869205	1333.5914277045094	37.5
162	644.0	1.0338270587456082	1334.9949821588457	37.5
162	648.0	1.0372405679167138	1336.0210801549003	37.5
162	652.0	1.0353123081166515	1336.7331569593623	37.5
162	656.0	1.042044965362352	1335.5130484039116	37.5
162	660.0	1.036651001688952	1333.5430326852495	37.5
162	664.0	1.039262147776593	1332.7434174205614	37.5
162	668.0	1.0360354358554666	1332.1358546957374	37.5
163	0.0	1.0572511412419794	349.7463430364831	37.5
163	4.0	1.1232239704757983	352.8146284649599	37.5
163	8.0	1.1572453464620933	353.46460118382686	37.5
163	12.0	1.1345217166605535	353.51773022924925	37.5
163	16.0	1.078955515046074	354.14312097664487	37.5
163	20.0	1.0058839854450863	354.4466660645905	37.5
163	24.0	0.9805848859023343	355.19746445386306	37.5
163	28.0	0.9647315338994671	354.9608188983904	37.5
163	32.0	0.9583683331902042	354.9475140878344	37.5
163	36.0	0.953904348920781	353.5211238421919	37.5
163	40.0	0.9485561914885445	353.91311146368486	37.5
163	44.0	0.952041181478975	354.1817231295732	37.5
163	48.0	0.9533604804817616	354.172079956756	37.5
163	52.0	0.9568140210649003	353.9119476164036	37.5
163	56.0	0.9616129407589745	355.00165090362174	37.5
163	60.0	0.9616768647444809	356.2278695929722	37.5
163	64.0	0.9665287984104824	356.2221617831005	37.5
163	68.0	0.9700372779085922	356.2807470250231	37.5
163	72.0	0.971877820272263	356.30573798909	37.5
163	76.0	0.9782717893925617	357.1637227928822	37.5
163	80.0	0.981380609094453	356.81184448032275	37.5
163	84.0	0.9862052553921759	356.79519569985706	37.5
163	88.0	0.9940094794065243	357.00765076804174	37.5
163	92.0	0.9974183561085053	356.2070126194373	37.5
163	96.0	0.9962965411919669	356.32510312486926	37.5
163	100.0	0.9986127005638422	356.73144675743424	37.5
163	104.0	1.0060221291650686	356.688642532598	37.5
163	108.0	1.003971503217303	356.34400413972634	37.5
163	112.0	1.0094721166762164	357.2762960110173	37.5
163	116.0	1.0122016705730528	357.133541374454	37.5
163	120.0	1.0122738405983536	356.1251142927279	37.5
163	124.0	1.017488287862383	356.3788353872022	37.5
163	128.0	1.0163100513044752	355.5605257042578	37.5
163	132.0	1.0224329156085679	356.5431239699911	37.5
163	136.0	1.0189447994239615	356.1280684521372	37.5
163	140.0	1.0306359776852458	355.9507029417076	37.5
163	144.0	1.026379028843973	355.1038767041278	37.5
163	148.0	1.0233065182675534	356.15373331251755	37.5
163	152.0	1.0267684089414617	356.8462544846617	37.5
163	156.0	1.023415767126727	355.8723880070144	37.5
163	160.0	1.0299812902925907	356.3418566482072	37.5
163	164.0	1.026604144473167	356.0787761124683	37.5
163	168.0	1.0293649136626009	356.60338070330727	37.5
163	172.0	1.0350186641444468	355.7123507700605	37.5
163	176.0	1.0313442446885235	356.5956265049022	37.5
163	180.0	1.0358317658261975	357.13095933375126	37.5
163	184.0	1.0371978357423925	356.1854136508093	37.5
163	188.0	1.0367620028934192	356.7223374031922	37.5
163	192.0	1.0431053512142232	355.2196382379111	37.5
163	196.0	1.0400300832869571	356.2360310193376	37.5
163	200.0	1.0506679535250396	357.7774223526586	37.5
163	204.0	1.0547576357585633	355.53494399835904	37.5
163	208.0	1.0556588579424997	354.7908994777978	37.5
163	212.0	1.0597602198980038	354.7315051938349	37.5
163	216.0	1.061215461500051	355.5494507120404	37.5
163	220.0	1.0766436045273418	356.6634093301107	37.5
163	224.0	1.1102886021231477	357.24411122598394	37.5
163	228.0	1.1254806014619414	357.9047086255355	37.5
163	232.0	1.1132018947035756	356.96770915792195	37.5
163	236.0	1.0778173942501361	357.5191192261242	37.5
163	240.0	1.0081291601500302	357.1551410256994	37.5
163	244.0	0.9776584930189961	356.85023453320576	37.5
163	248.0	0.9671002431248641	355.5605014324715	37.5
163	252.0	0.9635651479248989	355.44991812441697	37.5
163	256.0	0.951796212907388	356.37610992629595	37.5
163	260.0	0.9532922685045059	355.92998075108926	37.5
163	264.0	0.9496160021437707	355.5032274519436	37.5
163	268.0	0.9425820888475712	355.9580638299457	37.5
163	272.0	0.9475650226915054	355.5937494307138	37.5
163	276.0	0.9497123593559181	356.32407605823585	37.5
163	280.0	0.9489054807289407	356.3726590806527	37.5
163	284.0	0.9489149860543528	356.21037205537846	37.5
163	288.0	0.9533744134286896	355.32387652630206	37.5
163	292.0	0.962020487871638	356.35372948344593	37.5
163	296.0	0.9562292293609856	356.18471021247746	37.5
163	300.0	0.9666319704075804	355.21616878902086	37.5
163	304.0	0.9670294818199746	356.4606258043348	37.5
163	308.0	0.9666300928251085	355.7944173245248	37.5
163	312.0	0.967689420466049	355.83764558135715	37.5
163	316.0	0.9684643767914296	356.2621464892641	37.5
163	320.0	0.9737831351582209	355.8136541686404	37.5
163	324.0	0.9769111782778034	356.06193300494226	37.5
163	328.0	0.9770839135707545	356.0528076342646	37.5
163	332.0	0.9774276306289064	356.3722727889476	37.5
163	336.0	0.9784606593858339	355.6445980767424	37.5
163	340.0	0.9798917351488622	356.70071719298323	37.5
163	344.0	0.9863601267292611	355.4911761270749	37.5
163	348.0	0.9861037557999774	356.8391048987595	37.5
163	352.0	0.98481993351486	356.14333450501823	37.5
163	356.0	0.9892848235654012	356.205194004444	37.5
163	360.0	0.9897735096449226	356.9866286663209	37.5
163	364.0	0.9861499451031889	356.4182463917836	37.5
163	368.0	0.9926034053686288	356.6883322801831	37.5
163	372.0	0.9898823009486213	356.7178483801584	37.5
163	376.0	0.992443058150739	357.1662569961347	37.5
163	380.0	0.9954826319285521	358.56252348415165	37.5
163	384.0	0.9922821126397408	357.052120834402	37.5
163	388.0	1.000449578608944	356.8640246478671	37.5
163	392.0	0.9957222933464642	357.464646096608	37.5
163	396.0	0.9984972654940294	358.10391643956444	37.5
163	400.0	0.9991132839546035	356.830650323797	37.5
163	404.0	0.9958542099794285	357.2939773214582	37.5
163	408.0	0.9941861534551844	357.03105206119454	37.5
163	412.0	1.0044711868359442	357.0159150586624	37.5
163	416.0	0.9987967255450925	356.2055825526777	37.5
163	420.0	0.9992746943741557	356.87924231214333	37.5
163	424.0	1.0036763994699318	355.6923160955813	37.5
163	428.0	1.0032797938386555	355.08657550358475	37.5
163	432.0	1.002415192933117	355.7079734802103	37.5
163	436.0	1.00260369194883	356.2479771236378	37.5
163	440.0	1.0028720500881032	356.2348126731464	37.5
163	444.0	1.0055993408762267	355.3060517758718	37.5
163	448.0	1.0133927175763973	356.2509260736904	37.5
163	452.0	1.0041615598342875	355.7736688423523	37.5
163	456.0	1.0104505675332285	354.845018736421	37.5
163	460.0	1.0056162138171405	355.6447319797897	37.5
163	464.0	1.0120863482513762	356.0033013111546	37.5
163	468.0	1.01374859926883	354.97299787461435	37.5
163	472.0	1.0111124004446865	355.65175280060737	37.5
163	476.0	1.0100652160901988	357.18151475650114	37.5
163	480.0	1.0133067528111155	357.86979070059925	37.5
163	484.0	1.0110619157179084	357.61237683565435	37.5
163	488.0	1.0162149989192406	356.5747671054451	37.5
163	492.0	1.015309662056863	356.3675093733138	37.5
163	496.0	1.0172600562377319	354.70032281274166	37.5
163	500.0	1.0085034749940733	355.62108263807323	37.5
163	504.0	1.019025068267231	355.383380299952	37.5
163	508.0	1.0151122420140974	355.5902982275865	37.5
163	512.0	1.0208909577173073	354.4673678369799	37.5
163	516.0	1.0174808017259624	351.1457927790496	37.5
163	520.0	1.0154092355194129	352.12378048740953	37.5
163	524.0	1.0194429383282126	352.2074281252179	37.5
163	528.0	1.0149832461615216	353.36844299595265	37.5
163	532.0	1.0226218730486423	350.64011678669686	37.5
163	536.0	1.0224488469505928	350.80274937199374	37.5
163	540.0	1.023529635105194	352.2021573542167	37.5
163	544.0	1.0309911672323138	351.2353673490192	37.5
163	548.0	1.0241457682906572	351.5998918058752	37.5
163	552.0	1.0198641593682325	350.91541530332864	37.5
163	556.0	1.021281656478981	349.0759756658851	37.5
163	560.0	1.0221277056332516	349.0726420195724	37.5
163	564.0	1.0171581116619866	349.7306820194027	37.5
163	568.0	1.0257712279585014	350.566760772983	37.5
163	572.0	1.026534998804035	351.04365516536893	37.5
163	576.0	1.030136786014266	350.5452663967285	37.5
163	580.0	1.0304998045283404	348.24410120205744	37.5
163	584.0	1.0234693769398147	347.461438553915	37.5
163	588.0	1.0189541735777883	344.1754192723729	37.5
163	592.0	1.0177836367920543	343.86436706771343	37.5
163	596.0	1.0168032271509806	343.6868444114172	37.5
163	600.0	1.0225365246034614	345.55293857976835	37.5
163	604.0	1.0283474700962778	347.15003337680736	37.5
163	608.0	1.0256378633090435	346.85711755227294	37.5
163	612.0	1.0309189292100236	348.19964917978604	37.5
163	616.0	1.037090619434287	345.362517627342	37.5
163	620.0	1.0369652486829362	344.04625027501527	37.5
163	624.0	1.0691225514463072	344.1130605700644	37.5
163	628.0	1.1052049171263267	344.20871112417245	37.5
163	632.0	1.1139525453211911	344.5958278871329	37.5
163	636.0	1.1032302330517174	344.35395960544105	37.5
163	640.0	1.0681845225739317	344.5329778546848	37.5
163	644.0	0.9960796525464455	346.0853729301773	37.5
163	648.0	0.9502542870378691	346.2851842363545	37.5
163	652.0	0.9313120257560549	342.49540948827035	37.5
163	656.0	0.918937227921978	341.41881109514594	37.5
163	660.0	0.9173227576500256	341.5848804726565	37.5
163	664.0	0.9106745613193511	340.98084127039215	37.5
163	668.0	0.907953066708186	342.93623709958194	37.5
164	0.0	1.1234828634689804	806.167175654809	37.5
164	4.0	1.179960096675588	809.4639782203386	37.5
164	8.0	1.190229228199721	809.9954121559244	37.5
164	12.0	1.161146801111309	811.8742235726635	37.5
164	16.0	1.089574664007334	813.1664847405523	37.5
164	20.0	1.0332007846395022	815.537757463711	37.5
164	24.0	1.0043507033789882	814.0607497888614	37.5
164	28.0	0.9953797690560167	816.6113228768006	37.5
164	32.0	0.9808597702062889	819.3966106756898	37.5
164	36.0	0.9827903085934686	819.4676090215227	37.5
164	40.0	0.9799364530715458	818.2379497259917	37.5
164	44.0	0.977737364324591	821.4333317126392	37.5
164	48.0	0.9798808690455143	819.4848096455725	37.5
164	52.0	0.9824926811936259	820.9472940041575	37.5
164	56.0	0.9889440783821571	819.9390791026581	37.5
164	60.0	0.9874400241376209	819.648085891391	37.5
164	64.0	0.993451727917178	821.1970890019363	37.5
164	68.0	0.9986153642223592	812.4504833076821	37.5
164	72.0	1.003114609037355	812.8067018828995	37.5
164	76.0	1.0093539243254328	814.7087274917666	37.5
164	80.0	1.0072821679595305	814.7541224301714	37.5
164	84.0	1.0130423024934987	814.6800847180272	37.5
164	88.0	1.0207320103393571	814.6233787626344	37.5
164	92.0	1.021782797730175	815.5832478811462	37.5
164	96.0	1.0276918552225753	814.5127673298452	37.5
164	100.0	1.031076453964416	815.6636300255502	37.5
164	104.0	1.0324692829238664	815.0160497227818	37.5
164	108.0	1.040465759057723	815.7175262935377	37.5
164	112.0	1.0354669967304777	816.3384389834017	37.5
164	116.0	1.0392148374271732	815.955280901708	37.5
164	120.0	1.0430320801244097	813.6377423276667	37.5
164	124.0	1.0431620944218445	814.3876304369464	37.5
164	128.0	1.0501112714763243	814.2060814486005	37.5
164	132.0	1.046214981258121	813.9360740287129	37.5
164	136.0	1.0486898623227068	814.4187197952562	37.5
164	140.0	1.0553157790095993	813.7114392998722	37.5
164	144.0	1.05606611920917	812.0439942809091	37.5
164	148.0	1.053682938274124	813.8164030324214	37.5
164	152.0	1.0565448109286821	813.3588756244195	37.5
164	156.0	1.0561511886928003	813.0090384303694	37.5
164	160.0	1.0553597535655121	812.1211747844377	37.5
164	164.0	1.0577251209785696	812.4057436833698	37.5
164	168.0	1.060827273347894	813.3805304305475	37.5
164	172.0	1.0626172128546678	815.2695213172973	37.5
164	176.0	1.0573400361301997	815.1250496705488	37.5
164	180.0	1.0646700397543643	813.9163263521732	37.5
164	184.0	1.0643343478989937	815.0472203729668	37.5
164	188.0	1.064105802535463	815.0024749204395	37.5
164	192.0	1.0769237927638688	814.9928783248824	37.5
164	196.0	1.0705347793425795	814.7954007885351	37.5
164	200.0	1.0706110773240034	814.3883773272238	37.5
164	204.0	1.0685117214368967	815.1821689035077	37.5
164	208.0	1.0795423240111919	813.6568566853588	37.5
164	212.0	1.086311596929337	815.7282402618292	37.5
164	216.0	1.082458930082538	814.2926972886545	37.5
164	220.0	1.1020728276750045	815.2827620656509	37.5
164	224.0	1.142130218682425	816.1481060263043	37.5
164	228.0	1.1633475157918853	821.8418736338224	37.5
164	232.0	1.1539361076776251	821.9253079804889	37.5
164	236.0	1.1210511897214968	823.4575037936851	37.5
164	240.0	1.0549289565647946	820.4858550969302	37.5
164	244.0	1.0114233734681697	820.4105971471972	37.5
164	248.0	0.9970623124832487	818.3382994377397	37.5
164	252.0	0.993588079033702	816.255365720608	37.5
164	256.0	0.9785724853885075	815.1052666551407	37.5
164	260.0	0.9747365447359919	815.5035438399385	37.5
164	264.0	0.9742519299221893	817.4870519259391	37.5
164	268.0	0.9657359324760769	818.611557363843	37.5
164	272.0	0.9696178688672211	817.7601288901257	37.5
164	276.0	0.9679861961014503	818.1466280951946	37.5
164	280.0	0.9643053954531424	816.4506900222881	37.5
164	284.0	0.9709626054708638	819.3344773128913	37.5
164	288.0	0.9765727505239029	818.6182323274913	37.5
164	292.0	0.9758567263409806	817.6228806738407	37.5
164	296.0	0.973775163170654	820.267035588436	37.5
164	300.0	0.9804649931691395	818.9026097896012	37.5
164	304.0	0.9811946272246207	820.2613369739146	37.5
164	308.0	0.9809375718938513	820.1321428708995	37.5
164	312.0	0.9802933688966462	819.297092586645	37.5
164	316.0	0.9913162977115118	817.733282213732	37.5
164	320.0	0.9879742610261135	820.3789604262869	37.5
164	324.0	0.987361689525407	820.3020140315494	37.5
164	328.0	0.9947409352736434	819.3631535808609	37.5
164	332.0	0.9919784104953108	818.7448113856731	37.5
164	336.0	0.9967519857067473	818.5584842200956	37.5
164	340.0	0.9984367817029564	818.2580648989685	37.5
164	344.0	1.0043872774962794	820.2946339636567	37.5
164	348.0	1.0029796004676366	818.435399748312	37.5
164	352.0	1.0032843423653837	818.6990308552292	37.5
164	356.0	1.00619353220097	822.8672535891261	37.5
164	360.0	1.0080877047722743	821.800676347116	37.5
164	364.0	1.0057106628447723	820.9463582869544	37.5
164	368.0	1.0121454378899957	821.3088825081418	37.5
164	372.0	1.0137154396476786	820.6639465183863	37.5
164	376.0	1.012288487175857	821.2668465716081	37.5
164	380.0	1.010736257329746	821.0162138503376	37.5
164	384.0	1.0133961670412008	825.0450100478132	37.5
164	388.0	1.0125483622980314	824.1707258173827	37.5
164	392.0	1.0162042219325407	822.2179890719046	37.5
164	396.0	1.0125422545107663	822.1985479134529	37.5
164	400.0	1.0155313815081455	824.9020317030171	37.5
164	404.0	1.0110551631789755	822.5033950231402	37.5
164	408.0	1.0166692621690772	827.9371618456723	37.5
164	412.0	1.017504455939024	823.5076150565443	37.5
164	416.0	1.0150485433722267	823.5598283233066	37.5
164	420.0	1.0212637448467732	822.2905079407963	37.5
164	424.0	1.0157034974439372	823.1676193262198	37.5
164	428.0	1.0248553816205317	823.2453361854671	37.5
164	432.0	1.0193335030148463	821.7614450119228	37.5
164	436.0	1.0228154154313582	820.615637758233	37.5
164	440.0	1.024099042892207	819.4075160473204	37.5
164	444.0	1.0256829614678395	813.6804813174889	37.5
164	448.0	1.031179638932288	816.1572735483517	37.5
164	452.0	1.0263971725699967	817.4548167500302	37.5
164	456.0	1.030789296905897	817.5129009497125	37.5
164	460.0	1.0298105960357697	819.1259510753202	37.5
164	464.0	1.022967478145424	818.3970436528962	37.5
164	468.0	1.029779698103634	818.3984948417294	37.5
164	472.0	1.0278736689286783	820.1455781503632	37.5
164	476.0	1.0292701656850092	817.561701404554	37.5
164	480.0	1.0264815241118705	818.7744073960731	37.5
164	484.0	1.030176454887614	817.9723574194167	37.5
164	488.0	1.0318364867516958	816.2576861777196	37.5
164	492.0	1.0323892341491268	809.9798174457449	37.5
164	496.0	1.0377854243841569	808.1700358151011	37.5
164	500.0	1.0280760142765692	808.227283359322	37.5
164	504.0	1.0305764398555968	807.1837482150924	37.5
164	508.0	1.0351099174414742	807.5670558092927	37.5
164	512.0	1.0323628442329769	808.660510106948	37.5
164	516.0	1.0377361432534358	800.7149296198468	37.5
164	520.0	1.0338076492583694	800.67917927635	37.5
164	524.0	1.0389381193151663	801.1678906098338	37.5
164	528.0	1.031409539612132	797.447164178989	37.5
164	532.0	1.0409512507677772	797.5573585697582	37.5
164	536.0	1.0339230001795867	797.3460879984347	37.5
164	540.0	1.0362968997726205	797.7941238371751	37.5
164	544.0	1.038763638848387	798.9166719852394	37.5
164	548.0	1.0347711274907532	797.5349593723142	37.5
164	552.0	1.0352416746176785	800.2851814508829	37.5
164	556.0	1.038431984175846	802.211329041224	37.5
164	560.0	1.0391479875535599	804.0595495177423	37.5
164	564.0	1.0382887111903605	806.9375035146452	37.5
164	568.0	1.0409596763179436	806.72689365853	37.5
164	572.0	1.0387199816778687	808.2150691700224	37.5
164	576.0	1.0430511581549733	809.96901476873	37.5
164	580.0	1.0388040080479781	810.0802676916164	37.5
164	584.0	1.0403800187494863	808.4703079728969	37.5
164	588.0	1.045286831234825	807.6259485665523	37.5
164	592.0	1.042810810817046	807.3448631769224	37.5
164	596.0	1.0415031267756893	810.3796184057752	37.5
164	600.0	1.0413215344147735	810.6631554684632	37.5
164	604.0	1.0429943125233325	809.337362404156	37.5
164	608.0	1.04515529780811	808.7152430381175	37.5
164	612.0	1.0459464520027515	808.7585530389307	37.5
164	616.0	1.047068566337154	803.7335677915017	37.5
164	620.0	1.0485654462719283	803.8507738030775	37.5
164	624.0	1.0555337947186114	801.0344243455563	37.5
164	628.0	1.0591412966623392	794.5174055588249	37.5
164	632.0	1.065544778376734	795.3979745955926	37.5
164	636.0	1.0974046433569964	794.8264033190961	37.5
164	640.0	1.1246061981975048	792.5048066531689	37.5
164	644.0	1.1402046646012542	791.3560121815001	37.5
164	648.0	1.1303182377718972	791.4201257208022	37.5
164	652.0	1.0955299673496603	790.85340522183	37.5
164	656.0	1.012375083774602	790.6431363205841	37.5
164	660.0	0.9678451968641472	793.8530606861735	37.5
164	664.0	0.9469095189269354	800.8703051318023	37.5
165	0.0	1.0970867687121413	434.8604503624685	37.5
165	4.0	1.140354404271694	437.2330717325331	37.5
165	8.0	1.140399993038611	439.3595268770158	37.5
165	12.0	1.1015066633483734	440.2508766826396	37.5
165	16.0	1.0235005980467031	439.85657509487856	37.5
165	20.0	0.9845765473060012	439.1140306831066	37.5
165	24.0	0.958582833230543	440.2858935361388	37.5
165	28.0	0.9569695112851306	439.1180292450448	37.5
165	32.0	0.9503243622112959	439.9536498519829	37.5
165	36.0	0.9400904169603157	440.6395354136001	37.5
165	40.0	0.9459281333323453	438.5583935650236	37.5
165	44.0	0.9494142456365717	439.4076276053994	37.5
165	48.0	0.9444071710672578	438.72202185294856	37.5
165	52.0	0.9513474375865612	441.292582643959	37.5
165	56.0	0.9579935780113685	439.8726985863053	37.5
165	60.0	0.9602935352096487	450.4062513953335	37.5
165	64.0	0.9661327863335643	449.69403933473694	37.5
165	68.0	0.9653575689816406	450.0615514828307	37.5
165	72.0	0.9707427676619874	449.8395704738916	37.5
165	76.0	0.9793018852681209	449.9289049827352	37.5
165	80.0	0.9787320385287419	449.82908089426337	37.5
165	84.0	0.9835489367946147	449.4610431005972	37.5
165	88.0	0.9920704659859123	450.201579956682	37.5
165	92.0	0.994348052224498	449.5978607957768	37.5
165	96.0	0.9919517727025184	450.4819034993528	37.5
165	100.0	0.997941559574984	450.4022573805749	37.5
165	104.0	1.0074905401221153	449.4435493435032	37.5
165	108.0	1.0039973552182735	449.5631188446313	37.5
165	112.0	1.002781091794696	450.2877226170083	37.5
165	116.0	1.0085262027986879	449.7983900387501	37.5
165	120.0	1.01111326265063	449.291895928493	37.5
165	124.0	1.0173806315125151	449.8604481663513	37.5
165	128.0	1.0170846989656759	449.2577254349909	37.5
165	132.0	1.0209425333792466	449.7652009700836	37.5
165	136.0	1.0226151672473	449.6824055356156	37.5
165	140.0	1.023481900298728	449.9505299679178	37.5
165	144.0	1.0222347597482235	449.574282950913	37.5
165	148.0	1.0278233520725846	450.0012165354902	37.5
165	152.0	1.0307636129602629	449.46423828220674	37.5
165	156.0	1.0284974491829257	449.0545983400613	37.5
165	160.0	1.0287404746755193	449.99431379400016	37.5
165	164.0	1.029039739720276	449.959508591856	37.5
165	168.0	1.0341558885911797	450.216082285265	37.5
165	172.0	1.0410012866337315	449.795549435143	37.5
165	176.0	1.0357163439348158	449.9533260929812	37.5
165	180.0	1.038055658414512	450.77132053755673	37.5
165	184.0	1.0422733531262398	449.0560569405292	37.5
165	188.0	1.0435480700519117	449.17049322670346	37.5
165	192.0	1.0572904089555633	449.035304059996	37.5
165	196.0	1.05892191667562	449.217374356473	37.5
165	200.0	1.0820186983883102	450.3753820123846	37.5
165	204.0	1.1255175872405196	450.080791035961	37.5
165	208.0	1.143025348851929	448.987327170758	37.5
165	212.0	1.1253492096164088	448.3852365738448	37.5
165	216.0	1.0733772446083472	448.9257088268783	37.5
165	220.0	1.015256491264507	448.1343607947868	37.5
165	224.0	0.9903077351214812	450.8192193370105	37.5
165	228.0	0.9758252064588275	451.7504718709586	37.5
165	232.0	0.9693183671439418	451.62063401743	37.5
165	236.0	0.966052273493744	450.97025281200587	37.5
165	240.0	0.9549164664141454	448.758515078019	37.5
165	244.0	0.9561770844326609	448.475149114472	37.5
165	248.0	0.9563975048508658	447.4976629502297	37.5
165	252.0	0.9587491753838819	448.9247126608885	37.5
165	256.0	0.9530529712049992	448.28540650817615	37.5
165	260.0	0.9507497132549592	448.7688695328102	37.5
165	264.0	0.9569100136632361	447.0222087436978	37.5
165	268.0	0.9629570285721293	448.4116875412359	37.5
165	272.0	0.9635808025961765	446.718051060906	37.5
165	276.0	0.9643655174663054	447.3892454336736	37.5
165	280.0	0.9639044820343714	448.2042459507591	37.5
165	284.0	0.9643788388578536	447.7216968486378	37.5
165	288.0	0.9679106815657349	447.83169480391615	37.5
165	292.0	0.9713186255747497	447.68425531591294	37.5
165	296.0	0.97608818064685	446.7445572235048	37.5
165	300.0	0.9823071918179533	447.4207335240929	37.5
165	304.0	0.9750488443337922	446.77120065617	37.5
165	308.0	0.9831959721031313	448.4234453757667	37.5
165	312.0	0.979510683086098	448.5772817057895	37.5
165	316.0	0.9838453050813457	448.2048440702149	37.5
165	320.0	0.9869780862861167	446.3976943175789	37.5
165	324.0	0.9895643917684878	447.5926202484882	37.5
165	328.0	0.987702023813638	446.81235372612855	37.5
165	332.0	0.9925745893513088	446.8315716228224	37.5
165	336.0	0.9887058324520366	447.7089711089004	37.5
165	340.0	0.9895350031013724	445.54402567870585	37.5
165	344.0	0.9970088690348795	446.68381304373406	37.5
165	348.0	0.9951756613658642	444.5544855545661	37.5
165	352.0	0.9947734147349881	446.27445830284313	37.5
165	356.0	0.9950267932996268	446.2329836622341	37.5
165	360.0	0.9999654051938844	445.9960965293021	37.5
165	364.0	0.9979051062712252	443.0030523740567	37.5
165	368.0	1.003789879696845	444.468838833172	37.5
165	372.0	1.0008681947749687	443.7587364881581	37.5
165	376.0	1.0035795955424227	443.9685816690245	37.5
165	380.0	1.0036001860625183	443.7591817544725	37.5
165	384.0	1.0053059601662127	444.1957624917212	37.5
165	388.0	1.0042929343101863	445.8364073126577	37.5
165	392.0	1.0050517925129474	445.2089863638803	37.5
165	396.0	1.001828385775376	446.7199422294936	37.5
165	400.0	1.0069156084751398	445.7065500047474	37.5
165	404.0	1.0064501508767547	446.81969394316445	37.5
165	408.0	1.00564457665278	447.2328340318838	37.5
165	412.0	1.0079147752721176	445.9344143812195	37.5
165	416.0	1.0086092259211532	446.69841350884417	37.5
165	420.0	1.0087262456826303	446.8116775853986	37.5
165	424.0	1.0128294322960139	445.94473611869006	37.5
165	428.0	1.0188638570368929	444.7712652039333	37.5
165	432.0	1.0196818422063816	445.7701546839327	37.5
165	436.0	1.013516966421897	445.9926910143072	37.5
165	440.0	1.0156068967264866	444.4236169236578	37.5
165	444.0	1.0125011716420065	435.5148471155488	37.5
165	448.0	1.0177240247881045	441.1336007976712	37.5
165	452.0	1.0176262573237693	441.48374632441033	37.5
165	456.0	1.0183096785694208	441.91512384861	37.5
165	460.0	1.0196930507260744	443.5730588861	37.5
165	464.0	1.019038870671196	442.9889825852656	37.5
165	468.0	1.0224616159314504	444.0498075475505	37.5
165	472.0	1.0184140214183401	443.8206912501804	37.5
165	476.0	1.024445246591728	444.42944182110864	37.5
165	480.0	1.021650295757796	443.5622392653479	37.5
165	484.0	1.0273165361224923	442.1693665554181	37.5
165	488.0	1.0246750084516751	441.9961941151754	37.5
165	492.0	1.0328029648288106	442.08260147602806	37.5
165	496.0	1.037506187404142	445.0656645993493	37.5
165	500.0	1.0278104978485112	444.4894451736303	37.5
165	504.0	1.0262673842986985	444.7919084537172	37.5
165	508.0	1.0334354184029855	444.87693113084	37.5
165	512.0	1.0300264107381805	444.5708511718833	37.5
165	516.0	1.0362401153095424	433.9794782484242	37.5
165	520.0	1.0335602968798059	434.5537546287409	37.5
165	524.0	1.0334023619389898	433.83425582605855	37.5
165	528.0	1.0317446882653458	436.2286723275674	37.5
165	532.0	1.038615890949778	434.469937105489	37.5
165	536.0	1.0387620709970893	434.4262890516292	37.5
165	540.0	1.043167395630069	433.93138130039546	37.5
165	544.0	1.035895963735761	435.0981352746954	37.5
165	548.0	1.0441097621675386	433.08215419562606	37.5
165	552.0	1.0393579506534378	433.9778206426061	37.5
165	556.0	1.0399951212405576	432.80876682712704	37.5
165	560.0	1.045464913363843	432.6124732586658	37.5
165	564.0	1.0494198013246465	432.7252472189671	37.5
165	568.0	1.0444308316250388	432.4377727352268	37.5
165	572.0	1.0522837552616502	432.7860921870363	37.5
165	576.0	1.0607367668856973	432.3557066860377	37.5
165	580.0	1.0623975389425642	432.1047080186412	37.5
165	584.0	1.0810498352697904	432.3756300431386	37.5
165	588.0	1.1171979389192817	431.2028524189729	37.5
165	592.0	1.133790598215463	430.5306558244782	37.5
165	596.0	1.131513977315106	429.8163951523465	37.5
165	600.0	1.1219748584645932	429.3922338389886	37.5
165	604.0	1.0603284418728849	428.2600011583215	37.5
165	608.0	0.9881343779126139	426.9574389691628	37.5
165	612.0	0.9624632738861472	425.7005124292671	37.5
165	616.0	0.9506916633218333	428.8740115273913	37.5
165	620.0	0.9411007010728655	429.37324720578187	37.5
165	624.0	0.9411830718595595	432.9978913993577	37.5
165	628.0	0.9368461896223055	434.4213262075326	37.5
165	632.0	0.9299990515926235	436.4869806562716	37.5
165	636.0	0.9319211216612722	435.9615898133865	37.5
165	640.0	0.9286774770090004	436.31579407017057	37.5
165	644.0	0.9250858338697585	428.8206636816966	37.5
165	648.0	0.9268881672785532	430.64579861346	37.5
165	652.0	0.9287112068314373	431.77527755268056	37.5
165	656.0	0.9300301974471096	428.8050988008947	37.5
165	660.0	0.9279701846646327	426.648077826977	37.5
165	664.0	0.9339387451381319	431.47480044386856	37.5
165	668.0	0.9332871663576363	427.8233852445574	37.5
166	0.0	1.1128960387131737	1387.5309891126803	37.5
166	4.0	1.160813705679341	1389.5084283982442	37.5
166	8.0	1.1653699235586832	1388.6041748242149	37.5
166	12.0	1.133522008790731	1389.0293561817605	37.5
166	16.0	1.0558390410995837	1387.6279681896112	37.5
166	20.0	1.0062561838553283	1388.3369981958494	37.5
166	24.0	0.9860638252284422	1388.1375701625225	37.5
166	28.0	0.9721313033407485	1388.6288938400317	37.5
166	32.0	0.9658324812576777	1391.636897790381	37.5
166	36.0	0.9606074132144595	1391.268316737919	37.5
166	40.0	0.9591846279370078	1392.2414921334982	37.5
166	44.0	0.9596831699316519	1391.069033156855	37.5
166	48.0	0.9623760169321536	1391.6105890021192	37.5
166	52.0	0.9619926748854415	1391.768785753503	37.5
166	56.0	0.9641375634371446	1391.9288612496543	37.5
166	60.0	0.9658674446737694	1392.7260081162667	37.5
166	64.0	0.9720650927015865	1394.6960380158855	37.5
166	68.0	0.9737347284234988	1395.456940131016	37.5
166	72.0	0.9783122767527823	1395.1453949268391	37.5
166	76.0	0.9846096316277034	1401.199496506891	37.5
166	80.0	0.9904350372913	1401.7823335371438	37.5
166	84.0	0.9951723298804492	1399.351391505783	37.5
166	88.0	0.9963181209670945	1400.0000643632002	37.5
166	92.0	0.9987921747792341	1400.3184775651748	37.5
166	96.0	1.001017416696631	1400.4468101202128	37.5
166	100.0	1.0021430739195507	1400.593589670534	37.5
166	104.0	1.0106718539857764	1401.434488437145	37.5
166	108.0	1.0160043701792645	1399.014268052599	37.5
166	112.0	1.015151576144636	1400.3428083844306	37.5
166	116.0	1.0172748220934718	1399.8663423825735	37.5
166	120.0	1.0199560934229688	1399.2883551336834	37.5
166	124.0	1.0231225804631436	1398.589581001281	37.5
166	128.0	1.0245888225410418	1399.876612775841	37.5
166	132.0	1.025526329587833	1398.8503154249318	37.5
166	136.0	1.0319737779946583	1397.253523140501	37.5
166	140.0	1.0309440973019794	1398.05763575154	37.5
166	144.0	1.0352361557677185	1397.6878471700554	37.5
166	148.0	1.0395121123450264	1398.0199876138363	37.5
166	152.0	1.0340827402117603	1399.7647222927856	37.5
166	156.0	1.0386001470773067	1398.1099621514809	37.5
166	160.0	1.0394605263386392	1397.3755553386563	37.5
166	164.0	1.0364492208336638	1399.134323930637	37.5
166	168.0	1.0373175860073522	1400.5883940657477	37.5
166	172.0	1.0412630766870319	1399.0982195155862	37.5
166	176.0	1.038474284192787	1400.84181804966	37.5
166	180.0	1.0444812588083234	1399.7792605464492	37.5
166	184.0	1.0459014583296409	1399.624341224454	37.5
166	188.0	1.0397873527405137	1398.9144005752205	37.5
166	192.0	1.0529197381462165	1399.588302516861	37.5
166	196.0	1.046134399715276	1399.6064146371364	37.5
166	200.0	1.04617935749574	1397.997206432031	37.5
166	204.0	1.047721816913063	1398.346068246415	37.5
166	208.0	1.0467774059946617	1397.942129448407	37.5
166	212.0	1.0455871746470586	1399.181776152342	37.5
166	216.0	1.0566651515832268	1400.3504095181302	37.5
166	220.0	1.0520567676580084	1398.085808312471	37.5
166	224.0	1.051908762904735	1399.0228092709594	37.5
166	228.0	1.0542709098929142	1396.9725049067283	37.5
166	232.0	1.0559700960918184	1400.4810734579755	37.5
166	236.0	1.0624198336201007	1399.8729533280562	37.5
166	240.0	1.058755452168507	1400.3888642887528	37.5
166	244.0	1.063707063754079	1404.7795897916617	37.5
166	248.0	1.0665539842362914	1403.9033775189907	37.5
166	252.0	1.0765873934311847	1406.1705972349962	37.5
166	256.0	1.0774609351408957	1404.9746918597216	37.5
166	260.0	1.0908561793230103	1405.3079032892808	37.5
166	264.0	1.129360354551643	1404.7049825087486	37.5
166	268.0	1.14099362553037	1406.6199449763585	37.5
166	272.0	1.1363431789983773	1405.3169573068517	37.5
166	276.0	1.1179212477166238	1404.1065168929777	37.5
166	280.0	1.0358243075885256	1402.8560899348338	37.5
166	284.0	0.9968455193542026	1402.8067450458254	37.5
166	288.0	0.9818261069910216	1402.115029676758	37.5
166	296.0	0.9670513522426946	1403.948178375818	37.5
166	300.0	0.9649684415650456	1402.7389399958056	37.5
166	304.0	0.9582664219525955	1407.1459020186371	37.5
166	308.0	0.955592735849802	1409.4454202724712	37.5
166	312.0	0.9544604348827102	1411.3414211492898	37.5
166	316.0	0.9555846874174633	1411.4186996669243	37.5
166	320.0	0.9510088194220335	1408.7045691714202	37.5
166	324.0	0.9445426573578984	1410.9171549985938	37.5
166	328.0	0.9564114737320146	1406.1321100842183	37.5
166	332.0	0.9559664034441918	1404.285640659006	37.5
166	336.0	0.9587314878343118	1406.9285606351878	37.5
166	340.0	0.9586054638495753	1405.3518525281577	37.5
166	344.0	0.9607605233841165	1404.4366081983796	37.5
166	348.0	0.9663066562299444	1403.6661917502895	37.5
166	352.0	0.962412478199348	1406.838979200689	37.5
166	356.0	0.971735193220037	1406.2296087592622	37.5
166	360.0	0.972940397413592	1404.843739544223	37.5
166	364.0	0.9748000042037013	1403.212659911987	37.5
166	368.0	0.9753787955130637	1404.367509945623	37.5
166	372.0	0.981210756388106	1400.6620585156968	37.5
166	376.0	0.9830630535971989	1403.549322414012	37.5
166	380.0	0.9813993122736411	1403.8296898073256	37.5
166	384.0	0.9866996246902668	1404.6228756260027	37.5
166	388.0	0.9869057314187637	1406.5246842703682	37.5
166	392.0	0.9903126542501679	1404.5332110023871	37.5
166	396.0	0.9901848874115947	1404.3732636282475	37.5
166	400.0	0.9966061149726388	1405.014667155726	37.5
166	404.0	0.9931508759814455	1404.4638890204517	37.5
166	408.0	0.9956433728289611	1402.7940809173924	37.5
166	412.0	0.9990425958881914	1401.934378407817	37.5
166	416.0	0.9975935897649582	1400.8824223436316	37.5
166	420.0	0.9979889912303124	1402.0332207987724	37.5
166	424.0	1.0020979980177134	1401.7150854007562	37.5
166	428.0	1.001866570394974	1401.3358522988935	37.5
166	432.0	1.006129468574879	1400.925833637704	37.5
166	436.0	1.0062918999064832	1400.7673929814491	37.5
166	440.0	1.005741504018889	1401.750173974577	37.5
166	444.0	1.0072553234052544	1401.188812419369	37.5
166	448.0	1.0190035967244575	1401.8061317134004	37.5
166	452.0	1.0115492625476734	1402.3566692398156	37.5
166	456.0	1.005617506292801	1401.8063619331997	37.5
166	460.0	1.0104866834931727	1401.3784827764805	37.5
166	464.0	1.011876109938538	1401.78626445474	37.5
166	468.0	1.0123480148834996	1398.7665486295557	37.5
166	472.0	1.017204003622749	1398.3073701329529	37.5
166	476.0	1.0122959008631107	1399.6263789024508	37.5
166	480.0	1.0193244219416315	1398.8071835995825	37.5
166	484.0	1.0122981014518415	1398.0330026548916	37.5
166	488.0	1.0167317472822526	1398.3898829171578	37.5
166	492.0	1.0174294948691534	1396.9867467128647	37.5
166	496.0	1.0218462324160742	1395.6257307301144	37.5
166	500.0	1.0195237443677423	1395.3884968947011	37.5
166	504.0	1.0196397429516086	1396.6835034745684	37.5
166	508.0	1.0232933966582494	1397.5130698084563	37.5
166	512.0	1.0181402798644676	1395.417342234506	37.5
166	516.0	1.0198253931689594	1396.2849878992358	37.5
166	520.0	1.0205623679735574	1397.0029413550446	37.5
166	524.0	1.0225314624024513	1396.0115976584664	37.5
166	528.0	1.0231791874829657	1399.2959326769992	37.5
166	532.0	1.0220871802560678	1399.8690098494542	37.5
166	536.0	1.0259140528238784	1398.589670715528	37.5
166	540.0	1.0289132779212207	1397.9278424175516	37.5
166	544.0	1.029681051814515	1397.3762519804989	37.5
166	548.0	1.024607612055087	1398.593858047841	37.5
166	552.0	1.0243590680469075	1399.1218659094616	37.5
166	556.0	1.0302894351318619	1398.9704667089989	37.5
166	560.0	1.0242044378030812	1407.1848758540154	37.5
166	564.0	1.0298774087878286	1407.7376710817114	37.5
166	568.0	1.0323386383172597	1408.822501928908	37.5
166	572.0	1.0280272158756152	1411.278206951607	37.5
166	576.0	1.02803177586491	1413.274747814059	37.5
166	580.0	1.0285392662434318	1412.5371835636686	37.5
166	584.0	1.0257010755486518	1411.9018782255353	37.5
166	588.0	1.0295090628644412	1410.6694533404082	37.5
166	592.0	1.0340581272392297	1409.3439284633268	37.5
166	596.0	1.0279406660061483	1410.45435883937	37.5
166	600.0	1.0322868049663119	1411.652124988824	37.5
166	604.0	1.030270903116771	1411.4360221302015	37.5
166	608.0	1.031767814219646	1412.9360755945677	37.5
166	612.0	1.0375863525188713	1414.6623124549865	37.5
166	616.0	1.0339615624633882	1414.079735142458	37.5
166	620.0	1.034305302619494	1414.0336931045915	37.5
166	624.0	1.0325229171713235	1413.5057854866675	37.5
166	628.0	1.0355542940200408	1414.0218802087395	37.5
166	632.0	1.0325613014867228	1412.4148285536137	37.5
166	636.0	1.0336316035907707	1413.8675851641774	37.5
166	640.0	1.0367047569060803	1412.831354557707	37.5
166	644.0	1.0334415179771033	1414.165992174405	37.5
166	648.0	1.032716160374502	1413.035714971398	37.5
166	652.0	1.0316259740396725	1412.8916099225955	37.5
166	656.0	1.0315202399951242	1413.7541823733457	37.5
166	660.0	1.034740261262103	1413.047251149908	37.5
166	664.0	1.035491439024833	1412.360983547355	37.5
166	668.0	1.0359957818613514	1411.8353202496407	37.5
167	0.0	1.1143011978088104	506.9338421563842	37.5
167	4.0	1.162224083019257	508.6044129129512	37.5
167	8.0	1.1537712913787792	509.7991637008132	37.5
167	12.0	1.1063113238413347	509.50146198468485	37.5
167	16.0	1.0331509735008884	508.20095192250574	37.5
167	20.0	0.9934480061738254	510.1069789986104	37.5
167	24.0	0.9739703633792065	510.1919909947324	37.5
167	28.0	0.9634526281079426	509.8953175124385	37.5
167	32.0	0.9624993105139205	510.1070618272112	37.5
167	36.0	0.9575354781397655	510.96923306590776	37.5
167	40.0	0.957634402046448	510.5285225434401	37.5
167	44.0	0.9564632537355856	510.54627279726986	37.5
167	48.0	0.962956708369017	510.8226541759532	37.5
167	52.0	0.9630655431310993	509.9660799554355	37.5
167	56.0	0.966744392869281	518.0477177101806	37.5
167	60.0	0.9681796694647895	518.1657539425187	37.5
167	64.0	0.975568846919295	518.7294401547908	37.5
167	68.0	0.9792194208049326	519.5506479587991	37.5
167	72.0	0.9806403903913341	520.2155503945346	37.5
167	76.0	0.9898438006515836	520.8104892139435	37.5
167	80.0	0.9913000175058759	520.3837059774423	37.5
167	84.0	0.9959557498258844	521.1672185014129	37.5
167	88.0	1.0000171169620997	522.21443508849	37.5
167	92.0	1.0066330395934875	520.6998996437304	37.5
167	96.0	1.002995805129222	521.7042438111374	37.5
167	100.0	1.0086384869629192	521.816526273853	37.5
167	104.0	1.0128620955824081	522.8854597997712	37.5
167	108.0	1.0145745119506915	521.1671363172907	37.5
167	112.0	1.0149241466824164	522.0384179203608	37.5
167	116.0	1.0188980589738725	521.0880849352089	37.5
167	120.0	1.0186017972762755	521.6839044279797	37.5
167	124.0	1.022207915382706	521.3470364535964	37.5
167	128.0	1.0255540361145465	521.239408477559	37.5
167	132.0	1.031163473661628	521.6838869509106	37.5
167	136.0	1.02871681646976	521.6369733403691	37.5
167	140.0	1.031524343340581	521.4075612450969	37.5
167	144.0	1.0296943962794567	521.0133557245404	37.5
167	148.0	1.0317453945214432	521.3696865444307	37.5
167	152.0	1.0356150997611127	522.9399529146702	37.5
167	156.0	1.0388231968741863	521.5640855044591	37.5
167	160.0	1.0375952627435407	521.6130757189194	37.5
167	164.0	1.0353619880893181	521.6924442172511	37.5
167	168.0	1.043444483205149	521.7992479783175	37.5
167	172.0	1.0499524269368945	520.5923657087478	37.5
167	176.0	1.0434938242639833	522.4161081915635	37.5
167	180.0	1.0458936273879988	521.790248125949	37.5
167	184.0	1.0466994215955425	522.0231995426525	37.5
167	188.0	1.045156134971435	521.2037417864303	37.5
167	192.0	1.0601451176253516	521.9154701531749	37.5
167	196.0	1.0532265836287658	521.2686703228701	37.5
167	200.0	1.0621647419401714	523.5733928836922	37.5
167	204.0	1.067884473521096	523.0562513515329	37.5
167	208.0	1.0918364592148835	523.0695767385708	37.5
167	212.0	1.129715902070442	522.5655581552818	37.5
167	216.0	1.1427537728605766	521.1516892723732	37.5
167	220.0	1.1277576055731493	519.2302814771637	37.5
167	224.0	1.0796345731954544	518.918819801952	37.5
167	228.0	1.0189158320891567	516.7572896250755	37.5
167	232.0	0.9899742328339713	516.404948148484	37.5
167	236.0	0.9812203436836509	515.7614595343117	37.5
167	240.0	0.9701691390619023	514.6246324135907	37.5
167	244.0	0.9653870317161503	516.8306505208262	37.5
167	248.0	0.9551592865131137	514.3690606699154	37.5
167	252.0	0.9593436679149057	513.9109218878126	37.5
167	256.0	0.9550237550015414	513.560209044565	37.5
167	260.0	0.9552150501615674	514.0842277503494	37.5
167	264.0	0.956709219609109	513.7270054304723	37.5
167	268.0	0.9534129081654916	515.549911966983	37.5
167	272.0	0.9566855428960097	516.0122324114221	37.5
167	276.0	0.9651007149926945	518.1554044598473	37.5
167	280.0	0.9604926849286592	516.0642005006529	37.5
167	284.0	0.968761873506965	517.7718325168366	37.5
167	288.0	0.9640228692777407	517.5199830582758	37.5
167	292.0	0.9697954327413859	516.6283272230716	37.5
167	296.0	0.9700743908481221	517.9482194144671	37.5
167	300.0	0.9726871863186249	517.8863347295298	37.5
167	304.0	0.9756974305021205	516.7435210577562	37.5
167	308.0	0.9760423829399557	517.9532616259254	37.5
167	312.0	0.9762500661285956	517.9646068806142	37.5
167	316.0	0.9746349062932831	518.4815503554488	37.5
167	320.0	0.9860343123877391	518.3105193199358	37.5
167	324.0	0.9884992254095633	517.6538241955071	37.5
167	328.0	0.9830690625767514	516.7823516333942	37.5
167	332.0	0.9888068209891507	516.9971106814695	37.5
167	336.0	0.9889734040425374	515.9336167226272	37.5
167	340.0	0.9910227374689187	516.3796105078852	37.5
167	344.0	0.9953075800873857	515.6300084682027	37.5
167	348.0	0.9978726421729589	516.3084469378268	37.5
167	352.0	0.9958691120722508	516.6266887231354	37.5
167	356.0	1.00119769002419	517.0375674882135	37.5
167	360.0	1.0021900476304892	517.1592262619396	37.5
167	364.0	1.006296572889995	518.6464444795685	37.5
167	368.0	1.0007111399892563	518.1228532459619	37.5
167	372.0	1.0001869286174692	517.9719162632497	37.5
167	376.0	1.003809434752513	517.9801378066245	37.5
167	380.0	1.0049365643846007	516.6804689371954	37.5
167	384.0	1.0027109895025517	520.1798069205697	37.5
167	388.0	1.0052774562762916	519.7926483161425	37.5
167	392.0	1.003937407219735	518.8791745718243	37.5
167	396.0	1.0060375955603058	520.7890360576248	37.5
167	400.0	1.0092714973152594	521.1646894770279	37.5
167	404.0	1.0086849594092533	520.6629483230695	37.5
167	408.0	1.0096390782821214	527.3746922913984	37.5
167	412.0	1.0140255266779918	525.3380492999088	37.5
167	416.0	1.0136553887879152	525.808141039457	37.5
167	420.0	1.0164307639073613	524.4645284181944	37.5
167	424.0	1.014852672232008	524.9160784568678	37.5
167	428.0	1.0167759739145283	523.923256545935	37.5
167	432.0	1.0180617812839843	523.6728918201053	37.5
167	436.0	1.0185343002175664	522.9523562575781	37.5
167	440.0	1.0181407508580418	523.3479712503972	37.5
167	444.0	1.0163931081183986	517.1666813456849	37.5
167	448.0	1.025768722742809	523.4657960140731	37.5
167	452.0	1.0223220316271049	522.5920404557082	37.5
167	456.0	1.0218094999772975	524.6056790467023	37.5
167	460.0	1.0209558632176354	525.6755011176108	37.5
167	464.0	1.0234238717559754	525.0223793779079	37.5
167	468.0	1.028073985323316	526.3790476920976	37.5
167	472.0	1.0260987831006403	525.4249164427889	37.5
167	476.0	1.0248784446911936	526.6733958726153	37.5
167	480.0	1.0283446662613012	526.7454112297643	37.5
167	484.0	1.0251842974169443	525.5867276250416	37.5
167	488.0	1.0317668977234844	524.1344443318701	37.5
167	492.0	1.0267244288247286	525.6483734610432	37.5
167	496.0	1.0315122278451663	530.6086042661246	37.5
167	500.0	1.0319504879951233	528.5451457838109	37.5
167	504.0	1.0314771575502693	528.504755000407	37.5
167	508.0	1.0341134165157078	528.9430031688111	37.5
167	512.0	1.0304464494852437	530.3125361601136	37.5
167	516.0	1.0318647397590304	525.56772533975	37.5
167	520.0	1.03193858738066	526.5374188422895	37.5
167	524.0	1.036088918100777	525.330980498008	37.5
167	528.0	1.0340235036824952	521.9207133291912	37.5
167	532.0	1.0374411594598705	516.7000607831386	37.5
167	536.0	1.0378418572077357	517.3576751888036	37.5
167	540.0	1.035647705720235	519.0192092706507	37.5
167	544.0	1.0361032383320952	518.3004404264	37.5
167	548.0	1.0363672651238727	518.1756350121751	37.5
167	552.0	1.0353143187209777	517.3747976222028	37.5
167	556.0	1.0343273406364382	516.0136319386188	37.5
167	560.0	1.0403122721407192	515.5975133863462	37.5
167	564.0	1.0396232960495067	517.9801897417516	37.5
167	568.0	1.0446321513670196	517.0303461091448	37.5
167	572.0	1.0402093580518044	517.6206186452314	37.5
167	576.0	1.0454600538487138	516.3347202112672	37.5
167	580.0	1.0485239623227323	518.0187284566939	37.5
167	584.0	1.0453417947990449	516.697064181754	37.5
167	588.0	1.0492222693146602	515.4307951937764	37.5
167	592.0	1.0535275319370345	518.9811478050985	37.5
167	596.0	1.0562261954749235	516.3207955458853	37.5
167	600.0	1.062076693119086	515.9775769066993	37.5
167	604.0	1.0721016118422602	513.1357053708298	37.5
167	608.0	1.1120958647585286	513.2107129066452	37.5
167	612.0	1.1201515147227263	512.6078179925553	37.5
167	616.0	1.1287833729755228	512.4003530256736	37.5
167	620.0	1.1168764791454562	512.2026367429263	37.5
167	624.0	1.0684310448207206	512.7599025902862	37.5
167	628.0	0.9970699959710594	509.7753925804164	37.5
167	632.0	0.9627173037823968	511.30582474592745	37.5
167	636.0	0.9440338040441925	510.71881325329184	37.5
167	640.0	0.9365356540895661	509.7335669378876	37.5
167	644.0	0.9287506876214597	508.1320375565064	37.5
167	648.0	0.918491232883693	507.6287945018	37.5
167	652.0	0.9238400487503325	509.6737647928887	37.5
167	656.0	0.9212021978913073	508.0270655677813	37.5
167	660.0	0.9188481460674773	505.682703165128	37.5
167	664.0	0.9215293550542556	508.909263350789	37.5
167	668.0	0.9168885489329934	505.6440702069019	37.5
168	0.0	1.106579199289966	1150.3604664878756	37.5
168	4.0	1.1652392572751995	1151.0988108529998	37.5
168	8.0	1.1847961003132423	1151.296138651749	37.5
168	12.0	1.1623255578318283	1152.3307154603883	37.5
168	16.0	1.093875097456825	1150.4575257771055	37.5
168	20.0	1.022203973255371	1149.307349310781	37.5
168	24.0	0.9872123786201488	1150.9511846930022	37.5
168	28.0	0.976047520875275	1153.0737999839043	37.5
168	32.0	0.9636896146473396	1153.8131588077893	37.5
168	36.0	0.9610474162147664	1153.790327049643	37.5
168	40.0	0.9633132762754684	1155.7072876615412	37.5
168	44.0	0.9641858937765858	1154.8405914824234	37.5
168	48.0	0.963884842288796	1156.680828445209	37.5
168	52.0	0.9658147997884089	1156.3205334649213	37.5
168	56.0	0.9649476849821143	1155.895732645448	37.5
168	60.0	0.9670630873324981	1156.040778440783	37.5
168	64.0	0.9812436164755655	1158.1908130908075	37.5
168	68.0	0.9831154094799727	1158.953765154625	37.5
168	72.0	0.9855947821420387	1159.3434259456408	37.5
168	76.0	0.9959064619078765	1163.262936557865	37.5
168	80.0	0.9935372672218091	1161.859814661442	37.5
168	84.0	1.0025357716535743	1163.684799227747	37.5
168	88.0	1.0067230110118595	1162.97827998811	37.5
168	92.0	1.0111054499998522	1163.6398967626392	37.5
168	96.0	1.0070365306063842	1165.1882651403712	37.5
168	100.0	1.0135434563957924	1167.2323558567457	37.5
168	104.0	1.0170222126630986	1166.3720349111054	37.5
168	108.0	1.0210011419687859	1167.4941561633264	37.5
168	112.0	1.0191456209351477	1165.914140379088	37.5
168	116.0	1.0268329790268589	1167.2674324046388	37.5
168	120.0	1.0268723823303283	1166.5812909354013	37.5
168	124.0	1.0320890500129785	1166.3064614395291	37.5
168	128.0	1.033263051164121	1167.173300450562	37.5
168	132.0	1.034777038877134	1166.6279829341531	37.5
168	136.0	1.0350423108352869	1167.4620086368302	37.5
168	140.0	1.0419047788073759	1165.860352340005	37.5
168	144.0	1.039199447445525	1165.7510812716282	37.5
168	148.0	1.0436724367947932	1167.320137542666	37.5
168	152.0	1.0482729406143205	1166.6877650082567	37.5
168	156.0	1.0437919793585708	1167.097348718989	37.5
168	160.0	1.04518589224606	1166.843222392279	37.5
168	164.0	1.0490902950406717	1167.8107939136598	37.5
168	168.0	1.047872424396561	1168.4060497699795	37.5
168	172.0	1.0515527534158131	1167.2126280870475	37.5
168	176.0	1.053469340365097	1168.7378940655217	37.5
168	180.0	1.0542837413455208	1168.2083986226824	37.5
168	184.0	1.0553469802334314	1166.32017837663	37.5
168	188.0	1.0605145358557289	1167.050697529331	37.5
168	192.0	1.0659200300458478	1166.7809481444676	37.5
168	196.0	1.0588191432696792	1166.82707516654	37.5
168	200.0	1.0576355574219374	1167.2188655395546	37.5
168	204.0	1.0607095033697471	1166.6663519125725	37.5
168	208.0	1.0669530501278668	1166.498995681049	37.5
168	212.0	1.0697191612651809	1165.074235782114	37.5
168	216.0	1.0750040863876438	1166.0287994742698	37.5
168	220.0	1.0818000397737568	1165.6839162804424	37.5
168	224.0	1.0818026870701931	1165.8198266658303	37.5
168	228.0	1.1149561051684775	1167.2870473018888	37.5
168	232.0	1.142228640179698	1169.3131729545375	37.5
168	236.0	1.1571666604231219	1170.6130153417932	37.5
168	240.0	1.1468715647809786	1170.2025807479308	37.5
168	244.0	1.1046697578107012	1177.544334960961	37.5
168	248.0	1.0369161788429282	1175.7253517746635	37.5
168	252.0	1.0108166244824062	1175.728657101141	37.5
168	256.0	0.9929368110322738	1174.1031490846738	37.5
168	260.0	0.9887654014281121	1173.4308015322576	37.5
168	264.0	0.9741961258343661	1172.6779581869316	37.5
168	268.0	0.9734514790260276	1172.960937839038	37.5
168	272.0	0.9686820104284491	1174.584742728479	37.5
168	276.0	0.9719161688655134	1176.2626784804468	37.5
168	280.0	0.9608622034475907	1175.890731225382	37.5
168	284.0	0.9618309640499071	1175.7370476655046	37.5
168	288.0	0.959972373512497	1175.9446346052005	37.5
168	292.0	0.9657653795474652	1176.723853117808	37.5
168	296.0	0.9670800836299892	1177.1857394370156	37.5
168	300.0	0.9715476623285405	1177.0889621709318	37.5
168	304.0	0.9705197887653706	1177.5512337437035	37.5
168	308.0	0.9722144349842892	1176.9476773753613	37.5
168	312.0	0.9735145199047803	1177.0643261830028	37.5
168	316.0	0.9780882305981615	1176.980857369651	37.5
168	320.0	0.9754063107057589	1177.278328913044	37.5
168	324.0	0.9821080199209724	1176.0884964068682	37.5
168	328.0	0.9848086309693207	1174.2132683013324	37.5
168	332.0	0.9860141075404987	1174.796299789134	37.5
168	336.0	0.9860090810775046	1175.388829370431	37.5
168	340.0	0.9922482576946609	1174.6822788868465	37.5
168	344.0	0.9924288841843881	1174.6852376565198	37.5
168	348.0	0.9952468907456451	1174.1437139668503	37.5
168	352.0	0.9956045339571419	1175.0539077560782	37.5
168	356.0	0.9961045969411129	1174.7126739503656	37.5
168	360.0	0.999149980896196	1172.6779781314915	37.5
168	364.0	1.0036182099133428	1172.4220920654705	37.5
168	368.0	1.0055609916956645	1172.536850148111	37.5
168	372.0	1.004995572692321	1173.557791803623	37.5
168	376.0	1.005307615563882	1173.7312816806834	37.5
168	380.0	1.0072553657802756	1173.082036063841	37.5
168	384.0	1.0038565606806362	1173.5079783791928	37.5
168	388.0	1.00739444391467	1172.187635030684	37.5
168	392.0	1.0077349447279824	1172.8706164253167	37.5
168	396.0	1.0112219990605706	1172.8118064139644	37.5
168	400.0	1.0127441287624024	1172.2244119878674	37.5
168	404.0	1.0105330135205954	1172.9699812875065	37.5
168	408.0	1.0167169910953426	1172.0665318876638	37.5
168	412.0	1.0176510506973888	1172.427781060902	37.5
168	416.0	1.0202427984128042	1173.2706064818904	37.5
168	420.0	1.0176754906697203	1172.028696257556	37.5
168	424.0	1.022737070373651	1172.2441265433545	37.5
168	428.0	1.02308475070426	1171.2291255051844	37.5
168	432.0	1.0273680031000256	1171.465071428806	37.5
168	436.0	1.0251179727934474	1173.5231316966149	37.5
168	440.0	1.030951688772511	1174.8160146922278	37.5
168	444.0	1.0279444535057587	1173.3046103423312	37.5
168	448.0	1.0372979798653283	1174.334896358274	37.5
168	452.0	1.0308416368558022	1175.6210023014935	37.5
168	456.0	1.029445344801755	1174.348660866208	37.5
168	460.0	1.0279663062095816	1173.5853507154322	37.5
168	464.0	1.0358467308860064	1176.071928712053	37.5
168	468.0	1.0366123319590035	1173.7960659325274	37.5
168	472.0	1.0394408996942557	1173.2797625116211	37.5
168	476.0	1.0347249393107376	1172.1114328232284	37.5
168	480.0	1.0350091745591434	1172.5906206346635	37.5
168	484.0	1.03452129954516	1172.101483471953	37.5
168	488.0	1.0366522835290983	1172.967876029598	37.5
168	492.0	1.0369679941975396	1169.9460804466098	37.5
168	496.0	1.0345018500152143	1169.0732532045483	37.5
168	500.0	1.0329221681171592	1169.9348611451326	37.5
168	504.0	1.0371972004858736	1170.338489446943	37.5
168	508.0	1.0409963297062017	1168.8554880401994	37.5
168	512.0	1.0402328236585856	1169.7513331555017	37.5
168	516.0	1.0387783931220766	1172.578241188545	37.5
168	520.0	1.0349502997109954	1170.8786057764285	37.5
168	524.0	1.0408888990731853	1172.9483058721337	37.5
168	528.0	1.036843157034471	1173.722877401893	37.5
168	532.0	1.0432639286163106	1173.2663357721317	37.5
168	536.0	1.0451643876644197	1174.076383096028	37.5
168	540.0	1.0439091887329115	1172.3305047277186	37.5
168	544.0	1.0411412186839157	1173.392406224439	37.5
168	548.0	1.0385669395254853	1172.372795717707	37.5
168	552.0	1.0415681798542875	1172.0429112433903	37.5
168	556.0	1.0398129119353734	1170.7666150171858	37.5
168	560.0	1.0377941349214526	1180.516375091923	37.5
168	564.0	1.0441390273295375	1179.962402617483	37.5
168	568.0	1.0380758669430157	1179.4149121079167	37.5
168	572.0	1.0365940189745086	1174.4598355761657	37.5
168	576.0	1.0395747352484281	1173.690185947916	37.5
168	580.0	1.0373047791800756	1172.644484676969	37.5
168	584.0	1.0403610624748239	1173.5783125700807	37.5
168	588.0	1.0410773173727739	1172.8194880314943	37.5
168	592.0	1.0326890599044127	1172.9075161701408	37.5
168	596.0	1.0282579650785868	1175.1013201117191	37.5
168	600.0	1.0222472723963723	1175.1252233198445	37.5
168	604.0	1.0243099469150108	1174.5111499457803	37.5
168	608.0	1.0239672750370912	1175.5373657565988	37.5
168	612.0	1.0204996142045317	1175.7759837859908	37.5
168	616.0	1.015972766468664	1172.7109417596696	37.5
168	620.0	1.0149999878969285	1172.9230367810244	37.5
168	624.0	1.0162077796023072	1173.1651439564612	37.5
168	628.0	1.0195639378079384	1175.6984388465012	37.5
168	632.0	1.0179933863829682	1175.4109883470462	37.5
168	636.0	1.0136354914182824	1175.9733823455767	37.5
168	640.0	1.0186525373047743	1175.3232056774173	37.5
168	644.0	1.0217451083771667	1178.192751250445	37.5
168	648.0	1.0221952008802384	1175.5103537448886	37.5
168	652.0	1.0198873182313806	1177.6416511289892	37.5
168	656.0	1.0278348557868886	1181.946386918118	37.5
168	660.0	1.0366090263158563	1182.8246771507868	37.5
168	664.0	1.0411670773374513	1181.7941960320356	37.5
168	668.0	1.0434792921076597	1181.1019628720503	37.5
170	0.0	1.0916248902501158	1232.8117556337515	37.5
170	4.0	1.15284145747589	1232.9080073135833	37.5
170	8.0	1.1590660177205947	1233.9851944527989	37.5
170	12.0	1.1320474879355953	1234.608231325388	37.5
170	16.0	1.064959655910268	1234.139886136979	37.5
170	20.0	1.0045306180762688	1233.0832588837382	37.5
170	24.0	0.9826631058119251	1234.7166353470493	37.5
170	28.0	0.971795706582339	1234.4156078365952	37.5
170	32.0	0.9658320477305522	1235.440096509208	37.5
170	36.0	0.9615601276738094	1235.7291435540585	37.5
170	40.0	0.9619674059901169	1235.462808365192	37.5
170	44.0	0.9610587776342495	1236.4169603464336	37.5
170	48.0	0.9617903048024093	1237.1549560443202	37.5
170	52.0	0.9629736993436565	1236.042547811728	37.5
170	56.0	0.9667287137400287	1236.2737766770465	37.5
170	60.0	0.9717412101859313	1235.5904154012794	37.5
170	64.0	0.9763262392124605	1237.6420300216232	37.5
170	68.0	0.9775174896023444	1238.5070894768414	37.5
170	72.0	0.9810154720769231	1239.8788280409055	37.5
170	76.0	0.9909875062361423	1243.1348055431718	37.5
170	80.0	0.9897975500557432	1245.4392483328918	37.5
170	84.0	0.9958686871373331	1244.0175562200054	37.5
170	88.0	1.0004209401066353	1244.6195734999212	37.5
170	92.0	1.0016081325084816	1245.589269641819	37.5
170	96.0	1.0031275336617926	1246.6537627988964	37.5
170	100.0	1.007525583085665	1248.545760928565	37.5
170	104.0	1.0208068024385912	1248.2079773434411	37.5
170	108.0	1.017918448200728	1248.5554196554529	37.5
170	112.0	1.018394998453857	1249.067003823375	37.5
170	116.0	1.0300827551579321	1248.604707200801	37.5
170	120.0	1.023047241196592	1248.0225652824215	37.5
170	124.0	1.0268641919360255	1246.546138348261	37.5
170	128.0	1.0285710409213824	1248.3957105430118	37.5
170	132.0	1.032284981195245	1246.358790652822	37.5
170	136.0	1.0334762055723852	1247.0409844392111	37.5
170	140.0	1.038211770347464	1245.5409461010483	37.5
170	144.0	1.0345903249629573	1246.5907502134612	37.5
170	148.0	1.0348764359185005	1246.440434075855	37.5
170	152.0	1.0387800871331225	1247.032207154616	37.5
170	156.0	1.0365990194000216	1245.0719537226971	37.5
170	160.0	1.0370379292128276	1245.745915398626	37.5
170	164.0	1.0456837816660585	1247.2085479593138	37.5
170	168.0	1.0412254022615357	1247.9039462482212	37.5
170	172.0	1.0440338909481317	1248.192325240877	37.5
170	176.0	1.037891446507995	1246.883328791266	37.5
170	180.0	1.047233608088092	1248.6425610151412	37.5
170	184.0	1.0454395579577076	1247.6593617973988	37.5
170	188.0	1.0404901620006322	1245.9701641053102	37.5
170	192.0	1.052464735218187	1247.3634267039429	37.5
170	196.0	1.0559180277988645	1247.5490590711936	37.5
170	200.0	1.0524104922195932	1245.8876444475948	37.5
170	204.0	1.050724108835925	1246.053887700704	37.5
170	208.0	1.047744605943678	1246.0663576018546	37.5
170	212.0	1.0544010297614632	1245.0879435596312	37.5
170	216.0	1.0540149454036718	1245.8218422204918	37.5
170	220.0	1.0577363773477582	1246.446303383416	37.5
170	224.0	1.0586242411063418	1246.6519947881366	37.5
170	228.0	1.066691596149517	1247.181316991364	37.5
170	232.0	1.0659728087981275	1248.8974914900111	37.5
170	236.0	1.0689820638416108	1250.1273282106656	37.5
170	240.0	1.0711470492713178	1249.6361592091196	37.5
170	244.0	1.078734026974167	1256.2770296247916	37.5
170	248.0	1.0825046750295815	1253.8030008150845	37.5
170	252.0	1.0863863714884103	1252.816104013895	37.5
170	256.0	1.0997780149388985	1251.1795674096052	37.5
170	260.0	1.132600397648772	1250.389308024345	37.5
170	264.0	1.1459884773533555	1251.0891513098777	37.5
170	268.0	1.1319027034187763	1251.4126139026707	37.5
170	272.0	1.0709521360837109	1249.4806691993952	37.5
170	276.0	1.0179818883648148	1249.8949651970952	37.5
170	280.0	0.986870487452714	1249.73483396559	37.5
170	284.0	0.9829616012488754	1250.228616883287	37.5
170	288.0	0.9751946089310098	1250.4656891097886	37.5
170	292.0	0.9706303576590952	1251.992023518138	37.5
170	296.0	0.9646532502187474	1250.552010693211	37.5
170	300.0	0.9605361580132864	1250.0712815470265	37.5
170	304.0	0.9588539886941186	1251.158530365623	37.5
170	308.0	0.9556983535133923	1253.4119170420151	37.5
170	312.0	0.9567271022925646	1254.345222558125	37.5
170	316.0	0.9615057441714273	1252.9277151920994	37.5
170	320.0	0.9567131530341648	1252.6197558239817	37.5
170	324.0	0.9626331820868408	1252.1849048398528	37.5
170	328.0	0.957394134227208	1251.8849326545865	37.5
170	332.0	0.9635852160706023	1253.1363829798277	37.5
170	336.0	0.9632282659859009	1252.659861508572	37.5
170	340.0	0.9697993419911775	1254.3822397490449	37.5
170	344.0	0.977054917337621	1253.470231785727	37.5
170	348.0	0.9720586204034182	1252.7932887677316	37.5
170	352.0	0.9733771771616108	1252.6461712028308	37.5
170	356.0	0.9757890495430168	1252.5762054413665	37.5
170	360.0	0.979720846546464	1252.3649202993977	37.5
170	364.0	0.9834799709563613	1250.3484327978542	37.5
170	368.0	0.9877437425965785	1251.6871931234973	37.5
170	372.0	0.985615116555041	1252.727314959546	37.5
170	376.0	0.985778889576347	1254.4456493549117	37.5
170	380.0	0.9933163650276862	1252.497460097674	37.5
170	384.0	0.9872556526286661	1252.2621780383663	37.5
170	388.0	0.9910723692534049	1253.049121659111	37.5
170	392.0	0.9941231666487864	1253.0257706009338	37.5
170	396.0	1.0026777663966584	1251.7372617507217	37.5
170	400.0	1.0040004331683763	1252.1458336635371	37.5
170	404.0	1.002575764000391	1251.7070955245445	37.5
170	408.0	1.0041618358161404	1249.6235401978815	37.5
170	412.0	1.003892184499736	1249.742593876429	37.5
170	416.0	1.0009109387536521	1249.4530807990734	37.5
170	420.0	1.0058225577789786	1251.5827599303316	37.5
170	424.0	1.008555973686879	1251.3571153305024	37.5
170	428.0	1.012056791550535	1250.919240020521	37.5
170	432.0	1.0133030849063651	1249.8363166645688	37.5
170	436.0	1.0110452795789633	1251.120922683283	37.5
170	440.0	1.0185320822053194	1253.9743097454627	37.5
170	444.0	1.0146074843042072	1251.6280903397912	37.5
170	448.0	1.0164862775262864	1252.8361036407066	37.5
170	452.0	1.0173761182534014	1252.227233481976	37.5
170	456.0	1.011168043660579	1252.5407702832165	37.5
170	460.0	1.0161025799132204	1250.5882965828262	37.5
170	464.0	1.0188891398567672	1255.0995002731972	37.5
170	468.0	1.0167808817936492	1249.7957216945415	37.5
170	472.0	1.0140682436403632	1251.2179723769152	37.5
170	476.0	1.0168508756595918	1251.7447386491144	37.5
170	480.0	1.0180901455745874	1249.8743043078885	37.5
170	484.0	1.0209385638229642	1250.5492436262891	37.5
170	488.0	1.0196370649970183	1251.0638757765412	37.5
170	492.0	1.0234398127783202	1249.3718958272084	37.5
170	496.0	1.0227213635926007	1250.235080479815	37.5
170	500.0	1.0240483484797944	1249.281333746515	37.5
170	504.0	1.0244550805284813	1248.2698888491277	37.5
170	508.0	1.021572084915847	1248.9583484788395	37.5
170	512.0	1.022721142635237	1249.2208027747167	37.5
170	516.0	1.0221254736003997	1251.3464145875782	37.5
170	520.0	1.0282859124315609	1251.006327862469	37.5
170	524.0	1.024599695314915	1250.6313788806235	37.5
170	528.0	1.0188618010668369	1250.3710855641227	37.5
170	532.0	1.0229528220752728	1250.4603114738395	37.5
170	536.0	1.028401162044063	1251.5882969538236	37.5
170	540.0	1.0257556627826045	1251.595879725117	37.5
170	544.0	1.026992097308523	1251.041586078606	37.5
170	548.0	1.0256428911103912	1250.552058658975	37.5
170	552.0	1.0224336436646293	1250.4659689943037	37.5
170	556.0	1.0257608784887018	1252.331739321664	37.5
170	560.0	1.0300125802157816	1263.130310024929	37.5
170	564.0	1.0259318798389399	1261.189214289402	37.5
170	568.0	1.022905085778408	1259.2564199286269	37.5
170	572.0	1.0297726550378692	1257.6163017161157	37.5
170	576.0	1.0279962155350584	1256.3237745746471	37.5
170	580.0	1.0246910591027918	1256.5665985142757	37.5
170	584.0	1.0308598480247229	1256.565114392844	37.5
170	588.0	1.0286372119269804	1255.2853203994932	37.5
170	592.0	1.030459167303789	1254.6483989860585	37.5
170	596.0	1.0274967807969824	1257.2132798524117	37.5
170	600.0	1.0319697209103442	1256.0727605494192	37.5
170	604.0	1.0305451037678464	1256.2226765611945	37.5
170	608.0	1.0322916221875453	1256.8930639595878	37.5
170	612.0	1.032893033611063	1255.4774819238496	37.5
170	616.0	1.0319434611964058	1253.7328706015137	37.5
170	620.0	1.0354508082587637	1253.2914465951994	37.5
170	624.0	1.034537107417849	1252.3268976767745	37.5
170	628.0	1.0360177495828522	1251.527235271501	37.5
170	632.0	1.0379048148574697	1252.759491416499	37.5
170	636.0	1.0370352316300924	1252.8990803203994	37.5
170	640.0	1.0310040176825765	1251.8557779321773	37.5
170	644.0	1.0338056650175451	1251.8357633066762	37.5
170	648.0	1.0299731782423382	1253.698782459596	37.5
170	652.0	1.03823396404864	1253.504359495496	37.5
170	656.0	1.035443521778556	1253.9045063926374	37.5
170	660.0	1.0331542670438623	1253.2561332822922	37.5
170	664.0	1.0330444640382985	1253.5126128714462	37.5
170	668.0	1.0316682566120703	1253.3900219564885	37.5
171	0.0	1.1421616812013387	975.9893639673998	37.5
171	4.0	1.1728383837376377	978.8668928321734	37.5
171	8.0	1.18044974239552	980.8063365254988	37.5
171	12.0	1.125459352004778	981.5643755994124	37.5
171	16.0	1.0495556000072637	980.0459465946284	37.5
171	20.0	1.0190548292579134	981.1301476779304	37.5
171	24.0	0.9904431039655647	980.101537776228	37.5
171	28.0	0.9802507944779424	980.9463728434788	37.5
171	32.0	0.9753820450408061	984.1125763721784	37.5
171	36.0	0.9744352630038021	985.5171400462616	37.5
171	40.0	0.9716892575142444	983.5535312007644	37.5
171	44.0	0.9694426186680093	986.9475556127362	37.5
171	48.0	0.9686571156427571	986.179049728531	37.5
171	52.0	0.9748656850640689	986.5592642975558	37.5
171	56.0	0.9786706509426598	985.3053828259028	37.5
171	60.0	0.9802677331631133	988.277619051076	37.5
171	64.0	0.9840147166357048	985.3377720916428	37.5
171	68.0	0.990023091980494	997.234939282684	37.5
171	72.0	0.9955231262853395	997.3826970790478	37.5
171	76.0	1.0000919043610375	1002.8778041550966	37.5
171	80.0	0.9990843045289569	1002.45489947609	37.5
171	84.0	1.0082319498247498	1002.1930407201436	37.5
171	88.0	1.0126558629300533	1003.5816756483764	37.5
171	92.0	1.0104247797046289	1003.7813083175266	37.5
171	96.0	1.0171185128111313	1002.244740232632	37.5
171	100.0	1.0229742713878645	1003.837273372235	37.5
171	104.0	1.0236560431911395	1001.458408707621	37.5
171	108.0	1.0266770630088975	1001.7992842327913	37.5
171	112.0	1.0277983981574275	1001.8364569769184	37.5
171	116.0	1.0314559238039847	1002.279124901914	37.5
171	120.0	1.0257529976976782	1003.6902598967904	37.5
171	124.0	1.0329443025681788	1002.8292599386314	37.5
171	128.0	1.0352177161282363	1002.7041992873144	37.5
171	132.0	1.0391724633858055	1001.2138638444684	37.5
171	136.0	1.0406398980910057	1000.8106097743128	37.5
171	140.0	1.0413945315897508	1001.910331234194	37.5
171	144.0	1.040326035924362	1000.4742090323182	37.5
171	148.0	1.042334743803196	1002.4760071103664	37.5
171	152.0	1.0469763315488771	1000.453461932786	37.5
171	156.0	1.0461065472336124	1000.7278882548752	37.5
171	160.0	1.047255742030785	1001.5064155455244	37.5
171	164.0	1.0444462914590238	1002.3538169364527	37.5
171	168.0	1.0500795630377713	1001.3867781430516	37.5
171	172.0	1.0543482060751483	999.9786430195938	37.5
171	176.0	1.0535830190028277	1000.86450910576	37.5
171	180.0	1.0512509543058517	1000.3851650468656	37.5
171	184.0	1.0537664164472562	1001.1554433256448	37.5
171	188.0	1.0553436249314228	1000.6562023613104	37.5
171	192.0	1.0621894805638485	1000.9324781498876	37.5
171	196.0	1.059373474780642	1000.6199138541774	37.5
171	200.0	1.0620519587876347	1001.1550299007306	37.5
171	204.0	1.0612376856677055	1000.341040525179	37.5
171	208.0	1.0648049210804256	1000.2262429209673	37.5
171	212.0	1.068878052335169	1001.5460885076772	37.5
171	216.0	1.0764906335920115	1001.2948202596724	37.5
171	220.0	1.1078808396788489	1001.2878092826556	37.5
171	224.0	1.1394041269631254	1000.7095012975086	37.5
171	228.0	1.1523600379557655	998.0818288805516	37.5
171	232.0	1.1289504452257	998.8254404084182	37.5
171	236.0	1.0807363746029137	998.1770202437012	37.5
171	240.0	1.0205250964615864	997.076686090017	37.5
171	244.0	1.0040786470256702	996.0344035025548	37.5
171	248.0	0.9914915783282292	990.9609715642006	37.5
171	252.0	0.9923952648491257	991.5997431381674	37.5
171	256.0	0.973852370349644	994.2088423769416	37.5
171	260.0	0.967847098121791	994.4080703353084	37.5
171	264.0	0.9690406186344515	996.8242293396344	37.5
171	268.0	0.9668830214103494	994.6469607754836	37.5
171	272.0	0.9645554569180562	996.4693236938476	37.5
171	276.0	0.9651233709415828	996.5366331965396	37.5
171	280.0	0.9618191579821577	996.507265304678	37.5
171	284.0	0.9658878670704504	995.9580896953878	37.5
171	288.0	0.9673871413740993	995.3405770391386	37.5
171	292.0	0.9691010988525853	996.5206873095184	37.5
171	296.0	0.9716287869835901	996.510309073631	37.5
171	300.0	0.9692894647310851	996.6782788044412	37.5
171	304.0	0.9758442897855306	996.4713258578176	37.5
171	308.0	0.9765953595383711	995.8422680346794	37.5
171	312.0	0.9795438038008408	994.105398617852	37.5
171	316.0	0.9800248352599726	992.8342324904704	37.5
171	320.0	0.9786375794316795	994.1178708490042	37.5
171	324.0	0.9839766468776989	992.0904786003576	37.5
171	328.0	0.9836039660970435	990.6782223884444	37.5
171	332.0	0.9876853954170693	990.9922759987802	37.5
171	336.0	0.9896427801523249	991.7014671233468	37.5
171	340.0	0.991303619607908	991.0873581329412	37.5
171	344.0	0.993499567216837	988.2900855137934	37.5
171	348.0	0.9945036889416646	986.9491235317594	37.5
171	352.0	0.9945055396466869	986.867124997318	37.5
171	356.0	0.9976008518608259	986.0863104871104	37.5
171	360.0	0.9973314676859232	983.2031390233876	37.5
171	364.0	0.9982069043670192	983.629129709872	37.5
171	368.0	0.9979602813429682	981.8119819932087	37.5
171	372.0	1.0026887516530445	981.976229177496	37.5
171	376.0	1.0024273013650102	983.8857194736528	37.5
171	380.0	1.0036509966605145	982.403886828888	37.5
171	384.0	1.0041081744335532	986.2310814363422	37.5
171	388.0	1.0029028517356136	989.825924807265	37.5
171	392.0	1.0041647857645493	989.4258153333518	37.5
171	396.0	1.008469014235487	989.98070341409	37.5
171	400.0	1.005606315577104	989.5623293190408	37.5
171	404.0	1.0041909139599858	988.946181226407	37.5
171	408.0	1.0103762800138008	986.0109965967304	37.5
171	412.0	1.0109744988838905	985.2953962152424	37.5
171	416.0	1.01065366150169	983.5736338967386	37.5
171	420.0	1.0084153727462246	985.2071509172227	37.5
171	424.0	1.0125081696353047	980.311660779581	37.5
171	428.0	1.0164292564023567	980.132713650846	37.5
171	432.0	1.0137675061900675	981.5768368026156	37.5
171	436.0	1.0136655140217166	978.19135775742	37.5
171	440.0	1.0160886569352647	975.0209853658516	37.5
171	444.0	1.017988709583117	968.2345910528462	37.5
171	448.0	1.023170738094629	964.2497609976692	37.5
171	452.0	1.0229885226243036	965.2045512106638	37.5
171	456.0	1.0171608393985843	966.28098665724	37.5
171	460.0	1.017666947142769	961.2000856981408	37.5
171	464.0	1.0212265348088025	960.5529656719024	37.5
171	468.0	1.0218958725205263	962.727570478443	37.5
171	472.0	1.0211604440271482	960.8275786425588	37.5
171	476.0	1.0209942263942793	960.9017005076522	37.5
171	480.0	1.0210852487851534	961.625219727899	37.5
171	484.0	1.0216811004955548	961.004447121852	37.5
171	488.0	1.0253283771210424	960.6641548827112	37.5
171	492.0	1.0254150813964409	958.0800673227924	37.5
171	496.0	1.0289784669230742	959.7542676571989	37.5
171	500.0	1.0221048112679134	959.0345246764902	37.5
171	504.0	1.0253894182189103	958.5880885700126	37.5
171	508.0	1.027026872217789	958.0731815458596	37.5
171	512.0	1.0272404666575952	958.5049698897932	37.5
171	516.0	1.0273773495158434	954.5448660608548	37.5
171	520.0	1.0295579756186561	953.2141184128074	37.5
171	524.0	1.0302786104612143	953.0924706359378	37.5
171	528.0	1.0294250580981004	950.209964527632	37.5
171	532.0	1.0268311231089784	950.1201618139122	37.5
171	536.0	1.0252155274153376	949.0394389798822	37.5
171	540.0	1.030227822773353	949.2064813826432	37.5
171	544.0	1.035027281861344	949.3987981902876	37.5
171	548.0	1.0319829622255332	950.1938087782332	37.5
171	552.0	1.0357098378471439	949.2757370597712	37.5
171	556.0	1.0336521555720963	952.3282678404836	37.5
171	560.0	1.0304436955227125	958.3788237653335	37.5
171	564.0	1.029705301576538	958.4805133140828	37.5
171	568.0	1.0382650328490082	958.8836970739192	37.5
171	572.0	1.0340031607254472	960.3031484342648	37.5
171	576.0	1.0347256424728177	959.1001843901878	37.5
171	580.0	1.035623918342997	959.366044537007	37.5
171	584.0	1.0358138932114043	959.6263873770796	37.5
171	588.0	1.0309085438436982	959.5829939941624	37.5
171	592.0	1.0368102409260365	961.2415094715872	37.5
171	596.0	1.0325501376690565	961.7400074813116	37.5
171	600.0	1.030767722249228	964.6737890189004	37.5
171	604.0	1.0348194190030549	963.4131413529494	37.5
171	608.0	1.0394408988977546	963.4546984125482	37.5
171	612.0	1.0354718522314985	963.5042927702696	37.5
171	616.0	1.0377557489273197	960.9526407350298	37.5
171	620.0	1.0357635927539826	959.935772992914	37.5
171	624.0	1.0360133188949696	958.1214470956912	37.5
171	628.0	1.037862074411987	951.488395260292	37.5
171	632.0	1.0400468365410689	953.2137022180972	37.5
171	636.0	1.038898663841326	953.4762218221232	37.5
171	640.0	1.0366306685324054	953.361516146471	37.5
171	644.0	1.0351978123641767	955.7688394564068	37.5
171	648.0	1.04455949051621	953.3641405097768	37.5
171	652.0	1.0411630103544167	952.5889069747444	37.5
171	656.0	1.041944879195953	950.7975597013552	37.5
171	660.0	1.0404774000656853	950.1867177690189	37.5
171	664.0	1.0418754327703446	948.343210456609	37.5
171	668.0	1.0455853480829773	948.4720599531104	37.5
172	0.0	1.0775378147473105	1062.754602433325	37.5
172	4.0	1.1195692348411492	1066.4097407491288	37.5
172	8.0	1.1177573717941827	1070.53931416934	37.5
172	12.0	1.074120684463971	1070.9666936639449	37.5
172	16.0	1.0024119544374608	1067.8290025379997	37.5
172	20.0	0.9586914800593697	1067.8544557823393	37.5
172	24.0	0.9448485409013941	1068.0558421429414	37.5
172	28.0	0.9352303314689987	1068.8280479026644	37.5
172	32.0	0.9289270040212095	1073.0703221955912	37.5
172	36.0	0.9317661415329805	1071.8617398178635	37.5
172	40.0	0.9269563877977312	1070.5125069484145	37.5
172	44.0	0.92600929240668	1074.306576039962	37.5
172	48.0	0.9299908836147612	1075.1829870052652	37.5
172	52.0	0.9294831434670143	1071.3722428915648	37.5
172	56.0	0.9312261559792376	1074.2028138830694	37.5
172	60.0	0.9346164775200422	1076.9172325104842	37.5
172	64.0	0.9435905906006173	1074.3114954336763	37.5
172	68.0	0.9420770677126477	1074.7380289665398	37.5
172	72.0	0.9424762878913093	1076.2649343266155	37.5
172	76.0	0.9530960711976042	1083.5360688930232	37.5
172	80.0	0.9591981692572947	1081.566512435631	37.5
172	84.0	0.9617921366584591	1083.3238941009731	37.5
172	88.0	0.9663638009476012	1081.1236898331165	37.5
172	92.0	0.9684312704136278	1082.7005803843826	37.5
172	96.0	0.9699097853465786	1082.7398903220492	37.5
172	100.0	0.9718850136229807	1081.6483000902724	37.5
172	104.0	0.9787547997786096	1080.4761294058164	37.5
172	108.0	0.9773098464833782	1081.7904977654434	37.5
172	112.0	0.9798172694858172	1082.898398705527	37.5
172	116.0	0.9879064550340081	1081.3151431115618	37.5
172	120.0	0.981043541440928	1082.4656033775727	37.5
172	124.0	0.9921882619177307	1080.7272576798896	37.5
172	128.0	0.993500061175469	1081.800370107601	37.5
172	132.0	0.997756034805479	1078.6557982470408	37.5
172	136.0	0.9957334685334818	1079.8491628855304	37.5
172	140.0	0.9995319560377376	1078.6797341760189	37.5
172	144.0	1.0031655227461047	1079.736980823373	37.5
172	148.0	1.0036616924210247	1080.7496161003858	37.5
172	152.0	1.00207718075514	1079.7307276834931	37.5
172	156.0	1.0024543421270333	1079.5952033341894	37.5
172	160.0	1.0012665768300582	1080.749113900221	37.5
172	164.0	1.006489678262958	1078.395411239365	37.5
172	168.0	1.0085462223765758	1079.1863318236683	37.5
172	172.0	1.00916288308092	1077.5580815979642	37.5
172	176.0	1.0074241678696063	1080.0864041015611	37.5
172	180.0	1.0117219699916962	1078.7066234811075	37.5
172	184.0	1.012241967339965	1080.3431321901628	37.5
172	188.0	1.0112139202901116	1078.92458981988	37.5
172	192.0	1.0205207103515406	1080.094205968089	37.5
172	196.0	1.0101914425665268	1079.6630002604622	37.5
172	200.0	1.0122698633977065	1081.580224969447	37.5
172	204.0	1.0162833982552122	1079.0062172423873	37.5
172	208.0	1.0178964510992565	1077.9398760291424	37.5
172	212.0	1.0209268343036726	1077.6880483988828	37.5
172	216.0	1.018749362142162	1080.537169720062	37.5
172	220.0	1.0229242800623948	1080.9404521592296	37.5
172	224.0	1.0190005724075144	1080.1220619195526	37.5
172	228.0	1.0258352933844592	1078.1922649678197	37.5
172	232.0	1.0269372738504574	1075.523866415484	37.5
172	236.0	1.0258281971035705	1075.580630507494	37.5
172	240.0	1.0239053897041654	1074.4604414683192	37.5
172	244.0	1.0240587894536248	1076.4992221406856	37.5
172	248.0	1.0184108530866554	1075.2566977616343	37.5
172	252.0	1.0249499132172182	1077.0083133066803	37.5
172	256.0	1.0144040113015804	1076.7255674585829	37.5
172	260.0	1.016702005703437	1077.422484162689	37.5
172	264.0	1.0167486231394705	1076.4972181077874	37.5
172	268.0	1.0119708910918774	1077.6665336542544	37.5
172	272.0	1.0036472578817155	1076.9435047398067	37.5
172	276.0	1.011068358130097	1078.0140910936077	37.5
172	280.0	1.0081964757720203	1076.9944201844896	37.5
172	284.0	1.004903863295222	1077.2364534369292	37.5
172	288.0	1.0095348366402985	1076.6216019430217	37.5
172	292.0	1.0116869515747506	1077.1298552050127	37.5
172	296.0	1.007304092978511	1077.388440654439	37.5
172	300.0	1.0072461651970883	1077.1128295114183	37.5
172	304.0	1.0141032831464714	1076.389678847786	37.5
172	308.0	1.0105698186745427	1076.4425451746042	37.5
172	312.0	1.0080430734016148	1075.5486135007632	37.5
172	316.0	1.0102351699233352	1075.2114893644257	37.5
172	320.0	1.007395803495047	1075.3625699864783	37.5
172	324.0	1.0111883600937093	1075.078123685876	37.5
172	328.0	1.0105307345160082	1073.25033871004	37.5
172	332.0	1.0144495309604817	1073.1424331340208	37.5
172	336.0	1.0122082495383542	1073.1088873571623	37.5
172	340.0	1.013855066923891	1071.1484012520573	37.5
172	344.0	1.0158738925589539	1070.8426594700286	37.5
172	348.0	1.0200716496682702	1070.454819949536	37.5
172	352.0	1.0240460093335666	1070.4952317250245	37.5
172	356.0	1.027189860126573	1068.6612248043157	37.5
172	360.0	1.0285622170519497	1066.203098709759	37.5
172	364.0	1.043778218078474	1066.7104139200896	37.5
172	368.0	1.0725449076851223	1066.732631708132	37.5
172	372.0	1.0975961450649123	1065.5188741699449	37.5
172	376.0	1.0960523173303793	1066.4865552589524	37.5
172	380.0	1.0901835327682856	1065.7858637400243	37.5
172	384.0	1.0470800286483766	1068.2045011678726	37.5
172	388.0	0.9855119766131943	1069.7479624099865	37.5
172	392.0	0.9658432493595891	1070.807803926381	37.5
172	396.0	0.9598880504624889	1069.5212209935014	37.5
172	400.0	0.95330591842632	1068.1544433254674	37.5
172	404.0	0.9512784877712263	1069.9496997486465	37.5
172	408.0	0.9420073923925107	1068.8439391798354	37.5
172	412.0	0.9386302124855184	1067.1539878537876	37.5
172	416.0	0.9381448172847219	1065.528646244569	37.5
172	420.0	0.9363754590611751	1066.331635733763	37.5
172	424.0	0.9434774869937264	1064.1516438896638	37.5
172	428.0	0.9400746845340603	1063.9491364853466	37.5
172	432.0	0.9389718768584371	1064.7202199380602	37.5
172	436.0	0.9405430231721698	1062.0299987315925	37.5
172	440.0	0.9427127747469395	1060.4843309595435	37.5
172	444.0	0.9410223131754317	1055.940846878314	37.5
172	448.0	0.9547055652972067	1050.4746312242632	37.5
172	452.0	0.950424364503858	1050.7120163951831	37.5
172	456.0	0.9494985475372604	1049.0219438492168	37.5
172	460.0	0.9526931231807372	1047.4550477952705	37.5
172	464.0	0.9521031047242529	1044.656538171452	37.5
172	468.0	0.9565391905925481	1048.9024682132567	37.5
172	472.0	0.9568847985061744	1048.4024570186189	37.5
172	476.0	0.9608663637015118	1047.8064552869291	37.5
172	480.0	0.9638911021405165	1046.810731418919	37.5
172	484.0	0.9627590301280834	1046.977830127403	37.5
172	488.0	0.9665478669043777	1045.434951165491	37.5
172	492.0	0.9676689667370914	1042.2713549920113	37.5
172	496.0	0.9707268974372243	1041.8695883832472	37.5
172	500.0	0.9709416872621248	1041.4466980315956	37.5
172	504.0	0.9736844215452585	1038.596732626283	37.5
172	508.0	0.9727309270192246	1038.8015126354787	37.5
172	512.0	0.9756375936139808	1038.080580903341	37.5
172	516.0	0.9773520961589655	1035.1337200897003	37.5
172	520.0	0.9789976129073107	1034.9162498510632	37.5
172	524.0	0.982282426759137	1032.75845662219	37.5
172	528.0	0.9821774159113802	1028.3639503073605	37.5
172	532.0	0.9814742160064874	1027.3948908080877	37.5
172	536.0	0.9857108101423434	1025.4608744884888	37.5
172	540.0	0.9862936282669639	1027.2288182267453	37.5
172	544.0	0.9890223416811726	1026.9420302613278	37.5
172	548.0	0.9912159729547793	1025.6953972168935	37.5
172	552.0	0.9919285426456285	1026.7383032158057	37.5
172	556.0	0.9914606019959427	1030.7594217862186	37.5
172	560.0	0.9946482322368166	1035.3033332677492	37.5
172	564.0	0.9898206337592994	1038.1291215604328	37.5
172	568.0	0.9835077856472682	1039.2988183240354	37.5
172	572.0	0.9969943294001934	1043.2970974193356	37.5
172	576.0	0.9951857699716934	1042.7350721466828	37.5
172	580.0	0.9905361506874675	1042.1594290980916	37.5
172	584.0	0.9914408505042518	1041.7654335364623	37.5
172	588.0	0.9992772442078939	1039.537921499143	37.5
172	592.0	0.9951390094546401	1043.60682590462	37.5
172	596.0	0.9967632477785315	1044.080422059786	37.5
172	600.0	0.9939536659419298	1045.6306707997653	37.5
172	604.0	0.9970556622301123	1043.3390777481247	37.5
172	608.0	1.0019110215034743	1044.1545758038433	37.5
172	612.0	1.0020030051647493	1042.872369184824	37.5
172	616.0	1.0063550958832144	1041.011029273433	37.5
172	620.0	1.0052997354523385	1040.6965799901584	37.5
172	624.0	0.9994299624059796	1040.5728650371896	37.5
172	628.0	1.0069921557768997	1031.890192854659	37.5
172	632.0	1.0053390485055331	1030.5698628784016	37.5
172	636.0	1.0086822609672599	1031.5969439221276	37.5
172	640.0	1.00334952101729	1032.0408441818056	37.5
172	644.0	1.0026939244336077	1031.3073921646185	37.5
172	648.0	1.0114579585950048	1030.4577878303394	37.5
172	652.0	1.0036917784851394	1030.3527589278324	37.5
172	656.0	1.0131225452836665	1029.656111860158	37.5
172	660.0	1.0073465741915617	1029.4911243748295	37.5
172	664.0	1.0120807661041593	1028.6326118864038	37.5
172	668.0	1.003838916960602	1030.757001002337	37.5
173	0.0	1.1280212177788131	889.5254990931084	37.5
173	4.0	1.1763154055352913	889.9554680231249	37.5
173	8.0	1.1829686791074097	894.1263302871785	37.5
173	12.0	1.153749026274005	893.5195788315815	37.5
173	16.0	1.084503278367776	895.1515101761339	37.5
173	20.0	1.0306969263330026	895.2032043020248	37.5
173	24.0	1.0032438509586434	894.5414180602666	37.5
173	28.0	0.9912592537033431	900.1753943911887	37.5
173	32.0	0.9838022265373026	898.8780386010014	37.5
173	36.0	0.9817087410090164	898.8800636735133	37.5
173	40.0	0.9791228602527547	896.1952401446928	37.5
173	44.0	0.9767038512481685	901.2652057845106	37.5
173	48.0	0.9786991528462023	900.4768918859936	37.5
173	52.0	0.9813792399255851	898.4518611598043	37.5
173	56.0	0.978828632449958	898.4174819265547	37.5
173	60.0	0.9870911584064324	899.5933875568762	37.5
173	64.0	0.993914373233998	899.8484447806624	37.5
173	68.0	0.9949757132775262	917.3671834506208	37.5
173	72.0	0.9996573769437233	915.8348088020056	37.5
173	76.0	1.0049089538145122	920.120399154046	37.5
173	80.0	1.0033304165631027	920.9916145553926	37.5
173	84.0	1.0099144181983992	919.006189125987	37.5
173	88.0	1.0164762309632078	920.6964059430376	37.5
173	92.0	1.0195701807969406	921.3151306594468	37.5
173	96.0	1.0243602655794248	920.9568131605556	37.5
173	100.0	1.0262368710273582	921.6806776561456	37.5
173	104.0	1.0295984659823674	922.4041582090658	37.5
173	108.0	1.0318141995716243	920.1754410224744	37.5
173	112.0	1.0324732005063197	919.8332729989572	37.5
173	116.0	1.0372438537691624	919.396112689744	37.5
173	120.0	1.039660743906464	919.6873182794131	37.5
173	124.0	1.035701520339649	921.9693619419076	37.5
173	128.0	1.042378413483165	921.5814962692538	37.5
173	132.0	1.0447345378508777	919.4000380436032	37.5
173	136.0	1.043696259276093	920.0563087961212	37.5
173	140.0	1.0470687015452798	920.610462593868	37.5
173	144.0	1.0527207446073454	918.4887789000722	37.5
173	148.0	1.0477600824285271	920.0752620199204	37.5
173	152.0	1.0514493339048308	917.500758362406	37.5
173	156.0	1.0509984230857485	918.7353859855208	37.5
173	160.0	1.0533499692105464	919.1081176822438	37.5
173	164.0	1.0528662303087495	920.3685092956986	37.5
173	168.0	1.0550797788275246	919.0436453160996	37.5
173	172.0	1.0567976545126017	919.7750563232106	37.5
173	176.0	1.0585574107152464	920.0835819266692	37.5
173	180.0	1.0592047319279616	918.3999449475552	37.5
173	184.0	1.0576512969743495	919.767741698702	37.5
173	188.0	1.0617450466172236	919.6865674598636	37.5
173	192.0	1.0690506677791336	919.5254110762924	37.5
173	196.0	1.0657217329953417	918.8999898711038	37.5
173	200.0	1.0652526132555775	919.1421807902432	37.5
173	204.0	1.0726429579241448	920.078056356172	37.5
173	208.0	1.0844956067077	918.4563874099912	37.5
173	212.0	1.0981799688608538	917.9770557640616	37.5
173	216.0	1.140450151413711	918.540758812633	37.5
173	220.0	1.1507803003135864	918.3480910652448	37.5
173	224.0	1.1436344115765076	915.991664236971	37.5
173	228.0	1.1028296451123312	909.1573776506268	37.5
173	232.0	1.0368502133979758	910.1840438018232	37.5
173	236.0	1.0039511620006623	912.7579899336256	37.5
173	244.0	0.97807166962135	913.8617233395736	37.5
173	248.0	0.9774908251468322	913.2368299495872	37.5
173	252.0	0.9763711266838564	914.9240482745164	37.5
173	256.0	0.966462190309801	916.0669314171696	37.5
173	260.0	0.9600028299079081	914.461859319962	37.5
173	264.0	0.9613376679400745	912.925204388238	37.5
173	268.0	0.9616842298086167	912.7294987051032	37.5
173	272.0	0.9596044009708415	911.3913300751948	37.5
173	276.0	0.9601680651993967	912.6830611071392	37.5
173	280.0	0.9520475049637172	912.9709567495504	37.5
173	284.0	0.9566524570483569	914.3965893506382	37.5
173	288.0	0.9587958752097638	913.071874601876	37.5
173	292.0	0.962260376579368	911.6333428157204	37.5
173	296.0	0.9665290879372492	910.6984069103096	37.5
173	300.0	0.9676631075870413	911.2192540317708	37.5
173	304.0	0.9697809292085185	910.478181524947	37.5
173	308.0	0.9643269873684346	914.6736992632724	37.5
173	312.0	0.9691740140471649	915.4047236147574	37.5
173	316.0	0.969055155903084	915.554447260958	37.5
173	320.0	0.9709692457148776	914.9312607635544	37.5
173	324.0	0.9740756296401616	912.5372573952684	37.5
173	328.0	0.9811101459858657	906.0577270867332	37.5
173	332.0	0.9779080233282496	903.6081342904918	37.5
173	336.0	0.9849771886487363	903.9094860619766	37.5
173	340.0	0.9885219913585468	903.0378292783116	37.5
173	344.0	0.9839633561356353	901.3788406955985	37.5
173	348.0	0.9838444719788109	900.7867968267936	37.5
173	352.0	0.9908411918077288	899.746505747541	37.5
173	356.0	0.9947560518112777	904.5033333599624	37.5
173	360.0	0.9927670334622167	903.1003985743804	37.5
173	364.0	0.9961176250265854	900.69880609323	37.5
173	368.0	0.9955272338750814	901.3670169505704	37.5
173	372.0	0.995299096194167	898.7548956906353	37.5
173	376.0	0.9988137501338772	900.2485941584471	37.5
173	380.0	0.9953670556587627	897.6773126886577	37.5
173	384.0	0.9971226498223946	902.4227941349332	37.5
173	388.0	0.9917386562504719	904.15258720921	37.5
173	392.0	1.005184481542696	905.434487232529	37.5
173	396.0	1.0007014393533573	904.1757756404232	37.5
173	400.0	1.0101062369169351	907.1986817569502	37.5
173	404.0	1.0068748499225093	906.0427977573715	37.5
173	408.0	1.0119808334660763	908.956295483986	37.5
173	412.0	1.0118817189945633	907.7218601254896	37.5
173	416.0	1.014641040891655	907.9936292520848	37.5
173	420.0	1.011159489339807	907.3540432690444	37.5
173	424.0	1.0134199388357095	907.3751474154471	37.5
173	428.0	1.0200098193511116	906.5094039529714	37.5
173	432.0	1.0152450851588277	905.842535201759	37.5
173	436.0	1.0211374859738915	905.4901234622474	37.5
173	440.0	1.018895701793025	903.8549673276236	37.5
173	444.0	1.0246698226618896	896.3937970240311	37.5
173	448.0	1.0309036667524776	892.5314435819454	37.5
173	452.0	1.0274181092380796	894.2561557730764	37.5
173	456.0	1.0250982868257208	892.5985525090681	37.5
173	460.0	1.025948377376598	894.987374807206	37.5
173	464.0	1.0243277775184143	893.4584484748179	37.5
173	468.0	1.0282042947375567	896.4571118892922	37.5
173	472.0	1.0296486464212515	895.4778234443179	37.5
173	476.0	1.0257855139301475	895.8637478509563	37.5
173	480.0	1.0248783655970144	896.0024277973457	37.5
173	484.0	1.0246239810575748	895.7116939918312	37.5
173	488.0	1.028068920843818	894.5912640258356	37.5
173	492.0	1.0293445018455378	886.6295475787098	37.5
173	496.0	1.0324629296712156	884.91059346809	37.5
173	500.0	1.027599269014143	884.0815907183672	37.5
173	504.0	1.0291988387402766	883.580548493213	37.5
173	508.0	1.0311992388361015	883.2114421131427	37.5
173	512.0	1.029224553508891	883.7191345749129	37.5
173	516.0	1.031496500637567	878.2875423437698	37.5
173	520.0	1.0301803539331802	878.4463997281966	37.5
173	524.0	1.0269376253824438	877.1576241633753	37.5
173	528.0	1.0340865717882601	871.347360753307	37.5
173	532.0	1.0356949598345526	872.889940651935	37.5
173	536.0	1.032448277346754	870.828750997501	37.5
173	540.0	1.0312319675531907	870.4331709103668	37.5
173	544.0	1.0371307675032366	871.9870368517775	37.5
173	548.0	1.0304270173730519	871.3985606980556	37.5
173	552.0	1.0318706146871754	870.2137610314785	37.5
173	556.0	1.0295177300774074	875.0259919912166	37.5
173	560.0	1.0372481133333329	880.4864598549034	37.5
173	564.0	1.035539174197099	879.6483866614418	37.5
173	568.0	1.0367204069769442	881.2370847318188	37.5
173	572.0	1.030811580285489	883.772892679358	37.5
173	576.0	1.0373006874312898	884.4543041825556	37.5
173	580.0	1.0358339009273785	883.5486789490001	37.5
173	584.0	1.039479867197947	883.043491960995	37.5
173	588.0	1.0411807825740462	882.976929329453	37.5
173	592.0	1.0406906965627545	881.7191016093697	37.5
173	596.0	1.0363618319061016	885.4759665672971	37.5
173	600.0	1.0419685347556702	885.2732456157149	37.5
173	604.0	1.0368246908347947	883.2875104957841	37.5
173	608.0	1.0459449089808623	883.528354971977	37.5
173	612.0	1.0454311253599404	884.5234378726992	37.5
[truncated: 16,131 more rows]
