# Supplementary material for: Mechanistic origins of temperature scaling in the early embryonic cell cycle
Source: Nat Commun. 2025 Aug 28;16:8045. doi: 10.1038/s41467-025-62918-0 (PMC12394406; doi:10.1038/s41467-025-62918-0)
Supplement: Supplementary file 12 — Source Data [file 41467_2025_62918_MOESM12_ESM.zip › Source_Data_NatComm/Fig4/09-20-24/Pos32_processed_spots.csv]

TRACK_ID	TIME	RATIO	POSITION_X	RADIUS
0	0.0	1.062654273371555	1239.7415137192322	37.5
0	4.0	1.076858052477165	1211.973285541605	37.5
0	8.0	1.06353907398521	1227.4709402646088	37.5
0	12.0	0.9918659933975266	1223.9220664449383	37.5
0	16.0	0.9346224939657821	1228.2986227162464	37.5
0	20.0	0.9197714429004175	1223.8390581743283	37.5
0	24.0	0.9039213203827383	1232.3923892643752	37.5
0	28.0	0.9023114842841408	1231.57442610799	37.5
0	32.0	0.8954333131902104	1230.3010253421812	37.5
0	36.0	0.8957058632861938	1233.0216511055148	37.5
0	40.0	0.8955637182200249	1232.5764990594696	37.5
0	44.0	0.9012245740858897	1224.2056544123366	37.5
0	48.0	0.9009984078571469	1232.2874769311452	37.5
0	52.0	0.9118422248930919	1231.956038017527	37.5
0	56.0	0.9151299901647493	1234.3486373563203	37.5
0	60.0	0.9177436611927721	1234.4511827280178	37.5
0	64.0	0.9264788852137824	1232.5767459640847	37.5
0	68.0	0.9277530820237194	1240.5863057113809	37.5
0	72.0	0.934628212771612	1241.4943643610345	37.5
0	76.0	0.9390452432784574	1241.673775879834	37.5
0	80.0	0.9454776631390914	1242.4249464879858	37.5
0	84.0	0.9494451934325383	1243.687658077014	37.5
0	88.0	0.9498094384505258	1241.1529731574165	37.5
0	92.0	0.9584061706233803	1243.333185769283	37.5
0	96.0	0.9642651395462616	1243.7796384843634	37.5
0	100.0	0.9641303560865966	1246.3521047083625	37.5
0	104.0	0.9634339835003661	1242.7579449585687	37.5
0	108.0	0.9681272953594398	1249.3156681510677	37.5
0	112.0	0.9645716539968017	1250.1231834720825	37.5
0	116.0	0.9687064202203378	1247.0889419544285	37.5
0	120.0	0.9720091168069542	1247.054735113921	37.5
0	124.0	0.9805300478442852	1257.0184953897726	37.5
0	128.0	0.9693210410426882	1258.7260741090429	37.5
0	132.0	0.9780242173632987	1257.0691491599562	37.5
0	136.0	0.985011202909664	1257.537153246603	37.5
0	140.0	0.9828639435235198	1255.198612726508	37.5
0	144.0	0.984024880846817	1253.474345437319	37.5
0	148.0	0.9852077729259077	1251.6347313683536	37.5
0	152.0	0.9892523009410944	1253.47749722069	37.5
0	156.0	0.9901144819014933	1254.18177450289	37.5
0	160.0	0.9955858349285499	1253.1835432018968	37.5
0	164.0	0.9993365750149101	1254.6829112524676	37.5
0	168.0	1.005942395825921	1255.158775395434	37.5
0	172.0	1.0133682943989457	1244.5402664074204	37.5
0	176.0	1.039108491278876	1250.9633792711725	37.5
0	180.0	1.0807269450314332	1249.775231855214	37.5
0	184.0	1.08542964749103	1251.8229111713315	37.5
0	188.0	1.065300870829809	1247.3693822932844	37.5
0	192.0	1.0062449854971327	1246.4122422070398	37.5
0	196.0	0.95791696382228	1243.0411474550117	37.5
0	200.0	0.9407878987414097	1244.2411593727647	37.5
0	204.0	0.929815894048856	1244.5315479221924	37.5
0	208.0	0.9208346706544269	1242.8719937517276	37.5
0	212.0	0.9148229320320167	1247.0593651687932	37.5
0	216.0	0.9135361481990557	1241.4792802198058	37.5
0	220.0	0.9149432181044811	1244.930196629381	37.5
0	224.0	0.9107250061437254	1240.840108116362	37.5
0	228.0	0.9120735473755314	1242.371247877967	37.5
0	232.0	0.9114742543492776	1244.6265823959934	37.5
0	236.0	0.9142685058449748	1246.77454211361	37.5
0	240.0	0.9213925785513292	1243.857288372381	37.5
0	244.0	0.9201430709802778	1244.058192613616	37.5
0	248.0	0.9257634510167418	1243.6789155851145	37.5
0	252.0	0.9241109019927739	1245.267128088549	37.5
0	256.0	0.9283096075406464	1245.7579213629726	37.5
0	260.0	0.9291036090994647	1243.3874927932	37.5
0	264.0	0.9347015141252588	1243.652066468523	37.5
0	268.0	0.9351950945055737	1245.9495451189043	37.5
0	272.0	0.9415230992124703	1243.8245775372718	37.5
0	276.0	0.9417660988314619	1244.2171561992238	37.5
0	280.0	0.9391802125588407	1243.0537041581056	37.5
0	284.0	0.9446601497913615	1242.6344013376215	37.5
0	288.0	0.9590872222900163	1254.2671877123344	37.5
0	292.0	0.9597030885790803	1253.3567191473533	37.5
0	296.0	0.9577982419526964	1259.0752004967871	37.5
0	300.0	0.9611986944306294	1258.5264849988675	37.5
0	304.0	0.9630547963200643	1257.6867855231949	37.5
0	308.0	0.9630203440133552	1256.7063224320873	37.5
0	312.0	0.9660968597923615	1256.7662309915693	37.5
0	316.0	0.9647965753453522	1257.8833054375436	37.5
0	320.0	0.9698843184391343	1257.0399556924426	37.5
0	324.0	0.972143071590328	1256.9428704334236	37.5
0	328.0	0.9695168915775125	1255.3270552924175	37.5
0	332.0	0.9696874977304226	1255.790942049566	37.5
0	336.0	0.9784178833810805	1254.749551006922	37.5
0	340.0	0.9742847851181397	1256.1883016123088	37.5
0	344.0	0.975226018807041	1255.4774510911052	37.5
0	348.0	0.9811366490391704	1254.6183550123308	37.5
0	352.0	0.9768750738344487	1255.012057630291	37.5
0	356.0	0.9782383642920068	1253.0289542614796	37.5
0	360.0	0.9817193262120963	1255.3151070919964	37.5
0	364.0	0.9817747219225793	1255.15794081243	37.5
0	368.0	0.9791974198554222	1255.9179382095574	37.5
0	372.0	0.9818533355794264	1252.8642121670875	37.5
0	376.0	0.986194044695872	1255.4440110612998	37.5
0	380.0	0.9853009377280482	1253.816968489472	37.5
0	384.0	0.9814004454204435	1252.4621429455322	37.5
0	388.0	0.9856751862185337	1253.7320629453402	37.5
0	392.0	0.9851613970812523	1253.8080087525236	37.5
0	396.0	0.9914240837883894	1253.028490416831	37.5
0	400.0	0.9805428635718058	1253.0081805220816	37.5
0	404.0	0.988068052788033	1251.7936335113152	37.5
0	408.0	0.990643094891467	1252.3580090906278	37.5
0	412.0	0.9896558738164627	1253.6388111900665	37.5
0	416.0	0.9835865950046985	1253.2590642066348	37.5
0	420.0	0.9872949603313581	1253.596659795782	37.5
0	424.0	0.9925569107705758	1253.4826795789174	37.5
0	428.0	0.9899045619374665	1252.2830881978557	37.5
0	432.0	0.9912191305258292	1254.4807148621917	37.5
0	436.0	0.9951681137329249	1252.3013395032017	37.5
0	440.0	0.9976475329900364	1250.259187237567	37.5
0	444.0	0.9964922956026281	1251.1557652779015	37.5
0	448.0	0.9914000554491534	1252.1866975262585	37.5
0	452.0	0.9967438679932072	1253.7698628734674	37.5
0	456.0	0.9964073817178773	1252.8257157103517	37.5
0	460.0	0.9999944236073094	1251.2081607843277	37.5
0	464.0	1.000936723818708	1253.3738216857655	37.5
0	468.0	0.9979159825074649	1249.8621071532018	37.5
0	472.0	1.0008691718679688	1252.2821924680898	37.5
0	476.0	1.0034213487695756	1252.3106094784343	37.5
0	480.0	0.9986820755371427	1259.052193261852	37.5
0	484.0	0.9954532062625085	1257.487439919286	37.5
0	488.0	1.0089988629491964	1259.3827466411517	37.5
0	492.0	1.0029043257631725	1259.193302484381	37.5
0	496.0	1.0091160535051447	1259.246332135615	37.5
0	500.0	0.9944888421004451	1255.589787725902	37.5
0	504.0	0.9930356287324537	1255.2701847471656	37.5
0	508.0	0.999365220216724	1253.149321785075	37.5
0	512.0	0.9977224519844367	1252.8663682680642	37.5
0	516.0	0.9958368808012314	1253.301539801237	37.5
0	520.0	0.9994621093986076	1255.2899063120792	37.5
0	524.0	1.0026308663672383	1255.69590423534	37.5
0	528.0	1.0012263228429545	1253.7336550865634	37.5
0	532.0	0.9980341575498659	1254.6434297915112	37.5
0	536.0	1.0057091801705593	1255.3092145937912	37.5
0	540.0	1.0084775489861446	1257.5620492215205	37.5
0	544.0	1.017484033899824	1257.850818524396	37.5
0	548.0	1.0509920262788253	1258.4027114376672	37.5
0	552.0	1.0737003598270296	1256.229697959171	37.5
0	556.0	1.0804700609241755	1256.82537527773	37.5
0	560.0	1.0644692725942275	1256.0621855749926	37.5
0	564.0	0.9965444202906294	1255.8329705706858	37.5
0	568.0	0.944466063299441	1255.8718273713148	37.5
0	572.0	0.9256929928084563	1254.1437839667806	37.5
0	576.0	0.9142002650098954	1253.7451336018964	37.5
0	580.0	0.9098676490017713	1255.4465371097713	37.5
0	584.0	0.9058158925887897	1255.1688472648475	37.5
0	588.0	0.9050696535726351	1255.272219841865	37.5
0	592.0	0.9041101620825546	1256.1843611917832	37.5
0	596.0	0.9019230511728614	1255.0173661841482	37.5
0	600.0	0.9006637628101296	1255.8955918184774	37.5
0	604.0	0.8998055389317829	1255.659391107088	37.5
0	608.0	0.8990121648238067	1256.7835649034512	37.5
0	612.0	0.9025195036661411	1254.5240915871848	37.5
0	616.0	0.9056315528532205	1256.0249837587382	37.5
0	620.0	0.9020200621295773	1255.674911967092	37.5
0	624.0	0.9098911428005244	1257.1880992773265	37.5
0	628.0	0.9090590097042401	1256.5541455762614	37.5
0	632.0	0.9120335555274294	1257.1115139038263	37.5
0	636.0	0.9163127705174585	1251.695181951061	37.5
0	640.0	0.9191101435424154	1254.990918590707	37.5
0	644.0	0.9179985035136677	1253.7004921522475	37.5
0	648.0	0.9208130449495531	1256.2956667241206	37.5
0	652.0	0.9171545752105513	1254.8568408424164	37.5
0	656.0	0.9230344063539848	1253.514042780435	37.5
0	660.0	0.9243751697753854	1254.769120992764	37.5
0	664.0	0.9259430504631736	1253.6977201542525	37.5
0	668.0	0.9264758320484417	1253.9559670982676	37.5
1	0.0	1.0455165048479378	1080.745393792252	37.5
1	4.0	1.0733990990116278	1073.905697320443	37.5
1	8.0	1.0638565863454037	1083.5832359085475	37.5
1	12.0	1.0219561192838105	1085.1426612877408	37.5
1	16.0	0.9597400374559356	1087.2475678385888	37.5
1	20.0	0.9213210900159292	1066.238539955008	37.5
1	24.0	0.9058248065544272	1081.792596143271	37.5
1	28.0	0.9008254976365055	1080.983366491825	37.5
1	32.0	0.8940157537734392	1081.343140549191	37.5
1	36.0	0.8954910167950342	1079.4042397616788	37.5
1	40.0	0.8973909118469254	1074.410551765652	37.5
1	44.0	0.8960615068414143	1070.4548755989842	37.5
1	48.0	0.9028979443410752	1096.9816470580718	37.5
1	52.0	0.9088659463879406	1095.1845990422837	37.5
1	56.0	0.9097816492769888	1094.6132801033762	37.5
1	60.0	0.919462294174379	1093.2273502388157	37.5
1	64.0	0.9243378650313211	1092.5045136432414	37.5
1	68.0	0.9270136682062009	1099.0634099255944	37.5
1	72.0	0.9296024587529665	1101.7711041963723	37.5
1	76.0	0.9344379179589212	1101.34588407656	37.5
1	80.0	0.9414468459629249	1100.864376386492	37.5
1	84.0	0.9361161346885972	1100.394990505271	37.5
1	88.0	0.9496447927554084	1101.4079330049165	37.5
1	92.0	0.9540989571622893	1099.81426468846	37.5
1	96.0	0.9525699043478759	1099.3296841020058	37.5
1	100.0	0.9531396637567165	1101.9182823661408	37.5
1	104.0	0.9543555276968296	1103.5549887791076	37.5
1	108.0	0.9573220232840202	1105.1466907435806	37.5
1	112.0	0.9586495859461434	1105.2682111030483	37.5
1	116.0	0.9591402666137381	1103.7548890434057	37.5
1	120.0	0.9605010475497334	1102.1426080717629	37.5
1	124.0	0.9615766767878541	1114.9028884024524	37.5
1	128.0	0.9649104202924496	1113.399258387975	37.5
1	132.0	0.964288796033834	1115.0926891480603	37.5
1	136.0	0.9728330221914827	1113.1274680493163	37.5
1	140.0	0.9741344420460557	1111.8118234324795	37.5
1	144.0	0.9687770156838137	1111.521735003194	37.5
1	148.0	0.9755721449462711	1110.5431270857566	37.5
1	152.0	0.9792889781292646	1109.262956224341	37.5
1	156.0	0.9756274265883359	1110.005635468372	37.5
1	160.0	0.9828689345349318	1110.184260599391	37.5
1	164.0	0.9807645838779535	1107.3914044589976	37.5
1	168.0	0.9878593019111117	1108.864289870909	37.5
1	172.0	0.9930457250568331	1102.31448819069	37.5
1	176.0	0.9993283252275899	1112.3812277962038	37.5
1	180.0	1.008034818881256	1112.720673398768	37.5
1	184.0	1.004372044741367	1116.592442050419	37.5
1	188.0	1.0205399818100074	1116.2382739029588	37.5
1	192.0	1.0463633811592976	1114.056116752956	37.5
1	196.0	1.054271283577354	1108.6847623616634	37.5
1	200.0	1.0360779988354623	1106.690977833582	37.5
1	204.0	0.9930811206341391	1107.3152169701289	37.5
1	208.0	0.9442132702011522	1091.473262821478	37.5
1	212.0	0.9260860058031029	1098.57484476911	37.5
1	216.0	0.9173423444999266	1098.432386679082	37.5
1	220.0	0.9120506003158576	1099.4942229625728	37.5
1	224.0	0.9047493716708498	1094.4985530586928	37.5
1	228.0	0.9046186078883237	1096.8634078732982	37.5
1	232.0	0.8981888321743957	1102.8204105233422	37.5
1	236.0	0.901410720880518	1102.7378046898475	37.5
1	240.0	0.9032196493672325	1107.3420930832156	37.5
1	244.0	0.9004569681893814	1106.0889856882131	37.5
1	248.0	0.909969518736136	1104.6626838818677	37.5
1	252.0	0.909003199609017	1105.702823762822	37.5
1	256.0	0.9073340421563301	1107.374448340864	37.5
1	260.0	0.9137053978090379	1106.212346504674	37.5
1	264.0	0.9140986347382418	1105.5769060692612	37.5
1	268.0	0.9173388884415091	1105.1054019859862	37.5
1	272.0	0.9158598061079948	1104.779536155362	37.5
1	276.0	0.9176856428781993	1103.9313438129184	37.5
1	280.0	0.9166657635115323	1103.1512978073026	37.5
1	284.0	0.925040282528428	1103.3245142893331	37.5
1	288.0	0.9319954421909331	1119.141114303396	37.5
1	292.0	0.9314468096915072	1117.104690941583	37.5
1	296.0	0.932205499658792	1123.057591135081	37.5
1	300.0	0.935505140456225	1121.0221206804977	37.5
1	304.0	0.9343750711066903	1120.155052009873	37.5
1	308.0	0.9384344661131931	1119.5902123159758	37.5
1	312.0	0.9399372506177613	1122.144630740609	37.5
1	316.0	0.9403614427121243	1120.762029955095	37.5
1	320.0	0.9423097214675409	1120.5645752092785	37.5
1	324.0	0.941877704098709	1121.3899249329834	37.5
1	328.0	0.9452299426641683	1120.6011210688396	37.5
1	332.0	0.940992130809153	1123.1176070260128	37.5
1	336.0	0.9441494298723434	1120.952161625415	37.5
1	340.0	0.9413688779394803	1120.9580689866905	37.5
1	344.0	0.9474745914521867	1119.5873458088918	37.5
1	348.0	0.9477313915399976	1118.6490682586327	37.5
1	352.0	0.9465823849129538	1119.2015560971888	37.5
1	356.0	0.9448259286919704	1117.6685371288931	37.5
1	360.0	0.9472876209723781	1118.917285096491	37.5
1	364.0	0.9511691148238212	1117.3930389437935	37.5
1	368.0	0.9507309064219577	1119.213041420842	37.5
1	372.0	0.9570746625534605	1118.157732038852	37.5
1	376.0	0.9554640337743934	1118.4425106485974	37.5
1	380.0	0.95403432362867	1118.0315645277228	37.5
1	384.0	0.9506127916750691	1117.8996286226504	37.5
1	388.0	0.954156640111587	1117.4673973873723	37.5
1	392.0	0.9518195794482974	1117.5761331431654	37.5
1	396.0	0.9563745172247795	1117.6451662217848	37.5
1	400.0	0.9531149926397575	1117.0665758901453	37.5
1	404.0	0.959011589704807	1115.7694123088008	37.5
1	408.0	0.961011711858679	1116.3175426994076	37.5
1	412.0	0.9623659896087164	1116.077105595477	37.5
1	416.0	0.954710857583889	1117.1668787299614	37.5
1	420.0	0.9608426878914016	1116.9380588060992	37.5
1	424.0	0.9585393657568606	1115.747596315331	37.5
1	428.0	0.9610447074214165	1116.4153565964484	37.5
1	432.0	0.9623981527636515	1117.0574165092114	37.5
1	436.0	0.9584321740816693	1113.9780738071522	37.5
1	440.0	0.9634466009651806	1114.939068181096	37.5
1	444.0	0.9648798534054889	1114.0288759745067	37.5
1	448.0	0.9624101797741492	1114.6293111835462	37.5
1	452.0	0.9619107633860513	1115.0276788179906	37.5
1	456.0	0.9629763777177972	1114.513992585517	37.5
1	460.0	0.967124242066069	1114.5876349080231	37.5
1	464.0	0.967775187248406	1117.271919285084	37.5
1	468.0	0.961450346943092	1109.7025261972278	37.5
1	472.0	0.965386961798713	1109.3988434976477	37.5
1	476.0	0.9700102870787264	1109.8089233300016	37.5
1	480.0	0.9616466719629199	1117.790115510914	37.5
1	484.0	0.9642705797138572	1104.545590343347	37.5
1	488.0	0.9650371775552665	1102.218829172189	37.5
1	492.0	0.9670844608137037	1101.6054237258754	37.5
1	496.0	0.9667899728215057	1106.870569609604	37.5
1	500.0	0.9625271367069252	1112.3302996947275	37.5
1	504.0	0.9573510711946722	1113.9759019460537	37.5
1	508.0	0.9540598370749205	1113.7294461976005	37.5
1	512.0	0.9575139675579655	1112.2302599257214	37.5
1	516.0	0.9538579827442165	1110.5561075507603	37.5
1	520.0	0.9602241878736458	1111.6309390989982	37.5
1	524.0	0.9509140470480635	1110.7953878157998	37.5
1	528.0	0.9571501624455941	1112.1784941437609	37.5
1	532.0	0.9484650038032936	1111.1129524094342	37.5
1	536.0	0.9479164753548429	1112.2513976170349	37.5
1	540.0	0.9440454171751	1113.0105686738502	37.5
1	544.0	0.9468349480660087	1113.3329469210307	37.5
1	548.0	0.9539717547186851	1112.175533488099	37.5
1	552.0	0.945878412011282	1110.8559431895687	37.5
1	556.0	0.9548894108442326	1108.973648906722	37.5
1	560.0	0.948641724337121	1110.2005124444568	37.5
1	564.0	0.9487321209026456	1109.0953305229373	37.5
1	568.0	0.949259297449835	1108.1815820470529	37.5
1	572.0	0.9506019995288677	1105.7339597887335	37.5
1	576.0	0.9447918733857362	1105.8950588038751	37.5
1	580.0	0.9499841493988197	1105.655993778618	37.5
1	584.0	0.9489456188948259	1104.7322496863949	37.5
1	588.0	0.9483308620005816	1105.189742116267	37.5
1	592.0	0.9488205541839108	1104.4070887014611	37.5
1	596.0	0.9498512073879477	1104.5510705525978	37.5
1	600.0	0.9490974123779272	1106.3405791835012	37.5
1	604.0	0.9507612157668089	1105.646838768183	37.5
1	608.0	0.9497863124342256	1104.897885688431	37.5
1	612.0	0.9496407474004598	1105.125898969423	37.5
1	616.0	0.9508931852583993	1105.099151544975	37.5
1	620.0	0.9540943678204323	1104.7625940287444	37.5
1	624.0	0.9558225267375517	1106.25039335288	37.5
1	628.0	0.9630886687525557	1105.5472734487137	37.5
1	632.0	0.9822987962122225	1107.4275774365292	37.5
1	636.0	1.013418858434878	1107.258553969624	37.5
1	640.0	1.0260590252233999	1105.2205532087992	37.5
1	644.0	1.0200297937389806	1105.611502646332	37.5
1	648.0	0.9985185314959665	1105.661672371059	37.5
1	652.0	0.9339903069326797	1105.760012208169	37.5
1	656.0	0.895259882898042	1103.3930907097265	37.5
1	660.0	0.8851750825611748	1103.9843639543783	37.5
1	664.0	0.8723990037475601	1104.3179264257722	37.5
1	668.0	0.8700517460886887	1104.7678236936868	37.5
2	0.0	1.0563854895623153	1378.018050788358	37.5
2	4.0	1.0646543728284483	1355.0003936954492	37.5
2	8.0	1.0429478349194303	1367.5121738974806	37.5
2	12.0	0.9675480803160769	1363.2277226352203	37.5
2	16.0	0.9228406841205987	1368.812853841939	37.5
2	20.0	0.9009294779431193	1376.4751507505955	37.5
2	24.0	0.8948367513529434	1370.5393299408977	37.5
2	28.0	0.890978805598026	1374.2583299471935	37.5
2	32.0	0.8843221487343396	1376.9104455040329	37.5
2	36.0	0.8816818335054039	1379.6214216243886	37.5
2	40.0	0.8792925672671804	1382.2102889897194	37.5
2	44.0	0.8866767831283677	1375.9267970565804	37.5
2	48.0	0.890876883068187	1371.0193893631704	37.5
2	52.0	0.8952819374166501	1371.5813985336024	37.5
2	56.0	0.9008047073420403	1373.9595206019414	37.5
2	60.0	0.9056209971577267	1370.6601338127916	37.5
2	64.0	0.9026016242256868	1369.2684282848647	37.5
2	68.0	0.9105719072053847	1380.4023319955136	37.5
2	72.0	0.9128636862450237	1381.5674787385124	37.5
2	76.0	0.91775752005007	1383.3154852210023	37.5
2	80.0	0.9248624110680009	1381.1366303767625	37.5
2	84.0	0.9223189672970915	1386.0722120807377	37.5
2	88.0	0.9275424345919633	1385.9137060746475	37.5
2	92.0	0.9287855358768022	1385.503654616506	37.5
2	96.0	0.9314290072130353	1386.3952174402896	37.5
2	100.0	0.9380765161561869	1386.08905193507	37.5
2	104.0	0.9365363318893488	1387.2549628831	37.5
2	108.0	0.9437689454794894	1391.7741384138112	37.5
2	112.0	0.9432404488457236	1392.4044248603193	37.5
2	116.0	0.9413624630874969	1391.2143739589508	37.5
2	120.0	0.9460961104160323	1389.8212842083703	37.5
2	124.0	0.9475670313113426	1397.0287825705104	37.5
2	128.0	0.9506643730019375	1398.6064502384704	37.5
2	132.0	0.9548443130652879	1397.7721723097422	37.5
2	136.0	0.9566287915747361	1397.1469380253957	37.5
2	140.0	0.949351600706963	1397.0589753965512	37.5
2	144.0	0.9526487202701794	1394.5521275340066	37.5
2	148.0	0.9586330082966179	1394.774978604626	37.5
2	152.0	0.9608160800797876	1395.37611260298	37.5
2	156.0	0.9602880776881543	1395.3087058628926	37.5
2	160.0	0.9581706706357079	1397.3243525422422	37.5
2	164.0	0.9665544782040861	1394.2261057869232	37.5
2	168.0	0.963840208744439	1397.0050321390208	37.5
2	172.0	0.9644296357895509	1385.643760329373	37.5
2	176.0	0.9684632021433646	1386.421800864914	37.5
2	180.0	0.9714190605202632	1387.6275535697373	37.5
2	184.0	0.9735457366748074	1390.957791096365	37.5
2	188.0	0.9747346534142464	1387.4316625535184	37.5
2	192.0	0.9709649168736598	1384.692951858339	37.5
2	196.0	0.9694264754606582	1382.009595563613	37.5
2	200.0	0.9595640600727363	1381.6035625588047	37.5
2	204.0	0.9539858395427923	1380.5871229539289	37.5
2	208.0	0.9557897495718822	1376.972378776401	37.5
2	212.0	0.9567987101494992	1383.2648917724694	37.5
2	216.0	0.9482488978152858	1383.1923608097086	37.5
2	220.0	0.951348346538131	1381.6555758036006	37.5
2	224.0	0.9564792604904523	1380.8923387702755	37.5
2	228.0	0.9496522201546732	1381.2694285976725	37.5
2	232.0	0.9495894296737123	1381.8875732936294	37.5
2	236.0	0.9515646856464166	1382.4434826372826	37.5
2	240.0	0.9508016321015272	1382.7916367232642	37.5
2	244.0	0.9471023640839784	1383.0135046141766	37.5
2	248.0	0.9553917714049943	1383.1111050493785	37.5
2	252.0	0.9534931575409097	1381.9202820684557	37.5
2	256.0	0.9502155561008602	1382.5962836820586	37.5
2	260.0	0.9519510526136747	1383.060357056344	37.5
2	264.0	0.9537593587964721	1382.26227778201	37.5
2	268.0	0.9562357762918231	1381.6623942693825	37.5
2	272.0	0.9529777364351344	1381.8034231407566	37.5
2	276.0	0.9516869103306594	1380.0503356434706	37.5
2	280.0	0.9517193525048634	1380.7679647107773	37.5
2	284.0	0.9554070534167012	1380.8424511767928	37.5
2	288.0	0.9370376904137524	1384.2857715664695	37.5
2	292.0	0.9400593350197994	1386.5419004854632	37.5
2	296.0	0.9419385519422799	1386.0146678110768	37.5
2	300.0	0.9445527069162154	1385.87976712791	37.5
2	304.0	0.9464288283221801	1387.338129959209	37.5
2	308.0	0.9443152971685643	1386.336574408002	37.5
2	312.0	0.9479657478312362	1388.399858634314	37.5
2	316.0	0.9458551040921859	1387.7766252537642	37.5
2	320.0	0.9527934355113673	1385.6296304718612	37.5
2	324.0	0.9525899160862811	1385.7946390431428	37.5
2	328.0	0.9499744430277038	1383.2035221084905	37.5
2	332.0	0.9606811886201837	1383.301298611916	37.5
2	336.0	0.9534680151149784	1383.3535367357758	37.5
2	340.0	0.9529638924221819	1384.8385831520725	37.5
2	344.0	0.9546589651310834	1384.3226229427569	37.5
2	348.0	0.9609753578580111	1382.746119851641	37.5
2	352.0	0.9635095236446667	1382.743716776611	37.5
2	356.0	0.9618876073367116	1386.612657176206	37.5
2	360.0	0.9625446415030401	1386.22909786431	37.5
2	364.0	0.9636539852591005	1385.8857253105748	37.5
2	368.0	0.9669770135151727	1385.4887473380827	37.5
2	372.0	0.9679149332893874	1386.94597772731	37.5
2	376.0	0.9673708810348104	1383.8849496993205	37.5
2	380.0	0.9644579002250391	1384.825912358334	37.5
2	384.0	0.9710881627190308	1383.8854249954643	37.5
2	388.0	0.9683351082583319	1383.2431264282827	37.5
2	392.0	0.969679295065698	1383.5067596783538	37.5
2	396.0	0.9745681344239286	1380.9491671902924	37.5
2	400.0	0.9679073675467169	1382.5567440293728	37.5
2	404.0	0.9714785313661921	1384.242812905173	37.5
2	408.0	0.974636352686194	1382.935202542946	37.5
2	412.0	0.9763232573935324	1382.8767222212698	37.5
2	416.0	0.9735607603068229	1382.5433247702026	37.5
2	420.0	0.9787468212760658	1381.1416523865646	37.5
2	424.0	0.9777543093178438	1383.9600993423912	37.5
2	428.0	0.976401911048721	1381.5953237578906	37.5
2	432.0	0.9786293345601221	1382.5271015633116	37.5
2	436.0	0.979366618041169	1381.843075384671	37.5
2	440.0	0.9818206905895689	1382.4271434125374	37.5
2	444.0	0.9809645374345087	1382.1547535733346	37.5
2	448.0	0.9788312105828375	1387.275169464866	37.5
2	452.0	0.9810267944957898	1387.6726957869737	37.5
2	456.0	0.985587535116081	1387.3236535717213	37.5
2	460.0	0.9889261450057079	1386.9133001043226	37.5
2	464.0	0.9858759729849722	1386.050216333178	37.5
2	468.0	0.9866199677539272	1380.554315045125	37.5
2	472.0	0.9881774590607069	1380.9190683136585	37.5
2	476.0	0.987187236223942	1381.166958920419	37.5
2	480.0	0.9883499061048558	1382.2526606734225	37.5
2	484.0	0.9899393930865475	1387.5414189210435	37.5
2	488.0	0.9937757828421229	1386.4412398713398	37.5
2	492.0	0.991856124668279	1386.8397865244544	37.5
2	496.0	0.9957013327440132	1386.9911105383785	37.5
2	500.0	0.995276731009108	1386.6023973013375	37.5
2	504.0	1.006397417394169	1386.001590000885	37.5
2	508.0	1.0184169741423077	1386.1316312208387	37.5
2	512.0	1.0508371813163113	1386.5040199853574	37.5
2	516.0	1.070270161954313	1386.3559428166552	37.5
2	520.0	1.0728408756460506	1385.4166956770175	37.5
2	524.0	1.0550789362242976	1386.0928915573938	37.5
2	528.0	0.9854679795948468	1386.43714632248	37.5
2	532.0	0.9353957411244228	1385.3937585582123	37.5
2	536.0	0.9220999036782572	1387.8851261350708	37.5
2	540.0	0.9127151603053028	1388.7760405822617	37.5
2	544.0	0.9065806052230467	1388.108392415861	37.5
2	548.0	0.8976734038013403	1388.4902815902824	37.5
2	552.0	0.8974897320997971	1387.9951725771678	37.5
2	556.0	0.893705428422665	1387.1495992355126	37.5
2	560.0	0.8957772957259573	1389.4370118501986	37.5
2	564.0	0.8924139562822411	1392.6714445210798	37.5
2	568.0	0.8929572627325407	1389.2219451050994	37.5
2	572.0	0.8979793393646733	1385.068992706726	37.5
2	576.0	0.8919461039196388	1381.0478543389047	37.5
2	580.0	0.8970242380147272	1376.6964301741298	37.5
2	584.0	0.8962522100732161	1378.3117069454504	37.5
2	588.0	0.8983200974267022	1379.481376215418	37.5
2	592.0	0.9027733013639964	1379.0741414346332	37.5
2	596.0	0.9013341245814536	1377.9189688633817	37.5
2	600.0	0.9091595165780135	1380.256963061866	37.5
2	604.0	0.9086946471156578	1377.1213405295216	37.5
2	608.0	0.9075462147709132	1379.969588453171	37.5
2	612.0	0.9145588645992196	1378.6441449071162	37.5
2	616.0	0.9130647749144499	1379.3016110069166	37.5
2	620.0	0.9117227297173717	1379.8503574950475	37.5
2	624.0	0.9149238362431082	1379.1923374929834	37.5
2	628.0	0.9182020445415597	1380.2186640948291	37.5
2	632.0	0.9225096031261445	1380.0463315064023	37.5
2	636.0	0.9250944937632702	1379.3778613244465	37.5
2	640.0	0.9194344371412342	1377.4942068134085	37.5
2	644.0	0.9245817911476566	1376.2269700306713	37.5
2	648.0	0.9192546196084247	1377.973620070034	37.5
2	652.0	0.9221352491301642	1378.5031140738338	37.5
2	656.0	0.9284118163462871	1380.9868835179889	37.5
2	660.0	0.929455868115332	1380.8062857254372	37.5
2	664.0	0.9280352644318844	1382.1880943622348	37.5
2	668.0	0.9313151115331971	1383.2364308354165	37.5
3	0.0	1.0295549410524454	1864.083469388912	37.5
3	4.0	1.0533273059442552	1866.0806983726463	37.5
3	8.0	1.0353449508974442	1867.1523954995607	37.5
3	12.0	0.9877431330620644	1865.0118181164603	37.5
3	16.0	0.920694812244538	1864.340951217678	37.5
3	20.0	0.8904667499373693	1864.3465855155437	37.5
3	24.0	0.8787296644932057	1865.551034889089	37.5
3	28.0	0.8739629018604886	1866.2066990031292	37.5
3	32.0	0.8719333041846369	1865.3006899764157	37.5
3	36.0	0.866234504940458	1865.044998525566	37.5
3	40.0	0.8662378292077364	1865.3453308533096	37.5
3	44.0	0.8683489921203786	1866.096160551438	37.5
3	48.0	0.8708523751845035	1866.8834332951435	37.5
3	52.0	0.875764070097983	1865.2448250062132	37.5
3	56.0	0.8772318338047111	1864.9810103504683	37.5
3	60.0	0.8864635691371674	1866.049776191608	37.5
3	64.0	0.8922543647284129	1865.0169004684776	37.5
3	68.0	0.8923585143907802	1865.6273370966176	37.5
3	72.0	0.8986803601473339	1865.1278992086643	37.5
3	76.0	0.9022351002788733	1864.7971079710703	37.5
3	80.0	0.9067048126619214	1865.166456578114	37.5
3	84.0	0.916236526956236	1863.9893273850507	37.5
3	88.0	0.913988630334155	1865.609331949016	37.5
3	92.0	0.9183411032807572	1864.9062244276363	37.5
3	96.0	0.918709802547885	1864.7012164926557	37.5
3	100.0	0.921642890127353	1864.507337860989	37.5
3	104.0	0.9225125168024328	1864.4272720592865	37.5
3	108.0	0.9231909758230993	1864.71721195418	37.5
3	112.0	0.9284382351319976	1864.388969119968	37.5
3	116.0	0.9312641502068821	1864.9791188811869	37.5
3	120.0	0.9307530204394167	1864.67360208306	37.5
3	124.0	0.9329914897203673	1865.100612243161	37.5
3	128.0	0.935881682285258	1864.6084306439764	37.5
3	132.0	0.9471913155949284	1864.212581709116	37.5
3	136.0	0.9505408151776418	1863.964181881723	37.5
3	140.0	0.9507025570548508	1863.7998160285656	37.5
3	144.0	0.9414192797490019	1865.0037633171287	37.5
3	148.0	0.9518791287432038	1864.25027076871	37.5
3	152.0	0.9434777094659672	1864.8858533154248	37.5
3	156.0	0.9497725279816808	1864.835054024928	37.5
3	160.0	0.9546581841385853	1864.259477828086	37.5
3	164.0	0.9583345858730219	1864.5131121245247	37.5
3	168.0	0.9588218252137872	1864.3427215706984	37.5
3	172.0	0.9727140557564794	1864.046864877389	37.5
3	176.0	0.9673897359724904	1865.352771010893	37.5
3	180.0	0.9951054247271175	1864.2335192570963	37.5
3	184.0	1.025058053374741	1864.6746762933192	37.5
3	188.0	1.0523146692262402	1863.735963782074	37.5
3	192.0	1.0352602928028536	1865.0108007166457	37.5
3	196.0	0.9877722807217341	1865.0309210495727	37.5
3	200.0	0.9322285901055666	1866.154567824392	37.5
3	204.0	0.9053598135367232	1864.5414173614863	37.5
3	208.0	0.8946143599001382	1865.3172674884245	37.5
3	212.0	0.8906031113992467	1865.06941159389	37.5
3	216.0	0.8831097970091476	1865.092423596406	37.5
3	220.0	0.8866079594228545	1864.058494126269	37.5
3	224.0	0.877794992525469	1864.368658424307	37.5
3	228.0	0.884830523921768	1863.5683025045576	37.5
3	232.0	0.8789093417305784	1864.55889513812	37.5
3	236.0	0.8843698795261465	1864.0254591072032	37.5
3	240.0	0.8833111554882962	1864.162404670347	37.5
3	244.0	0.8812154594303699	1864.8203506753173	37.5
3	248.0	0.8912474768267845	1863.7733873753943	37.5
3	252.0	0.8884233719161048	1863.4527565218912	37.5
3	256.0	0.8867769419568825	1865.0441461208743	37.5
3	260.0	0.8939650120830059	1865.3759310785103	37.5
3	264.0	0.8889668400811691	1864.6315625315103	37.5
3	268.0	0.8920921618375476	1865.146464965784	37.5
3	272.0	0.9008673995285149	1864.115162896854	37.5
3	276.0	0.9013700124008842	1863.7147039770011	37.5
3	280.0	0.9032380862224265	1865.365691868786	37.5
3	284.0	0.9051709317761077	1863.7228928017016	37.5
3	288.0	0.908956326907196	1864.9603189618515	37.5
3	292.0	0.9185000070636725	1864.1833194963065	37.5
3	296.0	0.9172653588392937	1863.4316541863525	37.5
3	300.0	0.9157580190213354	1863.5228311584108	37.5
3	304.0	0.922289267365728	1863.9542445417492	37.5
3	308.0	0.9159556531210992	1865.069920413548	37.5
3	312.0	0.9236410348837824	1864.17648387962	37.5
3	316.0	0.9182294943697282	1864.9195065637848	37.5
3	320.0	0.9275018616080484	1864.1900697622705	37.5
3	324.0	0.925926524477716	1863.743662669312	37.5
3	328.0	0.9292032404031905	1864.1697627629696	37.5
3	332.0	0.922983405900078	1864.8632841220503	37.5
3	336.0	0.9315452610534003	1863.795390698028	37.5
3	340.0	0.9333322531524215	1863.472331972696	37.5
3	344.0	0.9249842640510136	1864.6339677101596	37.5
3	348.0	0.9357796774406344	1864.0881101413013	37.5
3	352.0	0.9348795270891775	1863.8438782625728	37.5
3	356.0	0.9355449537251844	1863.8706131298732	37.5
3	360.0	0.9385482236875082	1863.6661378512692	37.5
3	364.0	0.9334972718284383	1864.2759295286755	37.5
3	368.0	0.9420425568639403	1864.1489520814168	37.5
3	372.0	0.9370610330181554	1864.4328493316625	37.5
3	376.0	0.9327716562602234	1865.3315618500976	37.5
3	380.0	0.940649454289024	1863.796465325216	37.5
3	384.0	0.9391924491303784	1864.3250213487293	37.5
3	388.0	0.9460110082303836	1864.218610357108	37.5
3	392.0	0.9413479584073208	1863.3521268638108	37.5
3	396.0	0.9399581961914779	1864.1747601530817	37.5
3	400.0	0.9404341199886768	1863.386799201024	37.5
3	404.0	0.9487437555778144	1862.94625575202	37.5
3	408.0	0.946517917762502	1863.8026252680088	37.5
3	412.0	0.9478148037550048	1863.65903899781	37.5
3	416.0	0.9483776881548305	1863.469939203676	37.5
3	420.0	0.9527317478788065	1863.8533986314685	37.5
3	424.0	0.9467610374233628	1862.871101826605	37.5
3	428.0	0.9497604835123434	1864.115022194733	37.5
3	432.0	0.9486457540370252	1863.5733459041928	37.5
3	436.0	0.947344695277646	1864.2835937511293	37.5
3	440.0	0.9523253499750212	1863.721669394994	37.5
3	444.0	0.9570990472824775	1862.866125509662	37.5
3	448.0	0.9571873811965957	1864.0408605390105	37.5
3	452.0	0.9491484755173869	1863.007338950294	37.5
3	456.0	0.9557848153468564	1863.60314306967	37.5
3	460.0	0.9575684257891797	1862.8127014900356	37.5
3	464.0	0.9597345796422805	1863.495543828338	37.5
3	468.0	0.9565993623153829	1863.6901482652895	37.5
3	472.0	0.9580335435698253	1863.7425284792173	37.5
3	476.0	0.9587220435096105	1863.1448979967868	37.5
3	480.0	0.9571958184396306	1863.7770735694207	37.5
3	484.0	0.9608382475306241	1862.883579732732	37.5
3	488.0	0.9609590453490431	1863.2674704947824	37.5
3	492.0	0.9603898811500908	1863.291093391117	37.5
3	496.0	0.9621642310556102	1863.380124361183	37.5
3	500.0	0.9594525532237678	1863.6985942002264	37.5
3	504.0	0.9658470265610976	1863.6375950052	37.5
3	508.0	0.9700185808743557	1863.1090762782137	37.5
3	512.0	0.9599913390949424	1863.1814776307097	37.5
3	516.0	0.9671523039419941	1863.705488778272	37.5
3	520.0	0.9669785594620158	1863.5292578645765	37.5
3	524.0	0.9736108413034479	1863.113434523972	37.5
3	528.0	0.9726897767059508	1863.278485066996	37.5
3	532.0	0.9770186560938985	1862.230827498805	37.5
3	536.0	0.9830102180420309	1862.5227247092664	37.5
3	540.0	0.9986007686039564	1862.618941296295	37.5
3	544.0	1.0377777763414637	1861.5688723091764	37.5
3	548.0	1.0479514851535257	1861.7871592547287	37.5
3	552.0	1.049868436920726	1862.0661825393208	37.5
3	556.0	1.0207645153382106	1862.6347477092515	37.5
3	564.0	0.9074439660607346	1866.8469398237976	37.5
3	568.0	0.9008111012110748	1866.6036483375035	37.5
3	572.0	0.8896589123119496	1867.1128315348285	37.5
3	576.0	0.8785166342682237	1866.670378899828	37.5
3	580.0	0.8769814868271101	1864.51298600259	37.5
3	584.0	0.8699898802272782	1864.447589915992	37.5
3	588.0	0.875861835579276	1863.8724512609683	37.5
3	592.0	0.8768732056954907	1863.703058061469	37.5
3	596.0	0.8731715608716747	1863.5197971395305	37.5
3	600.0	0.8742631282771199	1863.041270952781	37.5
3	604.0	0.8752996787293629	1863.5896090457984	37.5
3	608.0	0.8713893076490475	1864.420258950592	37.5
3	612.0	0.8801432929283051	1863.474698794209	37.5
3	616.0	0.8815824166040754	1863.8292921852956	37.5
3	620.0	0.8833160825782432	1863.5398025435063	37.5
3	624.0	0.8830447122706674	1861.5485995389213	37.5
3	628.0	0.8821479175631644	1862.9542938322425	37.5
3	632.0	0.8847752773643875	1862.437562716062	37.5
3	636.0	0.8926892331071131	1862.5940385369584	37.5
3	640.0	0.8882867009135167	1862.2167287047948	37.5
3	644.0	0.891530822870971	1862.594787909813	37.5
3	648.0	0.8931663947881524	1863.530006384426	37.5
3	652.0	0.8954660720553372	1863.0305216072825	37.5
3	656.0	0.8956546330714359	1863.8193561797384	37.5
3	660.0	0.8986820688727785	1861.9502816440715	37.5
3	664.0	0.9002171015350534	1863.019999445949	37.5
3	668.0	0.8990850215596	1862.3152537786968	37.5
5	0.0	1.0356963847848673	615.1364213867109	37.5
5	4.0	1.0622667630919094	611.76892716539	37.5
5	8.0	1.0366914228351183	577.4725569685166	37.5
5	12.0	0.9642285540397317	580.5677344936327	37.5
5	16.0	0.9153060998633465	571.2850488064594	37.5
5	20.0	0.8954728126797931	568.2541943791877	37.5
5	24.0	0.8821545732651574	572.1612889999806	37.5
5	28.0	0.883143290932042	568.0807350673186	37.5
5	32.0	0.8739931254869228	568.194647825908	37.5
5	36.0	0.8808114030972928	599.1964617831227	37.5
5	40.0	0.8817766312564981	600.9725568934465	37.5
5	44.0	0.8863499830615155	611.4322855063383	37.5
5	48.0	0.8868508317178511	641.4463082254184	37.5
5	52.0	0.8933005347608807	640.225850624846	37.5
5	56.0	0.8987671902017959	640.0737243592181	37.5
5	60.0	0.9055808375437637	639.93156420571	37.5
5	64.0	0.9080479114680474	638.7363077954031	37.5
5	68.0	0.909547597462003	653.1622667406064	37.5
5	72.0	0.9159257654594973	649.4356028871933	37.5
5	76.0	0.92365904133412	652.8268634085997	37.5
5	80.0	0.9288345621460794	654.4019435211311	37.5
5	84.0	0.9288518078818545	650.8109064478712	37.5
5	88.0	0.9318392927592195	647.0463567852446	37.5
5	92.0	0.9377133858067584	650.5627156596418	37.5
5	96.0	0.937382529004588	649.19503627092	37.5
5	100.0	0.9479128251596307	650.6761783939603	37.5
5	104.0	0.9455760216296824	650.8935417721585	37.5
5	108.0	0.9469180703960224	656.3419982944846	37.5
5	112.0	0.9525738905100761	648.7601862188212	37.5
5	116.0	0.9526888661244237	647.3476568586791	37.5
5	120.0	0.9557319922608432	648.5635160225762	37.5
5	124.0	0.9578661290768348	655.1734221072425	37.5
5	128.0	0.9633349956009757	655.6050212412922	37.5
5	132.0	0.9639774316219829	660.7138353416013	37.5
5	136.0	0.9681055232908464	660.4369293434636	37.5
5	140.0	0.9729759926559006	659.060691814454	37.5
5	144.0	0.9682569940714041	658.1955942279308	37.5
5	148.0	0.9737615240673371	658.8299564736435	37.5
5	152.0	0.9782482534353973	658.5138554536584	37.5
5	156.0	0.983432800669466	657.8953237821028	37.5
5	160.0	0.984059759107894	658.5329292060416	37.5
5	164.0	0.9968777200064036	658.3087224150868	37.5
5	168.0	1.0004530408688599	663.0701251858887	37.5
5	172.0	1.0246907263728642	661.3316197750439	37.5
5	176.0	1.0620213542037993	665.0127910777854	37.5
5	180.0	1.0707373135021228	666.286756301007	37.5
5	184.0	1.047389002282928	663.8469123002062	37.5
5	188.0	0.9818871697494406	660.5380776682425	37.5
5	192.0	0.9383785138318912	656.1882897017977	37.5
5	196.0	0.9246817109562839	656.0568730082921	37.5
5	200.0	0.9089740969698027	654.951591919236	37.5
5	204.0	0.903112904816434	653.6101192062566	37.5
5	208.0	0.8956423562277338	632.5235087402656	37.5
5	212.0	0.8965733516160576	632.6908671158172	37.5
5	216.0	0.8963807785600922	635.7454116900138	37.5
5	220.0	0.8986219578169482	636.5200722607923	37.5
5	224.0	0.8996241240723933	633.2588719088956	37.5
5	228.0	0.8989082266360375	635.2820937277759	37.5
5	232.0	0.9034566842452089	651.1240604511361	37.5
5	236.0	0.9081691001787463	649.3137724634348	37.5
5	240.0	0.9135093596973869	649.5295102423473	37.5
5	244.0	0.9097587895529717	651.089965511504	37.5
5	248.0	0.9160075701626512	650.6205818298695	37.5
5	252.0	0.9191624990720559	650.6892941585357	37.5
5	256.0	0.9228366683610698	651.5286562321818	37.5
5	260.0	0.9236281834169722	652.058419314664	37.5
5	264.0	0.9219475513501589	650.6758080449206	37.5
5	268.0	0.9269074525285038	651.5463664955023	37.5
5	272.0	0.9282089734399555	652.3178807574575	37.5
5	276.0	0.9337794197287558	649.0060964939801	37.5
5	280.0	0.9344783294166202	648.5493746418886	37.5
5	284.0	0.9370023192244059	650.5501435197447	37.5
5	288.0	0.9447022987869249	662.2544100168249	37.5
5	292.0	0.9446855718792567	679.3511760906952	37.5
5	296.0	0.9477214664728912	676.4449872741501	37.5
5	300.0	0.9419014524930068	675.2652306303821	37.5
5	304.0	0.9485523380968247	673.5744921666947	37.5
5	308.0	0.9473234433393793	668.856010128563	37.5
5	312.0	0.9498431930699207	670.1659230213164	37.5
5	316.0	0.9505450421978378	673.2119916583861	37.5
5	320.0	0.952064003634972	672.1807673353121	37.5
5	324.0	0.9533650042915469	672.0616042056132	37.5
5	328.0	0.9566332187003352	670.0938812196956	37.5
5	332.0	0.9576187367997288	670.63909910787	37.5
5	336.0	0.9593884871001369	669.4877877495408	37.5
5	340.0	0.9538989650306244	669.586780068316	37.5
5	344.0	0.9563574807621877	667.9659799433684	37.5
5	348.0	0.9636931258346109	668.2470740758648	37.5
5	352.0	0.9644893752098904	664.8370791073434	37.5
5	356.0	0.9626739711172891	664.7217908841362	37.5
5	360.0	0.963832187822976	664.9614939083029	37.5
5	364.0	0.9626046457282098	663.6765364985167	37.5
5	368.0	0.9659042315060584	662.3790419984479	37.5
5	372.0	0.9685552675547143	661.4160565323252	37.5
5	376.0	0.9659244940067327	661.4238090382944	37.5
5	380.0	0.9650547051778732	658.6951774450838	37.5
5	384.0	0.9657593116566365	659.3098306744944	37.5
5	388.0	0.9725779014199324	659.6544020559212	37.5
5	392.0	0.973798132506912	658.6364314309104	37.5
5	396.0	0.974480368025981	658.4488542919394	37.5
5	400.0	0.9708696684051447	659.3175830445865	37.5
5	404.0	0.971914261445778	657.8371793676977	37.5
5	408.0	0.9724089971073133	657.4874234289708	37.5
5	412.0	0.9722739382279583	656.6989049945648	37.5
5	416.0	0.9770476661987053	656.3210409237238	37.5
5	420.0	0.9712710674882747	656.038348969807	37.5
5	424.0	0.9754233510089009	656.2301456272429	37.5
5	428.0	0.9786046308278065	655.9834600223196	37.5
5	432.0	0.9749870118171111	656.1092677904579	37.5
5	436.0	0.9791314394891003	655.191099716512	37.5
5	440.0	0.9784402021338963	655.604982821077	37.5
5	444.0	0.9789933624180759	655.0151920869959	37.5
5	448.0	0.9771441677712384	653.2653827403608	37.5
5	452.0	0.979030741304191	652.4185480363404	37.5
5	456.0	0.9771280904687809	651.245896585687	37.5
5	460.0	0.9894067551621877	650.8262525522407	37.5
5	464.0	0.9872905917254131	649.6925545776346	37.5
5	468.0	0.9893614135229204	643.6275470623867	37.5
5	472.0	0.9914434208002749	654.7681539998244	37.5
5	476.0	0.9956444261900963	654.2053292973918	37.5
5	480.0	0.998379067197425	672.9232835211174	37.5
5	484.0	0.9998662150488539	679.6727770285246	37.5
5	488.0	1.001910920051555	677.7987305254286	37.5
5	492.0	1.003121890601731	679.7103971086457	37.5
5	496.0	1.0004572224485377	678.4838783971617	37.5
5	500.0	0.9988198235619714	678.3795528147264	37.5
5	504.0	1.0070056171282769	677.9814071704026	37.5
5	508.0	1.0113467531691152	679.4254324599971	37.5
5	512.0	1.0154460747433018	679.3028343036059	37.5
5	516.0	1.0455031752206971	679.0120996882393	37.5
5	520.0	1.0762207392639596	678.2615249721206	37.5
5	524.0	1.0813640042735688	677.1896732039096	37.5
5	528.0	1.0632476362210879	676.5206594693582	37.5
5	532.0	1.0044010341330232	673.5551803695739	37.5
5	536.0	0.9452598637338171	673.3217209814072	37.5
5	540.0	0.9214451180049901	670.2391242854331	37.5
5	544.0	0.9155196483616153	670.7456729216658	37.5
5	548.0	0.9062806754090573	669.1106167124154	37.5
5	552.0	0.9000961448498703	675.0382016002181	37.5
5	556.0	0.8984194146946316	674.3792370229336	37.5
5	560.0	0.8976219412936222	673.8311110329246	37.5
5	564.0	0.8959204990317441	674.0867379550334	37.5
5	568.0	0.8938435888254105	674.2166542929643	37.5
5	572.0	0.8951564512931722	677.392110150009	37.5
5	576.0	0.89199990816688	677.9218409464345	37.5
5	580.0	0.8914226066296553	677.4294873377806	37.5
5	584.0	0.8948971281097667	678.4531545443302	37.5
5	588.0	0.8973210208792911	677.109591869837	37.5
5	592.0	0.8950811928583446	675.0045492383431	37.5
5	596.0	0.901304298889863	672.2878921080572	37.5
5	600.0	0.9020398085082973	676.3559859606107	37.5
5	604.0	0.9022741305913412	679.6450391736317	37.5
5	608.0	0.9063318577881422	677.8956671033229	37.5
5	612.0	0.9093038130574403	679.9390615561374	37.5
5	616.0	0.9052619261948626	677.1995408154346	37.5
5	620.0	0.9086185839326762	678.1770361489554	37.5
5	624.0	0.9093883263219921	678.915065370983	37.5
5	628.0	0.9068173820848215	679.5581395413212	37.5
5	632.0	0.9085026429932669	677.7777643461474	37.5
5	636.0	0.9132299122035318	677.8740592862719	37.5
5	640.0	0.9135862860806305	678.3889407424784	37.5
5	644.0	0.9128073337532284	676.6002872617883	37.5
5	648.0	0.9139163343475872	676.3781463690082	37.5
5	652.0	0.9193388461622214	678.0717397043268	37.5
5	656.0	0.9161274681719336	676.6107758447414	37.5
5	660.0	0.9204478460431951	677.2620211681183	37.5
5	664.0	0.9162077680853697	676.3554619354462	37.5
5	668.0	0.9188216839485789	676.9695190067761	37.5
6	0.0	1.0554025884138176	154.35351269787486	37.5
6	4.0	1.0463789933187304	156.69213292000958	37.5
6	8.0	1.0077502164314378	159.2513425011192	37.5
6	12.0	0.9233385941978186	157.07362357787747	37.5
6	16.0	0.8874484649937896	157.0256757340316	37.5
6	20.0	0.8728512753545137	158.1387280784172	37.5
6	24.0	0.8628935626284584	157.63246743548265	37.5
6	28.0	0.8665981591663053	157.44116065539907	37.5
6	32.0	0.8677734325704963	155.83499365140457	37.5
6	36.0	0.8622206138337942	157.09839732134884	37.5
6	40.0	0.8646823995096312	156.6683374392505	37.5
6	44.0	0.8795617846570609	157.01859242454225	37.5
6	48.0	0.8887203691429624	160.4450374354916	37.5
6	52.0	0.892838750396928	158.3055557924312	37.5
6	56.0	0.9086822458689631	159.21055509596675	37.5
6	60.0	0.907377750416496	158.2973079973127	37.5
6	64.0	0.9155843465164172	157.31823148711288	37.5
6	68.0	0.9155332230999554	155.2042215996864	37.5
6	72.0	0.933191653721818	158.59229707651994	37.5
6	76.0	0.9337646540680916	160.0231165414694	37.5
6	80.0	0.9428867426743983	159.54777560813005	37.5
6	84.0	0.9491694362405844	159.33280362698548	37.5
6	88.0	0.9472915939013399	158.08624994028875	37.5
6	92.0	0.9485325234709602	157.43153353001392	37.5
6	96.0	0.9497743114611268	157.70352562340076	37.5
6	100.0	0.9624093430835682	158.60289226056844	37.5
6	104.0	0.9561091001783721	157.73664313374613	37.5
6	108.0	0.9559128776768216	158.2843730163317	37.5
6	112.0	0.9571219676479928	156.63449195631435	37.5
6	116.0	0.9637750046480995	156.77700631804342	37.5
6	120.0	0.9634177372494918	157.1999808923402	37.5
6	124.0	0.9651691929295377	157.31526403428416	37.5
6	128.0	0.9694641226758837	156.42032794154758	37.5
6	132.0	0.9759991658699735	156.98296565761478	37.5
6	136.0	0.973014689382674	157.8329502424386	37.5
6	140.0	0.9757343133753631	158.5614766201773	37.5
6	144.0	0.9789516912212568	157.5101006569411	37.5
6	148.0	0.9854906103141774	156.4809014778394	37.5
6	152.0	0.9912753939506959	157.86034145078256	37.5
6	156.0	1.0084660634129907	157.97693291325731	37.5
6	160.0	1.053177539517063	159.199003906231	37.5
6	164.0	1.0843162422214991	159.19738608519444	37.5
6	168.0	1.0903009337943583	158.6110969746521	37.5
6	172.0	1.032601277945838	155.0464027649503	37.5
6	176.0	0.9610047819350351	153.7627747529636	37.5
6	180.0	0.9217789345385915	151.92628309392643	37.5
6	184.0	0.9128755183200036	153.13541499813195	37.5
6	188.0	0.8990796252416955	152.74508338616857	37.5
6	192.0	0.8989838639568198	154.6198715348272	37.5
6	196.0	0.9006053599686865	152.90697175490922	37.5
6	200.0	0.895105060961779	155.36953544951845	37.5
6	204.0	0.893637777758418	155.23334267091002	37.5
6	208.0	0.8953739639578352	153.6792038809617	37.5
6	212.0	0.8985979490406621	154.0991748187186	37.5
6	216.0	0.8975595379448416	155.63691100493097	37.5
6	220.0	0.9042990933309302	154.39122460116383	37.5
6	224.0	0.9050752532065232	153.9282421744696	37.5
6	228.0	0.9150040230117706	154.21527738466048	37.5
6	232.0	0.9105877530785293	154.67208617864097	37.5
6	236.0	0.918016542125162	154.4737058538269	37.5
6	240.0	0.9196273468993142	154.7733492452484	37.5
6	244.0	0.9270754113891256	155.9828024776644	37.5
6	248.0	0.9299961138916276	153.11994184059316	37.5
6	252.0	0.9265831554879451	154.20969705002435	37.5
6	256.0	0.9288699274232876	154.98290351624118	37.5
6	260.0	0.9311345365008862	155.3135123339803	37.5
6	264.0	0.934768690528439	154.59438562144888	37.5
6	268.0	0.9324699099685226	153.96451690860613	37.5
6	272.0	0.9366319926321242	154.6644231807405	37.5
6	276.0	0.9394218770459005	154.84559112748494	37.5
6	280.0	0.9487750628684011	156.30661532665644	37.5
6	284.0	0.9420992479677743	153.93393419941225	37.5
6	288.0	0.9488837793879464	158.22698499550816	37.5
6	292.0	0.9512760329995235	164.02112157481113	37.5
6	296.0	0.9573639951653911	167.40089695873618	37.5
6	300.0	0.9511108093137854	165.66163721341812	37.5
6	304.0	0.9617646583405759	169.33829842231543	37.5
6	308.0	0.9641728057386336	169.77520695720355	37.5
6	312.0	0.9658243984951126	168.83500929668182	37.5
6	316.0	0.9679379775820288	167.83401063143532	37.5
6	320.0	0.9660927292108046	166.73064695791132	37.5
6	324.0	0.9695434673816056	167.58088992312196	37.5
6	328.0	0.9745868097807111	168.1783975948398	37.5
6	332.0	0.9734167481883622	166.55424521295325	37.5
6	336.0	0.9787718012967936	166.32856098951748	37.5
6	340.0	0.9771561153898771	165.89998037903615	37.5
6	344.0	0.9721204560132777	167.84452078396765	37.5
6	348.0	0.9744972580550191	165.721453125217	37.5
6	352.0	0.97892524298606	167.05009999484253	37.5
6	356.0	0.9743572147053092	164.38653442265257	37.5
6	360.0	0.9805736278002142	163.82289439153132	37.5
6	364.0	0.9784493407259154	165.82204431310157	37.5
6	368.0	0.9805126111662626	165.18876867137186	37.5
6	372.0	0.9848792320346067	165.5465103949916	37.5
6	376.0	0.9838286729874169	165.84456930207233	37.5
6	380.0	0.9895933747856979	165.89496134103214	37.5
6	384.0	0.9867099057826937	165.03961618023382	37.5
6	388.0	0.9861021876864817	164.03532952277465	37.5
6	392.0	0.9871142571358775	164.97754949131718	37.5
6	396.0	0.9865950604069221	163.71333778164686	37.5
6	400.0	0.9914009324675951	166.96888276911193	37.5
6	404.0	0.9908975774996328	165.70726852221875	37.5
6	408.0	0.9940244570097388	164.93734328279766	37.5
6	412.0	0.9956582050239499	165.5258407365236	37.5
6	416.0	0.9958311293701039	164.6921073399329	37.5
6	420.0	0.9989431295907386	165.2267847570606	37.5
6	424.0	0.9998958639714561	165.94235668567757	37.5
6	428.0	0.9967334082908653	163.93642696965622	37.5
6	432.0	0.9992446441927249	162.9465628951099	37.5
6	436.0	1.003321092903635	163.47231307177205	37.5
6	440.0	1.0062749616545217	164.6243295387982	37.5
6	444.0	1.0072394537954505	162.68704931698008	37.5
6	448.0	1.0040665670045836	163.12973375652427	37.5
6	452.0	1.008233279936587	160.34072092594647	37.5
6	456.0	1.007482751876743	158.35198982633852	37.5
6	460.0	1.0198048501908985	158.9946947081832	37.5
6	464.0	1.0217212266668327	158.75415776840796	37.5
6	468.0	1.0339586795125622	160.88553751422603	37.5
6	472.0	1.0907592401463866	165.2700096358397	37.5
6	476.0	1.1196089254446766	164.63001139159968	37.5
6	480.0	1.1201846831417965	161.59536502064444	37.5
6	484.0	1.0893790308597033	159.2299030448359	37.5
6	488.0	0.9909957037870568	156.2051151055577	37.5
6	492.0	0.9366889941673789	156.27780747041288	37.5
6	496.0	0.9187584014698894	155.9680230042975	37.5
6	500.0	0.8994038451623512	152.99779442293823	37.5
6	504.0	0.8883145260541631	152.7684672223208	37.5
6	508.0	0.8835071024919361	152.8046182347547	37.5
6	512.0	0.8854190828141627	153.20631292798862	37.5
6	516.0	0.8858652710342606	153.26904656419342	37.5
6	520.0	0.8790571813312534	151.36447103761606	37.5
6	524.0	0.8792649627541409	151.80577591023143	37.5
6	528.0	0.8775886931668423	150.8366665600418	37.5
6	532.0	0.8763654095006153	151.4361933659906	37.5
6	536.0	0.8815749213073126	150.48698719741927	37.5
6	540.0	0.8813223552026244	152.15301141548653	37.5
6	544.0	0.8846197742612859	151.40690295704746	37.5
6	548.0	0.8933955291962277	153.2271114465468	37.5
6	552.0	0.8955978117396074	154.1782991758683	37.5
6	556.0	0.9053261013281498	157.55357583017238	37.5
6	560.0	0.9020209917603902	156.42455378455816	37.5
6	564.0	0.9074877435908316	156.9389437611458	37.5
6	568.0	0.9088569159875384	155.94651659183324	37.5
6	572.0	0.9080169561144039	156.02767182421687	37.5
6	576.0	0.9121849956963427	157.81044394044102	37.5
6	580.0	0.9189731949133949	160.7649898336331	37.5
6	584.0	0.9214529293824752	159.8559551522541	37.5
6	588.0	0.9203690480104382	158.82660233212613	37.5
6	592.0	0.9177746066041395	157.8096412500394	37.5
6	596.0	0.9163597911050854	155.26887355321188	37.5
6	600.0	0.9187822715249939	157.11238770432513	37.5
6	604.0	0.9220534957506177	157.07366170327563	37.5
6	608.0	0.9271768013242594	156.08760937198156	37.5
6	612.0	0.9228206468420114	155.2619768196073	37.5
6	616.0	0.9243548961110691	155.34857470088252	37.5
6	620.0	0.928726641489948	156.28636148822386	37.5
6	624.0	0.9299577382424	156.38214754394767	37.5
6	628.0	0.9339159850453423	156.57296610398288	37.5
6	632.0	0.9342930053795938	155.78453711367135	37.5
6	636.0	0.9345018793377222	157.44056738102768	37.5
6	640.0	0.9329431353270516	157.30207097506982	37.5
6	644.0	0.9280284352092659	155.5271092674616	37.5
6	648.0	0.9380855779053191	156.2276567814013	37.5
6	652.0	0.9460581373489934	160.4550254346188	37.5
6	656.0	0.9397454343395023	157.02046947614588	37.5
6	660.0	0.9443112868128475	157.17811950907952	37.5
6	664.0	0.9437349400856955	155.85563018045713	37.5
6	668.0	0.9353721467221456	154.21965026902052	37.5
8	0.0	1.0405537024655946	440.3958987475395	37.5
8	4.0	1.0549581283368252	442.0913222312601	37.5
8	8.0	1.0445697820500586	439.8289723982716	37.5
8	12.0	0.9701693017568991	440.0783589537143	37.5
8	16.0	0.9090135221381802	431.0268356735653	37.5
8	20.0	0.8872881977840453	430.09656433655056	37.5
8	24.0	0.8795585360060059	437.4016560710997	37.5
8	28.0	0.8752449197733312	435.7677983529811	37.5
8	32.0	0.8706899052779054	435.5783268329995	37.5
8	36.0	0.8751692467786786	450.30450467862	37.5
8	40.0	0.879736537366344	449.691176182593	37.5
8	44.0	0.8791191759555805	450.717320535468	37.5
8	48.0	0.8817320770737411	453.1829759096135	37.5
8	52.0	0.8894917556353128	447.45032107539737	37.5
8	56.0	0.8955471052338265	445.0297091143135	37.5
8	60.0	0.9009971382833941	446.22271228833216	37.5
8	64.0	0.907459223144448	444.8742592710586	37.5
8	68.0	0.9148096952328155	454.7387491807088	37.5
8	72.0	0.9167919954150269	450.4174744207843	37.5
8	76.0	0.9238229269581753	448.9969735205761	37.5
8	80.0	0.9291133978370844	451.1051573296124	37.5
8	84.0	0.9306633922295696	448.891460115861	37.5
8	88.0	0.9405926636903594	447.8929119149004	37.5
8	92.0	0.9415151526634113	449.9973532308896	37.5
8	96.0	0.944493116628495	448.423919325533	37.5
8	100.0	0.9466057406572994	449.9548490774103	37.5
8	104.0	0.9511121093989128	449.6151891230574	37.5
8	108.0	0.958337408163966	465.97885836497977	37.5
8	112.0	0.9611610905453883	464.1232434849829	37.5
8	116.0	0.9560466980066226	463.9372057890984	37.5
8	120.0	0.963640571339016	463.1232918165427	37.5
8	124.0	0.9694184169863412	460.4385288892635	37.5
8	128.0	0.9675603777585617	460.8625055824497	37.5
8	132.0	0.97377560168066	465.6855976633755	37.5
8	136.0	0.9718503455228216	465.02001788407136	37.5
8	140.0	0.9770829380467068	469.3892568232123	37.5
8	144.0	0.978871547338353	466.9977369201914	37.5
8	148.0	0.9851351549639769	466.96235615045305	37.5
8	152.0	0.9849896907390501	467.39713360620334	37.5
8	156.0	0.9886610764164347	466.5346922399318	37.5
8	160.0	0.997349618034721	466.97941556524097	37.5
8	164.0	1.0310744371060059	465.6110320230929	37.5
8	168.0	1.071177919130303	467.5596203046302	37.5
8	172.0	1.0752858506746583	458.6104047328788	37.5
8	176.0	1.058827560678665	455.0227886397432	37.5
8	180.0	0.9983453290359602	454.3206560834397	37.5
8	184.0	0.9444920809801527	448.3178040263293	37.5
8	188.0	0.9291685449082957	451.4044179783364	37.5
8	192.0	0.9214646097339051	453.38781526448594	37.5
8	196.0	0.9144182767235604	455.5433279612505	37.5
8	200.0	0.9104873599781261	458.3407889442828	37.5
8	204.0	0.9088555535834442	456.0744418416236	37.5
8	208.0	0.8980274618622158	440.73201357007	37.5
8	212.0	0.8976974372198088	438.2978171647252	37.5
8	216.0	0.8957406536164471	438.552486543266	37.5
8	220.0	0.903557065972314	438.1777960860491	37.5
8	224.0	0.907479786780593	442.89739063441175	37.5
8	228.0	0.9109724388951156	441.0472808460316	37.5
8	232.0	0.9167770256430989	453.0758886189104	37.5
8	236.0	0.9216445032945733	454.6990632337429	37.5
8	240.0	0.9263730468812466	452.6740937251784	37.5
8	244.0	0.9247249565089267	453.8186629110809	37.5
8	248.0	0.9297550138093443	452.4409240768594	37.5
8	252.0	0.9289129543173693	453.9439215541866	37.5
8	256.0	0.9323027000172964	453.9670678247228	37.5
8	260.0	0.9415767624864733	453.8552761761964	37.5
8	264.0	0.9380455575627449	453.10971984666736	37.5
8	268.0	0.9420736039707953	452.13872775451546	37.5
8	272.0	0.943920741936061	452.9435975828263	37.5
8	276.0	0.9421612389819133	454.2942346704749	37.5
8	280.0	0.9484309335895935	454.2223659571312	37.5
8	284.0	0.9469442783054882	455.3243287285965	37.5
8	288.0	0.9409682396400668	435.651353932078	37.5
8	292.0	0.9388280401799532	457.943457573945	37.5
8	296.0	0.938460036931553	469.9730618507043	37.5
8	300.0	0.9433525648553367	469.9000646400002	37.5
8	304.0	0.9482818227734093	468.0686665951055	37.5
8	308.0	0.9490520591568188	469.1548582995076	37.5
8	312.0	0.9458791797793614	468.3097790115655	37.5
8	316.0	0.9512419660861207	467.2085106530127	37.5
8	320.0	0.955601857067222	466.4703962639524	37.5
8	324.0	0.9528990539835334	465.8695018435554	37.5
8	328.0	0.9526434778139703	466.119692147177	37.5
8	332.0	0.9583106652490387	464.8387033666665	37.5
8	336.0	0.9553140742365237	465.2392672305254	37.5
8	340.0	0.9546798045422701	463.3889293108103	37.5
8	344.0	0.9602554791445411	463.4299489478797	37.5
8	348.0	0.959535757586803	461.0555284468924	37.5
8	352.0	0.961018118845328	459.9737439533813	37.5
8	356.0	0.96144329618182	460.5796109316524	37.5
8	360.0	0.9652384765070962	459.9430706986019	37.5
8	364.0	0.9560061365561757	459.1947624521748	37.5
8	368.0	0.9628345849013444	459.38474488035234	37.5
8	372.0	0.957559017401802	458.5958205036523	37.5
8	376.0	0.9612626328687932	457.6656840242682	37.5
8	380.0	0.9643455582552345	457.3286176426336	37.5
8	384.0	0.9670690135346767	456.3139336796366	37.5
8	388.0	0.9705983176052568	457.3799295857084	37.5
8	392.0	0.9661307839673344	456.7174144064191	37.5
8	396.0	0.968303211294206	456.5527752326661	37.5
8	400.0	0.9671507157173527	456.7819989912145	37.5
8	404.0	0.9706890982355298	456.7062116475693	37.5
8	408.0	0.9693125809088046	455.9989987077346	37.5
8	412.0	0.9771867415559763	455.1794941570506	37.5
8	416.0	0.9722314429584802	454.9590607262517	37.5
8	420.0	0.9733890090975321	455.7864557551785	37.5
8	424.0	0.9725841738419793	454.3970307660644	37.5
8	428.0	0.9736409926241739	454.7078920935479	37.5
8	432.0	0.9790200889213149	454.1732342206575	37.5
8	436.0	0.9777074849061822	454.7157739052035	37.5
8	440.0	0.9794553322282455	454.1124071280455	37.5
8	444.0	0.9847183596624128	453.10571702001175	37.5
8	448.0	0.9813672149514823	453.121884286966	37.5
8	452.0	0.9814535242740889	448.8717272801197	37.5
8	456.0	0.9804260979695748	450.11432660552833	37.5
8	460.0	0.9861692426166295	449.53331830232656	37.5
8	464.0	0.9894562379784246	447.37879427246594	37.5
8	468.0	0.9926849387812946	460.0963954168223	37.5
8	472.0	0.9950723614359288	450.8764816721427	37.5
8	476.0	1.004821780785872	450.4143633226724	37.5
8	480.0	1.0118024296951948	466.0403604079077	37.5
8	484.0	1.034426934642485	462.5670725451149	37.5
8	488.0	1.0695058731066323	461.617311556543	37.5
8	492.0	1.083972495448363	460.8654748222559	37.5
8	496.0	1.0801243252410546	460.0661394928047	37.5
8	500.0	1.0505787116707976	460.4852121594597	37.5
8	504.0	0.9770392531984415	461.0579228666693	37.5
8	508.0	0.9411368273799902	461.7714275201508	37.5
8	512.0	0.9247691917962476	463.1120908251516	37.5
8	516.0	0.9166761059741464	464.2483853575236	37.5
8	520.0	0.9098705729334446	465.4013102682594	37.5
8	524.0	0.9010268373626144	464.5733953668129	37.5
8	528.0	0.8979515317872669	464.5275127666111	37.5
8	532.0	0.8947924131512961	466.04694608773406	37.5
8	536.0	0.8955327348793	467.1076245023662	37.5
8	540.0	0.8965876547311948	466.38545969483647	37.5
8	548.0	0.8935994908862569	469.4680193160431	37.5
8	552.0	0.8971288209695809	468.3647997168361	37.5
8	556.0	0.9031876302630238	467.3687888265931	37.5
8	560.0	0.9042937171820343	465.3555127932764	37.5
8	564.0	0.9086035336312615	465.56793184603646	37.5
8	568.0	0.9055670130569657	464.6389051087895	37.5
8	572.0	0.9114226368083455	465.0951108862248	37.5
8	576.0	0.919356340626146	464.1255362285678	37.5
8	580.0	0.9202965702904907	462.83773179571966	37.5
8	584.0	0.9138772224447025	458.3432758657243	37.5
8	588.0	0.9191958911379243	460.9617915798153	37.5
8	592.0	0.9208231693923311	459.5618732498722	37.5
8	596.0	0.9232470098883286	460.39060370409584	37.5
8	600.0	0.9236581663558959	456.7016130672121	37.5
8	604.0	0.9273486713999963	456.45009625256586	37.5
8	608.0	0.9252280595359875	455.7997477236605	37.5
8	612.0	0.9254298394284597	455.5975198170243	37.5
8	616.0	0.935016288938302	457.1251827080844	37.5
8	620.0	0.9263172362486595	457.97431797540446	37.5
8	624.0	0.9282012342719338	460.4282436127198	37.5
8	628.0	0.9311779756380575	460.622721416681	37.5
8	632.0	0.9288985819857047	462.3856398907084	37.5
8	636.0	0.9372383967601938	460.03103555929374	37.5
8	640.0	0.9292451998744032	456.6002064490248	37.5
8	644.0	0.929066595413836	455.4930077419063	37.5
8	648.0	0.9304324195799982	456.9168004330149	37.5
8	652.0	0.9383597242628164	456.58842112877215	37.5
8	656.0	0.9350252797334252	456.1328846936506	37.5
8	660.0	0.9374090866166669	456.1623724229804	37.5
8	664.0	0.936778068515392	460.0799786365073	37.5
8	668.0	0.9348953431937171	459.2378347447846	37.5
9	0.0	1.0519282104063432	276.63660002699646	37.5
9	4.0	1.0432869820712354	281.9011835416659	37.5
9	8.0	1.0011220122132314	307.671048629871	37.5
9	12.0	0.9376228465787586	310.50097644263707	37.5
9	16.0	0.8981424959350813	306.62468397128634	37.5
9	20.0	0.8844567982780491	307.05809936132204	37.5
9	24.0	0.8752725799282146	307.2099394174573	37.5
9	28.0	0.8749990529904067	298.8055684568473	37.5
9	32.0	0.8709267550072498	297.54077022403703	37.5
9	36.0	0.8797245741873684	326.47050329718684	37.5
9	40.0	0.8819591179715066	324.30374466676113	37.5
9	44.0	0.8814276226531275	325.03820528617126	37.5
9	48.0	0.8835216976205789	301.88087192724925	37.5
9	52.0	0.8936369322120145	300.39618590898624	37.5
9	56.0	0.8965101929081771	299.331940129804	37.5
9	60.0	0.9068436223948668	298.2676728295171	37.5
9	64.0	0.9111086429242152	297.75396024793264	37.5
9	68.0	0.9132335950185939	303.7118982559564	37.5
9	72.0	0.9188332253829321	299.2983844295575	37.5
9	76.0	0.9236824661259794	302.7137602466836	37.5
9	80.0	0.9282516796816868	301.57530338096507	37.5
9	84.0	0.9318231484350155	298.9885294100773	37.5
9	88.0	0.9366486655556889	298.4729091170906	37.5
9	92.0	0.9401948759347577	297.0469375733264	37.5
9	96.0	0.94480459133261	299.19807453821625	37.5
9	100.0	0.9436249885016832	298.5331336565448	37.5
9	104.0	0.9488168430937278	293.7537021852985	37.5
9	108.0	0.9539414807557132	316.02877216490697	37.5
9	112.0	0.9551225864529305	314.1090646123933	37.5
9	116.0	0.9597913767920228	314.67344824027475	37.5
9	120.0	0.9617586396332982	315.01965926502425	37.5
9	124.0	0.9600519145613817	311.06098822626166	37.5
9	128.0	0.9669394878982766	311.87608359525785	37.5
9	132.0	0.9688836514230301	318.6537971151573	37.5
9	136.0	0.9715077620587803	318.6342002418963	37.5
9	140.0	0.9789938626184808	319.4308215213005	37.5
9	144.0	0.9764889365021123	319.43568054111034	37.5
9	148.0	0.9774232072731182	318.1451039319796	37.5
9	152.0	0.9857962383464777	324.8034303810121	37.5
9	156.0	0.9905986301378856	323.79947077590765	37.5
9	160.0	0.9975209825132823	323.451704166911	37.5
9	164.0	1.037735510965992	323.3649241176089	37.5
9	168.0	1.0723165635382141	322.160377933727	37.5
9	172.0	1.076581349952868	326.2479627662942	37.5
9	176.0	1.0478189521116148	321.71835876050585	37.5
9	180.0	0.9775866478639457	319.8393919653524	37.5
9	184.0	0.9390144801456375	319.7177924181768	37.5
9	188.0	0.9253649141897865	315.63622924786057	37.5
9	192.0	0.9140194010060158	315.26688271729864	37.5
9	196.0	0.909764467548422	312.7414742005213	37.5
9	200.0	0.9054974901904345	314.8223103387381	37.5
9	204.0	0.8963290095506176	313.5181577918618	37.5
9	208.0	0.8979075119353401	316.8015691577436	37.5
9	212.0	0.9017722483626183	317.234041347682	37.5
9	216.0	0.8999354075460596	316.84968986042134	37.5
9	220.0	0.9022960350995465	316.2473668425216	37.5
9	224.0	0.9048597701568649	317.6805299002545	37.5
9	228.0	0.907467908967903	315.79130384761	37.5
9	232.0	0.9136898161901643	310.6475040673988	37.5
9	236.0	0.9154744955824905	310.63322096430335	37.5
9	240.0	0.9187513439991901	310.2304188972768	37.5
9	244.0	0.917659196013023	310.82196093927723	37.5
9	248.0	0.9265504009434946	310.1750358353427	37.5
9	252.0	0.9249568313072427	309.89556731889246	37.5
9	256.0	0.9263018693160825	310.72744158460284	37.5
9	260.0	0.9316527137984214	309.3826672171979	37.5
9	264.0	0.9313203980595558	309.9168444287384	37.5
9	268.0	0.9322478534916778	310.2076244525697	37.5
9	272.0	0.9351417683064422	310.01681338010826	37.5
9	276.0	0.9381102616577701	309.98658898978795	37.5
9	280.0	0.9385091121225039	311.3689090434404	37.5
9	284.0	0.9369121348168099	311.8889224946146	37.5
9	288.0	0.950821172019523	354.5678128477771	37.5
9	292.0	0.943233381771336	394.0761518419266	37.5
9	296.0	0.9487476903359086	398.0678208678417	37.5
9	300.0	0.9472550501457206	397.077792946187	37.5
9	304.0	0.9515738910420554	394.1039981991184	37.5
9	308.0	0.947688624687043	395.2430974398352	37.5
9	312.0	0.9555936344733968	395.9769263230752	37.5
9	316.0	0.9512622755744276	392.0040713811715	37.5
9	320.0	0.9572718147560533	391.5252649116729	37.5
9	324.0	0.9524969385747671	391.6988685264217	37.5
9	328.0	0.9652266099976735	388.9242241222747	37.5
9	332.0	0.9624034439732776	388.693934767306	37.5
9	336.0	0.9631118200768557	387.2455670947152	37.5
9	340.0	0.9580057496411142	387.1400307415	37.5
9	344.0	0.9625037663169562	387.04826816378767	37.5
9	348.0	0.964026341302442	385.4769103034434	37.5
9	352.0	0.9623232840274059	383.1652049768699	37.5
9	356.0	0.9662652783038622	382.2953462629337	37.5
9	360.0	0.9647198322436974	383.613396176737	37.5
9	364.0	0.958915241597864	383.3352936672359	37.5
9	368.0	0.9632688615327007	380.9578433227923	37.5
9	372.0	0.9734155455314282	382.3034317606043	37.5
9	376.0	0.9693570343025016	381.7992352646596	37.5
9	380.0	0.9635091844636775	380.8843490650411	37.5
9	384.0	0.967325745289381	378.87247039962455	37.5
9	388.0	0.9744208482965588	378.9429621619877	37.5
9	392.0	0.9757052766122727	378.6088836208457	37.5
9	396.0	0.9683905681488226	378.2379032754605	37.5
9	400.0	0.9705783410195529	380.1922710481451	37.5
9	404.0	0.9721066908341693	378.7189433067458	37.5
9	408.0	0.9700060547824211	378.21512689632544	37.5
9	412.0	0.9744599538447261	377.1329272925034	37.5
9	416.0	0.9736999885972799	375.7629311666216	37.5
9	420.0	0.9772639656803852	377.3868612911445	37.5
9	424.0	0.9741165768168808	376.4102878884329	37.5
9	428.0	0.9716056677694311	374.4826115629643	37.5
9	432.0	0.9716763674707379	374.8394725870345	37.5
9	436.0	0.9730011155393896	374.8876597030893	37.5
9	440.0	0.9771931182968048	374.45139909002177	37.5
9	444.0	0.9748719722156018	373.5365050098843	37.5
9	448.0	0.9746077318273417	375.4258045198832	37.5
9	452.0	0.9729986846085102	373.1977779437139	37.5
9	456.0	0.9837151777608542	377.03662826113	37.5
9	460.0	0.9805302525080015	376.0490877688301	37.5
9	464.0	0.9791995156354172	376.0051142157844	37.5
9	468.0	0.9764215337470555	383.0191097572838	37.5
9	472.0	0.9862175139334545	376.1278650493615	37.5
9	476.0	0.9880147834937949	374.354597134624	37.5
9	480.0	0.9874723628230067	395.678571710094	37.5
9	484.0	0.9844578990804783	389.3403549859901	37.5
9	488.0	0.9903304291403464	390.9440675202013	37.5
9	492.0	0.9864752075044586	389.59874293936	37.5
9	496.0	0.9854537881687678	389.9644648064715	37.5
9	500.0	0.9845705485283069	389.9562104265999	37.5
9	504.0	0.9931296227455454	391.59245198051497	37.5
9	508.0	0.9933823596281808	392.0056923705008	37.5
9	512.0	0.9872424126888791	392.8083238307795	37.5
9	516.0	0.9883085940838516	392.8063785929781	37.5
9	520.0	0.9819784159489142	393.0539603253056	37.5
9	524.0	0.980620599810002	395.2942096033854	37.5
9	528.0	0.9841454797391296	392.26325202533326	37.5
9	532.0	0.98295737074097	394.94507268235577	37.5
9	536.0	0.9845684410809687	393.3654930130192	37.5
9	540.0	0.9896681585343641	394.07415451319326	37.5
9	544.0	0.9930046541726679	393.2652376641398	37.5
9	548.0	0.9920338296237283	392.28829154157125	37.5
9	552.0	0.9969966680190853	391.84653279975765	37.5
9	556.0	1.000122694547053	394.0647923581454	37.5
9	560.0	1.0259017369509742	393.8484693157594	37.5
9	564.0	1.0611686935525295	395.0773159995777	37.5
9	568.0	1.0676113449189402	394.274112663626	37.5
9	572.0	1.063074667432914	395.1681277115603	37.5
9	576.0	1.009619880612107	396.1391665750198	37.5
9	580.0	0.9400402621198994	396.6698354663396	37.5
9	584.0	0.8972746059813519	398.0429686720488	37.5
9	588.0	0.8837145498770231	396.4498445276306	37.5
9	592.0	0.8797599595597012	392.34519620515806	37.5
9	596.0	0.8749145368171456	388.3770588872285	37.5
9	600.0	0.8695957081496107	386.9918880212048	37.5
9	604.0	0.8670528554527369	384.9971688515561	37.5
9	608.0	0.8660701170671228	385.7302568538968	37.5
9	612.0	0.8630161919922028	385.81683277229297	37.5
9	616.0	0.8690474518149273	384.1257882756618	37.5
9	620.0	0.8645582735991362	385.11619548423386	37.5
9	624.0	0.8672669256523368	382.6550170168121	37.5
9	628.0	0.8707342393793663	386.3634376146351	37.5
9	632.0	0.8675158097124597	384.02597109784944	37.5
9	636.0	0.8732198032050472	384.203734899523	37.5
9	640.0	0.8733358431188512	381.73310119173584	37.5
9	644.0	0.8774529031612897	383.0894055990367	37.5
9	648.0	0.8759360451065951	384.4149359898957	37.5
9	652.0	0.8808069544652536	385.2691812428848	37.5
9	656.0	0.8836588586987311	383.7251712987066	37.5
9	660.0	0.8854483244359224	384.2417425341968	37.5
9	664.0	0.888676060792269	385.8903251765447	37.5
9	668.0	0.8852312422158016	385.5293512842695	37.5
11	0.0	1.0633832454026066	1409.898595187594	37.5
11	4.0	1.0831866416537363	1430.6177776156264	37.5
11	8.0	1.0496384725880057	1440.7502686661292	37.5
11	12.0	0.9781794087013186	1434.8041578536966	37.5
11	16.0	0.931450894489385	1438.9977294685584	37.5
11	20.0	0.9110196775131417	1445.264103212396	37.5
11	24.0	0.9001143793532702	1442.1809194120603	37.5
11	28.0	0.8958021151683214	1446.2727916171684	37.5
11	32.0	0.8896144622168823	1445.688048516449	37.5
11	36.0	0.8878421083523288	1451.233362954718	37.5
11	40.0	0.8930301924565662	1453.693820295784	37.5
11	44.0	0.9004806829300107	1446.3069108919603	37.5
11	48.0	0.8980483597417227	1438.8097605569417	37.5
11	52.0	0.9008220450145493	1437.4779523031273	37.5
11	56.0	0.9108811714775903	1439.2954898740195	37.5
11	60.0	0.914189262559679	1436.6301119671432	37.5
11	64.0	0.9210263205081026	1437.409750674712	37.5
11	68.0	0.9224687255771501	1448.5985861556196	37.5
11	72.0	0.9261660193324373	1448.8980963065826	37.5
11	76.0	0.932940750746642	1446.1221736015464	37.5
11	80.0	0.9398076713249833	1447.195857051153	37.5
11	84.0	0.9366208745146234	1446.6040811803316	37.5
11	88.0	0.9407699576047661	1446.0858913153768	37.5
11	92.0	0.9444718816284551	1448.581642737831	37.5
11	96.0	0.9486271817643733	1448.882490008803	37.5
11	100.0	0.9539563850038936	1450.003723316274	37.5
11	104.0	0.9502786496792126	1449.610914915659	37.5
11	108.0	0.9555604316867292	1454.323924185626	37.5
11	112.0	0.9591861383709938	1454.688411557821	37.5
11	116.0	0.963812815437872	1453.9079219264613	37.5
11	120.0	0.967880816805494	1452.988926781655	37.5
11	124.0	0.9628080960673919	1463.9473962007717	37.5
11	128.0	0.9693912696360256	1462.9634039703965	37.5
11	132.0	0.9686842937078115	1462.5527651530083	37.5
11	136.0	0.9689945721398495	1463.0750341613084	37.5
11	140.0	0.9726339095018814	1461.57674519964	37.5
11	144.0	0.9746128794379293	1460.9545037160683	37.5
11	148.0	0.9801309091849182	1460.1177046971247	37.5
11	152.0	0.9769495230252749	1461.1450906422383	37.5
11	156.0	0.9791744434542442	1460.0286366302626	37.5
11	160.0	0.981859945525484	1459.8910682430107	37.5
11	164.0	0.9908994504685841	1460.8052062859963	37.5
11	168.0	0.9948267228920804	1460.2454433312394	37.5
11	172.0	1.0153199510968622	1449.2490713336551	37.5
11	176.0	1.0535399797891283	1451.461748541864	37.5
11	180.0	1.0730689676055853	1452.8300826945792	37.5
11	184.0	1.0606129977604648	1452.558436224178	37.5
11	188.0	1.0145153706246626	1449.343333397986	37.5
11	192.0	0.9612661638783999	1445.2760861983695	37.5
11	196.0	0.9354206544011882	1444.2395268566877	37.5
11	200.0	0.9268096282217164	1446.7206561990463	37.5
11	204.0	0.9185699079476872	1448.3159127395857	37.5
11	208.0	0.9148354648414548	1444.805607907273	37.5
11	212.0	0.9034329851087428	1450.6530825750249	37.5
11	216.0	0.900370321111944	1449.6823540651071	37.5
11	220.0	0.9052818897492588	1447.8143770274285	37.5
11	224.0	0.9057361487184009	1449.1004678035413	37.5
11	228.0	0.8992348861273362	1452.9997114526434	37.5
11	232.0	0.898429451963722	1454.0338744430398	37.5
11	236.0	0.9059920313503339	1451.4314864324388	37.5
11	240.0	0.9121078339505574	1450.2977861420754	37.5
11	244.0	0.908982947470515	1450.569093923348	37.5
11	248.0	0.9162178963485764	1451.3144676127674	37.5
11	252.0	0.9174218686076696	1449.822757504686	37.5
11	256.0	0.9168553614961424	1450.3093657261857	37.5
11	260.0	0.922002345465127	1450.786992341497	37.5
11	264.0	0.9245090879607605	1449.5049473639049	37.5
11	268.0	0.9215081522050725	1450.4884408559858	37.5
11	272.0	0.9283175586068037	1450.3283652151922	37.5
11	276.0	0.9296973249887064	1447.0769136486713	37.5
11	280.0	0.9282763252550772	1446.5138719061074	37.5
11	284.0	0.934677929871771	1447.1566868231885	37.5
11	288.0	0.9471427408970395	1453.8384501028804	37.5
11	292.0	0.9506983952621675	1460.7980359671092	37.5
11	296.0	0.9536751620260818	1457.271718310802	37.5
11	300.0	0.9539776626477143	1457.9251450523666	37.5
11	304.0	0.9587910852025551	1459.1258380650363	37.5
11	308.0	0.9589925523271483	1460.4852079757686	37.5
11	312.0	0.9596168045772254	1461.1105428485555	37.5
11	316.0	0.9541847437958432	1459.5223437669715	37.5
11	320.0	0.9603928396111788	1459.0058648485335	37.5
11	324.0	0.952814805501977	1461.7753271614906	37.5
11	328.0	0.9626356032060388	1457.348373700181	37.5
11	332.0	0.9612667850365344	1458.8342388929875	37.5
11	336.0	0.9634210288405151	1457.8217651307305	37.5
11	340.0	0.962812511147701	1458.8939118414644	37.5
11	344.0	0.9665741344184821	1459.2173276625188	37.5
11	348.0	0.9720772068377682	1457.9151579154498	37.5
11	352.0	0.9682081477822108	1457.811475745269	37.5
11	356.0	0.9710201758394441	1461.4886776202486	37.5
11	360.0	0.96828204683468	1459.1545917823978	37.5
11	364.0	0.9769297218174549	1458.8409725583886	37.5
11	368.0	0.9709494944853236	1459.4032925535034	37.5
11	372.0	0.9724318031034077	1458.834405825427	37.5
11	376.0	0.9730866983657178	1459.3067925679884	37.5
11	380.0	0.9746581786696543	1457.3400808504937	37.5
11	384.0	0.9779371614913963	1460.4520292558386	37.5
11	388.0	0.9778732726161702	1459.307327194112	37.5
11	392.0	0.9822232001014315	1457.8877429454797	37.5
11	396.0	0.9810947917104126	1457.7502409732544	37.5
11	400.0	0.9748513414234561	1455.0576682088392	37.5
11	404.0	0.9787002114370462	1456.7828260128929	37.5
11	408.0	0.9835292936636729	1456.3175790043792	37.5
11	412.0	0.9827225328501235	1456.673624538647	37.5
11	416.0	0.9853893837840363	1456.4933210815443	37.5
11	420.0	0.9847285804761222	1456.0600823919378	37.5
11	424.0	0.9824057969521063	1455.1443604692522	37.5
11	428.0	0.9848693843057241	1455.8693533067692	37.5
11	432.0	0.9846686944106914	1456.2410795687006	37.5
11	436.0	0.9863946383874959	1454.144594830818	37.5
11	440.0	0.9895717292916523	1455.8537190492102	37.5
11	444.0	0.9873596820181246	1455.571436485339	37.5
11	448.0	0.9851117111453667	1461.0774671446047	37.5
11	452.0	0.9898362741672809	1461.9897898253569	37.5
11	456.0	0.9932597577810038	1461.8913270080093	37.5
11	460.0	0.9904815431379962	1460.8162407933453	37.5
11	464.0	0.9932048417260221	1461.4347253596077	37.5
11	468.0	0.9906216446235149	1458.7173896470656	37.5
11	472.0	0.9965636560822041	1460.5961701049937	37.5
11	476.0	0.998633072328552	1459.0348672969262	37.5
11	480.0	0.9963300584898477	1467.2747819475064	37.5
11	484.0	0.9976379776732894	1466.5404443265322	37.5
11	488.0	1.0051376062198305	1468.138691310193	37.5
11	492.0	1.0080370110835917	1467.0888950835913	37.5
11	496.0	1.0059681639648532	1466.577946260055	37.5
11	500.0	1.0110232188971393	1466.9317284532003	37.5
11	504.0	1.0347564904225255	1467.4615724773516	37.5
11	508.0	1.0706330310230636	1466.0319160709855	37.5
11	512.0	1.0832293104556538	1465.9530390902623	37.5
11	516.0	1.0751718614776478	1466.2983952204047	37.5
11	520.0	1.0444712294408571	1465.0523617877311	37.5
11	524.0	0.9659640386259251	1467.3577905512377	37.5
11	528.0	0.9399437495229133	1463.7376351817356	37.5
11	532.0	0.9199498327832115	1461.372173474129	37.5
11	536.0	0.9134675074696557	1456.5534166964264	37.5
11	540.0	0.903819665346571	1454.2645583585463	37.5
11	544.0	0.9068322516587406	1456.0010953196113	37.5
11	548.0	0.8978989015704598	1455.058637323007	37.5
11	552.0	0.8960834445893786	1448.963171383282	37.5
11	556.0	0.8936009168054971	1444.3666076417169	37.5
11	576.0	0.8992540504384345	1454.765061638803	37.5
11	580.0	0.9036395633572566	1457.1677543400892	37.5
11	584.0	0.9038475336678076	1458.9840326105157	37.5
11	588.0	0.9099989477143355	1459.7580063603968	37.5
11	592.0	0.9111628343351854	1460.8522785748423	37.5
11	596.0	0.9138527585728762	1459.2041807632295	37.5
11	600.0	0.9164269000877756	1459.5058122479747	37.5
11	604.0	0.9170775032473536	1461.4563586606273	37.5
11	608.0	0.9174865780804614	1461.4849640269144	37.5
11	612.0	0.9181117667893165	1461.729501320425	37.5
11	616.0	0.9245253892936602	1461.6792632000966	37.5
11	620.0	0.9174079888522163	1460.587105667784	37.5
11	624.0	0.9267787660880031	1461.0403412179503	37.5
11	628.0	0.9269204819400167	1460.2503886985633	37.5
11	632.0	0.9256885428285507	1462.0056315153006	37.5
11	636.0	0.9330499916798619	1460.4193130761355	37.5
11	640.0	0.9281095457441403	1459.9148876246172	37.5
11	644.0	0.931396124287081	1461.296823946536	37.5
11	648.0	0.9274910635940616	1461.833285661773	37.5
11	652.0	0.9255839637164642	1462.416537132215	37.5
11	656.0	0.931723854117475	1461.26644014559	37.5
11	660.0	0.9342577539176681	1461.3927402637992	37.5
11	664.0	0.9341312003425531	1460.5137901115545	37.5
11	668.0	0.9336152359922896	1460.542571430382	37.5
12	0.0	1.104950221151161	1760.229512560681	37.5
12	4.0	1.1193531482916144	1772.6241007770705	37.5
12	8.0	1.105757544749835	1762.6492066984258	37.5
12	12.0	1.0238397816890608	1766.7220306418935	37.5
12	16.0	0.9548924669445178	1774.2800706384223	37.5
12	20.0	0.9340591555974538	1773.4386212015254	37.5
12	24.0	0.9188427500130574	1777.3714759576576	37.5
12	28.0	0.9169161772136483	1772.8894781528925	37.5
12	32.0	0.9118059567222598	1774.3958430994412	37.5
12	36.0	0.9142233040406643	1773.4019911268354	37.5
12	40.0	0.9110456743394508	1772.9582661631805	37.5
12	44.0	0.9166198241982009	1773.7435142599118	37.5
12	48.0	0.9147905650734631	1774.6715955285413	37.5
12	52.0	0.917164315033207	1773.843618514143	37.5
12	56.0	0.9250757619506531	1773.9991917810023	37.5
12	60.0	0.9334875639956871	1775.0171125820973	37.5
12	64.0	0.9324797092828986	1775.5348692792882	37.5
12	68.0	0.9410700888143319	1771.2392183938243	37.5
12	72.0	0.9464118408196963	1773.0536790378649	37.5
12	76.0	0.9571713710337028	1772.0193422511857	37.5
12	80.0	0.9551642107539053	1773.7324785181204	37.5
12	84.0	0.9577650259545492	1769.34121781545	37.5
12	88.0	0.9629151420761114	1772.159577655551	37.5
12	92.0	0.9744091421121839	1770.070564407224	37.5
12	96.0	0.9727319795006255	1771.3968128039112	37.5
12	100.0	0.9759102776143161	1774.3653566452122	37.5
12	104.0	0.9761130299866748	1773.1012552667946	37.5
12	108.0	0.9811746247409803	1773.188581547234	37.5
12	112.0	0.9811567370201653	1774.3989901553985	37.5
12	116.0	0.9885484753286133	1772.22717117915	37.5
12	120.0	0.9891835855161858	1771.341397328405	37.5
12	124.0	0.9887650755276308	1776.33493647714	37.5
12	128.0	0.9910253318860403	1772.7037216792846	37.5
12	132.0	0.9945960062276763	1773.3750416443052	37.5
12	136.0	1.0042660186790682	1772.5119078569965	37.5
12	140.0	1.0014134962502537	1774.8062677525563	37.5
12	144.0	0.9971937700184293	1774.806043193238	37.5
12	148.0	1.0004881369950933	1772.949520483731	37.5
12	152.0	0.9990178277224786	1774.677276922005	37.5
12	156.0	1.0063019773224422	1774.9373669384563	37.5
12	160.0	1.00814306432676	1774.282115964245	37.5
12	164.0	1.0102591580588585	1773.926825893407	37.5
12	168.0	1.0146955105024442	1774.400503640914	37.5
12	172.0	1.0241289370486937	1774.0260376200306	37.5
12	176.0	1.02766233512842	1772.5898315335933	37.5
12	180.0	1.036464796560307	1772.8332521672198	37.5
12	184.0	1.0580867023304865	1772.1717538495282	37.5
12	188.0	1.1042883618994317	1772.1863885196708	37.5
12	192.0	1.1275823668430631	1770.493777919295	37.5
12	196.0	1.107378303769269	1773.2702749753653	37.5
12	200.0	1.0519883368672707	1775.1496490210486	37.5
12	204.0	0.9801437227148396	1776.4211178650442	37.5
12	208.0	0.9549518200624413	1777.8868811356483	37.5
12	212.0	0.9402475793913319	1775.3530362854206	37.5
12	216.0	0.9311393042241061	1776.2752562130584	37.5
12	220.0	0.9319476852983363	1773.3253949212656	37.5
12	224.0	0.9207553471336084	1775.2086024408106	37.5
12	228.0	0.9211520765367143	1774.024888468843	37.5
12	232.0	0.9211518514689605	1775.2316478828343	37.5
12	236.0	0.9193751380867613	1772.3926180206204	37.5
12	240.0	0.9255070271859901	1774.4828790868091	37.5
12	244.0	0.9217315205805666	1774.097071022166	37.5
12	248.0	0.926086479148705	1774.7027422536355	37.5
12	252.0	0.9306794022974088	1770.3541647947395	37.5
12	256.0	0.9380314711715149	1773.3271699490226	37.5
12	260.0	0.9387818958524897	1772.0671693717363	37.5
12	264.0	0.9411423793128797	1773.3354597731218	37.5
12	268.0	0.943320695528222	1771.4171800788763	37.5
12	272.0	0.9434740236873019	1772.5253396407952	37.5
12	276.0	0.9446222352469394	1772.7155518870964	37.5
12	280.0	0.9456462099420405	1772.6925626039308	37.5
12	284.0	0.9486449160723222	1772.6744433531771	37.5
12	288.0	0.9559021164696768	1772.9379269498236	37.5
12	292.0	0.9569582949416405	1772.0608822374054	37.5
12	296.0	0.9584464670504044	1772.2384539263912	37.5
12	300.0	0.9629264168526505	1772.2907152927485	37.5
12	304.0	0.9688342321765198	1772.0542229852033	37.5
12	308.0	0.9657987621203422	1773.0553055974724	37.5
12	312.0	0.9698898994405473	1774.7040233395487	37.5
12	316.0	0.9682683780880434	1774.6244397357666	37.5
12	320.0	0.96952875659908	1772.6314298136388	37.5
12	324.0	0.9747800362814005	1772.7515138293124	37.5
12	328.0	0.9762572310122678	1772.0719722734264	37.5
12	332.0	0.9764555091926876	1774.754746973758	37.5
12	336.0	0.9787231791830889	1772.5539336909994	37.5
12	340.0	0.98022932609784	1771.613334690219	37.5
12	344.0	0.9825366134970958	1770.825646555927	37.5
12	348.0	0.9784552230369643	1771.8227817827712	37.5
12	352.0	0.9791432431454891	1771.895398016071	37.5
12	356.0	0.9853005206826968	1770.9628312455527	37.5
12	360.0	0.9887537734986801	1772.5028331185863	37.5
12	364.0	0.9875346692932406	1773.73884979618	37.5
12	368.0	0.9862244424461616	1773.4498876468856	37.5
12	372.0	0.9903983783299805	1772.4436255736516	37.5
12	376.0	0.9870074701420972	1773.1622112183738	37.5
12	380.0	0.9927772618471995	1772.0717883240943	37.5
12	384.0	0.9904993869423538	1774.143583617012	37.5
12	388.0	0.993146010584884	1772.1628291344962	37.5
12	392.0	0.9956796088554689	1770.4698330084532	37.5
12	396.0	0.9887221193736715	1773.680250837963	37.5
12	400.0	0.9950826084656864	1770.790856926658	37.5
12	404.0	0.9963984981720582	1770.598142498747	37.5
12	408.0	1.0024050838842533	1771.989039521737	37.5
12	412.0	0.9984538351815081	1772.7007310236963	37.5
12	416.0	0.9989925161276996	1771.1709595030547	37.5
12	420.0	0.9983739421263406	1771.9642912871882	37.5
12	424.0	1.0033814563862213	1769.36354994669	37.5
12	428.0	1.001370966475214	1771.752532984655	37.5
12	432.0	1.0022447696001788	1772.6927991743337	37.5
12	436.0	1.0046634175557752	1770.4479178610577	37.5
12	440.0	1.00132817663969	1771.7214381627316	37.5
12	444.0	1.0000129813585388	1770.465809540335	37.5
12	448.0	1.007625177670954	1770.935602442139	37.5
12	452.0	1.003492828245658	1771.211536930672	37.5
12	456.0	1.003078766436298	1770.9747446114684	37.5
12	460.0	1.0104449602303043	1772.254052034799	37.5
12	464.0	1.0097403100596085	1769.7679551710555	37.5
12	468.0	1.0028206691200854	1771.9535167235938	37.5
12	472.0	1.00721464680397	1771.0394882207183	37.5
12	476.0	1.0133619874730344	1769.11907851634	37.5
12	480.0	1.013556051588954	1771.8738599149794	37.5
12	484.0	1.0084204946850743	1770.9495947852222	37.5
12	488.0	1.0155798611528808	1773.6355952605363	37.5
12	492.0	1.0113598487808741	1773.035743125304	37.5
12	496.0	1.0108528954632943	1773.5655416090874	37.5
12	500.0	1.0115416959541337	1773.5921829616389	37.5
12	504.0	1.0208468016350656	1772.8901981362071	37.5
12	508.0	1.0186335423858957	1773.397594308815	37.5
12	512.0	1.0166067684972497	1775.5302650586666	37.5
12	516.0	1.0210463985465577	1771.90926230306	37.5
12	520.0	1.0204635660552228	1770.8477640725769	37.5
12	524.0	1.02491222252664	1771.094645756451	37.5
12	528.0	1.0192474103367766	1770.7971520547028	37.5
12	532.0	1.0225990313626125	1770.8867049643875	37.5
12	536.0	1.0305289733409226	1770.2885210327106	37.5
12	540.0	1.0263665011582703	1772.6028936167745	37.5
12	544.0	1.0330076937689647	1773.163955961359	37.5
12	548.0	1.0334759842303496	1771.201787566189	37.5
12	552.0	1.0451870346009473	1768.27917191583	37.5
12	556.0	1.0592395960947416	1764.836870195151	37.5
12	560.0	1.1001735709869496	1768.000659403093	37.5
12	564.0	1.1288780965836938	1768.6327474921227	37.5
12	568.0	1.1279281202259293	1769.4337596565074	37.5
12	572.0	1.1120619163006364	1769.2536139238275	37.5
12	576.0	1.0283750785574086	1770.9467295567445	37.5
12	580.0	0.9634533659844202	1770.4082948182026	37.5
12	584.0	0.9368428843599462	1772.5170472201646	37.5
12	588.0	0.9257915092540381	1772.4728493702482	37.5
12	592.0	0.9183826206285427	1771.702090069957	37.5
12	596.0	0.9122145658965262	1771.518271083888	37.5
12	600.0	0.905554246000253	1774.5264972566672	37.5
12	604.0	0.900678634445476	1775.8877916267234	37.5
12	608.0	0.898705108643452	1776.526691012401	37.5
12	612.0	0.9035723361758529	1775.5893292564865	37.5
12	616.0	0.9065640448780441	1777.9435024253598	37.5
12	620.0	0.9028456102325857	1775.5165973457204	37.5
12	624.0	0.9026933666898838	1771.7440745946333	37.5
12	628.0	0.9130152324889348	1769.8444992230325	37.5
12	632.0	0.9119624537675503	1769.918849048935	37.5
12	636.0	0.9143023871603139	1771.5777136933475	37.5
12	640.0	0.9157516962297942	1771.0698859236572	37.5
12	644.0	0.9228200441069365	1770.4062087347888	37.5
12	648.0	0.9230337998699357	1771.5573863400332	37.5
12	652.0	0.9219248076091324	1770.5103294470002	37.5
12	656.0	0.929712824057101	1772.005130628584	37.5
12	660.0	0.9267678523367111	1770.596645602345	37.5
12	664.0	0.9352355557682377	1769.716483635419	37.5
12	668.0	0.9281205331098001	1769.9351777854515	37.5
13	0.0	1.023647940775072	999.0129964255608	37.5
13	4.0	1.0543556565241365	1004.998222001006	37.5
13	8.0	1.0413962734463622	1012.5094547811768	37.5
13	12.0	0.9803619581123432	1016.6193183445104	37.5
13	16.0	0.912762000222655	1020.2281840564322	37.5
13	20.0	0.9019514778872657	1003.7536756865796	37.5
13	24.0	0.8805322562735421	1009.0061929585833	37.5
13	28.0	0.8826616693058704	1009.4297839303886	37.5
13	32.0	0.8743246727686198	1009.163262459708	37.5
13	36.0	0.8759039943071555	1010.360274194615	37.5
13	40.0	0.8761848377118829	1008.735811300476	37.5
13	44.0	0.8832293326783203	1003.2350389611388	37.5
13	48.0	0.887931380062783	1016.6160687024784	37.5
13	52.0	0.8899967757325434	1020.7012375601888	37.5
13	56.0	0.89790328100405	1020.4031109246976	37.5
13	60.0	0.901965258813809	1016.5745700574608	37.5
13	64.0	0.9031044447267255	1017.6464177570186	37.5
13	68.0	0.9097715728184078	1026.8797172585917	37.5
13	72.0	0.9157736591013086	1030.109287795285	37.5
13	76.0	0.9188022806623842	1028.6757589482872	37.5
13	80.0	0.924186486241069	1029.8107322282065	37.5
13	84.0	0.9315903992890184	1029.1309750645976	37.5
13	88.0	0.9313915676975035	1029.163010622358	37.5
13	92.0	0.9410733646972393	1026.843806225547	37.5
13	96.0	0.9352084112317289	1026.4951345745503	37.5
13	100.0	0.9364365607285472	1027.2961622174148	37.5
13	104.0	0.9418605658052933	1027.8060956005204	37.5
13	108.0	0.9472216200419687	1019.5591504226164	37.5
13	112.0	0.9474445070534409	1018.5709853999734	37.5
13	116.0	0.9454659875799896	1017.6630131850412	37.5
13	120.0	0.9535998442325785	1017.169966904544	37.5
13	124.0	0.9550262368501322	1037.2925204632356	37.5
13	128.0	0.9528680733677846	1036.456646770694	37.5
13	132.0	0.9567135991361266	1035.4663496441271	37.5
13	136.0	0.9582122811687864	1035.5023882973076	37.5
13	140.0	0.9607654938236081	1033.01733481302	37.5
13	144.0	0.9578990553522321	1032.7559213608336	37.5
13	148.0	0.9627620175700329	1033.1325740166808	37.5
13	152.0	0.9654765612620939	1034.5708370409193	37.5
13	156.0	0.9683912470051901	1034.788732096507	37.5
13	160.0	0.9687483337620861	1033.7016607537237	37.5
13	164.0	0.9792057527446283	1034.3261964584428	37.5
13	168.0	0.9780751706818339	1035.7105857187223	37.5
13	172.0	0.9897974593331547	1022.8582218876656	37.5
13	176.0	0.9926051026353867	1027.5531908486175	37.5
13	180.0	1.0073571215734387	1030.9088232217125	37.5
13	184.0	1.0273521390943334	1030.4762186901569	37.5
13	188.0	1.0480472115772055	1027.1392546721106	37.5
13	192.0	1.0443551806421236	1025.3169834127873	37.5
13	196.0	1.0225521930186625	1022.235545150823	37.5
13	200.0	0.9552081485027829	1020.0768151770152	37.5
13	204.0	0.9281465546501816	1020.1370617810504	37.5
13	208.0	0.9146603094588556	1017.778854961278	37.5
13	212.0	0.9132826843678988	1027.1226468896848	37.5
13	216.0	0.9008877778312555	1025.23403293612	37.5
13	220.0	0.9027029569181062	1023.873250764364	37.5
13	224.0	0.9009724689570829	1019.360450067646	37.5
13	228.0	0.900954738088119	1022.2949670809512	37.5
13	232.0	0.898060752121026	1021.774715120996	37.5
13	236.0	0.9012509128212917	1022.8565527942732	37.5
13	240.0	0.9036712783933688	1021.2323062549395	37.5
13	244.0	0.9043595073792323	1023.2329211225084	37.5
13	248.0	0.904917880747892	1019.340845006706	37.5
13	252.0	0.9070850122587751	1023.0296981384882	37.5
13	256.0	0.9101736192071248	1021.0930711978992	37.5
13	260.0	0.9117726323927405	1021.5176721966992	37.5
13	264.0	0.9140405112604808	1022.7784414100332	37.5
13	268.0	0.9181276173807805	1023.7883926561648	37.5
13	272.0	0.9214215169034438	1021.8529371827952	37.5
13	276.0	0.918331811051767	1020.4478182132387	37.5
13	280.0	0.9205433983418573	1020.0960882306282	37.5
13	284.0	0.9235105257765165	1021.7971873913312	37.5
13	288.0	0.9378431152330391	1034.7249616314646	37.5
13	292.0	0.9334838574186941	1036.7796093944462	37.5
13	296.0	0.9383043928513068	1036.6310419481197	37.5
13	300.0	0.9400062084005423	1038.9550664058213	37.5
13	304.0	0.9436630897506223	1037.2625425358367	37.5
13	308.0	0.9440913213618958	1037.730514047942	37.5
13	312.0	0.946494908714202	1038.463942066334	37.5
13	316.0	0.9423423481623376	1039.5059686403931	37.5
13	320.0	0.9539356656297447	1041.292561479383	37.5
13	324.0	0.9484915463339312	1042.1088484533304	37.5
13	328.0	0.9488604428765263	1039.7066625487705	37.5
13	332.0	0.9507363096947344	1040.6948154386266	37.5
13	336.0	0.9515809012837657	1038.9064438548191	37.5
13	340.0	0.9479528616985079	1038.8044048984798	37.5
13	344.0	0.9511434125899311	1039.042675848913	37.5
13	348.0	0.9569421052288178	1039.1339152643084	37.5
13	352.0	0.95316732775561	1040.4812463979365	37.5
13	356.0	0.9544765329622052	1037.562522826293	37.5
13	360.0	0.9555992788210206	1036.626376363562	37.5
13	364.0	0.9585182826795927	1037.202260132036	37.5
13	368.0	0.9618234457203348	1037.2147558500378	37.5
13	372.0	0.9566895544074487	1037.0377865714736	37.5
13	376.0	0.9627136994971183	1036.411769797081	37.5
13	380.0	0.9639364383432197	1037.4209944416514	37.5
13	384.0	0.9621480460144287	1038.29735295458	37.5
13	388.0	0.9630434144794179	1038.6451573935751	37.5
13	392.0	0.9586399610133041	1038.7878239425936	37.5
13	396.0	0.9636856367437734	1039.036825099765	37.5
13	400.0	0.9661367493790588	1037.9426989203037	37.5
13	404.0	0.9628007028433031	1037.0795673683726	37.5
13	408.0	0.9728466002184402	1037.7491088074487	37.5
13	412.0	0.9643069383940028	1036.856992619786	37.5
13	416.0	0.964583203555816	1036.920475260759	37.5
13	420.0	0.9698808387230314	1038.5236210836972	37.5
13	424.0	0.968328720146457	1037.3320186457197	37.5
13	428.0	0.9722300692630599	1037.0193091861672	37.5
13	432.0	0.9720146415409812	1035.877984195767	37.5
13	436.0	0.972629280474547	1036.907753341298	37.5
13	440.0	0.9724196796070861	1037.1419832839822	37.5
13	444.0	0.9725708754965603	1036.2326913115237	37.5
13	448.0	0.973623699099958	1034.2119084338522	37.5
13	452.0	0.9768971526059703	1030.7180736994735	37.5
13	456.0	0.9737455364239761	1031.8062303828362	37.5
13	460.0	0.9784867069751605	1032.6338952095289	37.5
13	464.0	0.9764311897799698	1032.293300401955	37.5
13	468.0	0.9766322781121116	1029.5687843140838	37.5
13	472.0	0.9774195636264834	1031.67031589955	37.5
13	476.0	0.9821017112619155	1031.1139013243576	37.5
13	480.0	0.9676203485553376	1033.6000349570604	37.5
13	484.0	0.9804513523742202	1038.6979092865124	37.5
13	488.0	0.9779736223339098	1037.2783686862276	37.5
13	492.0	0.9793754068957993	1039.1245680500042	37.5
13	496.0	0.9853094438408385	1039.3788278292593	37.5
13	500.0	0.978506782985711	1041.2916782593395	37.5
13	504.0	0.9838977258650481	1042.7823609224524	37.5
13	508.0	0.9839702071916899	1042.903904620287	37.5
13	512.0	0.9784120740396652	1040.0510338079428	37.5
13	516.0	0.9763425099628059	1039.927290802042	37.5
13	520.0	0.9763762583138833	1040.4958886565123	37.5
13	524.0	0.9734989985410737	1039.6168564038014	37.5
13	528.0	0.979427182618751	1040.4168748298337	37.5
13	532.0	0.9680041642171185	1039.2957130096734	37.5
13	536.0	0.9754747479275067	1040.077537339136	37.5
13	540.0	0.9806962958190167	1039.3153286122688	37.5
13	544.0	0.9828810119447297	1039.5651882447987	37.5
13	548.0	0.9904230786751648	1038.4703172151198	37.5
13	552.0	1.0246483156832782	1037.2927296893408	37.5
13	556.0	1.0486825140280067	1037.4858616533645	37.5
13	560.0	1.04842921175091	1036.412102017944	37.5
13	564.0	1.0333793405279075	1036.9198572853315	37.5
13	568.0	0.9773340093332211	1036.2029755886902	37.5
13	572.0	0.9245411035252028	1034.6819296970327	37.5
13	576.0	0.904976148329979	1034.3956833487848	37.5
13	580.0	0.896623362057223	1030.8870819581316	37.5
13	584.0	0.8884946235470826	1032.573189333045	37.5
13	588.0	0.8829850301750465	1032.1051383501592	37.5
13	592.0	0.884079136002904	1030.8339902837797	37.5
13	596.0	0.880678681913423	1030.8447272619871	37.5
13	600.0	0.8806794981308107	1033.8488642358427	37.5
13	604.0	0.8853692414874413	1032.9838410881246	37.5
13	608.0	0.8801225849300482	1032.910660934608	37.5
13	612.0	0.8833192228035278	1034.4878127145748	37.5
13	620.0	0.8841494391675494	1034.3176859607595	37.5
13	624.0	0.8807465138674044	1031.678534469793	37.5
13	628.0	0.8860971630065475	1032.512850905705	37.5
13	632.0	0.8884107722779424	1033.8667010637175	37.5
13	636.0	0.8852778332460187	1029.8388716892375	37.5
13	640.0	0.894466116469794	1030.609623618213	37.5
13	644.0	0.8925630079407086	1030.4361439547015	37.5
13	648.0	0.9028143019411347	1033.03663095658	37.5
13	652.0	0.8995805635268661	1033.2604828706512	37.5
13	656.0	0.9001203898091743	1037.0265835563928	37.5
13	660.0	0.9006387815905658	1035.2247668164764	37.5
13	664.0	0.8995339261314199	1035.2626888969703	37.5
13	668.0	0.9047456932312496	1036.8699905538651	37.5
14	0.0	1.0515248940247814	1153.674387767386	37.5
14	4.0	1.0876059389366377	1144.0523798405577	37.5
14	8.0	1.0779160003133537	1154.6451419541263	37.5
14	12.0	1.0302783848493364	1153.205170986147	37.5
14	16.0	0.9494933282146814	1154.538629473239	37.5
14	20.0	0.9153680585463813	1150.1163536620588	37.5
14	24.0	0.9029203268603745	1157.4421748888396	37.5
14	28.0	0.8990757119033377	1157.5434252472112	37.5
14	32.0	0.8919210793447909	1157.106459322453	37.5
14	36.0	0.8928893162386077	1158.4706155715446	37.5
14	40.0	0.8928018259240464	1158.5977916867032	37.5
14	44.0	0.8941160323108144	1149.8738008962498	37.5
14	48.0	0.8979198143586647	1160.092543901197	37.5
14	52.0	0.9020244077761761	1158.328163220382	37.5
14	56.0	0.9079664633796722	1156.9166705552082	37.5
14	60.0	0.9136602793687898	1157.9155768151238	37.5
14	64.0	0.9199836557841035	1158.807362520952	37.5
14	68.0	0.9215979711964487	1164.8145775117353	37.5
14	72.0	0.9303775749352536	1165.3357760394892	37.5
14	76.0	0.9339979411263521	1165.0789206392014	37.5
14	80.0	0.9388954550013175	1165.7490446296154	37.5
14	84.0	0.9410236781807867	1167.1181852328102	37.5
14	88.0	0.9480399300407809	1168.080708200166	37.5
14	92.0	0.9511750284957134	1166.8132906268436	37.5
14	96.0	0.9515201301110605	1167.2647422787174	37.5
14	100.0	0.9591651620149357	1167.7298828419075	37.5
14	104.0	0.9565206970200261	1167.869208538771	37.5
14	108.0	0.9590914750102907	1174.225126276632	37.5
14	112.0	0.9618540189480769	1174.0684867103266	37.5
14	116.0	0.9664997554755027	1173.1933292424796	37.5
14	120.0	0.9717161595770916	1173.4416896423734	37.5
14	124.0	0.9677540190434265	1179.945119723286	37.5
14	128.0	0.9708585004988701	1180.2170112302233	37.5
14	132.0	0.9806373057537083	1180.866525918215	37.5
14	136.0	0.9780203102162842	1180.5522850870086	37.5
14	140.0	0.9773470129106505	1177.843575733722	37.5
14	144.0	0.9809504187927713	1177.5330983234317	37.5
14	148.0	0.9849251565930786	1176.0486482638637	37.5
14	152.0	0.9868340403165653	1175.7165579022255	37.5
14	156.0	0.9922833625264161	1176.8477385976898	37.5
14	160.0	0.9957690087172143	1175.7161903395072	37.5
14	164.0	1.005378366958738	1176.4817580717252	37.5
14	168.0	1.022980062704081	1177.8501865189708	37.5
14	172.0	1.0580439312939167	1168.6934956229502	37.5
14	176.0	1.083409026384624	1173.0961544680663	37.5
14	180.0	1.0838566702361523	1173.5319711706982	37.5
14	184.0	1.044782372003044	1173.1186734819144	37.5
14	188.0	0.983927421271096	1171.669655556835	37.5
14	192.0	0.9529632982713612	1172.5394663138482	37.5
14	196.0	0.9364454045836175	1172.9232461514027	37.5
14	200.0	0.9224795691676378	1171.9908162201848	37.5
14	204.0	0.917379969384478	1172.715569820154	37.5
14	208.0	0.9142146772325856	1167.6924984935304	37.5
14	212.0	0.9111490138895658	1166.8931357791942	37.5
14	216.0	0.9093300893328744	1165.2437484367645	37.5
14	220.0	0.909176318547032	1164.5906093410183	37.5
14	224.0	0.9126982785282182	1161.3267508120812	37.5
14	228.0	0.9129029373396219	1161.4427519197473	37.5
14	232.0	0.9137036001376798	1165.9072500810958	37.5
14	236.0	0.9200462259834284	1164.1333867768562	37.5
14	240.0	0.9214893255158786	1165.28873339112	37.5
14	244.0	0.9178232100070095	1161.3906170475825	37.5
14	248.0	0.9266006546880763	1161.8400586069415	37.5
14	252.0	0.9299893253698729	1165.0460488752822	37.5
14	256.0	0.9306806305928655	1164.27002942676	37.5
14	260.0	0.93239910103151	1165.8721432898124	37.5
14	264.0	0.9338870465343247	1165.5960593112131	37.5
14	268.0	0.9366839533067115	1165.4929398822458	37.5
14	272.0	0.9410237799666858	1164.8535653938986	37.5
14	276.0	0.9445839006430718	1162.0311783021375	37.5
14	280.0	0.9434819653445923	1164.9999326367638	37.5
14	284.0	0.9459567823228646	1163.9007405055454	37.5
14	288.0	0.95880691224182	1178.1438073102229	37.5
14	292.0	0.955696793119593	1178.9143208306093	37.5
14	296.0	0.9583777350799816	1181.4785985351955	37.5
14	300.0	0.9587331377418855	1180.282706988825	37.5
14	304.0	0.9620267838704677	1181.8869141608911	37.5
14	308.0	0.9646170714186056	1178.9609828054372	37.5
14	312.0	0.9581833560425892	1179.7972718001504	37.5
14	316.0	0.9641195067532357	1180.2597433977903	37.5
14	320.0	0.9645207438697698	1180.219682882088	37.5
14	324.0	0.9712455229351384	1179.659470769527	37.5
14	328.0	0.9695174088671608	1178.4860994379212	37.5
14	332.0	0.9712818178114107	1179.6296307466728	37.5
14	336.0	0.9784361453156591	1178.7227552350464	37.5
14	340.0	0.9717095524568505	1177.758522500451	37.5
14	344.0	0.975778404364338	1180.007659305552	37.5
14	348.0	0.9818942250966246	1179.4276548266766	37.5
14	352.0	0.9732193817758551	1178.9495583964708	37.5
14	356.0	0.9760688082780367	1176.354314649643	37.5
14	360.0	0.9805153912386929	1178.3424230427077	37.5
14	364.0	0.9801199620626612	1176.915955044937	37.5
14	368.0	0.978980880565991	1178.5148105820874	37.5
14	372.0	0.9813050837574822	1177.4859363123287	37.5
14	376.0	0.9841904598716379	1176.9786193934665	37.5
14	380.0	0.9822161611960445	1176.6985076699889	37.5
14	384.0	0.9858817895614088	1177.5301498331223	37.5
14	388.0	0.9880226809471235	1176.1431136618032	37.5
14	392.0	0.9836690486188032	1175.7321621744582	37.5
14	396.0	0.9924153560455043	1176.4825005065568	37.5
14	400.0	0.9899900744301141	1175.5984472295545	37.5
14	404.0	0.9933306735613112	1175.7640618076157	37.5
14	408.0	0.9941621354480649	1175.009087407393	37.5
14	412.0	0.9904647526211109	1173.1870031206208	37.5
14	416.0	0.9915036141144287	1175.0518810375636	37.5
14	420.0	0.9954405553979495	1176.0682749153495	37.5
14	424.0	0.9931366492452744	1172.8631311399365	37.5
14	428.0	0.9955216182063549	1176.60105721305	37.5
14	432.0	0.9961349632360862	1174.3026119282183	37.5
14	436.0	0.9986823297569031	1173.2053873005243	37.5
14	440.0	1.000918896014428	1173.5675283661776	37.5
14	444.0	1.0007669721333974	1173.78329256466	37.5
14	448.0	1.0030942448286608	1175.4581331599422	37.5
14	452.0	1.0031281299768144	1173.8108918893563	37.5
14	456.0	1.0048371838021923	1174.7126494979518	37.5
14	460.0	1.0059966143631662	1174.9910940203556	37.5
14	464.0	1.0054481522151772	1174.5234946011817	37.5
14	468.0	1.0132997513178137	1172.6771120743797	37.5
14	472.0	1.0181927649880964	1173.5734572267886	37.5
14	476.0	1.022595438437166	1172.4963512039142	37.5
14	480.0	1.035235593487918	1179.280153114987	37.5
14	484.0	1.072168893925907	1176.6879832462805	37.5
14	488.0	1.1000440367070916	1176.3409807934124	37.5
14	492.0	1.0930879073967184	1177.0699778863373	37.5
14	496.0	1.0742183316029403	1177.0143250942265	37.5
14	500.0	0.9948381972498496	1177.296111757687	37.5
14	504.0	0.9556696028203537	1176.164734703345	37.5
14	508.0	0.9367972176502416	1176.440041407703	37.5
14	512.0	0.9293920823686032	1176.23778871018	37.5
14	516.0	0.9241339349117937	1174.8014214949533	37.5
14	520.0	0.9215994778105452	1175.012766777036	37.5
14	524.0	0.9170798841765836	1175.213037978505	37.5
14	528.0	0.9201008907370737	1176.2126062654866	37.5
14	532.0	0.9094826873501834	1175.5718640133034	37.5
14	536.0	0.9107883875697188	1173.370047063666	37.5
14	540.0	0.9143165645966804	1174.965881545818	37.5
14	544.0	0.9135976149256235	1174.0160486304162	37.5
14	548.0	0.9167047496809381	1175.5108338658415	37.5
14	552.0	0.9127217469267205	1167.840964792442	37.5
14	556.0	0.9176368974420034	1171.3648017788196	37.5
14	560.0	0.9234956862524968	1172.3852849100958	37.5
14	564.0	0.9257434900153566	1174.644200659885	37.5
14	568.0	0.9234923897326582	1174.8686370108203	37.5
14	572.0	0.9230001151113438	1173.698583722827	37.5
14	576.0	0.9265409863572951	1175.2138287356593	37.5
14	580.0	0.9256259266104968	1176.5808208724975	37.5
14	584.0	0.9265637025812876	1176.0559542923318	37.5
14	588.0	0.9336105454280268	1175.4646931368045	37.5
14	592.0	0.9340639380959419	1176.1397262511505	37.5
14	596.0	0.9385020929275971	1174.473286721318	37.5
14	600.0	0.9335169232045495	1176.3928882288442	37.5
14	604.0	0.9399863611764737	1178.392274613385	37.5
14	608.0	0.9416968196900184	1176.5560683180531	37.5
14	612.0	0.9386966304232207	1177.096839179674	37.5
14	616.0	0.9418033489746338	1176.4046215735384	37.5
14	620.0	0.9417451229968825	1178.1320870385532	37.5
14	624.0	0.9430144574005422	1177.4922133999892	37.5
14	628.0	0.9478526882323168	1177.0935376645157	37.5
[truncated: 15,441 more rows]
