# Supplementary material for: Mechanistic origins of temperature scaling in the early embryonic cell cycle
Source: Nat Commun. 2025 Aug 28;16:8045. doi: 10.1038/s41467-025-62918-0 (PMC12394406; doi:10.1038/s41467-025-62918-0)
Supplement: Supplementary file 12 — Source Data [file 41467_2025_62918_MOESM12_ESM.zip › Source_Data_NatComm/Fig4/09-20-24/Pos33_processed_spots.csv]

TRACK_ID	TIME	RATIO	POSITION_X	RADIUS
0	0.0	0.9317824666586808	254.83641351573465	37.5
0	4.0	0.9331552971153465	258.3548059656167	37.5
0	8.0	0.8985366610928518	251.9363358898956	37.5
0	12.0	0.8393739347433835	255.29919115557595	37.5
0	16.0	0.8138018026684567	252.83027918058917	37.5
0	20.0	0.7986843744283848	254.04122567260225	37.5
0	24.0	0.78758849037183	254.37282388395943	37.5
0	28.0	0.7912055182770209	254.67123658585828	37.5
0	32.0	0.7926497016900146	256.7630669450922	37.5
0	36.0	0.7869179835770661	252.0386536045852	37.5
0	40.0	0.787407499291465	255.1327638867745	37.5
0	44.0	0.7961953664281107	253.5226004905048	37.5
0	48.0	0.7977021885282494	253.7310746581214	37.5
0	52.0	0.8042900538681386	252.04710480627477	37.5
0	56.0	0.806909727162108	250.1622992703071	37.5
0	60.0	0.8134364365412506	252.4139932596376	37.5
0	64.0	0.8159269565620996	258.06104910672366	37.5
0	68.0	0.8232531676228856	255.187736795242	37.5
0	72.0	0.8250942014557641	254.9130573606104	37.5
0	76.0	0.8280469419217446	255.27033155998748	37.5
0	80.0	0.8277968112780549	253.3197100392165	37.5
0	84.0	0.8331899112937898	255.2900138848598	37.5
0	88.0	0.8333289833232985	254.14628731063124	37.5
0	92.0	0.8353494530631226	254.8069738247453	37.5
0	96.0	0.8394026106313828	255.73661898691049	37.5
0	100.0	0.8415919290914134	254.01734484129747	37.5
0	104.0	0.8463142905074679	255.4992202068398	37.5
0	108.0	0.8478220750791283	254.82108106963088	37.5
0	112.0	0.8475186443233292	255.41766769678648	37.5
0	116.0	0.8518406956245697	256.89094203704235	37.5
0	120.0	0.8499655488737623	255.9894613251365	37.5
0	124.0	0.8517856944733445	256.4297738962623	37.5
0	128.0	0.8550843784195324	256.5978685368901	37.5
0	132.0	0.8537824484917833	254.8114058073197	37.5
0	136.0	0.8574195582352117	255.72404028143373	37.5
0	140.0	0.8609417957018826	255.52480469645928	37.5
0	144.0	0.8657292930284898	255.21548271167484	37.5
0	148.0	0.8606229472899805	256.17186767617545	37.5
0	152.0	0.8632156973940849	253.02358716870407	37.5
0	156.0	0.8685932678017526	255.10904680674275	37.5
0	160.0	0.8738208747412352	252.7847985071106	37.5
0	164.0	0.8885883173150391	253.37066660097187	37.5
0	168.0	0.9167158270821739	253.147372942882	37.5
0	172.0	0.9411626636609521	254.2627386150421	37.5
0	176.0	0.933315563206929	255.17834210072863	37.5
0	180.0	0.8797653464664207	255.96066015604836	37.5
0	184.0	0.832538983827673	259.0162452715967	37.5
0	188.0	0.8149114298588925	258.60510217471995	37.5
0	192.0	0.8078313151567241	257.6320887576272	37.5
0	196.0	0.8019475525560839	257.1800632507956	37.5
0	200.0	0.8047479363814467	254.5563733685368	37.5
0	204.0	0.7940844101401056	254.4396996160162	37.5
0	208.0	0.7945691655223834	251.2469448752664	37.5
0	212.0	0.7960115280433092	249.8836839091825	37.5
0	216.0	0.7995341296883938	251.13869038228304	37.5
0	220.0	0.8034179963198023	247.10338274760315	37.5
0	224.0	0.8031772822893793	248.0227422728592	37.5
0	228.0	0.808824890990756	250.1447732905063	37.5
0	232.0	0.8045230153679618	248.7614249528294	37.5
0	236.0	0.8156810336587621	250.6142581519304	37.5
0	240.0	0.8097830941127339	248.6142473299924	37.5
0	244.0	0.8213452463916915	250.2794475060645	37.5
0	248.0	0.818203773258451	247.55324540296883	37.5
0	252.0	0.8209522616598711	250.7830033997572	37.5
0	256.0	0.8246545853520836	248.69364950541987	37.5
0	260.0	0.8274326762559834	249.74763685699816	37.5
0	264.0	0.8290001860874795	250.85218609830332	37.5
0	268.0	0.8302626184593267	252.24622132404883	37.5
0	272.0	0.8290444235539693	253.0803985539932	37.5
0	276.0	0.8302057183778018	253.07135777867737	37.5
0	280.0	0.8318308204241396	253.026788533453	37.5
0	284.0	0.8378021577224921	252.54159319677856	37.5
0	288.0	0.8361169820398819	254.8589412301844	37.5
0	292.0	0.8390022194356214	258.0062275221271	37.5
0	296.0	0.8416848955951493	256.05292778539626	37.5
0	300.0	0.8376654403321274	254.20540343955943	37.5
0	304.0	0.8393052655914737	256.6795585969521	37.5
0	308.0	0.8451799135210064	256.93089099207765	37.5
0	312.0	0.844094669749369	256.49387276162275	37.5
0	316.0	0.8479854297578927	257.55872888126885	37.5
0	320.0	0.8490128109764836	257.96627339215826	37.5
0	324.0	0.844748367692062	256.55653170399063	37.5
0	328.0	0.8475960686984534	257.30100920324446	37.5
0	332.0	0.854477565890706	256.988353071869	37.5
0	336.0	0.8489547301107198	256.6340119505508	37.5
0	340.0	0.8522754728636763	257.0644698283723	37.5
0	344.0	0.8506469789498737	256.70498397787617	37.5
0	348.0	0.8559641477663662	256.66300100473654	37.5
0	352.0	0.8574084352303354	257.7924760743533	37.5
0	356.0	0.8533149737111145	256.15714088196813	37.5
0	360.0	0.8589274912210633	257.19362932407364	37.5
0	364.0	0.8603079434116712	255.6310147424429	37.5
0	368.0	0.85919619265407	255.66958715690032	37.5
0	372.0	0.8582984227272221	255.1127601009516	37.5
0	376.0	0.8634745764594067	257.7714683724481	37.5
0	380.0	0.8645086169404185	257.80289366271205	37.5
0	384.0	0.8637562842643292	257.666187680216	37.5
0	388.0	0.8638120114626036	257.0045394431683	37.5
0	392.0	0.8632833103452286	255.5420084941208	37.5
0	396.0	0.8657668849634746	256.21427168922924	37.5
0	400.0	0.8647040641770194	256.1039856227628	37.5
0	404.0	0.8714842157193067	254.6742911675632	37.5
0	408.0	0.8673000737750913	255.1589073214597	37.5
0	412.0	0.8681278331975238	254.32745949917495	37.5
0	416.0	0.8706423889936724	254.1174123251677	37.5
0	420.0	0.871426577070188	257.16992125235294	37.5
0	424.0	0.8790434025050532	257.65586672340515	37.5
0	428.0	0.8821174664082612	258.99680218992074	37.5
0	432.0	0.881990532119355	259.45481085325054	37.5
0	436.0	0.8871893169386726	258.9028316746322	37.5
0	440.0	0.8927472076865764	258.6908684559335	37.5
0	444.0	0.9245414478113745	258.5705851833943	37.5
0	448.0	0.940921004171356	259.62688427611465	37.5
0	452.0	0.9393223208619838	259.5252509006743	37.5
0	456.0	0.9123870689848289	259.94151670954227	37.5
0	460.0	0.8583293436121794	260.5632832338706	37.5
0	464.0	0.8167768806578327	264.1322539983793	37.5
0	468.0	0.8086311278918867	262.818135389271	37.5
0	472.0	0.8004112388060227	263.6886848138997	37.5
0	476.0	0.7984919484289341	264.0661171277801	37.5
0	480.0	0.7933941088576575	259.7434796066468	37.5
0	484.0	0.7929722160664524	258.650031386003	37.5
0	488.0	0.7922949041435714	258.18123515699244	37.5
0	492.0	0.7951817543294283	259.7904552883556	37.5
0	496.0	0.7932309625195605	259.5682005942114	37.5
0	500.0	0.7971660742563159	257.4990775177558	37.5
0	504.0	0.8002012751202408	259.79056168013386	37.5
0	508.0	0.8030444759219492	257.9274177759772	37.5
0	512.0	0.80412570352027	258.30584488199025	37.5
0	516.0	0.8024815759474252	256.20278937433955	37.5
0	520.0	0.8079078422115444	256.5270351224528	37.5
0	524.0	0.8115494261469116	257.05966638423	37.5
0	528.0	0.8101588447881868	255.2870548574149	37.5
0	532.0	0.8122920277470302	254.3478140047764	37.5
0	536.0	0.8121641049738585	254.8159030630974	37.5
0	540.0	0.821970631158923	256.9236327368606	37.5
0	544.0	0.8158875329023063	257.4836135131632	37.5
0	548.0	0.8191060975974951	255.17032538232635	37.5
0	552.0	0.8199130728376066	258.43744604915923	37.5
0	556.0	0.8240797760326888	259.024291961125	37.5
0	560.0	0.8204242650686054	257.2253168270496	37.5
0	564.0	0.8276256409717468	257.7620115100576	37.5
0	568.0	0.828855609439293	259.4425290323328	37.5
0	572.0	0.8308893716912148	257.6361216243059	37.5
0	576.0	0.8303980508867248	255.55893321773675	37.5
0	580.0	0.8284811536820688	259.6269854158923	37.5
0	584.0	0.8310817596348102	260.5547025822784	37.5
0	588.0	0.8345576684047183	260.09499458873	37.5
0	592.0	0.8366082348891548	258.9942854556165	37.5
0	596.0	0.8367600271503968	257.67679341297503	37.5
0	600.0	0.838354928401147	260.5995175641329	37.5
0	604.0	0.8362269898057907	258.6347844808499	37.5
0	608.0	0.835154700380581	259.21590769023726	37.5
0	612.0	0.8376804676693207	257.308045757505	37.5
0	616.0	0.8400362937026132	255.3830162826282	37.5
0	620.0	0.842681459485537	255.88297107126832	37.5
0	624.0	0.8386424946646418	254.42311960903405	37.5
0	628.0	0.8418083315280853	254.6088193752064	37.5
0	632.0	0.8399453067159032	254.6458604472845	37.5
0	636.0	0.8394956063015429	254.37615882637087	37.5
0	640.0	0.8455057286009471	255.2504083684817	37.5
0	644.0	0.8448313040926314	253.95193101017776	37.5
0	648.0	0.8455972052102338	253.31082333234144	37.5
0	652.0	0.8440179534205032	253.52071301046632	37.5
0	656.0	0.8446888820103791	254.71608773905388	37.5
0	660.0	0.848335122226892	253.46738201106555	37.5
0	664.0	0.8462127243459718	253.7417776403014	37.5
0	668.0	0.8454236616755932	252.840517360384	37.5
1	0.0	1.028915084937025	865.3473290838983	37.5
1	4.0	1.0249258314963487	869.756162515175	37.5
1	8.0	0.9930389247940168	866.8940564533202	37.5
1	12.0	0.9144543565703119	864.0691314013583	37.5
1	16.0	0.8889048305965324	865.5598729755001	37.5
1	20.0	0.872284074891742	865.6589128976071	37.5
1	24.0	0.8710563083234131	867.0624678827959	37.5
1	28.0	0.8638834592162455	867.2423312556103	37.5
1	32.0	0.8690006170721802	876.3657969521203	37.5
1	36.0	0.9012092932584506	880.7391664761	37.5
1	40.0	0.9065887636231763	865.9080115869491	37.5
1	44.0	0.9169429111181276	862.1060738532448	37.5
1	48.0	0.9240158111062465	869.2973875276324	37.5
1	52.0	0.9365625467659626	868.1502203596647	37.5
1	56.0	0.9352878271950189	867.1628673407832	37.5
1	60.0	0.9401616358324152	868.2806279535386	37.5
1	64.0	0.9465992265779514	865.9411091626437	37.5
1	68.0	0.9250012965195273	878.1969490215668	37.5
1	72.0	0.9293609112496178	876.0243219762712	37.5
1	76.0	0.9346008232436905	881.003678440132	37.5
1	80.0	0.9416793679972206	881.7136296648604	37.5
1	84.0	0.9304838821712954	885.418548301647	37.5
1	88.0	0.9421505026562361	885.3157549270412	37.5
1	92.0	0.9423297654017218	887.8963156852685	37.5
1	96.0	0.948692257355818	885.2075190431493	37.5
1	100.0	0.9498092535036646	882.4547925859265	37.5
1	104.0	0.9489482666233517	880.1701173997715	37.5
1	108.0	0.9564872369426891	881.4376725614775	37.5
1	112.0	0.9565381267973692	880.0536448030566	37.5
1	116.0	0.9595630796669826	881.9621967676102	37.5
1	120.0	0.959737608093091	879.6196192595935	37.5
1	124.0	0.9664383957807086	881.3629355296893	37.5
1	128.0	0.967664333299719	881.5599874832396	37.5
1	132.0	0.9723888808130136	881.5066941821416	37.5
1	136.0	0.9716050217181593	882.279123612391	37.5
1	140.0	0.9768917566511277	880.2200039902027	37.5
1	144.0	0.9799445171438963	880.2503626981741	37.5
1	148.0	0.9814860672838075	881.8834933405257	37.5
1	152.0	0.9802477915669708	880.7931385097918	37.5
1	156.0	0.9941631617306073	882.0359016981887	37.5
1	160.0	1.0195859454591925	879.1446877831075	37.5
1	164.0	1.0587453828735485	880.2508569547249	37.5
1	168.0	1.074170818829314	881.5375220452024	37.5
1	172.0	1.054322479908214	885.2821007195098	37.5
1	176.0	0.9763602925934078	890.2886505309959	37.5
1	180.0	0.933914006775045	890.1031890795865	37.5
1	184.0	0.9221150773177301	889.7834550048631	37.5
1	188.0	0.9099016608002133	889.7426559903918	37.5
1	192.0	0.9073990356694746	891.3990608335815	37.5
1	196.0	0.9049050727824315	902.2449280916862	37.5
1	200.0	0.9065730448573609	906.74236106737	37.5
1	204.0	0.9031021993884913	905.4920243964405	37.5
1	208.0	0.9112408414913631	905.82747546616	37.5
1	212.0	0.9064945391669758	905.7172011950588	37.5
1	216.0	0.9119123002906204	904.5523423891116	37.5
1	220.0	0.9073680649603117	880.858229221709	37.5
1	224.0	0.9131941221111267	877.9367810853036	37.5
1	228.0	0.9095954760318158	876.7136849282278	37.5
1	232.0	0.9160801758564298	875.2433995934489	37.5
1	236.0	0.9215177847036174	878.0681902354277	37.5
1	240.0	0.9208663564876065	874.0390369301944	37.5
1	244.0	0.921703195384394	874.286707850967	37.5
1	248.0	0.9270317588094427	875.5409123315114	37.5
1	252.0	0.9311797078429809	874.642850358663	37.5
1	256.0	0.9304669936025042	878.7479505192541	37.5
1	260.0	0.9331376008756528	873.4444040672898	37.5
1	264.0	0.9373982891409542	874.7542371190785	37.5
1	268.0	0.9349303129849982	872.6725735537309	37.5
1	272.0	0.9334052987929135	870.2210350576515	37.5
1	276.0	0.9422427732588028	871.6327481791889	37.5
1	280.0	0.9387790812944867	871.9239201611185	37.5
1	284.0	0.9449078227325183	872.6593565118685	37.5
1	288.0	0.9434325449066382	874.2365537186622	37.5
1	292.0	0.9457342914722642	884.246921637262	37.5
1	296.0	0.9394104462982505	885.9322587044834	37.5
1	300.0	0.9453269757721094	886.4236777147327	37.5
1	304.0	0.9483087995124512	886.0506934113461	37.5
1	308.0	0.9512640382285977	889.2012946660518	37.5
1	312.0	0.9491672639271092	884.8369714389574	37.5
1	316.0	0.9541884087455637	885.2076085551089	37.5
1	320.0	0.9616048070159698	887.1115314190376	37.5
1	324.0	0.9504669134048862	889.1936363154327	37.5
1	328.0	0.9626269956402995	886.5586674102223	37.5
1	332.0	0.9596169919411388	888.9877282895892	37.5
1	336.0	0.954911971841211	887.8640086361847	37.5
1	340.0	0.960778947038072	887.1986300364501	37.5
1	344.0	0.9603206374322618	886.7568595992673	37.5
1	348.0	0.9668772624935682	889.3081803880814	37.5
1	352.0	0.9633225519385878	889.5929629870088	37.5
1	356.0	0.9606812528704864	891.590436851712	37.5
1	360.0	0.9649832233602476	892.3170056056266	37.5
1	364.0	0.9613806493566183	893.4484401506177	37.5
1	368.0	0.9701919550022138	891.7710118912437	37.5
1	372.0	0.9678463427932386	889.6232932890589	37.5
1	376.0	0.9656265802389173	890.8241419681351	37.5
1	380.0	0.9696444395405571	889.534250948538	37.5
1	384.0	0.9709323394153728	887.4624260931162	37.5
1	388.0	0.972249893818156	886.3204948444193	37.5
1	392.0	0.9727815512043192	886.040152276881	37.5
1	396.0	0.981743912853341	884.0690964359508	37.5
1	400.0	0.9723526709395285	884.615000156729	37.5
1	404.0	0.9865807402967565	883.1045356373386	37.5
1	408.0	0.9841011624570519	884.2310380422958	37.5
1	412.0	0.9903820524337505	882.7932347949235	37.5
1	416.0	0.9958015303984882	884.1707349419901	37.5
1	420.0	0.9969454237234561	883.2278673587085	37.5
1	424.0	1.0068176331134522	886.2221905600784	37.5
1	428.0	1.0311178628947575	891.380065482194	37.5
1	432.0	1.0603921455004364	891.0058250210151	37.5
1	436.0	1.0616220889819972	889.8217226997809	37.5
1	440.0	1.0510001061193122	887.3975235274187	37.5
1	444.0	0.999194148930401	888.1023433623524	37.5
1	448.0	0.9396750490172072	890.7886064224512	37.5
1	452.0	0.9137305975665866	894.127254722504	37.5
1	456.0	0.9074235045996002	892.3838650896367	37.5
1	460.0	0.8985119116692861	894.2390562641133	37.5
1	464.0	0.8959214415026303	894.2746051016065	37.5
1	468.0	0.8946848306013988	894.7399031457729	37.5
1	472.0	0.892197474951289	894.2113096388714	37.5
1	476.0	0.8979162295338012	894.0226392327803	37.5
1	480.0	0.897980567977042	898.356561815905	37.5
1	484.0	0.8982422130822403	897.755407050502	37.5
1	488.0	0.902583931044575	898.5059467782233	37.5
1	492.0	0.901353849342045	898.3886720799385	37.5
1	496.0	0.9066404281985504	889.9896900952232	37.5
1	500.0	0.9116984330750135	889.8144975467662	37.5
1	504.0	0.9111334191940089	890.2866341019433	37.5
1	508.0	0.9120742830533763	890.9463030431352	37.5
1	512.0	0.9120494758235085	893.317632771191	37.5
1	516.0	0.9154623827546162	894.0903170164731	37.5
1	520.0	0.9156693750850257	889.8112688187401	37.5
1	524.0	0.9200623641654512	888.9505001944647	37.5
1	528.0	0.917275809935798	890.9153651738649	37.5
1	532.0	0.9247887675113045	888.9406326905369	37.5
1	536.0	0.9214049866960371	891.2775930571211	37.5
1	540.0	0.9239703984331333	891.8340577638616	37.5
1	544.0	0.9235967603084929	888.7279520276741	37.5
1	548.0	0.9299046775260318	892.1632157585013	37.5
1	552.0	0.9356780068451015	887.0016020787472	37.5
1	556.0	0.9321133594219776	888.575469483203	37.5
1	560.0	0.9297707646912868	888.9978112310598	37.5
1	564.0	0.9345122985263028	889.7553948032244	37.5
1	568.0	0.9329513607349875	887.7498676391693	37.5
1	572.0	0.9388827955110615	889.1354455139923	37.5
1	576.0	0.9348704427538637	888.4484036376358	37.5
1	580.0	0.9327963255522518	890.0994555642193	37.5
1	584.0	0.9411647642341259	895.2681395191944	37.5
1	588.0	0.9410310416458378	895.0728693360127	37.5
1	592.0	0.9451496483043347	895.5522706955605	37.5
1	596.0	0.9442000099930461	897.5883130526811	37.5
1	600.0	0.9477797106375978	904.6606423279264	37.5
1	604.0	0.9434409499708094	902.7985257827014	37.5
1	608.0	0.9426858609706322	904.577147106086	37.5
1	612.0	0.9430920849060427	905.9864847015436	37.5
1	616.0	0.9493906895612902	898.49553214895	37.5
1	620.0	0.9484882903927985	896.1202393612685	37.5
1	624.0	0.9513291770870642	903.7047421480964	37.5
1	628.0	0.9546383451957744	901.3842966688812	37.5
1	632.0	0.9540594405095639	901.9520637565146	37.5
1	636.0	0.9553528810988157	902.5451174787764	37.5
1	640.0	0.951992693842203	905.1761015892808	37.5
1	644.0	0.9473389968858538	906.602122112274	37.5
1	648.0	0.9504279931307789	910.3002145344198	37.5
1	652.0	0.9576081696744563	911.8343198690848	37.5
1	656.0	0.9575348226646	908.1597133951946	37.5
1	660.0	0.9526440715737194	906.5263396292204	37.5
1	664.0	0.959513317790386	904.6502832565355	37.5
1	668.0	0.9577559057449155	905.0899269311255	37.5
3	0.0	0.9127288041611888	119.3960734339419	37.5
3	4.0	0.9030707435501689	122.441552665768	37.5
3	8.0	0.8659107095239049	122.18795302934956	37.5
3	12.0	0.8127001362226214	123.47901654222451	37.5
3	16.0	0.790083801259483	122.87119177873412	37.5
3	24.0	0.7781823785517532	124.36318273627644	37.5
3	28.0	0.7706462034677655	124.04352722174292	37.5
3	32.0	0.7683440265572541	123.43761568098073	37.5
3	36.0	0.7680947493771353	123.60396790520012	37.5
3	40.0	0.7745585549847191	124.62775832796108	37.5
3	44.0	0.769881310511469	123.51670466736418	37.5
3	48.0	0.7748909517134167	123.47626524981868	37.5
3	52.0	0.7826553945125468	123.72737067811777	37.5
3	56.0	0.7873034585752446	123.75570897896168	37.5
3	60.0	0.7932150916695294	123.9859375980642	37.5
3	64.0	0.7953762073582716	122.06267542086026	37.5
3	68.0	0.7976236593437888	122.79823382770356	37.5
3	72.0	0.7981832744458364	122.2771999431701	37.5
3	76.0	0.8021539926719207	124.0610607205046	37.5
3	80.0	0.805677785946246	123.24368338062614	37.5
3	84.0	0.8069944499320049	122.53465717267336	37.5
3	88.0	0.8121228393095407	122.87416955831422	37.5
3	92.0	0.813587593845929	122.91653038241112	37.5
3	96.0	0.8185706500236815	122.0889841763777	37.5
3	100.0	0.8145544153839189	123.887917394555	37.5
3	104.0	0.8191311525030324	122.298432528854	37.5
3	108.0	0.8218376513789337	123.43516846134396	37.5
3	112.0	0.8237752655726808	122.79667922054254	37.5
3	116.0	0.8254721318222725	123.16727076524064	37.5
3	120.0	0.8252455377547744	122.74963623443465	37.5
3	124.0	0.8280190974842719	121.43001268431698	37.5
3	128.0	0.8301990463995478	122.25366632820298	37.5
3	132.0	0.8327815165128633	121.9887145040192	37.5
3	136.0	0.8341008598112368	122.63370655177496	37.5
3	140.0	0.8346870859502236	121.5760373636424	37.5
3	144.0	0.8419481301307375	122.24662520631432	37.5
3	148.0	0.839985991807584	121.73634852079005	37.5
3	152.0	0.8432865697270961	122.73501808129048	37.5
3	156.0	0.8473505436398143	122.48872487609448	37.5
3	160.0	0.8526751991695544	122.3089739617144	37.5
3	164.0	0.8508651573595802	122.04962274524628	37.5
3	168.0	0.856369092719803	122.17008568599898	37.5
3	172.0	0.8620115199281816	121.59826054865584	37.5
3	176.0	0.8664405046623354	122.62838635363087	37.5
3	180.0	0.8545128321520672	121.23543449975614	37.5
3	184.0	0.8708381469841857	121.5212614904432	37.5
3	188.0	0.89176766544889	122.76630214595288	37.5
3	192.0	0.909769891812069	123.31892098743263	37.5
3	196.0	0.901047405545672	123.37816437644872	37.5
3	200.0	0.856152612205002	122.282661892425	37.5
3	204.0	0.8192131922591681	121.75537631262851	37.5
3	208.0	0.7951954207221386	120.49344089331916	37.5
3	212.0	0.7941752558785904	122.06730339828908	37.5
3	216.0	0.7992597877700273	122.39598744109551	37.5
3	220.0	0.7940379665046768	121.48511773690927	37.5
3	224.0	0.7928466638194651	121.47249710161974	37.5
3	228.0	0.7887039812319403	120.64324023148122	37.5
3	232.0	0.7955120134786389	121.88786941246556	37.5
3	236.0	0.793705301299875	122.81056161760144	37.5
3	240.0	0.7974111057427853	121.54149473858294	37.5
3	244.0	0.8028668394886893	121.64469509911548	37.5
3	248.0	0.7975105063249893	121.0609529055006	37.5
3	252.0	0.8008484645573862	121.21972160959388	37.5
3	256.0	0.8038921406188242	121.55295068456968	37.5
3	260.0	0.807845092140872	122.02034379319127	37.5
3	264.0	0.8088792317158834	121.4969212534912	37.5
3	268.0	0.8145173928342736	122.66298497393318	37.5
3	272.0	0.813613322866443	121.71363640585966	37.5
3	276.0	0.815723219462582	121.9468815509894	37.5
3	280.0	0.8156501265964301	120.9753070458958	37.5
3	284.0	0.8200325485191265	121.77301285670384	37.5
3	288.0	0.8124246823131407	121.38487517403892	37.5
3	292.0	0.8201056762300611	122.5786272486962	37.5
3	296.0	0.814671330847612	121.3390594622099	37.5
3	300.0	0.8200912970707486	122.0080607077162	37.5
3	304.0	0.8208122692227794	121.63635279865672	37.5
3	308.0	0.8176866328935563	121.11564890758363	37.5
3	312.0	0.8215278596808503	121.80906513812272	37.5
3	316.0	0.8239756358066094	122.67040506628427	37.5
3	320.0	0.8255503462111712	121.8670905408432	37.5
3	324.0	0.8173653352578086	121.21912761508538	37.5
3	328.0	0.826462384910653	121.79500961009931	37.5
3	332.0	0.8316109341646577	122.02833002940709	37.5
3	336.0	0.824131544900453	121.37314559739796	37.5
3	340.0	0.8279684275595272	121.18027903376095	37.5
3	344.0	0.8323667952941919	122.05614934962416	37.5
3	348.0	0.8366729998774636	122.41097853254644	37.5
3	352.0	0.8333953190605488	121.32464743938064	37.5
3	356.0	0.8343189825125102	122.0734585878654	37.5
3	360.0	0.8371895437637533	122.20454639458588	37.5
3	364.0	0.8356387189460543	122.25828480423417	37.5
3	368.0	0.8423488652377169	121.76886562052924	37.5
3	372.0	0.8356857298621827	120.83697125433636	37.5
3	376.0	0.8377257822411359	121.34899831440676	37.5
3	380.0	0.846707023158445	121.7154272609054	37.5
3	384.0	0.8440352571835837	121.61239849231382	37.5
3	388.0	0.8419341587828855	121.61468737103696	37.5
3	392.0	0.8385278189349827	121.4254179465248	37.5
3	396.0	0.8429972274730497	121.69207670723418	37.5
3	400.0	0.8466679407245319	121.43813860562722	37.5
3	404.0	0.8468307574321827	120.67989402745322	37.5
3	408.0	0.8466061663459596	120.64870469352891	37.5
3	412.0	0.8551865248680903	121.9847853732902	37.5
3	416.0	0.8450568011859279	120.74138099227854	37.5
3	420.0	0.848732951100871	120.83793858661834	37.5
3	424.0	0.847068112426961	121.42621833383416	37.5
3	428.0	0.8524887029559494	120.71401641015538	37.5
3	432.0	0.8569985092851857	121.98465759825184	37.5
3	436.0	0.8597372379506937	122.30463618776837	37.5
3	440.0	0.8521276288908712	120.85189735997186	37.5
3	444.0	0.8577582723262945	121.26951847891608	37.5
3	448.0	0.8623048086498203	121.77584518205506	37.5
3	452.0	0.8610943605851488	122.18419658768411	37.5
3	456.0	0.8714648120867484	121.67301182982962	37.5
3	460.0	0.9058239818345314	121.77764842412384	37.5
3	464.0	0.9097566174036473	122.05620952404055	37.5
3	468.0	0.9066541064036898	121.91543580155914	37.5
3	472.0	0.884458137380859	121.44726781451254	37.5
3	476.0	0.8222604212134298	120.36020280012588	37.5
3	480.0	0.7983425906381988	120.7807316005842	37.5
3	484.0	0.7831389512080956	118.14379113880096	37.5
3	488.0	0.7826578744676996	119.5365487235516	37.5
3	508.0	0.7757259351734684	117.93348796469532	37.5
3	512.0	0.778827203449748	119.21962434511786	37.5
3	516.0	0.7793604156168071	120.34023301672264	37.5
3	520.0	0.7860151287513661	121.05862944000089	37.5
3	524.0	0.7897177076140414	121.67288131192244	37.5
3	528.0	0.7850443910651097	120.33023395792016	37.5
3	532.0	0.7891944671599083	121.08246113820324	37.5
3	536.0	0.7957715842796197	121.70236074187264	37.5
3	540.0	0.8021872402983726	121.96604031740594	37.5
3	544.0	0.7949168374181054	121.19181867247804	37.5
3	548.0	0.7995485654776773	121.5581010971495	37.5
3	552.0	0.7970784502929934	120.80087444841372	37.5
3	556.0	0.8006887099278126	121.5730970311168	37.5
3	560.0	0.7979732945688032	121.34551131461596	37.5
3	564.0	0.8041048393994346	122.11997332094238	37.5
3	568.0	0.8026439146244152	121.0500200162332	37.5
3	572.0	0.8039994936749453	121.22605076060172	37.5
3	576.0	0.8058180995656657	121.083042858764	37.5
3	580.0	0.8070638528117418	121.87929189789776	37.5
3	584.0	0.8072279961693278	120.95149599808592	37.5
3	588.0	0.8121188111574557	121.14532960664164	37.5
3	592.0	0.8107656831928718	120.77877522185496	37.5
3	596.0	0.813667459736712	122.54669083645976	37.5
3	600.0	0.8118634008578188	121.12886797272618	37.5
3	604.0	0.8161739235565665	121.68138912365008	37.5
3	608.0	0.8126531536485516	119.82620135974716	37.5
3	612.0	0.8186990385137478	122.269735525287	37.5
3	616.0	0.8201045880451772	120.64739219388196	37.5
3	620.0	0.8169470600920173	121.23071193124343	37.5
3	624.0	0.8162606907773075	120.68049875573033	37.5
3	628.0	0.8168487117956185	121.2910454646224	37.5
3	632.0	0.8178578791365522	121.29316347712152	37.5
3	636.0	0.8202650493691911	121.08004505123604	37.5
3	640.0	0.8199738396460171	121.32107968823244	37.5
3	644.0	0.81920396942361	120.27278068131793	37.5
3	652.0	0.8197349214259689	120.50449644075948	37.5
3	656.0	0.8186714453639422	120.81165435963338	37.5
3	660.0	0.825664064040865	121.65568446908166	37.5
3	664.0	0.829707748013395	121.65738186080463	37.5
3	668.0	0.8258436619122996	121.30784524053452	37.5
5	0.0	0.9378251030145637	384.9434598021173	37.5
5	4.0	0.9541293271750477	388.97404595985	37.5
5	8.0	0.9290963879608851	380.2275230970977	37.5
5	12.0	0.870308896147815	381.7807328992348	37.5
5	16.0	0.8257146857257239	382.0347261772514	37.5
5	20.0	0.8133347873275677	381.8864127910189	37.5
5	24.0	0.8091337638192428	386.56543318504873	37.5
5	28.0	0.8028200893079458	388.871573943645	37.5
5	32.0	0.8068782420296583	390.98343504840153	37.5
5	36.0	0.8020797578210248	382.3382631979547	37.5
5	40.0	0.8045132846267771	389.8042952764333	37.5
5	44.0	0.8083751711962853	387.18403322893874	37.5
5	48.0	0.8128824339402388	385.4151882060748	37.5
5	52.0	0.8191333048904353	384.8970800089074	37.5
5	56.0	0.827077267298355	385.5174986986877	37.5
5	60.0	0.8315492567616738	384.6096319639275	37.5
5	64.0	0.8373904790220208	379.2880857481391	37.5
5	68.0	0.846197804397689	377.4416421271825	37.5
5	72.0	0.8421778295864273	377.3646773841319	37.5
5	76.0	0.8476694925951745	377.84972295716346	37.5
5	80.0	0.8538530425643365	377.3876052860003	37.5
5	84.0	0.8548609669571788	377.65436652563454	37.5
5	88.0	0.8603411063204087	377.72561908701465	37.5
5	92.0	0.8591244468735744	378.0468237978135	37.5
5	96.0	0.867428139515932	378.5848551130756	37.5
5	100.0	0.8657074571446295	383.5084467114599	37.5
5	104.0	0.8652441527718824	380.5714841376794	37.5
5	108.0	0.8698251356318528	383.13004507645553	37.5
5	112.0	0.8735167427802438	391.1538010277513	37.5
5	116.0	0.8720883916241132	387.9431081736372	37.5
5	120.0	0.8738822390463192	385.9365025981644	37.5
5	124.0	0.8742228064961793	390.6390052884824	37.5
5	128.0	0.8757238804865682	387.2635074729452	37.5
5	132.0	0.876856666049799	384.37318735132646	37.5
5	136.0	0.8828123703957458	384.74739131285895	37.5
5	140.0	0.8828285069045466	385.69166238221743	37.5
5	144.0	0.886703920100847	388.61169744992094	37.5
5	148.0	0.8844057288037541	387.4986772239408	37.5
5	152.0	0.8887730429858971	387.421318457524	37.5
5	156.0	0.8917739337473458	387.3089387292839	37.5
5	160.0	0.8999070868411478	384.630935191728	37.5
5	164.0	0.9060608782313672	382.926392639584	37.5
5	168.0	0.9148587089555371	378.7768232932216	37.5
5	172.0	0.9565877889363659	385.5269886739652	37.5
5	176.0	0.9564927729907772	383.6933637989365	37.5
5	180.0	0.9414079654381061	383.7819241399078	37.5
5	184.0	0.8857538386831898	383.8962319308479	37.5
5	188.0	0.8408017189187289	387.086233776318	37.5
5	192.0	0.8333389834741884	386.55150133389975	37.5
5	196.0	0.8279323733402757	380.7669097576061	37.5
5	200.0	0.8215990592073863	386.394663446566	37.5
5	204.0	0.8182146537661455	383.1293128665442	37.5
5	208.0	0.8182402589137008	384.3800310940055	37.5
5	212.0	0.817599339526076	384.5379415110829	37.5
5	216.0	0.8195111027160676	386.9245484297688	37.5
5	220.0	0.8256384131330672	381.4350589324223	37.5
5	224.0	0.8287064167735996	384.7474697968252	37.5
5	228.0	0.827678245668564	384.4926839862872	37.5
5	232.0	0.8291853546155217	387.3343260301991	37.5
5	236.0	0.8338506968037356	385.2665749638445	37.5
5	240.0	0.8351766530026549	385.34311349825145	37.5
5	244.0	0.8401410376939492	388.5775821209072	37.5
5	248.0	0.8385219871127941	391.9759899624661	37.5
5	252.0	0.8390705264495822	390.29514308255096	37.5
5	256.0	0.8394333608081616	390.1801830820966	37.5
5	260.0	0.8458318020541109	388.15611841173705	37.5
5	264.0	0.8491753586900441	385.76300657632686	37.5
5	268.0	0.8508786297382307	391.31807422712353	37.5
5	272.0	0.8518388207461435	392.8250676223775	37.5
5	276.0	0.8515122913804593	392.82578787821103	37.5
5	280.0	0.8527103949434495	391.0334903898329	37.5
5	284.0	0.8551304731606411	393.2939195893928	37.5
5	288.0	0.8571371308401279	391.6525018017089	37.5
5	292.0	0.8658938614290449	388.32659627096245	37.5
5	296.0	0.8707190779408438	389.8982272772208	37.5
5	300.0	0.8699015580353509	388.2272475223156	37.5
5	304.0	0.8692831656838841	389.67934774660745	37.5
5	308.0	0.8737330443149464	389.2509391687308	37.5
5	312.0	0.8709980210107009	390.78311829139295	37.5
5	316.0	0.870989783578532	387.8514380197718	37.5
5	320.0	0.8781056302865944	389.94896903804494	37.5
5	324.0	0.8749137451624464	392.8738904286122	37.5
5	328.0	0.876955806186287	387.87424065681546	37.5
5	332.0	0.876579410390679	390.2771613971788	37.5
5	336.0	0.8751794131253242	388.309644311382	37.5
5	340.0	0.8778936434497561	385.185158187065	37.5
5	344.0	0.8841749232974908	387.8687250077427	37.5
5	348.0	0.8805981276028766	389.4627003308685	37.5
5	352.0	0.8829464106470949	390.9256771040237	37.5
5	356.0	0.8842528052626533	391.0716470807086	37.5
5	360.0	0.8843158947740688	390.1349981986186	37.5
5	364.0	0.8830342815058885	386.7913806593263	37.5
5	368.0	0.8853805875815756	386.9166323942203	37.5
5	372.0	0.8875501630756756	386.63611097022783	37.5
5	376.0	0.8892274734055189	391.9617619504914	37.5
5	380.0	0.8957066582083194	389.97223329988674	37.5
5	384.0	0.8851626612315183	387.0398596905804	37.5
5	388.0	0.8912781358500749	388.39626149618334	37.5
5	392.0	0.8922032876920472	388.8806177731973	37.5
5	396.0	0.8968977121278641	389.5056230760127	37.5
5	400.0	0.8988176173066748	386.3858207595827	37.5
5	404.0	0.896763919788849	386.3951804898597	37.5
5	408.0	0.897854642745305	386.5113319726833	37.5
5	412.0	0.9018517695699902	385.4121493873504	37.5
5	416.0	0.9022076585259665	389.4535393959621	37.5
5	420.0	0.9064532590797248	388.6552967665092	37.5
5	424.0	0.9052784541377142	390.7524255843219	37.5
5	428.0	0.9064377987123964	389.8266109742577	37.5
5	432.0	0.911100591651715	388.8042919096234	37.5
5	436.0	0.9097454143439808	388.7428365614399	37.5
5	440.0	0.9109995233444391	387.5063783171052	37.5
5	444.0	0.9080605341158153	387.5105088603472	37.5
5	448.0	0.9133066888482861	388.0699426925995	37.5
5	452.0	0.9299430957474912	388.5770513730003	37.5
5	456.0	0.9512894480829547	388.0110949518099	37.5
5	460.0	0.9553799346452491	388.5775804061808	37.5
5	464.0	0.9434686038017194	388.6009071056433	37.5
5	468.0	0.8941176770299618	388.4709195177956	37.5
5	472.0	0.848278288586172	387.7159575934926	37.5
5	476.0	0.8294727742323887	389.1078721180896	37.5
5	480.0	0.8232431729091532	392.7794167488804	37.5
5	484.0	0.8229601888766421	392.22458255782186	37.5
5	488.0	0.8164944438649094	393.52750422282185	37.5
5	492.0	0.8148730261240658	394.1893212261057	37.5
5	496.0	0.8183575978443065	390.0190603673776	37.5
5	500.0	0.813669251593053	393.5834627468234	37.5
5	504.0	0.8158235576065243	391.7694259814131	37.5
5	508.0	0.8185595085720548	395.464897309958	37.5
5	512.0	0.8175163541265725	392.0228999848293	37.5
5	516.0	0.8223827748245994	390.3397694195105	37.5
5	520.0	0.8251088669602182	390.95646172458606	37.5
5	524.0	0.8260618524380896	388.6567900027949	37.5
5	528.0	0.8272429176538706	388.7117539949432	37.5
5	532.0	0.8253460249558574	388.3024622598684	37.5
5	536.0	0.8340317667668599	389.1812376722158	37.5
5	540.0	0.8360798367345256	387.0938727617114	37.5
5	544.0	0.8351411234555245	382.00393897528335	37.5
5	548.0	0.8395509424610872	386.75526826509554	37.5
5	552.0	0.8431057225769276	387.8802907432664	37.5
5	556.0	0.8415586492579529	382.5438140594187	37.5
5	560.0	0.8441134474754448	386.7190530694753	37.5
5	564.0	0.8395706685386692	385.5019344497472	37.5
5	568.0	0.8441401797786102	385.8509879617199	37.5
5	572.0	0.8541672427125103	386.0818941567449	37.5
5	576.0	0.8492431429639172	387.25031725434746	37.5
5	580.0	0.8487438109409643	385.18523521470297	37.5
5	584.0	0.8505699401782647	388.157023902915	37.5
5	588.0	0.8493381933400082	387.1007688222736	37.5
5	592.0	0.854084487187024	386.0111493287629	37.5
5	596.0	0.8544697705435293	388.0867183412015	37.5
5	600.0	0.8561138886122446	382.7767230766209	37.5
5	604.0	0.8558768430853388	386.4099083850891	37.5
5	608.0	0.8552927355302409	388.9745458232927	37.5
5	612.0	0.8559040176051492	386.1995416948742	37.5
5	616.0	0.8588690628055988	385.370534568077	37.5
5	620.0	0.8550425707829516	388.5106488127183	37.5
5	624.0	0.8600980000776541	390.00380900080376	37.5
5	628.0	0.8607885169702716	386.3053903249059	37.5
5	632.0	0.8575602660302479	387.4727252905141	37.5
5	636.0	0.8555989137530219	389.68953715882185	37.5
5	640.0	0.8623998761970108	391.7362144144592	37.5
5	644.0	0.8638234061980398	388.52856617298056	37.5
5	648.0	0.862641707878914	391.0553047730008	37.5
5	652.0	0.8593633303815282	390.3551530090767	37.5
5	656.0	0.8553701486964125	391.58003532228986	37.5
5	660.0	0.8604373877768141	390.6199681105198	37.5
5	664.0	0.8637713196975301	389.1615945565028	37.5
5	668.0	0.8690422905876157	389.1399801328103	37.5
6	0.0	1.014782613730251	535.9616821807431	37.5
6	4.0	1.0672997104589852	536.875781741762	37.5
6	8.0	1.0581091941827956	534.1390837854158	37.5
6	12.0	0.998413348981494	535.3688320699518	37.5
6	16.0	0.9208663103517086	535.7243692218096	37.5
6	20.0	0.8840310887348749	535.3282628782695	37.5
6	24.0	0.8728697429350791	538.5834090812256	37.5
6	28.0	0.8612574922337182	539.7985080019142	37.5
6	32.0	0.864879682995169	548.6473947274397	37.5
6	36.0	0.8671814408670186	551.7887713902143	37.5
6	40.0	0.8718628445445209	560.0011310725658	37.5
6	44.0	0.8721443746922292	578.9158316470964	37.5
6	48.0	0.8822667079203828	583.2250335446281	37.5
6	52.0	0.8856280428866973	582.9978735706138	37.5
6	56.0	0.8900210172606023	581.1787252240141	37.5
6	60.0	0.8993179661270008	586.1310617456915	37.5
6	64.0	0.9067255833962155	579.0132402602163	37.5
6	68.0	0.9142831641336152	567.744163017496	37.5
6	72.0	0.9133078365376448	568.1023332577166	37.5
6	76.0	0.922190194292866	570.6951794375202	37.5
6	80.0	0.9258972646374374	575.4148638126462	37.5
6	84.0	0.9328551735913029	571.6181074826288	37.5
6	88.0	0.9314694949613996	573.1013711486825	37.5
6	92.0	0.9326505457907815	573.4203639903689	37.5
6	96.0	0.9391820538477704	572.4213256413185	37.5
6	100.0	0.9348398187795323	575.4187190053539	37.5
6	104.0	0.945455847872853	576.2522902442076	37.5
6	108.0	0.9448211831700924	579.7392824339133	37.5
6	112.0	0.9494449426072654	581.2340744375362	37.5
6	116.0	0.9510147278804565	586.5111586029818	37.5
6	120.0	0.9494863173251531	583.1764229200013	37.5
6	124.0	0.958640716355358	582.1530466103982	37.5
6	128.0	0.954936313765854	580.9751273957603	37.5
6	132.0	0.9637124354752696	584.6577231960523	37.5
6	136.0	0.9592054356876063	580.0973141003238	37.5
6	140.0	0.9670526163020757	586.0455915958224	37.5
6	144.0	0.9661048622145663	584.3932966413948	37.5
6	148.0	0.9657044422700032	586.0656692514535	37.5
6	152.0	0.9691942541780986	584.6041046006127	37.5
6	156.0	0.9718518143600674	583.8244239939525	37.5
6	160.0	0.9744435623001441	586.2954245858974	37.5
6	164.0	0.9826026617258901	588.3886004732381	37.5
6	168.0	0.9882596473480274	587.7335620965601	37.5
6	172.0	0.9924878570025074	598.2415365356429	37.5
6	176.0	0.9933034027683209	601.0978104565314	37.5
6	180.0	0.9884837818252973	598.2795223481265	37.5
6	184.0	0.9938617027316166	600.6253845963157	37.5
6	188.0	0.9964745990324276	601.6596464677535	37.5
6	192.0	1.0579456723789231	602.4405668516061	37.5
6	196.0	1.0848886781759548	605.5645151461499	37.5
6	200.0	1.0653064089049806	604.135523209733	37.5
6	204.0	0.9958315669025763	606.6344775725976	37.5
6	208.0	0.9303174252758682	605.7166602644655	37.5
6	212.0	0.9063827817453358	608.6889527646815	37.5
6	216.0	0.8964728830385019	609.5687151260237	37.5
6	220.0	0.896915249981317	637.2345796060745	37.5
6	224.0	0.8981121685844357	648.9093272192263	37.5
6	228.0	0.8917838865374502	647.8712748060904	37.5
6	232.0	0.8916597999706029	647.3426343230914	37.5
6	236.0	0.8946427015396651	648.2645026165529	37.5
6	240.0	0.8943549948141214	646.375692915993	37.5
6	244.0	0.9005575717253685	645.316765385962	37.5
6	248.0	0.9031095721928714	646.5550171959768	37.5
6	252.0	0.9093459656710986	643.6513640380754	37.5
6	256.0	0.9107336617374732	648.2916323974373	37.5
6	260.0	0.9107356069144867	649.9899987705198	37.5
6	264.0	0.9179798121269556	649.7499995599227	37.5
6	268.0	0.9228703322521147	657.8754628083904	37.5
6	272.0	0.9268585743447544	661.549551670483	37.5
6	276.0	0.9281417512064164	658.4843138258051	37.5
6	280.0	0.9298725293511769	662.0842913452611	37.5
6	284.0	0.9359369005544503	661.5412622438628	37.5
6	288.0	0.9375794694848804	662.7659254064207	37.5
6	292.0	0.9411078843048207	660.0078501730219	37.5
6	296.0	0.940491272446279	661.9672356984522	37.5
6	300.0	0.9420382445431303	660.9030017176754	37.5
6	304.0	0.9468818897039061	660.5267283589835	37.5
6	308.0	0.9473839298810691	660.1005476722261	37.5
6	312.0	0.9457820333244434	661.4522127977202	37.5
6	316.0	0.9514267669442362	660.3762949382283	37.5
6	320.0	0.9592019702965257	660.4994971110373	37.5
6	324.0	0.9532347711466573	658.5706171375637	37.5
6	328.0	0.9565468379761559	660.8014809419205	37.5
6	332.0	0.9628631686161757	661.0615139299666	37.5
6	336.0	0.9596484819420326	661.6344825801639	37.5
6	340.0	0.9618850778905855	658.8145829804942	37.5
6	344.0	0.9600026859172309	660.1017458651812	37.5
6	348.0	0.9618559580726913	660.9304176474209	37.5
6	352.0	0.9636243506450315	659.7778273997635	37.5
6	356.0	0.9657245877904228	660.4775679952764	37.5
6	360.0	0.9645753650019427	659.105195290275	37.5
6	364.0	0.9651308093421908	661.9398659672589	37.5
6	368.0	0.9655345993859046	660.3683719507679	37.5
6	372.0	0.9696189585669994	659.5742915751467	37.5
6	376.0	0.9683835295454638	660.5040728006414	37.5
6	380.0	0.9795733217294631	663.9932793109188	37.5
6	384.0	0.9731577149014372	667.3120859789118	37.5
6	388.0	0.971882980623973	666.220541689123	37.5
6	392.0	0.9739915938728778	667.9649426996156	37.5
6	396.0	0.9820184705217313	667.3051744374989	37.5
6	400.0	0.9766803895814139	661.5744036667407	37.5
6	404.0	0.9848185487483762	662.6527713929794	37.5
6	408.0	0.9762033823402388	664.7905397415594	37.5
6	412.0	0.9822971479440412	665.0028776311029	37.5
6	416.0	0.985788598654998	662.9242776676783	37.5
6	420.0	0.9871141762891044	665.0146656434467	37.5
6	424.0	0.9862903469132052	664.0591049747904	37.5
6	428.0	0.9974318074191668	656.8501351752591	37.5
6	432.0	0.9966789147956946	658.6986579379202	37.5
6	436.0	0.997594167408612	654.6671510860342	37.5
6	440.0	0.9967896655013794	655.5856098452617	37.5
6	444.0	0.9981239834174129	654.066580318434	37.5
6	448.0	0.994792499523469	655.1426910652227	37.5
6	452.0	0.9902899739277445	654.742402252288	37.5
6	456.0	0.9916013486037192	653.4446926177825	37.5
6	460.0	0.9887636646259177	655.2012955245037	37.5
6	464.0	0.9942481597437122	654.9434657531049	37.5
6	468.0	0.9986448539399851	655.0211625385058	37.5
6	472.0	1.0064885228340377	656.5222256371696	37.5
6	476.0	1.0502457500394766	653.4075473835577	37.5
6	480.0	1.0867654255160941	656.3002513366407	37.5
6	484.0	1.0951269301015885	657.2804807324129	37.5
6	488.0	1.0833396656597332	655.3747448250283	37.5
6	492.0	1.003879962001548	656.3525679556866	37.5
6	496.0	0.9254733322518698	655.1556865109626	37.5
6	500.0	0.9004312221654796	656.3817708154666	37.5
6	504.0	0.8887446790677376	656.4767663209832	37.5
6	508.0	0.883215352434775	653.4937561639582	37.5
6	512.0	0.8779385054934354	653.4756728678799	37.5
6	516.0	0.8731351165025626	650.0469015158254	37.5
6	520.0	0.8729248497154036	650.6471596725598	37.5
6	524.0	0.8779919183329433	655.4778862655887	37.5
6	528.0	0.8806960153136255	652.1071243713437	37.5
6	532.0	0.8751623445524433	652.5974456436583	37.5
6	536.0	0.8823738777586603	653.0457946792593	37.5
6	540.0	0.8862972960936734	659.638203575963	37.5
6	544.0	0.8896109236878019	658.8673201408	37.5
6	548.0	0.8963297495131174	657.6966436421498	37.5
6	552.0	0.8957255977588705	659.6522285385151	37.5
6	556.0	0.8990733800856492	661.8525270191946	37.5
6	560.0	0.9015403709063126	663.9845952244145	37.5
6	564.0	0.9057548718447935	658.7315510438102	37.5
6	568.0	0.9078813298359665	661.1354321031841	37.5
6	572.0	0.9098041600684309	661.2643308936662	37.5
6	576.0	0.9133363467362267	663.150930651485	37.5
6	580.0	0.9136307271793876	663.425801838825	37.5
6	584.0	0.9167017339118052	665.8152565858304	37.5
6	588.0	0.9199657291907042	664.3648388255916	37.5
6	592.0	0.9216390191715985	665.5033795430478	37.5
6	596.0	0.9263100957898	664.7124773138911	37.5
6	600.0	0.926145663457271	662.0608574440727	37.5
6	604.0	0.9244790732067378	665.1331687393463	37.5
6	608.0	0.9295373495168625	663.6765893070371	37.5
6	612.0	0.9330596773547466	663.7298662947833	37.5
6	616.0	0.935314976466114	666.0084450562996	37.5
6	620.0	0.9358175108854098	664.6858009343251	37.5
6	624.0	0.9393630681035349	662.8361529081216	37.5
6	628.0	0.9401945856940604	669.5169424412724	37.5
6	632.0	0.9410830191680881	667.8076010201863	37.5
6	636.0	0.9438811782304631	667.0092821326609	37.5
6	640.0	0.9472870470142162	667.0348463613766	37.5
6	644.0	0.9480943467402351	671.3282166073318	37.5
6	648.0	0.9494147998638067	672.2751046450037	37.5
6	652.0	0.9493433630904734	673.1863435182743	37.5
6	656.0	0.9438973812887451	672.8138114033579	37.5
6	660.0	0.951007568844997	672.7402672828465	37.5
6	664.0	0.9479323885160192	675.9657148200897	37.5
6	668.0	0.9509471817090182	676.7996088127705	37.5
8	0.0	1.0043510503227175	121.08622332413536	37.5
8	4.0	1.030939319372487	125.02851986288312	37.5
8	8.0	1.0934584712210347	128.73556942504996	37.5
8	12.0	1.14140413941477	132.26876420222064	37.5
8	16.0	1.1289983429904633	131.62881234804377	37.5
8	20.0	1.0798778737830088	132.35052545191724	37.5
8	24.0	0.9961303065103257	130.8732900635958	37.5
8	28.0	0.9319607106271108	129.29189156266406	37.5
8	32.0	0.914175790931495	128.47614727163372	37.5
8	36.0	0.9005213047650723	127.08338206171612	37.5
8	40.0	0.9131943686554153	129.3298242756132	37.5
8	44.0	0.9108602384130529	129.54140295212508	37.5
8	48.0	0.9157729984745476	130.2470054903181	37.5
8	52.0	0.9239349323297318	130.44788151961393	37.5
8	56.0	0.9261661166679281	127.62003410457304	37.5
8	60.0	0.932933715428287	128.90218870032163	37.5
8	64.0	0.9420445681656793	128.3700154450642	37.5
8	68.0	0.9484154985953603	129.0580571966873	37.5
8	72.0	0.9479630261907519	129.89810461285464	37.5
8	76.0	0.9597724929986519	129.29506422358202	37.5
8	80.0	0.9683126001236498	128.33400832644992	37.5
8	84.0	0.9678037060776721	129.19141002169422	37.5
8	88.0	0.9749527817263115	128.85239993468096	37.5
8	92.0	0.9817301352656068	127.4516224159952	37.5
8	96.0	0.9866121742766375	128.0068614667043	37.5
8	100.0	0.9864703980843456	129.46179077950845	37.5
8	104.0	0.9884304255808485	128.80017228490712	37.5
8	108.0	0.9966086174009268	128.45507085285945	37.5
8	112.0	1.0048772295185613	130.03516204259972	37.5
8	116.0	1.004137368320109	129.34242131896832	37.5
8	120.0	1.003744361047898	128.89796820777497	37.5
8	124.0	1.0073780224697388	128.93253423805032	37.5
8	128.0	1.0095885787020769	128.9313689764448	37.5
8	132.0	1.0170577671762997	129.60192503060964	37.5
8	136.0	1.0156346032228964	128.23606416116831	37.5
8	140.0	1.0229931594976063	129.85604552550888	37.5
8	144.0	1.021654458923422	128.3113304109142	37.5
8	148.0	1.0246688609656238	127.43782170387874	37.5
8	152.0	1.033711274173997	128.84637237610482	37.5
8	156.0	1.0398946006951693	128.1998864810758	37.5
8	160.0	1.0429755433360905	128.75644359010147	37.5
8	164.0	1.048121741760724	128.49297487036364	37.5
8	168.0	1.0483757754785636	128.4876699414153	37.5
8	172.0	1.0545916699550122	130.12429462422244	37.5
8	176.0	1.0576772168515918	130.13661030261676	37.5
8	180.0	1.0655648723358224	130.6383987464721	37.5
8	184.0	1.1198675868924468	131.93246527957666	37.5
8	188.0	1.1555136754333506	132.20886235059143	37.5
8	192.0	1.1546643786216013	132.620818832996	37.5
8	196.0	1.1146174666152988	131.6570387504405	37.5
8	200.0	1.0175508282335626	130.67817079818795	37.5
8	204.0	0.962539539070901	129.91422508544397	37.5
8	208.0	0.9498500736751176	129.11177037678277	37.5
8	212.0	0.9365421292820107	128.68773704484	37.5
8	216.0	0.9264072714068873	126.98440559801254	37.5
8	220.0	0.9380258306878121	128.3027924120803	37.5
8	224.0	0.937402064365077	128.80246885138288	37.5
8	228.0	0.9310779954229524	126.43124408891518	37.5
8	232.0	0.9311299101212256	126.89817840012716	37.5
8	236.0	0.9417426866619277	127.93283777750872	37.5
8	240.0	0.946511232071624	127.15905710702346	37.5
8	244.0	0.9486823529843148	127.03504538844165	37.5
8	248.0	0.955131581772927	127.17698620852492	37.5
8	252.0	0.9639514039323389	128.46687600458543	37.5
8	256.0	0.9620344920882808	126.62529575552	37.5
8	260.0	0.9701233821587876	127.92323714805102	37.5
8	264.0	0.9700833938331063	127.373688874276	37.5
8	268.0	0.9753148620320176	127.18932712934487	37.5
8	272.0	0.9816779366130617	128.07473420633292	37.5
8	276.0	0.9771994978584849	127.0942688509008	37.5
8	280.0	0.9802849146913452	127.12476906555442	37.5
8	284.0	0.9907919234156308	127.45897632595032	37.5
8	288.0	0.9906484303822459	127.7375763136978	37.5
8	292.0	0.9920217144288983	127.38288047055129	37.5
8	296.0	0.9919467129500205	126.7239474256857	37.5
8	300.0	0.9936057730003995	128.64578224744676	37.5
8	304.0	1.0000713377921375	127.33121693792069	37.5
8	308.0	0.996669540491979	126.70927654112673	37.5
8	312.0	0.9972591386052373	126.99286457547552	37.5
8	316.0	1.0050126983950198	127.54894338541897	37.5
8	320.0	1.0065134708991876	126.40436634879	37.5
8	324.0	1.0051166318425413	126.6603436019202	37.5
8	328.0	1.0091131450280795	127.740916292982	37.5
8	332.0	1.010984156915193	127.58117443026518	37.5
8	336.0	1.013457858064125	128.30499293727337	37.5
8	340.0	1.0167249478999003	127.1689470861504	37.5
8	344.0	1.0130379989018672	128.00274190432415	37.5
8	348.0	1.0216618930747448	128.12102559117352	37.5
8	352.0	1.0255319843252646	127.46080234815808	37.5
8	356.0	1.0222114768495776	128.45973827245103	37.5
8	360.0	1.0223701998740204	128.1473070641252	37.5
8	364.0	1.0297023532137417	128.59523785251005	37.5
8	368.0	1.0275623820913338	127.31272205288168	37.5
8	372.0	1.0233240149495728	128.03867670534467	37.5
8	376.0	1.0307391749548587	127.8233114150188	37.5
8	380.0	1.039560713955363	127.33567903297956	37.5
8	384.0	1.03556759496244	127.95258867224724	37.5
8	388.0	1.0368550109417067	127.78807797296857	37.5
8	392.0	1.036017940119558	128.2091690626121	37.5
8	396.0	1.0397238909565047	128.02082227861248	37.5
8	400.0	1.0363529447705297	126.4238022024998	37.5
8	404.0	1.048121441506896	128.14332274951488	37.5
8	408.0	1.0487041982685268	127.89698597845585	37.5
8	412.0	1.054321071280037	127.17327261836849	37.5
8	416.0	1.0501591295796513	126.64868857858434	37.5
8	420.0	1.0510682422253848	127.02676275348924	37.5
8	424.0	1.0519919480204074	125.65903497383393	37.5
8	428.0	1.0575953464306134	125.86147618519324	37.5
8	432.0	1.0664354065047257	127.7479672407691	37.5
8	436.0	1.0632011572875821	128.8323345311873	37.5
8	440.0	1.0647271101277784	129.18251325212162	37.5
8	444.0	1.0732705728967304	129.97689396543575	37.5
8	448.0	1.0786668578405547	130.96911391137763	37.5
8	452.0	1.1095559959170975	130.70315926092658	37.5
8	456.0	1.1606224650137165	132.27937837655867	37.5
8	460.0	1.1751350721095508	132.00286044355164	37.5
8	464.0	1.1641567250029659	131.4123044837566	37.5
8	468.0	1.1219958613564995	131.17795551308768	37.5
8	472.0	1.0201319787702081	129.49177308598124	37.5
8	476.0	0.9713302177001701	128.7955975845881	37.5
8	480.0	0.9560324804932041	127.32896151069332	37.5
8	484.0	0.9401317938969812	126.86494856204128	37.5
8	488.0	0.9313139872547613	125.26048949947806	37.5
8	492.0	0.9306755757572495	126.43183555729216	37.5
8	496.0	0.9365780166705355	125.95560236371313	37.5
8	500.0	0.9331856099709	125.060601131208	37.5
8	504.0	0.926740061515085	125.82309635859384	37.5
8	508.0	0.9308308969097542	124.77202469771927	37.5
8	512.0	0.9345706122881936	126.68475478198468	37.5
8	516.0	0.9349671438167387	125.24050257110004	37.5
8	520.0	0.934402712562682	126.24916087620956	37.5
8	524.0	0.9415607626079429	125.47581919894792	37.5
8	528.0	0.9410721064766656	125.02838861594132	37.5
8	532.0	0.952343499678423	127.19148092886708	37.5
8	536.0	0.9498592498914126	125.09846137556036	37.5
8	540.0	0.9528610097401125	125.74231683545148	37.5
8	544.0	0.9568165788668609	125.2452228340712	37.5
8	548.0	0.9636505621494761	126.33776162370918	37.5
8	552.0	0.9671851150173211	126.5667002083342	37.5
8	556.0	0.9687357539514128	126.01575976951212	37.5
8	560.0	0.970797283174344	126.85085970919287	37.5
8	564.0	0.9729668693351488	126.87766399655814	37.5
8	568.0	0.9748260974493068	125.81421605789784	37.5
8	572.0	0.9774892494115595	126.59676844219508	37.5
8	576.0	0.9801348167589825	127.09948346347755	37.5
8	580.0	0.9752084385556373	126.94101414015404	37.5
8	584.0	0.9817774560295909	127.79457589850875	37.5
8	588.0	0.977552901654804	125.75891179453976	37.5
8	592.0	0.9873342328644383	127.11908193300732	37.5
8	596.0	0.9845144707074966	125.70667783859513	37.5
8	600.0	0.9893898244433628	127.69412464988228	37.5
8	604.0	0.9869014646428269	126.04166602125414	37.5
8	608.0	0.9886270913046694	126.13418946800692	37.5
8	612.0	0.9952044588693927	127.31992116675802	37.5
8	616.0	0.9950270712307961	129.42739124704147	37.5
8	620.0	0.9942480608528782	129.1571705555009	37.5
8	624.0	1.0001641584566756	128.5903190020324	37.5
8	628.0	1.0039916668455442	130.42102125960798	37.5
8	632.0	0.9998304795147295	129.05622845332806	37.5
8	636.0	1.0005732926891522	129.4183730087118	37.5
8	640.0	1.0072281262050038	130.6855918968736	37.5
8	644.0	1.008161274626037	132.14431359616518	37.5
8	648.0	1.00516262282977	129.30329642918812	37.5
8	652.0	1.002257694949526	129.47838880522613	37.5
8	656.0	1.005061263702978	129.0603729966244	37.5
8	660.0	1.013034449088925	129.747076151982	37.5
8	664.0	1.0072836229826025	128.27323128389963	37.5
8	668.0	1.0147251859228765	129.43817013046	37.5
9	0.0	0.9447572656291805	912.8923512858722	37.5
9	4.0	0.945786071297913	916.1488321189806	37.5
9	8.0	0.9203297156950088	913.7415748039753	37.5
9	12.0	0.8643971155599763	914.2115698224416	37.5
9	16.0	0.8276927714863492	916.0111345658056	37.5
9	20.0	0.8157106530094497	917.5935183767224	37.5
9	28.0	0.8093588124957665	913.5317095120388	37.5
9	32.0	0.8063954943942548	928.77974652733	37.5
9	36.0	0.8064777483404679	926.336882245011	37.5
9	40.0	0.8110408795007644	906.0546514196684	37.5
9	44.0	0.8268339983130527	881.1543574621512	37.5
9	48.0	0.8262237149802549	906.9765341847544	37.5
9	52.0	0.8332854742364869	906.8856484616527	37.5
9	56.0	0.840866629948791	899.7104730633064	37.5
9	60.0	0.846989589280165	899.571363805587	37.5
9	64.0	0.8524337720740148	890.0688313560487	37.5
9	68.0	0.8557763592810204	892.6326854755791	37.5
9	72.0	0.8551145707154375	892.6222944738026	37.5
9	76.0	0.8529556707041535	891.572131076848	37.5
9	80.0	0.8630907576057777	893.0404948746116	37.5
9	84.0	0.8663897734668664	891.6914885303478	37.5
9	88.0	0.8664690619602827	893.9393765190425	37.5
9	92.0	0.8714009237643826	892.8792287501122	37.5
9	96.0	0.8698792579387248	892.0927929599827	37.5
9	100.0	0.8745523709799382	866.1597849958056	37.5
9	104.0	0.8794805909999015	863.6533204070457	37.5
9	108.0	0.8805902182637171	867.4745693073302	37.5
9	112.0	0.8830145296007472	869.1421468384898	37.5
9	116.0	0.8892019224985905	870.3391727906031	37.5
9	120.0	0.8882267584080765	871.8231716106693	37.5
9	124.0	0.8814162595449465	871.9925829450716	37.5
9	128.0	0.8846593740195429	873.3915618117211	37.5
9	132.0	0.8865597366703305	872.9053552028892	37.5
9	136.0	0.8866731278709091	872.8806680971232	37.5
9	140.0	0.8898960824690364	872.9385022143443	37.5
9	144.0	0.9009891146749781	872.404683939013	37.5
9	148.0	0.9001813165782723	872.8726426786877	37.5
9	152.0	0.9002172938532101	873.7570643788978	37.5
9	156.0	0.9023183708353972	874.0514214183179	37.5
9	160.0	0.9137250647064522	873.339604107406	37.5
9	164.0	0.9506092121658781	872.5789268922136	37.5
9	168.0	0.9661588256831651	873.6409127727454	37.5
9	172.0	0.9649562061605934	880.8141801805018	37.5
9	176.0	0.9266819409712823	878.2600071904169	37.5
9	180.0	0.8723143975688377	877.5178641154079	37.5
9	184.0	0.8493364581599121	877.598922521923	37.5
9	188.0	0.8365335595769156	879.2502999285052	37.5
9	192.0	0.8358007822334181	881.7768921843335	37.5
9	196.0	0.83608843280492	857.0886095128468	37.5
9	200.0	0.8348674482852038	856.6916501003653	37.5
9	204.0	0.8390333908599459	854.4066688677626	37.5
9	208.0	0.8366147015760225	856.4188048072858	37.5
9	212.0	0.8349915340239363	855.9939928575833	37.5
9	216.0	0.8339713938993385	855.7607030500881	37.5
9	220.0	0.8474211546836181	841.0464658671362	37.5
9	224.0	0.8508805130976809	847.4297167585469	37.5
9	228.0	0.8551002240139214	851.047362021594	37.5
9	232.0	0.8566315438679799	852.5507012244577	37.5
9	236.0	0.8584570418420222	848.7346351819431	37.5
9	240.0	0.8551590958038696	850.2541924484327	37.5
9	244.0	0.858337438546327	849.4469035169909	37.5
9	248.0	0.8599198734420131	848.3602968852806	37.5
9	252.0	0.8630478294996697	849.4742359179942	37.5
9	256.0	0.8697155997378387	852.0394842866816	37.5
9	260.0	0.8694064659403716	852.638306577576	37.5
9	264.0	0.8730536883903812	855.0242893602746	37.5
9	268.0	0.8704641474049764	863.5337744757692	37.5
9	272.0	0.8732302661959449	862.6661796755238	37.5
9	276.0	0.8724148983907841	864.901515705853	37.5
9	280.0	0.8705731197395429	862.9981369654397	37.5
9	284.0	0.8759055517858951	862.5901211789109	37.5
9	288.0	0.8839799871594649	865.5511891719249	37.5
9	292.0	0.8799041820425362	884.748937324216	37.5
9	296.0	0.8782125229359433	888.8810696103271	37.5
9	300.0	0.8790493805679477	889.6356033413718	37.5
9	304.0	0.882291870736692	889.3879166297476	37.5
9	308.0	0.8820031049176444	887.7070229868721	37.5
9	312.0	0.8790604929602224	888.1772163011995	37.5
9	316.0	0.8816488926853381	890.3276325886212	37.5
9	320.0	0.8811799626025176	883.3647209879721	37.5
9	324.0	0.8843623373202687	882.8736782027277	37.5
9	328.0	0.8881059109734281	882.2277154179744	37.5
9	332.0	0.8878288248763607	878.8689285109144	37.5
9	336.0	0.8861467384594974	872.7790471340371	37.5
9	340.0	0.89435061324637	873.0284021162131	37.5
9	344.0	0.8906959024265763	872.9255995654497	37.5
9	348.0	0.8938988272119538	874.0604318595468	37.5
9	352.0	0.8996449399234492	872.9389143267076	37.5
9	356.0	0.8950137107002426	872.691094593027	37.5
9	360.0	0.8942147829491832	872.467507473574	37.5
9	364.0	0.8985687196235912	872.4274662764096	37.5
9	368.0	0.898891175246339	872.0627717506258	37.5
9	372.0	0.8987061482496892	873.4315187428447	37.5
9	376.0	0.8904633877112289	889.3996170304013	37.5
9	380.0	0.9010788779659226	897.0065165929558	37.5
9	384.0	0.8965468353349432	910.1993538403126	37.5
9	388.0	0.8970594961405828	909.2798961965368	37.5
9	392.0	0.8978871452612709	908.3761125309468	37.5
9	396.0	0.8974486761014765	908.6875789524096	37.5
9	400.0	0.9009966079082834	897.9908168426741	37.5
9	404.0	0.9102078782254962	892.927508156688	37.5
9	408.0	0.9097821553101789	891.7285914645004	37.5
9	412.0	0.9127991670153969	891.5541278957653	37.5
9	416.0	0.9147864122305798	891.3350135741048	37.5
9	420.0	0.9212074515935122	889.4296477006748	37.5
9	424.0	0.9283490699733052	890.0792694160092	37.5
9	428.0	0.9682857869085462	895.1405771693284	37.5
9	432.0	0.984410230039009	895.6841061687649	37.5
9	436.0	0.9803556773337901	895.3085806123346	37.5
9	440.0	0.9647550301135461	896.6636640122991	37.5
9	444.0	0.8983128912796633	896.5798351787985	37.5
9	448.0	0.8562982276421598	897.0471918085861	37.5
9	452.0	0.8479534711351384	900.4929179748458	37.5
9	456.0	0.8342354962496573	900.1802820075692	37.5
9	460.0	0.8378170885469817	899.807874360434	37.5
9	464.0	0.82827936159513	897.9568737077142	37.5
9	468.0	0.8246936365719761	897.1992063384237	37.5
9	472.0	0.8266675892750616	896.779695991175	37.5
9	476.0	0.8274272410833756	896.8843771642654	37.5
9	480.0	0.8306834919936065	896.8699349754561	37.5
9	484.0	0.8281052405390241	897.2478848496696	37.5
9	488.0	0.8323759104204296	896.8857820578758	37.5
9	492.0	0.8318763113126325	898.2779940134295	37.5
9	496.0	0.8370711879696066	897.0022479867173	37.5
9	500.0	0.8360748755183581	895.6437982557218	37.5
9	504.0	0.8399327231551668	897.1012537692222	37.5
9	508.0	0.8415382053418873	896.8843402917518	37.5
9	512.0	0.8432164971985903	896.9843641428449	37.5
9	516.0	0.8415406278275027	897.5818151815351	37.5
9	520.0	0.8441665639419664	897.3716038170386	37.5
9	524.0	0.8461108361043408	897.757392122171	37.5
9	528.0	0.8437645142737551	896.0191865503842	37.5
9	532.0	0.8489946642113638	899.0285486532653	37.5
9	536.0	0.8509204933383622	898.1692189415472	37.5
9	540.0	0.853159645964804	892.8564124739212	37.5
9	544.0	0.8539604239211148	897.9012809176762	37.5
9	548.0	0.8607016021223743	899.1256562598548	37.5
9	552.0	0.8583285652038741	900.795317905056	37.5
9	556.0	0.8576146731123979	902.8104253420051	37.5
9	560.0	0.8582742538951944	902.2494219147718	37.5
9	564.0	0.862909544406878	898.7455893305346	37.5
9	568.0	0.8620407984513762	899.0008116186619	37.5
9	572.0	0.8606907386967709	900.7112023995586	37.5
9	576.0	0.8667951249290495	898.9138953078178	37.5
9	580.0	0.8620677526046441	899.1742773178939	37.5
9	584.0	0.8666687583199583	901.0824446474325	37.5
9	588.0	0.8622804621113886	901.325482211562	37.5
9	592.0	0.872130111174956	903.01141349427	37.5
9	596.0	0.8683973100981821	903.2663441368452	37.5
9	600.0	0.8699481915356013	904.7393555585217	37.5
9	604.0	0.8708051830313308	904.4310998605024	37.5
9	608.0	0.8671649873225947	904.431174990248	37.5
9	612.0	0.8662204662443136	905.0509905273586	37.5
9	616.0	0.864485834084912	921.4239429041344	37.5
9	620.0	0.8698335356118929	920.6450630557092	37.5
9	624.0	0.868951575182525	926.86709237124	37.5
9	628.0	0.8698376229131136	926.3885152046406	37.5
9	632.0	0.8723796939414665	928.0317914967618	37.5
9	636.0	0.873886691880043	927.008537578018	37.5
9	640.0	0.8727937680982065	921.8709781370763	37.5
9	644.0	0.8776293047119001	926.5018481138386	37.5
9	648.0	0.8745182082126853	926.9892048974464	37.5
9	652.0	0.8799015992242023	927.5313852408634	37.5
9	656.0	0.8795753230285507	925.63577207934	37.5
9	660.0	0.8823259642369397	930.616984405844	37.5
9	664.0	0.8803825277828072	931.436838182804	37.5
9	668.0	0.8763413716406614	930.5714083404127	37.5
10	0.0	0.9212796525726765	1785.2741049668102	37.5
10	4.0	0.9456577450497541	1788.201603459959	37.5
10	8.0	0.9352050856901509	1789.6473780086462	37.5
10	12.0	0.888385283804981	1790.4020447494406	37.5
10	16.0	0.8313961899102692	1791.0522851692676	37.5
10	20.0	0.8076681868639923	1790.4236696676128	37.5
10	24.0	0.7979002869729944	1790.3992796715793	37.5
10	28.0	0.7918642533502122	1791.2263471325052	37.5
10	32.0	0.7899064716924984	1792.351624415439	37.5
10	36.0	0.7861758435044756	1791.7481007899378	37.5
10	40.0	0.7915585720156664	1792.0457157547908	37.5
10	44.0	0.7875158169144164	1790.3852108352432	37.5
10	48.0	0.7930875280095386	1791.978286251607	37.5
10	56.0	0.794521875654098	1791.1267531714116	37.5
10	60.0	0.8036881577554965	1790.3487892043502	37.5
10	64.0	0.8011122352661284	1790.6483916746076	37.5
10	68.0	0.8061508411891798	1790.498203603595	37.5
10	72.0	0.8121241630363079	1790.853826438503	37.5
10	76.0	0.8172234566907167	1790.3106973360698	37.5
10	80.0	0.8139149372968384	1790.2293719201464	37.5
10	84.0	0.8207058917080599	1790.065292705222	37.5
10	88.0	0.8240381656867781	1790.307631892146	37.5
10	92.0	0.8238538288524813	1790.2386466548537	37.5
10	96.0	0.8293659967769748	1790.103077511674	37.5
10	100.0	0.824734235117161	1791.0827608948046	37.5
10	104.0	0.8355955856448142	1789.7697771660105	37.5
10	108.0	0.8321465974342487	1789.951281970722	37.5
10	112.0	0.8365775976868974	1790.2693099742414	37.5
10	116.0	0.8404091862834503	1789.9481062154723	37.5
10	120.0	0.8378601089457156	1790.257737365846	37.5
10	124.0	0.8376567047701908	1790.129529984514	37.5
10	128.0	0.8421841862897084	1789.8782474016386	37.5
10	132.0	0.8430513365865453	1789.6218252904955	37.5
10	136.0	0.8483922886311436	1789.682610853895	37.5
10	140.0	0.8494513869647086	1789.795869096743	37.5
10	144.0	0.8507933218619474	1789.227380587616	37.5
10	148.0	0.8456280648389055	1789.7651603860916	37.5
10	152.0	0.8489419998332229	1789.4360903833176	37.5
10	156.0	0.8544834841200135	1789.5774004897617	37.5
10	160.0	0.8526603704371124	1789.5055845000452	37.5
10	164.0	0.8551022021817543	1789.9106076586074	37.5
10	168.0	0.857658672088459	1789.9312070176318	37.5
10	172.0	0.8626566721183904	1789.244725641472	37.5
10	176.0	0.8556902146742635	1789.0071374758124	37.5
10	180.0	0.8543694851129692	1789.6689126553406	37.5
10	184.0	0.8568426101884395	1789.481125256019	37.5
10	188.0	0.8588655847319159	1789.175233847078	37.5
10	192.0	0.8581862253825164	1789.52084623906	37.5
10	196.0	0.861532442191928	1789.163511445802	37.5
10	200.0	0.8746444413285764	1789.470430809267	37.5
10	204.0	0.9047956981205139	1789.6224514623436	37.5
10	208.0	0.9265505874714495	1788.6094821231889	37.5
10	212.0	0.924432125095092	1789.0193535106907	37.5
10	216.0	0.9120396173897853	1788.9867118072727	37.5
10	220.0	0.8467513396650241	1789.277975645979	37.5
10	224.0	0.810056894265066	1788.8408291594717	37.5
10	228.0	0.7998624634134723	1789.1116289940665	37.5
10	232.0	0.7931374302448405	1789.755429295652	37.5
10	236.0	0.7893816737462772	1789.0784157677872	37.5
10	240.0	0.7845007100005633	1788.7082296126514	37.5
10	244.0	0.7838708268899306	1789.0174295588297	37.5
10	248.0	0.7827789834616041	1789.7085670264444	37.5
10	252.0	0.7824845606954149	1788.6088204758798	37.5
10	256.0	0.7885947355878375	1788.0812888871285	37.5
10	260.0	0.7886840528186421	1788.9191150691995	37.5
10	264.0	0.7888018019784537	1788.3425816415029	37.5
10	268.0	0.7918052488624052	1787.237131712827	37.5
10	272.0	0.7974162131879684	1788.497438645471	37.5
10	276.0	0.7981816016309387	1788.8200292286544	37.5
10	280.0	0.7939970770758101	1788.8102121157324	37.5
10	284.0	0.7977954994239783	1788.45678351486	37.5
10	288.0	0.8014398222776923	1788.9878869957936	37.5
10	292.0	0.8048993505992313	1788.5948804024483	37.5
10	296.0	0.8042419980311131	1788.3832728734028	37.5
10	300.0	0.8094477358332781	1789.0292686764228	37.5
10	304.0	0.8148168596794453	1788.681055819403	37.5
10	308.0	0.8110844105993544	1788.6716026420893	37.5
10	312.0	0.8115774196016711	1788.023883972594	37.5
10	316.0	0.8131723284326656	1789.132483104743	37.5
10	320.0	0.816669471181784	1788.4927584554273	37.5
10	324.0	0.8172254570369154	1788.0091109320986	37.5
10	328.0	0.8144737144119942	1787.3949666553956	37.5
10	332.0	0.8133975046427103	1789.1232078244273	37.5
10	336.0	0.8180020619221989	1788.3249315747823	37.5
10	340.0	0.8201665718048592	1788.8990419136485	37.5
10	344.0	0.8123258000278314	1787.7128737212597	37.5
10	348.0	0.815473695678276	1789.5833912313503	37.5
10	352.0	0.8213118032829708	1788.3141866730969	37.5
10	356.0	0.8203112905982349	1788.7631201745735	37.5
10	360.0	0.8205703409825363	1788.530727663448	37.5
10	364.0	0.8174372775457975	1787.8567413974033	37.5
10	368.0	0.8211432766151345	1788.943571678723	37.5
10	372.0	0.8202549568945415	1788.563571770554	37.5
10	376.0	0.8227027975830082	1788.4455843324463	37.5
10	380.0	0.824314302544567	1788.850802472887	37.5
10	384.0	0.8207135299737481	1788.8374906401166	37.5
10	388.0	0.8239031500652976	1788.92311743309	37.5
10	392.0	0.8206439508337225	1788.080354275199	37.5
10	396.0	0.8210855846669732	1788.515594051284	37.5
10	400.0	0.8249233642965577	1788.2465878665885	37.5
10	404.0	0.8202226168401046	1788.4229390404448	37.5
10	408.0	0.823906999319318	1788.44521071365	37.5
10	412.0	0.8221316450340904	1788.134565394361	37.5
10	416.0	0.8248978036688163	1787.736897076817	37.5
10	420.0	0.8273828165682173	1788.387375316419	37.5
10	424.0	0.8273169157565828	1788.2771232422722	37.5
10	428.0	0.8248507670461812	1788.3525211050528	37.5
10	432.0	0.8234789224432588	1788.7708832714409	37.5
10	436.0	0.8265621243997959	1788.49107379424	37.5
10	440.0	0.824357741930565	1788.6510010581749	37.5
10	444.0	0.823397731087974	1788.120923085089	37.5
10	448.0	0.8227552838220707	1788.663430738316	37.5
10	452.0	0.8261453060920936	1788.26284223394	37.5
10	456.0	0.8290431152233476	1788.6284327988242	37.5
10	460.0	0.8248170223035773	1788.1798830626578	37.5
10	464.0	0.8275147414092838	1788.4743769858137	37.5
10	468.0	0.823436114734291	1788.6396972761493	37.5
10	472.0	0.8260874531177471	1788.2660021580707	37.5
10	476.0	0.8278166397323968	1788.4250043419504	37.5
10	480.0	0.8258986315600005	1787.9693351190574	37.5
10	484.0	0.8310537745754145	1788.8479559389136	37.5
10	488.0	0.8248293826745525	1788.212793804248	37.5
10	492.0	0.8275748871906765	1788.24233686584	37.5
10	496.0	0.82212970703127	1787.69232027807	37.5
10	500.0	0.8266813543898064	1787.860043253534	37.5
10	504.0	0.8247130895963288	1789.3724486511005	37.5
10	508.0	0.8282271666416813	1788.8650933298577	37.5
10	512.0	0.8225272176691947	1789.136552848167	37.5
10	516.0	0.8275158791240907	1789.1560433548902	37.5
10	520.0	0.8230863405348186	1788.327833846261	37.5
10	524.0	0.8271935081395161	1788.3871233273076	37.5
10	528.0	0.8257342347045781	1788.929179438591	37.5
10	532.0	0.824631934153232	1788.2937052575835	37.5
10	536.0	0.8221561347148691	1787.8121642916767	37.5
10	540.0	0.8309648456395677	1788.33405922463	37.5
10	544.0	0.8261217564488716	1787.3529719834332	37.5
10	548.0	0.8287586577595016	1787.5220428500816	37.5
10	552.0	0.8286434888110513	1787.5856893756693	37.5
10	556.0	0.8292388839730864	1787.5564003094485	37.5
10	560.0	0.8288959214269086	1788.363973973861	37.5
10	564.0	0.8296998087307488	1788.6843758409043	37.5
10	568.0	0.8310863814964015	1787.3384122533628	37.5
10	572.0	0.8291179606264608	1788.310163975286	37.5
10	576.0	0.8332641213341608	1788.319528608893	37.5
10	580.0	0.828234234630015	1787.6737583972586	37.5
10	584.0	0.8306179278921946	1787.6010281571814	37.5
10	588.0	0.8305869361827812	1787.5212457793632	37.5
10	592.0	0.8361569044240668	1787.0979138092405	37.5
10	596.0	0.8315347934922145	1787.9857789194482	37.5
10	600.0	0.8305789707013803	1787.4365447725704	37.5
10	604.0	0.8291036474034986	1787.4796070039745	37.5
10	608.0	0.8329421814026541	1787.8583426602688	37.5
10	612.0	0.8318948457790226	1787.9733908655696	37.5
10	616.0	0.8349557548140966	1787.6043499678524	37.5
10	620.0	0.8358682713361746	1787.9142547785227	37.5
10	624.0	0.8348228346428428	1788.0702987013078	37.5
10	628.0	0.8367584583925347	1787.785289190056	37.5
10	632.0	0.8381907355490984	1788.531045816476	37.5
10	636.0	0.838000363758233	1788.2380992419407	37.5
10	640.0	0.8386234624924479	1788.088128201038	37.5
10	644.0	0.8433295735238524	1788.9490262367292	37.5
10	648.0	0.8479225811450801	1788.1775602879798	37.5
10	652.0	0.8421316135819291	1787.8445723975638	37.5
10	656.0	0.8469157108193387	1788.0102086635702	37.5
10	660.0	0.8557926271583621	1787.3357220145467	37.5
10	664.0	0.8806599152959239	1788.0309183187078	37.5
10	668.0	0.9034282871592562	1787.2777267859717	37.5
11	0.0	1.0590385188499591	475.1543075125501	37.5
11	4.0	1.0600073132283148	475.02929361485945	37.5
11	8.0	1.0163216170494977	481.7391529778199	37.5
11	12.0	0.9408639295428468	479.54099602740246	37.5
11	16.0	0.9032067907978215	482.3261281657458	37.5
11	20.0	0.8926274096416456	479.4990461752256	37.5
11	24.0	0.8882218931063007	483.52154813514176	37.5
11	28.0	0.881944967754272	482.3377405637777	37.5
11	32.0	0.8839995080473867	478.2599715229623	37.5
11	36.0	0.8832268012517498	481.5930943689306	37.5
11	40.0	0.893243530278584	468.4818221524575	37.5
11	44.0	0.8950022536488536	463.0777810877178	37.5
11	48.0	0.9027634176581086	466.0817222864701	37.5
11	52.0	0.9098049911347688	462.0821861991355	37.5
11	56.0	0.9126942803774178	461.4691345204095	37.5
11	60.0	0.9198039292046835	467.0022688804741	37.5
11	64.0	0.9202695330663738	459.625527712345	37.5
11	68.0	0.931622952947704	438.3122700255483	37.5
11	72.0	0.9301895224587617	437.85775417181713	37.5
11	76.0	0.93321644512902	438.1060690775328	37.5
11	80.0	0.9422360796720713	435.9103661577706	37.5
11	84.0	0.9413089092035665	438.3608255017695	37.5
11	88.0	0.9488143159154757	437.3821491145824	37.5
11	92.0	0.9482686483479951	440.1491117162427	37.5
11	96.0	0.9557143037873249	438.14638363924354	37.5
11	100.0	0.9531686724231476	432.3368523506692	37.5
11	104.0	0.957021941926683	432.3503901060942	37.5
11	108.0	0.9601164196926701	431.9197147004342	37.5
11	112.0	0.9602091828970319	433.2770903739116	37.5
11	116.0	0.9625120928682441	431.8884692950536	37.5
11	120.0	0.9655865408214818	434.9793614463132	37.5
11	124.0	0.9660036829414151	432.76282887008944	37.5
11	128.0	0.969402847975894	432.5121229730782	37.5
11	132.0	0.9720121100312032	432.75972042382	37.5
11	136.0	0.973542753663563	434.7871792299767	37.5
11	140.0	0.9793585286126787	434.0560027583992	37.5
11	144.0	0.9805381302670402	433.3809997326178	37.5
11	148.0	0.9810520137812807	432.2363388229963	37.5
11	152.0	0.9847991252772422	432.1955215513497	37.5
11	156.0	0.9962360720790135	432.18252036841096	37.5
11	160.0	1.0103539963109753	433.4684181230578	37.5
11	164.0	1.0508596640889267	431.9588612790196	37.5
11	168.0	1.0758807778721327	431.82103905702246	37.5
11	172.0	1.059858047980129	431.8014866265082	37.5
11	176.0	1.0057731331490483	433.5234405030956	37.5
11	180.0	0.9383305182843252	433.3776871543421	37.5
11	184.0	0.9212879327576864	437.014606823535	37.5
11	188.0	0.9118984785553123	436.3175970215473	37.5
11	192.0	0.9039790565323113	436.3913231570792	37.5
11	196.0	0.9042445443557103	438.91322849633247	37.5
11	200.0	0.9076867604812294	438.4570883592989	37.5
11	204.0	0.8995003176428039	440.3770554244437	37.5
11	208.0	0.9017679803461253	440.0359077792194	37.5
11	212.0	0.9036126238092682	439.6880225897976	37.5
11	216.0	0.9025305994767377	439.1759701350828	37.5
11	220.0	0.9139736592733094	438.61208043168375	37.5
11	224.0	0.9166746942888541	440.54021706948834	37.5
11	228.0	0.9178521108727338	439.0962473191956	37.5
11	232.0	0.9147936122511859	441.302960629125	37.5
11	236.0	0.9271539074079798	439.5028541843229	37.5
11	240.0	0.9232257767474203	444.6120217088952	37.5
11	244.0	0.9241284207182141	442.9932962301168	37.5
11	248.0	0.9280104603164264	442.05604168635847	37.5
11	252.0	0.9369214656412398	439.9511667109401	37.5
11	256.0	0.933774627741642	437.4497869478091	37.5
11	260.0	0.9400883906586567	437.4319183901886	37.5
11	264.0	0.9354264144818832	440.4961908486463	37.5
11	268.0	0.9426817867000897	435.4828947087837	37.5
11	272.0	0.9431104524655401	437.1062214179865	37.5
11	276.0	0.9366762800770533	436.9443024660642	37.5
11	280.0	0.9445393360038941	437.7835392357472	37.5
11	284.0	0.9491173725760467	438.0699571868095	37.5
11	288.0	0.9521508504577505	435.79793528819954	37.5
11	292.0	0.9471523994395238	443.4176778550274	37.5
11	296.0	0.9567555778649343	442.8289635248332	37.5
11	300.0	0.9560396568890802	441.7806205391737	37.5
11	304.0	0.9547431574836637	442.1642452930175	37.5
11	308.0	0.9542935809918945	441.3067295196403	37.5
11	312.0	0.959523054707805	442.3542306118417	37.5
11	316.0	0.9659229198069	441.6053367996663	37.5
11	320.0	0.9663319719635021	443.4190594373243	37.5
11	324.0	0.9648453454134256	444.5021782177252	37.5
11	328.0	0.9656157926200704	441.5231731582199	37.5
11	332.0	0.9635169041184453	442.81647527453663	37.5
11	336.0	0.9630484163619111	441.8879130779128	37.5
11	340.0	0.9663210293976525	442.2048288330137	37.5
11	344.0	0.9708918864525077	441.7464111045782	37.5
11	348.0	0.9711303990605541	443.6845173096097	37.5
11	352.0	0.9762643019556296	445.4160209237029	37.5
11	356.0	0.9688146180607273	443.1632640773739	37.5
11	360.0	0.9757298476406008	446.1840289178554	37.5
11	364.0	0.9766021347393438	447.6481007646278	37.5
11	368.0	0.9763807420364595	445.5053368576464	37.5
11	372.0	0.9755015390675787	446.7426794860449	37.5
11	376.0	0.9761849736461093	447.7485265437001	37.5
11	380.0	0.984225436485877	448.2268037576457	37.5
11	384.0	0.9796155898477404	445.292812239432	37.5
11	388.0	0.9811960218717928	445.98402602901336	37.5
11	392.0	0.984030788403372	447.1513207081981	37.5
11	396.0	0.9930117159836029	447.6321973024501	37.5
11	400.0	0.9855345366184715	445.3130398437575	37.5
11	404.0	0.9901679022967522	444.3858425254282	37.5
11	408.0	0.9939768981102874	442.7286955312108	37.5
11	412.0	0.9950768227302949	444.16782582204365	37.5
11	416.0	1.0030782924670603	444.8033752899357	37.5
11	420.0	1.0054471707566277	443.4414503302463	37.5
11	424.0	1.007726227041747	443.8789117174675	37.5
11	428.0	1.0167610270144514	441.69485627793	37.5
11	432.0	1.0310427795070605	441.8258020209611	37.5
11	436.0	1.0602097783892948	441.1284569901336	37.5
11	440.0	1.0668195403183616	439.8241575841925	37.5
11	444.0	1.0494368381661336	438.86196374252046	37.5
11	448.0	0.9982135072456612	438.65627378227686	37.5
11	452.0	0.9381954757379043	440.3820550106411	37.5
11	456.0	0.9145718741239925	441.6313716985541	37.5
11	460.0	0.9072580287773754	444.40349815110426	37.5
11	464.0	0.8977148132462165	441.5480950355614	37.5
11	468.0	0.8992586713524425	445.3718567466414	37.5
11	472.0	0.8928577172378278	442.8665794332721	37.5
11	476.0	0.8980456486018402	445.42602389360513	37.5
11	480.0	0.8917949961210807	443.0005027979684	37.5
11	484.0	0.9033786027725706	446.68396950291645	37.5
11	488.0	0.9016082812382739	446.5118949960252	37.5
11	492.0	0.901622381905291	446.0902760056537	37.5
11	496.0	0.9060462929702453	443.2144508467928	37.5
11	500.0	0.9081293952560863	443.58181675898857	37.5
11	504.0	0.9062288019006843	443.5121414359509	37.5
11	508.0	0.9154231900567918	444.3760962386924	37.5
11	512.0	0.9114731826786706	443.31694340162886	37.5
11	516.0	0.9131578217545094	443.2685304850278	37.5
11	520.0	0.9207922776885642	442.3857415337637	37.5
11	524.0	0.9204837162811023	442.5411520767954	37.5
11	528.0	0.9224368849115078	443.0793594088704	37.5
11	532.0	0.9202745513276791	441.588751467946	37.5
11	536.0	0.9210664330352408	441.966740826429	37.5
11	540.0	0.9210092587841611	444.4899529900725	37.5
11	544.0	0.9231586155285394	441.9613144959219	37.5
11	548.0	0.9359559768071805	441.5462090239418	37.5
11	552.0	0.9330043125245462	442.8872057595804	37.5
11	556.0	0.9357261577351557	442.8587550016061	37.5
11	560.0	0.9330189612190443	442.0033347847236	37.5
11	564.0	0.9382943214150725	442.60589718068985	37.5
11	568.0	0.9362392643868025	441.8337618347607	37.5
11	572.0	0.9450500426096353	443.784092130581	37.5
11	576.0	0.9427234905740018	441.9380887836583	37.5
11	580.0	0.9361101684187516	444.0616691596401	37.5
11	584.0	0.9423171490223403	442.91295458388703	37.5
11	588.0	0.9420304123069528	442.4048760254179	37.5
11	592.0	0.9457416522291714	442.98723434699326	37.5
11	596.0	0.9447230729788445	443.76553697653054	37.5
11	600.0	0.9468689700282934	445.5944706770058	37.5
11	604.0	0.9477823312495456	444.2100551710961	37.5
11	608.0	0.9488587923746175	443.9232715310997	37.5
11	612.0	0.9470012240975118	442.6285354318456	37.5
11	616.0	0.9502276645129534	441.2014929148029	37.5
11	620.0	0.9528128127547312	441.5890283264874	37.5
11	624.0	0.9525748759467704	439.0333509112585	37.5
11	628.0	0.949457224345751	440.95716365542125	37.5
11	632.0	0.9503065421916913	440.9136699665791	37.5
11	636.0	0.9541458688645333	440.6648044104954	37.5
11	640.0	0.9553440176052463	443.1091085436793	37.5
11	644.0	0.9572587654130136	444.875764222454	37.5
11	648.0	0.9591126954257042	444.4800953805664	37.5
11	652.0	0.9566206243010748	445.1333166895136	37.5
11	656.0	0.9545277447432745	444.1649909960448	37.5
11	660.0	0.9564395791237328	442.6920893750459	37.5
11	664.0	0.956170088857505	440.5240897885496	37.5
11	668.0	0.9621921188524559	440.957218436712	37.5
13	0.0	0.9519178954884839	617.56578832198	37.5
13	4.0	0.9459099684020246	620.6517771835734	37.5
13	8.0	0.8917645484104069	620.5944037425683	37.5
13	12.0	0.8407060347164611	619.6863071039162	37.5
13	16.0	0.8237523612298502	615.5498450485994	37.5
13	20.0	0.8086461908483432	617.0746191147615	37.5
13	24.0	0.8079190068360241	619.2652150239481	37.5
13	28.0	0.8056803783561532	618.1188335988759	37.5
13	32.0	0.8042687210154112	630.9095448809186	37.5
13	36.0	0.808845457431986	604.1261972397231	37.5
13	40.0	0.8114501677387387	607.5237664017624	37.5
13	44.0	0.8118610672817664	627.4421206761953	37.5
13	48.0	0.8090292962170628	596.5689614222912	37.5
13	52.0	0.8137985529507302	589.4433541470602	37.5
13	56.0	0.8184928149439332	581.4996723620055	37.5
13	60.0	0.8211278561099927	578.6320452967552	37.5
13	64.0	0.8273754691010592	569.4016356459769	37.5
13	68.0	0.8371496557860281	580.5846175076531	37.5
13	72.0	0.8385814254607004	580.9135162702732	37.5
13	76.0	0.8398565984175105	580.305794923119	37.5
13	80.0	0.8463862155644482	579.9051076319712	37.5
13	84.0	0.8480662248534989	581.3940423195721	37.5
13	88.0	0.8534647298604368	581.509960596397	37.5
13	92.0	0.8536491624556724	585.1826510331063	37.5
13	96.0	0.8558392816512477	582.6931237559047	37.5
13	100.0	0.8554976325152468	583.9829137773112	37.5
13	104.0	0.8575815676905043	587.2120326100896	37.5
13	108.0	0.8606204567045387	590.445047620148	37.5
13	112.0	0.8632314360825545	593.2787833801568	37.5
13	116.0	0.86314819754377	590.550759431556	37.5
13	120.0	0.8645191754361097	590.1805266371625	37.5
13	124.0	0.8713040816510039	593.1900391430673	37.5
13	128.0	0.8731087179957487	592.5693049701457	37.5
13	132.0	0.8704212396210752	589.7858473001656	37.5
13	136.0	0.876076022180235	588.9489457557655	37.5
13	140.0	0.8770404208864973	591.2764170083825	37.5
13	144.0	0.8824549237308906	588.2385932643782	37.5
13	148.0	0.8824896009598918	588.7619034782052	37.5
13	152.0	0.8821077361219285	586.9675231983206	37.5
13	156.0	0.8908498932081491	589.6276097939113	37.5
13	160.0	0.9060025268330872	586.2278170058182	37.5
13	164.0	0.9424978363889832	587.1454837628148	37.5
13	168.0	0.950755948337998	585.9972461697681	37.5
13	172.0	0.9409969575783756	581.6110469345091	37.5
13	176.0	0.882809859539516	579.5406483192291	37.5
13	180.0	0.8490140529703668	580.756594804719	37.5
13	184.0	0.8350440932266506	583.2298072059184	37.5
13	188.0	0.8218099039421921	581.168941549092	37.5
13	192.0	0.8248322488511501	582.6209572006081	37.5
13	196.0	0.8105437110337366	587.5441941677741	37.5
13	200.0	0.8146244364509435	587.6474612011272	37.5
13	204.0	0.8217734950667268	582.740267909999	37.5
13	208.0	0.8246751148315655	583.7843232654599	37.5
13	212.0	0.820595122254135	582.9351776654559	37.5
13	216.0	0.8247751903400321	583.1174931123545	37.5
13	220.0	0.8267489875579094	582.0233810423366	37.5
13	224.0	0.8270106780023231	581.4804300975518	37.5
13	228.0	0.8361696893084343	580.7976031876216	37.5
13	232.0	0.8361568672672001	579.2961310219328	37.5
13	236.0	0.8402377747736137	581.4599053140663	37.5
13	240.0	0.839251477819995	578.8945647334593	37.5
13	244.0	0.8438040223848071	581.8735482279384	37.5
13	248.0	0.84611356608731	578.6633911676615	37.5
13	252.0	0.8505097220362108	580.0721950719688	37.5
13	256.0	0.8516629212371977	580.2706175428817	37.5
13	260.0	0.850062411376243	580.4316518807377	37.5
13	264.0	0.8471592353297236	582.2531436719661	37.5
13	268.0	0.8563618439944954	583.6291752889065	37.5
13	272.0	0.8521358939114296	587.2094210736499	37.5
13	276.0	0.8549772681615558	583.5587541842968	37.5
13	280.0	0.8598089814931614	584.1719448777005	37.5
13	284.0	0.8626679663708612	582.7589441863137	37.5
13	288.0	0.8585547555195587	583.5183938032304	37.5
13	292.0	0.8643377288803173	579.8993998748366	37.5
13	296.0	0.8680283932037794	580.7978898160109	37.5
13	300.0	0.8697582429100104	580.377342794496	37.5
13	304.0	0.8677052673828607	579.2559204038267	37.5
13	308.0	0.8738814233666237	579.3412407979093	37.5
13	312.0	0.8712150933526847	579.1578431761733	37.5
13	316.0	0.8688243423468905	579.4084502691679	37.5
13	320.0	0.8762408379819996	579.7632272235476	37.5
13	324.0	0.8750750010704598	579.9926241841661	37.5
13	328.0	0.8757271948252633	580.1540204101086	37.5
13	332.0	0.8771125577649412	578.5987846498243	37.5
13	336.0	0.876528339792717	579.9536034841482	37.5
13	340.0	0.8775428650563413	582.4404265829352	37.5
13	344.0	0.8781217548990292	582.2517157678581	37.5
13	348.0	0.8782574656250696	582.8251951347946	37.5
13	352.0	0.873526556158758	582.8875817505983	37.5
13	356.0	0.8805840759290003	581.4634794144157	37.5
13	360.0	0.8833378652706478	580.625935672514	37.5
13	364.0	0.8843013795436199	579.0864569178955	37.5
13	368.0	0.8892868281912661	580.6300211654084	37.5
13	372.0	0.8874427610098227	581.0833799584636	37.5
13	376.0	0.8853367715107456	579.6122317610723	37.5
13	380.0	0.8888634775098414	580.6089757758938	37.5
13	384.0	0.8920392455819143	579.995836932964	37.5
13	388.0	0.884455388435946	580.7349360315742	37.5
13	392.0	0.8886132676513553	579.6056797834334	37.5
13	396.0	0.8955511287999753	581.1316395367187	37.5
13	400.0	0.8969511889399179	580.3544538933685	37.5
13	404.0	0.8992173433857109	580.3732122605113	37.5
13	408.0	0.8969472654985483	580.7638673531122	37.5
13	412.0	0.902320850296896	580.8006030625747	37.5
13	416.0	0.904422994392835	580.7055942471139	37.5
13	420.0	0.914225300853885	580.218725818447	37.5
13	424.0	0.9362393419318499	580.5150602801265	37.5
13	428.0	0.9621689252622204	582.4865335547919	37.5
13	432.0	0.975170148895878	582.5437889027711	37.5
13	436.0	0.9668235981007871	583.168884560231	37.5
13	440.0	0.9099844284217583	580.7009497302721	37.5
13	444.0	0.8603233453391536	576.6718978467023	37.5
13	448.0	0.8437014123746185	574.6535112251585	37.5
13	452.0	0.8270723519182737	577.8631386450888	37.5
13	456.0	0.8166718088575492	577.3983338146878	37.5
13	460.0	0.8124448963029616	578.6185461399439	37.5
13	464.0	0.8129673384915365	578.3215719516643	37.5
13	468.0	0.8148553456802594	577.7007352222124	37.5
13	472.0	0.8141816438692567	577.4381212741284	37.5
13	476.0	0.8093723840185263	576.7789968137739	37.5
13	480.0	0.8111722080056624	576.2458429477107	37.5
13	484.0	0.8145349296676481	577.6813385698609	37.5
13	488.0	0.8209311794769645	576.0910767115092	37.5
13	492.0	0.8159093434836477	576.9151668947743	37.5
13	496.0	0.8193085350124845	578.5458143346711	37.5
13	500.0	0.8188501146694265	579.4913620429934	37.5
13	504.0	0.826022246588988	578.8488329969733	37.5
13	508.0	0.8274695718844711	580.8283318076926	37.5
13	512.0	0.8218198662933074	578.8910647131655	37.5
13	516.0	0.8318879969835656	580.5947938970478	37.5
13	520.0	0.827728015218855	580.7328348684778	37.5
13	524.0	0.8306729201894283	581.5592744509744	37.5
13	528.0	0.8337678406536746	580.8879074293551	37.5
13	532.0	0.8309487117824729	582.2499978598134	37.5
13	536.0	0.8339786003871418	582.2055725796677	37.5
13	540.0	0.8366677480603696	580.6637171676455	37.5
13	544.0	0.835903261773397	581.0885619299297	37.5
13	548.0	0.8419019848314893	581.628737130511	37.5
13	552.0	0.8377341992436292	582.9564093626603	37.5
13	556.0	0.8407185395338505	583.8450159162907	37.5
13	560.0	0.8376546047304557	583.9418962365098	37.5
13	564.0	0.8407752517983509	584.7175385401405	37.5
13	568.0	0.83912648829759	585.2777267883237	37.5
13	572.0	0.8424398897972721	583.8569628570466	37.5
13	576.0	0.8472484257741243	583.636369768573	37.5
13	580.0	0.8455510444551434	583.4863086724197	37.5
13	584.0	0.8466760978673054	587.9108561611765	37.5
13	588.0	0.846707939707229	586.42068789571	37.5
13	592.0	0.846712624242593	588.8690998395685	37.5
13	596.0	0.8487518174984613	590.540974185501	37.5
13	600.0	0.8530971185331724	589.4763860293697	37.5
13	604.0	0.8547039799865708	589.2409997704153	37.5
13	608.0	0.8536793402485451	589.6066607290703	37.5
13	612.0	0.8520375221503872	587.6099830353903	37.5
13	616.0	0.8570934393210715	586.7089950739044	37.5
13	620.0	0.8511307483961339	587.7546040160637	37.5
13	624.0	0.8546095129083493	590.3145726334939	37.5
13	628.0	0.8588840072543527	593.5293124032515	37.5
13	632.0	0.8579407093662864	593.959753883263	37.5
13	636.0	0.8587550665661317	594.8353262198234	37.5
13	640.0	0.8598264817005143	594.3820653618365	37.5
13	644.0	0.8590888925906632	596.569795435527	37.5
13	648.0	0.8568159012761914	598.5075947613775	37.5
13	652.0	0.8668978187206801	600.5362648012494	37.5
13	656.0	0.8625756995236712	600.0381199926544	37.5
13	660.0	0.8647124405689055	601.0272747918295	37.5
13	664.0	0.8616522255878787	599.7996243495501	37.5
13	668.0	0.8671639640687123	600.1795178596648	37.5
14	0.0	1.0397453083764865	223.2218739081573	37.5
14	4.0	1.0428876499108168	225.76494592719297	37.5
14	8.0	0.9969304692348897	230.92194471196976	37.5
14	12.0	0.9248112315784498	235.17625522909609	37.5
14	16.0	0.8878133861455132	235.76265668807144	37.5
14	20.0	0.8808581528050431	234.7465717104737	37.5
14	24.0	0.8786922557950038	231.91801565742037	37.5
14	28.0	0.8719646599757982	233.9405218576358	37.5
14	32.0	0.8752626617692125	231.5019130896984	37.5
14	36.0	0.8771011405317617	219.79236313157872	37.5
14	40.0	0.8741560838057544	222.9457790445228	37.5
14	44.0	0.8853810010522538	219.77778160042075	37.5
14	48.0	0.8883901833509136	219.87638189202164	37.5
14	52.0	0.8899758182434261	219.381071809728	37.5
14	56.0	0.8925596661677063	218.72284215658357	37.5
14	60.0	0.8994646730589482	219.25644493073736	37.5
14	64.0	0.9103038993526665	201.19317063941935	37.5
14	68.0	0.916868503478137	186.90061738761327	37.5
14	72.0	0.9165798941648875	187.1673150955536	37.5
14	76.0	0.9196695078674724	187.4974198493324	37.5
14	80.0	0.9257632813296032	187.0228862465004	37.5
14	84.0	0.9254309445939739	187.03602614549928	37.5
14	88.0	0.9351925929744962	188.42532114906012	37.5
14	92.0	0.9320439084897805	186.19707167988267	37.5
14	96.0	0.9333044621226381	186.2067146850634	37.5
14	100.0	0.936701156266147	188.41039865318533	37.5
14	104.0	0.9403379480352154	187.77636828669856	37.5
14	108.0	0.9395678948591433	187.66031736538585	37.5
14	112.0	0.944155452415232	188.83971642533183	37.5
14	116.0	0.9449972789106429	187.05092058736315	37.5
14	120.0	0.9427142985406205	188.9391594515199	37.5
14	124.0	0.9463689350519568	187.55104885449165	37.5
14	128.0	0.9512499163584585	187.6939937580188	37.5
14	132.0	0.9537579371344715	187.08665462095036	37.5
14	136.0	0.9616158948832154	187.04104162539505	37.5
14	140.0	0.9543689806461694	187.7610084470521	37.5
14	144.0	0.9653091103732079	187.10109292661767	37.5
14	148.0	0.9649758892042882	187.14960352401604	37.5
14	152.0	0.9701113271709441	186.85702352840568	37.5
14	156.0	0.9848526471285077	187.22583551218943	37.5
14	160.0	1.0244337182594272	186.4983936306524	37.5
14	164.0	1.0469602882671727	187.7730118929429	37.5
14	168.0	1.038378946284344	187.52283553312844	37.5
14	172.0	0.9848403774316383	187.7076549348264	37.5
14	176.0	0.9282697631579997	188.18634693961616	37.5
14	180.0	0.9096428717880326	189.07448559740567	37.5
14	200.0	0.8950404203343664	191.1659006272567	37.5
14	204.0	0.8928496291284805	189.48110385419665	37.5
14	208.0	0.8944214772667627	186.9007435730272	37.5
14	212.0	0.8939298384879129	185.65359270033696	37.5
14	216.0	0.8945730576841748	186.62574152455412	37.5
14	220.0	0.8975799768741212	179.72432967869258	37.5
14	224.0	0.8989993383080664	179.6277372101165	37.5
14	228.0	0.902932415229369	176.629221263064	37.5
14	232.0	0.9050575804416786	178.98009670476785	37.5
14	236.0	0.9091257675544391	178.2086100578902	37.5
14	240.0	0.9115091092492706	176.75664750953888	37.5
14	244.0	0.9178930808815792	178.1903112082764	37.5
14	248.0	0.9122794808169328	177.13072742304604	37.5
14	252.0	0.9225890616335097	177.52955301221272	37.5
14	256.0	0.922979462972479	178.9403131661353	37.5
14	260.0	0.9237574802072727	177.81268228088393	37.5
14	264.0	0.9250350461745954	175.9648876367064	37.5
14	268.0	0.9258650888970511	176.50982247962506	37.5
14	272.0	0.9289086080175676	176.37683473015363	37.5
14	276.0	0.927792923514214	178.38165794802657	37.5
14	280.0	0.9304473440125076	178.83022792634978	37.5
14	284.0	0.9289913347816139	179.77621259389224	37.5
14	288.0	0.9375204993594272	179.4649336178527	37.5
14	292.0	0.9379768950294953	175.20106628583926	37.5
14	296.0	0.9355048540373097	177.79951029938888	37.5
14	300.0	0.9369366235500622	176.37363428904294	37.5
14	304.0	0.9430912408200134	177.8187409533953	37.5
14	308.0	0.9429889087653371	176.2186908810818	37.5
14	312.0	0.940800380668165	176.2228345062169	37.5
14	316.0	0.9416718877042869	178.26468946903205	37.5
14	320.0	0.9499569747067346	176.15748492590473	37.5
14	324.0	0.9438476757956462	175.8466346199663	37.5
14	328.0	0.9465909818396101	177.33784736179254	37.5
14	332.0	0.9434933863837782	175.67746962391666	37.5
14	336.0	0.9480813341310245	175.26699963330424	37.5
14	340.0	0.9506468690836477	175.17936054207095	37.5
14	344.0	0.951249872577947	177.5289478613343	37.5
14	348.0	0.9581344594652816	176.5847152179981	37.5
14	352.0	0.9498749211363854	175.43834247263348	37.5
14	356.0	0.9547275485521111	174.48921831439608	37.5
14	360.0	0.9513955522616189	174.174247138957	37.5
14	364.0	0.9567825594738633	174.8223410963416	37.5
14	368.0	0.9557938691858924	175.20378461060255	37.5
14	372.0	0.9629315860834455	174.02917479406867	37.5
14	376.0	0.9589332473469804	176.2342532670762	37.5
14	380.0	0.9676654413903941	175.31820802579148	37.5
14	384.0	0.9649819688163507	175.31076765056417	37.5
14	388.0	0.9654740799836987	175.04276295137092	37.5
14	392.0	0.9703783687086726	174.84777424872232	37.5
14	396.0	0.9723294826520095	175.23307107670928	37.5
14	400.0	0.9765594170059109	174.9356702446208	37.5
14	404.0	0.9855150084933443	175.97054852964882	37.5
14	408.0	0.9951586370551058	176.4493913478692	37.5
14	412.0	1.0283977752273024	176.07664786615808	37.5
14	416.0	1.045700752159104	177.31572452898743	37.5
14	420.0	1.0468415431193638	176.5473560450995	37.5
14	424.0	1.0143701752404461	175.28603004106182	37.5
14	428.0	0.9475881543250037	178.65979742112913	37.5
14	432.0	0.9158186883128758	178.2126873248274	37.5
14	436.0	0.9032191577904843	178.21270325138897	37.5
14	440.0	0.8915012511820105	179.6419473376273	37.5
14	444.0	0.8904140766458956	177.45674911758024	37.5
14	460.0	0.8894104872943733	185.01186535727723	37.5
14	464.0	0.882592523203099	179.90287148259327	37.5
14	468.0	0.8900431473961946	180.135098487437	37.5
14	472.0	0.8877061125444914	177.7718905845229	37.5
14	476.0	0.8908837273594563	177.00620779338016	37.5
14	480.0	0.8939689709210776	179.35513209408143	37.5
14	484.0	0.897894556172157	179.4121400512613	37.5
14	488.0	0.8981260196463192	178.6596220672827	37.5
14	492.0	0.89771892228492	180.95867904157708	37.5
14	496.0	0.9030351748339445	176.6783123012222	37.5
14	500.0	0.902884094897329	177.00789278728047	37.5
14	504.0	0.8985194967277245	175.6972759212279	37.5
14	508.0	0.9073262693077012	178.85348294548527	37.5
14	512.0	0.9027731307708103	177.21841268462765	37.5
14	516.0	0.9104114629233897	177.90723027403104	37.5
14	520.0	0.913686261349307	178.71410091249743	37.5
14	524.0	0.9129048406041808	177.10118248867047	37.5
14	528.0	0.9138606809558026	175.72033839336245	37.5
14	532.0	0.9144826737530984	177.91232444867128	37.5
14	536.0	0.917471436047851	176.25802244321707	37.5
14	540.0	0.9180731128922148	176.08062391421345	37.5
14	544.0	0.9176717903599461	176.19285305707808	37.5
14	548.0	0.9210606546675619	174.08101584901863	37.5
14	552.0	0.9264160824087958	177.45230471208495	37.5
14	556.0	0.9214000470954333	178.49261621634545	37.5
14	560.0	0.923089967077964	178.91652871337655	37.5
14	564.0	0.9243361356634827	177.32304100183637	37.5
14	568.0	0.9281399812734334	178.00486488817106	37.5
14	572.0	0.9262935727831253	179.78781680182584	37.5
14	576.0	0.929755246760724	177.57958644336918	37.5
14	580.0	0.931211988507554	177.54979551458766	37.5
14	584.0	0.929154798753984	179.4537219217289	37.5
14	588.0	0.9328464513997919	180.6654832515294	37.5
14	592.0	0.9341527094235602	178.71468102755418	37.5
14	596.0	0.9377796683754606	180.88387079203943	37.5
14	600.0	0.9384378448994252	180.45393781654516	37.5
14	604.0	0.9350413370042324	180.50363055350215	37.5
14	608.0	0.9364170230412854	180.58987712003693	37.5
14	612.0	0.9365164198150181	182.35398702525004	37.5
14	616.0	0.9316939713412454	190.6085778743233	37.5
14	620.0	0.930217021851568	192.4522877416679	37.5
14	624.0	0.9331040483051977	190.03642882734695	37.5
14	628.0	0.9356445589982557	193.54369807122012	37.5
14	632.0	0.9340230827038535	193.23753679008703	37.5
14	636.0	0.9455945157109247	192.24208403370764	37.5
14	640.0	0.9371887337362109	196.87095557111368	37.5
14	644.0	0.9426312521437906	197.7791265894131	37.5
14	648.0	0.9477989459127966	197.87913467229183	37.5
14	652.0	0.9363307876578433	198.62054431458364	37.5
14	656.0	0.9380515327418136	196.3899697346441	37.5
14	660.0	0.9442983651886455	191.560559560966	37.5
14	664.0	0.9457901981269036	185.6183936123153	37.5
14	668.0	0.9503199553662	187.4694919176384	37.5
15	0.0	0.9389507322266794	838.7049987476146	37.5
15	4.0	0.9558349531214708	840.5942019703451	37.5
15	8.0	0.9966390105167813	837.3822370465689	37.5
15	12.0	1.024452121553722	836.9048777115395	37.5
15	16.0	1.0115030549056543	837.4221555074837	37.5
15	20.0	0.99849717642506	837.4594636173215	37.5
15	24.0	0.9752946405284133	837.806171740223	37.5
15	28.0	0.9177914404888727	839.6992817928854	37.5
15	32.0	0.8590282611763935	853.6248010328868	37.5
15	36.0	0.8453329669460483	868.1098936660945	37.5
15	40.0	0.8461877449010672	864.0610404210531	37.5
15	44.0	0.8537528482929426	878.2710697848136	37.5
15	48.0	0.8581994919288792	880.6582398116091	37.5
15	52.0	0.8620407930031265	875.6999777247411	37.5
15	56.0	0.867343646102258	874.2128642825013	37.5
15	60.0	0.8714499389979109	873.3245185762416	37.5
15	64.0	0.8830746172047841	872.5639678425327	37.5
15	68.0	0.8848519111070228	877.039287320249	37.5
15	72.0	0.8859299824550864	876.713614459712	37.5
15	76.0	0.8973200777380923	868.396198387797	37.5
15	80.0	0.9064371794651521	869.7674076456296	37.5
15	84.0	0.902879779862545	867.6927030310866	37.5
15	88.0	0.9086657416401045	869.9353566769447	37.5
15	92.0	0.9123167594932285	869.6416372878002	37.5
15	96.0	0.9143064734615906	869.5509756013762	37.5
15	100.0	0.9197148082369565	869.5804982002452	37.5
15	104.0	0.9214260817953523	868.0327992350557	37.5
15	108.0	0.9275397000942062	870.61308600238	37.5
15	112.0	0.9266700152224415	872.8951460512234	37.5
15	116.0	0.9302627125038966	873.4379596229235	37.5
15	120.0	0.9295805274896655	873.7816977938944	37.5
15	124.0	0.9391122723533902	872.5196306893907	37.5
15	128.0	0.9374985709825735	875.1904905970932	37.5
15	132.0	0.9349081691191372	875.6472490544829	37.5
15	136.0	0.9412484624677337	876.5395240412275	37.5
15	140.0	0.9449476819351763	875.7460587259795	37.5
15	144.0	0.9498504590341883	875.3778434579842	37.5
15	148.0	0.9508705739889965	875.6265997705376	37.5
15	152.0	0.9557810248474387	876.1000171158735	37.5
15	156.0	0.9590497854299671	877.0165471044573	37.5
15	160.0	0.9626922971158584	874.6093119187185	37.5
15	164.0	0.9699745119185724	875.484261417513	37.5
15	168.0	0.9752950536835091	875.2332559897102	37.5
15	172.0	1.0020236414046506	877.31734148429	37.5
15	176.0	1.0475247159025356	873.2728474469745	37.5
15	180.0	1.0578103360952245	871.965127006502	37.5
15	184.0	1.0462018101877397	872.2506236970053	37.5
15	188.0	0.9879004871419785	872.6322497830149	37.5
15	192.0	0.9195552535119403	876.4025460705542	37.5
15	196.0	0.8898458118351952	871.3439217048133	37.5
15	200.0	0.8869816778684261	870.3635525861939	37.5
15	204.0	0.8800097934850842	868.6750668559716	37.5
15	208.0	0.8738263813800017	869.1647762761336	37.5
15	212.0	0.8727749714798344	868.9454554865137	37.5
15	216.0	0.8705665927722989	870.8729964348764	37.5
15	220.0	0.8762934015703868	855.4316326453176	37.5
15	224.0	0.8822213148910316	855.2479621117545	37.5
15	228.0	0.8869556334609946	860.7744064920687	37.5
15	232.0	0.8876829489712418	859.5788219543841	37.5
15	236.0	0.8901093648830376	856.260219563471	37.5
15	240.0	0.8944489920908536	852.4408976721686	37.5
15	244.0	0.8962373674219644	853.0451372989013	37.5
15	248.0	0.8988682174875273	851.365795890859	37.5
15	252.0	0.9077935272543217	851.4936721742077	37.5
15	256.0	0.9059647785302549	856.737349509885	37.5
15	260.0	0.913342382064597	857.2950581103505	37.5
15	264.0	0.9147193918647655	857.4512746250632	37.5
15	268.0	0.9216756669872782	857.0800321733507	37.5
15	272.0	0.9156128499625956	858.6934351247326	37.5
15	276.0	0.9186383913903051	858.6123580387236	37.5
15	280.0	0.919809198170126	859.5848447770321	37.5
15	284.0	0.9248468513459013	857.7151286211919	37.5
15	288.0	0.9260718946966094	858.0753514290121	37.5
15	292.0	0.9272206426696615	879.8977666940481	37.5
15	296.0	0.9273721660952116	885.8886118678894	37.5
15	300.0	0.9233688040123671	886.8837895605648	37.5
15	304.0	0.9246870250114777	884.5137364668554	37.5
15	308.0	0.9282794881782384	886.2920888595195	37.5
15	312.0	0.9287548442517393	883.356404967423	37.5
15	316.0	0.9267031663130414	888.4541387841649	37.5
15	320.0	0.9379931385450421	895.4037316041516	37.5
15	324.0	0.9327153601164331	894.6942160716458	37.5
15	328.0	0.9326228319793614	895.8329150254104	37.5
15	332.0	0.9365398301381564	899.632490175191	37.5
15	336.0	0.941175430345281	903.769806770717	37.5
15	340.0	0.9408880927696593	903.6173769798294	37.5
15	344.0	0.9423115873430538	903.62774480411	37.5
15	348.0	0.9464965687887952	904.8099644655832	37.5
15	352.0	0.9414867476343884	904.0497595654912	37.5
15	356.0	0.9429267603001155	903.7085908408142	37.5
15	360.0	0.9477235614807601	904.7065841269643	37.5
15	364.0	0.9486212344503561	905.3110877054984	37.5
15	368.0	0.9508358806146243	906.2946254120408	37.5
15	372.0	0.9485164795164187	902.6910760149448	37.5
15	376.0	0.9528393545172077	905.2452065198238	37.5
15	380.0	0.9627814244021213	913.8191729090128	37.5
15	384.0	0.9611936057114167	911.9445345929636	37.5
15	388.0	0.9568473696521368	913.569282416222	37.5
15	392.0	0.960820243184681	912.0525783328784	37.5
15	396.0	0.9612830351029115	912.6806350998452	37.5
15	400.0	0.9616805610468704	911.7396260796252	37.5
15	404.0	0.97396182692078	912.1763681526678	37.5
15	408.0	0.9653545733582757	913.5741965028338	37.5
15	412.0	0.972359986553885	911.0030719454916	37.5
15	416.0	0.9797331679217759	913.412344210586	37.5
15	420.0	0.9911777599031076	913.6954316625312	37.5
15	424.0	1.026157147750773	912.2532529124514	37.5
15	428.0	1.0640972800885304	915.8629809362386	37.5
15	432.0	1.0623397542570725	916.2259885226608	37.5
15	436.0	1.0475060643184548	916.9297828854708	37.5
15	440.0	0.9798107851057757	918.834084479554	37.5
15	444.0	0.9149413482936819	919.3317211653346	37.5
15	448.0	0.900238268341839	920.7298924856464	37.5
15	452.0	0.8932928129062294	924.2715394761816	37.5
15	456.0	0.8797653008735936	924.9991303575302	37.5
15	460.0	0.872621836431943	924.2242097185338	37.5
15	464.0	0.870518341107534	923.3173886882068	37.5
15	468.0	0.8689226405554484	920.6865398317116	37.5
15	472.0	0.8765984281723245	916.5453955092636	37.5
15	476.0	0.8749166254381584	916.1914988860416	37.5
15	480.0	0.8742839166626937	917.1180252595176	37.5
15	484.0	0.8697650080098641	915.9227685643954	37.5
15	488.0	0.87493548225564	915.4196994610012	37.5
15	492.0	0.8804346275197198	917.0421012708132	37.5
15	496.0	0.8869080020657552	915.7226283365316	37.5
15	500.0	0.8847052421108872	914.495440145398	37.5
15	504.0	0.8874349406030076	913.2170884058075	37.5
15	508.0	0.8877971932663318	914.471832799029	37.5
15	512.0	0.8912696336330566	914.9656041188196	37.5
15	516.0	0.8939068828336018	918.0514925257412	37.5
15	520.0	0.900507225582276	918.7101198243472	37.5
15	524.0	0.9011074948516531	918.0423178168664	37.5
15	528.0	0.9000933872261392	919.2371160041768	37.5
15	532.0	0.9061737092128894	918.0196014451698	37.5
15	536.0	0.9004822241063933	916.7517896319868	37.5
15	540.0	0.9096999431265913	917.7974744424998	37.5
15	544.0	0.9102360909824251	918.4186376422052	37.5
15	548.0	0.9085646933457915	919.230059733574	37.5
15	552.0	0.9140604569531732	919.4106553940312	37.5
15	556.0	0.9177778073030661	920.4701218923929	37.5
15	560.0	0.9145647383905489	922.7437747872258	37.5
15	564.0	0.9188661788904214	915.9375493316238	37.5
15	568.0	0.9217421990665907	916.366720457714	37.5
15	572.0	0.9221197732360313	916.7146641844314	37.5
15	576.0	0.9281881033478755	917.3411748879554	37.5
15	580.0	0.9236021598541936	918.493527251224	37.5
15	584.0	0.9194981284527236	918.9869968842182	37.5
15	588.0	0.9284772325737602	920.9169016351096	37.5
15	592.0	0.9313369947850352	920.8645593435384	37.5
15	596.0	0.9276723966651009	923.2083360961308	37.5
15	600.0	0.9300276156970315	920.9331599768158	37.5
15	604.0	0.9321140450469567	922.0511650138014	37.5
15	608.0	0.928910158633012	921.9584852525268	37.5
15	612.0	0.9323564822049307	922.422568317412	37.5
15	616.0	0.9326702471137538	936.1590785886898	37.5
15	620.0	0.9283586080037691	942.7452022151738	37.5
15	624.0	0.9310863815528461	942.8957547648	37.5
15	628.0	0.9354726235976073	946.4510494313226	37.5
15	632.0	0.9316358991517437	947.9154179347738	37.5
15	636.0	0.9311802851362798	946.7176874640758	37.5
15	640.0	0.9351217092615324	953.4295615509888	37.5
15	644.0	0.9350332130997543	955.7680294831954	37.5
15	648.0	0.9401048129062288	954.0920338306548	37.5
15	652.0	0.9369114876662794	955.2841576952726	37.5
15	656.0	0.9368061092337551	955.4898126701422	37.5
15	660.0	0.9382405551723023	952.1458010736476	37.5
[truncated: 15,158 more rows]
