# Supplementary material for: Mechanistic origins of temperature scaling in the early embryonic cell cycle
Source: Nat Commun. 2025 Aug 28;16:8045. doi: 10.1038/s41467-025-62918-0 (PMC12394406; doi:10.1038/s41467-025-62918-0)
Supplement: Supplementary file 12 — Source Data [file 41467_2025_62918_MOESM12_ESM.zip › Source_Data_NatComm/Fig4/09-20-24/Pos34_processed_spots.csv]

TRACK_ID	TIME	RATIO	POSITION_X	RADIUS
52	0.0	1.0036600624731133	1788.9359246567326	37.5
52	4.0	1.025502324303884	1795.7943853114948	37.5
52	8.0	1.009103043326864	1793.6542206291515	37.5
52	12.0	0.9408249865632025	1792.1663255002134	37.5
52	16.0	0.8996392024994482	1797.9079392115596	37.5
52	20.0	0.8786960154300419	1800.8849600215106	37.5
52	24.0	0.8656769084246431	1803.5971888267925	37.5
52	28.0	0.8634714030807344	1802.9566426574893	37.5
52	32.0	0.8631190976328286	1789.8810377292548	37.5
52	36.0	0.8632275299036561	1792.7200090660629	37.5
52	40.0	0.8691267631296606	1791.4708976071977	37.5
52	44.0	0.8698139789507263	1780.1800135000267	37.5
52	48.0	0.8790115240435167	1787.3423463385325	37.5
52	52.0	0.8836209153666651	1789.3688918126873	37.5
52	56.0	0.8899541712234886	1790.0280426097188	37.5
52	60.0	0.8978877310807908	1788.3241180006112	37.5
52	64.0	0.904916775809604	1787.7049525722502	37.5
52	68.0	0.9032621423418029	1792.45021646613	37.5
52	72.0	0.9114830129547176	1791.221535719876	37.5
52	76.0	0.9117827429436776	1794.876104363008	37.5
52	80.0	0.9126672654267006	1791.7714637074064	37.5
52	84.0	0.917448496935596	1788.451527062731	37.5
52	88.0	0.9273333247331432	1791.775853272617	37.5
52	92.0	0.9240839539920438	1791.911217556306	37.5
52	96.0	0.9315681957251541	1792.5402960323909	37.5
52	100.0	0.9304644081207168	1790.6377255872544	37.5
52	104.0	0.9327148077568139	1790.5868463522045	37.5
52	108.0	0.9345246295506469	1791.2953290202531	37.5
52	112.0	0.9346693756118623	1789.6454186025092	37.5
52	116.0	0.9351574118534144	1790.7381147986227	37.5
52	120.0	0.9372094643178007	1790.6660836642718	37.5
52	124.0	0.9411339140831371	1791.9186865686866	37.5
52	128.0	0.9457475975090176	1792.4755113084502	37.5
52	132.0	0.9512904301317947	1790.086543667986	37.5
52	136.0	0.9484052898298158	1792.4598053408542	37.5
52	140.0	0.950366401741769	1791.043948425973	37.5
52	144.0	0.956924875934681	1792.804508760118	37.5
52	148.0	0.9664904233144476	1792.8409289526203	37.5
52	152.0	0.9732166276795811	1792.4874774364202	37.5
52	156.0	1.0187158412217157	1792.8701043210458	37.5
52	160.0	1.0524425973520084	1793.8010537036512	37.5
52	164.0	1.0350573293328202	1792.3960249844563	37.5
52	168.0	0.9889733195929593	1791.027090847933	37.5
52	172.0	0.9245129971648998	1793.312830326331	37.5
52	176.0	0.9023359476173614	1793.6271069797567	37.5
52	180.0	0.8905547350653886	1789.084374357057	37.5
52	184.0	0.8759588135671907	1788.6791996672484	37.5
52	188.0	0.8725691040731233	1786.8819720761246	37.5
52	192.0	0.8745243631177148	1785.765616881728	37.5
52	196.0	0.8743859864750743	1783.828030383348	37.5
52	200.0	0.8741467584246017	1786.8121536408246	37.5
52	204.0	0.880764203507778	1786.1056469367188	37.5
52	208.0	0.8877699408181186	1787.324968812109	37.5
52	212.0	0.8947520065315733	1787.3892466763916	37.5
52	216.0	0.8937262051331408	1788.4304076585115	37.5
52	220.0	0.9037735085286562	1789.4876039364342	37.5
52	224.0	0.9063120513281685	1791.4077894448908	37.5
52	228.0	0.9071776105209389	1792.7174827494975	37.5
52	232.0	0.9047456642419822	1792.2052691478125	37.5
52	236.0	0.9133832069855804	1791.5269564453056	37.5
52	240.0	0.9176302147744202	1792.9641886710783	37.5
52	244.0	0.9082597852824659	1788.4431757494835	37.5
52	248.0	0.9195876700440337	1784.8272287838613	37.5
52	252.0	0.9190255458043876	1785.6448562822943	37.5
52	256.0	0.9228071856060922	1787.0933351517276	37.5
52	260.0	0.9227018711608609	1787.3926758819805	37.5
52	264.0	0.9272754169230102	1787.8667763905305	37.5
52	268.0	0.9251357758464815	1786.5195303603057	37.5
52	272.0	0.930439031098576	1788.1299931097988	37.5
52	276.0	0.934225379206914	1789.2558505228938	37.5
52	280.0	0.9330596292466712	1787.996253305189	37.5
52	284.0	0.930114217417236	1789.1382671983292	37.5
52	288.0	0.9410212419963632	1791.3391304020554	37.5
52	292.0	0.9395941940243389	1790.1903525706489	37.5
52	296.0	0.9369476946342647	1786.9823348266657	37.5
52	300.0	0.9403996489206561	1786.7854841267704	37.5
52	304.0	0.9381900335632224	1787.053552530948	37.5
52	308.0	0.9468156364574022	1787.2306342232798	37.5
52	312.0	0.9472291982133665	1786.629056076238	37.5
52	316.0	0.9476444247849358	1788.9849345251353	37.5
52	320.0	0.9474926515792225	1786.481321881609	37.5
52	324.0	0.9503692559975616	1787.4645508052286	37.5
52	328.0	0.9472660768767917	1786.610290036962	37.5
52	332.0	0.9458456881671882	1786.8083422248692	37.5
52	336.0	0.9500968840077847	1785.2576764422206	37.5
52	340.0	0.9528521129634085	1786.6074401629462	37.5
52	344.0	0.9532945488650251	1786.0403293533484	37.5
52	348.0	0.9574314447092284	1785.6360909291252	37.5
52	352.0	0.952023822625221	1785.1977998365026	37.5
52	356.0	0.9592533995962267	1788.3142190165445	37.5
52	360.0	0.9601470525523345	1785.8051659904936	37.5
52	364.0	0.9570821641904836	1786.5774483551263	37.5
52	368.0	0.9570783254589369	1785.689082622259	37.5
52	372.0	0.964412941889532	1786.6681984047782	37.5
52	376.0	0.9604686146842454	1792.0156928336328	37.5
52	380.0	0.9659104918482148	1794.1016741756637	37.5
52	384.0	0.963566702758101	1792.6422869552832	37.5
52	388.0	0.9626386312382416	1793.4851367083606	37.5
52	392.0	0.9662517084599215	1792.2898404819216	37.5
52	396.0	0.970563696082851	1794.3851334339265	37.5
52	400.0	0.9648300302676666	1795.3036406194922	37.5
52	404.0	0.970839011259894	1794.3526552634455	37.5
52	408.0	0.9756841300676381	1794.7631100955505	37.5
52	412.0	0.9764359875571234	1793.2741773237333	37.5
52	416.0	0.9896840290173148	1793.609073930952	37.5
52	420.0	0.9964781526565908	1794.609990321416	37.5
52	424.0	1.0241141808953356	1793.5721667258	37.5
52	428.0	1.0453949056250287	1793.7485332995334	37.5
52	432.0	1.0448889168865696	1795.2097604926312	37.5
52	436.0	1.0274377065617704	1794.948860691623	37.5
52	440.0	0.951434281084226	1793.5239280900057	37.5
52	444.0	0.9095824667274247	1794.0171027258286	37.5
52	448.0	0.8877734975050938	1792.1137806546776	37.5
52	452.0	0.8755164598429658	1789.2318261038715	37.5
52	456.0	0.8754810936658959	1789.7059967749092	37.5
52	460.0	0.866977720951314	1784.9168943060629	37.5
52	464.0	0.8682411710737221	1783.431810858509	37.5
52	468.0	0.8669698093735257	1786.1690268669286	37.5
52	472.0	0.8656343002470427	1784.2221114552497	37.5
52	476.0	0.8673490454621734	1784.766432738696	37.5
52	480.0	0.8720699274053811	1787.1835105321286	37.5
52	484.0	0.8734414864911505	1788.719416455621	37.5
52	488.0	0.8774614290390901	1785.4986580398568	37.5
52	492.0	0.883402178604249	1790.4512965988172	37.5
52	496.0	0.885169651651125	1788.5241797870049	37.5
52	500.0	0.884931073919248	1785.589543468882	37.5
52	504.0	0.891045328485759	1789.9595650118654	37.5
52	508.0	0.8888926290118273	1786.384755777534	37.5
52	512.0	0.8938542849119341	1785.9172304227488	37.5
52	516.0	0.8999044700903895	1787.6552161434531	37.5
52	520.0	0.9007435483099401	1786.2000423787665	37.5
52	524.0	0.8975320521238581	1787.0106168067198	37.5
52	528.0	0.8984066897642254	1785.650971659043	37.5
52	532.0	0.8986704701412112	1785.9532973195496	37.5
52	536.0	0.9061155887076001	1787.9815731936949	37.5
52	540.0	0.9119064008173173	1787.6651403206818	37.5
52	544.0	0.9100818521068128	1786.9004231816004	37.5
52	548.0	0.9111412582666112	1787.7919292383906	37.5
52	552.0	0.9127823093784688	1788.2527927337928	37.5
52	556.0	0.9105924637063466	1788.6004381017974	37.5
52	560.0	0.9135730670745217	1787.2418551326373	37.5
52	564.0	0.9116796886438404	1790.0264405273422	37.5
52	568.0	0.9185295575931461	1790.7451895383826	37.5
52	572.0	0.9202123331461088	1788.7540641024852	37.5
52	576.0	0.9152049691514277	1789.1813770094268	37.5
52	580.0	0.9216771590730521	1788.865979113206	37.5
52	584.0	0.922601741181575	1790.0517360562324	37.5
52	588.0	0.9267373624013306	1789.335484155902	37.5
52	592.0	0.9257203533103133	1787.6371594592426	37.5
52	596.0	0.9275861285161264	1790.3057197898254	37.5
52	600.0	0.9274892421998964	1789.3737218132164	37.5
52	604.0	0.9215213316265145	1789.5677785209066	37.5
52	608.0	0.9275163437753047	1791.1593393283802	37.5
52	612.0	0.9316704340431803	1790.12099976244	37.5
52	616.0	0.9276846425242272	1789.7499263347847	37.5
52	620.0	0.932417204189415	1790.3078111842024	37.5
52	624.0	0.9287636734474143	1788.299398223814	37.5
52	628.0	0.9275262323651737	1788.3503196898987	37.5
52	632.0	0.9306596606033554	1787.8891921934714	37.5
52	636.0	0.9315662679058909	1787.8303010922343	37.5
52	640.0	0.9358929527290847	1789.1470056055673	37.5
52	644.0	0.9313378723113918	1787.0742041728563	37.5
52	648.0	0.9357679577913136	1789.969386841137	37.5
52	652.0	0.9355171800825798	1787.096342836226	37.5
52	656.0	0.9377230459012386	1789.417865157507	37.5
52	660.0	0.9333373604713726	1788.5418798999294	37.5
52	664.0	0.9371851246678954	1795.674052806204	37.5
52	668.0	0.9348049177364184	1796.1654505878194	37.5
61	0.0	0.9944370822306225	1626.83160433179	37.5
61	4.0	1.0132754195768463	1648.2506086428018	37.5
61	8.0	0.9880338618643784	1651.9221682067366	37.5
61	12.0	0.9276551221929014	1652.8898491214618	37.5
61	16.0	0.8904101139033728	1647.6089038898067	37.5
61	20.0	0.8714442867165781	1646.7015452235066	37.5
61	24.0	0.8608272236495746	1652.650254711461	37.5
61	28.0	0.868532262712626	1653.4052866668046	37.5
61	32.0	0.8659385443400887	1650.2293587143558	37.5
61	36.0	0.8629359836727608	1647.0157978726477	37.5
61	40.0	0.8692661971988601	1647.2798088689813	37.5
61	44.0	0.8715190952186689	1652.3797655805752	37.5
61	48.0	0.8816562217789363	1645.4694942126612	37.5
61	52.0	0.8916601110653016	1646.2131733744102	37.5
61	56.0	0.8900505328301196	1646.4802160353793	37.5
61	60.0	0.8944031535192168	1650.1009630761976	37.5
61	64.0	0.8976704444974565	1648.7796024001364	37.5
61	68.0	0.9017297194743723	1648.1140568600415	37.5
61	72.0	0.9121563418607339	1649.819095818324	37.5
61	76.0	0.9174425339131793	1660.0653564258143	37.5
61	80.0	0.9159435878775101	1661.284639376218	37.5
61	84.0	0.9197214309789192	1664.8265894416618	37.5
61	88.0	0.9260740154647132	1664.028127244075	37.5
61	92.0	0.9246331558860186	1662.885088025789	37.5
61	96.0	0.9272458621784968	1661.420268388079	37.5
61	100.0	0.9352333216013204	1662.0344503242347	37.5
61	104.0	0.9341371829038733	1662.7249707434985	37.5
61	108.0	0.9438959801178636	1663.0996705358205	37.5
61	112.0	0.9405122287024373	1663.656240270804	37.5
61	116.0	0.9411114445714268	1665.887054003441	37.5
61	120.0	0.9415613212780829	1667.3580335200008	37.5
61	124.0	0.9429631083324876	1666.9570261658396	37.5
61	128.0	0.9442145677402939	1667.772266643179	37.5
61	132.0	0.9534722554571253	1667.5318198977936	37.5
61	136.0	0.9540320880319545	1667.5073087736412	37.5
61	140.0	0.9568604399707911	1666.8902013469694	37.5
61	144.0	0.9650320696199378	1669.8041058728036	37.5
61	148.0	0.9791424607111717	1667.9244064888478	37.5
61	152.0	1.0231724756420397	1667.9756386464933	37.5
61	156.0	1.0427720499237316	1669.7080436608835	37.5
61	160.0	1.0290895670854605	1670.6561794064305	37.5
61	164.0	0.9679344510616057	1669.316530739387	37.5
61	168.0	0.9237785070547967	1667.7913396208417	37.5
61	172.0	0.90138578700846	1664.483471531745	37.5
61	176.0	0.8854456841458468	1665.6778272561735	37.5
61	180.0	0.8813885668436132	1663.5434667908708	37.5
61	184.0	0.8749010788852565	1666.436227688488	37.5
61	188.0	0.8804703156033259	1668.452563244843	37.5
61	192.0	0.8812615315345314	1665.3383119620253	37.5
61	196.0	0.8818883729374694	1664.9096695574767	37.5
61	200.0	0.883626348693145	1667.1256186344674	37.5
61	204.0	0.8914263082584354	1667.175441659821	37.5
61	208.0	0.8891757760152595	1665.399712531207	37.5
61	212.0	0.8944348107631451	1662.798926959851	37.5
61	216.0	0.8993910831855827	1660.7191172113232	37.5
61	220.0	0.9033174330415226	1663.170788819325	37.5
61	224.0	0.9054258822948384	1661.1546811469832	37.5
61	228.0	0.9097475998442645	1656.0056946598604	37.5
61	232.0	0.9097903771099666	1657.2524512101115	37.5
61	236.0	0.9159134511569405	1653.3204322950353	37.5
61	240.0	0.9137953497926077	1661.8044091508514	37.5
61	244.0	0.9187562784961909	1659.474449242289	37.5
61	248.0	0.9221263458253065	1659.1853549511502	37.5
61	252.0	0.9221709699958206	1656.3343564451104	37.5
61	256.0	0.9314087059381339	1659.7655675897815	37.5
61	260.0	0.929442128806616	1660.8836052754762	37.5
61	264.0	0.9287825619888834	1660.6494617335998	37.5
61	268.0	0.9320106517621698	1661.0896595113245	37.5
61	272.0	0.9320459633703924	1660.8983496616809	37.5
61	276.0	0.9326983492877723	1659.2834431462782	37.5
61	280.0	0.9320985857681067	1661.808243659705	37.5
61	284.0	0.9333474959270173	1661.4641424502038	37.5
61	288.0	0.939763655558734	1660.8645327411905	37.5
61	292.0	0.9424682908879108	1661.8726737861537	37.5
61	296.0	0.9345362372263912	1659.2059889550349	37.5
61	300.0	0.9416009986127881	1658.980257890042	37.5
61	304.0	0.9437872519829023	1659.5325616037396	37.5
61	308.0	0.9456130987872389	1657.635809982448	37.5
61	312.0	0.9452471378091256	1655.723537415963	37.5
61	316.0	0.9472046611227344	1658.0902498976989	37.5
61	320.0	0.9452624839449303	1656.8747569114305	37.5
61	324.0	0.9467686861530724	1657.60806902027	37.5
61	328.0	0.9484277652567091	1658.9365383893617	37.5
61	332.0	0.9522028249945282	1657.215307081624	37.5
61	336.0	0.9482352435565606	1659.1296997401985	37.5
61	340.0	0.9498814983774885	1656.9294923233545	37.5
61	344.0	0.9535077131951072	1657.3467103128155	37.5
61	348.0	0.9514392701587479	1658.4496052383977	37.5
61	352.0	0.9534646607210114	1658.7860080283658	37.5
61	356.0	0.9584874217166808	1657.8093410301983	37.5
61	360.0	0.9569141572718868	1660.0475756285855	37.5
61	364.0	0.9596062024330493	1658.8602158044646	37.5
61	368.0	0.9558384508931911	1656.5302194385567	37.5
61	372.0	0.9608612379016044	1655.3141172827486	37.5
61	376.0	0.9556726963064447	1660.8693872213605	37.5
61	380.0	0.9579655499007778	1661.7728893058982	37.5
61	384.0	0.9618817027611359	1662.5030973884454	37.5
61	388.0	0.9558346105558367	1662.828635315866	37.5
61	392.0	0.9673811596023512	1662.1317823892136	37.5
61	396.0	0.9652306983846929	1661.9417831412002	37.5
61	400.0	0.9685975141208296	1661.8023495506372	37.5
61	404.0	0.9792100235746068	1659.725731657113	37.5
61	408.0	0.99039525560931	1660.3161749953304	37.5
61	412.0	1.0315192308503625	1662.019087138409	37.5
61	416.0	1.0490556823933357	1663.0827136232035	37.5
61	420.0	1.0444765933733913	1665.295885546941	37.5
61	424.0	0.9985950679918137	1666.5914711150317	37.5
61	428.0	0.9273479178075948	1667.6608163680153	37.5
61	432.0	0.8973540138864238	1661.107859898481	37.5
61	436.0	0.888952768364426	1658.9574792124768	37.5
61	440.0	0.878213029197516	1658.4168356917007	37.5
61	444.0	0.8832160465206176	1662.7899792665194	37.5
61	448.0	0.8716208782728276	1661.16908917079	37.5
61	452.0	0.8694805360125194	1660.387815523762	37.5
61	456.0	0.871732861751964	1660.344597993889	37.5
61	460.0	0.8690336617031923	1659.2433982587097	37.5
61	464.0	0.8674966850360425	1658.4962325073536	37.5
61	468.0	0.8739197380448743	1658.0538771428912	37.5
61	472.0	0.8749580750424736	1657.7796291406655	37.5
61	476.0	0.880502261488234	1659.9539009346547	37.5
61	480.0	0.8781110003009327	1658.967523651261	37.5
61	484.0	0.88489383556969	1661.2868560965808	37.5
61	488.0	0.8825048895165898	1660.2126578071493	37.5
61	492.0	0.8836980803782146	1658.5075489286994	37.5
61	496.0	0.8933401323978917	1661.4232011773854	37.5
61	500.0	0.8882159723437136	1662.6243211591543	37.5
61	504.0	0.8932806918951824	1660.036600940897	37.5
61	508.0	0.8962057592155824	1661.0118907055523	37.5
61	512.0	0.8955427066901762	1658.6818316191454	37.5
61	516.0	0.9033177200341327	1658.331025143202	37.5
61	520.0	0.9023303926441302	1657.6232566605688	37.5
61	524.0	0.9041688036037372	1655.6340463714848	37.5
61	528.0	0.9070628637334908	1656.163372317333	37.5
61	532.0	0.9099147311927505	1654.1468999710885	37.5
61	536.0	0.9083296049367694	1654.8806011866868	37.5
61	540.0	0.9124133058801426	1654.7005271743892	37.5
61	544.0	0.9138986978932201	1653.7558253257616	37.5
61	548.0	0.9213647838914405	1652.9648945422537	37.5
61	552.0	0.91321903553935	1656.0709992526986	37.5
61	556.0	0.916822905410018	1653.4134027777714	37.5
61	560.0	0.9161929150820208	1654.87053988627	37.5
61	564.0	0.9195243534865474	1655.0950803008266	37.5
61	568.0	0.9174737031669684	1654.0212628584495	37.5
61	572.0	0.9168168937000817	1654.4964294892416	37.5
61	576.0	0.920528066139052	1656.4002895598749	37.5
61	580.0	0.9242961544615246	1654.951590640832	37.5
61	584.0	0.9252032831792407	1655.6652487025017	37.5
61	588.0	0.9249900950456466	1655.729971849735	37.5
61	592.0	0.9260487740089215	1655.282223743087	37.5
61	596.0	0.9256283163324825	1655.6271964234054	37.5
61	600.0	0.9307984135092103	1655.4103556572882	37.5
61	604.0	0.9284969743263571	1656.602045237312	37.5
61	608.0	0.9286400827450154	1655.589578244217	37.5
61	612.0	0.9258364935552501	1655.200181977228	37.5
61	616.0	0.9269495911786193	1654.066185949121	37.5
61	620.0	0.9280095187535983	1656.330225900395	37.5
61	624.0	0.9262972422057718	1656.575108099054	37.5
61	628.0	0.9279978636613062	1657.4621762135955	37.5
61	632.0	0.9327495198407698	1657.2961596880514	37.5
61	636.0	0.9279766358792847	1657.680598918161	37.5
61	640.0	0.9337429191318734	1657.511990646199	37.5
61	644.0	0.9352044834716017	1657.6997219411066	37.5
61	648.0	0.9298293524649429	1657.9239595546924	37.5
61	652.0	0.937847532938231	1656.5054011644386	37.5
61	656.0	0.9367436684558659	1656.8326209449751	37.5
61	660.0	0.9377455355866141	1657.5843486441595	37.5
61	664.0	0.9380144936599262	1664.360599781136	37.5
61	668.0	0.9332316208048098	1663.3480100616102	37.5
64	0.0	0.9181299570693362	1870.889015044204	37.5
64	4.0	0.9340031690696742	1873.357631891276	37.5
64	8.0	0.9361243798653808	1874.726715849952	37.5
64	12.0	0.9459398741460924	1872.7476860462168	37.5
64	16.0	0.9445957972723626	1871.1049287471023	37.5
64	20.0	0.9387714674904013	1870.764410166299	37.5
64	24.0	0.9403954186750361	1871.0675222066832	37.5
64	28.0	0.9424407242842442	1870.4545559481	37.5
64	32.0	0.9481719576560622	1870.1021953660877	37.5
64	36.0	0.9560523118977039	1869.5223933800903	37.5
64	40.0	0.9913133681428496	1869.738786431157	37.5
64	44.0	1.0527386664389906	1868.818296871889	37.5
64	48.0	1.0712435096944717	1869.1975492187755	37.5
64	52.0	1.0693740274208448	1868.9324974898352	37.5
64	56.0	1.064261666437536	1868.927148760452	37.5
64	60.0	1.0621340597068747	1868.743752070484	37.5
64	64.0	1.059598078910812	1869.919304728884	37.5
64	68.0	1.0540257605910848	1869.470779348176	37.5
64	72.0	1.0598263439379563	1869.657244380007	37.5
64	76.0	1.0548797101455942	1869.5835168799424	37.5
64	80.0	1.0574181133268612	1869.7266800489328	37.5
64	84.0	1.059805018288057	1869.8492818469572	37.5
64	88.0	1.0646838660700237	1869.02762807038	37.5
64	92.0	1.0650229177731296	1869.6257904174408	37.5
64	96.0	1.0640670290755887	1869.0112033349435	37.5
64	100.0	1.067969280415911	1869.16184567725	37.5
64	104.0	1.069322152797084	1869.9122035046555	37.5
64	108.0	1.072351442467184	1869.4436522444516	37.5
64	112.0	1.0739491467932931	1868.9542792161965	37.5
64	116.0	1.077933962582535	1868.947837081111	37.5
64	120.0	1.0785254419517765	1869.4400989986063	37.5
64	124.0	1.0787055037645883	1869.3054799351437	37.5
64	128.0	1.0724713692163144	1869.1000834492131	37.5
64	132.0	1.0833666785061915	1869.6708489636449	37.5
64	136.0	1.0861196868240637	1869.1200396554432	37.5
64	140.0	1.084839289147232	1868.8540219920792	37.5
64	144.0	1.0858716845244079	1869.204687672927	37.5
64	148.0	1.092862376914288	1869.391068501822	37.5
64	152.0	1.083770456316005	1870.0968350845	37.5
64	156.0	1.0934764889706763	1869.9986995676925	37.5
64	160.0	1.0917522618586013	1870.471711659061	37.5
64	164.0	1.1084910218971695	1869.7706283759985	37.5
64	168.0	1.0974510329261327	1868.8055903735544	37.5
64	172.0	1.088181393261997	1868.1105743437463	37.5
64	176.0	1.0847093178664347	1867.6193384477735	37.5
64	180.0	1.0864857557554062	1867.798160273412	37.5
64	184.0	1.0794717071215936	1867.8231466829368	37.5
64	188.0	1.0785014854022021	1867.788705525651	37.5
64	192.0	1.0859303624619139	1867.0690993660987	37.5
64	196.0	1.0808364965394688	1867.2809893899732	37.5
64	200.0	1.0805751220894697	1867.5909584855167	37.5
64	204.0	1.0849468774431965	1867.332253382301	37.5
64	208.0	1.0837351273973346	1866.947928138507	37.5
64	212.0	1.081079279877699	1867.170688440021	37.5
64	216.0	1.0804913414416462	1866.4550846683069	37.5
64	220.0	1.0772605862706033	1865.9010663014117	37.5
64	224.0	1.0775521907289622	1865.24039565448	37.5
64	228.0	1.0704197060724874	1865.8407571519745	37.5
64	232.0	1.0757464412777349	1865.0273118610053	37.5
64	236.0	1.0782981369710993	1865.2060830524788	37.5
64	240.0	1.0772694125908318	1864.3332673695195	37.5
64	244.0	1.0773526549711046	1865.0922001605263	37.5
64	248.0	1.0757528988382608	1864.863188530099	37.5
64	252.0	1.0702925913934696	1864.2905411218344	37.5
64	256.0	1.0809119054713003	1864.9577312625304	37.5
64	260.0	1.0845519483538069	1863.9983131608	37.5
64	264.0	1.0791479584994095	1864.4380387859176	37.5
64	268.0	1.0905186506827969	1864.1989263370776	37.5
64	272.0	1.084535773227186	1864.839552790925	37.5
64	276.0	1.0769443717440461	1864.7895421593207	37.5
64	280.0	1.08352957748309	1865.0997154339316	37.5
64	284.0	1.084433313829278	1864.9682530145608	37.5
64	288.0	1.090203540304099	1864.6936915268843	37.5
64	292.0	1.0859566493207888	1864.657249227053	37.5
64	296.0	1.09001567946818	1865.3748747333584	37.5
64	300.0	1.0865575208905671	1865.946793563467	37.5
64	304.0	1.092337788284507	1865.403681751584	37.5
64	308.0	1.0889293400603548	1865.6608705355927	37.5
64	312.0	1.0924449639891183	1865.95561596667	37.5
64	316.0	1.0853717363630901	1865.3841558798804	37.5
64	320.0	1.0907667029954062	1866.322012198554	37.5
64	324.0	1.089988897542132	1865.6194223049072	37.5
64	328.0	1.086604615156999	1865.9824526956277	37.5
64	332.0	1.091104769414275	1866.25429983819	37.5
64	336.0	1.088645734314464	1866.5490370045247	37.5
64	340.0	1.0927563477328721	1866.7830369569488	37.5
64	344.0	1.0951603170540207	1867.102573783036	37.5
64	348.0	1.093660553908463	1866.8666883458889	37.5
64	352.0	1.0888251245959781	1866.473760609785	37.5
64	356.0	1.0970893749110764	1866.996260524916	37.5
64	360.0	1.0932886024844664	1867.3682619947344	37.5
64	364.0	1.0970660967053758	1866.3846781970508	37.5
64	368.0	1.086558562587814	1867.3172282110488	37.5
64	372.0	1.0941701531601946	1866.720652848346	37.5
64	376.0	1.0842281100807734	1867.6580149905071	37.5
64	380.0	1.0938505898022597	1866.87390672044	37.5
64	384.0	1.0884170494708703	1867.2633881228808	37.5
64	388.0	1.087952905682709	1867.7477532560788	37.5
64	392.0	1.0881138741415488	1867.421240460581	37.5
64	396.0	1.0838829289702068	1867.9356614794424	37.5
64	400.0	1.08211190493198	1868.1078186002912	37.5
64	404.0	1.0875624868106066	1867.575706946454	37.5
64	408.0	1.0829865346178351	1867.9402124334797	37.5
64	412.0	1.096850340195466	1867.1108824582889	37.5
64	416.0	1.0828309555970101	1867.134978460653	37.5
64	420.0	1.0858324376439554	1867.692387004668	37.5
64	424.0	1.082974393066522	1867.9255082632308	37.5
64	428.0	1.0833627389191878	1867.3893209565929	37.5
64	432.0	1.0798297937030612	1868.0663092492025	37.5
64	436.0	1.0784818149177566	1867.131304913668	37.5
64	440.0	1.0793781116192087	1866.9171314887635	37.5
64	444.0	1.0751568171758283	1866.4709642108785	37.5
64	448.0	1.0676791954342049	1866.1853227740169	37.5
64	452.0	1.065729854037017	1866.2092416510693	37.5
64	456.0	1.0684646534342075	1866.5094179704329	37.5
64	460.0	1.0626890715341855	1866.1776281192408	37.5
64	464.0	1.0628546182359393	1866.217766018712	37.5
64	468.0	1.0631705185970362	1866.5497150690665	37.5
64	472.0	1.0598487448353286	1866.1588497110167	37.5
64	476.0	1.0577474630014245	1865.9570586679777	37.5
64	480.0	1.0572695584717768	1865.96933539417	37.5
64	484.0	1.0573326669883245	1865.8567168356951	37.5
64	488.0	1.0576430786604731	1866.3160661758516	37.5
64	492.0	1.055302999838201	1866.5212692269345	37.5
64	496.0	1.0553264129076625	1866.5632194037496	37.5
64	500.0	1.053901358362387	1865.8498162924095	37.5
64	504.0	1.0542948807510752	1866.2610602326156	37.5
64	508.0	1.0554485215272469	1866.3114995992128	37.5
64	512.0	1.0568066484826735	1866.874556800326	37.5
64	516.0	1.0524382259601848	1866.900575171206	37.5
64	520.0	1.0596924534578163	1866.4635655815928	37.5
64	524.0	1.0516093070652968	1866.707891953226	37.5
64	528.0	1.0504291104777017	1866.4606323263256	37.5
64	532.0	1.0431621139228773	1866.597747532103	37.5
64	536.0	1.0508221922497587	1867.2380847060367	37.5
64	540.0	1.0521789405297621	1866.716286793086	37.5
64	544.0	1.0436754281969347	1867.1713880232903	37.5
64	548.0	1.0487948678465937	1867.311386540336	37.5
64	552.0	1.0477668718231534	1867.5394273736083	37.5
64	556.0	1.038288740017213	1867.7856603182736	37.5
64	560.0	1.0380629249880307	1867.8766665499545	37.5
64	564.0	1.0364845513306158	1867.885910033241	37.5
64	568.0	1.0423969634632166	1868.1634007139965	37.5
64	572.0	1.043402331599552	1867.0861988875051	37.5
64	576.0	1.033808833274721	1867.768497881961	37.5
64	580.0	1.036509868130419	1868.3466848971043	37.5
64	584.0	1.0357791977689663	1867.8662931451736	37.5
64	588.0	1.0348087159221362	1868.566557955508	37.5
64	592.0	1.035822954404118	1867.5162316164333	37.5
64	596.0	1.0382324644397025	1867.923591916199	37.5
64	600.0	1.041662194288336	1866.7877238042104	37.5
64	604.0	1.0274022438349322	1868.6919130894	37.5
64	608.0	1.0345591316451483	1868.499960832704	37.5
64	612.0	1.028631557282922	1867.9607446227603	37.5
64	616.0	1.023182877534623	1868.064176832444	37.5
64	620.0	1.0257910208821006	1868.6458557423568	37.5
64	624.0	1.028912941932983	1867.2603615771045	37.5
64	628.0	1.0276049447349465	1868.395528928046	37.5
64	632.0	1.0205791123281789	1868.5941268107656	37.5
64	636.0	1.0244216644214093	1868.595957928659	37.5
64	640.0	1.0232050760051947	1868.5718728917325	37.5
64	644.0	1.0255871425960377	1868.4538921939868	37.5
64	648.0	1.0217293242222065	1869.272884615748	37.5
64	652.0	1.0153563856728511	1868.4142225721723	37.5
64	656.0	1.0188073939459383	1869.8131135102508	37.5
64	660.0	1.013826813522877	1869.3895145448205	37.5
64	664.0	1.0145084010367489	1869.8334686079693	37.5
64	668.0	1.0142665101318789	1869.8209472700632	37.5
65	0.0	0.9766085667831248	1275.1602003221194	37.5
65	4.0	0.9916685266693248	1325.008821877397	37.5
65	8.0	1.0226125182572825	1368.054455345905	37.5
65	12.0	0.9573654671592663	1368.4686694495851	37.5
65	16.0	0.9067693656671904	1369.7001162259344	37.5
65	20.0	0.8812061079459272	1363.8041405832173	37.5
65	24.0	0.8751928579145141	1362.3731608044227	37.5
65	28.0	0.8780550260144928	1360.3949101758358	37.5
65	32.0	0.8856070577124924	1378.9333640288407	37.5
65	36.0	0.8848541827768001	1358.8003221747924	37.5
65	40.0	0.890188237872056	1365.553828752756	37.5
65	44.0	0.8967081359203324	1367.604131608011	37.5
65	48.0	0.9106303504168556	1359.300478839457	37.5
65	52.0	0.9149200458727877	1360.1911236803785	37.5
65	56.0	0.9186555918468895	1359.62798810121	37.5
65	60.0	0.92850298806053	1353.403621283092	37.5
65	64.0	0.9370480302415313	1355.5019043582492	37.5
65	68.0	0.9347790805698851	1355.5252998049782	37.5
65	72.0	0.9461011652440444	1356.6854895997362	37.5
65	76.0	0.9487972159619188	1354.1499105953048	37.5
65	80.0	0.9534648505729705	1353.1756328370025	37.5
65	84.0	0.9553171779446888	1348.790563830713	37.5
65	88.0	0.9586378466674313	1348.5801912187287	37.5
65	92.0	0.9599929404408216	1348.6235634054449	37.5
65	96.0	0.9615760619266338	1350.2296902130297	37.5
65	100.0	0.9692627615994461	1350.9539956704668	37.5
65	104.0	0.9693214582585347	1350.449841690297	37.5
65	108.0	0.9702586052767936	1351.6508829034462	37.5
65	112.0	0.9687599189627247	1349.7028980720454	37.5
65	116.0	0.9777327667287693	1348.54599132221	37.5
65	120.0	0.9752294422352065	1344.2825440883755	37.5
65	124.0	0.9779394357837743	1343.2913727099103	37.5
65	128.0	0.976223751160668	1342.3496831402144	37.5
65	132.0	0.9869056101836605	1343.0717687281467	37.5
65	136.0	0.9875672562320061	1343.1826902102396	37.5
65	140.0	0.9909880219930102	1342.240453521938	37.5
65	144.0	0.9952359149696057	1341.6235018840516	37.5
65	148.0	0.9952910478827895	1341.4611329481595	37.5
65	152.0	1.003434219184347	1341.6905112370305	37.5
65	156.0	1.0358487632065545	1341.5693174782407	37.5
65	160.0	1.0874745249429578	1340.9525520412833	37.5
65	164.0	1.094940012242232	1340.8417688918537	37.5
65	168.0	1.0599534559790103	1339.7252592275513	37.5
65	172.0	0.9711003340965636	1339.4449727195458	37.5
65	176.0	0.9379708016026875	1340.4568151436415	37.5
65	180.0	0.9150904982801458	1341.225478892741	37.5
65	184.0	0.9095629842142873	1337.3679715762685	37.5
65	188.0	0.9047794606347371	1338.3739259049169	37.5
65	192.0	0.9035416301158047	1336.103121146174	37.5
65	196.0	0.9051154390393255	1328.8291896169826	37.5
65	200.0	0.9070112597187292	1320.9884515818794	37.5
65	204.0	0.912922459561362	1312.5026163952575	37.5
65	208.0	0.9104363555042149	1309.2680045639572	37.5
65	212.0	0.916150872990742	1309.866153614002	37.5
65	216.0	0.9242613462733041	1308.451598269324	37.5
65	220.0	0.9280881189400212	1300.129597997554	37.5
65	224.0	0.9324661276612591	1299.5317839525233	37.5
65	228.0	0.9356241126840832	1307.840425033971	37.5
65	232.0	0.9354264017272302	1307.9689938695756	37.5
65	236.0	0.9477499250133924	1300.905465125043	37.5
65	240.0	0.9561306967171017	1298.8454086807033	37.5
65	244.0	0.9477807479201003	1293.146763698486	37.5
65	248.0	0.9532530867615615	1291.731389580165	37.5
65	252.0	0.9481004943725382	1291.5586261735348	37.5
65	256.0	0.9568787928274715	1294.2507931840587	37.5
65	260.0	0.9583862692542233	1292.698510064548	37.5
65	264.0	0.9610957685606581	1292.2153592581271	37.5
65	268.0	0.9585989732657968	1293.5430665348638	37.5
65	272.0	0.9669731377325729	1292.9773981292517	37.5
65	276.0	0.9616051858373734	1292.2972551410928	37.5
65	280.0	0.9658519082404967	1291.495901589119	37.5
65	284.0	0.9664317962349817	1293.330133785318	37.5
65	288.0	0.9757123747605463	1293.293189602128	37.5
65	292.0	0.9703236907085135	1292.6962449732675	37.5
65	296.0	0.9732165798589565	1292.3684192841067	37.5
65	300.0	0.9706235113991768	1291.2211812535213	37.5
65	304.0	0.97772422199171	1290.3878097933527	37.5
65	308.0	0.9777671029025494	1290.2128744820575	37.5
65	312.0	0.9752567549681521	1287.6150112993685	37.5
65	316.0	0.9848710249715797	1287.560553081532	37.5
65	320.0	0.9783077354718617	1288.0814501806908	37.5
65	324.0	0.9772496790255449	1284.3828251822674	37.5
65	328.0	0.9832567878546821	1284.0829480913371	37.5
65	332.0	0.9850681711676107	1283.7724447216992	37.5
65	336.0	0.9870902577055697	1283.498504230465	37.5
65	340.0	0.9849188298105455	1282.00641652447	37.5
65	344.0	0.9885710049406694	1280.158306550832	37.5
65	348.0	0.9828495398568075	1277.6710655121651	37.5
65	352.0	0.9849715933693086	1277.03339318572	37.5
65	356.0	0.9895259164682327	1276.7155898945116	37.5
65	360.0	0.996752164562494	1277.155408913913	37.5
65	364.0	0.9914574905666661	1275.9494364546256	37.5
65	368.0	0.9886552536337421	1277.4461271351308	37.5
65	372.0	0.9944351151327724	1280.215680147528	37.5
65	376.0	0.9923814989545585	1284.291665039531	37.5
65	380.0	0.9952316231541435	1286.327099573036	37.5
65	384.0	0.9985954730316453	1285.2810755415771	37.5
65	388.0	0.999564329584634	1283.6677996726091	37.5
65	392.0	1.0042186196581002	1284.1122989925914	37.5
65	396.0	1.0039513506242437	1282.488029324875	37.5
65	400.0	1.0075118568451074	1282.2998283696074	37.5
65	404.0	1.0079690427269419	1281.6638374041872	37.5
65	408.0	1.015312686334112	1282.1241216423305	37.5
65	412.0	1.0171829885118178	1284.87766685791	37.5
65	416.0	1.0235847106648701	1286.6388677979337	37.5
65	420.0	1.0370939728530773	1285.9418786104743	37.5
65	424.0	1.0751554933698209	1287.0125530478947	37.5
65	428.0	1.0925608923035361	1286.07640884386	37.5
65	432.0	1.0788964619036459	1286.230271394376	37.5
65	436.0	1.027626734397324	1283.0634120280558	37.5
65	440.0	0.9423093426946082	1280.5468724278164	37.5
65	444.0	0.9164041734684314	1279.3765306715086	37.5
65	448.0	0.9075909377038013	1278.9177205063647	37.5
65	452.0	0.9022987869441251	1280.7467428505813	37.5
65	456.0	0.8981861840534621	1282.2259751667405	37.5
65	460.0	0.8973036355897723	1283.9445758676025	37.5
65	464.0	0.8960984510643479	1282.2818093106905	37.5
65	468.0	0.8961550927166738	1282.7528974850457	37.5
65	472.0	0.8965627243215104	1281.3395842153898	37.5
65	476.0	0.894529476121716	1281.9469496258916	37.5
65	480.0	0.9011608127645642	1281.5363073244712	37.5
65	484.0	0.9023932824635355	1281.9913090559123	37.5
65	488.0	0.9080368111721479	1281.9017146762972	37.5
65	492.0	0.9085141569304513	1284.0154248752388	37.5
65	496.0	0.9133728811576849	1283.3227487142128	37.5
65	500.0	0.9129843667248322	1284.1593356352232	37.5
65	504.0	0.9183447207041013	1284.7597943756384	37.5
65	508.0	0.9203641019167019	1282.942597960348	37.5
65	512.0	0.9199433316814989	1280.6242027586484	37.5
65	516.0	0.926358164257442	1280.876344253949	37.5
65	520.0	0.9258261895423618	1280.4248127886815	37.5
65	524.0	0.9277838165011077	1282.5358108984874	37.5
65	528.0	0.9241260464363286	1280.914766325655	37.5
65	532.0	0.9289016859597661	1281.599687676836	37.5
65	536.0	0.9351869750714313	1280.5110900063414	37.5
65	540.0	0.9374678103722766	1281.108246093628	37.5
65	544.0	0.9364599325088095	1281.2084590691668	37.5
65	548.0	0.9376378274712235	1280.417637007651	37.5
65	552.0	0.9397769193309341	1280.591184326595	37.5
65	556.0	0.9420489363116207	1280.6664278994162	37.5
65	560.0	0.9385679748666601	1279.6271389847184	37.5
65	564.0	0.9433888505516195	1279.7674970702758	37.5
65	568.0	0.9476949860616529	1278.8577404127757	37.5
65	572.0	0.9481724878964193	1280.9831834119857	37.5
65	576.0	0.9444851933673919	1280.1633792427106	37.5
65	580.0	0.9500864773800229	1277.0836961711632	37.5
65	584.0	0.948407496738462	1282.5407324566747	37.5
65	588.0	0.949634009519096	1282.3250365822792	37.5
65	592.0	0.9520678517791547	1281.7938410098293	37.5
65	596.0	0.9524487943088208	1281.9259371642418	37.5
65	600.0	0.9552728277263435	1282.2889290849123	37.5
65	604.0	0.9518540887646263	1281.4858239543903	37.5
65	608.0	0.9587116322278281	1280.9653780095173	37.5
65	612.0	0.9525298456291342	1279.5911745245344	37.5
65	616.0	0.9558808452111837	1278.7105994202184	37.5
65	620.0	0.9577125965025317	1280.8538868565247	37.5
65	624.0	0.9545709713008456	1279.7525685052965	37.5
65	628.0	0.958299962063502	1279.4161081773188	37.5
65	632.0	0.9548092978650926	1280.102378843233	37.5
65	636.0	0.9567044422131568	1280.681231185302	37.5
65	640.0	0.9579409438874219	1280.8825656645895	37.5
65	644.0	0.9576558821367848	1279.9849265497144	37.5
65	648.0	0.9638873768942076	1280.4484126961258	37.5
65	652.0	0.955105642562357	1280.5301727627311	37.5
65	656.0	0.9605803225507628	1281.5498739389511	37.5
65	660.0	0.9595447151023722	1283.6678275585791	37.5
65	664.0	0.9652796005673187	1291.5960139026097	37.5
65	668.0	0.9625427336596417	1289.7539511726536	37.5
66	0.0	0.953105895250888	1701.6553140079384	37.5
66	4.0	0.9745438562617204	1723.0742233183105	37.5
66	8.0	0.9806252980029422	1724.1904680896569	37.5
66	12.0	1.0278996624542684	1723.2267621754386	37.5
66	16.0	1.0653429786040858	1723.7749306383648	37.5
66	20.0	1.0446831896233988	1724.9599003002927	37.5
66	24.0	1.0363873358237816	1726.2607134763296	37.5
66	28.0	1.0107115354629217	1728.2177435222252	37.5
66	32.0	0.9405890603553541	1725.3949444727898	37.5
66	36.0	0.8884634760544672	1724.2344946201	37.5
66	40.0	0.876587124142986	1723.3336723479754	37.5
66	44.0	0.8716365092000257	1728.4063809551467	37.5
66	48.0	0.879739505315324	1721.9799815794613	37.5
66	52.0	0.8793607341516235	1721.48150978546	37.5
66	56.0	0.8876162169712587	1723.450933494137	37.5
66	60.0	0.8937681012227746	1721.491844863168	37.5
66	64.0	0.8951635292520626	1721.0485295387734	37.5
66	68.0	0.9033786663060157	1721.7492154585802	37.5
66	72.0	0.909415418153336	1720.177610920597	37.5
66	76.0	0.9149773333747667	1726.4225124469972	37.5
66	80.0	0.9170138194630237	1726.2399761821923	37.5
66	84.0	0.9242885177892577	1727.4415164681805	37.5
66	88.0	0.930492219426485	1729.4829087871929	37.5
66	92.0	0.9348150175955293	1729.5519028578583	37.5
66	96.0	0.9413024402297205	1727.6026137233334	37.5
66	100.0	0.9419646730613899	1727.810151384839	37.5
66	104.0	0.9458086806674825	1727.9950153256962	37.5
66	108.0	0.9468963779372506	1728.8557665640096	37.5
66	112.0	0.9510441883785443	1727.4371091593432	37.5
66	116.0	0.9555016285096579	1728.2915769166505	37.5
66	120.0	0.9574482145552352	1727.943376406973	37.5
66	124.0	0.9596649949709845	1728.4805208200455	37.5
66	128.0	0.9614948878477364	1727.328971187597	37.5
66	132.0	0.9644345884272908	1727.4731729205444	37.5
66	136.0	0.9699038202424517	1728.2739489427058	37.5
66	140.0	0.9745704808721973	1727.419210606582	37.5
66	144.0	0.9742011783472514	1728.0035112395813	37.5
66	148.0	0.9770304548292434	1727.5690154156505	37.5
66	152.0	0.9846312228993981	1728.029744584636	37.5
66	156.0	0.9912412175825205	1727.3382551380066	37.5
66	160.0	1.0025996305500273	1726.2256599996856	37.5
66	164.0	1.0086476979409138	1727.4443534038878	37.5
66	168.0	1.0250713904254098	1726.459289178008	37.5
66	172.0	1.0619147486515108	1725.8570302059863	37.5
66	176.0	1.0667773632805346	1726.4632858285272	37.5
66	180.0	1.0420839081777058	1726.4057176544832	37.5
66	184.0	0.9657590064565805	1726.9053466119162	37.5
66	188.0	0.9092492863359175	1725.7888440585195	37.5
66	192.0	0.8977395580359895	1726.1230260347688	37.5
66	196.0	0.8965358187144352	1727.1131939483314	37.5
66	200.0	0.88443149111602	1724.141159188011	37.5
66	204.0	0.8903344594218178	1725.667257657786	37.5
66	208.0	0.8939510376085967	1725.2933555884547	37.5
66	212.0	0.8966672106804121	1725.6457976490535	37.5
66	216.0	0.9020420162354669	1726.761265859505	37.5
66	220.0	0.9050314791939698	1724.9417630404628	37.5
66	224.0	0.9090489397759269	1725.9873622606765	37.5
66	228.0	0.9150768212776008	1725.636612652542	37.5
66	232.0	0.9099909920922074	1727.3903222431895	37.5
66	236.0	0.922133299095059	1726.9007961795776	37.5
66	240.0	0.9241906734166123	1722.7353464284854	37.5
66	244.0	0.9262851158981247	1722.6473107867405	37.5
66	248.0	0.9323732689272549	1723.427873132406	37.5
66	252.0	0.9351538235400515	1723.2429166421527	37.5
66	256.0	0.937066410929442	1728.156059957547	37.5
66	260.0	0.9385692195652638	1727.9062177708538	37.5
66	264.0	0.946421270740825	1724.8109431696716	37.5
66	268.0	0.9463592827714978	1724.8702261091858	37.5
66	272.0	0.9522163906099217	1726.5826699800605	37.5
66	276.0	0.9499541407163995	1726.2483599244906	37.5
66	280.0	0.951323295874418	1725.822972907309	37.5
66	284.0	0.9516208560503217	1726.0800590666952	37.5
66	288.0	0.9552697420649384	1727.057868012154	37.5
66	292.0	0.9580092225552264	1726.1310903357007	37.5
66	296.0	0.9629927704303203	1724.481696384084	37.5
66	300.0	0.9645646429010131	1723.6206491481028	37.5
66	304.0	0.9600665456497353	1723.1960789850216	37.5
66	308.0	0.9685735717022155	1720.1909352172042	37.5
66	312.0	0.9653051228645693	1719.6365345552367	37.5
66	316.0	0.9729238137152234	1720.434219107226	37.5
66	320.0	0.9673464217096569	1720.915987121593	37.5
66	324.0	0.9724118056768427	1721.441403953258	37.5
66	328.0	0.9719387903422428	1721.3049438904773	37.5
66	332.0	0.9764802776486741	1721.5884639945248	37.5
66	336.0	0.969361500507406	1719.8317130466169	37.5
66	340.0	0.9745689660813965	1719.017817962635	37.5
66	344.0	0.980435386482112	1718.371857534584	37.5
66	348.0	0.9784957986630685	1718.8609509358212	37.5
66	352.0	0.9765819634604177	1717.534373863878	37.5
66	356.0	0.9852742262617178	1718.4336029368292	37.5
66	360.0	0.9848162983185399	1719.0525104740668	37.5
66	364.0	0.9879192288656333	1720.1295335136258	37.5
66	368.0	0.9853599654630497	1719.0920935799966	37.5
66	372.0	0.9928741371089911	1720.2753361641337	37.5
66	376.0	0.9869419312775708	1723.4975181188024	37.5
66	380.0	0.9884673710005253	1726.1274297948944	37.5
66	384.0	0.9886546631553297	1724.7754513606872	37.5
66	388.0	0.9942382990178592	1724.243388293282	37.5
66	392.0	0.991397889879951	1726.1666725424718	37.5
66	396.0	0.993952393748857	1726.0995507079465	37.5
66	400.0	0.9970847447092231	1724.522855488141	37.5
66	404.0	1.0023576843594362	1723.516157388991	37.5
66	408.0	1.0021598058163357	1722.9594668382013	37.5
66	412.0	1.0059581870697492	1727.3233121519672	37.5
66	416.0	1.0140708339130087	1728.6997709950683	37.5
66	420.0	1.0188775731682838	1726.9408917813128	37.5
66	424.0	1.0307581659554526	1726.0769171391553	37.5
66	428.0	1.0696489872484856	1724.439228459339	37.5
66	432.0	1.0910104707924548	1723.13433578537	37.5
66	436.0	1.0785890478467406	1722.8021172900446	37.5
66	440.0	1.0386738455000895	1722.3067890521083	37.5
66	444.0	0.9570979332710223	1722.815230155334	37.5
66	448.0	0.9218776930201829	1724.7491813535446	37.5
66	452.0	0.8999952530539551	1726.4600109372534	37.5
66	456.0	0.900614929036717	1723.5201504790766	37.5
66	460.0	0.8940926501242358	1724.4406461879328	37.5
66	464.0	0.8882213921516112	1723.5808140015015	37.5
66	468.0	0.8923697748732695	1725.370089282706	37.5
66	472.0	0.8886464932097397	1726.814826299685	37.5
66	476.0	0.8888321725744265	1724.8600134712624	37.5
66	480.0	0.8868907118378274	1725.1889501345947	37.5
66	484.0	0.8878924109764901	1726.2023848620424	37.5
66	488.0	0.8896680152568668	1728.6905205017804	37.5
66	492.0	0.89785578690431	1725.3194864675772	37.5
66	496.0	0.9043766099015802	1724.1541975886255	37.5
66	500.0	0.9071373948290654	1724.7824908434145	37.5
66	504.0	0.9122083715361751	1725.2199108029547	37.5
66	508.0	0.91393195032889	1723.8742541616896	37.5
66	512.0	0.9100801396980913	1718.9534000651229	37.5
66	516.0	0.9165651691598501	1719.5649353735312	37.5
66	520.0	0.9223979030573044	1719.7826731030889	37.5
66	524.0	0.920659549824537	1721.518561583909	37.5
66	528.0	0.9300431793313755	1719.1304971656905	37.5
66	532.0	0.9249825044692663	1719.827279290216	37.5
66	536.0	0.9302905353109071	1719.4832114907715	37.5
66	540.0	0.9331842193466245	1719.6348217328414	37.5
66	544.0	0.9343956592387962	1719.2107738750017	37.5
66	548.0	0.9373855123884566	1719.4958642727847	37.5
66	552.0	0.936411855786087	1718.809708995601	37.5
66	556.0	0.9414915467623798	1718.3856588691349	37.5
66	560.0	0.9379588084474115	1719.2688596561795	37.5
66	564.0	0.9409584423887523	1718.8999980918957	37.5
66	568.0	0.9433457103275693	1718.121688314391	37.5
66	572.0	0.9465196036398335	1718.295155917794	37.5
66	576.0	0.9432911884149431	1717.5600328746273	37.5
66	580.0	0.9496006578685869	1718.5602687678415	37.5
66	584.0	0.9469310223939286	1718.9234694535182	37.5
66	588.0	0.9499640566983483	1719.183588947607	37.5
66	592.0	0.9516966359004285	1718.624146366052	37.5
66	596.0	0.9558791733547367	1718.350128666125	37.5
66	600.0	0.9509344372918822	1720.7515012693443	37.5
66	604.0	0.9542287435953397	1719.6516455992744	37.5
66	608.0	0.9579018214617194	1719.8066141865295	37.5
66	612.0	0.9572105071808904	1720.1452060513266	37.5
66	616.0	0.9598482518300554	1718.813018764453	37.5
66	620.0	0.9529774281629838	1719.8654559220424	37.5
66	624.0	0.961627212153608	1719.6944748981637	37.5
66	628.0	0.9585997193620677	1720.063604868133	37.5
66	632.0	0.960116913045228	1720.166773404438	37.5
66	636.0	0.960481039832595	1719.0729444315723	37.5
66	640.0	0.9654873228457971	1720.554781566034	37.5
66	644.0	0.9612485986632574	1720.8825278376992	37.5
66	648.0	0.9657917247725498	1720.0714082080265	37.5
66	652.0	0.9671714411045639	1720.6468140055613	37.5
66	656.0	0.9708119510156672	1720.6441493427617	37.5
66	660.0	0.9615042535065146	1721.7516556809303	37.5
66	664.0	0.9679286212496595	1723.348569554196	37.5
66	668.0	0.9676276802155012	1723.3419263565347	37.5
67	0.0	0.9439476952007252	910.685234428059	37.5
67	4.0	0.9975997119708072	884.5111197011415	37.5
67	8.0	1.0441046493351116	927.9557987526592	37.5
67	12.0	1.040583776694083	936.6651823898692	37.5
67	16.0	0.9862783543356618	937.6383265917256	37.5
67	20.0	0.9108398147105843	935.9553229787888	37.5
67	24.0	0.8812234517005062	942.6172646812668	37.5
67	28.0	0.8775280335483723	948.8491165715852	37.5
67	32.0	0.8774574912490778	970.586246607279	37.5
67	36.0	0.8789736222724941	999.4074124004392	37.5
67	40.0	0.8885015483321157	1006.7656311586722	37.5
67	44.0	0.8923477708841869	1006.196407856722	37.5
67	48.0	0.9007173494610176	1011.6777486884248	37.5
67	52.0	0.9092015401871673	1011.9269434266258	37.5
67	56.0	0.9169886674168797	1005.3698047299312	37.5
67	60.0	0.9188747256703156	1002.4148313903548	37.5
67	64.0	0.9273455978716237	1001.2183102078756	37.5
67	68.0	0.9279917586903588	1001.9646173527816	37.5
67	72.0	0.93867673159558	1000.872944801609	37.5
67	76.0	0.934419776342368	998.944576702648	37.5
67	80.0	0.9448927974108546	998.3062218927064	37.5
67	84.0	0.9486350730385777	994.7462222884556	37.5
67	88.0	0.9547951031416658	991.620525270744	37.5
67	92.0	0.9548293401745221	990.9628499579608	37.5
67	96.0	0.9577825972563656	992.1154585529372	37.5
67	100.0	0.9611392599695389	993.4051149874672	37.5
67	104.0	0.9611471981183821	993.64693619002	37.5
67	108.0	0.9642881631597094	992.8484034313348	37.5
67	112.0	0.969052245377855	993.2111922777344	37.5
67	116.0	0.9737005708859529	991.1578385640802	37.5
67	120.0	0.9672348995668008	987.0914214328716	37.5
67	124.0	0.9748886334461482	985.5171492714456	37.5
67	128.0	0.9754775142029674	984.3525979902367	37.5
67	132.0	0.9831851464875325	985.997644832198	37.5
67	136.0	0.9861002688869197	985.249239727082	37.5
67	140.0	0.9841737173152888	984.5677678851685	37.5
67	144.0	0.9892598633148049	984.4423129181168	37.5
67	148.0	0.9945346017070952	984.4154961225228	37.5
67	152.0	1.005827492435645	985.0212961879864	37.5
67	156.0	1.0439353079893765	984.6677699206064	37.5
67	160.0	1.0881399904421998	983.9549520542568	37.5
67	164.0	1.0803560192784407	984.8473056241548	37.5
67	168.0	1.0250493143844792	984.5769222991264	37.5
67	172.0	0.9466175923777529	984.5887986643976	37.5
67	176.0	0.9169104709044485	985.9474214207262	37.5
67	180.0	0.9077159847192013	985.22640244402	37.5
67	184.0	0.9012212571651903	981.4627226010764	37.5
67	188.0	0.8983672732377553	982.2243737774508	37.5
67	192.0	0.8984070509850476	981.6152518527052	37.5
67	196.0	0.8920154379475823	979.2888378065004	37.5
67	200.0	0.9019660710944565	976.1655905814576	37.5
67	204.0	0.9067055452569378	972.7910158603412	37.5
67	208.0	0.907525523229951	973.0909329608008	37.5
67	212.0	0.915136075954539	972.0981670979832	37.5
67	216.0	0.9193570901197263	974.3132460617838	37.5
67	220.0	0.9228766706475128	972.2594982419296	37.5
67	224.0	0.9308743450257927	975.0856808061708	37.5
67	228.0	0.9263732081462398	971.175677578774	37.5
67	232.0	0.9250422963828492	970.6983086387492	37.5
67	236.0	0.9360210051914091	974.3046670876575	37.5
67	240.0	0.942854635295999	974.9277943169436	37.5
67	244.0	0.9387515454225469	970.0574493326552	37.5
67	248.0	0.9442457533345388	968.8197499281368	37.5
67	252.0	0.9434046095119968	966.6776586848435	37.5
67	256.0	0.9495849035425292	963.2100850772111	37.5
67	260.0	0.9514704675538324	960.0021071446752	37.5
67	264.0	0.9559644854655251	958.6723888557392	37.5
67	268.0	0.9496271350116913	959.4568093457664	37.5
67	272.0	0.9633437371339436	957.306262551576	37.5
67	276.0	0.9552942018684144	959.610713306113	37.5
67	280.0	0.9596427565166047	962.462468301002	37.5
67	284.0	0.9543379819291392	967.41607602704	37.5
67	288.0	0.962129349236096	966.3938267453532	37.5
67	292.0	0.963050282667917	965.465718984908	37.5
67	296.0	0.9670954246720634	965.7941012208124	37.5
67	300.0	0.9644830210965861	964.6617105726536	37.5
67	304.0	0.967122200309415	962.059858504488	37.5
67	308.0	0.9736422988126108	960.9298244283942	37.5
67	312.0	0.9709415819718276	960.2377295124348	37.5
67	316.0	0.9707605115239953	959.6120906505688	37.5
67	320.0	0.9740425436751178	961.18222922057	37.5
67	324.0	0.9742114226700428	954.714040417399	37.5
67	328.0	0.9745585409856975	952.7761424979676	37.5
67	332.0	0.9742222524954262	949.4053545549012	37.5
67	336.0	0.977366365078757	950.1975485722832	37.5
67	340.0	0.9820701237439586	951.5864456094378	37.5
67	344.0	0.9812317892977503	948.6586166557564	37.5
67	348.0	0.9800655121900658	942.3181643706218	37.5
67	352.0	0.9842204019604348	944.111765784226	37.5
67	356.0	0.9847049716144921	942.2651130142926	37.5
67	360.0	0.9908035596166515	942.8291124864472	37.5
67	364.0	0.9914091925804979	942.3721902578905	37.5
67	368.0	0.9892481361232309	941.9280869044992	37.5
67	372.0	0.994986005406687	941.3336971461904	37.5
67	376.0	0.9968333827100464	944.1516649094676	37.5
67	380.0	0.9920886624972607	945.5930491466494	37.5
67	384.0	1.0007848310728886	944.0539058890804	37.5
67	388.0	1.0013282415534912	941.0622526667776	37.5
67	392.0	1.00183970838467	939.6241280616536	37.5
67	396.0	1.0095990540039708	939.1800293842336	37.5
67	400.0	1.0292830575992684	939.3270886530912	37.5
67	404.0	1.07700539137486	939.5130108929724	37.5
67	408.0	1.092959037441084	940.1764623002564	37.5
67	412.0	1.082268766460071	943.6668445640024	37.5
67	416.0	1.0111826010945522	944.7672303019748	37.5
67	420.0	0.9406004846662454	948.0086975242256	37.5
67	424.0	0.9165231712765487	946.6117513249068	37.5
67	428.0	0.9071875139305311	946.3069551852514	37.5
67	432.0	0.8913227619339269	950.118166671473	37.5
67	436.0	0.8937397923144397	947.818674854069	37.5
67	440.0	0.891296679675814	949.5174436530854	37.5
67	444.0	0.890173843850327	949.976976732787	37.5
67	448.0	0.8895062310418811	945.4910467685776	37.5
67	452.0	0.8926636621500533	945.053907388274	37.5
67	456.0	0.8933945464754456	943.8258290628228	37.5
67	460.0	0.8990230061583488	943.1286238552786	37.5
67	464.0	0.9031062048067199	942.221916444808	37.5
67	468.0	0.9035089123559412	942.7262391619696	37.5
67	472.0	0.9039833110271606	944.1100724966884	37.5
67	476.0	0.9109823561697714	946.6153102937144	37.5
67	480.0	0.9111061810923814	947.003077314702	37.5
67	484.0	0.9167874206325174	946.924028345778	37.5
67	488.0	0.9124357009535294	946.7240622857614	37.5
67	492.0	0.9176775852503614	948.4219356950524	37.5
67	496.0	0.9218220439104541	948.927177140579	37.5
67	500.0	0.9193681099703949	950.5245026573244	37.5
67	504.0	0.9239299951307427	947.2685289827326	37.5
67	508.0	0.9251140734791573	947.8862918743038	37.5
67	512.0	0.9243269581255521	947.7694714412904	37.5
67	516.0	0.9272247560375481	946.3483897761575	37.5
67	520.0	0.9318243076509629	946.7396049886266	37.5
67	524.0	0.9289185843760482	946.1327238653084	37.5
67	528.0	0.9332920592328284	947.6147353673072	37.5
67	532.0	0.9313270608258154	947.68460937213	37.5
67	536.0	0.9350622089617284	946.6854564741524	37.5
67	540.0	0.9367724470796112	946.6828312080216	37.5
67	544.0	0.9415205834857883	946.5605834028428	37.5
67	548.0	0.940053468995699	944.3396508347492	37.5
67	552.0	0.9394267222078115	944.6135078857236	37.5
67	556.0	0.9427456404296861	943.1839238687588	37.5
67	560.0	0.9469418644500026	941.4092886145896	37.5
67	564.0	0.9449548072362208	941.4544251974818	37.5
67	568.0	0.945560466212811	940.022594006882	37.5
67	572.0	0.9490671184069134	939.2951934031696	37.5
67	576.0	0.9468703724651106	940.5764834450508	37.5
67	580.0	0.9529723161112243	942.4538047741152	37.5
67	584.0	0.9490477777114278	949.7753295443612	37.5
67	588.0	0.9544754190119561	948.5011840586192	37.5
67	592.0	0.9547465541028807	948.2366682778356	37.5
67	596.0	0.951463880157112	947.5783574600528	37.5
67	600.0	0.9566664331852716	947.9586398250703	37.5
67	604.0	0.9501693644843157	950.1184083554894	37.5
67	608.0	0.9570409211694112	945.2642367519832	37.5
67	612.0	0.95686583365266	944.3139036662128	37.5
67	616.0	0.9621270974436459	944.1209052487868	37.5
67	620.0	0.9578926172011036	944.9396064889994	37.5
67	624.0	0.9571183001174635	943.60341334087	37.5
67	628.0	0.96072554359196	943.9485765225152	37.5
67	632.0	0.9602586451149135	944.2394245287776	37.5
67	636.0	0.9618489904964796	945.4828588228274	37.5
67	640.0	0.9616906811994993	945.4626018340698	37.5
67	644.0	0.9619849936451773	945.3690670748896	37.5
67	648.0	0.9666221596861716	945.6899125011694	37.5
67	652.0	0.9677351191929525	947.1294631217924	37.5
67	656.0	0.9670027866778552	946.6455207176414	37.5
67	660.0	0.9691273297667331	951.272446306726	37.5
67	664.0	0.9700211579194824	955.7799838252672	37.5
67	668.0	0.9736157071749895	957.3825846001504	37.5
68	0.0	1.0092612664746934	1268.4889155833046	37.5
68	4.0	1.0062712429821214	1298.2636129123257	37.5
68	8.0	0.9833089729418365	1289.2792322841185	37.5
68	12.0	0.9224204345489909	1289.237208054907	37.5
68	16.0	0.8847934801740226	1289.6850809577802	37.5
68	20.0	0.8596144041044662	1282.8483294607158	37.5
68	24.0	0.8535879650499986	1284.156925685166	37.5
68	28.0	0.8570910605832951	1280.0701365692871	37.5
68	32.0	0.8619906762818986	1301.087101809747	37.5
68	36.0	0.8659596340444632	1281.0380630914144	37.5
68	40.0	0.8657555494034397	1288.61750485905	37.5
68	44.0	0.87358131264284	1287.04565877307	37.5
68	48.0	0.8774236143556917	1282.4560202041437	37.5
68	52.0	0.8852888649402274	1282.5186247495262	37.5
68	56.0	0.8936413082039725	1280.326883116593	37.5
68	60.0	0.897926450867802	1273.2148529312371	37.5
68	64.0	0.9056545102413734	1273.6605516515108	37.5
68	68.0	0.9090093591475774	1274.549932870484	37.5
68	72.0	0.9161520537467217	1275.7714289050746	37.5
68	76.0	0.9224494902478239	1274.419461981644	37.5
68	80.0	0.9237317217638114	1273.8950373796897	37.5
68	84.0	0.9281672180869835	1269.7261127322508	37.5
68	88.0	0.9325519895596857	1269.4761110270774	37.5
68	92.0	0.9304662210681645	1270.5873751080048	37.5
68	96.0	0.9373162462864668	1272.2461727444502	37.5
68	100.0	0.9367663742416986	1272.1500559522285	37.5
68	104.0	0.9379073565586845	1272.2288709796298	37.5
68	108.0	0.9381811520345786	1272.5892021095983	37.5
68	112.0	0.9418843375934228	1271.5603256772913	37.5
68	116.0	0.9436410675696303	1269.1603810279123	37.5
68	120.0	0.9506220669531216	1266.625376320345	37.5
68	124.0	0.9534144683122133	1265.403847432514	37.5
68	128.0	0.9507003619934563	1263.8412128822436	37.5
68	132.0	0.9542958547928403	1262.442956492352	37.5
68	136.0	0.9601550806113667	1264.4079058994294	37.5
68	140.0	0.9599681903940152	1264.4689417564562	37.5
68	144.0	0.9631362417867695	1263.0923235673365	37.5
68	148.0	0.9726433647364253	1262.872623468649	37.5
68	152.0	0.9817622474844049	1261.966173247915	37.5
68	156.0	1.0348581709019684	1262.940282612018	37.5
68	160.0	1.051112843524903	1263.4783256843218	37.5
68	164.0	1.0405347986058755	1262.0073395174372	37.5
68	168.0	0.9676365405647058	1260.9016264392103	37.5
68	172.0	0.9177880707811424	1262.046482644233	37.5
68	176.0	0.8995053632923213	1262.7996747899083	37.5
68	180.0	0.894770144816133	1260.092372266888	37.5
68	184.0	0.8816207921949064	1261.015640101571	37.5
68	188.0	0.8832711040361015	1258.4954405118708	37.5
68	192.0	0.880078285192624	1257.4051485552611	37.5
68	196.0	0.883169156774432	1252.1178506588635	37.5
68	200.0	0.8827033579177255	1241.866272625267	37.5
68	204.0	0.8893062360568902	1236.0961161433083	37.5
68	208.0	0.8974920676963982	1234.548274651035	37.5
68	212.0	0.898672277231081	1234.585641215909	37.5
68	216.0	0.9036024058781983	1231.2448099817193	37.5
68	220.0	0.9065593638547645	1226.419605178091	37.5
68	224.0	0.9091647335857121	1226.7980280615836	37.5
68	228.0	0.9134223287538248	1230.393989928034	37.5
68	232.0	0.9147248241972566	1226.579412858053	37.5
68	236.0	0.9172058269999487	1225.672686957568	37.5
68	240.0	0.918874269723594	1229.2865692749438	37.5
68	244.0	0.9145310372841938	1223.416877390318	37.5
68	248.0	0.9248046257308279	1222.057724334075	37.5
68	252.0	0.920741680606206	1221.5801885552908	37.5
68	256.0	0.9291195643334175	1223.013681595303	37.5
68	260.0	0.9278634462936399	1221.9449508310129	37.5
68	264.0	0.9291273908507144	1222.3350923322714	37.5
68	268.0	0.9310944078480511	1221.1813864803005	37.5
68	272.0	0.9353861837615575	1220.5996020928635	37.5
68	276.0	0.9346880130642095	1220.570985050574	37.5
68	280.0	0.9329048248089296	1222.8655009697611	37.5
68	284.0	0.9306593640830302	1225.804088013016	37.5
68	288.0	0.9392298201528224	1224.0930460714433	37.5
68	292.0	0.9396047271639874	1222.854088144041	37.5
68	296.0	0.9396894880304624	1220.9659754001086	37.5
68	300.0	0.9391273899960936	1219.7012599531606	37.5
68	304.0	0.9449617476315176	1220.7564189584043	37.5
68	308.0	0.9386269274989343	1219.8292182649368	37.5
68	312.0	0.9471505606298306	1218.106621621641	37.5
68	316.0	0.9494544686725217	1217.3744781833414	37.5
68	320.0	0.944911926589889	1219.059351025222	37.5
68	324.0	0.9480820850148934	1212.823506784062	37.5
68	328.0	0.9509555680965065	1211.2085308762532	37.5
68	332.0	0.9482313948458867	1211.5552595884074	37.5
68	336.0	0.9530832771595605	1209.5137692004166	37.5
68	340.0	0.9510178506337154	1209.9320782623658	37.5
68	344.0	0.9511806237189391	1208.1010867573916	37.5
68	348.0	0.9563427860410282	1205.2152880352155	37.5
68	352.0	0.9518122098205577	1204.6861335195135	37.5
68	356.0	0.9537515752712021	1204.9397091787182	37.5
68	360.0	0.9611412868857647	1204.201909423845	37.5
68	364.0	0.9588674982818336	1204.1366755539652	37.5
68	368.0	0.9549390390428175	1205.614536140807	37.5
68	372.0	0.9569301698536855	1205.9853314669845	37.5
68	376.0	0.9649392188861184	1208.6180185526125	37.5
68	380.0	0.9613634664407058	1209.9044773884666	37.5
68	384.0	0.9672732090077519	1208.3483519281297	37.5
68	388.0	0.967531656964786	1208.0154011800398	37.5
68	392.0	0.9713977343254991	1207.8772408685954	37.5
68	396.0	0.9720557380277761	1205.3920403850884	37.5
68	400.0	0.9754396951943272	1206.415499476047	37.5
68	404.0	0.9835751401490346	1206.7439803293585	37.5
68	408.0	0.9829084708844656	1207.6617612754303	37.5
68	412.0	1.017450024382308	1210.5650955830035	37.5
68	416.0	1.045993221241946	1211.4048588332664	37.5
68	420.0	1.0469637940740955	1209.4234561482049	37.5
68	424.0	1.027236338792905	1208.5816179970682	37.5
68	428.0	0.9612346054089338	1206.1176716001864	37.5
68	432.0	0.909658447218352	1204.020586923236	37.5
68	436.0	0.893013762208564	1200.2936886609684	37.5
68	440.0	0.880752822827395	1197.898803736532	37.5
68	444.0	0.8780363233362053	1201.742290387234	37.5
68	448.0	0.8753457325378715	1200.848209501681	37.5
68	452.0	0.8757518288288898	1197.540012937586	37.5
68	456.0	0.8737799441298604	1196.542838573015	37.5
68	460.0	0.8748418997310877	1199.096649920807	37.5
68	464.0	0.8763353807397264	1199.7690413533742	37.5
68	468.0	0.8755765743365084	1199.8358215296928	37.5
68	472.0	0.8787774798247211	1199.8268901346771	37.5
68	476.0	0.8831912815195384	1200.9743141228794	37.5
68	480.0	0.8830682525882918	1199.477024658015	37.5
68	484.0	0.8835573295321308	1201.569805401963	37.5
68	488.0	0.8911543367022821	1200.2090087816075	37.5
68	492.0	0.8898115442000598	1202.403406255753	37.5
68	496.0	0.8958136840331932	1200.50937053511	37.5
68	500.0	0.8947655899058314	1199.1996540564562	37.5
68	504.0	0.8963410110575374	1192.9338132744865	37.5
68	508.0	0.8996360826784182	1192.6878209289146	37.5
68	512.0	0.8945449058156474	1195.315262329765	37.5
68	516.0	0.9051244561552207	1198.5619871503627	37.5
68	520.0	0.9077815912463918	1200.3851184902694	37.5
68	524.0	0.9050823121916184	1198.8498013756232	37.5
68	528.0	0.910197313409142	1199.2210466568351	37.5
68	532.0	0.9084145153450197	1201.0953156450332	37.5
68	536.0	0.9102547462289243	1200.1389615188923	37.5
68	540.0	0.9148555015136545	1198.5842313672242	37.5
68	544.0	0.918124144186803	1197.9197708326317	37.5
68	548.0	0.9164067681734153	1195.3118906119964	37.5
68	552.0	0.9139226665356113	1191.6531042485087	37.5
68	556.0	0.9135988452347339	1189.94308162407	37.5
68	560.0	0.9235638445013018	1186.9536949813123	37.5
68	564.0	0.916427675782263	1185.6682527954815	37.5
68	568.0	0.919097895283581	1184.7753852660485	37.5
68	572.0	0.9219152688767507	1185.3110378518195	37.5
68	576.0	0.9232797526887317	1185.0739482522877	37.5
68	580.0	0.9258126769281102	1199.6773389135135	37.5
68	584.0	0.9237794801918713	1201.6006292963764	37.5
68	588.0	0.9269644918936034	1204.467304500744	37.5
68	592.0	0.9279993682285027	1202.8073957688557	37.5
68	596.0	0.9314399291256299	1202.2160887455852	37.5
68	600.0	0.9321370820073723	1199.8296461347982	37.5
68	604.0	0.9241161938579001	1199.820123256407	37.5
68	608.0	0.92875388723887	1200.86579049179	37.5
68	612.0	0.928878187475968	1200.9352124795648	37.5
68	616.0	0.9305219701184617	1199.147125433654	37.5
68	620.0	0.9326982336271744	1198.4157444469174	37.5
68	624.0	0.9322241367051858	1199.5175210082357	37.5
68	628.0	0.9304792131960811	1198.1451402904836	37.5
68	632.0	0.9328622259927621	1197.3965264761323	37.5
68	636.0	0.9353973613153661	1202.0215691410915	37.5
68	640.0	0.933815277582643	1200.5992401227873	37.5
68	644.0	0.9346327654173476	1201.7720866982984	37.5
68	648.0	0.9373287635478021	1201.4064115889048	37.5
68	652.0	0.9343290893272692	1200.335613760558	37.5
68	656.0	0.9367027635489147	1201.6584674020098	37.5
68	660.0	0.9385141202871672	1208.1481180946007	37.5
68	664.0	0.9392130160227464	1199.0288628978649	37.5
68	668.0	0.9362838363379952	1200.6502703512676	37.5
71	0.0	1.0109370543453746	1056.6542810751068	37.5
71	4.0	1.0062907104167722	1083.0674232518609	37.5
71	8.0	1.036141556910707	1085.7454211467525	37.5
71	12.0	1.0396512746955966	1087.36718935245	37.5
71	16.0	1.0015883617486818	1087.5851764151653	37.5
71	20.0	0.9180399811429155	1079.0376356749225	37.5
71	24.0	0.8814787838973601	1083.5609525979198	37.5
71	28.0	0.8762873689345246	1090.5156301376708	37.5
71	32.0	0.8798957790695088	1114.6929989824755	37.5
71	36.0	0.8757549407917731	1137.1298267850273	37.5
71	40.0	0.8847416157775196	1148.9325500977857	37.5
71	44.0	0.8881177581228373	1151.8334363299148	37.5
71	48.0	0.8925577176398647	1159.469656406671	37.5
71	52.0	0.9047112100723317	1159.314756424599	37.5
71	56.0	0.9089801618114146	1153.9998560081897	37.5
71	60.0	0.915279044028087	1147.236391494102	37.5
71	64.0	0.9242806763415365	1147.1394911888258	37.5
71	68.0	0.93168039186439	1146.196211198342	37.5
71	72.0	0.9361948258670052	1144.668578517382	37.5
71	76.0	0.9367160175513912	1145.4043301944916	37.5
71	80.0	0.9478230953377719	1142.0189029268226	37.5
71	84.0	0.9554326816778533	1138.265422623506	37.5
71	88.0	0.9543489911188467	1135.7813226003584	37.5
71	92.0	0.9519388327136701	1136.3952219342923	37.5
71	96.0	0.9590390375040543	1137.626670327646	37.5
71	100.0	0.9597047559931652	1138.448471776008	37.5
71	104.0	0.964341397866298	1137.2510649036146	37.5
71	108.0	0.9667141766565693	1137.4909007420554	37.5
71	112.0	0.9677104911070273	1138.4644056214045	37.5
71	116.0	0.971902679239065	1138.193147526563	37.5
71	120.0	0.9758277425047029	1132.4775194622289	37.5
71	124.0	0.9773445719592178	1132.9261774344798	37.5
71	128.0	0.9814377816009785	1130.9893819953134	37.5
71	132.0	0.9810372637332037	1129.5190378293578	37.5
71	136.0	0.9867680796500966	1130.45055112044	37.5
71	140.0	0.9891194239394513	1129.8664082450043	37.5
71	144.0	0.9933006867190799	1129.4892929467817	37.5
71	148.0	0.9982012018656337	1129.5008018575502	37.5
71	152.0	1.011795644229871	1128.8255847514083	37.5
71	156.0	1.0537839329443393	1127.1942282696857	37.5
71	160.0	1.099052142515705	1127.344041386985	37.5
71	164.0	1.094404862128325	1127.6995534393068	37.5
71	168.0	1.03191215885083	1129.1680083468518	37.5
71	172.0	0.9563361379616211	1130.7883944336056	37.5
71	176.0	0.9281489892228605	1129.3385691155795	37.5
71	180.0	0.9135441345479781	1127.3183465907582	37.5
71	184.0	0.9045303289683956	1127.051054528558	37.5
71	188.0	0.8997067602160732	1125.0865028866508	37.5
71	192.0	0.9001381298960114	1121.297380744585	37.5
71	196.0	0.9017308125115371	1114.0490487139389	37.5
71	200.0	0.8999565876547949	1101.7482131626937	37.5
71	204.0	0.907007290193669	1089.5115234860568	37.5
71	208.0	0.9145829559157949	1088.0784484851629	37.5
71	212.0	0.916616060297122	1089.2284644087572	37.5
71	216.0	0.9186230738963868	1090.2971507180564	37.5
71	220.0	0.921685424512872	1085.2479921019317	37.5
71	224.0	0.9275468244037962	1084.2329025116237	37.5
71	228.0	0.935065704306139	1085.8982536149067	37.5
71	232.0	0.935881568352642	1088.003155228606	37.5
71	236.0	0.9429216837047768	1096.1169866578962	37.5
71	240.0	0.9444489182568241	1099.0606355917366	37.5
71	244.0	0.9404632720087837	1108.942984975054	37.5
71	248.0	0.9466650746654792	1107.3132559992584	37.5
71	252.0	0.9510480402607728	1105.0039177734511	37.5
71	256.0	0.9519027153210714	1104.057685167725	37.5
71	260.0	0.9463772447019595	1103.9532840545496	37.5
71	264.0	0.9571776062258295	1101.9506665597123	37.5
71	268.0	0.957535984146578	1102.612112484455	37.5
71	272.0	0.9616567152713122	1102.0752288136575	37.5
71	276.0	0.9611054275402933	1101.9594079669807	37.5
71	280.0	0.9631173835608859	1103.345772792045	37.5
71	284.0	0.959643225894793	1105.769848717238	37.5
71	288.0	0.9691472163171052	1105.247207963913	37.5
71	292.0	0.9722262931278737	1102.5309494286614	37.5
71	296.0	0.9683032595542341	1103.1919958959743	37.5
71	300.0	0.9695886796396292	1101.6105102678068	37.5
71	304.0	0.974569314037182	1102.696900565981	37.5
71	308.0	0.972510899954087	1099.3558321670205	37.5
71	312.0	0.9765205306499193	1100.480741385833	37.5
71	316.0	0.9775126830613643	1099.4867805331846	37.5
71	320.0	0.975088321698056	1099.9298492513649	37.5
71	324.0	0.9777607672972597	1104.5681549349576	37.5
71	328.0	0.9781737459673091	1103.7218966102937	37.5
71	332.0	0.9808790196492272	1104.6390279838724	37.5
71	336.0	0.9835047723732543	1103.3315089740574	37.5
71	340.0	0.9864517564708495	1100.8522722328355	37.5
71	344.0	0.9873436817803141	1099.9800784511815	37.5
71	348.0	0.9885842819080882	1098.2830219622356	37.5
71	352.0	0.9830486923316261	1098.644999090835	37.5
71	356.0	0.9939261296154672	1097.724244871471	37.5
71	360.0	0.9925750020371352	1098.1563939341274	37.5
71	364.0	0.9916945490456796	1098.0467109474373	37.5
71	368.0	0.9920394783778675	1099.1095565606431	37.5
71	372.0	0.9965361716891898	1101.2940353310576	37.5
71	376.0	0.994170651152427	1109.103377084459	37.5
71	380.0	0.9986248656530735	1110.93884521377	37.5
71	384.0	1.0028061544454459	1108.6395267848225	37.5
71	388.0	1.0089958351635164	1106.621459475269	37.5
71	392.0	1.0121044364385332	1105.5816168847157	37.5
71	396.0	1.0165718654130456	1105.2000319950432	37.5
71	400.0	1.0264617288773459	1104.948523568265	37.5
71	404.0	1.0734006069212527	1103.517290168594	37.5
71	408.0	1.09224509732191	1104.7790148759043	37.5
71	412.0	1.090181454677305	1106.354289635091	37.5
71	416.0	1.05351922393471	1107.9969931650005	37.5
71	420.0	0.9700902938486154	1107.2807776753723	37.5
71	424.0	0.9316789401980855	1107.747837063012	37.5
71	428.0	0.9168936871447358	1107.6018745641188	37.5
71	432.0	0.9081269245933155	1113.3031498443684	37.5
71	436.0	0.9032941213169333	1115.94852530773	37.5
71	440.0	0.9006664703605861	1118.023326036009	37.5
71	444.0	0.895924295483711	1118.2129825443358	37.5
71	448.0	0.8953102129890841	1119.3202965014118	37.5
71	452.0	0.8879234004851504	1118.7127755311164	37.5
71	456.0	0.8943387157432102	1120.138421354026	37.5
71	460.0	0.8951897230066289	1119.5427748198404	37.5
71	464.0	0.9022040337168832	1116.9994853017324	37.5
71	468.0	0.904412151838705	1114.3458018304186	37.5
71	472.0	0.9062276336051425	1112.3532994443335	37.5
71	476.0	0.9122012004474658	1111.249070476776	37.5
71	480.0	0.9142919230563782	1111.9011169208438	37.5
71	484.0	0.917468521643769	1111.7549790785515	37.5
71	488.0	0.915159032557218	1111.3729424690246	37.5
71	492.0	0.9194113101275051	1112.574376454815	37.5
71	496.0	0.9250556076584163	1113.0249881679626	37.5
71	500.0	0.9257136003626094	1112.7384887155824	37.5
71	504.0	0.9275754628512975	1112.5636352300462	37.5
71	508.0	0.931199662721787	1112.435346787646	37.5
71	512.0	0.9292309926049086	1110.8493247962815	37.5
71	516.0	0.933203971344683	1110.4524921095538	37.5
71	520.0	0.9353343894006816	1110.698763446326	37.5
71	524.0	0.9408476867536604	1111.840343608713	37.5
71	528.0	0.9359005574681415	1110.7215129727913	37.5
71	532.0	0.9409720803926396	1111.6745186033368	37.5
71	536.0	0.9498194311224278	1110.8201370528504	37.5
71	540.0	0.9472487740878142	1111.554474634857	37.5
71	544.0	0.9440539932904654	1110.1469698975018	37.5
71	548.0	0.9497988040635392	1109.1592595747284	37.5
71	552.0	0.9463003504947083	1107.6558380466736	37.5
71	556.0	0.9445355422512328	1109.3505679511986	37.5
71	560.0	0.9485889523949326	1108.7984268926698	37.5
71	564.0	0.9501054176710337	1106.4560546851003	37.5
71	568.0	0.948774554020146	1107.8910085368077	37.5
71	572.0	0.9488399504071265	1106.3362934850654	37.5
71	576.0	0.9548307897113535	1107.8600050691912	37.5
71	580.0	0.9539118898845157	1119.406870419158	37.5
71	584.0	0.9505233661711142	1126.3087605501105	37.5
71	588.0	0.952786839411808	1125.9641745184615	37.5
71	592.0	0.9568461284356135	1124.721273541736	37.5
71	596.0	0.9534674375393799	1125.5683682815384	37.5
71	600.0	0.9593341700427893	1124.311136821945	37.5
71	604.0	0.9556134896034109	1125.9236702000362	37.5
71	608.0	0.9607832886741023	1123.7796448991533	37.5
71	612.0	0.9587260711772235	1122.1818368221016	37.5
71	616.0	0.9550291143602185	1123.4197401326028	37.5
71	620.0	0.9639719578726101	1122.0166133513053	37.5
71	624.0	0.9575244395356672	1122.5927856903447	37.5
71	628.0	0.9605129919979042	1122.054021239947	37.5
71	632.0	0.9664793533101861	1123.2780999653069	37.5
71	636.0	0.9642254794699456	1124.0853293064931	37.5
71	640.0	0.9631631193608805	1123.8910533531937	37.5
71	644.0	0.9661408765344275	1122.328218065254	37.5
71	648.0	0.9657297974926573	1123.5176981462548	37.5
71	652.0	0.9666324140398364	1124.055799730104	37.5
71	656.0	0.9675024626317391	1124.650672284346	37.5
71	660.0	0.9718441980280607	1126.1064556029496	37.5
71	664.0	0.9695821301735134	1123.1120452733703	37.5
71	668.0	0.9706784896367451	1122.517528638868	37.5
73	0.0	0.973966329411639	1473.3844081117072	37.5
73	4.0	1.012544138633446	1504.8671605957038	37.5
73	8.0	1.0206009093782482	1494.6847270879075	37.5
73	12.0	0.9696378598872006	1501.3763960542803	37.5
73	16.0	0.9036781774374433	1498.515967124844	37.5
73	20.0	0.8780860853615228	1492.2681047355245	37.5
73	24.0	0.8708925728825199	1487.1363672764942	37.5
73	28.0	0.872835282304558	1485.0979835986946	37.5
73	32.0	0.876887469174821	1478.2560838685622	37.5
73	36.0	0.8690912154085118	1442.1458993516255	37.5
73	40.0	0.8801357318715024	1451.355629853597	37.5
73	44.0	0.8818920079585042	1453.2131502147506	37.5
73	48.0	0.895761378337814	1436.2324797751676	37.5
73	52.0	0.8975650496440756	1437.743487302408	37.5
73	56.0	0.9006100230732054	1439.8930111673549	37.5
73	60.0	0.9134412248462227	1431.6126506076728	37.5
73	64.0	0.9164404158462099	1432.486033767674	37.5
73	68.0	0.9227335485720194	1435.2150845371357	37.5
73	72.0	0.9279631502663014	1438.0690937909692	37.5
73	76.0	0.9311354040509957	1436.7297154609382	37.5
73	80.0	0.9350643685537315	1436.8646035076044	37.5
73	84.0	0.9424165060936416	1432.329528380333	37.5
73	88.0	0.9467121462334184	1434.1130365255187	37.5
73	92.0	0.9460985833191914	1435.5196608426177	37.5
73	96.0	0.9496743467861909	1433.4912538857914	37.5
73	100.0	0.9518278374714911	1435.087785990256	37.5
73	104.0	0.953568245784756	1434.1624617818693	37.5
73	108.0	0.9568412209135637	1435.5116534795327	37.5
73	112.0	0.9555275770246151	1433.5967806706624	37.5
73	116.0	0.9602419443018383	1432.5034908976118	37.5
73	120.0	0.9595266455464885	1428.744837840148	37.5
73	124.0	0.9621243298454454	1426.4346801993293	37.5
73	128.0	0.9674420106903389	1427.9372737278231	37.5
73	132.0	0.9676830964746772	1427.288836653636	37.5
73	136.0	0.9736566366297799	1427.5350186291978	37.5
73	140.0	0.9725181105323011	1427.2802953984312	37.5
73	144.0	0.979395203344371	1426.1877865894148	37.5
73	148.0	0.9822897190631823	1426.508996180943	37.5
73	152.0	0.9885399567744145	1426.2201251404367	37.5
73	156.0	1.0106705063650365	1426.7848566638622	37.5
73	160.0	1.056406398383262	1426.105815510436	37.5
73	164.0	1.0767297125962307	1426.3179900365417	37.5
73	168.0	1.0514160609302763	1425.6033550149812	37.5
73	172.0	0.9669115292250399	1425.666178225085	37.5
73	176.0	0.9203764990526112	1425.8231295033836	37.5
73	180.0	0.9080792862339814	1424.8375621076225	37.5
73	184.0	0.8951099041147601	1422.8649610622467	37.5
73	188.0	0.8913870119176793	1423.203888465183	37.5
73	192.0	0.8981586490662584	1421.8306896582951	37.5
73	196.0	0.8952358308311852	1422.269215315197	37.5
73	200.0	0.8929906445729074	1419.8115386736577	37.5
73	204.0	0.9004816641521309	1413.9224158300703	37.5
73	208.0	0.903010830883837	1398.2896287387614	37.5
73	212.0	0.9092594818176957	1396.4210412863488	37.5
73	216.0	0.9106557675428213	1394.237321626421	37.5
73	220.0	0.917462261768134	1388.318300098002	37.5
73	224.0	0.9192648665518987	1388.7042815454345	37.5
73	228.0	0.9193927188623409	1393.092063272756	37.5
73	232.0	0.9248077393946497	1393.0153679717776	37.5
73	236.0	0.9353932089672559	1370.2120761808565	37.5
73	240.0	0.9388636988599718	1366.8906553975016	37.5
73	244.0	0.9394091077343878	1366.2591013752592	37.5
73	248.0	0.9453545281134094	1368.4936813092052	37.5
73	252.0	0.9380422154333307	1368.568598063508	37.5
73	256.0	0.947043612957609	1369.130508844779	37.5
73	260.0	0.9451673654450853	1369.0828850453324	37.5
73	264.0	0.9536228075018403	1368.2319096694462	37.5
73	268.0	0.9494957032783706	1366.5639473886076	37.5
73	272.0	0.9535681020505902	1368.9786818438035	37.5
73	276.0	0.955273159044989	1367.4316572776572	37.5
73	280.0	0.9549936517870388	1368.1030209720286	37.5
73	284.0	0.9559708461963043	1368.6551626776306	37.5
73	288.0	0.9564893578935993	1368.433461047788	37.5
73	292.0	0.95808490123647	1367.4857849150462	37.5
73	296.0	0.9604704516094856	1365.6107820168515	37.5
73	300.0	0.9619777597252817	1365.2479192685691	37.5
73	304.0	0.9644599734543731	1364.6762835619625	37.5
73	308.0	0.9663685541565049	1362.3548353504516	37.5
73	312.0	0.9661646919576151	1362.7666952478748	37.5
73	316.0	0.9686796037057019	1363.6787012497982	37.5
73	320.0	0.9695711381495324	1362.6197543877854	37.5
73	324.0	0.9678972437712695	1363.187647646973	37.5
73	328.0	0.9686974734842534	1363.5175986401598	37.5
73	332.0	0.9706711120587064	1363.2558265047694	37.5
73	336.0	0.9692441826703743	1362.3224169444193	37.5
73	340.0	0.9749330133442474	1360.7487435146877	37.5
73	344.0	0.97470261814665	1359.599404081392	37.5
73	348.0	0.9718474850710249	1356.1445534157033	37.5
73	352.0	0.9721076642093349	1356.732135303728	37.5
73	356.0	0.9808413385741055	1357.4555440914185	37.5
73	360.0	0.9798565998181553	1355.58661928747	37.5
73	364.0	0.9797453690000474	1356.078726823021	37.5
73	368.0	0.9792167897199161	1355.8855828029118	37.5
73	372.0	0.9796154607063822	1360.093077547933	37.5
73	376.0	0.9789373601747107	1364.3708673748388	37.5
73	380.0	0.9814896782484264	1365.794094747598	37.5
73	384.0	0.9822978418482786	1366.2825687904062	37.5
73	388.0	0.9859211566110013	1365.4652627448322	37.5
73	392.0	0.9871090542452974	1364.4516698887353	37.5
73	396.0	0.9845140486079815	1364.3341593389282	37.5
73	400.0	0.9837134800783542	1364.3168063649505	37.5
73	404.0	0.9933021413073594	1362.3469345367598	37.5
73	408.0	0.9970600720194069	1364.0847295895128	37.5
73	412.0	0.9994195316103603	1365.3282713753867	37.5
73	416.0	1.0034494515719041	1366.747643207461	37.5
73	420.0	1.0031885174130493	1367.1002931117555	37.5
73	424.0	0.9973312535718971	1367.5259979319844	37.5
73	428.0	1.0014987289228188	1366.9755555465304	37.5
73	432.0	1.0103356218551103	1366.996679354911	37.5
73	436.0	1.0519001102726084	1366.786419181271	37.5
73	440.0	1.0594819663532897	1364.6200246471003	37.5
73	444.0	1.0550128725866748	1364.057992639271	37.5
73	448.0	1.0111483887341601	1363.872539793884	37.5
73	452.0	0.9341022829656139	1361.742047840464	37.5
73	456.0	0.9044688249953772	1361.6512570266725	37.5
73	460.0	0.8998375677837205	1363.9935970092197	37.5
73	464.0	0.8930045659214704	1362.3266390568117	37.5
73	468.0	0.8874357573966595	1362.4056991914188	37.5
73	472.0	0.8837684804458891	1362.3550435395634	37.5
73	476.0	0.8830729773885948	1362.7433595916607	37.5
73	480.0	0.8806838626187006	1361.1889231271098	37.5
73	484.0	0.8852685823806703	1362.3415037274367	37.5
73	488.0	0.8833123196681227	1361.748714089323	37.5
73	492.0	0.8890960448314911	1363.5235576532846	37.5
73	496.0	0.8908344501634811	1365.1180946162797	37.5
73	500.0	0.8914888524345487	1364.3726032412087	37.5
73	504.0	0.8969287931754477	1365.184540539877	37.5
73	508.0	0.9033818262375857	1365.3934003778286	37.5
73	512.0	0.90269547966612	1363.1694882749778	37.5
73	516.0	0.9054846957979038	1362.0075787011915	37.5
73	520.0	0.9121832891618059	1363.3278439992127	37.5
73	524.0	0.9124615991825661	1363.1866593990646	37.5
73	528.0	0.9137863758749006	1361.9811917287377	37.5
73	532.0	0.9175513040150387	1362.5916299001944	37.5
73	536.0	0.920807084720174	1363.7222378405104	37.5
73	540.0	0.9186597323914445	1362.2260327629974	37.5
73	544.0	0.9216301793094985	1361.5842001955075	37.5
73	548.0	0.9254043939991842	1361.8664874754688	37.5
73	552.0	0.9265549373333392	1360.0838166593962	37.5
73	556.0	0.9279914647731712	1361.1554749306194	37.5
73	560.0	0.9279256001803045	1362.2423863153815	37.5
73	564.0	0.9275468282918956	1361.832200855254	37.5
73	568.0	0.9310741820426258	1361.5822143319097	37.5
73	572.0	0.9281132551378403	1362.6122948135608	37.5
73	576.0	0.9326793237624832	1359.716341235028	37.5
73	580.0	0.9367020121812419	1360.653573321052	37.5
73	584.0	0.9355166891576113	1367.714296542672	37.5
73	588.0	0.9383889379677035	1366.9051603019595	37.5
73	592.0	0.939295559802956	1367.5410731737509	37.5
73	596.0	0.9363428008997332	1367.3351380468434	37.5
73	600.0	0.9394330885286164	1366.9452005515614	37.5
73	604.0	0.9356636595328218	1366.2891982341446	37.5
73	608.0	0.9403726681848157	1364.9502017675818	37.5
73	612.0	0.945416226735219	1365.812426925769	37.5
73	616.0	0.9405427388530087	1364.047394076453	37.5
73	620.0	0.9450087624648777	1363.4742734178317	37.5
73	624.0	0.9412477095725967	1364.3149625529722	37.5
73	628.0	0.9420571477968969	1365.9696250704317	37.5
73	632.0	0.9472488229106734	1366.400711592489	37.5
73	636.0	0.9481520110637401	1366.419226246234	37.5
73	640.0	0.9509725725518403	1366.793757647727	37.5
73	644.0	0.9486461484945786	1365.3075718602654	37.5
73	648.0	0.9483689563708294	1365.509016881315	37.5
73	652.0	0.9439921558193268	1365.8480398916683	37.5
73	656.0	0.9519843889466844	1365.742227302358	37.5
73	660.0	0.9516207304624413	1369.2315106324472	37.5
73	664.0	0.95249561675022	1372.5805852703545	37.5
73	668.0	0.9448856142297402	1372.294146250216	37.5
74	0.0	0.9313092703116503	559.4304704856903	37.5
74	4.0	0.9793064321913879	583.6250918512053	37.5
74	8.0	1.0213990653999192	590.5118437696707	37.5
74	12.0	1.015462730870555	605.4639242459618	37.5
74	16.0	0.959933750546131	608.4153837831983	37.5
74	20.0	0.8926772628312044	608.9843312105538	37.5
74	24.0	0.8613889081642221	629.9757894593769	37.5
74	28.0	0.856509055212807	659.5808141117041	37.5
74	32.0	0.8618578293396124	674.3732875206481	37.5
74	36.0	0.863389051220023	711.1497708584444	37.5
74	40.0	0.8631926627316465	719.628364152431	37.5
74	44.0	0.8673281244479462	717.1059939032128	37.5
74	48.0	0.8747660600700444	722.2373334113997	37.5
74	52.0	0.8766494945019258	719.0721209361532	37.5
74	56.0	0.8852537375064273	714.7862966888122	37.5
74	60.0	0.8917877042676573	714.2962491628806	37.5
74	64.0	0.9038828314815252	715.3359344493836	37.5
74	68.0	0.9031973773963835	715.8853458705963	37.5
74	72.0	0.914533738885447	715.2271622884258	37.5
74	76.0	0.9111741487217426	712.6385776403014	37.5
74	80.0	0.9215884624929752	713.8362518483833	37.5
74	84.0	0.9186282980107947	715.3349423162915	37.5
74	88.0	0.9269653901361528	712.8412789205562	37.5
74	92.0	0.9338869988059512	716.7623755113075	37.5
74	96.0	0.9338184369407599	720.3791475253412	37.5
74	100.0	0.9309705954864411	720.7569781475798	37.5
74	104.0	0.9372675601386276	719.4676386839976	37.5
74	108.0	0.9423658835678288	718.2577872005243	37.5
74	112.0	0.938030191204613	718.4283843256708	37.5
74	116.0	0.9457515356707492	723.6775463297678	37.5
74	120.0	0.9512778987996883	752.9750806170292	37.5
74	124.0	0.9509957462949014	752.8360135261954	37.5
74	128.0	0.9499182541474839	752.4049284055715	37.5
74	132.0	0.9578331074149783	753.2448331953295	37.5
74	136.0	0.954188885808276	752.580102126266	37.5
74	140.0	0.9663044850515389	753.1144953056738	37.5
74	144.0	0.9641402845178405	752.9245781805059	37.5
74	148.0	0.9777632442278736	753.0285763453703	37.5
74	152.0	1.0045651964214308	752.6459554579089	37.5
74	156.0	1.058282014401968	754.0934955507378	37.5
74	160.0	1.0634441731045305	753.2064875547323	37.5
74	164.0	1.023341192088489	753.3413085860453	37.5
74	168.0	0.9427519245485102	751.7609159704639	37.5
74	172.0	0.8999100617345107	750.4896502375029	37.5
74	176.0	0.8855974155896386	749.4882448142729	37.5
74	180.0	0.8842922078827252	750.7887294762668	37.5
74	184.0	0.8824692685353449	751.4104008199496	37.5
74	188.0	0.8748133875877814	752.4177125890465	37.5
74	192.0	0.8842784963366236	754.4203620997927	37.5
74	196.0	0.8797234124919376	749.0528670618831	37.5
74	200.0	0.885284658710354	744.300629862471	37.5
74	204.0	0.8868759440162702	741.2151991375733	37.5
74	208.0	0.8989128807221881	768.650258363047	37.5
74	212.0	0.903191386516814	767.8839659350384	37.5
74	216.0	0.908140526860145	767.2854837790079	37.5
74	220.0	0.9032189494676252	765.8448832718195	37.5
74	224.0	0.9109167524005944	769.943890553712	37.5
74	228.0	0.9190377046374612	773.6621939959504	37.5
74	232.0	0.9194020988805918	771.0617712722303	37.5
74	236.0	0.9228767068398669	770.2472082651982	37.5
74	240.0	0.9181428634195749	766.5285728090643	37.5
74	244.0	0.9210792416962441	762.3675440217044	37.5
74	248.0	0.9249593883318433	759.9388667335828	37.5
74	252.0	0.9269120426750586	759.2522710603383	37.5
74	256.0	0.9323592230117763	756.7885384078079	37.5
74	260.0	0.9284063862122639	754.8236526625828	37.5
74	264.0	0.9305833744582771	753.4763821248919	37.5
74	268.0	0.932063793449986	753.1711708550713	37.5
74	272.0	0.9391133067812009	753.9142012896037	37.5
74	276.0	0.9376315505819072	754.3067764369272	37.5
74	280.0	0.934355903542545	757.9213047274347	37.5
74	284.0	0.9356562363087124	761.4654603758313	37.5
74	288.0	0.9397432883087427	760.3508831511477	37.5
74	292.0	0.9382366379136025	758.0517660898873	37.5
74	296.0	0.9466819950787849	759.7429352633699	37.5
74	300.0	0.9461637769237322	758.442702283612	37.5
74	304.0	0.9436695006835635	757.3720603958394	37.5
74	308.0	0.9471082890945833	755.6512364285521	37.5
74	312.0	0.9541804855384189	754.3195453192543	37.5
74	316.0	0.9544794317180709	753.6872244838228	37.5
74	320.0	0.9539280993401215	753.3346695134934	37.5
74	324.0	0.9573122609890967	747.4503628596522	37.5
74	328.0	0.9604645450395625	745.1127413296332	37.5
74	332.0	0.9591581407464331	745.8414018528239	37.5
74	336.0	0.9622716918213348	743.3147095729614	37.5
74	340.0	0.9619966668083575	743.2473622481485	37.5
74	344.0	0.9679171490190789	741.3344195701198	37.5
74	348.0	0.9616905382813054	738.1271599728043	37.5
74	352.0	0.9669156218111947	738.705963168567	37.5
74	356.0	0.9646827736465267	737.7483961002785	37.5
74	360.0	0.9682063636024354	737.1960341446146	37.5
74	364.0	0.970373284916586	737.3836896635136	37.5
74	368.0	0.9712765851736621	736.9425839134746	37.5
74	372.0	0.9757903502234947	731.709228639145	37.5
74	376.0	0.9764282944807513	731.317940039656	37.5
74	380.0	0.9702626836272613	728.5714845944816	37.5
74	384.0	0.9730618186674788	725.4968170380354	37.5
74	388.0	0.9844851407591692	724.7201210729671	37.5
74	392.0	1.0132889816924664	723.8331183137352	37.5
74	396.0	1.0499940114751998	722.973496843546	37.5
74	400.0	1.0695404111212041	722.0422824485452	37.5
74	404.0	1.0467228983808115	720.5573300276822	37.5
74	408.0	0.9621683001967346	719.5593313422946	37.5
74	412.0	0.9098789469890135	722.629466445683	37.5
74	416.0	0.8858325141918165	725.9145933035487	37.5
74	420.0	0.8696954122328748	726.8944289093536	37.5
74	424.0	0.875440360448225	727.9752627854872	37.5
74	428.0	0.8637082305168681	727.9987430473058	37.5
74	432.0	0.8615279801202262	729.9698351269234	37.5
74	436.0	0.8681422482216623	731.9358488510483	37.5
74	440.0	0.8644176992620101	734.6494482000357	37.5
74	444.0	0.8758737193726959	733.5168913414699	37.5
74	448.0	0.8714157931262184	733.1228614149977	37.5
74	452.0	0.8699635093656849	732.7015565268456	37.5
74	456.0	0.8785050876702979	731.0270835688934	37.5
74	460.0	0.8800232511533054	731.9915979713059	37.5
74	464.0	0.8815999172971886	731.3820909311725	37.5
74	468.0	0.8905212296362454	730.8220672915363	37.5
74	472.0	0.8874744427171077	730.2079540283008	37.5
74	476.0	0.8877919359831111	729.9463385376495	37.5
74	480.0	0.8893910771376643	729.6523443212945	37.5
74	484.0	0.8966107918517651	730.6631871785984	37.5
74	488.0	0.8951384262529941	730.347634988101	37.5
74	492.0	0.9025051389824834	730.8985253147746	37.5
74	496.0	0.9010125614817559	730.3022937995977	37.5
74	500.0	0.8984016180855054	732.6880406578942	37.5
74	504.0	0.9052215689524126	731.5178422362428	37.5
74	508.0	0.9017895332971391	732.5082457702802	37.5
74	512.0	0.9056553208981435	731.7110021615537	37.5
74	516.0	0.9097348812279505	731.3322110704287	37.5
74	520.0	0.9113989241783618	731.9310111416967	37.5
74	524.0	0.9116098692456338	731.3895266485019	37.5
74	528.0	0.9029840771315903	728.9451223226599	37.5
74	532.0	0.9148084897204097	730.477147425085	37.5
74	536.0	0.9197867383240875	730.5561451970791	37.5
74	540.0	0.9130113107169692	729.0159055441437	37.5
74	544.0	0.9165476209046112	728.7884398210142	37.5
74	548.0	0.9136203365306329	726.9936772214147	37.5
74	552.0	0.9169292433117048	726.4296019279575	37.5
74	556.0	0.921636491150152	725.9882662079372	37.5
74	560.0	0.9206198688232988	725.2518466531355	37.5
74	564.0	0.9224500811813021	724.8663289861395	37.5
74	568.0	0.922823189693616	725.3325137763692	37.5
74	572.0	0.9249295533401283	726.1248684899537	37.5
74	576.0	0.9288613612849755	725.6594834786725	37.5
74	580.0	0.9288629037644087	728.5256422464861	37.5
74	584.0	0.9262337774602205	733.7631061576699	37.5
74	588.0	0.9281168217009442	734.0347543030311	37.5
74	592.0	0.9357601539483316	733.4817764253153	37.5
74	596.0	0.9311095252955547	733.3006463365939	37.5
74	600.0	0.9363391350428706	733.0136320994972	37.5
74	604.0	0.9383021684708746	734.0918467113293	37.5
74	608.0	0.9373637924774648	730.4772740800514	37.5
74	612.0	0.9347205412533763	729.2417890997459	37.5
74	616.0	0.9398203994344636	728.4318083976204	37.5
74	620.0	0.9373164984790774	729.0356974757777	37.5
74	624.0	0.9365685097577662	728.9145383607599	37.5
74	628.0	0.9415547182610563	728.7376108871847	37.5
74	632.0	0.9375946499187586	729.6145520279614	37.5
74	636.0	0.939911014446218	729.493574178916	37.5
74	640.0	0.9417252029540215	730.0305284622452	37.5
74	644.0	0.9424928207392753	729.5225659614188	37.5
74	648.0	0.9413698583156414	730.9397127943643	37.5
74	652.0	0.9453444572240904	730.9011057494577	37.5
74	656.0	0.9435158731112989	730.7747486060755	37.5
74	660.0	0.949344088119652	736.4076879185674	37.5
74	664.0	0.9508902933405092	739.9471694014494	37.5
74	668.0	0.9542830391949484	742.7176242079485	37.5
75	0.0	0.9395935675299599	1645.6827576333362	37.5
75	4.0	0.9994714829462771	1630.4727327391097	37.5
75	8.0	1.0093360744743005	1623.7844929246512	37.5
75	12.0	0.9911032348680464	1628.6430088058803	37.5
75	16.0	0.9255457225631187	1622.886160704652	37.5
75	20.0	0.8741013203726834	1603.85330882501	37.5
75	24.0	0.8615842869811419	1621.0985651938493	37.5
75	28.0	0.859271402675876	1622.7047791918978	37.5
75	32.0	0.8550674699323333	1614.5408899395818	37.5
75	36.0	0.8598254997189081	1585.9836545625535	37.5
75	40.0	0.8656010439931733	1582.1676738506	37.5
75	44.0	0.86927842636278	1586.3337699909755	37.5
75	48.0	0.8704353039188895	1582.0864106378513	37.5
75	52.0	0.8823455896472644	1584.374249998629	37.5
75	56.0	0.8870939947186217	1584.57417708508	37.5
75	60.0	0.8915372703048425	1590.6360653815757	37.5
75	64.0	0.8987841473956724	1588.9699764936745	37.5
75	68.0	0.8994853857308392	1583.829739959453	37.5
75	72.0	0.90938486034834	1584.0263623064295	37.5
75	76.0	0.9111386523371375	1588.656659215826	37.5
75	80.0	0.91142212600638	1589.570698164382	37.5
75	84.0	0.9228040408820611	1593.3441677227336	37.5
75	88.0	0.9279777803277979	1594.6147919628747	37.5
75	92.0	0.9257016780423089	1593.9964486922065	37.5
75	96.0	0.929382858272515	1591.0051346090672	37.5
75	100.0	0.9278175542122059	1591.9446446218244	37.5
75	104.0	0.9307739413610508	1591.6466140372506	37.5
75	108.0	0.9343856155397406	1590.074674026718	37.5
75	112.0	0.9374800263073527	1590.944506490205	37.5
75	116.0	0.9381198485543347	1592.7125919583586	37.5
75	120.0	0.9390158963280516	1593.08411296989	37.5
75	124.0	0.9469903238510885	1593.620213462278	37.5
75	128.0	0.9481803936683262	1595.7311437204787	37.5
75	132.0	0.9504447898057812	1596.9616909151275	37.5
75	136.0	0.9532903106404188	1595.9849633316576	37.5
75	140.0	0.959330768697858	1595.8778017749078	37.5
75	144.0	0.9592445492517753	1596.217074319679	37.5
75	148.0	0.9648582942594122	1597.7662582181651	37.5
75	152.0	0.9780367012495447	1595.2796131814305	37.5
75	156.0	1.020767328085443	1595.5964459962036	37.5
75	160.0	1.0463574816798062	1596.9997303163125	37.5
75	164.0	1.0342386773835726	1596.0535509704384	37.5
75	168.0	0.9767907680316542	1596.2512150467005	37.5
75	172.0	0.9212198862490879	1595.970233372008	37.5
75	176.0	0.9021902762992926	1597.1440316296687	37.5
75	180.0	0.8856762547544105	1598.6915642375018	37.5
75	184.0	0.8840690701765336	1594.823489570942	37.5
75	188.0	0.8832053298173446	1595.529834880554	37.5
75	192.0	0.8775933792757217	1591.5320435413223	37.5
75	196.0	0.877914077181386	1592.7889153927752	37.5
75	200.0	0.8834562351180002	1592.492288850377	37.5
75	204.0	0.8848727978957738	1590.916584148905	37.5
75	208.0	0.890151394711893	1591.8247084316804	37.5
75	212.0	0.8915435575359532	1586.9673427448631	37.5
75	216.0	0.8946518851215147	1587.4149595698996	37.5
75	220.0	0.8959601828594639	1590.554093091221	37.5
75	224.0	0.9020686382292773	1589.7426681272063	37.5
75	228.0	0.9069090243628208	1587.1673048125303	37.5
75	232.0	0.9093420871312754	1589.1253382785355	37.5
75	236.0	0.9189527422540211	1575.0168374191114	37.5
75	240.0	0.9247009471345201	1573.100573394965	37.5
75	244.0	0.919649675273429	1575.0267730750224	37.5
75	248.0	0.9270900611656171	1574.6553696001515	37.5
75	252.0	0.927735918369168	1587.6749192423724	37.5
75	256.0	0.9305038171762142	1588.8375961882969	37.5
75	260.0	0.9279301291012995	1588.8297783997375	37.5
75	264.0	0.9320494419758498	1589.21325678407	37.5
75	268.0	0.9310147978896914	1586.6997077456206	37.5
75	272.0	0.9363577502340484	1588.223071362707	37.5
75	276.0	0.9366233531482789	1588.3267923062704	37.5
75	280.0	0.9358528684757238	1589.0114790494313	37.5
75	284.0	0.9373836792244027	1589.4838359340308	37.5
75	288.0	0.9380902761847989	1588.5625090967908	37.5
75	292.0	0.9395925509534954	1589.229938006598	37.5
75	296.0	0.9419556654537884	1586.480801379685	37.5
75	300.0	0.9448509746801185	1586.9959331129303	37.5
75	304.0	0.9490296486360909	1584.8801801558975	37.5
75	308.0	0.9519843449565869	1585.605456600552	37.5
75	312.0	0.952017393940969	1584.107980620103	37.5
75	316.0	0.949777579433124	1584.9313064992366	37.5
75	320.0	0.9500037210149629	1584.7332895038935	37.5
75	324.0	0.9491438305418609	1585.5420420287917	37.5
75	328.0	0.9521933433136207	1586.1435132324316	37.5
75	332.0	0.9523236799599304	1583.741293374314	37.5
75	336.0	0.9496588432306319	1581.9083236758684	37.5
75	340.0	0.9537972754718981	1584.8503835279394	37.5
75	344.0	0.9546216061108729	1582.8915409297267	37.5
75	348.0	0.9550290565172134	1577.9603406216586	37.5
75	352.0	0.9563931255779362	1577.27818442453	37.5
75	356.0	0.9585317240862246	1575.995792682473	37.5
75	360.0	0.9574916953620934	1577.469515887934	37.5
75	364.0	0.9616699271014209	1578.309124949019	37.5
75	368.0	0.9577888645343077	1579.0167700787772	37.5
75	372.0	0.9584434880325293	1582.7247240318177	37.5
75	376.0	0.9610400669087051	1589.5425638139511	37.5
75	380.0	0.9621839120801553	1591.9859710084336	37.5
75	384.0	0.9648835274346452	1589.8280643489804	37.5
75	388.0	0.9686166811270255	1590.301795436258	37.5
75	392.0	0.9733209425721019	1589.735441520603	37.5
75	396.0	0.9739001811387017	1587.624776303169	37.5
75	400.0	0.9735386167991685	1587.2140090934065	37.5
75	404.0	0.9794765846459141	1588.1207374987446	37.5
75	408.0	0.9785688827496508	1589.1386698044894	37.5
75	412.0	0.9895616990031092	1589.8681128364385	37.5
75	416.0	1.0049586288636059	1592.2557822156891	37.5
75	420.0	1.036170838743915	1590.724121010045	37.5
75	424.0	1.0390254380261494	1591.1311870169377	37.5
75	428.0	1.0290430603807494	1592.4952177259229	37.5
75	432.0	0.9674903660650555	1592.4058309781483	37.5
75	436.0	0.9118014904764721	1593.7305087582938	37.5
75	440.0	0.898216972116341	1591.3917895083966	37.5
75	444.0	0.8896353026880045	1590.569550477488	37.5
75	448.0	0.8806329811791782	1591.6088951215745	37.5
75	452.0	0.878485069695288	1591.5737467780264	37.5
75	456.0	0.8773668986886886	1591.4381013300303	37.5
75	460.0	0.8731832558853341	1592.6116068727747	37.5
75	464.0	0.8699423149184123	1591.509106438952	37.5
75	468.0	0.8744014062528821	1590.086179777603	37.5
75	472.0	0.8757298898800442	1592.1207375113777	37.5
75	476.0	0.8758342658080105	1592.412857328458	37.5
75	480.0	0.8826971687871522	1590.3789205765495	37.5
75	484.0	0.8841248129937977	1590.2722753665137	37.5
75	488.0	0.8858127407152154	1590.4841299187287	37.5
75	492.0	0.8876422818140487	1591.1064912888362	37.5
75	496.0	0.8941199620697983	1589.660095554259	37.5
75	500.0	0.8918978362277583	1591.4711135852356	37.5
75	504.0	0.8934864993187173	1590.3757295597366	37.5
75	508.0	0.8946764390722357	1588.58428073583	37.5
75	512.0	0.8981339877437273	1584.5143283346176	37.5
75	516.0	0.8990337033143242	1583.062362565069	37.5
75	520.0	0.9020013539812479	1584.5729500521522	37.5
75	524.0	0.9066303085329339	1585.029658498549	37.5
75	528.0	0.9028460133728716	1582.6161127415128	37.5
75	532.0	0.9019969181884594	1584.5668599580945	37.5
75	536.0	0.9119409266233987	1583.2509106049777	37.5
75	540.0	0.9118440679650891	1583.2300402099884	37.5
75	544.0	0.9091195319886988	1581.849011822993	37.5
75	548.0	0.9147163687128455	1583.5872443382248	37.5
75	552.0	0.9184490541758368	1583.7240193026853	37.5
75	556.0	0.9180926143468385	1583.629457813335	37.5
75	560.0	0.9188512367948964	1583.1659251974118	37.5
75	564.0	0.918989897519232	1580.811974835976	37.5
75	568.0	0.9235254403078209	1578.3862780452737	37.5
75	572.0	0.9204648196811349	1579.7467602470065	37.5
75	576.0	0.9205780399420038	1578.5854077413187	37.5
75	580.0	0.9229068696459278	1579.5078578222226	37.5
75	584.0	0.9202213267725401	1578.0355925740985	37.5
75	588.0	0.9226648726767583	1578.0218610966292	37.5
75	592.0	0.9245626452026603	1577.9370371905432	37.5
75	596.0	0.9229955722757707	1578.163283911035	37.5
75	600.0	0.9252899090813749	1577.480743626828	37.5
75	604.0	0.9186530304200698	1577.7563642835162	37.5
75	608.0	0.9263644691029761	1576.8212221841022	37.5
75	612.0	0.9226656778318862	1576.7744596383973	37.5
75	616.0	0.9272175306108571	1574.8791908213873	37.5
75	620.0	0.9270158926203966	1576.3509885416283	37.5
75	624.0	0.9281396299408655	1574.9679039061075	37.5
75	628.0	0.9228801520781517	1576.8230520560733	37.5
75	632.0	0.9349553065769268	1574.624784761759	37.5
75	636.0	0.9280197495909551	1574.8228215646795	37.5
75	640.0	0.9296380411971373	1576.7200671396522	37.5
75	644.0	0.9309765137179306	1577.6357858728247	37.5
75	648.0	0.9316352212169339	1576.5042954480875	37.5
75	652.0	0.930407744660757	1576.4474238989296	37.5
75	656.0	0.933365536497769	1576.9128301286562	37.5
75	660.0	0.9367080568160402	1577.05900619355	37.5
75	664.0	0.9326940691279508	1575.9884723403993	37.5
75	668.0	0.9358719287777725	1577.3647839971188	37.5
77	4.0	0.9863426612910594	1667.0593945800629	37.5
77	8.0	0.9812791241877803	1655.9770519605622	37.5
77	12.0	0.9239522128803203	1648.2319016561153	37.5
77	16.0	0.8777936130092289	1647.851300007226	37.5
77	20.0	0.8581917354680535	1641.0426747240106	37.5
77	24.0	0.8494789485709657	1651.1215738454332	37.5
77	28.0	0.8490759847161542	1652.0147384548632	37.5
77	32.0	0.849791907011742	1650.064823739047	37.5
77	36.0	0.852591866292088	1644.8590439650925	37.5
77	40.0	0.8587128205518406	1642.1043142605831	37.5
77	44.0	0.8624572765479438	1644.9672391385334	37.5
77	48.0	0.8696560428355868	1649.4587403818523	37.5
77	52.0	0.8735008820101335	1653.014602276316	37.5
77	56.0	0.8821352135915737	1652.2222750274232	37.5
77	60.0	0.8838998916801929	1659.94991827037	37.5
77	64.0	0.8972856330115581	1657.8335637638415	37.5
77	68.0	0.8972282744712843	1656.714475632406	37.5
77	72.0	0.9025386196077775	1658.0997275025172	37.5
77	76.0	0.9045764835321091	1656.827111627333	37.5
77	80.0	0.9046440381877112	1656.6343138600696	37.5
77	84.0	0.9101810843866909	1656.545593315344	37.5
77	88.0	0.9171743499980696	1657.291283465654	37.5
77	92.0	0.9167534633627585	1656.0324869249914	37.5
77	96.0	0.9207634314351439	1656.8042822022944	37.5
77	100.0	0.9190159468899434	1656.6394391128322	37.5
77	104.0	0.9218282622236093	1656.9173944997865	37.5
77	108.0	0.9287530883059688	1653.3921665173868	37.5
77	112.0	0.9321313368944203	1652.1329892205615	37.5
77	116.0	0.9331365469141519	1653.5460451727515	37.5
77	120.0	0.9324678888938511	1650.9733777122042	37.5
77	124.0	0.9315609021145715	1650.175943008693	37.5
77	128.0	0.9368139671891491	1650.8941945419438	37.5
77	132.0	0.9417828690501177	1650.8334966113382	37.5
77	136.0	0.9474138732798149	1650.54480290283	37.5
77	140.0	0.9433233428595316	1649.8586234036875	37.5
77	144.0	0.9511625429002918	1649.198572363283	37.5
77	148.0	0.9544000105191303	1651.3051090222468	37.5
77	152.0	0.9710316220257182	1652.151992231569	37.5
77	156.0	1.014237332375101	1651.291437409756	37.5
77	160.0	1.031970505544697	1650.9668787731162	37.5
77	164.0	1.0177478813385497	1650.6167883278565	37.5
77	168.0	0.9501593067682039	1646.5379267389171	37.5
77	176.0	0.8890463181942576	1638.4588348081654	37.5
77	180.0	0.8773840503251567	1642.455536765253	37.5
77	184.0	0.874580994648041	1646.2276160207134	37.5
77	188.0	0.8691236766286495	1649.1224223782428	37.5
77	192.0	0.8688091561028629	1652.245063933109	37.5
77	196.0	0.8718544935957662	1650.7244005501657	37.5
77	200.0	0.8737623718391747	1651.7750444631552	37.5
77	204.0	0.8779372346947044	1652.8624619005236	37.5
77	208.0	0.8747101452804009	1654.4580640140284	37.5
77	212.0	0.8780752574332178	1654.1569474933888	37.5
77	216.0	0.8863991269170358	1657.4128329370683	37.5
77	220.0	0.8903575117184045	1656.707934551888	37.5
77	224.0	0.8922062890078293	1655.4117732062823	37.5
77	228.0	0.8969679733514405	1656.3823230096225	37.5
77	232.0	0.8995998122684075	1657.7369039247276	37.5
77	236.0	0.8989691588668437	1652.0176461538344	37.5
77	240.0	0.9044535812850536	1648.7081263264745	37.5
77	244.0	0.8993514152571856	1646.9683866995124	37.5
77	248.0	0.9068081499253999	1651.9818832194542	37.5
77	252.0	0.9091892780173244	1656.0744287630146	37.5
77	256.0	0.9125647952676735	1655.1757938773364	37.5
77	260.0	0.9119638224068208	1656.7644823003372	37.5
77	264.0	0.9216689685880611	1653.7778560027364	37.5
77	268.0	0.9173913024886581	1652.454441878696	37.5
77	272.0	0.9214236415207381	1653.2252816090004	37.5
77	276.0	0.9193514138815523	1652.1624695739774	37.5
77	280.0	0.9200978751383977	1651.6984203522634	37.5
77	284.0	0.9201641811822959	1651.8566496497754	37.5
77	288.0	0.9201982574365876	1651.963215176664	37.5
77	292.0	0.9240690573294776	1652.608973229873	37.5
77	296.0	0.9244330011882893	1649.520033262767	37.5
77	300.0	0.9278221231036621	1648.3307660282865	37.5
77	304.0	0.9350234126274567	1649.5336940902896	37.5
77	308.0	0.9331917508432193	1645.3499945671078	37.5
77	312.0	0.9395005431261748	1644.8694933524505	37.5
77	316.0	0.93732694382428	1646.5690385715	37.5
77	320.0	0.9317035604482719	1646.227039580746	37.5
77	324.0	0.93643806147458	1646.0348149536896	37.5
77	328.0	0.9353627462299703	1646.8734276256084	37.5
77	332.0	0.9371635560197707	1644.3698155829093	37.5
77	336.0	0.9385056310721128	1644.255828790295	37.5
77	340.0	0.940685888756175	1641.9015545179614	37.5
77	344.0	0.9424979360513103	1641.478381906291	37.5
77	348.0	0.9438303863884349	1643.1267567612915	37.5
77	352.0	0.9410381520127528	1642.498952702629	37.5
77	356.0	0.9405429209555729	1641.4043206262174	37.5
77	360.0	0.9432997771193913	1643.3607183589977	37.5
77	364.0	0.9462885108817186	1642.7739148551643	37.5
77	368.0	0.944426882416588	1642.6277236368253	37.5
77	372.0	0.9460594938047774	1641.800949193477	37.5
77	376.0	0.947529967760669	1645.8345742470906	37.5
77	380.0	0.9433249812675296	1647.5438819438791	37.5
77	384.0	0.9479872188914754	1647.0318144049293	37.5
77	388.0	0.9524971519002912	1647.1239043546211	37.5
77	392.0	0.9492229013814223	1647.3985585756998	37.5
77	396.0	0.9497877676735839	1646.0607520345357	37.5
77	400.0	0.9544499532720422	1646.8408487583838	37.5
77	404.0	0.9610898877839653	1648.141789430167	37.5
77	408.0	0.9669684032712138	1648.3923051323247	37.5
77	412.0	0.9733898567477011	1649.841944912639	37.5
77	416.0	1.0005902639835864	1650.6623737421105	37.5
77	420.0	1.0224232016573989	1644.9821294277217	37.5
77	424.0	1.028298699666363	1645.553919970279	37.5
77	428.0	1.0086259113855043	1645.4442289671874	37.5
77	432.0	0.9417565891820835	1643.475017132901	37.5
77	436.0	0.8964449902628708	1642.6959120698762	37.5
77	440.0	0.8872119484891645	1643.4347709616611	37.5
77	444.0	0.8777547028763795	1644.3017872803016	37.5
77	448.0	0.8689503771337507	1656.9694412872043	37.5
77	452.0	0.8628017704470523	1655.5989287236864	37.5
77	456.0	0.8639876389726897	1654.4912202821956	37.5
77	460.0	0.8624923739916737	1652.3642561122876	37.5
77	464.0	0.8591044737950074	1650.7668305171871	37.5
77	468.0	0.8588069395909426	1650.359040026166	37.5
77	472.0	0.8622405953237539	1649.2966927310576	37.5
77	476.0	0.8643612057862117	1649.5536124624366	37.5
77	480.0	0.8659674402521568	1650.574248193038	37.5
77	484.0	0.8695832372172722	1651.401004611723	37.5
77	488.0	0.872724795849606	1649.4992860620105	37.5
77	492.0	0.8726361960039911	1649.8518942316048	37.5
77	496.0	0.8768614455443213	1648.0772404898955	37.5
77	500.0	0.879891799696778	1649.8554813963794	37.5
77	504.0	0.8830029494315734	1648.5590627786328	37.5
77	508.0	0.8848018342783304	1649.0914995619553	37.5
77	512.0	0.8848676200673519	1647.5052952425629	37.5
77	516.0	0.8885285751557579	1647.633486030801	37.5
77	520.0	0.8913469254459925	1646.4059439284224	37.5
77	524.0	0.8880664318686041	1645.4775900909	37.5
77	528.0	0.892099551282999	1646.2889311955428	37.5
77	532.0	0.8936497022732446	1645.154613716932	37.5
77	536.0	0.8991736900748213	1642.0274256523685	37.5
77	540.0	0.8999908539693992	1641.4448687337128	37.5
77	544.0	0.8983338157344988	1640.9053090491052	37.5
77	548.0	0.9021196840187808	1641.74931996417	37.5
77	552.0	0.8998519445969617	1643.197656135485	37.5
77	556.0	0.9026441000541585	1642.156869330652	37.5
77	560.0	0.9037260216554475	1642.02386082335	37.5
77	564.0	0.9063488861757928	1644.537756719119	37.5
77	568.0	0.9050879439912058	1647.3046017039264	37.5
77	572.0	0.908323772807183	1645.538854705748	37.5
77	576.0	0.9044423328218125	1644.26378366924	37.5
77	580.0	0.9090911738826855	1644.161360136184	37.5
77	584.0	0.9095909302770384	1645.1095553723296	37.5
77	588.0	0.9077002455770486	1644.6214096428698	37.5
77	592.0	0.9099692587430618	1646.4049515665752	37.5
77	596.0	0.9105699185707348	1646.4903429028925	37.5
77	600.0	0.9169661917111939	1645.926350231868	37.5
77	604.0	0.9133616833966475	1645.116839176047	37.5
77	608.0	0.9140044058310951	1645.970268196579	37.5
[truncated: 15,280 more rows]
