# Supplementary material for: Mechanistic origins of temperature scaling in the early embryonic cell cycle
Source: Nat Commun. 2025 Aug 28;16:8045. doi: 10.1038/s41467-025-62918-0 (PMC12394406; doi:10.1038/s41467-025-62918-0)
Supplement: Supplementary file 12 — Source Data [file 41467_2025_62918_MOESM12_ESM.zip › Source_Data_NatComm/Fig4/09-20-24/Pos35_processed_spots.csv]

TRACK_ID	TIME	RATIO	POSITION_X	RADIUS
71	0.0	0.8963310287708971	1466.1815826527113	37.5
71	4.0	0.9162651818225817	1472.567897402368	37.5
71	8.0	0.8935266252058524	1470.0552750508532	37.5
71	12.0	0.826419952328785	1476.9026510937404	37.5
71	16.0	0.7927608036351889	1485.6457490684218	37.5
71	20.0	0.7810412453052388	1487.6370587222718	37.5
71	24.0	0.7744761381781301	1488.7970324472858	37.5
71	28.0	0.773878380498579	1485.7680905880588	37.5
71	32.0	0.7755402198119012	1482.4163034588896	37.5
71	36.0	0.7775438665791616	1487.396961695932	37.5
71	40.0	0.7828817227996947	1505.357468053338	37.5
71	44.0	0.7918384719419858	1505.9662473236313	37.5
71	48.0	0.7947439805378643	1507.8968220985266	37.5
71	52.0	0.8052334785849049	1503.9275749310252	37.5
71	56.0	0.8120671196012036	1496.478144627146	37.5
71	60.0	0.81648350038427	1495.4587455516237	37.5
71	64.0	0.8182181493675749	1490.4069069201423	37.5
71	68.0	0.8235308512648234	1488.0182460772685	37.5
71	72.0	0.8293512698961637	1467.4349868600666	37.5
71	76.0	0.8362934360797252	1463.6213961002734	37.5
71	80.0	0.849114222241637	1475.835235084932	37.5
71	84.0	0.8444672688318767	1494.7725529935888	37.5
71	88.0	0.8495680709178784	1495.4689324249375	37.5
71	92.0	0.8458956069175122	1482.6724724277396	37.5
71	96.0	0.8520308577874385	1495.0405312230964	37.5
71	100.0	0.8520702302425381	1510.9219498177576	37.5
71	104.0	0.8562687542960205	1511.9348153667315	37.5
71	108.0	0.8559046430815589	1513.916887859797	37.5
71	112.0	0.8587279774196758	1522.254574609276	37.5
71	116.0	0.863629131696775	1527.6387103902946	37.5
71	120.0	0.8647653575082496	1534.9796656463443	37.5
71	124.0	0.8654874344251919	1540.1175715271277	37.5
71	128.0	0.8624966083641713	1541.7006009840543	37.5
71	132.0	0.8625879542814453	1538.341761837403	37.5
71	136.0	0.8684105839960115	1541.203422906598	37.5
71	140.0	0.866049890641551	1541.2854199096912	37.5
71	144.0	0.8700658832715716	1539.9682637461256	37.5
71	148.0	0.8768504122275177	1539.58115649531	37.5
71	152.0	0.8787214200139843	1542.146352475987	37.5
71	156.0	0.883023864979071	1540.9178897647528	37.5
71	160.0	0.8668684054691214	1534.8477879783995	37.5
71	164.0	0.8637039443430293	1537.434576482362	37.5
71	168.0	0.8584912917931781	1542.8869371154112	37.5
71	172.0	0.8583803886271666	1547.2188805396406	37.5
71	176.0	0.8553694547151646	1545.0745362063012	37.5
71	180.0	0.8528544537642992	1551.1826484796266	37.5
71	184.0	0.8485288878045699	1552.9070475959195	37.5
71	188.0	0.8555836371434316	1552.2829367525935	37.5
71	192.0	0.8553907938343528	1551.4026637675197	37.5
71	196.0	0.8507392101561907	1552.6606907906992	37.5
71	200.0	0.85634715669592	1552.4072480210907	37.5
71	204.0	0.8494481239762538	1553.3449533468531	37.5
71	208.0	0.8494544862594321	1553.2923085128753	37.5
71	212.0	0.8550230755177454	1554.8906518788729	37.5
71	216.0	0.8507460233252608	1553.8166567551166	37.5
71	220.0	0.8543235191325238	1555.2889694744342	37.5
71	224.0	0.854612978106814	1554.3406455395325	37.5
71	228.0	0.8572639520043073	1553.61051363484	37.5
71	232.0	0.8552868945958653	1552.764622261058	37.5
71	236.0	0.8560622195994296	1546.2578049841316	37.5
71	240.0	0.8650275009216971	1535.2476588207207	37.5
71	244.0	0.8625941799864607	1535.4052815583848	37.5
71	248.0	0.8673132970822315	1535.1714550474617	37.5
71	252.0	0.8696986028269794	1534.494072967134	37.5
71	256.0	0.8693106119136809	1535.4260679720535	37.5
71	260.0	0.8655101912264104	1534.941238150108	37.5
71	264.0	0.8662957392383002	1536.2804189368503	37.5
71	268.0	0.8631109361465322	1539.0811811012284	37.5
71	272.0	0.867735861096891	1538.2960627998032	37.5
71	276.0	0.8615014019566173	1536.906280984316	37.5
71	280.0	0.8600275350648409	1536.806995517688	37.5
71	284.0	0.8621641329658212	1538.03024960115	37.5
71	288.0	0.860360190367574	1539.1140987935476	37.5
71	292.0	0.8629939698413948	1540.296415670641	37.5
71	296.0	0.8637341776407873	1539.9012795751526	37.5
71	300.0	0.8660204528697708	1540.0078395924706	37.5
71	304.0	0.8660869045911986	1538.4536920019068	37.5
71	308.0	0.865045239438173	1538.9136075338577	37.5
71	312.0	0.8610885862114541	1540.775188892918	37.5
71	316.0	0.8644434129315243	1540.2791050295516	37.5
71	320.0	0.8621180448831861	1539.4240254739782	37.5
71	324.0	0.8614829589162377	1539.594856088667	37.5
71	328.0	0.8587284066074333	1538.55013006358	37.5
71	332.0	0.8575490820140544	1538.8196498376865	37.5
71	336.0	0.8602954966686632	1540.8087288520178	37.5
71	340.0	0.8558600268662483	1538.9689704687182	37.5
71	344.0	0.8627000670175294	1538.780906485193	37.5
71	348.0	0.858189914627576	1540.2340183530152	37.5
71	352.0	0.8598306055801637	1539.8174454156715	37.5
71	356.0	0.8567407750161224	1539.5446289026734	37.5
71	360.0	0.8679236947754639	1538.281480079548	37.5
71	364.0	0.8575288354251036	1539.3370547520406	37.5
71	368.0	0.8597681056259847	1539.8336448113944	37.5
71	372.0	0.859766950226196	1540.5155254289737	37.5
71	376.0	0.8635264051765561	1540.2303330601826	37.5
71	380.0	0.8662163461643079	1540.8668839674656	37.5
71	384.0	0.8628253660649361	1542.8501761516554	37.5
71	388.0	0.8584128915280678	1543.408093223264	37.5
71	392.0	0.8579997462914848	1540.952043524611	37.5
71	396.0	0.8557129551422482	1541.6047321100325	37.5
71	400.0	0.8608356339458118	1538.5368144903505	37.5
71	404.0	0.8621369626423812	1538.0309339124285	37.5
71	408.0	0.8581500305818429	1539.6033165491465	37.5
71	412.0	0.8522827153079987	1538.063540302236	37.5
71	416.0	0.8489565849789974	1536.3079483174115	37.5
71	420.0	0.8481014572119833	1533.158865208969	37.5
71	424.0	0.8496513636886011	1532.3274263849048	37.5
71	428.0	0.8435358348131222	1531.9065715048444	37.5
71	432.0	0.8413470856953842	1532.8928436392223	37.5
71	436.0	0.8454336769121621	1530.7107081036115	37.5
71	440.0	0.8486221261226896	1529.742047160904	37.5
71	444.0	0.8474386394902976	1528.7418120590116	37.5
71	448.0	0.840971080152555	1530.415448258963	37.5
71	452.0	0.8389632756809049	1532.8690191531068	37.5
71	456.0	0.838276892583122	1533.5705365483848	37.5
71	460.0	0.8463093569116127	1534.2811360762014	37.5
71	464.0	0.8460482561627215	1533.6479924106443	37.5
71	468.0	0.8445499633044877	1531.51983380413	37.5
71	472.0	0.8425126343685896	1532.2657771153144	37.5
71	476.0	0.8408506693261715	1533.6324385880705	37.5
71	480.0	0.8408497740538211	1533.2924404971156	37.5
71	484.0	0.8436053451942583	1531.9170006601585	37.5
71	488.0	0.841559275976433	1533.866130768443	37.5
71	492.0	0.8404503158551168	1534.7073087728602	37.5
71	496.0	0.838927545004938	1532.885352457535	37.5
71	500.0	0.8427748189784714	1532.7548296481373	37.5
71	504.0	0.8382598282181655	1531.934269483408	37.5
71	508.0	0.8435140794800258	1532.7945099982132	37.5
71	512.0	0.8414825773987459	1531.644341038863	37.5
71	516.0	0.8380301812111892	1533.4101745996866	37.5
71	520.0	0.8382891272369659	1534.6766201350529	37.5
71	524.0	0.8376869213782198	1534.8186358944986	37.5
71	528.0	0.8402145688572104	1535.2991698896903	37.5
71	532.0	0.8395646556262784	1536.3061159758402	37.5
71	536.0	0.8372744828203437	1536.1662638767546	37.5
71	540.0	0.83998122804061	1536.6128347323106	37.5
71	544.0	0.8449262658165524	1538.1199553140614	37.5
71	548.0	0.8468657651575259	1538.1695321046086	37.5
71	552.0	0.8432886378633	1538.2661336967144	37.5
71	556.0	0.8483956569950774	1537.5446691382429	37.5
71	560.0	0.8467230267276886	1538.2101737736766	37.5
71	564.0	0.8468561491115552	1538.082699030073	37.5
71	568.0	0.8459257404638942	1537.8699340270432	37.5
71	572.0	0.843339048391031	1539.3518471271643	37.5
71	576.0	0.8374122679847892	1538.92437728272	37.5
71	580.0	0.8416201826387946	1538.9629601262238	37.5
71	584.0	0.8391326771581583	1539.3312784571451	37.5
71	588.0	0.8388343521728452	1538.5839010019893	37.5
71	592.0	0.8428552612114498	1539.5725336686496	37.5
71	596.0	0.8363466537639419	1539.557293889249	37.5
71	600.0	0.838897634674149	1539.398866543809	37.5
71	604.0	0.8405642083068484	1539.5986675017675	37.5
71	608.0	0.8374862135412504	1538.5999569549729	37.5
71	612.0	0.8403728368851077	1538.9452945670698	37.5
71	616.0	0.8358102948290788	1537.3228279362238	37.5
71	620.0	0.8420313097154154	1539.4340336254138	37.5
71	624.0	0.8373146681649322	1538.4753648068963	37.5
71	628.0	0.8414220695767748	1538.3934103543645	37.5
71	632.0	0.8364678536368837	1538.6726089951808	37.5
71	636.0	0.8368366514798582	1540.6423348135845	37.5
71	640.0	0.8374233580779046	1541.7931576607657	37.5
71	644.0	0.8367230321494281	1541.6546917039425	37.5
71	648.0	0.837242105613514	1540.3236813751323	37.5
71	652.0	0.8395147501647301	1540.9683406576903	37.5
71	656.0	0.8368812091402273	1541.4651998516076	37.5
71	660.0	0.8380496127158207	1540.4435712351008	37.5
71	664.0	0.8366917886742739	1539.602774040632	37.5
71	668.0	0.8340931307392482	1541.4266711312991	37.5
76	0.0	0.9076507349838023	1546.1463326973956	37.5
76	4.0	0.9292036232259319	1554.2634833056743	37.5
76	8.0	0.9099534417497512	1553.759992093224	37.5
76	12.0	0.8348491909619443	1566.2663028909387	37.5
76	16.0	0.8125727649067056	1567.568860391176	37.5
76	20.0	0.794013351842955	1566.781900338926	37.5
76	24.0	0.792242979851584	1567.3524408290684	37.5
76	28.0	0.7907150206199735	1569.2436818624558	37.5
76	32.0	0.795347867611791	1559.9883899297456	37.5
76	36.0	0.7992977760270715	1561.238978697257	37.5
76	40.0	0.8097162214253002	1577.6921610698794	37.5
76	44.0	0.8150195468893598	1574.0511649543253	37.5
76	48.0	0.8235609647182368	1573.3247007487016	37.5
76	52.0	0.8319671943174244	1573.3430309461703	37.5
76	56.0	0.8442081185611913	1564.3133087919016	37.5
76	60.0	0.8416665987789527	1564.956912848915	37.5
76	64.0	0.8451507490159403	1564.3557167723502	37.5
76	68.0	0.852831249074989	1552.99950529301	37.5
76	72.0	0.8606824447590562	1549.6475602712476	37.5
76	76.0	0.8632535476875787	1544.2737589787869	37.5
76	80.0	0.8777761537437314	1556.2359767309113	37.5
76	84.0	0.8725368002732998	1567.786233880962	37.5
76	88.0	0.8758210945994347	1570.020884317171	37.5
76	92.0	0.881446978086998	1563.9531390380828	37.5
76	96.0	0.8815775393765591	1571.6243687135304	37.5
76	100.0	0.888602310189118	1582.7074223552652	37.5
76	104.0	0.8911269283444144	1586.260565122244	37.5
76	108.0	0.8935237719020136	1586.3072257396311	37.5
76	112.0	0.8979335856282249	1593.2660503643028	37.5
76	116.0	0.9032652389703164	1598.9671110200543	37.5
76	120.0	0.9037160431491803	1604.5436373700088	37.5
76	124.0	0.9054804908915058	1609.489286092836	37.5
76	128.0	0.9141142539609824	1613.6782221416756	37.5
76	132.0	0.9128578417622227	1613.7357662886984	37.5
76	136.0	0.914262949461268	1612.9666948822044	37.5
76	140.0	0.917347517940269	1613.5056969981415	37.5
76	144.0	0.9247555084949448	1613.0929830286557	37.5
76	148.0	0.9333449198361898	1611.186979835961	37.5
76	152.0	0.9657279278321422	1609.886387698714	37.5
76	156.0	1.0008022923430735	1611.747365207113	37.5
76	160.0	0.996701152491708	1608.1973903616963	37.5
76	164.0	0.9310489443277931	1611.520796558019	37.5
76	168.0	0.8734850867051779	1615.5981453997754	37.5
76	172.0	0.8594497580230139	1611.523525868855	37.5
76	176.0	0.8525628353965632	1611.0626251262	37.5
76	180.0	0.8514040230126573	1614.3285452941411	37.5
76	184.0	0.8479588985479637	1620.2739500488744	37.5
76	188.0	0.8482050864838535	1617.1394518444818	37.5
76	192.0	0.8490442349153694	1615.2060614412328	37.5
76	196.0	0.8545677842687016	1617.1371187036616	37.5
76	200.0	0.8506975075188353	1619.6238990340423	37.5
76	204.0	0.8594391454369789	1618.2792827160229	37.5
76	208.0	0.8600622580309787	1618.0600049293264	37.5
76	212.0	0.8705401945743487	1618.8633007862684	37.5
76	216.0	0.8634000638994478	1619.2003443744957	37.5
76	220.0	0.8661065111341226	1622.455218952772	37.5
76	224.0	0.8716275632640471	1621.505382577811	37.5
76	228.0	0.8767970531610967	1619.9541948752003	37.5
76	232.0	0.8768252803164271	1617.913090877678	37.5
76	236.0	0.8702301946630157	1623.4053207702027	37.5
76	240.0	0.8703249884298094	1629.9366154480413	37.5
76	244.0	0.8791367306925771	1633.4423355637582	37.5
76	248.0	0.8847897194592121	1632.0710444152835	37.5
76	252.0	0.8809579415702158	1630.9082561884472	37.5
76	256.0	0.8867343868190724	1632.5395898766988	37.5
76	260.0	0.8822427436573169	1635.8816939233786	37.5
76	264.0	0.8871127748473849	1634.3375026160277	37.5
76	268.0	0.8913100644564975	1635.2581087919773	37.5
76	272.0	0.8891507759321103	1630.7586176330865	37.5
76	276.0	0.8908295637090007	1609.7774336108669	37.5
76	280.0	0.8876490408745552	1610.6569020442737	37.5
76	284.0	0.8880612161288302	1612.0996517057229	37.5
76	288.0	0.8859970562086327	1612.686794885943	37.5
76	292.0	0.8948572081876698	1613.5130068035708	37.5
76	296.0	0.8879919021513426	1615.5670353118765	37.5
76	300.0	0.890873493190231	1615.044209707691	37.5
76	304.0	0.8973272062374695	1615.3735009394718	37.5
76	308.0	0.8929086848986227	1614.8546210919983	37.5
76	312.0	0.8943498722733614	1616.049996867482	37.5
76	316.0	0.8847084081771666	1615.9523488229156	37.5
76	320.0	0.892008888061589	1616.3404472148547	37.5
76	324.0	0.8967642290641065	1615.513237361915	37.5
76	328.0	0.8954569099256698	1615.3747754680471	37.5
76	332.0	0.8946063225434163	1614.9051415712904	37.5
76	336.0	0.8995262201634082	1615.4160668999868	37.5
76	340.0	0.8995829312732336	1614.093471290214	37.5
76	344.0	0.8998385618351341	1613.832028369507	37.5
76	348.0	0.8840472688934076	1615.825865155001	37.5
76	352.0	0.8863433390814056	1616.4545576495268	37.5
76	356.0	0.8846566500869387	1615.7651102968234	37.5
76	360.0	0.8919488319060793	1616.1181066233382	37.5
76	364.0	0.8923175138526689	1615.590715251942	37.5
76	368.0	0.8879439165224181	1616.1673226978255	37.5
76	372.0	0.8907200258850722	1616.4194245281574	37.5
76	376.0	0.8916371084971053	1616.1400374097332	37.5
76	380.0	0.8984177236960671	1617.5391684782514	37.5
76	384.0	0.9001548840701139	1616.5160521693415	37.5
76	388.0	0.9231120702879559	1589.0010256615508	37.5
76	392.0	0.9283621996908814	1577.274728800793	37.5
76	396.0	0.9394821567647422	1577.230886228246	37.5
76	400.0	0.9618996045608363	1576.5425531447725	37.5
76	404.0	1.0072797239354467	1576.172606717341	37.5
76	408.0	1.0142272368988277	1574.9690400739207	37.5
76	412.0	0.9815567427146038	1571.8671355791444	37.5
76	416.0	0.8922820757376451	1577.283057406123	37.5
76	420.0	0.8528015492694607	1578.1494189736518	37.5
76	424.0	0.8433263066063453	1572.050933498175	37.5
76	428.0	0.8258627063892165	1570.3578441413856	37.5
76	432.0	0.8279270290424249	1569.2291382124354	37.5
76	436.0	0.8194263538269351	1570.5089890652466	37.5
76	440.0	0.8246527335947429	1569.929535538051	37.5
76	444.0	0.8192881027500216	1570.077526133206	37.5
76	448.0	0.8229331678203478	1570.9929402820524	37.5
76	452.0	0.8249863310064526	1570.296627933886	37.5
76	456.0	0.8253513711689059	1570.0840785294477	37.5
76	460.0	0.8315617349976061	1567.9339125480678	37.5
76	464.0	0.8343008022130448	1561.959431974732	37.5
76	468.0	0.8363255074573988	1560.5869699064144	37.5
76	472.0	0.829196848402527	1561.8547283845244	37.5
76	476.0	0.8345140646717925	1559.3639991539903	37.5
76	480.0	0.8341727547882609	1550.3143648323382	37.5
76	484.0	0.8366778113601967	1550.368135683142	37.5
76	488.0	0.8461800879207003	1549.4456451020162	37.5
76	492.0	0.8391937185745839	1551.3089399312694	37.5
76	496.0	0.8401773417853365	1550.364705777219	37.5
76	500.0	0.8395182602231664	1544.5066058494144	37.5
76	504.0	0.8475179106362768	1544.8166999184195	37.5
76	508.0	0.8469788518741425	1544.5521212304316	37.5
76	512.0	0.8536714139352363	1544.9514614957088	37.5
76	516.0	0.8506083906646753	1547.2840586757254	37.5
76	520.0	0.8522321094628755	1548.9104604659244	37.5
76	524.0	0.8538874337448303	1548.3271894776583	37.5
76	528.0	0.8601563522598938	1548.380318409273	37.5
76	532.0	0.8562124074194984	1548.7043754078545	37.5
76	536.0	0.8544799880213768	1552.0231954089588	37.5
76	540.0	0.8636587180741113	1567.040993551056	37.5
76	544.0	0.8646870832042531	1559.7361980631424	37.5
76	548.0	0.8767023208825431	1549.9183924836352	37.5
76	552.0	0.8682917798244274	1548.2835732764718	37.5
76	556.0	0.8725776168135405	1547.9990058536862	37.5
76	560.0	0.8709529161876227	1548.1434752873083	37.5
76	564.0	0.8696229919747969	1547.5853431400594	37.5
76	568.0	0.8725522383603835	1547.4922727667863	37.5
76	572.0	0.8695688921241765	1547.3221693376045	37.5
76	576.0	0.8667243238763075	1547.3110948727026	37.5
76	580.0	0.8813760051673493	1546.606453507737	37.5
76	584.0	0.8739216665597145	1547.5914925289	37.5
76	588.0	0.8735604829398961	1547.879820900008	37.5
76	592.0	0.874817474075568	1547.8086064842214	37.5
76	596.0	0.8703243221746704	1548.248654918998	37.5
76	600.0	0.8750463668650842	1548.179130256828	37.5
76	604.0	0.8781853800169233	1547.9835568036535	37.5
76	608.0	0.8751422564953929	1547.935009834444	37.5
76	612.0	0.8791663012305917	1549.1178898380183	37.5
76	616.0	0.8844267316800741	1548.2334956600996	37.5
76	620.0	0.881292745644342	1548.3528741439393	37.5
76	624.0	0.8761016458137169	1548.374595875717	37.5
76	628.0	0.8803883932488641	1548.100247765674	37.5
76	632.0	0.878171876688049	1547.789695264795	37.5
76	636.0	0.8809912192309498	1548.2058165963135	37.5
76	640.0	0.8789818681620042	1550.142601274815	37.5
76	644.0	0.880174087565537	1550.7058337893852	37.5
76	648.0	0.8809537708646552	1549.9589477673069	37.5
76	652.0	0.8797858019949208	1550.4896667019343	37.5
76	656.0	0.8768807541176449	1550.4530545999205	37.5
76	660.0	0.8862225320487115	1549.8706397871524	37.5
76	664.0	0.8839791703362627	1549.190112870382	37.5
76	668.0	0.886252167220483	1549.6594718657484	37.5
85	0.0	0.901618310655591	1422.3528735226855	37.5
85	4.0	0.9269903893718445	1429.79069199454	37.5
85	8.0	0.9104040423525376	1429.6284342101685	37.5
85	12.0	0.8364569939116612	1434.2941773869316	37.5
85	16.0	0.8048085918829098	1432.316318833942	37.5
85	20.0	0.7891145340024912	1439.04761004984	37.5
85	24.0	0.7849145191366921	1440.5759006425253	37.5
85	28.0	0.7864481032023861	1439.8611703467027	37.5
85	32.0	0.7871649651500207	1438.7759645099286	37.5
85	36.0	0.7914919016992545	1434.4776243877282	37.5
85	40.0	0.7954323409006486	1431.0470554297638	37.5
85	44.0	0.8014980732985167	1432.1626878907143	37.5
85	48.0	0.802867308848687	1423.1869212194672	37.5
85	52.0	0.8106429109240494	1422.935577438226	37.5
85	56.0	0.8177866114262711	1411.957259906167	37.5
85	60.0	0.8266899179721917	1411.799690960457	37.5
85	64.0	0.8281271248219921	1411.5922254789434	37.5
85	68.0	0.8363991541006238	1406.6161169222871	37.5
85	72.0	0.8432854585026386	1391.6343384506322	37.5
85	76.0	0.8480846043906352	1387.750251073738	37.5
85	80.0	0.8640044323810462	1402.9730762777303	37.5
85	84.0	0.8567842859309892	1424.4167865907907	37.5
85	88.0	0.8605329591848618	1419.1431109848754	37.5
85	92.0	0.8614077705130376	1410.96559859102	37.5
85	96.0	0.8725651333373954	1422.2171683009276	37.5
85	100.0	0.8715848198265251	1422.3497126712973	37.5
85	104.0	0.8733178175864269	1426.0655728479508	37.5
85	108.0	0.878399852063585	1433.0211928005656	37.5
85	112.0	0.8793463805265026	1428.3864422301908	37.5
85	116.0	0.8831306392139359	1428.471472637768	37.5
85	120.0	0.8843532149143872	1427.5226504398042	37.5
85	124.0	0.8882315356835131	1424.6688665518384	37.5
85	128.0	0.8905322615775249	1423.8756366107675	37.5
85	132.0	0.8919128907094931	1427.2094939969238	37.5
85	136.0	0.8970460662410226	1426.6925216021757	37.5
85	140.0	0.9035869474177064	1428.7272328733136	37.5
85	144.0	0.9180297458006537	1429.2620150906598	37.5
85	148.0	0.9594822264218449	1428.603627431382	37.5
85	152.0	0.9832462493399584	1428.2370488705296	37.5
85	156.0	0.9663003021499329	1427.618109050554	37.5
85	160.0	0.8854864616180567	1426.791944450326	37.5
85	164.0	0.8510109425642729	1426.406088422984	37.5
85	168.0	0.8357085845804604	1421.307943838942	37.5
85	172.0	0.8299722310512632	1423.740824689044	37.5
85	176.0	0.823712162950518	1425.5204832040586	37.5
85	180.0	0.8223463665888172	1426.5366354803996	37.5
85	184.0	0.8244342822255482	1430.1588022061528	37.5
85	188.0	0.8271722303178701	1428.674539174756	37.5
85	192.0	0.8304627151019047	1428.2270203742885	37.5
85	196.0	0.8311901382235346	1428.6472834477413	37.5
85	200.0	0.8359381950826473	1430.0528238648762	37.5
85	204.0	0.842496634861417	1428.4592319237245	37.5
85	208.0	0.8415925386899714	1430.3899598928513	37.5
85	212.0	0.8458515559650627	1429.9958095272148	37.5
85	216.0	0.8504577653320654	1430.5978477428157	37.5
85	220.0	0.8510440693184124	1430.6256341459589	37.5
85	224.0	0.8537829278567683	1430.7969603687077	37.5
85	228.0	0.8558463394888108	1433.4856467140207	37.5
85	232.0	0.8582117590767301	1437.278447690158	37.5
85	236.0	0.8599810966397636	1453.0793829492677	37.5
85	240.0	0.8641329153975278	1465.7461566891827	37.5
85	244.0	0.8651500684599466	1466.708546871194	37.5
85	248.0	0.8653116623777661	1466.444355194157	37.5
85	252.0	0.8685507980054784	1465.120805080911	37.5
85	256.0	0.8716791973827025	1465.8041588836732	37.5
85	260.0	0.8691326045402846	1466.4023642173663	37.5
85	264.0	0.8731699151997051	1466.898372074408	37.5
85	268.0	0.8758781047130845	1468.0678207311296	37.5
85	272.0	0.8733745889744505	1465.6923124732991	37.5
85	276.0	0.8768900059543911	1462.428707360836	37.5
85	280.0	0.8706914840055499	1463.874556298256	37.5
85	284.0	0.8733043888382767	1463.3281389675242	37.5
85	288.0	0.8733868780021063	1464.3360327842302	37.5
85	292.0	0.8784150921122781	1464.0519178654808	37.5
85	296.0	0.879261601575166	1463.570011668797	37.5
85	300.0	0.8774411804895321	1462.973594224724	37.5
85	304.0	0.8750858593525032	1464.181081092895	37.5
85	308.0	0.8822974791288674	1464.3317595365147	37.5
85	312.0	0.8822350512968149	1464.5811700297925	37.5
85	316.0	0.8824259095514443	1465.1798992773754	37.5
85	320.0	0.881152510455831	1464.5845321367613	37.5
85	324.0	0.8845518325600542	1464.5736964914713	37.5
85	328.0	0.8843228711419964	1465.1795663642165	37.5
85	332.0	0.8852298342215471	1464.5238333178277	37.5
85	336.0	0.8930420622402235	1464.8210151120284	37.5
85	340.0	0.8837186814004611	1466.5510613501733	37.5
85	344.0	0.8899405943122902	1467.5176319371765	37.5
85	348.0	0.8914427809961802	1468.148788256951	37.5
85	352.0	0.8883928675733778	1468.4996849875977	37.5
85	356.0	0.8934050578333497	1468.425078414676	37.5
85	360.0	0.895779087639477	1466.395268688251	37.5
85	364.0	0.893225003126836	1467.2725786365982	37.5
85	368.0	0.89549831158885	1467.6341330191478	37.5
85	372.0	0.9030377699757152	1468.0480921820665	37.5
85	376.0	0.9035279308608631	1468.182879968779	37.5
85	380.0	0.9110261590487566	1468.3987369477516	37.5
85	384.0	0.9368926879997485	1466.6474638229136	37.5
85	388.0	0.9735652489037756	1467.906260346009	37.5
85	392.0	0.9832180866504407	1468.6039656101905	37.5
85	396.0	0.9551904764737469	1468.9747397219544	37.5
85	400.0	0.8761661826537193	1469.0909033142357	37.5
85	404.0	0.8485368015723334	1466.393124900411	37.5
85	408.0	0.8317019808239534	1462.814506778997	37.5
85	412.0	0.81995096066617	1463.404521887913	37.5
85	416.0	0.8103441189568821	1464.4053468990055	37.5
85	420.0	0.800640535853287	1466.487682297712	37.5
85	424.0	0.8043360130460252	1463.637295081945	37.5
85	428.0	0.7972583123811863	1461.833497805136	37.5
85	432.0	0.8086985117692178	1462.316062392876	37.5
85	436.0	0.807183480296159	1460.701451429518	37.5
85	440.0	0.8134399121190519	1461.433797310359	37.5
85	444.0	0.8081397142656677	1464.9122969435994	37.5
85	448.0	0.8107179441108677	1464.3030869510133	37.5
85	452.0	0.818410331418715	1468.3993641260663	37.5
85	456.0	0.821901374457686	1469.7987485163665	37.5
85	460.0	0.822596931968123	1470.2063248191594	37.5
85	464.0	0.8250996988434696	1469.1673108991558	37.5
85	468.0	0.8253732516107375	1467.0019440156125	37.5
85	472.0	0.8280613332731355	1466.3067653559056	37.5
85	476.0	0.8304169460566304	1468.8894642162488	37.5
85	480.0	0.8355720243184657	1467.4364416473557	37.5
85	484.0	0.8309562477680171	1466.0982405571713	37.5
85	488.0	0.834732208390168	1464.8937927178083	37.5
85	492.0	0.837656329690088	1464.9643083419353	37.5
85	496.0	0.8384327608210953	1464.856825765014	37.5
85	500.0	0.8388150988830642	1465.2321340683918	37.5
85	504.0	0.8346352178809903	1465.4918479685116	37.5
85	508.0	0.8392536012121057	1464.970014874374	37.5
85	512.0	0.8408234210299562	1464.767512614549	37.5
85	516.0	0.8438708687483785	1465.8899626489656	37.5
85	520.0	0.8430272001808521	1466.7358110083717	37.5
85	524.0	0.8457625209860471	1466.5193842820167	37.5
85	528.0	0.8475145080489455	1466.7771709203228	37.5
85	532.0	0.8489055943039338	1467.815730978681	37.5
85	536.0	0.8475728341268982	1466.8944639262445	37.5
85	540.0	0.849239395339056	1468.845149809713	37.5
85	544.0	0.8525980855374152	1469.089391129956	37.5
85	548.0	0.8521421629294326	1469.3337968058668	37.5
85	552.0	0.8511701995093319	1468.993862959605	37.5
85	556.0	0.8522888022726912	1469.734499921885	37.5
85	560.0	0.8554620736330236	1470.061356377397	37.5
85	564.0	0.8574986401134325	1471.669545760306	37.5
85	568.0	0.856500637936757	1468.2669128646482	37.5
85	572.0	0.8537764821049493	1470.165226594565	37.5
85	576.0	0.8566829927772958	1469.7533879489313	37.5
85	580.0	0.8607474867540195	1469.7148124000005	37.5
85	584.0	0.8573660669238357	1471.185939808375	37.5
85	588.0	0.8593755801506602	1470.4120650873226	37.5
85	592.0	0.8600601602832004	1471.555359276111	37.5
85	596.0	0.8570288459722374	1471.3371653894962	37.5
85	600.0	0.8588558798010879	1470.796448540308	37.5
85	604.0	0.8634466115855114	1470.564464662713	37.5
85	608.0	0.8608476811025056	1471.1952259210505	37.5
85	612.0	0.860866048852792	1470.7167167174512	37.5
85	616.0	0.8632596922677679	1469.3140469513637	37.5
85	620.0	0.862202250971439	1471.374646023051	37.5
85	624.0	0.8612083588082889	1470.8413605451417	37.5
85	628.0	0.86171157809084	1470.3521059131292	37.5
85	632.0	0.8668448836860888	1471.7415041619524	37.5
85	636.0	0.8617828845279645	1472.0280808739544	37.5
85	640.0	0.8633877174990113	1471.928315160576	37.5
85	644.0	0.8644689919749732	1473.4169754408058	37.5
85	648.0	0.8682337150917894	1471.4446166977348	37.5
85	652.0	0.8662770392539693	1473.3527635655844	37.5
85	656.0	0.8631593106079997	1472.1432615315002	37.5
85	660.0	0.8644701475482695	1472.894997426139	37.5
85	664.0	0.8663329228871438	1473.2279417535606	37.5
85	668.0	0.8686073759098862	1473.1522689705089	37.5
90	0.0	0.9059106863016156	1506.292703351856	37.5
90	4.0	0.9411345233602242	1513.5692054013557	37.5
90	8.0	0.9311814559273032	1512.117319845655	37.5
90	12.0	0.8556425094989623	1517.4869509391317	37.5
90	16.0	0.8111162684187744	1514.1694919473882	37.5
90	20.0	0.7937873394980829	1520.155745561965	37.5
90	24.0	0.7868039129136442	1523.668476817075	37.5
90	28.0	0.7845016616707868	1522.6944684284856	37.5
90	32.0	0.7907720922466174	1520.270377099026	37.5
90	36.0	0.7947970767622186	1515.7442377988434	37.5
90	40.0	0.8068521952984259	1502.7601822030722	37.5
90	44.0	0.8127403165781732	1497.5850553492726	37.5
90	48.0	0.8200366897706953	1499.6922040706015	37.5
90	52.0	0.8272150171317127	1496.448589935306	37.5
90	56.0	0.8354535719057906	1498.6759507822003	37.5
90	60.0	0.8406749605484075	1493.850521866712	37.5
90	64.0	0.8444893458899537	1492.5640398037478	37.5
90	68.0	0.8498986766067491	1475.1038314213556	37.5
90	72.0	0.8519869603186504	1506.8194953816069	37.5
90	76.0	0.8586267198313922	1495.5941631148955	37.5
90	80.0	0.8781173210642308	1511.0732592618176	37.5
90	84.0	0.8663434916268646	1506.345301584652	37.5
90	88.0	0.8706970170970504	1508.874291315699	37.5
90	92.0	0.873049434209811	1506.3122559608796	37.5
90	96.0	0.8799424277837467	1502.1407841766154	37.5
90	100.0	0.8878110293150615	1512.5916420536769	37.5
90	104.0	0.8844990153821753	1519.367764804631	37.5
90	108.0	0.8904661113521934	1519.7752141052792	37.5
90	112.0	0.8927590893453002	1522.6737321974558	37.5
90	116.0	0.8955981528696497	1528.5577677749225	37.5
90	120.0	0.8988921012453706	1532.5142981214708	37.5
90	124.0	0.905052211774614	1535.2871438440384	37.5
90	128.0	0.9077270568471588	1536.823033722565	37.5
90	132.0	0.9040473787929666	1535.6108479329166	37.5
90	136.0	0.9109261954215147	1535.403527919643	37.5
90	140.0	0.9156743602283592	1536.2573038356911	37.5
90	144.0	0.9260345404020314	1534.0728540046237	37.5
90	148.0	0.9683801724794139	1535.8951207142024	37.5
90	152.0	0.9988763754359588	1535.5272205396134	37.5
90	156.0	0.9846856239310299	1534.3014327523708	37.5
90	160.0	0.9066558272171589	1532.9399312520368	37.5
90	164.0	0.8652727059740615	1530.067700794525	37.5
90	168.0	0.8480790433212908	1532.94993368087	37.5
90	172.0	0.8391676041895915	1527.4702682511313	37.5
90	176.0	0.8432029417772375	1532.163231821789	37.5
90	180.0	0.8371834954536852	1534.764315986196	37.5
90	184.0	0.8430825160730976	1536.5310805279607	37.5
90	188.0	0.8404932402148099	1536.748149264787	37.5
90	192.0	0.8424402747277093	1535.6852641631342	37.5
90	196.0	0.8485970816384864	1536.117381450449	37.5
90	200.0	0.848093377516843	1536.6016052685495	37.5
90	204.0	0.8559282405194089	1536.2222271116498	37.5
90	208.0	0.8552878654416778	1536.7732686297356	37.5
90	212.0	0.8646073797856499	1538.0581745233155	37.5
90	216.0	0.8617760553460154	1537.723578243939	37.5
90	220.0	0.8617654227836873	1537.5714181469566	37.5
90	224.0	0.8683371589713114	1538.272171022134	37.5
90	228.0	0.8706463689165685	1536.830321086451	37.5
90	232.0	0.8717406796739465	1533.744284031104	37.5
90	236.0	0.8736821994851538	1535.4956346412885	37.5
90	240.0	0.8797717114276402	1540.7037325561262	37.5
90	244.0	0.8788892097303309	1540.6529708182622	37.5
90	248.0	0.879872862275452	1539.794109475691	37.5
90	252.0	0.8785799054932346	1540.899139952748	37.5
90	256.0	0.8870136859097637	1540.7787267743058	37.5
90	260.0	0.8864169081906934	1539.5970147446512	37.5
90	264.0	0.8838674578432109	1540.585808815263	37.5
90	268.0	0.8885419285467825	1540.0051091385765	37.5
90	272.0	0.8879721260430647	1539.548567964051	37.5
90	276.0	0.890672281515357	1531.6439113802735	37.5
90	280.0	0.8883538763585809	1534.4691852446888	37.5
90	284.0	0.89223638907622	1537.8609724271332	37.5
90	288.0	0.8911028383881986	1536.7926495970617	37.5
90	292.0	0.8912596758706538	1536.5445675730505	37.5
90	296.0	0.8951074875880227	1536.5839216574043	37.5
90	300.0	0.8955361582435111	1536.2420511209843	37.5
90	304.0	0.8949357127275606	1534.2266699983736	37.5
90	308.0	0.9009156850057749	1536.565447236811	37.5
90	312.0	0.9016504996434093	1537.2733648973074	37.5
90	316.0	0.9006101005910464	1536.3439922450416	37.5
90	320.0	0.9003329934809141	1535.2856123229285	37.5
90	324.0	0.8990198247967401	1536.144879088888	37.5
90	328.0	0.9052533432890744	1535.0282930111591	37.5
90	332.0	0.9019076948784148	1536.828673391265	37.5
90	336.0	0.9048255770165721	1536.950137269479	37.5
90	340.0	0.9050845665440513	1536.0683397120697	37.5
90	344.0	0.9076680808730059	1531.7667604632968	37.5
90	348.0	0.9054075020457657	1532.1053246501226	37.5
90	352.0	0.9042788677663282	1532.9827934291295	37.5
90	356.0	0.9058039235488023	1532.8473644611777	37.5
90	360.0	0.9124647533840472	1539.1827017901894	37.5
90	364.0	0.9108353217603768	1539.593757025826	37.5
90	368.0	0.9092880643944684	1538.7428180107631	37.5
90	372.0	0.9120589225044932	1536.5156433781483	37.5
90	376.0	0.909488323796276	1535.9147374946783	37.5
90	380.0	0.9153841448481973	1533.5839834173933	37.5
90	384.0	0.9240599478333295	1530.968717658635	37.5
90	388.0	0.9217936462024464	1533.3953139589337	37.5
90	392.0	0.9254603311845206	1533.4553480783486	37.5
90	396.0	0.9392340856928932	1534.6914671900215	37.5
90	400.0	0.9786204820193262	1533.6202378691617	37.5
90	404.0	0.9949108394296213	1534.011437643083	37.5
90	408.0	0.9903277908076688	1532.060561573741	37.5
90	412.0	0.9273180385219553	1533.2088456294669	37.5
90	416.0	0.8569540673513383	1533.9913288246469	37.5
90	420.0	0.8390135007849501	1534.2626468928604	37.5
90	424.0	0.8289040447361178	1533.5269999675843	37.5
90	428.0	0.8226677821927346	1532.3066055999798	37.5
90	432.0	0.8128643660750732	1531.6192498809016	37.5
90	436.0	0.8212497107625891	1532.498420373477	37.5
90	440.0	0.8186846787815517	1531.1688549901075	37.5
90	444.0	0.8215390898247615	1534.048371458964	37.5
90	448.0	0.8181398291490666	1535.0810868697954	37.5
90	452.0	0.8224556621534412	1537.0653816234096	37.5
90	456.0	0.8257171466248611	1536.369350677607	37.5
90	460.0	0.8265899588685187	1539.8265998000757	37.5
90	464.0	0.8252229698173585	1538.800998014379	37.5
90	468.0	0.830376725326015	1538.0350999411698	37.5
90	472.0	0.8380619370133218	1535.5808156457858	37.5
90	476.0	0.8373070798499906	1535.3611205515388	37.5
90	480.0	0.8368131305072839	1538.0395210356085	37.5
90	484.0	0.8417134698655396	1535.2924480264337	37.5
90	488.0	0.8402665176398431	1534.5941397653608	37.5
90	492.0	0.8420125256684171	1535.690880624555	37.5
90	496.0	0.8406148155667926	1533.969222531657	37.5
90	500.0	0.8429823460837189	1533.8084968313506	37.5
90	504.0	0.8420481830771613	1535.3948176185313	37.5
90	508.0	0.850352498067644	1533.134376020524	37.5
90	512.0	0.8471908117813569	1535.501414191091	37.5
90	516.0	0.8495598770501692	1536.0752595658105	37.5
90	520.0	0.8470115972761592	1537.2508848792113	37.5
90	524.0	0.8552676586268354	1536.651972206512	37.5
90	528.0	0.8489036474984984	1536.631331807946	37.5
90	532.0	0.8518761043732129	1538.5429565837487	37.5
90	536.0	0.8563530343001328	1538.3332152069552	37.5
90	540.0	0.8567416713428653	1544.0931286991251	37.5
90	544.0	0.8604349413491347	1546.678581813993	37.5
90	548.0	0.8581944183473881	1530.278306682589	37.5
90	552.0	0.8643725036826186	1530.4457863834668	37.5
90	556.0	0.8671209127947175	1531.6640051424893	37.5
90	560.0	0.8666812000228982	1530.629557568132	37.5
90	564.0	0.8629272295723247	1532.6899335722055	37.5
90	568.0	0.8619803983595214	1532.463044200893	37.5
90	572.0	0.8697801441579157	1531.6456326640337	37.5
90	576.0	0.8633206142342317	1530.8477377125448	37.5
90	580.0	0.8729247079957142	1532.5910715540892	37.5
90	584.0	0.8659393304554881	1533.7576276388588	37.5
90	588.0	0.869220350497525	1531.5801315233189	37.5
90	592.0	0.8708131694776786	1533.1117261989518	37.5
90	596.0	0.8685463215791752	1533.1034395772774	37.5
90	600.0	0.8751803322755305	1532.732665829909	37.5
90	604.0	0.874747252753388	1531.2926561322386	37.5
90	608.0	0.8722863237731622	1532.0421835970467	37.5
90	612.0	0.8733849266332722	1531.0657390085248	37.5
90	616.0	0.873538746637443	1530.9902228077403	37.5
90	620.0	0.8747669189745748	1533.0504604242	37.5
90	624.0	0.8741984951462801	1533.7795567873543	37.5
90	628.0	0.8826159655724274	1532.7670074622838	37.5
90	632.0	0.8761112775254527	1534.6072862727171	37.5
90	636.0	0.878115123870879	1533.880188719002	37.5
90	640.0	0.8794794989347094	1534.7518563121282	37.5
90	644.0	0.8796028059903668	1535.6863988226482	37.5
90	648.0	0.8776347664802492	1535.2937043630732	37.5
90	652.0	0.8738927358790942	1535.7975934442195	37.5
90	656.0	0.8759922831090742	1535.8160662766868	37.5
90	660.0	0.8813246681296177	1535.5191756328063	37.5
90	664.0	0.8818703441068576	1535.6851040933627	37.5
90	668.0	0.879401221112325	1535.9970964220838	37.5
95	0.0	0.9136419393625684	1590.914150620715	37.5
95	4.0	0.9518686600889179	1595.865513882879	37.5
95	8.0	0.9373553490931285	1597.0616903164428	37.5
95	12.0	0.8703123714345607	1592.7155617034111	37.5
95	16.0	0.8299023074325899	1590.3816170653145	37.5
95	20.0	0.812187087798652	1589.7296246228268	37.5
95	24.0	0.8099139953742722	1592.3985878156657	37.5
95	28.0	0.8048535854229213	1590.8547729829388	37.5
95	32.0	0.8053588361288909	1593.5353093449105	37.5
95	36.0	0.8092425959908771	1593.941379854958	37.5
95	40.0	0.824392189065854	1576.8593867899715	37.5
95	44.0	0.8265859529866328	1570.186100662038	37.5
95	48.0	0.8337057762194174	1572.1871604197038	37.5
95	52.0	0.8438505433940684	1572.761426608053	37.5
95	56.0	0.8537861160828313	1556.8046462405591	37.5
95	60.0	0.8602702919073634	1540.5848908456055	37.5
95	64.0	0.8718691194366754	1520.761885406026	37.5
95	68.0	0.8753116511378014	1508.292460854109	37.5
95	72.0	0.879262289764177	1536.6422153618175	37.5
95	76.0	0.8901959974464763	1519.1232326400234	37.5
95	80.0	0.9112216612509082	1529.4596731598444	37.5
95	84.0	0.9061674943580768	1524.4649575389146	37.5
95	88.0	0.9077218910482352	1515.7421557295525	37.5
95	92.0	0.9055981898116763	1512.1963916014608	37.5
95	96.0	0.908093961688332	1517.1357013829245	37.5
95	100.0	0.9062745835418512	1527.6902556999244	37.5
95	104.0	0.9135702789356767	1531.5177755481834	37.5
95	108.0	0.9229703272671922	1532.8032475762282	37.5
95	112.0	0.9144847152846483	1537.707673730138	37.5
95	116.0	0.9174539971372583	1537.545611318492	37.5
95	120.0	0.9219335788966918	1535.9547391676113	37.5
95	124.0	0.9299803922686352	1537.475535573777	37.5
95	128.0	0.928614130106945	1541.2909337225244	37.5
95	132.0	0.9328198496993265	1537.8901942421746	37.5
95	136.0	0.9401153369912014	1538.4392027544436	37.5
95	140.0	0.9465758412188473	1538.5928482361744	37.5
95	144.0	0.973714551849034	1537.5336569411252	37.5
95	148.0	1.0176402485448377	1536.3027489902213	37.5
95	152.0	1.0231603920829957	1537.94890332419	37.5
95	156.0	0.9755599114440247	1538.9509630364655	37.5
95	160.0	0.896243835105845	1542.2612441906683	37.5
95	164.0	0.8791781276726215	1538.7300794995786	37.5
95	168.0	0.8709366452909307	1534.4749457363396	37.5
95	172.0	0.8599684550753949	1536.168383843652	37.5
95	176.0	0.863351885822537	1535.8814978105338	37.5
95	180.0	0.8628466194689068	1534.455216213367	37.5
95	184.0	0.8675481939841934	1541.0397367971102	37.5
95	188.0	0.8685078873248891	1539.4538336111564	37.5
95	192.0	0.8713772282157008	1539.8340326472844	37.5
95	196.0	0.8711170019089579	1539.6200026306683	37.5
95	200.0	0.8764033168928198	1539.535797022468	37.5
95	204.0	0.882081747977189	1540.2357633374831	37.5
95	208.0	0.8842217435564692	1542.5642672471793	37.5
95	212.0	0.8898793384330299	1541.7391490969517	37.5
95	216.0	0.8865754390088622	1542.6449406050435	37.5
95	220.0	0.8897006672607384	1544.786105197157	37.5
95	224.0	0.8923531659189755	1545.7785490488016	37.5
95	228.0	0.8973589074478772	1545.6495454965925	37.5
95	232.0	0.896417589469409	1542.6165246975831	37.5
95	236.0	0.9003213271186574	1552.351435422064	37.5
95	240.0	0.8966152966876072	1568.3959079718431	37.5
95	244.0	0.8972147135262447	1568.057532211847	37.5
95	248.0	0.9002286592600125	1566.249894616794	37.5
95	252.0	0.9018001983483557	1566.3864083019969	37.5
95	256.0	0.9025820425594794	1567.191322085519	37.5
95	260.0	0.9050905086551246	1568.7308555206323	37.5
95	264.0	0.9032771654652126	1568.5161964082226	37.5
95	268.0	0.9028941329948437	1570.1417127273774	37.5
95	272.0	0.9009938812277926	1564.5450901114057	37.5
95	276.0	0.9076843381109039	1540.806572679152	37.5
95	280.0	0.9058247182497167	1542.050259767822	37.5
95	284.0	0.9016466085436229	1544.8808338432957	37.5
95	288.0	0.9069782637399821	1545.232072668991	37.5
95	292.0	0.9156325787313527	1543.112201718206	37.5
95	296.0	0.9093673365239849	1544.534479655198	37.5
95	300.0	0.9136219600747686	1544.2411882684958	37.5
95	304.0	0.9116338632718003	1544.349398359322	37.5
95	308.0	0.9138748663353761	1545.4788009899703	37.5
95	312.0	0.9122243108963579	1544.8711017127714	37.5
95	316.0	0.9085949920468651	1544.953988913247	37.5
95	320.0	0.9128837443175549	1545.8542355419704	37.5
95	324.0	0.9104590236093846	1544.4909401348568	37.5
95	328.0	0.9091321187291109	1545.4244355770415	37.5
95	332.0	0.9200278738181608	1544.1499233348095	37.5
95	336.0	0.9141748555622816	1544.7068054658205	37.5
95	340.0	0.9128218078744577	1545.2852098764436	37.5
95	344.0	0.9161059479783973	1541.9425309587382	37.5
95	348.0	0.918118142947236	1542.5199534585076	37.5
95	352.0	0.9135429226938195	1544.8134841562933	37.5
95	356.0	0.9236033825657146	1544.0422928796424	37.5
95	360.0	0.9256651838370391	1544.187660473872	37.5
95	364.0	0.9199090370391863	1545.7179328753502	37.5
95	368.0	0.9218609604805689	1544.9716035029992	37.5
95	372.0	0.9208642873832287	1544.597288008846	37.5
95	376.0	0.9305440507491581	1543.534843376805	37.5
95	380.0	0.9235699612723977	1544.3144859293004	37.5
95	384.0	0.9378406097460715	1541.1506434601583	37.5
95	388.0	0.9458780585302358	1516.1572867635573	37.5
95	392.0	0.9560565642336355	1504.4967873332196	37.5
95	396.0	0.9969376773659802	1502.9256704776762	37.5
95	400.0	1.0272215368272763	1502.9440461666093	37.5
95	404.0	1.0215144240515446	1502.5079348859952	37.5
95	408.0	0.9722783921442043	1502.4368155401987	37.5
95	412.0	0.8878076044757451	1502.3390055572256	37.5
95	416.0	0.856718400830527	1510.9830076376456	37.5
95	420.0	0.839555223646169	1513.296365870545	37.5
95	424.0	0.8368963882435204	1506.8705296881965	37.5
95	428.0	0.831325400156256	1504.0847203840267	37.5
95	432.0	0.83014406259046	1503.0619797019897	37.5
95	436.0	0.8289051328098225	1502.368516350183	37.5
95	440.0	0.8338865784359859	1502.7704909210036	37.5
95	444.0	0.838702999215286	1503.8334590138832	37.5
95	448.0	0.8355434705193797	1503.336547414153	37.5
95	452.0	0.8402038408484381	1505.2370090416346	37.5
95	456.0	0.8419058338470934	1506.2363691033115	37.5
95	460.0	0.8456610387290671	1502.633725258749	37.5
95	464.0	0.8524012840038707	1501.0829324230533	37.5
95	468.0	0.8486469218947827	1499.5609379606492	37.5
95	472.0	0.8493968484692261	1499.533792099043	37.5
95	476.0	0.8524470039424065	1493.044460417167	37.5
95	480.0	0.8594728431317298	1476.9046444822402	37.5
95	484.0	0.856316019761182	1476.5262287744106	37.5
95	488.0	0.8659392054092793	1472.3849520061815	37.5
95	492.0	0.8598137296745149	1474.7436828757973	37.5
95	496.0	0.8670250397273529	1474.624779207508	37.5
95	500.0	0.8688283263504856	1463.5570882645557	37.5
95	504.0	0.8665966982397723	1464.232927597505	37.5
95	508.0	0.8622717205820092	1465.0930624725268	37.5
95	512.0	0.8665853150230576	1464.9199991119967	37.5
95	516.0	0.8749505503922352	1465.2623835997674	37.5
95	520.0	0.8714723655844001	1468.0752604980191	37.5
95	524.0	0.8721967996698891	1467.6863492509924	37.5
95	528.0	0.8717647331773991	1467.1219923199355	37.5
95	532.0	0.8742889369830621	1468.4186987003725	37.5
95	536.0	0.8817603224487216	1468.8812708055175	37.5
95	540.0	0.8820127292846547	1485.459483027949	37.5
95	544.0	0.884839643390278	1473.7023731985305	37.5
95	548.0	0.88887235222344	1458.389326923746	37.5
95	552.0	0.8932850292057404	1459.6479461570896	37.5
95	556.0	0.8902755160035071	1457.3956300856437	37.5
95	560.0	0.8923112004800253	1457.1260731529624	37.5
95	564.0	0.8940737251335749	1458.7511896189635	37.5
95	568.0	0.8940311994799529	1458.0592695283324	37.5
95	572.0	0.8897565824942465	1457.9747608985622	37.5
95	576.0	0.8908593979515002	1458.820925623285	37.5
95	580.0	0.8931798179219916	1459.145711865976	37.5
95	584.0	0.8930984292290863	1459.224202514095	37.5
95	588.0	0.897059004723605	1459.6982663858396	37.5
95	592.0	0.895007332774714	1458.8717498233184	37.5
95	596.0	0.8938180873347934	1461.414572717534	37.5
95	600.0	0.8948516048424815	1458.3547565343963	37.5
95	604.0	0.8944030722831465	1459.4510519523433	37.5
95	608.0	0.895584524265001	1460.5986842111809	37.5
95	612.0	0.9019466482954783	1460.7622980705871	37.5
95	616.0	0.8981225200074359	1460.2635901695508	37.5
95	620.0	0.8974567029988811	1462.0732857396922	37.5
95	624.0	0.9012529299778762	1459.1467745328448	37.5
95	628.0	0.8987986327799703	1460.7997619962473	37.5
95	632.0	0.897567792962664	1459.1016083484258	37.5
95	636.0	0.8987440684084963	1461.1109809112577	37.5
95	640.0	0.9015055344506409	1463.1552630650915	37.5
95	644.0	0.8971525410677719	1463.0918522371148	37.5
95	648.0	0.9009619565078893	1462.8587187465462	37.5
95	652.0	0.9001416498137227	1462.0630312132498	37.5
95	656.0	0.9039240900384875	1461.8399084089017	37.5
95	660.0	0.9026308976742186	1461.3237881262714	37.5
95	664.0	0.9021715958389376	1460.855257863192	37.5
95	668.0	0.9013693419889895	1461.120351142842	37.5
107	0.0	0.9141396768313726	1469.342413042238	37.5
107	4.0	0.9445675403907332	1471.8449106651617	37.5
107	8.0	0.9287884728410913	1459.7437297129989	37.5
107	12.0	0.8535881824055449	1424.079150009066	37.5
107	16.0	0.8175649831096687	1463.8233560298754	37.5
107	20.0	0.8024717675638731	1465.4849134365822	37.5
107	24.0	0.7989591654441662	1465.8400287098063	37.5
107	28.0	0.7979051578076392	1469.1251467282425	37.5
107	32.0	0.7990249571348308	1460.97798377839	37.5
107	36.0	0.8047939621414358	1448.0321961894513	37.5
107	40.0	0.8098510763876199	1423.7572213658975	37.5
107	44.0	0.8120757670090302	1417.90962711945	37.5
107	48.0	0.8247379410288792	1417.1664691852804	37.5
107	52.0	0.8271921160763659	1414.8519862365006	37.5
107	56.0	0.8392755585714645	1413.3144552131755	37.5
107	60.0	0.8373321231978705	1406.067235588686	37.5
107	64.0	0.8419853895960795	1395.5209914018112	37.5
107	68.0	0.851829108834592	1391.199761248663	37.5
107	72.0	0.8659583755937613	1423.9553331328327	37.5
107	76.0	0.8676183035338583	1419.3455377573268	37.5
107	80.0	0.8875811622118067	1432.9282979326752	37.5
107	84.0	0.8828329547601311	1440.4173328738775	37.5
107	88.0	0.8842060661867482	1433.9485732172232	37.5
107	92.0	0.8854481514226892	1431.656436513945	37.5
107	96.0	0.8904974098202363	1431.34753824395	37.5
107	100.0	0.8953990979220308	1442.552302512402	37.5
107	104.0	0.8955539285040703	1447.5835154883723	37.5
107	108.0	0.8970071071561992	1449.501949194149	37.5
107	112.0	0.9006871587694619	1452.2019321348612	37.5
107	116.0	0.9062822685835572	1457.513443266275	37.5
107	120.0	0.9040066764839861	1464.27538810792	37.5
107	124.0	0.9090169417785309	1465.9264795766323	37.5
107	128.0	0.9133534249823668	1470.0208861042715	37.5
107	132.0	0.90991714425306	1468.1386923631328	37.5
107	136.0	0.9202857746493365	1467.1046554295303	37.5
107	140.0	0.9254719121049221	1468.6787360401368	37.5
107	144.0	0.9306740213852196	1467.920327397267	37.5
107	148.0	0.9755407266373235	1468.4193200449224	37.5
107	152.0	1.0124977628855019	1468.3848779039113	37.5
107	156.0	0.9957478477106023	1466.6210592643251	37.5
107	160.0	0.9231194372576191	1466.6096768120449	37.5
107	164.0	0.8705044775385774	1465.150273791569	37.5
107	168.0	0.8524298893968318	1463.5255707195984	37.5
107	172.0	0.8443951538513258	1468.088866529352	37.5
107	176.0	0.8412198849936184	1470.7250364821098	37.5
107	180.0	0.838823099520539	1473.6142598864196	37.5
107	184.0	0.8417164217093792	1478.5410385788316	37.5
107	188.0	0.8417576286263656	1476.8889557970415	37.5
107	192.0	0.8449960358748668	1476.5946935859888	37.5
107	196.0	0.8461638027016827	1477.6748991586728	37.5
107	200.0	0.8495580002729874	1478.206882167049	37.5
107	204.0	0.8514966807759766	1477.2982226166455	37.5
107	208.0	0.8569602441445189	1479.7952390119035	37.5
107	212.0	0.861386107136158	1477.9771925344469	37.5
107	216.0	0.8599670106399637	1478.1575978281835	37.5
107	220.0	0.8610328595364501	1479.8548395323248	37.5
107	224.0	0.8684331237086924	1480.9628144487417	37.5
107	228.0	0.872309363435928	1478.6864470924463	37.5
107	232.0	0.8726332508401249	1475.1163994753906	37.5
107	236.0	0.8776712457195933	1471.0854988442084	37.5
107	240.0	0.8849964371131395	1457.5577572383286	37.5
107	244.0	0.8874577916779235	1457.4629790705292	37.5
107	248.0	0.887472491608946	1456.9478075915013	37.5
107	252.0	0.8867595630695301	1456.5836443232658	37.5
107	256.0	0.890831860847019	1457.163825899249	37.5
107	260.0	0.894147421893723	1457.8105617803594	37.5
107	264.0	0.8950038942151142	1458.4815879215655	37.5
107	268.0	0.8956793958776738	1461.7099231879895	37.5
107	272.0	0.894729335165495	1460.313533866297	37.5
107	276.0	0.8908212352885828	1459.801812489796	37.5
107	280.0	0.8916453217439045	1459.9068168446097	37.5
107	284.0	0.8956211382545249	1461.5728955317832	37.5
107	288.0	0.8942751895939832	1459.711596591441	37.5
107	292.0	0.8957866888177811	1462.2730080236397	37.5
107	296.0	0.9023538168306064	1461.8738626321726	37.5
107	300.0	0.9005087876669248	1461.1803070598792	37.5
107	304.0	0.9011092685762759	1460.3671689886846	37.5
107	308.0	0.9056134039141023	1460.767572898664	37.5
107	312.0	0.9035614953987333	1460.2624976900995	37.5
107	316.0	0.9028157647893466	1460.6088328056042	37.5
107	320.0	0.9098340838439193	1460.5349664634707	37.5
107	324.0	0.9054076800461759	1461.416211405099	37.5
107	328.0	0.9050872317856808	1459.777692389966	37.5
107	332.0	0.9047740670934584	1461.705687370899	37.5
107	336.0	0.907054841190568	1462.1406200596064	37.5
107	340.0	0.9100584314005077	1461.6262765355036	37.5
107	344.0	0.9116517667163975	1461.6907310962924	37.5
107	348.0	0.9086069777817459	1462.729850907299	37.5
107	352.0	0.9066344861732928	1461.598562157742	37.5
107	356.0	0.9121246865915179	1463.1484563720642	37.5
107	360.0	0.9131005053816054	1461.4993301010668	37.5
107	364.0	0.916001787470058	1461.3922584719885	37.5
107	368.0	0.913870019831128	1462.5808239247058	37.5
107	372.0	0.918374987576757	1462.334842404783	37.5
107	376.0	0.923133657612969	1463.117777372594	37.5
107	380.0	0.9221501965377114	1463.5658729707902	37.5
107	384.0	0.9174602576322168	1466.2205677175034	37.5
107	388.0	0.9260270893143007	1465.9918340555969	37.5
107	392.0	0.9248711377347001	1465.4487690995843	37.5
107	396.0	0.9306760663405359	1467.7261511158142	37.5
107	400.0	0.9349854702780438	1465.0674440646733	37.5
107	404.0	0.9450058940853996	1464.1468954238262	37.5
107	408.0	0.9862596373213386	1462.0886375467678	37.5
107	412.0	0.9969116765616531	1459.8452187338664	37.5
107	416.0	0.9859861968197042	1459.9406212990268	37.5
107	420.0	0.9175025269050212	1457.867500389824	37.5
107	424.0	0.8593196434199456	1456.5526527517868	37.5
107	428.0	0.8357313940957977	1454.303832383978	37.5
107	432.0	0.8289853558924193	1455.1228057991866	37.5
107	436.0	0.8223526812266562	1451.8275654365862	37.5
107	440.0	0.8224621976089423	1455.2723117820512	37.5
107	444.0	0.8207933787719714	1453.869575821103	37.5
107	448.0	0.8186143719902446	1457.075881534032	37.5
107	452.0	0.821937996987536	1454.8729109255223	37.5
107	456.0	0.8257192901997885	1458.5699692857715	37.5
107	460.0	0.8267434666806578	1461.507936212167	37.5
107	464.0	0.8285694339646276	1457.8904715320568	37.5
107	468.0	0.8300891011899882	1458.2285755736636	37.5
107	472.0	0.8354151611946401	1456.6716843882266	37.5
107	476.0	0.8311735519290718	1459.5298536817568	37.5
107	480.0	0.8352868457908386	1458.6885342327566	37.5
107	484.0	0.836787315611252	1455.4483222457984	37.5
107	488.0	0.8426300667466176	1455.2544959585607	37.5
107	492.0	0.8394711078792921	1456.640329284495	37.5
107	496.0	0.8443209265698876	1456.0869435777686	37.5
107	500.0	0.8461398444002792	1454.9090066382275	37.5
107	504.0	0.8448751335387217	1457.1561735410503	37.5
107	508.0	0.8470801585257958	1455.5385731689842	37.5
107	512.0	0.8515594777060073	1455.600090387475	37.5
107	516.0	0.8564289880436828	1456.007096749704	37.5
107	520.0	0.8542505015168326	1455.9571642502872	37.5
107	524.0	0.855321266821903	1456.8610895047566	37.5
107	528.0	0.857025364401025	1457.5354368316716	37.5
107	532.0	0.858440512421673	1458.7491613937564	37.5
107	536.0	0.8657733775746492	1458.2726176204376	37.5
107	540.0	0.8645082244964465	1460.0299146894934	37.5
107	544.0	0.869899290347932	1450.292350519806	37.5
107	548.0	0.8696260552174901	1449.1546025892906	37.5
107	552.0	0.87179200906333	1449.8168348755275	37.5
107	556.0	0.873453029538668	1449.461249735841	37.5
107	560.0	0.8673808514642297	1449.7431201350512	37.5
107	564.0	0.871170520779996	1451.0446293720763	37.5
107	568.0	0.8733556460180392	1450.7822269040416	37.5
107	572.0	0.8704959377557447	1450.8294687651153	37.5
107	576.0	0.8733682156348258	1451.1979637511488	37.5
107	580.0	0.873861914230751	1450.5635845110644	37.5
107	584.0	0.8730431398366869	1451.2264820153002	37.5
107	588.0	0.8765528339906009	1450.6208432221856	37.5
107	592.0	0.8791606663158967	1450.0345649188907	37.5
107	596.0	0.8792685699080656	1451.7177353566178	37.5
107	600.0	0.8785144371824212	1450.7442795607185	37.5
107	604.0	0.8761705096048064	1451.186892387925	37.5
107	608.0	0.8781351508261388	1451.9645641891946	37.5
107	612.0	0.8789753651826357	1450.5841510576602	37.5
107	616.0	0.8813593058217788	1450.3525548973391	37.5
107	620.0	0.8790336391903332	1452.1544770261523	37.5
107	624.0	0.879929416767653	1451.471234398024	37.5
107	628.0	0.8816213924081497	1452.2598857966789	37.5
107	632.0	0.8830922337133397	1451.9173029959788	37.5
107	636.0	0.886049391175541	1452.168529746662	37.5
107	640.0	0.8790015531182364	1453.9514473744412	37.5
107	644.0	0.886232214200701	1452.507297109611	37.5
107	648.0	0.8825391096515514	1453.7683871306865	37.5
107	652.0	0.8828866946653782	1454.2009093708211	37.5
107	656.0	0.8812595222312806	1453.8273885901203	37.5
107	660.0	0.8816243016687797	1453.8255462319898	37.5
107	664.0	0.8866361017152103	1453.160570596192	37.5
107	668.0	0.8833420586691709	1453.1589574578038	37.5
110	0.0	0.927994246644996	1597.477709776356	37.5
110	4.0	0.9594220685778878	1594.4698603520358	37.5
110	8.0	0.945206395433155	1562.5546501834597	37.5
110	12.0	0.865336429776727	1535.6717218736128	37.5
110	16.0	0.824631303257625	1535.6319419046429	37.5
110	20.0	0.8140579865295859	1533.013577724889	37.5
110	24.0	0.8061621355113198	1533.992995532525	37.5
110	28.0	0.802922903804459	1536.015293161753	37.5
110	32.0	0.807107188932067	1532.1458247877315	37.5
110	36.0	0.8074009560668345	1525.7650086250862	37.5
110	40.0	0.8152498385071116	1496.636007306098	37.5
110	44.0	0.8205285838186619	1493.7172889103397	37.5
110	48.0	0.828991028847679	1494.0861452859726	37.5
110	52.0	0.8373938786805794	1494.760073207813	37.5
110	56.0	0.8488652438012633	1472.7113003620634	37.5
110	60.0	0.8507185529669261	1454.9891495623694	37.5
110	64.0	0.858544101975987	1440.6890073917612	37.5
110	68.0	0.864872461501115	1421.5728329202468	37.5
110	72.0	0.8728563760946185	1449.6095890115016	37.5
110	76.0	0.8787422848599264	1442.3843037625602	37.5
110	80.0	0.8957565494870788	1452.1101803388517	37.5
110	84.0	0.8917775933838978	1450.577610982536	37.5
110	88.0	0.8910799108002935	1447.3720222531977	37.5
110	92.0	0.8911889614411177	1441.2967296473655	37.5
110	96.0	0.8965922037446428	1437.5186319007175	37.5
110	100.0	0.9025959502395049	1447.1018231696164	37.5
110	104.0	0.9051084483465871	1453.2982859704668	37.5
110	108.0	0.9041861197072588	1455.4035210038771	37.5
110	112.0	0.9083561238385037	1454.9662805181924	37.5
110	116.0	0.9100924016696712	1459.0534696322345	37.5
110	120.0	0.9195569096165432	1463.593536652419	37.5
110	124.0	0.9220264606835605	1463.2799918694673	37.5
110	128.0	0.9197807337018342	1465.5318039409372	37.5
110	132.0	0.925700797199792	1465.2669320086616	37.5
110	136.0	0.9322233158448742	1464.0577965592952	37.5
110	140.0	0.932354737445393	1464.131313059198	37.5
110	144.0	0.9367382021525144	1463.5355880274565	37.5
110	148.0	0.957596265884587	1462.6290152563324	37.5
110	152.0	1.0104920151099825	1461.0583434199702	37.5
110	156.0	1.0130702994462133	1460.6049760379826	37.5
110	160.0	0.9744392730437264	1461.7834952019664	37.5
110	164.0	0.8976712750636482	1460.5537101954349	37.5
110	168.0	0.8673580836285373	1458.9648750026622	37.5
110	172.0	0.8577353245855677	1453.766812875071	37.5
110	176.0	0.8543239405400339	1453.9012238155242	37.5
110	180.0	0.8511103053731025	1453.5768122752318	37.5
110	184.0	0.8470625715752327	1459.7100563218464	37.5
110	188.0	0.8522721750136804	1459.3020174455023	37.5
110	192.0	0.8537851594518033	1456.7648432086885	37.5
110	196.0	0.8558932374305462	1458.0971439659245	37.5
110	200.0	0.8646656763277963	1458.42231369529	37.5
110	204.0	0.864270157776532	1458.898936568724	37.5
110	208.0	0.8681174217950666	1458.9425023632566	37.5
110	212.0	0.8743621243360346	1458.6903608221485	37.5
110	216.0	0.8718859764694538	1460.0252769536644	37.5
110	220.0	0.8740911340081737	1459.618112359913	37.5
110	224.0	0.8838837927184727	1460.923534578474	37.5
110	228.0	0.8859012683104526	1459.6322484193963	37.5
110	232.0	0.8856114915628609	1460.473039442498	37.5
110	236.0	0.888919901592938	1457.8893094221985	37.5
110	240.0	0.8980064443719465	1469.1987778955538	37.5
110	244.0	0.8965233590138552	1468.708712467159	37.5
110	248.0	0.8947166491097632	1468.078850946015	37.5
110	252.0	0.9018011730853124	1468.514288304299	37.5
110	256.0	0.9025169969887367	1468.4030246274974	37.5
110	260.0	0.901766274420461	1467.4696994638066	37.5
110	264.0	0.9043516602357575	1467.9818493705018	37.5
110	268.0	0.9061128062500273	1469.0343771154712	37.5
110	272.0	0.9081978889632237	1465.9515290642812	37.5
110	276.0	0.9013692627861091	1457.7687217535383	37.5
110	280.0	0.9073178882767933	1459.572929865604	37.5
110	284.0	0.9012231076158929	1462.0190748390912	37.5
110	288.0	0.9102397541522278	1461.566255536545	37.5
110	292.0	0.9090468409515703	1461.539472043487	37.5
110	296.0	0.9091921273445508	1462.2245807154177	37.5
110	300.0	0.9135078548667366	1461.072821258489	37.5
110	304.0	0.9134501898323482	1461.1924580874183	37.5
110	308.0	0.9129032250865002	1462.1471198727256	37.5
110	312.0	0.9159003666238966	1460.572378816044	37.5
110	316.0	0.9128093295186404	1462.346232354059	37.5
110	320.0	0.9137431922408554	1462.8835876532055	37.5
110	324.0	0.9175844213028211	1461.7964725731672	37.5
110	328.0	0.9180521616683299	1461.7778501657292	37.5
110	332.0	0.9201170324795697	1463.3666079175068	37.5
110	336.0	0.9219709139255968	1462.3473914771798	37.5
110	340.0	0.9167265678987605	1463.49166343249	37.5
110	344.0	0.9244815443338081	1459.6930730367258	37.5
110	348.0	0.9198891036801187	1461.0532710028317	37.5
110	352.0	0.9234540253771125	1461.6130697978306	37.5
110	356.0	0.9228877851880858	1462.3496701844692	37.5
110	360.0	0.9276095456287283	1465.6909829246406	37.5
110	364.0	0.9258727059545663	1466.7514018001514	37.5
110	368.0	0.9288266143117154	1464.645738472336	37.5
110	372.0	0.9241269751406989	1464.88329776749	37.5
110	376.0	0.9346545719024529	1462.750853479624	37.5
110	380.0	0.9328250228092775	1462.878006141458	37.5
110	384.0	0.9387596014182933	1457.699076425836	37.5
110	388.0	0.9374205486227936	1460.7468471674267	37.5
110	392.0	0.9448651670111943	1460.9749890562807	37.5
110	396.0	0.9535769441898307	1458.0780834290724	37.5
110	400.0	0.9768134051158524	1457.5105663855074	37.5
110	404.0	1.0154319038131825	1455.0952496332998	37.5
110	408.0	1.0179967655735964	1453.1914481802614	37.5
110	412.0	0.9897909705672041	1453.8657716152195	37.5
110	416.0	0.9034901083681511	1457.7520802100407	37.5
110	420.0	0.8620489252496095	1458.8585137414586	37.5
110	424.0	0.8486688074494699	1460.6396609812614	37.5
110	428.0	0.8361279127908035	1457.9650928764934	37.5
110	432.0	0.8372352545016267	1457.9653614595911	37.5
110	436.0	0.8304352423427261	1458.5055393529617	37.5
110	440.0	0.8315228663937257	1459.2987183275793	37.5
110	444.0	0.8311047427680723	1461.5463828637924	37.5
110	448.0	0.8331361091652578	1462.9688666687136	37.5
110	452.0	0.837845799692763	1464.4872573212656	37.5
110	456.0	0.8351498181280671	1464.6182300364171	37.5
110	460.0	0.8419135529466932	1467.69298101786	37.5
110	464.0	0.8464861042887217	1476.5989763797463	37.5
110	468.0	0.8487743465312375	1475.282300158798	37.5
110	472.0	0.8513204791160934	1473.6502267410426	37.5
110	476.0	0.8521459727475087	1475.2309940823409	37.5
110	480.0	0.8547273526002552	1471.8258688059325	37.5
110	484.0	0.8613659921337986	1471.2700929536663	37.5
110	488.0	0.8630924631605419	1473.1423962174938	37.5
110	492.0	0.8615440077772033	1474.306217808923	37.5
110	496.0	0.8622563459729542	1473.2714749510048	37.5
110	500.0	0.8667700044629494	1474.7380795514323	37.5
110	504.0	0.865763706686535	1474.629837995748	37.5
110	508.0	0.8645349999503661	1475.7242545872857	37.5
110	512.0	0.86947935143997	1475.2600774070804	37.5
110	516.0	0.8684309650440372	1478.6947696937054	37.5
110	520.0	0.8695817220243145	1478.083026046997	37.5
110	524.0	0.8719850446455383	1478.939324869904	37.5
110	528.0	0.8728810848382231	1478.2897281826856	37.5
110	532.0	0.8765237066010398	1479.2198886278134	37.5
110	536.0	0.8785907624827614	1481.2929106355389	37.5
110	540.0	0.8772175289418679	1499.5298280958873	37.5
110	544.0	0.8809866506779346	1504.6908921986892	37.5
110	548.0	0.8800192159408036	1506.898511639533	37.5
110	552.0	0.8790246499118568	1507.094145986263	37.5
110	556.0	0.87916554015113	1506.390433505555	37.5
110	560.0	0.8819747916398354	1506.9340694571756	37.5
110	564.0	0.8831943523275455	1506.7676711513325	37.5
110	568.0	0.8834936861894928	1506.3296212082794	37.5
110	572.0	0.874983310110965	1507.6011046512251	37.5
110	576.0	0.8845445334394001	1506.647627339842	37.5
110	580.0	0.8764089229612445	1507.533666799021	37.5
110	584.0	0.8792250158015776	1506.379987084798	37.5
110	588.0	0.8874287640931962	1506.966809545143	37.5
110	592.0	0.8826777237403697	1507.8807667258998	37.5
110	596.0	0.884190630140261	1507.1049349968328	37.5
110	600.0	0.8836761553114578	1507.9875196393843	37.5
110	604.0	0.8840603687565254	1508.3392875716515	37.5
110	608.0	0.8827799486856207	1507.4356273329104	37.5
110	612.0	0.8886270984626204	1507.5463111368629	37.5
110	616.0	0.8891620297454446	1507.9735925870425	37.5
110	620.0	0.885611191380233	1508.4587798659986	37.5
110	624.0	0.8821600078366378	1507.7619021754838	37.5
110	628.0	0.8901180657627733	1508.4071075574443	37.5
110	632.0	0.8880828339041267	1508.4164931158873	37.5
110	636.0	0.8889156891420461	1507.7669671421495	37.5
110	640.0	0.8947292304540164	1508.4758412277308	37.5
110	644.0	0.8925860977339592	1508.3390591514053	37.5
110	648.0	0.8886626008006256	1508.1155553989863	37.5
110	652.0	0.8929710967800265	1508.7692593774025	37.5
110	656.0	0.8907165774908853	1507.497009066737	37.5
110	660.0	0.8895355521141585	1508.086137515392	37.5
110	664.0	0.8960101552851041	1507.651063540649	37.5
110	668.0	0.9026886203294526	1507.0933550144412	37.5
118	0.0	0.7943985085436422	125.88021190875564	37.5
118	4.0	0.8039847660477004	126.3684494039475	37.5
118	8.0	0.7997224110165392	127.71715671205162	37.5
118	12.0	0.7988499327104485	129.62043118674623	37.5
118	16.0	0.8017343969576266	129.99891548350195	37.5
118	20.0	0.81856046929922	136.82147719727686	37.5
118	24.0	0.8758855483964835	152.39744773542506	37.5
118	28.0	0.9102847379350077	164.72117793612878	37.5
118	32.0	0.8989523012198082	168.1890463651087	37.5
118	36.0	0.8985065879890078	173.14283124786897	37.5
118	40.0	0.8871737350699069	163.92890514011475	37.5
118	44.0	0.8893626445597902	155.69326386475868	37.5
118	48.0	0.8892025512562531	151.55053103866837	37.5
118	52.0	0.880795403661304	131.58430977487723	37.5
118	56.0	0.8840295312110574	130.70548944433406	37.5
118	60.0	0.8849752916732607	130.77686426363502	37.5
118	64.0	0.889092239723148	130.80357384162167	37.5
118	68.0	0.8939437096205892	131.1756803989853	37.5
118	72.0	0.9141454297163775	143.6444829585133	37.5
118	76.0	0.9274894881942509	170.57954827177005	37.5
118	80.0	0.9381020004679267	177.4334327746235	37.5
118	84.0	0.9270072942185981	174.31058030573053	37.5
118	88.0	0.9354088273176207	160.6416993257064	37.5
118	92.0	0.9393398362746045	176.45777924019671	37.5
118	96.0	0.9535230658684636	184.93711909219903	37.5
118	100.0	0.9571881985707515	188.6543280383356	37.5
118	104.0	0.9567919095532297	192.1657485351868	37.5
118	108.0	0.9579312828677667	192.40516030742256	37.5
118	112.0	0.9746097328881191	214.98460673022905	37.5
118	116.0	0.9744545039676786	219.83990812846085	37.5
118	120.0	0.9712613507461998	192.70994152707692	37.5
118	124.0	0.9820880519525794	211.7950365760292	37.5
118	128.0	0.9938349799847219	208.1024547515783	37.5
118	132.0	0.9825356314796754	212.6094935176752	37.5
118	136.0	0.9836826525408985	212.67853921137944	37.5
118	140.0	0.9933979592671017	209.38318695983605	37.5
118	144.0	0.9961086063600016	210.27913765103557	37.5
118	148.0	1.0000755649289599	209.47703290742223	37.5
118	152.0	0.9991268172579572	208.70296545146124	37.5
118	156.0	1.0016764974920314	207.9408384063869	37.5
118	160.0	0.9940028832603703	209.90792505940055	37.5
118	164.0	0.9899218630664545	211.11780877737507	37.5
118	168.0	0.9825626908822217	208.63394428503128	37.5
118	172.0	0.9838534063403669	208.99839171850044	37.5
118	176.0	0.9899918047133551	209.9601229049612	37.5
118	180.0	0.992993404346004	204.4336786508684	37.5
118	184.0	0.9887611460594552	205.47818362300475	37.5
118	188.0	0.9859812572992184	205.27833576679117	37.5
118	192.0	0.9888275088257088	204.72520281967584	37.5
118	196.0	0.9880369706626855	204.09258891535083	37.5
118	200.0	0.992913959061825	203.85087530740003	37.5
118	204.0	0.9911864158532679	203.90263282633407	37.5
118	208.0	0.9869519985089812	204.1417814849382	37.5
118	212.0	0.9959744037777601	203.94349595933184	37.5
118	216.0	0.9943219593606433	204.1112317916077	37.5
118	220.0	0.9925350550706641	204.25690056962847	37.5
118	224.0	1.0020977450288115	205.39830384878184	37.5
118	228.0	0.9909022133843942	204.2042576744022	37.5
118	232.0	1.001877655459999	204.83107538311063	37.5
118	236.0	0.9965176927028917	205.1496228646208	37.5
118	240.0	1.0012417261683053	204.9700169343967	37.5
118	244.0	0.9991698262569145	206.5708870161577	37.5
118	248.0	0.9962548533179637	207.64101854219547	37.5
118	252.0	0.9925962020456306	203.41957481307537	37.5
118	256.0	1.0033552441053057	204.138497979424	37.5
118	260.0	0.9955579132639849	202.73215044537815	37.5
118	264.0	0.9984976025663164	202.72907084895704	37.5
118	268.0	1.0024536617956092	201.63888745504997	37.5
118	272.0	1.0046135930888647	210.6814439461703	37.5
118	276.0	0.9964401179717488	209.13328696883107	37.5
118	280.0	0.9992448531590854	209.9240297432093	37.5
118	284.0	0.9992788409372708	210.35043641214727	37.5
118	288.0	1.0019859763097536	210.87783515786757	37.5
118	292.0	1.0003713023966787	211.0824920681767	37.5
118	296.0	0.9998023667983514	211.4873711990537	37.5
118	300.0	0.9962696172061599	211.61553575573973	37.5
118	304.0	0.9987407649666084	210.71122431902828	37.5
118	308.0	1.000511129408252	210.78623727909823	37.5
118	312.0	0.994169783864636	210.87996796552952	37.5
118	316.0	0.9964225026151362	210.51174919786155	37.5
118	320.0	0.992956475710871	210.3346649611588	37.5
118	324.0	0.9966169261192694	210.63454037996271	37.5
118	328.0	0.996299975970432	211.1540209403235	37.5
118	332.0	0.9943110046863742	210.2618591269428	37.5
118	336.0	0.9883316784986529	210.13384777617577	37.5
118	340.0	0.985878431762701	210.1387867508999	37.5
118	344.0	0.9916612099147767	210.0092499656596	37.5
118	348.0	0.9860504582943957	210.618686711243	37.5
118	352.0	0.9794313486721528	209.2419642216495	37.5
118	356.0	0.9801712963051658	208.66799434410024	37.5
118	360.0	0.9803587852846977	209.02540303090893	37.5
118	364.0	0.9798814405573987	209.5010224958528	37.5
118	368.0	0.9755625598338927	209.3220664082397	37.5
118	372.0	0.9760687309380972	209.23996070348423	37.5
118	376.0	0.9757042815190246	207.64724427431452	37.5
118	380.0	0.9754719508258692	208.7397877810786	37.5
118	384.0	0.9731569618233785	209.7827503924012	37.5
118	388.0	0.9778324294960596	215.74633275792723	37.5
118	392.0	0.9762578932467164	216.43194369217025	37.5
118	396.0	0.9755139439078941	213.64625437011912	37.5
118	400.0	0.9685597381196214	211.7205661723005	37.5
118	404.0	0.969858075311709	216.06885815933757	37.5
118	408.0	0.9624948971649263	216.46611136615084	37.5
118	412.0	0.9577407191861537	220.14439394584292	37.5
118	416.0	0.9501146302374719	220.9183622792717	37.5
118	420.0	0.9482624859859647	220.89380176312093	37.5
118	424.0	0.9526061090855947	221.09616480533668	37.5
118	428.0	0.9462377883266259	227.59111358301985	37.5
118	432.0	0.9445145632335449	271.403683006452	37.5
118	436.0	0.9504970932454984	281.9253045835661	37.5
118	440.0	0.9504979407880434	282.53076899456346	37.5
118	444.0	0.9457101543442411	281.5367199228618	37.5
118	448.0	0.9435270499529733	282.2554395220646	37.5
118	452.0	0.947339466810832	281.2663319486837	37.5
118	456.0	0.9421136257609173	282.8849859580307	37.5
118	460.0	0.9429294785804289	289.9149636357115	37.5
118	464.0	0.9409072369970114	293.30084872234374	37.5
118	468.0	0.9413748051893709	297.8305200493429	37.5
118	472.0	0.9403066069986964	297.07465200312043	37.5
118	476.0	0.9423553858375623	313.10021611849703	37.5
118	480.0	0.9441818857803929	313.826051736971	37.5
118	484.0	0.9414942382097805	312.0082625293738	37.5
118	488.0	0.9437710447610682	309.4148790234669	37.5
118	492.0	0.9394262033192191	309.2225022798328	37.5
118	496.0	0.9413969959520799	309.2812858110894	37.5
118	500.0	0.9376686825517675	308.6046739464962	37.5
118	504.0	0.94051433578515	308.4479703527783	37.5
118	508.0	0.9377157958875861	307.50043038578025	37.5
118	512.0	0.9404427529708682	308.848795369678	37.5
118	516.0	0.9373722498365521	308.7092521118306	37.5
118	520.0	0.929861293292066	308.88232343710155	37.5
118	524.0	0.9357609987276618	309.6216917100775	37.5
118	528.0	0.9328486270630939	308.057049376567	37.5
118	532.0	0.9350183391480299	308.8840684652613	37.5
118	536.0	0.9314232109961318	309.4047472664202	37.5
118	540.0	0.9305993244955174	308.1640762000726	37.5
118	544.0	0.9300064831856092	307.32842553351225	37.5
118	548.0	0.931580035207428	308.32250104109147	37.5
118	552.0	0.9293827538707723	308.92405223092703	37.5
118	556.0	0.9302207175225402	306.9670258001428	37.5
118	560.0	0.9299568853966055	307.574131246333	37.5
118	564.0	0.9285727624321043	307.11349193518765	37.5
118	568.0	0.930796502985977	307.6572672926496	37.5
118	572.0	0.9261665098462535	308.0795091037249	37.5
118	576.0	0.9270555365141615	306.6877913627589	37.5
118	580.0	0.9259041755814594	307.7957340338261	37.5
118	584.0	0.922900525198789	307.79223478563307	37.5
118	588.0	0.9292101394516725	308.6177148238167	37.5
118	592.0	0.9275366247120524	307.0690729972123	37.5
118	596.0	0.9263386229296617	307.8279511622127	37.5
118	600.0	0.9236250406534496	307.70761372051714	37.5
118	604.0	0.9231968079865035	308.91095866971006	37.5
118	608.0	0.9188424458804123	307.59012777813786	37.5
118	612.0	0.9206430111176435	309.3370637630286	37.5
118	616.0	0.9229863842803947	309.2964157221202	37.5
118	620.0	0.9225572931929021	310.73434473712945	37.5
118	624.0	0.9201484762234134	309.9548579008327	37.5
118	628.0	0.916240935018106	309.32785724072124	37.5
118	632.0	0.9189011954262053	308.44483401300755	37.5
118	636.0	0.9242731022894718	309.21003524216985	37.5
118	640.0	0.9218680311550947	307.94471216317186	37.5
118	644.0	0.9208324009196964	309.8051864449359	37.5
118	648.0	0.9214358856985724	308.8762223899078	37.5
118	652.0	0.917093385403668	310.872093378816	37.5
118	656.0	0.9166839339377678	308.5099221707199	37.5
118	660.0	0.9192297122602675	307.8050389842346	37.5
118	664.0	0.9196564664575562	308.44022521444424	37.5
118	668.0	0.9174130125006006	308.28442754508893	37.5
119	0.0	0.9359177700791634	1435.858266362494	37.5
119	4.0	0.9630311612797136	1434.8316728823247	37.5
119	8.0	0.9338376273112844	1398.0553374579029	37.5
119	12.0	0.8627635237495808	1377.5250011931496	37.5
119	16.0	0.8238708260908658	1403.5551483251854	37.5
119	20.0	0.811860686391293	1408.1391360869177	37.5
119	24.0	0.8088808707126252	1406.6749627134875	37.5
119	28.0	0.8097084102847707	1409.3112161757444	37.5
119	32.0	0.8061279343383031	1395.4523338630322	37.5
119	36.0	0.8077518540628322	1373.1101279879551	37.5
119	40.0	0.8141933859703361	1367.602453106928	37.5
119	44.0	0.8271015819432321	1359.9406948710105	37.5
119	48.0	0.8249389045865251	1361.735709640738	37.5
119	52.0	0.8335676660335646	1351.441037744181	37.5
119	56.0	0.836389446598764	1341.866780727588	37.5
119	60.0	0.8424812371654611	1338.9735709330623	37.5
119	64.0	0.8469484018161978	1329.997178682255	37.5
119	68.0	0.8576433555057276	1324.822106338536	37.5
119	72.0	0.8532194163405421	1340.7115224341983	37.5
119	76.0	0.8567172160924197	1337.6834767118114	37.5
119	80.0	0.8667938208483442	1359.499116179522	37.5
119	84.0	0.8674445257879272	1366.0623203986272	37.5
119	88.0	0.8722955865121207	1356.0543039666732	37.5
119	92.0	0.8696543006816686	1353.2084527612474	37.5
119	96.0	0.8775421411461718	1353.5424938104438	37.5
119	100.0	0.8811291385966454	1353.7981992184891	37.5
119	104.0	0.8855341848151139	1358.5825772950109	37.5
119	108.0	0.8805603102325991	1360.3325411458225	37.5
119	112.0	0.8888200809083967	1355.9597530571727	37.5
119	116.0	0.8887100951801319	1356.1571435623753	37.5
119	120.0	0.8950173493039805	1355.3175782338312	37.5
119	124.0	0.8979536639802674	1351.8910158262615	37.5
119	128.0	0.901136787570022	1350.388117927567	37.5
119	132.0	0.8983774298953214	1353.5245529987194	37.5
119	136.0	0.9070352215644761	1352.676855421451	37.5
119	140.0	0.9091931048816227	1355.2954868010431	37.5
119	144.0	0.9255844072534795	1353.644391655872	37.5
119	148.0	0.9744025977918576	1353.35727572598	37.5
119	152.0	0.9923437394411608	1353.428498102536	37.5
119	156.0	0.9617971786151102	1353.6545786644742	37.5
119	160.0	0.8818606112684422	1355.0127918410371	37.5
119	164.0	0.8506267417248908	1350.5238106493273	37.5
119	168.0	0.8376672409264646	1345.8086927564996	37.5
119	172.0	0.8252726068603269	1347.4070129282125	37.5
119	176.0	0.8331116474174033	1344.3357749586603	37.5
119	180.0	0.823886275995906	1347.5437764623705	37.5
119	184.0	0.8292318649930693	1350.311801351137	37.5
119	188.0	0.8325612582413853	1347.8217876167382	37.5
119	192.0	0.836324726146008	1349.3565120338535	37.5
119	196.0	0.8384516803107392	1349.6481889832253	37.5
119	200.0	0.8415379844679555	1349.8563888873982	37.5
119	204.0	0.8469705340677454	1348.955054804771	37.5
119	208.0	0.847655887982111	1351.2495510180725	37.5
119	212.0	0.8540709389163949	1350.549661700318	37.5
119	216.0	0.8528635795768787	1352.071799271811	37.5
119	220.0	0.856924945423853	1349.160259408812	37.5
119	224.0	0.859900175164911	1351.393870804549	37.5
119	228.0	0.8620359996752888	1353.155822501113	37.5
119	232.0	0.8643860131183706	1362.9462275738838	37.5
119	236.0	0.867129313235432	1379.5073276517603	37.5
119	240.0	0.8741588372044901	1390.230132189794	37.5
119	244.0	0.871271548855629	1391.743431067987	37.5
119	248.0	0.8732616759878097	1392.450946085146	37.5
119	252.0	0.8764238853315245	1391.4008974104695	37.5
119	256.0	0.8749451350356201	1390.3120880922652	37.5
119	260.0	0.8783585234337662	1391.306088566377	37.5
119	264.0	0.8815188338471812	1390.7673244314922	37.5
119	268.0	0.8798161138268925	1392.13361758307	37.5
119	272.0	0.8832742961699154	1391.2447416149255	37.5
119	276.0	0.8798222971652288	1387.77663500765	37.5
119	280.0	0.8830449861383504	1390.2206276954844	37.5
119	284.0	0.8799141144562563	1388.274950585555	37.5
119	288.0	0.8851412414180136	1391.0102816753783	37.5
119	292.0	0.8865640566199858	1389.967682628455	37.5
119	296.0	0.8943454789494768	1390.804600443345	37.5
119	300.0	0.8885820395534619	1391.0298116426827	37.5
119	304.0	0.891003848169517	1390.310092521205	37.5
119	308.0	0.8946518194915303	1390.1800235163569	37.5
119	312.0	0.888146730756152	1390.4403001800197	37.5
119	316.0	0.8895282377209207	1390.7081977612395	37.5
119	320.0	0.8931687433854545	1390.8326674923403	37.5
119	324.0	0.8950042507683045	1390.046048463813	37.5
119	328.0	0.8983851492494056	1390.3277991901675	37.5
119	332.0	0.8913013810147646	1389.3374485070374	37.5
119	336.0	0.8978483165602713	1390.7374676911877	37.5
119	340.0	0.8990576191608795	1391.048296825905	37.5
119	344.0	0.8991046983798655	1391.150259031387	37.5
119	348.0	0.9047446735989634	1392.891295008871	37.5
119	352.0	0.9001307893783247	1391.1701636470368	37.5
119	356.0	0.9061862141291461	1392.487617876811	37.5
119	360.0	0.9095080636817512	1393.216745714676	37.5
119	364.0	0.9063410342857323	1392.1803739071424	37.5
119	368.0	0.9052386623803176	1393.6350535123054	37.5
119	372.0	0.9094213256517756	1392.0616560455371	37.5
119	376.0	0.9122171975241192	1392.8341757097592	37.5
119	380.0	0.914511829835585	1394.0009225984224	37.5
119	384.0	0.9209849412140995	1391.8807116420455	37.5
119	388.0	0.9280965874154319	1392.4309468577171	37.5
119	392.0	0.9648953815647809	1392.4657644442343	37.5
119	396.0	0.9961219338326203	1394.7852692002623	37.5
119	400.0	0.9880980650359296	1394.3217335472682	37.5
119	404.0	0.9501003358287177	1395.3434668259026	37.5
119	408.0	0.8689260040923429	1393.736744973169	37.5
119	412.0	0.8415398355652864	1387.8382590407048	37.5
119	416.0	0.8270983107125811	1388.17529968385	37.5
119	420.0	0.8181434458141816	1388.923931010588	37.5
119	424.0	0.8194884308866118	1390.6781759292917	37.5
119	428.0	0.8092745231740519	1388.6027598508151	37.5
119	432.0	0.8118327166060124	1387.481453407675	37.5
119	436.0	0.8118121106655507	1387.9156425895294	37.5
119	440.0	0.8184541488025032	1387.9316571108884	37.5
119	444.0	0.8149931233757073	1391.9117290586016	37.5
119	448.0	0.8200352216905951	1393.8445825651213	37.5
119	452.0	0.823804646513555	1394.834447825683	37.5
119	456.0	0.823357899803655	1396.0431857884137	37.5
119	460.0	0.8302562675183175	1397.2023712005036	37.5
119	464.0	0.8309201088935348	1397.2088194500095	37.5
119	468.0	0.834147324084083	1396.065612537794	37.5
119	472.0	0.8332633031503851	1395.1029806199738	37.5
119	476.0	0.8384562233540046	1395.1172282381144	37.5
119	480.0	0.8436224804951975	1394.756925636552	37.5
119	484.0	0.8410877168507329	1394.8346051461026	37.5
119	488.0	0.8466793864045368	1390.4820046909367	37.5
119	492.0	0.8446812136398165	1392.5549419860697	37.5
119	496.0	0.8491731424226804	1391.905141447803	37.5
119	500.0	0.8503329167590343	1392.5765819317958	37.5
119	504.0	0.8478132665187357	1391.9424073890552	37.5
119	508.0	0.8533790533924276	1392.4051910275398	37.5
119	512.0	0.8504472572388718	1392.7680740616154	37.5
119	516.0	0.8550627725676763	1393.9927529107435	37.5
119	520.0	0.8545315104530695	1393.2007423835828	37.5
119	524.0	0.8552274515541742	1393.342305009199	37.5
119	528.0	0.8541477367486364	1394.9613928715887	37.5
119	532.0	0.8565181441828815	1395.08246477354	37.5
119	536.0	0.8606122600743391	1396.0519125278522	37.5
119	540.0	0.8588524420813416	1398.0952645508128	37.5
119	544.0	0.8623654332756163	1398.325520710209	37.5
119	548.0	0.8681247029379227	1397.6455862487303	37.5
119	552.0	0.8659071126789888	1398.1227139271705	37.5
119	556.0	0.8644577827963572	1398.5745804622754	37.5
119	560.0	0.8645544162923413	1399.5806776339014	37.5
119	564.0	0.8676904828285058	1398.5535207073672	37.5
119	568.0	0.8677037714932556	1397.9925951067369	37.5
119	572.0	0.8630884045462186	1399.0019093798242	37.5
119	576.0	0.8689180907060753	1399.159806564904	37.5
119	580.0	0.8696092454623152	1398.337639593501	37.5
119	584.0	0.869694537401989	1400.1136414021228	37.5
119	588.0	0.8701770179272171	1398.4129191143095	37.5
119	592.0	0.8738439265267395	1399.6062423360158	37.5
119	596.0	0.8709379350150638	1400.4116909795432	37.5
119	600.0	0.8756951157467716	1399.03635481432	37.5
119	604.0	0.8727726841809949	1398.4931113245948	37.5
119	608.0	0.8769205163884631	1399.4265976854874	37.5
119	612.0	0.8747129930613918	1399.8410345936643	37.5
119	616.0	0.8765990171927613	1399.2945740428854	37.5
119	620.0	0.8736022151923721	1401.0109155565858	37.5
119	624.0	0.8777707275311858	1400.7307012183562	37.5
119	628.0	0.8762624787837775	1401.4451638130936	37.5
119	632.0	0.879832385861554	1400.2234355984574	37.5
119	636.0	0.8796634812685121	1401.518086290726	37.5
119	640.0	0.8818299487911228	1400.778012217408	37.5
119	644.0	0.8799389225182422	1403.4406081853456	37.5
119	648.0	0.8791584062922477	1401.8087623070676	37.5
119	652.0	0.880989829674316	1402.5226215599507	37.5
119	656.0	0.879218722150496	1402.478889583189	37.5
119	660.0	0.8787352974717944	1402.1900556507308	37.5
119	664.0	0.8889043255065504	1403.0609257417766	37.5
119	668.0	0.8830391502694128	1401.6575609573204	37.5
120	0.0	0.9521001287713787	407.32996821849815	37.5
120	4.0	0.9591031186533169	409.70509920194536	37.5
120	8.0	0.9183748046250166	398.7719117539455	37.5
120	12.0	0.8417327762088667	396.4874076107781	37.5
120	16.0	0.8078140522478818	402.6838785647951	37.5
120	20.0	0.7999800753927444	403.9771242468021	37.5
120	24.0	0.7875778965424834	403.1771707142003	37.5
120	28.0	0.7859049079999811	408.40576667302594	37.5
120	32.0	0.7900870239154063	409.8853926381662	37.5
120	36.0	0.7911152507177949	416.6311483099455	37.5
120	40.0	0.7981687833609964	412.70006420291736	37.5
120	44.0	0.8073613179166711	410.419566285138	37.5
120	48.0	0.803486220545162	412.2402800697705	37.5
120	52.0	0.8064679523837653	407.0180442925422	37.5
120	56.0	0.8179755431021606	405.6029563306044	37.5
120	60.0	0.8279850859160769	406.7261690118083	37.5
120	64.0	0.8330668265641507	402.7579215110201	37.5
120	68.0	0.829627520690041	393.2879741912535	37.5
120	72.0	0.8394126255501841	387.6835626468303	37.5
120	76.0	0.8432623506249376	396.65258591413925	37.5
120	80.0	0.8513085035599834	399.8540042533037	37.5
120	84.0	0.8500650894691051	394.47179576305786	37.5
120	88.0	0.856889788004826	380.4254643450478	37.5
120	92.0	0.8610318963202392	368.726726226625	37.5
120	96.0	0.8647331406532058	354.97364742514185	37.5
120	100.0	0.8671872820214304	354.4440560602607	37.5
120	104.0	0.870881112722405	356.51256007932074	37.5
120	108.0	0.8692217028321825	361.3599891591978	37.5
120	112.0	0.8764121145334225	370.66745045649145	37.5
120	116.0	0.8822962702904488	373.6350345080535	37.5
120	120.0	0.8908732132633645	361.8466809398009	37.5
120	124.0	0.9022666080363421	356.3761635611688	37.5
120	128.0	0.9000038065402175	350.9311690401332	37.5
120	132.0	0.8979657811635361	356.1587969875481	37.5
120	136.0	0.9046596616105312	353.44686636241096	37.5
120	140.0	0.9128183456753896	347.8505508850392	37.5
120	144.0	0.9215757390522605	349.5260955672381	37.5
120	148.0	0.9636810538164741	349.9835573126942	37.5
120	152.0	0.9948303471467232	349.8519449352379	37.5
120	156.0	0.9819996863800792	349.04663424528195	37.5
120	160.0	0.8992390183982508	346.4818690965398	37.5
120	164.0	0.8534674836597304	344.9455945985443	37.5
120	168.0	0.8420440082833638	349.3459802069852	37.5
120	172.0	0.8329550466021036	348.20329916638275	37.5
120	176.0	0.8284886015250863	353.1747000340345	37.5
120	180.0	0.8265724458532526	354.4665014521852	37.5
120	184.0	0.8271324432666844	353.4680836489405	37.5
120	188.0	0.8274502880477943	354.0629586054701	37.5
120	192.0	0.8264022036503424	353.6916179150633	37.5
120	196.0	0.832212171061963	353.6232463099899	37.5
120	200.0	0.8378465524527245	355.03410297031724	37.5
120	204.0	0.8484577440187063	354.39729969693406	37.5
120	208.0	0.8450685907147029	351.9586615454958	37.5
120	212.0	0.8485491949544955	348.25538216658487	37.5
120	216.0	0.848395402677207	347.32399404252146	37.5
120	220.0	0.8537709052413633	349.11451239599654	37.5
120	224.0	0.8536209108246741	347.8638511345106	37.5
120	228.0	0.8575233637311728	348.4901248128384	37.5
120	232.0	0.857161911719882	349.8971031413622	37.5
120	236.0	0.8600711980669161	349.26840748946654	37.5
120	240.0	0.8633865953706388	347.9888125999828	37.5
120	244.0	0.8650960699212152	347.8665248878368	37.5
120	248.0	0.8611209535496764	348.41838997971786	37.5
120	252.0	0.8601329585904739	346.6077681633455	37.5
120	256.0	0.8663804343405866	347.09923546198945	37.5
120	260.0	0.867253000883891	346.33900740380795	37.5
120	264.0	0.8717049209783304	347.0541497163105	37.5
120	268.0	0.8759778994079568	347.37225888132	37.5
120	272.0	0.876195256959648	350.17313006053604	37.5
120	276.0	0.8728778207903861	348.93277627082114	37.5
120	280.0	0.8749650263941318	349.6715818543416	37.5
120	284.0	0.8723381245226056	351.052688099039	37.5
120	288.0	0.8803790228833975	350.55676465992	37.5
120	292.0	0.8770948049880081	350.71944311705187	37.5
120	296.0	0.8839320676789993	350.3471041536825	37.5
120	300.0	0.8811333776472139	349.50503553706665	37.5
120	304.0	0.8819642197494134	350.6479309029363	37.5
120	308.0	0.8883700090584812	351.5907661137997	37.5
120	312.0	0.8828586840872632	351.5691979924649	37.5
120	316.0	0.8845057020399018	351.9352652823057	37.5
120	320.0	0.885228591255203	349.8406535210122	37.5
120	324.0	0.885700873696437	351.02961589817403	37.5
120	328.0	0.8880365790419993	351.50867810070014	37.5
120	332.0	0.8826975364731737	349.6376647489095	37.5
120	336.0	0.8906739752547524	351.0691541123624	37.5
120	340.0	0.8862788831340633	350.4206144828629	37.5
120	344.0	0.8930850605961766	350.06626401022186	37.5
120	348.0	0.8949664793834757	350.0356959416734	37.5
120	352.0	0.8933403918181008	350.03525809382967	37.5
120	356.0	0.8951625275622092	350.4826416997861	37.5
120	360.0	0.8969840129877218	348.9537732079337	37.5
120	364.0	0.8967529368485113	349.26921487650264	37.5
120	368.0	0.8984288029340584	350.1112307501536	37.5
120	372.0	0.9013418351162042	349.40216684040934	37.5
120	376.0	0.9031391286899542	349.95565088305824	37.5
120	380.0	0.901480291080096	348.44106790143337	37.5
120	384.0	0.9031985319253436	348.1645224614873	37.5
120	388.0	0.9079343290932099	349.74226419471927	37.5
120	392.0	0.9216709778432208	351.4745023138383	37.5
120	396.0	0.9626753552502785	352.66867463920335	37.5
120	400.0	0.9832932851896028	352.3112769437937	37.5
120	404.0	0.981438077376565	350.7227617577768	37.5
120	408.0	0.9120374245625797	350.48577922013584	37.5
120	412.0	0.8452015502520921	350.8953793150976	37.5
120	416.0	0.8271926106092576	352.1875987333868	37.5
120	420.0	0.8161297759133631	354.3579199933161	37.5
120	424.0	0.8077479446604027	354.4313548958166	37.5
120	428.0	0.8047697406834401	359.52710086967545	37.5
120	432.0	0.8010931725728486	358.96031473610856	37.5
120	436.0	0.7954724900265656	357.4058749641203	37.5
120	440.0	0.7982842025714899	362.1226936162837	37.5
120	444.0	0.7982643238994429	360.0427633551922	37.5
120	448.0	0.8018403428836074	360.6342076027437	37.5
120	452.0	0.8053216754802274	358.05422356077514	37.5
120	456.0	0.8090252869728828	357.45417204402247	37.5
120	460.0	0.817027062166953	355.4608536167377	37.5
120	464.0	0.8126797554566811	355.0486188260712	37.5
120	468.0	0.8210334310492962	359.0533677511131	37.5
120	472.0	0.823411797294741	358.6010934180979	37.5
120	476.0	0.8247395608423428	360.056271607401	37.5
120	480.0	0.8286624077400051	359.9491562114587	37.5
120	484.0	0.8302024873027546	357.25624375329033	37.5
120	488.0	0.8320854668546835	357.13707222379173	37.5
120	492.0	0.8296809479301682	358.4125450169335	37.5
120	496.0	0.8384468474742719	358.6936293191469	37.5
120	500.0	0.8388171859724325	357.2776898330115	37.5
120	504.0	0.8378248989104979	358.88407362857566	37.5
120	508.0	0.8422480228975164	358.499069718174	37.5
120	512.0	0.8438442119487094	359.57199889360163	37.5
120	516.0	0.8460355465660101	359.6754623391106	37.5
120	520.0	0.8422702229734675	358.79810654402826	37.5
120	524.0	0.8467889958195525	359.0526367260594	37.5
120	528.0	0.8487912177892023	358.86268457216755	37.5
120	532.0	0.8484207393558021	359.85731668782256	37.5
120	536.0	0.8468337749571488	358.0020511013942	37.5
120	540.0	0.850465253111161	358.88104651011184	37.5
120	544.0	0.8531501795426534	359.662781305312	37.5
120	548.0	0.8496016721699415	358.257690002858	37.5
120	552.0	0.8501933791181033	359.4709590889065	37.5
120	556.0	0.854077102849044	358.4897688691193	37.5
120	560.0	0.8542650139747183	358.7407273245937	37.5
120	564.0	0.8592189279996069	358.67328475914627	37.5
120	568.0	0.8588440534124993	359.1294653364818	37.5
120	572.0	0.8571853718791042	358.7713646885496	37.5
120	576.0	0.8583570069382326	357.9019156975916	37.5
120	580.0	0.8639239372842408	358.9520728673152	37.5
120	584.0	0.8625985050120636	359.02345220904124	37.5
120	588.0	0.8628113883718156	360.4248455454188	37.5
120	592.0	0.8653755116209573	360.82819295516975	37.5
120	596.0	0.8634243427959273	359.03710677411453	37.5
120	600.0	0.8689716075075992	360.756526145366	37.5
120	604.0	0.8665570216512212	360.8358730194833	37.5
120	608.0	0.8655531329055379	359.8737682239861	37.5
120	612.0	0.8661622683920666	359.8193672761043	37.5
120	616.0	0.8644204761421316	361.0552285319095	37.5
120	620.0	0.870109978537071	359.1509683625357	37.5
120	624.0	0.8667957159225567	358.76815989334244	37.5
120	628.0	0.8711402033849743	359.4411757644809	37.5
120	632.0	0.8678181629600545	359.213638947597	37.5
120	636.0	0.8719313971298154	360.08145865226896	37.5
120	640.0	0.8701547738158908	360.21803783607174	37.5
120	644.0	0.8709527878353757	360.24354492714326	37.5
120	648.0	0.8691686208257401	359.5121787617518	37.5
120	652.0	0.8717318076161037	360.9119327631565	37.5
120	656.0	0.8729827815439166	358.96342301884954	37.5
120	660.0	0.8751667545547132	359.2514636492004	37.5
120	664.0	0.8778219744327506	358.7312778088796	37.5
120	668.0	0.8743090524935995	361.4295552716266	37.5
123	0.0	0.9078470348668172	1681.139519585373	37.5
123	4.0	0.921340939305351	1680.2249958003265	37.5
123	8.0	0.9828619125514805	1647.2785134606788	37.5
123	12.0	1.0124668619071842	1630.1285749514925	37.5
123	16.0	0.9490416291052973	1605.0783486815412	37.5
123	20.0	0.8765577183917296	1600.2211405626292	37.5
123	24.0	0.8401493213326399	1598.8053933306142	37.5
123	28.0	0.8306748053762706	1604.859848754215	37.5
123	32.0	0.8288873413621213	1603.978602650487	37.5
123	36.0	0.8293093737962269	1600.624602595612	37.5
123	40.0	0.8317167768777401	1605.308434882815	37.5
123	44.0	0.8344424718927684	1618.1989539328538	37.5
123	48.0	0.8417941952324568	1619.098878539413	37.5
123	52.0	0.8511091263618087	1629.2186120244828	37.5
123	56.0	0.8628232908929183	1612.953865499432	37.5
123	60.0	0.8653457483403957	1609.131259920524	37.5
123	64.0	0.8674425072350799	1599.5194490275337	37.5
123	68.0	0.8701722082126583	1608.9697120219575	37.5
123	72.0	0.8850631790841194	1609.8028312956492	37.5
123	76.0	0.8911811960221384	1599.5086969165611	37.5
123	80.0	0.9082596825733172	1611.269358214125	37.5
123	84.0	0.9019274020207482	1609.0707193041817	37.5
123	88.0	0.919588209855326	1577.75755461589	37.5
123	92.0	0.9120789306826392	1551.9424280673984	37.5
123	96.0	0.9029651074322295	1543.1661362488303	37.5
123	100.0	0.91401540072803	1546.147848768071	37.5
123	104.0	0.9184139492860811	1545.449140760111	37.5
123	108.0	0.9140306475523002	1542.9939166314914	37.5
123	112.0	0.9187649165822335	1536.5935233379264	37.5
123	116.0	0.9203876452460868	1535.9641892678883	37.5
123	120.0	0.9163644119124136	1535.8248196046695	37.5
123	124.0	0.9269192925019543	1536.160518932695	37.5
123	128.0	0.9368279905219907	1540.4020932422031	37.5
123	132.0	0.9383534315239164	1538.2797513817563	37.5
123	136.0	0.9381979290194878	1537.4627312246862	37.5
123	140.0	0.9414584720604239	1536.9060532109902	37.5
123	144.0	0.9408601286050176	1536.7535213797105	37.5
123	148.0	0.9491695371215851	1536.7253503777724	37.5
123	152.0	0.9995540125170512	1535.738672099701	37.5
123	156.0	1.0286088703789624	1534.9892782575564	37.5
123	160.0	1.0114527911693219	1534.7482062979152	37.5
123	164.0	0.928751204742686	1536.0005321108692	37.5
123	168.0	0.8826873714156903	1531.1820751586158	37.5
123	172.0	0.8735177248170195	1529.3810202142192	37.5
123	176.0	0.8670448713967882	1529.4060006427685	37.5
123	180.0	0.8602656138669723	1518.6624663075077	37.5
123	184.0	0.8643000620496221	1521.698439368191	37.5
123	188.0	0.8585218529406518	1521.2478482258812	37.5
123	192.0	0.8688475872697857	1519.589149323101	37.5
123	196.0	0.8641617052997634	1519.70206016692	37.5
123	200.0	0.8661658588264097	1519.0575609225516	37.5
123	204.0	0.8759515685936138	1520.330452560573	37.5
123	208.0	0.8798637048547705	1520.9973746855117	37.5
123	212.0	0.8801147815364193	1521.659903014776	37.5
123	216.0	0.879740615907348	1519.7518078189682	37.5
123	220.0	0.8880856878957077	1515.8141487082642	37.5
123	224.0	0.8945877309709027	1513.2648105634723	37.5
123	228.0	0.9046543523587369	1514.7153149768358	37.5
123	232.0	0.9091069033729812	1506.378003547552	37.5
123	236.0	0.9154866345266831	1495.2507058963038	37.5
123	240.0	0.9208374576108967	1481.960737188	37.5
123	244.0	0.9191557354004203	1483.6904517202452	37.5
123	248.0	0.9232025396363899	1483.29073285219	37.5
123	252.0	0.9254683033277437	1480.772420973114	37.5
123	256.0	0.9248486294223962	1483.4546155750854	37.5
123	260.0	0.9258620615874977	1483.4621756058475	37.5
123	264.0	0.9289998244775517	1479.6749819523743	37.5
123	268.0	0.9285300099894142	1480.3154742918578	37.5
123	272.0	0.9282218386914418	1475.9491569023423	37.5
123	276.0	0.9281055113792227	1449.7828653233455	37.5
123	280.0	0.933194230056596	1450.3873165279156	37.5
123	284.0	0.932219196057774	1453.53953659505	37.5
123	288.0	0.9288580130673417	1453.8064628354527	37.5
123	292.0	0.9384701658077058	1453.7925170303977	37.5
123	296.0	0.936919417762418	1453.5547317111177	37.5
123	300.0	0.9380217354731899	1453.6290560853265	37.5
123	304.0	0.9345019527836204	1452.7226163890243	37.5
123	308.0	0.9381214716894231	1452.7223865837284	37.5
123	312.0	0.9427482560618468	1454.2127526896147	37.5
123	316.0	0.943089258798919	1453.6342389422573	37.5
123	320.0	0.9388918441325538	1453.6887813912429	37.5
123	324.0	0.9435689891770344	1453.9829312678976	37.5
123	328.0	0.9449215234707157	1452.9443932432011	37.5
123	332.0	0.939122322077474	1453.7959265397474	37.5
123	336.0	0.943861377452272	1454.328470658331	37.5
123	340.0	0.9455306689275828	1453.6441293461648	37.5
123	344.0	0.9443196473167268	1453.683256238112	37.5
123	348.0	0.940965279665178	1452.5464353304744	37.5
123	352.0	0.9451051574985745	1453.5738771921558	37.5
123	356.0	0.9479355798202662	1451.8468187845456	37.5
123	360.0	0.9464349583323405	1455.1803032099017	37.5
123	364.0	0.9483846671861486	1455.405302457929	37.5
123	368.0	0.949684941877474	1455.9348278689763	37.5
123	372.0	0.9522450137525308	1454.309356751885	37.5
123	376.0	0.949866670262262	1453.970131324125	37.5
123	380.0	0.9606997311343306	1453.705391625428	37.5
123	384.0	0.9550548633502376	1451.1505502961832	37.5
123	388.0	0.9698910773959346	1426.3785545414971	37.5
123	392.0	0.9813835353113731	1406.9673863313874	37.5
123	396.0	1.0025229753529727	1405.954113256214	37.5
123	400.0	1.040755727531542	1405.0976652440045	37.5
123	404.0	1.0469436146994908	1404.5422315152248	37.5
123	408.0	1.0265709556641809	1402.9321383342608	37.5
123	412.0	0.9373123108873407	1400.623284770806	37.5
123	416.0	0.8891490670439823	1400.7303898202038	37.5
123	420.0	0.8683797136652508	1400.207257986852	37.5
123	424.0	0.8558447983971734	1398.19393191107	37.5
123	428.0	0.8482677820395509	1398.6750761823282	37.5
123	432.0	0.8486452546434741	1398.3323579432683	37.5
123	436.0	0.8461444951807372	1398.4250220913943	37.5
123	440.0	0.849468145138207	1398.954703466669	37.5
123	444.0	0.848386640978885	1397.255151878068	37.5
123	448.0	0.8508560844544351	1398.535197693748	37.5
123	452.0	0.8543261861596729	1400.672788936326	37.5
123	456.0	0.8599788871360445	1399.257278161848	37.5
123	460.0	0.862815942707413	1396.4623555336636	37.5
123	464.0	0.8669736912958214	1390.2109673327832	37.5
123	468.0	0.8645325010164572	1389.1104354890217	37.5
123	472.0	0.8762217193262329	1389.0843490205375	37.5
123	476.0	0.8747287715977374	1386.2718545346238	37.5
123	480.0	0.8774785023880656	1383.451375289766	37.5
123	484.0	0.8781936984451457	1382.6825428491395	37.5
123	488.0	0.8840421973443326	1380.264310642054	37.5
123	492.0	0.8826440140416131	1379.8196065125735	37.5
123	496.0	0.8853806344090505	1380.708771476205	37.5
123	500.0	0.8897481237509676	1376.1176813010914	37.5
123	504.0	0.889168613522095	1375.4789167865142	37.5
123	508.0	0.8896480560818353	1375.235742268765	37.5
123	512.0	0.8914071175361066	1375.3006833803215	37.5
123	516.0	0.8924625862952391	1375.489481598383	37.5
123	520.0	0.8917972079989804	1376.5528348577204	37.5
123	524.0	0.894931667270568	1376.8510186743472	37.5
123	528.0	0.8919698579361718	1375.4317929998424	37.5
123	532.0	0.8972721412403969	1377.142104893884	37.5
123	536.0	0.8996554565211228	1376.7398312415212	37.5
123	540.0	0.9002290131880434	1370.889636179044	37.5
123	544.0	0.9013519329919294	1372.7161229509643	37.5
123	548.0	0.8990933781870021	1373.51463746004	37.5
123	552.0	0.8994050905745208	1375.1146979651037	37.5
123	556.0	0.8956369642195974	1372.5353378266236	37.5
123	560.0	0.8997241922594802	1373.2952021764245	37.5
123	564.0	0.9009380786285429	1373.0781017961729	37.5
123	568.0	0.9049871199604818	1374.416244454968	37.5
123	572.0	0.9008283342187057	1373.2965942447106	37.5
123	576.0	0.9046275491588923	1373.161296644768	37.5
123	580.0	0.9017118864320522	1372.8380936612418	37.5
123	584.0	0.9043413603076499	1374.588934966261	37.5
123	588.0	0.9016577832812692	1375.2454881989177	37.5
123	592.0	0.9024655847063873	1373.9939546449575	37.5
123	596.0	0.9057166070830812	1374.4967749161642	37.5
123	600.0	0.9112666097468084	1374.8634917007332	37.5
123	604.0	0.9077042181828437	1375.6093882344148	37.5
123	608.0	0.9061231392782491	1375.541762113616	37.5
123	612.0	0.9038717119651314	1375.0025332717291	37.5
123	616.0	0.9103679541984522	1376.418961549271	37.5
123	620.0	0.9091343795386948	1376.2370134117543	37.5
123	624.0	0.903250220524101	1375.731174833826	37.5
123	628.0	0.9062005876075971	1375.6430567919897	37.5
123	632.0	0.9114824248951712	1375.8126054023194	37.5
123	636.0	0.9058999616835285	1376.7363944908172	37.5
123	640.0	0.9077871619139108	1374.735017659504	37.5
123	644.0	0.9091783511449251	1373.5950243296454	37.5
123	648.0	0.9050616540226674	1375.4876006505058	37.5
123	652.0	0.9151977034237865	1374.415744214641	37.5
123	656.0	0.9096086329752106	1375.220906025351	37.5
123	660.0	0.9130628929194555	1375.2973943193683	37.5
123	664.0	0.9094169224095621	1376.0669199248407	37.5
123	668.0	0.9098880408912766	1375.9343740382146	37.5
125	0.0	0.9263387349220317	1508.6021270382907	37.5
125	4.0	0.9706354723956928	1505.846544719349	37.5
125	8.0	0.9620992606262513	1479.5053236312988	37.5
125	12.0	0.9009014975828086	1458.612786332617	37.5
125	16.0	0.844383453167293	1482.820565850251	37.5
125	20.0	0.8245384611447955	1476.797600528412	37.5
125	24.0	0.8218972053568302	1476.4729730196725	37.5
125	28.0	0.8161646211047416	1479.0419390191744	37.5
125	32.0	0.8175685810971793	1469.5462803661824	37.5
125	36.0	0.8199793123141051	1454.9877876044625	37.5
125	40.0	0.8288414381157947	1435.320853983544	37.5
125	44.0	0.837316338212817	1429.424024722892	37.5
125	48.0	0.8381686199340884	1427.7847928779274	37.5
125	52.0	0.8460128930824178	1415.3083636318815	37.5
125	56.0	0.8587029762280344	1391.4011762769576	37.5
125	60.0	0.8633788451522696	1381.0304810910316	37.5
125	64.0	0.8729820220002142	1380.6491155824374	37.5
125	68.0	0.8791090378518012	1368.1272952753216	37.5
125	72.0	0.8854391091817325	1395.7863867124602	37.5
125	76.0	0.8922654516384699	1390.9050192087154	37.5
125	80.0	0.9118520334285412	1390.3105429610764	37.5
125	84.0	0.9089247935348985	1378.3471603773776	37.5
125	88.0	0.905750900804251	1380.1048534838271	37.5
125	92.0	0.9103114292223399	1372.4687735853583	37.5
125	96.0	0.9157766028326367	1370.0606752807496	37.5
125	100.0	0.9196051066265795	1379.7373825241823	37.5
125	104.0	0.9217518345063653	1385.8406584668337	37.5
125	108.0	0.920470290851186	1386.5820848506078	37.5
125	112.0	0.9256882653568578	1384.2498172701812	37.5
125	116.0	0.9310814096794866	1386.963558183318	37.5
125	120.0	0.9274101792995357	1387.173118766236	37.5
125	124.0	0.9360188629380807	1386.2863094895622	37.5
125	128.0	0.9402373237747926	1389.2867317405385	37.5
125	132.0	0.9423774704303892	1389.2147967086914	37.5
125	136.0	0.9456397808421082	1387.570528034072	37.5
125	140.0	0.9556500051055192	1387.29412207379	37.5
125	144.0	0.9944940812810614	1386.6408537024329	37.5
125	148.0	1.029967790289406	1388.0819456012337	37.5
125	152.0	1.0246244347232598	1386.4428978111616	37.5
125	156.0	0.9609490358681532	1386.7837422192952	37.5
125	160.0	0.893919918001901	1382.1271846286588	37.5
125	164.0	0.8746456455790539	1383.7642607266134	37.5
125	168.0	0.8678508309326298	1384.6181256848	37.5
125	172.0	0.8575218468711047	1380.0667089146475	37.5
125	176.0	0.8616107122180511	1379.0245640081223	37.5
125	180.0	0.8595636915501593	1378.0450824877562	37.5
125	184.0	0.8625919653056314	1380.0881855306895	37.5
125	188.0	0.8671950245598837	1379.0785369323507	37.5
125	192.0	0.8670795801851571	1378.548718340223	37.5
125	196.0	0.8717605476071831	1377.5865816202463	37.5
125	200.0	0.875517334266384	1378.3395210756612	37.5
125	204.0	0.8790881037944499	1378.5774691315069	37.5
125	208.0	0.8811157973584656	1379.2832219070942	37.5
125	212.0	0.8854670272396907	1379.9864687013967	37.5
125	216.0	0.8878400659908056	1379.4280959879998	37.5
125	220.0	0.8852992714195151	1380.0648636849055	37.5
125	224.0	0.8894376130052281	1380.2433490294786	37.5
125	228.0	0.8936020973984911	1379.7990426437912	37.5
125	232.0	0.8952837954568114	1380.0400531394205	37.5
125	236.0	0.905095178306379	1380.7899365562	37.5
125	240.0	0.9060410798926979	1392.7851539526537	37.5
125	244.0	0.9059814848789765	1394.315025617636	37.5
125	248.0	0.90544260506017	1392.8369951938184	37.5
125	252.0	0.9113790255377077	1392.1060824583008	37.5
125	256.0	0.9095389622597349	1392.6234061588943	37.5
125	260.0	0.9084459329590983	1392.5888492723705	37.5
125	264.0	0.9153479725003838	1391.3509130774494	37.5
125	268.0	0.914725201582723	1391.473376679102	37.5
125	272.0	0.9117122496981573	1390.3366661736643	37.5
125	276.0	0.9179900094002444	1382.1811141857113	37.5
125	280.0	0.918068073826876	1384.1430997050686	37.5
125	284.0	0.9167323196135534	1387.328680389693	37.5
125	288.0	0.918160887661655	1386.1750143697673	37.5
125	292.0	0.9202651887562527	1386.7916637170724	37.5
125	296.0	0.9228732006223923	1385.8724467571317	37.5
125	300.0	0.9217258827253808	1387.445614675283	37.5
125	304.0	0.9232473943071904	1384.8010639232837	37.5
125	308.0	0.9274629937420811	1385.5785921954744	37.5
125	312.0	0.9285155996035945	1386.2855508487803	37.5
125	316.0	0.9267236859144525	1386.0945567465546	37.5
125	320.0	0.9261344974490773	1386.3869230733226	37.5
125	324.0	0.930086067534084	1385.6621110863773	37.5
125	328.0	0.9299961676737994	1385.7237693454654	37.5
125	332.0	0.9299349338572165	1386.1283126343114	37.5
125	336.0	0.9336408656022279	1385.820217589741	37.5
125	340.0	0.9329359984650366	1386.774104058997	37.5
125	344.0	0.9344917168049838	1383.9539159618505	37.5
125	348.0	0.9360494121134622	1384.0213855439465	37.5
125	352.0	0.9379700892493574	1385.3878067555816	37.5
125	356.0	0.94047457039505	1385.04035260998	37.5
125	360.0	0.9424762772279784	1388.476299651217	37.5
125	364.0	0.9424521375840984	1389.726214045438	37.5
125	368.0	0.9481195082521929	1388.4098009210163	37.5
125	372.0	0.949812209701154	1387.2336043540458	37.5
125	376.0	0.9602914957613242	1385.063891807382	37.5
125	380.0	0.988603376138139	1385.619893932732	37.5
125	384.0	1.0222654796278667	1380.976041268544	37.5
125	388.0	1.026772864010309	1382.1304489191637	37.5
125	392.0	0.9880359867168842	1383.4820903072202	37.5
125	396.0	0.9062341275780751	1385.3655607920864	37.5
125	400.0	0.881959555472329	1387.904247516144	37.5
125	404.0	0.8747113647136754	1386.6271707941748	37.5
125	408.0	0.866412961448336	1381.467573451339	37.5
125	412.0	0.8504797138176454	1377.6855575031277	37.5
125	416.0	0.8509038517882036	1377.7580235927635	37.5
125	420.0	0.8437903290043628	1380.2889825443751	37.5
125	424.0	0.8490481550335833	1383.419381558496	37.5
125	428.0	0.8431531992345022	1379.969149111186	37.5
125	432.0	0.8444647359481086	1382.4133911352635	37.5
125	436.0	0.8455524850265376	1381.9917620690958	37.5
125	440.0	0.8493638724350394	1382.7113158633963	37.5
125	444.0	0.8518214786163488	1383.6877970980495	37.5
125	448.0	0.8546899300737237	1384.4370735943528	37.5
125	452.0	0.8588167480139195	1386.6290360265918	37.5
125	456.0	0.8577876320248756	1387.4141525919802	37.5
125	460.0	0.8649018315048461	1388.6945132014796	37.5
125	464.0	0.8659718138792385	1395.57005881826	37.5
125	468.0	0.8680753085787772	1395.6706699929014	37.5
125	472.0	0.8672234954516851	1394.7284776499175	37.5
125	476.0	0.86694380661241	1393.8052395115722	37.5
125	480.0	0.8759541270157042	1392.6475613336877	37.5
125	484.0	0.8731833797889484	1390.6193649952768	37.5
125	488.0	0.8729101421101435	1391.4825295271323	37.5
125	492.0	0.8741947556338849	1391.107698997169	37.5
125	496.0	0.8787261757916269	1392.6106377460444	37.5
125	500.0	0.8780069496198408	1392.2053977741168	37.5
125	504.0	0.8769162354534054	1391.8693484357389	37.5
125	508.0	0.8819630200919254	1391.7302016757903	37.5
125	512.0	0.881670611020917	1392.3217135129792	37.5
125	516.0	0.8834869250285627	1394.2854211362917	37.5
125	520.0	0.8824794256296422	1394.65854206645	37.5
125	524.0	0.8847726832954276	1396.3522350582289	37.5
125	528.0	0.8850886862898808	1395.635007278678	37.5
125	532.0	0.8851664125508427	1395.802394557358	37.5
125	536.0	0.8893100347235532	1398.2184921587263	37.5
125	540.0	0.889430083718728	1414.533769898762	37.5
125	544.0	0.8923814898161797	1418.43268984758	37.5
125	548.0	0.8923969155556665	1418.8301979069158	37.5
125	552.0	0.89278978620814	1417.6204930710908	37.5
125	556.0	0.893618604434476	1418.3511256707525	37.5
125	560.0	0.8922736677225809	1417.9593748920768	37.5
125	564.0	0.8960768351040321	1417.5704300555904	37.5
125	568.0	0.8960662220869442	1417.633001989597	37.5
125	572.0	0.8938051945755555	1419.4638645939167	37.5
125	576.0	0.9035537046232837	1418.3383347906292	37.5
125	580.0	0.9004068911589642	1417.4692825477775	37.5
125	584.0	0.895622289330306	1419.1335320477606	37.5
125	588.0	0.896668027827448	1419.321143303673	37.5
125	592.0	0.8993966347739879	1419.130117831572	37.5
125	596.0	0.8995686572313367	1418.1750028187814	37.5
125	600.0	0.9006409287271865	1419.7202303588467	37.5
[truncated: 13,760 more rows]
