# Supplementary material for: Mechanistic origins of temperature scaling in the early embryonic cell cycle
Source: Nat Commun. 2025 Aug 28;16:8045. doi: 10.1038/s41467-025-62918-0 (PMC12394406; doi:10.1038/s41467-025-62918-0)
Supplement: Supplementary file 12 — Source Data [file 41467_2025_62918_MOESM12_ESM.zip › Source_Data_NatComm/Fig4/09-20-24/Pos36_processed_spots.csv]

TRACK_ID	TIME	RATIO	POSITION_X	RADIUS
122	0.0	0.9914883203306684	747.4360472081441	37.5
122	4.0	1.0116647223335282	761.8118304223448	37.5
122	8.0	0.9535235680003602	753.714461808173	37.5
122	12.0	0.9240927050461266	756.5256972381169	37.5
122	16.0	0.8816121329452089	757.9077542629624	37.5
122	20.0	0.81610625057863	765.3369553213206	37.5
122	24.0	0.7921603567503536	771.1145288729806	37.5
122	28.0	0.7791543564548664	763.6939589961777	37.5
122	32.0	0.778049602665928	756.9998652533554	37.5
122	36.0	0.7815484542164676	753.9931346121692	37.5
122	40.0	0.7894988666187929	755.8111433299334	37.5
122	44.0	0.7940759464011241	762.287282802746	37.5
122	48.0	0.7999678143076455	761.8645409708562	37.5
122	52.0	0.8080732366504594	759.4878095437127	37.5
122	56.0	0.8138538740643597	762.7936344536514	37.5
122	60.0	0.8207994141724966	760.244022182915	37.5
122	64.0	0.8236278132635377	747.0221620710382	37.5
122	68.0	0.8339622416124797	752.5064370870568	37.5
122	72.0	0.8397135106385949	754.3529983262815	37.5
122	76.0	0.8445381016784774	753.525969034952	37.5
122	80.0	0.8476474644156365	750.6841683409251	37.5
122	84.0	0.8486501070554165	731.6259034274223	37.5
122	88.0	0.8540285354242033	727.0594957977162	37.5
122	92.0	0.8540909734509585	730.4129670251862	37.5
122	96.0	0.8571170433823709	729.282231540623	37.5
122	100.0	0.8639641772805954	730.9074647556173	37.5
122	104.0	0.8655564247720473	729.9644998294583	37.5
122	108.0	0.8666238391439662	731.3890367172503	37.5
122	112.0	0.8722675454743408	724.2071505710012	37.5
122	116.0	0.8724483935110144	723.4749123068775	37.5
122	120.0	0.8775644573455224	723.9436721802266	37.5
122	124.0	0.8786225851678938	722.0354825877897	37.5
122	128.0	0.8865203217639618	727.5781030375662	37.5
122	132.0	0.8842120883816857	728.2164167480289	37.5
122	136.0	0.8892516747493308	727.7831287083136	37.5
122	140.0	0.8958229174864845	729.211905002897	37.5
122	144.0	0.8995916512542697	730.0348212039166	37.5
122	148.0	0.9064323079792802	729.9528905046776	37.5
122	152.0	0.9051461153021212	730.4826471487942	37.5
122	156.0	0.8994489676662965	731.7279487066729	37.5
122	160.0	0.8984849688342272	735.2177468295613	37.5
122	164.0	0.9004688641967975	735.4653918205322	37.5
122	168.0	0.9488234669035296	732.9113981526172	37.5
122	172.0	0.965789298024545	732.4936572678783	37.5
122	176.0	0.9500029776301773	732.2516351845641	37.5
122	180.0	0.8744821108504615	718.2092403270541	37.5
122	184.0	0.8274380450610532	721.8994673183967	37.5
122	188.0	0.8119893960943547	720.4027360947995	37.5
122	192.0	0.8035315939939854	719.6445029078503	37.5
122	196.0	0.8055444935659273	720.196681368022	37.5
122	200.0	0.8087644364771115	719.4855517293017	37.5
122	204.0	0.8063492386922028	718.1392792313617	37.5
122	208.0	0.8189882660808454	719.988750111314	37.5
122	212.0	0.8164327555557126	719.360333123395	37.5
122	216.0	0.8169313232455372	716.8093933476233	37.5
122	220.0	0.8217647065928345	713.3020472053688	37.5
122	224.0	0.8251844794021279	711.9300794526571	37.5
122	228.0	0.8248309736550268	697.4673391216394	37.5
122	232.0	0.8260404176082627	696.5585454313918	37.5
122	236.0	0.8345446933522361	696.1538710533803	37.5
122	240.0	0.8380585282432222	696.1046856737717	37.5
122	244.0	0.8351228414670006	696.2488591302364	37.5
122	248.0	0.8383165895451471	694.7824684497563	37.5
122	252.0	0.8415050830490397	694.8807261573537	37.5
122	256.0	0.8387956811314032	694.0467967240335	37.5
122	260.0	0.8426643818737307	695.4529428851267	37.5
122	264.0	0.8469264733410132	696.6495873511592	37.5
122	268.0	0.8479749764481674	695.4036288146531	37.5
122	272.0	0.851040403660996	695.4023446022844	37.5
122	276.0	0.8522251355075927	696.336566746415	37.5
122	280.0	0.8492522244949489	694.8380767061301	37.5
122	284.0	0.8517660774875866	695.535429239208	37.5
122	288.0	0.8584203268903048	695.7086185679495	37.5
122	292.0	0.8605457836048028	696.6848170498446	37.5
122	296.0	0.8585690046044205	696.5411159963761	37.5
122	300.0	0.8598616893379156	691.4800263759187	37.5
122	304.0	0.859453921007183	692.274155639663	37.5
122	308.0	0.8619339574328405	691.9094002332254	37.5
122	312.0	0.8636672720340874	691.5827074184194	37.5
122	316.0	0.8630377710749402	687.5993157841627	37.5
122	320.0	0.8623663635854812	688.4296622981856	37.5
122	324.0	0.8697387468071398	687.4212631588368	37.5
122	328.0	0.8656970762014587	687.7417925368129	37.5
122	332.0	0.8684893696040625	684.6069217806547	37.5
122	336.0	0.8693882474087012	682.2977621429761	37.5
122	340.0	0.8698088288925206	681.220293900259	37.5
122	344.0	0.879656090574997	679.2879847532407	37.5
122	348.0	0.8715824967010104	680.1358007136229	37.5
122	352.0	0.8776786686975799	679.0759339175482	37.5
122	356.0	0.8731527448527424	674.2180979494294	37.5
122	360.0	0.876392795614908	673.0700464458207	37.5
122	364.0	0.8795065545057744	674.4772123905335	37.5
122	368.0	0.8799087709924492	673.1778176917514	37.5
122	372.0	0.8821637711712252	678.695435366956	37.5
122	376.0	0.8820106676025976	684.4409838111043	37.5
122	380.0	0.8882579476280807	683.922359251354	37.5
122	384.0	0.8863390990082101	684.9552349921546	37.5
122	388.0	0.8827208638466087	685.348562476384	37.5
122	392.0	0.8827752379227765	684.1355861820282	37.5
122	396.0	0.8798428287522775	685.4384196254597	37.5
122	400.0	0.8807740664102418	684.5980917797747	37.5
122	404.0	0.8914939776100141	686.0358389018483	37.5
122	408.0	0.8784133727652199	686.1790183832397	37.5
122	412.0	0.8780620000631129	686.0120094341114	37.5
122	416.0	0.8812302296395612	685.9182411617155	37.5
122	420.0	0.8760328128254723	686.3979186805108	37.5
122	424.0	0.8783856469337965	686.017104695639	37.5
122	428.0	0.8723938009231113	685.5452840815268	37.5
122	432.0	0.8762054557182174	685.8834611279432	37.5
122	436.0	0.8777757224411322	687.9856855450181	37.5
122	440.0	0.874556262642459	687.4631574742278	37.5
122	444.0	0.8722244357015284	688.5546974225691	37.5
122	448.0	0.8721797012237001	688.1820541031301	37.5
122	452.0	0.88066792710473	688.0926368869416	37.5
122	456.0	0.8754998266529384	685.9571472131571	37.5
122	460.0	0.8749303891192967	686.82411049808	37.5
122	464.0	0.8737536060426907	686.2236294775139	37.5
122	468.0	0.8821068517959817	686.9527348302902	37.5
122	472.0	0.8787931218136652	687.4779137659748	37.5
122	476.0	0.877525268120907	686.9964438137222	37.5
122	480.0	0.8781202650521129	688.5557602391532	37.5
122	484.0	0.8859658460967996	688.9646915102752	37.5
122	488.0	0.8867663437042698	686.28139177964	37.5
122	492.0	0.8873012511972259	676.332650269181	37.5
122	496.0	0.889351348992846	676.132857223839	37.5
122	500.0	0.891927138328545	677.1099130103072	37.5
122	504.0	0.8881865652327071	676.4115322591692	37.5
122	508.0	0.8951355910485171	677.9497915849562	37.5
122	512.0	0.8918910549647909	677.9137582341378	37.5
122	516.0	0.8915550297815441	676.5874007456738	37.5
122	520.0	0.8970558220973114	677.1371135693191	37.5
122	524.0	0.895969563369237	676.2267710642302	37.5
122	528.0	0.9051072494254934	676.734182560003	37.5
122	532.0	0.911317877494919	677.8071006548025	37.5
122	536.0	0.9338727547299589	677.3163719705449	37.5
122	540.0	0.9713203179993601	677.5190087085671	37.5
122	544.0	0.9745322749981883	677.7818970249675	37.5
122	548.0	0.9522092902447794	676.8157055517385	37.5
122	552.0	0.8749260600705182	676.3221325689943	37.5
122	556.0	0.8352630323049032	678.1612853071254	37.5
122	560.0	0.8242204999265179	678.7699513229525	37.5
122	564.0	0.8168894918506728	676.5806652148264	37.5
122	568.0	0.8154330457651405	674.5906411057944	37.5
122	572.0	0.8086584762925826	678.1902658726945	37.5
122	576.0	0.8099578983267297	680.2745972067397	37.5
122	580.0	0.8091412877012066	675.9908456901936	37.5
122	584.0	0.8080982101278914	675.9230893325152	37.5
122	588.0	0.8054741820355081	671.508195172763	37.5
122	592.0	0.8100901768826103	679.6698539467285	37.5
122	596.0	0.8151135833235926	676.1326713463121	37.5
122	600.0	0.8148299217936776	673.4270656242178	37.5
122	604.0	0.8216020349386935	679.3567242625062	37.5
122	608.0	0.8182347447168291	676.487896093119	37.5
122	612.0	0.8271622478029316	678.0738183212287	37.5
122	616.0	0.8262504045222435	680.9371725543584	37.5
122	620.0	0.8275788047530184	676.9395047224164	37.5
122	624.0	0.8313516225215851	678.1382035354576	37.5
122	628.0	0.8340917863855518	678.1264025408748	37.5
122	632.0	0.8336255414066873	681.7080134333479	37.5
122	636.0	0.8373525247206239	679.429463777771	37.5
122	640.0	0.8404771569384117	677.600317977206	37.5
122	644.0	0.8407275630520893	675.9782945028919	37.5
122	648.0	0.8391987495132194	671.5145565015383	37.5
122	652.0	0.8453353193009582	675.5150007224332	37.5
122	656.0	0.8413831585467993	674.2751250883537	37.5
122	660.0	0.8479838477099697	676.363298748334	37.5
122	664.0	0.8494834898333834	678.6620159016437	37.5
122	668.0	0.8516143832113423	675.5841023503568	37.5
130	0.0	0.9650255989123676	282.9591981578749	37.5
130	4.0	0.9653391020831391	279.62495262028386	37.5
130	8.0	0.8950607297846926	284.8108982280747	37.5
130	12.0	0.8267826854613562	285.6966309663636	37.5
130	16.0	0.8122596641116978	284.5698122921176	37.5
130	20.0	0.8012477908988495	285.35768497361875	37.5
130	24.0	0.8038236744260844	291.97896033914924	37.5
130	28.0	0.8035441650757423	289.1830547109663	37.5
130	32.0	0.8051066961542998	289.242508746832	37.5
130	36.0	0.8085872248737426	288.45362976792995	37.5
130	40.0	0.8150539905722316	287.5571186935101	37.5
130	44.0	0.8141101677699356	283.0076543146577	37.5
130	48.0	0.8250608281607924	283.9342191093378	37.5
130	52.0	0.8266143328172403	283.82072433549286	37.5
130	56.0	0.8364146836631497	283.59035713809374	37.5
130	60.0	0.8377161768573638	283.59004456517	37.5
130	64.0	0.8449674869097935	280.2789055565846	37.5
130	68.0	0.8475431363223336	283.08940056960245	37.5
130	72.0	0.8505510655118562	281.6407796523326	37.5
130	76.0	0.858665946633985	282.32713684578687	37.5
130	80.0	0.8554824265878462	280.9573032950503	37.5
130	84.0	0.8632200188734512	281.1035750111188	37.5
130	88.0	0.8646190078315436	281.67585597778606	37.5
130	92.0	0.8685932844416411	283.36713937372053	37.5
130	96.0	0.8700694011851922	286.8368975037821	37.5
130	100.0	0.8738361741377504	287.49679845052066	37.5
130	104.0	0.8716976120240437	281.6053083500053	37.5
130	108.0	0.8789596133141879	279.7796722229043	37.5
130	112.0	0.877480994511472	282.1908312130788	37.5
130	116.0	0.8819480045152149	281.1584588162931	37.5
130	120.0	0.8854888828003454	281.1644108503328	37.5
130	124.0	0.8879944018555177	281.66030868406096	37.5
130	128.0	0.8935304836052238	281.66444142327754	37.5
130	132.0	0.8994519181420413	287.9890462150208	37.5
130	136.0	0.9123293424684545	286.19235228051514	37.5
130	140.0	0.9656829603741988	285.4176068211769	37.5
130	144.0	0.981654626592044	282.8538071904155	37.5
130	148.0	0.9599053950698742	284.1770180469577	37.5
130	152.0	0.8691559298352685	283.4951713733109	37.5
130	156.0	0.8339508261842382	284.3240975150833	37.5
130	160.0	0.8208322068612675	284.4992499338238	37.5
130	164.0	0.8119002866323961	284.4676640238329	37.5
130	168.0	0.8101404440561241	283.59403283961245	37.5
130	172.0	0.8114296852479936	283.3355171407795	37.5
130	176.0	0.8083749803093059	285.30563146732067	37.5
130	180.0	0.8158634225344981	282.4966493896208	37.5
130	184.0	0.8164447789284969	281.8232463819714	37.5
130	188.0	0.8271329447213557	280.90803178158336	37.5
130	192.0	0.8211564623828349	280.9813814837271	37.5
130	196.0	0.8286033362433853	280.0261390905924	37.5
130	200.0	0.8342270809398018	279.1497936767581	37.5
130	204.0	0.8311768241803089	280.2313703813103	37.5
130	208.0	0.8460865981694887	280.6002363476038	37.5
130	212.0	0.8380938420438888	280.3197431244939	37.5
130	216.0	0.8435399717254277	280.7073383497783	37.5
130	220.0	0.8459921906684903	279.9128285179005	37.5
130	224.0	0.8449130235600419	279.66089001229057	37.5
130	228.0	0.8471992291719755	280.634232857359	37.5
130	232.0	0.850947533076414	280.9267574075808	37.5
130	236.0	0.8571186379285206	280.2929528406994	37.5
130	240.0	0.8538267487915824	278.59638064727136	37.5
130	244.0	0.8562026463442451	279.6055159799468	37.5
130	248.0	0.8531921110445821	278.85687911792	37.5
130	252.0	0.8558460588160534	279.45024488771696	37.5
130	256.0	0.8562808594113087	281.8269599593958	37.5
130	260.0	0.8568066265717407	279.9657837417473	37.5
130	264.0	0.8640864986168968	279.91613927208044	37.5
130	268.0	0.8611806646111533	280.3032656692654	37.5
130	272.0	0.8642022244784432	279.1480214786978	37.5
130	276.0	0.8677997845323815	279.1882639838695	37.5
130	280.0	0.8677651851652077	279.39667278264494	37.5
130	284.0	0.8730408533364226	280.0280722242083	37.5
130	288.0	0.8756375990842097	280.38276674939203	37.5
130	292.0	0.8697189690879686	280.87271613285185	37.5
130	296.0	0.8707598926272282	280.48012338874906	37.5
130	300.0	0.8745544211774542	280.92779685324945	37.5
130	304.0	0.8789772355294282	280.10349897053726	37.5
130	308.0	0.8785248975090738	279.94628595573454	37.5
130	312.0	0.8774639653340508	281.5647784216641	37.5
130	316.0	0.8775042566563664	280.1711076432866	37.5
130	320.0	0.8821335341561266	281.1876116111875	37.5
130	324.0	0.8826531883217582	280.5952571529131	37.5
130	328.0	0.8823884281971686	282.12650854184267	37.5
130	332.0	0.8849538546013832	281.4640313704488	37.5
130	336.0	0.885796456981676	278.96170277830925	37.5
130	340.0	0.8851678305963792	279.03491806533435	37.5
130	344.0	0.8852575201192296	279.14295143022576	37.5
130	348.0	0.8944311199152768	280.3293600122344	37.5
130	352.0	0.9033706310295896	279.9215260798353	37.5
130	356.0	0.8988239391557352	280.6460429436653	37.5
130	360.0	0.9017824961574669	279.08736097710187	37.5
130	364.0	0.9203263284980578	279.9753418740795	37.5
130	368.0	0.9657592219837488	279.97758270665537	37.5
130	372.0	0.9825855369001592	280.0447773212838	37.5
130	376.0	0.9600132361504349	285.9771147025381	37.5
130	380.0	0.8734263301836538	285.9723743327999	37.5
130	384.0	0.8353201812896237	287.4590501118513	37.5
130	388.0	0.8239814319377959	287.2258339708835	37.5
130	392.0	0.8162843106458347	291.02836990923447	37.5
130	396.0	0.8092147988242823	291.8005631957744	37.5
130	400.0	0.8077441139084346	292.43021338804147	37.5
130	404.0	0.816997702891762	289.15288963905533	37.5
130	408.0	0.8110307152047392	289.19155555846726	37.5
130	412.0	0.8118664242079168	288.0462966640803	37.5
130	416.0	0.8153951805544221	288.03167738489105	37.5
130	420.0	0.8184575284040391	288.7732147367756	37.5
130	424.0	0.8183619811780692	288.2838473171597	37.5
130	428.0	0.8204618575059421	287.86019932624305	37.5
130	432.0	0.8215280654322052	287.6445995236231	37.5
130	436.0	0.8189271267969042	288.37638186359084	37.5
130	440.0	0.8226522793593329	287.66139797805806	37.5
130	444.0	0.822020453406545	288.9734493186129	37.5
130	448.0	0.8306210965069724	288.03033532623016	37.5
130	452.0	0.8253659995803705	287.9723921029981	37.5
130	456.0	0.8271642061180359	288.0033217558173	37.5
130	460.0	0.8269747788995807	288.59614508486754	37.5
130	464.0	0.831429094684334	290.02170400551984	37.5
130	468.0	0.8352719809253415	290.04335534830057	37.5
130	472.0	0.8342829739870113	290.4963982862655	37.5
130	476.0	0.8375456199641261	290.1048502452215	37.5
130	480.0	0.8388614201674471	290.2677668755407	37.5
130	484.0	0.8400490555819131	290.6611887826635	37.5
130	488.0	0.8334170000733653	283.7006421857903	37.5
130	492.0	0.8377082419670426	283.43432942862785	37.5
130	496.0	0.8392729321033379	282.69158872015623	37.5
130	500.0	0.8418999046594565	282.87671026914086	37.5
130	504.0	0.8441108293907436	283.45055739480915	37.5
130	508.0	0.8415285939182566	282.607785463425	37.5
130	512.0	0.8409515508039768	284.2717437342038	37.5
130	516.0	0.8443215253621381	281.5407751103328	37.5
130	520.0	0.843838960533452	282.6842263035231	37.5
130	524.0	0.8448983531208315	282.5568414039196	37.5
130	528.0	0.8462735404183186	282.2285384500741	37.5
130	532.0	0.8452119058992122	283.08421406737216	37.5
130	536.0	0.847546573252903	282.02512572768927	37.5
130	540.0	0.8537684549809675	281.8479459268477	37.5
130	544.0	0.8546061149399324	280.98559275973565	37.5
130	548.0	0.8543034542475809	283.0409415474595	37.5
130	552.0	0.8521025655996555	281.2850046166672	37.5
130	556.0	0.8595651251447362	281.8023073007689	37.5
130	560.0	0.8543271706163188	282.72339173734736	37.5
130	564.0	0.8545461694887528	282.2911801820467	37.5
130	568.0	0.8622153222453386	283.6694059542074	37.5
130	572.0	0.8590046969201283	281.6104324585215	37.5
130	576.0	0.8599959361186708	281.2695208010006	37.5
130	580.0	0.8621861807186121	282.47577819392546	37.5
130	584.0	0.8592626580470636	282.1647062746399	37.5
130	588.0	0.8657157930677852	282.4439840257398	37.5
130	592.0	0.857996664994543	282.39306476878954	37.5
130	596.0	0.8594248402512136	282.5301220934981	37.5
130	600.0	0.8625999273325936	282.7644204281316	37.5
130	604.0	0.8651061487318492	281.69762458701024	37.5
130	608.0	0.8610795036326628	281.9900905072158	37.5
130	612.0	0.8635262598995208	280.9561400245076	37.5
130	616.0	0.8660840905825369	281.8964123125557	37.5
130	620.0	0.8663011124864397	282.3731466760224	37.5
130	624.0	0.8658030440624304	282.2765556792625	37.5
130	628.0	0.8704452759086183	282.0043424281042	37.5
130	632.0	0.8743608677686334	281.0279442488488	37.5
130	636.0	0.8687904183485692	280.6989249888247	37.5
130	640.0	0.8651688176835742	281.85460919959405	37.5
130	644.0	0.8716436993581383	281.720998052882	37.5
130	648.0	0.8704378241744897	281.84381583634547	37.5
130	652.0	0.8784567963101135	281.0078604631347	37.5
130	656.0	0.8730310297712371	281.1948037026714	37.5
130	660.0	0.8806173059259776	280.685866600996	37.5
130	664.0	0.8775968857836589	282.2941149111802	37.5
130	668.0	0.8797954284488823	282.67224234180344	37.5
131	0.0	0.9384534842164239	127.73713947033052	37.5
131	4.0	0.9211070029692533	129.0072040986892	37.5
131	8.0	0.85059247631295	128.54991349388135	37.5
131	12.0	0.8018079813559909	129.11662243847636	37.5
131	20.0	0.7823829907512597	130.0004692843656	37.5
131	24.0	0.7799477426248018	130.19670783071228	37.5
131	28.0	0.7798667258532741	130.97642357001442	37.5
131	32.0	0.7774043464350007	131.62642055493492	37.5
131	36.0	0.7788980371240216	129.7812154856595	37.5
131	40.0	0.7858399409319667	129.4417827853609	37.5
131	44.0	0.7965018231841967	130.268442118941	37.5
131	48.0	0.7999346858875817	130.444086742215	37.5
131	52.0	0.8026679098328899	129.8123305912471	37.5
131	56.0	0.81601266844561	130.07741740158386	37.5
131	60.0	0.8175386149369814	129.23268555883973	37.5
131	64.0	0.8148517975649348	129.53345381209655	37.5
131	68.0	0.8198206347533041	129.2595999961989	37.5
131	72.0	0.8248481306790123	129.18623012284027	37.5
131	76.0	0.8297024857817819	130.22471909353618	37.5
131	80.0	0.8365374772125818	130.29051377839914	37.5
131	84.0	0.8326838061905113	128.94071374883544	37.5
131	88.0	0.8383736385996425	129.15969477549558	37.5
131	92.0	0.8388435457297099	129.8265591505851	37.5
131	96.0	0.839694253416718	129.8333880460899	37.5
131	100.0	0.8433406287214672	129.89152873069258	37.5
131	104.0	0.8422479763423548	129.9743341682754	37.5
131	108.0	0.8476896211625952	129.43503278769853	37.5
131	112.0	0.856779631343354	130.0530351680204	37.5
131	116.0	0.8525921387797013	129.72682324586833	37.5
131	120.0	0.8542261682216903	129.91630588539218	37.5
131	124.0	0.8590201477460281	129.8057014197907	37.5
131	128.0	0.8654828707998636	129.22713411490545	37.5
131	132.0	0.8658121790495249	129.93260755417018	37.5
131	136.0	0.8741066154729589	129.82350219861564	37.5
131	140.0	0.9283354474882785	130.23028578818798	37.5
131	144.0	0.957007018817154	130.4237985646117	37.5
131	148.0	0.9465487121364121	130.98665817210326	37.5
131	152.0	0.8567713844948961	128.9370305194993	37.5
131	156.0	0.8166002292752323	129.68294600542717	37.5
131	160.0	0.8031325862989224	128.86842772365534	37.5
131	164.0	0.7960711537713416	129.53966677849462	37.5
131	168.0	0.7899364772682251	129.93879603384565	37.5
131	172.0	0.7887376148560511	128.66960161735096	37.5
131	176.0	0.7925222999197493	128.12089719542445	37.5
131	180.0	0.7923280496743254	128.8086803045279	37.5
131	184.0	0.7969013630927457	127.89996540625842	37.5
131	188.0	0.8004348430892686	129.1710342265173	37.5
131	192.0	0.7972720705433476	129.2603587371456	37.5
131	196.0	0.8020635528442778	128.85459366526317	37.5
131	200.0	0.810758247357038	128.85159361590027	37.5
131	204.0	0.8075454523047301	129.7778157363866	37.5
131	212.0	0.8109067408625977	129.43659617186782	37.5
131	216.0	0.8138949937484246	129.0590495962951	37.5
131	220.0	0.8164353592109704	129.68466152144802	37.5
131	224.0	0.8196065076986724	129.73988995717613	37.5
131	228.0	0.8284932022736489	130.47311369631078	37.5
131	232.0	0.8249961139440126	128.88037053238497	37.5
131	236.0	0.8296419248794896	129.49665282460896	37.5
131	240.0	0.8307340828547365	129.67626792367528	37.5
131	244.0	0.8271244113698001	128.5018719678344	37.5
131	248.0	0.8294578974806588	129.48175383631974	37.5
131	252.0	0.8253765108990924	129.0982724719182	37.5
131	256.0	0.8332030300864957	128.68716920395036	37.5
131	260.0	0.8321782709687819	129.64292985194564	37.5
131	268.0	0.8377550909314733	129.18505437831087	37.5
131	272.0	0.8341538475755382	127.6937454420615	37.5
131	276.0	0.8351229912852087	129.2942132614181	37.5
131	280.0	0.8386515548731475	129.60193021116143	37.5
131	284.0	0.8411414295999176	129.18228045746557	37.5
131	288.0	0.8428869496619658	129.2517555732071	37.5
131	292.0	0.8416680574370419	129.57863727166605	37.5
131	296.0	0.8438796478303088	129.0377048358019	37.5
131	300.0	0.847511716125951	129.19096399675547	37.5
131	304.0	0.8477238109519101	128.32636014931512	37.5
131	308.0	0.8478558905778452	128.7587592077555	37.5
131	312.0	0.8460076720414198	129.37279638149388	37.5
131	316.0	0.8504662172340578	128.54893147428095	37.5
131	320.0	0.8484415022307398	129.7722909910884	37.5
131	324.0	0.8542776042984321	129.62426572579747	37.5
131	328.0	0.8508403452796073	129.50740836907798	37.5
131	332.0	0.8577449468128986	129.24538369045845	37.5
131	336.0	0.8544188922739508	129.68745998690397	37.5
131	340.0	0.8549166590526611	129.68097627103697	37.5
131	344.0	0.8592018293076662	128.44014253585502	37.5
131	348.0	0.8634041749863136	129.23785767795596	37.5
131	352.0	0.8631836258568768	128.3629731376495	37.5
131	356.0	0.8618717900982451	129.38651351866008	37.5
131	360.0	0.8696399366884917	129.54569765266046	37.5
131	364.0	0.8686017029694737	129.59380527114433	37.5
131	368.0	0.868946696903665	128.4176825102049	37.5
131	372.0	0.8797629127650438	128.3997489225294	37.5
131	376.0	0.900030390868	129.03691628335983	37.5
131	380.0	0.9499090857197304	131.31258233092538	37.5
131	384.0	0.9570099273924824	131.79586778057515	37.5
131	388.0	0.9251676885690666	131.88796064221202	37.5
131	392.0	0.8344679490313062	128.831156982867	37.5
131	396.0	0.7984564916776454	124.85262602671288	37.5
131	400.0	0.7946950358324556	124.77067745752925	37.5
131	404.0	0.7944922013815675	125.40647898899606	37.5
131	408.0	0.7852363077716663	127.57974882258564	37.5
131	412.0	0.7834921402105647	127.8752891954505	37.5
131	416.0	0.7804962654290627	129.06681717086238	37.5
131	420.0	0.7782990078959141	126.98429888989132	37.5
131	424.0	0.782974967601491	129.2182577978446	37.5
131	428.0	0.7889185023012053	128.08785736779387	37.5
131	432.0	0.785238648433413	128.26997571166035	37.5
131	436.0	0.7896313293586713	129.44993388676662	37.5
131	448.0	0.7939253437848462	128.66262950589478	37.5
131	452.0	0.7988676739872519	128.0168049625977	37.5
131	456.0	0.7981976766699044	129.07224510310232	37.5
131	460.0	0.7994746031645824	129.13025663556746	37.5
131	464.0	0.8023151556909371	128.66697993596762	37.5
131	468.0	0.8035718442709147	128.4059792102975	37.5
131	472.0	0.8082334709546408	129.00273762737794	37.5
131	476.0	0.8075042426195904	128.09647411308498	37.5
131	480.0	0.8081474986745469	129.26990692890254	37.5
131	484.0	0.8140046190392548	129.2205407921007	37.5
131	488.0	0.8085552742851078	129.1163673171067	37.5
131	492.0	0.8116664113727919	128.7824796564592	37.5
131	496.0	0.8151837894808834	128.79000050304123	37.5
131	500.0	0.8173823995149787	129.08513417432212	37.5
131	504.0	0.814684526726804	128.61510444954985	37.5
131	508.0	0.8155839042575198	128.41821067599903	37.5
131	512.0	0.8207856075286636	128.65671462042368	37.5
131	516.0	0.8202832883580503	129.57081493890854	37.5
131	520.0	0.8206134030027703	127.88951613303186	37.5
131	524.0	0.8213018431937612	128.53480218995205	37.5
131	528.0	0.8223971226982678	128.30098248237292	37.5
131	532.0	0.8229548748642523	129.11201338533874	37.5
131	536.0	0.8225095756281161	129.06823256807786	37.5
131	540.0	0.8258254069970058	128.59937190641517	37.5
131	544.0	0.8245648683692087	128.36631604033602	37.5
131	548.0	0.8282655062575891	127.68841561993456	37.5
131	552.0	0.8223290988879519	127.8976095029279	37.5
131	556.0	0.8328673165560098	127.8610564577794	37.5
131	560.0	0.8281612599440875	128.11557729289245	37.5
131	564.0	0.8301314780873473	128.003555315171	37.5
131	568.0	0.8394568255615444	127.88325270504389	37.5
131	572.0	0.833042147883832	128.7913899882947	37.5
131	576.0	0.8377417011480637	128.08695428226753	37.5
131	580.0	0.8340219437312348	128.43115644559552	37.5
131	584.0	0.8394686610365223	127.84332843612496	37.5
131	588.0	0.8372049409428854	127.94785621339396	37.5
131	592.0	0.8300235636535003	128.95782190298232	37.5
131	596.0	0.8357024446974787	129.28099660365564	37.5
131	600.0	0.8389411482809095	128.7215065390192	37.5
131	604.0	0.8365494715003685	128.86919085797314	37.5
131	608.0	0.8421740639479717	130.05176812430247	37.5
131	612.0	0.8414764671094196	128.6845091415386	37.5
131	616.0	0.8395563233363016	127.81365273099487	37.5
131	620.0	0.8420298100344582	129.09290085308106	37.5
131	624.0	0.8399615236852233	127.86641585364256	37.5
131	628.0	0.8450293133511256	129.28151466668126	37.5
131	632.0	0.8430282439319496	128.83931737479512	37.5
131	636.0	0.8389006587173397	128.10769670548075	37.5
131	640.0	0.843792107992812	128.60211232991435	37.5
131	644.0	0.8453676867994128	128.7271552141796	37.5
131	648.0	0.8408788365984788	128.1509246177143	37.5
131	656.0	0.8459656024801395	128.3908865347814	37.5
131	660.0	0.849728853042921	128.43092336423533	37.5
131	664.0	0.8481459124680834	128.3393934201747	37.5
131	668.0	0.8543222352123405	129.1267233792095	37.5
132	8.0	0.8741477682409923	904.130418640539	37.5
132	12.0	0.8222869248659008	909.5254040747564	37.5
132	16.0	0.8072014420053146	911.2822853167432	37.5
132	20.0	0.8049511151802952	910.8509204619676	37.5
132	24.0	0.7984944756523276	921.7341788223956	37.5
132	28.0	0.8035447814599199	914.5310046254164	37.5
132	32.0	0.8052106211931583	907.4839928437244	37.5
132	36.0	0.8094137179469212	906.0147454481724	37.5
132	40.0	0.8111907881727806	908.6937744213124	37.5
132	44.0	0.8205680277764648	925.0249455683112	37.5
132	48.0	0.8249191370426256	926.8524591311358	37.5
132	52.0	0.8340756585149044	925.6614421466936	37.5
132	56.0	0.8400613565779129	924.1153338122806	37.5
132	60.0	0.8479852121582758	928.349355144927	37.5
132	64.0	0.8504452209606722	911.1594136543362	37.5
132	68.0	0.8530147954400846	917.858414194526	37.5
132	72.0	0.8586112908298946	920.9931800558504	37.5
132	76.0	0.8657707099072981	919.0713759518752	37.5
132	80.0	0.8643791157816252	917.7143376495892	37.5
132	84.0	0.8680258519703322	916.1612169650116	37.5
132	88.0	0.8718428675801564	917.1139258341528	37.5
132	92.0	0.8705034550186082	912.3568374570472	37.5
132	96.0	0.8754930470820991	909.8712116115132	37.5
132	100.0	0.8765574461652228	912.0501737462016	37.5
132	104.0	0.8784160663429921	909.3071077408893	37.5
132	108.0	0.8833212470527516	911.758882774036	37.5
132	112.0	0.8825445681784978	911.4818086514324	37.5
132	116.0	0.8875474267413423	912.322835173622	37.5
132	120.0	0.8874111816202058	910.765651972314	37.5
132	124.0	0.8928354206203676	911.4858333240168	37.5
132	128.0	0.8993258439519275	914.5123208853004	37.5
132	132.0	0.9004564974935885	919.4651798523564	37.5
132	136.0	0.9149308822254544	917.9113824957792	37.5
132	140.0	0.9628894691095934	918.7983420541136	37.5
132	144.0	0.9889951400925311	919.0868050132386	37.5
132	148.0	0.9830912453582268	920.020474029631	37.5
132	152.0	0.899021370546198	920.4463014047096	37.5
132	156.0	0.851968644702583	923.8916606803924	37.5
132	160.0	0.8311091130938468	924.8360228991086	37.5
132	164.0	0.8214173466538589	926.488802064778	37.5
132	168.0	0.8186688757844772	924.9767732252903	37.5
132	172.0	0.8158448899197543	924.1013390986373	37.5
132	176.0	0.8191887597320379	925.8438294404688	37.5
132	180.0	0.8201676809389332	925.2338456404156	37.5
132	184.0	0.8201816594134202	922.2298042172456	37.5
132	188.0	0.8279548231687706	918.2699229669864	37.5
132	192.0	0.828265060782748	917.7382542961926	37.5
132	196.0	0.8337723324612181	917.7018827039336	37.5
132	200.0	0.8344072611436932	917.8438264244038	37.5
132	204.0	0.8387478092358587	916.8023648666078	37.5
132	208.0	0.8456200476213688	915.8555316481222	37.5
132	212.0	0.8442675766624174	917.9468275026544	37.5
132	216.0	0.8485564634453346	918.1064622967406	37.5
132	220.0	0.8468588554012346	913.2784579608236	37.5
132	224.0	0.8479193005472959	912.906305587146	37.5
132	228.0	0.8518259300596177	909.8780579965288	37.5
132	232.0	0.8528757620061961	905.5416279642578	37.5
132	236.0	0.8582085662117922	899.2426542839717	37.5
132	240.0	0.8529635222532376	899.8464969596753	37.5
132	244.0	0.8615349130657836	900.7712828173316	37.5
132	248.0	0.8589241276494991	899.1707180433053	37.5
132	252.0	0.85957016377359	899.5392151341081	37.5
132	256.0	0.8608760131449521	899.3497961105982	37.5
132	260.0	0.863243650694005	899.5167918966204	37.5
132	264.0	0.8643054224900018	899.3148624326441	37.5
132	268.0	0.8674129665245813	900.7402150509448	37.5
132	272.0	0.8671307899105533	901.1080462071224	37.5
132	276.0	0.8729465727308583	900.5883677693787	37.5
132	280.0	0.8709035414614275	900.887709720954	37.5
132	284.0	0.8715821455407946	902.9000206751542	37.5
132	288.0	0.8737082027378896	901.878106222982	37.5
132	292.0	0.8749077380252149	901.8006258490522	37.5
132	296.0	0.8740615791121887	902.0793970965542	37.5
132	300.0	0.8749590284054054	902.6349883610447	37.5
132	304.0	0.8772963350951516	902.0327587899444	37.5
132	308.0	0.8823079599526671	902.352416788267	37.5
132	312.0	0.8792294393895587	903.257928884912	37.5
132	316.0	0.8806652484291003	903.4423781092936	37.5
132	320.0	0.8848167879245902	904.488792540434	37.5
132	324.0	0.8808931393271588	908.0779508719178	37.5
132	328.0	0.8841720813308405	908.7311783305956	37.5
132	332.0	0.8857910460996956	909.199732327852	37.5
132	336.0	0.882557775723537	907.9967977207048	37.5
132	340.0	0.8835426538487695	910.1062317447136	37.5
132	344.0	0.8853581448972673	911.2351536573244	37.5
132	348.0	0.8875217124709666	910.6128517432868	37.5
132	352.0	0.8927360546411565	911.3429223724078	37.5
132	356.0	0.8938667081828175	912.0733976107635	37.5
132	360.0	0.8943231634298686	910.8244453471352	37.5
132	364.0	0.8948603102082832	910.9178956664556	37.5
132	368.0	0.8994121077930995	910.1372438476176	37.5
132	372.0	0.9082180295040253	912.5393491237716	37.5
132	376.0	0.9059257701359502	911.2902117879864	37.5
132	380.0	0.9089610767809114	915.2978728475916	37.5
132	384.0	0.9071949771823047	915.2543550913722	37.5
132	388.0	0.9102145201045043	915.5390793016788	37.5
132	392.0	0.9116074341294687	915.9816368010754	37.5
132	396.0	0.9337781313403586	915.8192789312118	37.5
132	400.0	0.9809889038648462	915.2885057238244	37.5
132	404.0	0.9891690109846875	915.61814288935	37.5
132	408.0	0.946453285869027	915.84922799388	37.5
132	412.0	0.8573699229129768	920.265011928884	37.5
132	416.0	0.8263364430135527	923.887781822347	37.5
132	420.0	0.8160373310306003	927.778376730756	37.5
132	424.0	0.8080759062975016	932.5029007951192	37.5
132	428.0	0.8092380612719418	930.172294464686	37.5
132	432.0	0.800763561179522	928.7705307860645	37.5
132	436.0	0.8033759786480239	930.9079995209266	37.5
132	440.0	0.8004102233294225	929.3004822002468	37.5
132	444.0	0.7999628657920681	928.7191694392428	37.5
132	448.0	0.8079650717568496	926.85400527271	37.5
132	452.0	0.8085868640036901	925.5328253364708	37.5
132	456.0	0.8085091995816609	923.505804817672	37.5
132	460.0	0.8119611263318182	924.1503543690546	37.5
132	464.0	0.8161131860821846	924.0276417899314	37.5
132	468.0	0.8203153203644259	925.0722310074184	37.5
132	472.0	0.8227827167860703	923.322548745522	37.5
132	476.0	0.8284085545509218	923.6596429840926	37.5
132	480.0	0.8244801716341131	924.2146029617448	37.5
132	484.0	0.8262769335070527	924.3103265315336	37.5
132	488.0	0.8302155847070303	934.9112769009132	37.5
132	492.0	0.8313606232960297	932.0183351669302	37.5
132	496.0	0.8301487252047408	932.2437047886372	37.5
132	500.0	0.836595239024714	932.8221210091032	37.5
132	504.0	0.8368348260264468	933.6749357767044	37.5
132	508.0	0.8384234079105073	933.6502315487232	37.5
132	512.0	0.8378319137595858	933.2615697107074	37.5
132	516.0	0.8402679127994264	934.4712668869788	37.5
132	520.0	0.8420495612682	934.7039249618892	37.5
132	524.0	0.8444711492479583	934.7631193187252	37.5
132	528.0	0.8429773510517735	932.9379155852272	37.5
132	532.0	0.8465260452089818	932.813090033462	37.5
132	536.0	0.8484824472908116	932.9907183384224	37.5
132	540.0	0.8490794233800374	933.8154826683584	37.5
132	544.0	0.8493592260837327	933.396898682885	37.5
132	548.0	0.8516195090389953	933.5914921833738	37.5
132	552.0	0.8478144005152015	935.1678941074276	37.5
132	556.0	0.848736978118959	933.6741293235932	37.5
132	560.0	0.8489009200616313	934.1169802654664	37.5
132	564.0	0.8513093976184988	934.8020098687376	37.5
132	568.0	0.8523922917624863	932.9002083171342	37.5
132	572.0	0.8536346440261572	935.7869124301468	37.5
132	576.0	0.8579532113497854	934.150218481322	37.5
132	580.0	0.8555988595621862	933.1106628549628	37.5
132	584.0	0.8543466937434469	934.2215186393476	37.5
132	588.0	0.8610708415783276	934.625997564842	37.5
132	592.0	0.8532456455846713	936.4371470252285	37.5
132	596.0	0.8619812548490219	934.7547440920624	37.5
132	600.0	0.860447787218495	935.8714820359896	37.5
132	604.0	0.8602839165634102	935.6331179959532	37.5
132	608.0	0.860832873127524	936.5166421058362	37.5
132	612.0	0.8626685760779782	936.0203775727018	37.5
132	616.0	0.8644690577732855	936.8296339566292	37.5
132	620.0	0.8679163022295534	935.5421246452972	37.5
132	624.0	0.8633282361291925	935.5730851997108	37.5
132	628.0	0.869594533659905	935.3793958468486	37.5
132	632.0	0.8649341521316942	936.6593257008652	37.5
132	636.0	0.8662937958572989	936.1189098646996	37.5
132	640.0	0.869179737327183	937.117463897364	37.5
132	644.0	0.8648199850794263	936.6511692439194	37.5
132	648.0	0.86918293014403	937.5135256842904	37.5
132	652.0	0.8685067905246828	935.7729456426578	37.5
132	656.0	0.8701486985335968	936.529219363734	37.5
132	660.0	0.8734301897861738	935.7939689782104	37.5
132	664.0	0.8726061156926601	937.0969148125696	37.5
132	668.0	0.8743998600873151	937.602450829104	37.5
133	0.0	0.9664649819968577	578.7448082297587	37.5
133	4.0	0.9647016100158122	576.1808942489571	37.5
133	8.0	0.8959340141819654	546.9009353179182	37.5
133	12.0	0.8279735157509608	545.2416951188937	37.5
133	16.0	0.8121977549995364	547.8817665539873	37.5
133	20.0	0.8020994316656741	551.0613241021033	37.5
133	24.0	0.8023419543869187	563.597569466896	37.5
133	28.0	0.8053077512598226	553.4877540665852	37.5
133	32.0	0.802060040090297	548.5968592085943	37.5
133	36.0	0.8067341458760654	542.0950666319823	37.5
133	40.0	0.8123092550699056	541.2183303297675	37.5
133	44.0	0.8162541976333494	530.9312410551721	37.5
133	48.0	0.825586925711798	534.0306124668285	37.5
133	52.0	0.8289090191369543	535.2591370979296	37.5
133	56.0	0.8386365946540123	531.8477532823391	37.5
133	60.0	0.8411708661195052	532.885537445283	37.5
133	64.0	0.8500455097790912	525.4478865002557	37.5
133	68.0	0.8494941495713599	528.1879009144949	37.5
133	72.0	0.8496662297823103	528.3147654273988	37.5
133	76.0	0.8607179580113379	527.2651063052033	37.5
133	80.0	0.8637017817157167	525.2149640013365	37.5
133	84.0	0.8665037763407175	515.7686775003734	37.5
133	88.0	0.8749055603429449	519.4722645609943	37.5
133	92.0	0.8693351192512684	521.9729672819661	37.5
133	96.0	0.8754739246039247	521.0556967748644	37.5
133	100.0	0.8794381165978034	523.3108169295834	37.5
133	104.0	0.8787446747832675	526.3765693203682	37.5
133	108.0	0.8804545503712707	520.134102888929	37.5
133	112.0	0.8831714573112006	522.9791475858899	37.5
133	116.0	0.8830832800201226	522.8305681973878	37.5
133	120.0	0.8902698266688008	522.8781699693666	37.5
133	124.0	0.8942512911245833	521.872686732625	37.5
133	128.0	0.8973422873335456	525.6667743449825	37.5
133	132.0	0.9025242399171253	525.8855354206576	37.5
133	136.0	0.9119992056788412	526.5564407081636	37.5
133	140.0	0.9332529759618939	525.7519126836241	37.5
133	144.0	0.9826525610827499	526.904682750255	37.5
133	148.0	0.9981519742647322	526.822285833042	37.5
133	152.0	0.955711980513139	527.6952824688152	37.5
133	156.0	0.8655618312120417	531.4289297594312	37.5
133	160.0	0.8340214112402995	533.5462820090902	37.5
133	164.0	0.8228264426520129	531.9292151391725	37.5
133	168.0	0.8152624889241098	528.6165612041546	37.5
133	172.0	0.8144287603820938	532.0441684169162	37.5
133	176.0	0.8164254004580892	528.7433714647947	37.5
133	180.0	0.8179257694072781	528.3597546394817	37.5
133	184.0	0.8216378458879474	521.0165497391737	37.5
133	188.0	0.8251019428816766	520.2475405584449	37.5
133	192.0	0.8246839239988227	518.2082485066747	37.5
133	196.0	0.8355513779505518	518.6175011364337	37.5
133	200.0	0.8382794443575852	520.7201755821084	37.5
133	204.0	0.8395737663628894	519.9569230397594	37.5
133	208.0	0.8492632852357229	517.8832446064014	37.5
133	212.0	0.8421542943974225	518.2583791574243	37.5
133	216.0	0.8459973190305369	521.3628385850445	37.5
133	220.0	0.8472210944745717	522.7852765007073	37.5
133	224.0	0.8496042579111506	523.5020049342226	37.5
133	228.0	0.8546011558351169	522.3928764821	37.5
133	232.0	0.8570108522704035	523.0687482769662	37.5
133	236.0	0.8626529963050961	523.0899931344562	37.5
133	240.0	0.8609639167204315	525.1670108618899	37.5
133	244.0	0.8589218962274692	522.8408748190564	37.5
133	248.0	0.8668203076238244	523.2179953391811	37.5
133	252.0	0.8645245068020475	525.1287793787666	37.5
133	256.0	0.865174311053453	525.0138907219035	37.5
133	260.0	0.8648799307420273	524.1022765866038	37.5
133	264.0	0.8643483922450952	524.3084206587005	37.5
133	268.0	0.8706273282487688	524.3319008229867	37.5
133	272.0	0.8746709371495633	522.2801218995335	37.5
133	276.0	0.872839671907119	524.4954891475979	37.5
133	280.0	0.8722349335490465	524.2476729208237	37.5
133	284.0	0.8805392478001396	523.3702872144792	37.5
133	288.0	0.8784197873687924	524.6750229856327	37.5
133	292.0	0.8757509377877363	523.6605423833604	37.5
133	296.0	0.8797822426606989	525.4976468205132	37.5
133	300.0	0.8843075035262667	523.747079217526	37.5
133	304.0	0.8835578481723123	523.6468019698063	37.5
133	308.0	0.8844773525517567	523.7336684262406	37.5
133	312.0	0.8798835599272122	522.8337538393816	37.5
133	316.0	0.8857102123538975	521.8616262443774	37.5
133	320.0	0.8884167141962948	523.4632134358338	37.5
133	324.0	0.889503324442109	524.0258364044935	37.5
133	328.0	0.8872149632650679	523.1092861797525	37.5
133	332.0	0.8899811123290696	524.2427452520916	37.5
133	336.0	0.8931814401003532	525.5328731078521	37.5
133	340.0	0.8918503999217776	524.6038470722171	37.5
133	344.0	0.8982674896079372	523.6018761020549	37.5
133	348.0	0.9003272105877225	523.3689132144509	37.5
133	352.0	0.8964145876731344	524.5468915228643	37.5
133	356.0	0.8959604631018431	522.2278769979134	37.5
133	360.0	0.905696414722415	523.7008412782313	37.5
133	364.0	0.9028813475082852	524.3070692008265	37.5
133	368.0	0.910108708152034	523.8089057977223	37.5
133	372.0	0.9158971478580316	529.288501890357	37.5
133	376.0	0.9193354662226243	534.220719268654	37.5
133	380.0	0.956403554053968	535.2249695481366	37.5
133	384.0	0.9893343930172347	534.6237385931413	37.5
133	388.0	0.9855787830244103	534.2732148898142	37.5
133	392.0	0.94356904005578	534.8060131321897	37.5
133	396.0	0.857074071454085	534.9646697540056	37.5
133	400.0	0.8336923925084491	533.7516435932729	37.5
133	404.0	0.8344552221317998	536.9237210140867	37.5
133	408.0	0.8158253431272465	536.1422272082903	37.5
133	412.0	0.8121922531578657	537.4344200926371	37.5
133	416.0	0.8094955179154226	541.1884872809883	37.5
133	420.0	0.8113865462514644	542.1451324684843	37.5
133	424.0	0.809532858023838	545.1447599451109	37.5
133	428.0	0.8133867559838734	544.1714922009868	37.5
133	432.0	0.81348438772198	542.4972151894439	37.5
133	436.0	0.8171882701883426	543.4023677115251	37.5
133	440.0	0.8177073343892538	543.6973248239829	37.5
133	444.0	0.8163316823550081	545.8798887948203	37.5
133	448.0	0.822653643436978	542.984829516239	37.5
133	452.0	0.8223520055700236	544.3124786539056	37.5
133	456.0	0.8259117514228191	542.8623781662546	37.5
133	460.0	0.8266948189608703	543.3431550226832	37.5
133	464.0	0.8309935608531586	543.2509604199383	37.5
133	468.0	0.8366758165388383	544.9947149724009	37.5
133	472.0	0.8367052948881076	544.7908831864854	37.5
133	476.0	0.8352737154546255	545.0083872695011	37.5
133	480.0	0.838486243202766	544.2264132452062	37.5
133	484.0	0.8436271216638365	542.74176322614	37.5
133	488.0	0.8394675597720616	543.905216342214	37.5
133	492.0	0.8402812703223456	540.3083307572698	37.5
133	496.0	0.842408832538042	540.2795982112523	37.5
133	500.0	0.8418406420850522	540.3541834250117	37.5
133	504.0	0.845873741837339	541.1639506389197	37.5
133	508.0	0.8446778898884525	541.0453013130489	37.5
133	512.0	0.8473442800798627	540.2541217980604	37.5
133	516.0	0.8452134780922055	540.5477080929128	37.5
133	520.0	0.8499914007386031	540.182980642206	37.5
133	524.0	0.8484565507121121	540.5488391941349	37.5
133	528.0	0.850341257951403	539.7683356399162	37.5
133	532.0	0.8539370834798921	540.5301884143001	37.5
133	536.0	0.8546809238002463	540.1500200951715	37.5
133	540.0	0.8576318673964228	540.0226784581916	37.5
133	544.0	0.8573951053125828	539.8802875137934	37.5
133	548.0	0.8579010590906032	540.6138495825462	37.5
133	552.0	0.8575665931409341	541.092576446731	37.5
133	556.0	0.8551589375206842	541.1290177168258	37.5
133	560.0	0.8589654402614598	539.9515574366474	37.5
133	564.0	0.8592320247707481	540.3395086456297	37.5
133	568.0	0.8650834153168167	541.0557652245578	37.5
133	572.0	0.8601109551803252	537.6327141008154	37.5
133	576.0	0.8644453345316618	539.7542418714806	37.5
133	580.0	0.8627770131165745	540.1660519524821	37.5
133	584.0	0.8647255296164825	540.239287433065	37.5
133	588.0	0.864434218808829	539.3277989143605	37.5
133	592.0	0.8604311755966848	539.3472359378444	37.5
133	596.0	0.8670779578108714	539.9234383434259	37.5
133	600.0	0.8670854814043474	539.8779430960033	37.5
133	604.0	0.8668532455379339	541.6771701950045	37.5
133	608.0	0.8692029045604587	540.1100840185168	37.5
133	612.0	0.867389249945588	539.7048156466551	37.5
133	616.0	0.8692460975362358	540.3295279609091	37.5
133	620.0	0.8703207679326318	539.9607551540171	37.5
133	624.0	0.8721283733992078	540.6653138017093	37.5
133	628.0	0.8737538636462236	539.8181855277788	37.5
133	632.0	0.873450378874457	541.5843435734755	37.5
133	636.0	0.8767684923498071	539.8267156006458	37.5
133	640.0	0.8796371576372466	539.7136407175809	37.5
133	644.0	0.8798681567129741	538.548025431583	37.5
133	648.0	0.8729093114320657	538.8672110325106	37.5
133	652.0	0.8796498435750191	538.5159748423575	37.5
133	656.0	0.8746888290458134	538.1801524939368	37.5
133	660.0	0.8779389191960456	537.6694623611297	37.5
133	664.0	0.8838475898040294	539.0120324343637	37.5
133	668.0	0.8814790833632454	539.8222297712616	37.5
135	0.0	0.9533442373598137	1224.8035331048725	37.5
135	4.0	0.9654440096282638	1223.3295260456446	37.5
135	8.0	0.9193252582218321	1231.413829807587	37.5
135	12.0	0.8505763561412746	1234.2528757418395	37.5
135	16.0	0.8238481022795212	1233.0024778300203	37.5
135	20.0	0.8119100442414353	1223.646887389274	37.5
135	24.0	0.8108641463512092	1206.1919307924993	37.5
135	28.0	0.8135742025299862	1206.7764343196875	37.5
135	32.0	0.8098551830582066	1206.0571111886445	37.5
135	36.0	0.8142441017238313	1211.900096660347	37.5
135	40.0	0.82343229358803	1210.8908476795475	37.5
135	44.0	0.8227882405645038	1226.2888370011808	37.5
135	48.0	0.8295410933385078	1225.8303094404475	37.5
135	52.0	0.8329039913492094	1223.648783133779	37.5
135	56.0	0.8449347257955323	1224.0734772591295	37.5
135	60.0	0.8446103173682007	1223.4965587702593	37.5
135	64.0	0.8596261962583286	1223.5170438905975	37.5
135	68.0	0.8622943459067941	1228.4326366278422	37.5
135	72.0	0.8616948527134504	1226.0964976680152	37.5
135	76.0	0.8708109372517497	1230.9565241488608	37.5
135	80.0	0.8727954980050823	1237.4986781709924	37.5
135	84.0	0.8695884873701268	1245.5533877751689	37.5
135	88.0	0.87423888613674	1242.0954540744588	37.5
135	92.0	0.8719232281818949	1236.755574054711	37.5
135	96.0	0.8744679473608825	1236.6310041536226	37.5
135	100.0	0.8802005543090937	1238.9561962721596	37.5
135	104.0	0.8812512575588961	1239.5102210769485	37.5
135	108.0	0.8801351512730702	1240.053324932611	37.5
135	112.0	0.8847019710937548	1242.8553315823187	37.5
135	116.0	0.8846801429026642	1242.6282269019498	37.5
135	120.0	0.8930761686789799	1243.645400693974	37.5
135	124.0	0.8899757842809872	1244.1833830688076	37.5
135	128.0	0.8943918082256838	1247.5313666867562	37.5
135	132.0	0.9020678012527594	1249.2390968797697	37.5
135	136.0	0.9092283517608255	1249.2866456465345	37.5
135	140.0	0.9176469826115301	1249.9121359333033	37.5
135	144.0	0.9468245113961389	1250.612733432377	37.5
135	148.0	0.9905466236771637	1251.0836498330452	37.5
135	152.0	0.9873008540539001	1249.8342125123347	37.5
135	156.0	0.9208488772536132	1248.207541898129	37.5
135	160.0	0.8538821862911439	1250.614661378967	37.5
135	164.0	0.8380252043439539	1252.1204195247162	37.5
135	168.0	0.8307603097223497	1249.968505178455	37.5
135	172.0	0.8233407693386705	1248.5829738090388	37.5
135	176.0	0.8193423990108907	1259.0309567049626	37.5
135	180.0	0.8224148647367201	1261.1572761413042	37.5
135	184.0	0.8181095180189913	1256.8365706443544	37.5
135	188.0	0.8270505888167964	1258.217648281414	37.5
135	192.0	0.8272794454380046	1258.506340557938	37.5
135	196.0	0.8263349192104874	1261.7928263472015	37.5
135	200.0	0.8337694099238369	1257.865922429404	37.5
135	204.0	0.8410589316158162	1257.8123762398388	37.5
135	208.0	0.8413171306120658	1258.6391139735692	37.5
135	212.0	0.8417388977415241	1256.7451284501658	37.5
135	216.0	0.8470349848355085	1255.2035577091424	37.5
135	220.0	0.8502598332146994	1252.035910330149	37.5
135	224.0	0.8551628417366549	1255.9225846797349	37.5
135	228.0	0.852923297070259	1244.1805080380896	37.5
135	232.0	0.8542964282798458	1240.1025508772043	37.5
135	236.0	0.8629622842479194	1235.2624689439244	37.5
135	240.0	0.8657368520313972	1235.3056814385095	37.5
135	244.0	0.8662012280352506	1235.5459412311263	37.5
135	248.0	0.8640380307719985	1235.7122968495455	37.5
135	252.0	0.8675366372672659	1234.2138346133097	37.5
135	256.0	0.8699279332831389	1234.5899581414508	37.5
135	260.0	0.8699877851076775	1233.276432545565	37.5
135	264.0	0.8755738882826329	1234.3509849542315	37.5
135	268.0	0.8736432449492294	1233.8260277350628	37.5
135	272.0	0.8738498086489743	1235.1917071845844	37.5
135	276.0	0.8785977812176975	1235.756730646507	37.5
135	280.0	0.872660030773603	1236.4052048732417	37.5
135	284.0	0.8774161193184014	1236.8295664405737	37.5
135	288.0	0.8804453258512399	1235.6703207891155	37.5
135	292.0	0.8738836337336169	1236.5707238018508	37.5
135	296.0	0.8785394951764347	1236.5021675773146	37.5
135	300.0	0.881243334309436	1237.5077712624916	37.5
135	304.0	0.8825719577143282	1238.1129946864808	37.5
135	308.0	0.8852228869263774	1237.1395854673158	37.5
135	312.0	0.8875424137820207	1237.905463404229	37.5
135	316.0	0.8881176040745938	1235.494541565052	37.5
135	320.0	0.8859397356238211	1236.942918919121	37.5
135	324.0	0.8958117244851034	1237.4868189535443	37.5
135	328.0	0.8902627605103058	1238.6360279919577	37.5
135	332.0	0.8933980470124869	1241.172626789231	37.5
135	336.0	0.8928230838365758	1241.7631608199304	37.5
135	340.0	0.8953911884722674	1242.370706246906	37.5
135	344.0	0.8991468529020723	1240.9752747165548	37.5
135	348.0	0.9012164233022443	1242.1614701347255	37.5
135	352.0	0.9034827540967533	1243.069628117218	37.5
135	356.0	0.9003767509460933	1241.6930337626516	37.5
135	360.0	0.9096095546659619	1240.714675257858	37.5
135	364.0	0.9107406112814581	1239.8101255673828	37.5
135	368.0	0.9148573846211236	1240.8321949236788	37.5
135	372.0	0.9106177981197997	1243.0487022362431	37.5
135	376.0	0.9146213119728255	1244.1355693462117	37.5
135	380.0	0.919489385379816	1243.3954735162638	37.5
135	384.0	0.9290266422534817	1242.548710365829	37.5
135	388.0	0.9729860948092199	1241.3639066909902	37.5
135	392.0	0.9849585086838739	1240.7555630556894	37.5
135	396.0	0.9742762938924572	1241.4823032604413	37.5
135	400.0	0.9085089464970565	1241.9684456307025	37.5
135	404.0	0.8577669241168108	1243.4126745485946	37.5
135	408.0	0.8292965707879567	1244.4643143813605	37.5
135	412.0	0.8138993380752346	1245.4362719602148	37.5
135	416.0	0.8145665354427377	1246.9485818067935	37.5
135	420.0	0.8120930321583265	1244.9015992452455	37.5
135	424.0	0.8195415697533446	1251.425531163503	37.5
135	428.0	0.8193733678527174	1248.7524295549115	37.5
135	432.0	0.8222427000619712	1248.8820876435009	37.5
135	436.0	0.8220300423821371	1251.7156138601915	37.5
135	440.0	0.8232435593955773	1243.3709218591862	37.5
135	444.0	0.8257443950757222	1247.2316863541505	37.5
135	448.0	0.8287487334254584	1245.816885469049	37.5
135	452.0	0.8278248873292868	1246.099374358088	37.5
135	456.0	0.8354788995878252	1252.6543436182424	37.5
135	460.0	0.8333663491368121	1253.4395711880506	37.5
135	464.0	0.8362026191486567	1253.5894711043995	37.5
135	468.0	0.8416018207591869	1253.680189023709	37.5
135	472.0	0.8413581038632187	1253.8995053114495	37.5
135	476.0	0.8418073144374186	1254.927907720838	37.5
135	480.0	0.8419050928424627	1258.3457871203848	37.5
135	484.0	0.8459539989334734	1257.327844137119	37.5
135	488.0	0.8424117880815127	1265.3198649352826	37.5
135	492.0	0.8443260624010143	1255.7357632298815	37.5
135	496.0	0.8488337812677147	1255.218366144566	37.5
135	500.0	0.8453950230979695	1255.8053614164403	37.5
135	504.0	0.8532068286605863	1254.1277390349687	37.5
135	508.0	0.8509046453070457	1255.3447604980072	37.5
135	512.0	0.8518937243667126	1254.541600718094	37.5
135	516.0	0.8539962529133184	1254.1955030564543	37.5
135	520.0	0.8544540997184703	1254.2667846538304	37.5
135	524.0	0.8528351150689049	1255.2174911894972	37.5
135	528.0	0.8615442822554571	1251.3952916458431	37.5
135	532.0	0.8608235956886051	1254.6542008670883	37.5
135	536.0	0.8629845228451113	1252.7064969234598	37.5
135	540.0	0.8602633002011982	1254.344510043794	37.5
135	544.0	0.8581198466105138	1255.9754983082776	37.5
135	548.0	0.862085928125167	1253.6819326476125	37.5
135	552.0	0.8683516662581928	1254.91552536654	37.5
135	556.0	0.8629514171398769	1254.244887405725	37.5
135	560.0	0.8690920339750762	1254.6950188444252	37.5
135	564.0	0.8637623314180294	1254.7349805813192	37.5
135	568.0	0.8656249444282826	1254.343074752361	37.5
135	572.0	0.8674443502710326	1262.8891343379723	37.5
135	576.0	0.8671132045430487	1262.5363177706954	37.5
135	580.0	0.8666817796875966	1261.9967340925907	37.5
135	584.0	0.8741242563133019	1260.8749071658	37.5
135	588.0	0.8685637947057313	1261.899669445236	37.5
135	592.0	0.8696230821609979	1263.5094224563022	37.5
135	596.0	0.8683912972033558	1266.0381918491737	37.5
135	600.0	0.8685432081283122	1267.2638091444485	37.5
135	604.0	0.8702398858456679	1267.3428159519806	37.5
135	608.0	0.8727128878899136	1267.1478112885432	37.5
135	612.0	0.8732244770238201	1267.550592788099	37.5
135	616.0	0.8717841739116295	1269.2924093237853	37.5
135	620.0	0.8735893507835037	1267.7324655801808	37.5
135	624.0	0.8741455257603366	1269.3330379485917	37.5
135	628.0	0.877962944443996	1269.7993663573725	37.5
135	632.0	0.8725286706567491	1268.8202515101862	37.5
135	636.0	0.8710410243507861	1265.6348967315264	37.5
135	640.0	0.8793248831757026	1265.3344301733691	37.5
135	644.0	0.8793544821791661	1265.149664688462	37.5
135	648.0	0.8774190264881538	1266.3360537939736	37.5
135	652.0	0.8814476686517202	1265.532995041	37.5
135	656.0	0.8797955697792582	1264.8744319184698	37.5
135	660.0	0.8839122130552046	1266.1958530980096	37.5
135	664.0	0.8873228444508361	1265.3219711783904	37.5
135	668.0	0.8811722317239734	1268.269771217905	37.5
136	8.0	0.9564702425157312	801.9366852540915	37.5
136	12.0	0.8686282290281618	808.6130891664352	37.5
136	16.0	0.8422447305105913	808.4327411876619	37.5
136	20.0	0.8310934883853508	803.7781024873989	37.5
136	24.0	0.8321993210895225	833.6854034473902	37.5
136	28.0	0.8341961943208785	819.3770351203128	37.5
136	32.0	0.830889719403705	812.451519826481	37.5
136	36.0	0.839516252553298	809.9428637188242	37.5
136	40.0	0.8461629037444317	822.3831428647776	37.5
136	44.0	0.8506264614222988	823.9873756380518	37.5
136	48.0	0.8598933502867775	824.4087437898608	37.5
136	52.0	0.8608291636972702	822.2699846264555	37.5
136	56.0	0.8746718762908154	821.6296967926623	37.5
136	60.0	0.880458338068948	825.8180397416506	37.5
136	64.0	0.8875302455962296	817.9865243797092	37.5
136	68.0	0.8944852258399912	824.0014601316991	37.5
136	72.0	0.9000100514406724	825.0579703471078	37.5
136	76.0	0.9060442325783071	823.6159888990024	37.5
136	80.0	0.9033223420532459	826.7887002357978	37.5
136	84.0	0.9087851272598904	828.2792200339014	37.5
136	88.0	0.9152601723799715	834.1253099928049	37.5
136	92.0	0.9190411556597152	834.9146565324876	37.5
136	96.0	0.9211195528302375	834.1265675201457	37.5
136	100.0	0.9208409352822395	836.8798569293075	37.5
136	104.0	0.9264446055094725	831.5047891154529	37.5
136	108.0	0.92405305081832	835.3782775276229	37.5
136	112.0	0.9281616385938707	832.420564908501	37.5
136	116.0	0.9346660521017367	827.3947449043463	37.5
136	120.0	0.930641755518549	827.8046211792135	37.5
136	124.0	0.9364591984745844	821.6960523974803	37.5
136	128.0	0.9427955696573027	828.784684544957	37.5
136	132.0	0.9486511993212817	828.724256128305	37.5
136	136.0	0.9551404994249822	828.3934194628287	37.5
136	140.0	0.9597136487926091	827.5508512386976	37.5
136	144.0	0.9761881747305039	831.1493265971754	37.5
136	148.0	1.0362043400317411	829.4790646064114	37.5
136	152.0	1.0574744453585856	835.9831087736792	37.5
136	156.0	1.0347613189828149	840.6336017373807	37.5
136	160.0	0.9247784025070916	840.8646185297716	37.5
136	164.0	0.8757589004480336	837.9221896275154	37.5
136	168.0	0.8593505088073073	837.7252280616826	37.5
136	172.0	0.8513439472837874	843.0022746934266	37.5
136	176.0	0.8541515076766341	841.025192368908	37.5
136	180.0	0.8526375969495934	827.8310994160132	37.5
136	184.0	0.8458664586688353	825.2392020528931	37.5
136	188.0	0.8529043415271861	819.3181118448747	37.5
136	192.0	0.8530352426053186	817.3826367483878	37.5
136	196.0	0.8592476630636825	821.8731169839541	37.5
136	200.0	0.864336437039526	824.2610405728664	37.5
136	204.0	0.8692990752205333	812.5151661118252	37.5
136	208.0	0.8737646879051633	820.1745017573769	37.5
136	212.0	0.8748621445058213	814.2347750557083	37.5
136	216.0	0.882982703775159	814.8821019564223	37.5
136	220.0	0.8822773991901024	810.3335654264653	37.5
136	224.0	0.8869606605023657	812.1008224178946	37.5
136	228.0	0.8872125988775433	803.7007606657681	37.5
136	232.0	0.8876977675139092	798.838219726161	37.5
136	236.0	0.891976920850759	796.5859624964786	37.5
136	240.0	0.8956002148773996	801.300143841095	37.5
136	244.0	0.8971155922204453	798.1786264408361	37.5
136	248.0	0.8978427053871825	797.772687382367	37.5
136	252.0	0.8978414097011662	794.7552143842104	37.5
136	256.0	0.8991813310870723	797.5038011130716	37.5
136	260.0	0.9022671237879347	797.3653607171336	37.5
136	264.0	0.9040526694884082	795.2615799123631	37.5
136	268.0	0.9033641951486105	795.3987117291415	37.5
136	272.0	0.9067482239574943	799.139879496779	37.5
136	276.0	0.910037046123957	796.7931848489509	37.5
136	280.0	0.9092739932475961	799.6541338978711	37.5
136	284.0	0.9121340213447497	798.7310579189063	37.5
136	288.0	0.9186340647116523	797.8197037352016	37.5
136	292.0	0.9120703780629459	798.6932839619162	37.5
136	296.0	0.9165664516706018	797.6360934395941	37.5
136	300.0	0.9182682883614275	795.3709807979751	37.5
136	304.0	0.9221755635124704	795.3558928080919	37.5
136	308.0	0.922577075164676	795.5881969278392	37.5
136	312.0	0.9206417579875744	795.9224952336655	37.5
136	316.0	0.9235137259341465	799.3649964661303	37.5
136	320.0	0.9249078578781962	798.0933012164033	37.5
136	324.0	0.9269013494528543	797.8710672793848	37.5
136	328.0	0.9241842712854018	798.0366364994067	37.5
136	332.0	0.9273952633223224	795.8412608721658	37.5
136	336.0	0.929672840072358	798.4130768513495	37.5
136	340.0	0.9302779274577844	797.129494383856	37.5
136	344.0	0.9287101703510137	798.1869730886943	37.5
136	348.0	0.9316332533392137	799.5916058062629	37.5
136	352.0	0.9378905717934297	797.1883664539434	37.5
136	356.0	0.9335412719888184	800.215059543824	37.5
136	360.0	0.9394036909789374	800.1136067849616	37.5
136	364.0	0.9415111183715748	798.6348246525613	37.5
136	368.0	0.9424752856728432	800.6678745567449	37.5
136	372.0	0.9480816352126905	803.202602820388	37.5
136	376.0	0.950141225169423	803.6571258052752	37.5
136	380.0	0.9525002478203931	807.0340689705982	37.5
136	384.0	0.9569346712251698	802.4217401488218	37.5
136	388.0	0.951820336624491	805.2469343721717	37.5
136	392.0	0.9465070305462493	801.0362341284788	37.5
136	396.0	0.9476001170059438	802.0665970382407	37.5
136	400.0	0.9527356618951954	803.2366349160087	37.5
136	404.0	0.966686119273688	805.3170972872393	37.5
136	408.0	0.9568642584219269	805.6802943879702	37.5
136	412.0	0.9919281414199956	807.5628686580625	37.5
136	416.0	1.040023498631323	807.0622203208699	37.5
136	420.0	1.0543303306002993	809.545210841601	37.5
136	424.0	1.020618183725011	819.7127915541437	37.5
136	428.0	0.9141382733972794	816.0880527202654	37.5
136	432.0	0.8675392051262011	814.2737351824853	37.5
136	436.0	0.8530283130842217	815.1737841504201	37.5
136	440.0	0.8441223089172596	809.541728305807	37.5
136	444.0	0.8379462121516341	811.6287590246043	37.5
136	448.0	0.8337583734479812	809.4678097244908	37.5
136	452.0	0.8309934838573676	810.5547097346753	37.5
136	456.0	0.8370475647440327	811.7963175484695	37.5
136	460.0	0.8328247649126711	812.7388274764013	37.5
136	464.0	0.8326353970887573	817.167156394851	37.5
136	468.0	0.8425919358176814	813.9560710622775	37.5
136	472.0	0.8455503701247478	810.355777381434	37.5
136	476.0	0.8464134519034889	815.4287649350536	37.5
136	480.0	0.853189594533413	816.1486059838259	37.5
136	484.0	0.8590343508704709	820.9372126810354	37.5
136	488.0	0.8572776371925124	828.4840471333197	37.5
136	492.0	0.8629313559388757	833.8489887020304	37.5
136	496.0	0.8607800029242584	834.9827399418272	37.5
136	500.0	0.8668946414785618	836.4789801329345	37.5
136	504.0	0.8700027010881435	839.1130442929954	37.5
136	508.0	0.871124557642515	833.5928882151654	37.5
136	512.0	0.8706335200283938	832.5174128223151	37.5
136	516.0	0.872878997052542	839.4372563283628	37.5
136	520.0	0.8751415384366433	835.466318915506	37.5
136	524.0	0.8769442525480453	838.2123337875408	37.5
136	528.0	0.8788159264433433	833.8297634135793	37.5
136	532.0	0.8818905856898459	835.4915167460637	37.5
136	536.0	0.8869293371593024	838.545162496907	37.5
136	540.0	0.8875944359447469	838.9090465930906	37.5
136	544.0	0.8890001175470574	837.1759654325194	37.5
136	548.0	0.8879948600128866	834.3536561032965	37.5
136	552.0	0.8869401262399493	835.1563209540767	37.5
136	556.0	0.8908587169345586	835.6567422568324	37.5
136	560.0	0.8918834939289533	836.1260214879308	37.5
136	564.0	0.8939531248048044	831.7720100677992	37.5
136	568.0	0.8951032311989763	832.1627878720573	37.5
136	572.0	0.8969404902341858	830.5654254000181	37.5
136	576.0	0.8934860808428458	828.9467666975271	37.5
136	580.0	0.8962916382544177	831.0491956194244	37.5
136	584.0	0.9039389736879831	830.8880791773402	37.5
136	588.0	0.9004205469340752	830.1706646188404	37.5
136	592.0	0.8990687736393326	831.7925496135698	37.5
136	596.0	0.8982815289112087	829.2778606386977	37.5
136	600.0	0.8964277876987609	828.3959535354263	37.5
136	604.0	0.904156881186187	831.2353802634026	37.5
136	608.0	0.9071955908207153	832.34231996662	37.5
136	612.0	0.9003512006533294	833.1992350227761	37.5
136	616.0	0.9005120163868674	828.4556088045107	37.5
136	620.0	0.9051937689599884	828.1084661120451	37.5
136	624.0	0.9039523937500643	829.0506731204102	37.5
136	628.0	0.9015495495280895	828.6954655467125	37.5
136	632.0	0.9054212392455716	833.2873740168554	37.5
136	636.0	0.9065227278215233	831.1610272693854	37.5
136	640.0	0.9066260293784514	830.6387407277339	37.5
136	644.0	0.9090402770845746	832.0546121618305	37.5
136	648.0	0.9093345381939653	832.7530700799359	37.5
136	652.0	0.9103913628887593	830.6800026082693	37.5
136	656.0	0.9131062658880804	831.0356814280007	37.5
136	660.0	0.9127080417439479	831.8076920810023	37.5
136	664.0	0.9230209810760998	833.5748363121467	37.5
136	668.0	0.9210388669728462	832.3162117515037	37.5
137	0.0	0.9253855303013978	499.0156634920049	37.5
137	4.0	0.9356453922134276	486.0810261957283	37.5
137	8.0	0.8985444237128591	481.4145414185994	37.5
137	12.0	0.8286139417967543	484.227572719864	37.5
137	16.0	0.8028701112400233	484.23546806518266	37.5
137	20.0	0.7923089047603928	479.7451358652026	37.5
137	24.0	0.790519325564269	469.6619823057713	37.5
137	28.0	0.7836342660555685	464.443467536988	37.5
137	32.0	0.7839258884551255	464.58708261717135	37.5
137	36.0	0.791621986360667	468.89931165203103	37.5
137	40.0	0.7922865274557841	466.407924595118	37.5
137	44.0	0.8008063709202196	450.7748199646296	37.5
137	48.0	0.8000614375036019	449.2376258428619	37.5
137	52.0	0.8041539900062458	449.1409940035997	37.5
137	56.0	0.8126197009507691	452.4631119609677	37.5
137	60.0	0.8171340500946314	458.7397183340848	37.5
137	64.0	0.824886751730749	447.6718959162279	37.5
137	68.0	0.8201095828928999	440.473253798613	37.5
137	72.0	0.8275727106646917	446.7320286661211	37.5
137	76.0	0.8317919972552799	440.65486341810265	37.5
137	80.0	0.8387722504633383	444.29012013031	37.5
137	84.0	0.8398932631872001	435.533190202468	37.5
137	88.0	0.8435214101742305	438.4631443849871	37.5
137	92.0	0.8443076648977325	444.291555628467	37.5
137	96.0	0.8498065443701076	442.07634832202376	37.5
137	100.0	0.8559539475589314	444.5278346069941	37.5
137	104.0	0.8562297542102391	447.9030943571095	37.5
137	108.0	0.8592553419991699	443.1540913985625	37.5
137	112.0	0.8597095960731577	441.4224842774138	37.5
137	116.0	0.8596019748803976	440.9025334001028	37.5
137	120.0	0.8633817501512183	440.1923214144821	37.5
137	124.0	0.8637085677931785	439.6084231376228	37.5
137	128.0	0.8669792216417406	449.0611802059815	37.5
137	132.0	0.8772957653225778	447.9023808349983	37.5
137	136.0	0.8787164968808598	449.8943561296401	37.5
137	140.0	0.9067681391144634	449.9211435571439	37.5
137	144.0	0.9455282394989927	450.8027479703409	37.5
137	148.0	0.9453829258404216	448.3494887887967	37.5
137	152.0	0.8906419873912765	446.1273264199101	37.5
137	156.0	0.830356302530851	447.97276836525066	37.5
137	160.0	0.8116803425749326	450.44126205750354	37.5
137	164.0	0.8017361583789717	452.9323903020378	37.5
137	168.0	0.7982450075706355	449.7778592508445	37.5
137	172.0	0.8016393520161136	453.0877137336043	37.5
137	176.0	0.8018370163849533	453.7553100135577	37.5
137	180.0	0.8023245147455571	448.10555457254907	37.5
137	184.0	0.7920272855903228	438.3872552120197	37.5
137	188.0	0.7973836932647358	438.86151193921296	37.5
137	192.0	0.7995485713857889	440.09685281557176	37.5
137	196.0	0.7998295285603753	439.6645606938389	37.5
137	200.0	0.8050899231973084	438.0605656333611	37.5
137	204.0	0.8101420337943873	438.92281672614814	37.5
137	208.0	0.8173910246589632	438.3696689396162	37.5
137	212.0	0.8097785447817747	437.9059792576609	37.5
137	216.0	0.8175619934811006	439.88443706312455	37.5
137	220.0	0.8218076049684456	441.3930393391077	37.5
137	224.0	0.8267878943798073	440.9984050203565	37.5
137	228.0	0.8234853099515017	441.8475373332333	37.5
137	232.0	0.829241377422133	441.4957225523273	37.5
137	236.0	0.8362515192728531	442.38150538467954	37.5
137	240.0	0.8334955406306666	441.26500652267055	37.5
137	244.0	0.8343142332457258	441.3673084435136	37.5
137	248.0	0.8351122457294393	443.8905217361824	37.5
137	252.0	0.8327279891965967	443.6811291184052	37.5
137	256.0	0.8407152217310941	445.45888491701714	37.5
137	260.0	0.8373041121355258	443.7750214339935	37.5
137	264.0	0.8399070968881794	444.083955637124	37.5
137	268.0	0.8431119384948493	443.8351926225778	37.5
137	272.0	0.8430609990708967	441.92494991919176	37.5
137	276.0	0.8441074332581955	444.8005211590371	37.5
137	280.0	0.8410381571293095	444.2026721705796	37.5
137	284.0	0.844758259165782	442.999519213828	37.5
137	288.0	0.8461629148483765	443.9735049250264	37.5
137	292.0	0.8448581351590296	441.9847256927192	37.5
137	296.0	0.8487914636566843	440.8158843668946	37.5
137	300.0	0.8515925614663543	439.3479242769718	37.5
137	304.0	0.8515029410923252	441.717424696726	37.5
137	308.0	0.8532212844527768	442.5532129268079	37.5
137	312.0	0.8515356521810012	443.4035985264017	37.5
137	316.0	0.8595026988262859	442.057393774001	37.5
137	320.0	0.8510459753480648	441.2446882974888	37.5
137	324.0	0.8583963378753497	441.4041521526295	37.5
137	328.0	0.8558733293669131	443.234078986804	37.5
137	332.0	0.861245604815063	444.3536737791312	37.5
137	336.0	0.858370930022776	445.73602610349707	37.5
137	340.0	0.8583447027054628	444.644554919692	37.5
137	344.0	0.8631230291737213	443.3247507641237	37.5
137	348.0	0.8613837326114226	444.9073398776152	37.5
137	352.0	0.8696325492978838	443.81360560518254	37.5
137	356.0	0.8645471034328943	444.0006770520803	37.5
137	360.0	0.8734180929263035	442.627606142456	37.5
137	364.0	0.8694793928603564	443.54635775857366	37.5
137	368.0	0.8817789920544005	444.5621411892429	37.5
137	372.0	0.8906978970219461	452.5777743686108	37.5
137	376.0	0.924272955216889	462.9767096261307	37.5
137	380.0	0.9464793258097334	461.8893486995561	37.5
137	384.0	0.9345256831655776	459.7967607773255	37.5
137	388.0	0.8796333505473365	459.0654525911468	37.5
137	392.0	0.8235852196951997	454.3252596706514	37.5
137	396.0	0.8106386966317614	459.42067428983785	37.5
137	400.0	0.8062519790788143	459.1030699423161	37.5
137	404.0	0.8095357693630109	464.3323981570632	37.5
137	408.0	0.7949481543167672	461.4801013198394	37.5
137	412.0	0.7888346327900919	461.19518751548	37.5
137	416.0	0.7958676138298956	465.1059477298924	37.5
137	420.0	0.795317593902803	460.0667487092741	37.5
137	424.0	0.7977737107037872	470.7174237120034	37.5
137	428.0	0.7930323354014495	472.3402002972162	37.5
137	432.0	0.7985793644626555	469.8297772432272	37.5
137	436.0	0.7966226013619304	474.1016595520637	37.5
137	440.0	0.8006843807886221	468.5548669932385	37.5
137	444.0	0.8005149273037759	470.2990496208605	37.5
137	448.0	0.8055823333942274	469.5142273954893	37.5
137	452.0	0.8049100015456419	468.6596899340118	37.5
137	456.0	0.8078259976448129	469.86860880399416	37.5
137	460.0	0.8067954443009316	471.41371232795706	37.5
137	464.0	0.8067297036257394	470.6033927717549	37.5
137	468.0	0.8077630273901474	472.7813750250928	37.5
137	472.0	0.8109856877263413	474.16126001918656	37.5
137	476.0	0.8120619065053265	471.64453712078273	37.5
137	480.0	0.8136555187591088	472.0349216519154	37.5
137	484.0	0.8186457710513578	472.180421860712	37.5
137	488.0	0.8168918553270262	476.6900475050055	37.5
137	492.0	0.8213701508079387	477.5778418581304	37.5
137	496.0	0.8246321944382925	476.8472731499151	37.5
137	500.0	0.8250349172667514	475.3782646216433	37.5
137	508.0	0.8278772127911179	473.7918652678708	37.5
137	512.0	0.824101118386858	475.81919148827313	37.5
137	516.0	0.830387117474813	474.5324570494179	37.5
137	520.0	0.8290647791833802	474.83863168619433	37.5
137	524.0	0.8286097317840143	475.9442415981369	37.5
137	528.0	0.8317444690460597	474.8520046060703	37.5
137	532.0	0.8287065642862336	475.8322247964187	37.5
137	536.0	0.8291097553440815	476.702141178864	37.5
137	540.0	0.8298467939562553	474.8221658248042	37.5
137	544.0	0.8315668541577996	475.2466501804984	37.5
137	548.0	0.8366253378771171	474.4443219269304	37.5
137	552.0	0.8353171765310722	472.9951783785365	37.5
137	556.0	0.8383161272703201	475.3758403499621	37.5
137	560.0	0.8364900521946015	473.8933412587704	37.5
137	564.0	0.8350888432638734	474.47186612105565	37.5
137	568.0	0.8387860800985187	474.74000492918543	37.5
137	572.0	0.8411122112185798	473.94514151747006	37.5
137	576.0	0.8382188592762223	474.7796839736233	37.5
137	580.0	0.8409344792096638	474.3131698903483	37.5
137	584.0	0.836338176979671	475.0866553764383	37.5
137	588.0	0.843358671902436	473.7991536016347	37.5
137	592.0	0.8360028597686272	475.7593482134248	37.5
137	596.0	0.8414067667132755	475.8472006756807	37.5
137	600.0	0.8434890543726655	476.7187208910435	37.5
137	604.0	0.8386053893615725	476.27587524970926	37.5
137	608.0	0.8430444576247881	477.2241125298494	37.5
137	612.0	0.8420422321589387	475.63398651333097	37.5
137	616.0	0.8484673734136453	474.3401260009392	37.5
137	620.0	0.8464535383529551	474.2633146486635	37.5
137	624.0	0.8455622572395446	476.2105677802467	37.5
137	628.0	0.8456231205885774	478.0135152354811	37.5
137	632.0	0.8457913125186566	474.7860005034715	37.5
137	636.0	0.8460654283416152	475.3049386153413	37.5
137	640.0	0.8460157375293665	477.4383452298045	37.5
137	644.0	0.8504132374279403	474.0129444696793	37.5
137	648.0	0.853170217624073	474.5961384924931	37.5
137	652.0	0.8496074277192266	473.53306455095486	37.5
137	656.0	0.85091253263118	472.5978628342518	37.5
137	660.0	0.8536501333331588	474.92115716634834	37.5
137	664.0	0.8554735161531997	474.78480045053726	37.5
137	668.0	0.8541158005301569	475.83832536344073	37.5
138	0.0	0.9658218170787997	418.688612988138	37.5
138	4.0	0.9409027383969676	408.37847272742727	37.5
138	8.0	0.8629580861039643	408.9390294670277	37.5
138	12.0	0.8235223876253347	409.9023962969465	37.5
138	16.0	0.8119444908848119	410.1189600608545	37.5
138	20.0	0.8009180903262486	401.6401282756571	37.5
138	24.0	0.8010705623780494	393.5122550770424	37.5
138	28.0	0.8044563404498026	390.4578525243064	37.5
138	32.0	0.8022069257999752	388.2519670648421	37.5
138	36.0	0.8060927468463903	387.6645223984184	37.5
138	40.0	0.8157923381007851	387.32646417294205	37.5
138	44.0	0.8199745743631536	375.1022419374363	37.5
138	48.0	0.8305032437889277	375.2130621327098	37.5
138	52.0	0.8331436787116934	375.12326112995066	37.5
138	56.0	0.8389517114634946	375.2951999113248	37.5
138	60.0	0.8435933848074046	374.5726929526323	37.5
138	64.0	0.8455253886646791	369.3615669521469	37.5
138	68.0	0.8525039688761278	364.4018927101565	37.5
138	72.0	0.8587382464483425	368.05897804736543	37.5
138	76.0	0.8577849427726345	362.086246174524	37.5
138	80.0	0.8666508515999923	368.5695945186286	37.5
138	84.0	0.8642806857933016	359.5562566754783	37.5
138	88.0	0.87286677553527	361.8376170498987	37.5
138	92.0	0.8750183009377336	365.83613277704575	37.5
138	96.0	0.8786004231999226	365.6619101211653	37.5
138	100.0	0.8789547801565952	367.3119061802219	37.5
138	104.0	0.8789827292036774	370.6432670621215	37.5
138	108.0	0.8871285792690513	365.5723721367674	37.5
138	112.0	0.8869730084084063	365.4016383766594	37.5
138	116.0	0.8905661600739797	363.57949348688607	37.5
138	120.0	0.8909017358296063	363.8350769071816	37.5
138	124.0	0.8968686804334706	362.931055384181	37.5
138	128.0	0.9052213578250441	370.8177505137885	37.5
138	132.0	0.9107409872859918	371.0612088139355	37.5
138	136.0	0.9421775816550775	370.7024161357792	37.5
138	140.0	0.9890064368037974	371.0842214624046	37.5
138	144.0	0.9868266582692055	371.5649904439989	37.5
138	148.0	0.9289949554552971	371.8946954997711	37.5
138	152.0	0.8620652434610355	373.33167205862094	37.5
138	156.0	0.8380957079672634	374.59736283456726	37.5
138	160.0	0.8233972964640395	374.2312100553913	37.5
138	164.0	0.8174421323408023	374.0799029034068	37.5
138	168.0	0.8186290791892713	372.51150086860696	37.5
138	172.0	0.8161684150467929	373.2212052312482	37.5
138	176.0	0.8202815094360587	375.82421782657286	37.5
138	180.0	0.8289931366797552	371.224547245709	37.5
138	184.0	0.8258091881950581	363.3062890990077	37.5
138	188.0	0.8287730135491296	361.95793763874303	37.5
138	192.0	0.8308298265513048	362.0827489100951	37.5
138	196.0	0.8334718482514443	360.5458725230489	37.5
138	200.0	0.8419623151470901	361.2836876036152	37.5
138	204.0	0.8440597080296416	360.7960042795747	37.5
138	208.0	0.849961854888623	361.378507083721	37.5
138	212.0	0.8456825097612055	361.1806004962791	37.5
138	216.0	0.8485203293841602	362.7000686061678	37.5
138	220.0	0.850337044760776	363.9806190188087	37.5
138	224.0	0.856914196309426	364.30087475434095	37.5
138	228.0	0.8592369636045285	364.46039846495694	37.5
138	232.0	0.8583553770635624	365.46134547935	37.5
138	236.0	0.8638685813767838	366.5297976007848	37.5
138	240.0	0.8601598257852978	365.9463561714828	37.5
138	244.0	0.8656900424329845	366.3076943608918	37.5
138	248.0	0.867726045240095	365.3756566437133	37.5
138	252.0	0.8615296649433137	365.4116445320917	37.5
138	256.0	0.8670157639774634	365.7436090177415	37.5
138	260.0	0.865842210399739	365.7817062236167	37.5
138	264.0	0.8712325044983594	366.4930851363275	37.5
138	268.0	0.8700447739752472	366.67098352841214	37.5
138	272.0	0.8723768278198972	365.5429150672152	37.5
138	276.0	0.875679443149623	366.4875343721024	37.5
138	280.0	0.8733613288433382	366.2180716246376	37.5
138	284.0	0.8761830725906053	365.0130367077072	37.5
138	288.0	0.8816984619743086	365.68471203155815	37.5
138	292.0	0.8785684379075729	363.91328684929874	37.5
138	296.0	0.8829944135796368	365.01568904912494	37.5
138	300.0	0.8817493249563777	363.3651706247278	37.5
138	304.0	0.8849518172350981	364.7431508883287	37.5
138	308.0	0.8875410590780045	365.0493161958763	37.5
138	312.0	0.8833083808130198	366.0724502413374	37.5
138	316.0	0.888851785921829	366.19998885003326	37.5
138	320.0	0.8859195107336958	364.4104310299065	37.5
138	324.0	0.8929525616307267	364.921098860816	37.5
138	328.0	0.8918457307409287	365.1490142447377	37.5
138	332.0	0.8894345428372166	365.5099479877671	37.5
138	336.0	0.8955356091482731	368.9598465925721	37.5
138	340.0	0.897217370409894	368.78113333928405	37.5
138	344.0	0.8994546858415121	366.1245065601756	37.5
138	348.0	0.8968997255026463	367.3216729256375	37.5
138	352.0	0.9074984732603011	366.39766061010414	37.5
138	356.0	0.9031804992082946	366.1777263893941	37.5
138	360.0	0.9092787561430175	366.7806852901504	37.5
138	364.0	0.9163479387412293	366.8465702557719	37.5
138	368.0	0.9334062750979543	367.0499782884888	37.5
138	372.0	0.9817565896206011	373.7051936005722	37.5
138	376.0	0.9887962737673087	382.1974607706973	37.5
138	380.0	0.9682500933999177	380.8505442249444	37.5
138	384.0	0.8783863238453539	381.3320586681804	37.5
138	388.0	0.8441337166005232	384.5942924050566	37.5
138	392.0	0.8311725401813036	386.2053665498455	37.5
138	396.0	0.8245321223473285	385.4374064773951	37.5
138	400.0	0.8201483880789175	384.8613600941564	37.5
138	404.0	0.8260696282918709	387.0396321413666	37.5
138	408.0	0.8117153653895298	388.8200730057189	37.5
138	412.0	0.8115335476703596	388.85975013159447	37.5
138	416.0	0.8178639423310294	390.12747949960254	37.5
138	420.0	0.8169324113219081	389.1753671214463	37.5
138	424.0	0.8171349839183272	393.6775270358645	37.5
138	428.0	0.8190459174530985	392.63752024423536	37.5
138	432.0	0.8205368752387195	392.3754666554072	37.5
138	436.0	0.8262293853951675	394.2403971252288	37.5
138	440.0	0.820364303403817	393.0637291577458	37.5
138	444.0	0.8273698068051308	392.9208613774588	37.5
138	448.0	0.8273116796828767	394.74685235566295	37.5
138	452.0	0.8293269763458975	393.97113436982687	37.5
138	456.0	0.8294906338775456	393.3069695868866	37.5
138	460.0	0.8320298272013215	393.220583666539	37.5
138	464.0	0.8323691748048037	392.7385139354756	37.5
138	468.0	0.8367801151109335	391.0953685278134	37.5
138	472.0	0.8388753749484907	391.6494893715534	37.5
138	476.0	0.8356729314029298	392.0432449004472	37.5
138	480.0	0.8421507402828894	393.0004834401333	37.5
138	484.0	0.8406359775443348	392.71008223928817	37.5
138	488.0	0.8400912820487232	403.545363455772	37.5
138	492.0	0.8403588084664881	407.0567096638854	37.5
138	496.0	0.8437877416802568	405.9139086292888	37.5
138	500.0	0.8443514752120247	406.8958192635867	37.5
138	504.0	0.8451637865238406	407.9415301345185	37.5
138	508.0	0.8446962708391753	406.9861767091126	37.5
138	512.0	0.8516530783840376	407.20074556513447	37.5
138	516.0	0.8485901932091295	406.5753878224959	37.5
138	520.0	0.8505423049173853	407.7818671322181	37.5
138	524.0	0.8462191023038688	406.1740336271138	37.5
138	528.0	0.8524913584820766	405.6097382304636	37.5
138	532.0	0.8568361483806445	406.20255615013264	37.5
138	536.0	0.8502213010738552	406.54889418809375	37.5
138	540.0	0.8548609454237465	405.8809554396736	37.5
138	544.0	0.8561704903338907	405.0477371060918	37.5
138	548.0	0.8555639625461929	406.8752652528732	37.5
138	552.0	0.8555200383820701	405.5578045437684	37.5
138	556.0	0.8602693784726965	407.14098295146187	37.5
138	560.0	0.8564207263448879	406.7847877681661	37.5
138	564.0	0.8583557736931903	406.8617418375847	37.5
138	568.0	0.8626597235839436	408.6361575527556	37.5
138	572.0	0.8614966011164954	406.2812662811792	37.5
138	576.0	0.8610148824736985	407.6292254577727	37.5
138	580.0	0.8659919901493084	406.3570802574336	37.5
138	584.0	0.862015251270876	406.08946415952585	37.5
138	588.0	0.863663612169418	406.8316257636856	37.5
138	592.0	0.8637191867504487	406.9111055955957	37.5
138	596.0	0.8649962417435479	406.9450803927911	37.5
138	600.0	0.8652653549386867	407.4495685526072	37.5
138	604.0	0.8660694462234523	405.8332439299418	37.5
138	608.0	0.8669318580798865	406.9598776162177	37.5
138	612.0	0.8707524911902613	406.26759769975854	37.5
138	616.0	0.87097821512869	407.318206758134	37.5
138	620.0	0.8705968536515928	406.3307837910568	37.5
138	624.0	0.8706929560875121	406.1253061643013	37.5
138	628.0	0.8685015498564275	405.8061031455544	37.5
138	632.0	0.8757910864076313	408.01881923475855	37.5
138	636.0	0.8762287101573066	405.4611126954071	37.5
138	640.0	0.8724708685182115	406.0010344057257	37.5
138	644.0	0.8741151454159719	406.878655647552	37.5
138	648.0	0.8740200801974778	407.9339955368168	37.5
138	652.0	0.874482494092024	407.02087662394325	37.5
138	656.0	0.8780976785516222	407.7702035212652	37.5
138	660.0	0.8776039940466628	406.22142074821727	37.5
138	664.0	0.8784252537423569	405.4972058255284	37.5
138	668.0	0.8821046896792172	407.0913357384908	37.5
139	0.0	0.9592250312713215	1155.2241109077554	37.5
139	4.0	0.9920899859432839	1159.009801549254	37.5
139	8.0	0.9766857191753282	1142.9223661507845	37.5
139	12.0	0.8847329707537988	1149.7387618002044	37.5
139	16.0	0.8533664519633857	1149.0850993850477	37.5
139	20.0	0.8507433908002912	1136.1302688675285	37.5
139	24.0	0.8409043424730109	1119.784606987903	37.5
139	28.0	0.8457850734718478	1116.4535472558994	37.5
139	32.0	0.848742136051644	1117.2490518457837	37.5
139	36.0	0.8544109751503263	1118.813418767564	37.5
139	40.0	0.8616318906224245	1122.5134226127775	37.5
139	44.0	0.8630768324033291	1139.984706633515	37.5
139	48.0	0.8716347508828491	1136.737051175746	37.5
139	52.0	0.8775281840117676	1136.759665583492	37.5
139	56.0	0.8814460793104466	1138.7792574736695	37.5
139	60.0	0.8874565697866043	1138.8095579012183	37.5
139	64.0	0.8987810476235183	1137.560022421248	37.5
139	68.0	0.906900859471438	1140.804211960172	37.5
139	72.0	0.907918802062358	1140.0461572879833	37.5
139	76.0	0.9130804186690811	1144.4437967177994	37.5
139	80.0	0.9177509146722764	1148.5034676496884	37.5
139	84.0	0.9220663107094357	1144.255754410613	37.5
139	88.0	0.9263974704693566	1143.399189091049	37.5
139	92.0	0.9258085798610967	1139.6452141681027	37.5
139	96.0	0.9303506769607424	1137.9133358526608	37.5
139	100.0	0.9323452680187945	1138.142804909847	37.5
139	104.0	0.9346084926823883	1139.9400593211546	37.5
139	108.0	0.9403352101360946	1138.9632686980333	37.5
139	112.0	0.9403469797956344	1144.3438099570744	37.5
139	116.0	0.9450427081603456	1143.7124134483824	37.5
139	120.0	0.9462546277820129	1144.1919415163331	37.5
139	124.0	0.950790377772164	1145.469383075258	37.5
139	128.0	0.9620909498974973	1148.2129629427625	37.5
139	132.0	0.9607029998242391	1151.6285814373305	37.5
139	136.0	0.9722747808167537	1152.7295648358431	37.5
139	140.0	1.0203563582220039	1151.426127669336	37.5
139	144.0	1.0681844674513652	1151.7606781353245	37.5
139	148.0	1.0690832716755398	1151.4160293215175	37.5
139	152.0	0.9758534536083747	1149.705550774961	37.5
139	156.0	0.9000212707682574	1152.6569961780078	37.5
139	160.0	0.8747518790043747	1157.9231811941345	37.5
139	164.0	0.8623167588427683	1152.579591957174	37.5
139	168.0	0.8561052136554541	1151.0795022819964	37.5
139	172.0	0.8545444088994393	1152.1945339573272	37.5
139	176.0	0.8610512485406348	1163.7176026045222	37.5
139	180.0	0.8668345697249169	1167.0389833562972	37.5
139	184.0	0.8688014832235328	1166.9765079778172	37.5
139	188.0	0.8729078928767546	1169.6480915922516	37.5
139	192.0	0.8749772705733205	1169.8634192587688	37.5
139	196.0	0.8812081410152137	1169.466336856529	37.5
139	200.0	0.883660426300971	1167.6810190061913	37.5
139	204.0	0.890157485150486	1167.5601785974775	37.5
139	208.0	0.8988330072448656	1166.8885067904216	37.5
139	212.0	0.8941652663784292	1167.7993985059688	37.5
139	216.0	0.8996464495431151	1164.4438400316278	37.5
139	220.0	0.9031585720507755	1161.535870107158	37.5
139	224.0	0.8997847310752332	1161.983100701263	37.5
139	228.0	0.9049435643183663	1147.8072494020396	37.5
139	232.0	0.9088448374737376	1145.1309622685858	37.5
139	236.0	0.9130486388398621	1139.3904452243448	37.5
139	240.0	0.9180648181958265	1140.726131659684	37.5
139	244.0	0.9131231371241065	1140.8310545431834	37.5
139	248.0	0.918898108217619	1141.4462703303318	37.5
139	252.0	0.9173442488642071	1139.192511893257	37.5
139	256.0	0.9174321838376839	1139.3668194780048	37.5
139	260.0	0.9191113443640421	1142.0286363120515	37.5
139	264.0	0.9215790812196347	1139.6880485109434	37.5
139	268.0	0.9248986053719711	1140.9501346018722	37.5
139	272.0	0.9242010075072417	1140.389550728827	37.5
139	276.0	0.9283657897576201	1141.9617107162742	37.5
139	280.0	0.9295536996167312	1141.8050939872355	37.5
139	284.0	0.9239859438264886	1141.7925075526723	37.5
139	288.0	0.9340398291909812	1141.63556008901	37.5
139	292.0	0.9300189212126444	1142.3001910238982	37.5
139	296.0	0.936202500486253	1142.2241298144506	37.5
139	300.0	0.9395015005837067	1141.6026702284214	37.5
139	304.0	0.9360041250877112	1141.6852399110514	37.5
139	308.0	0.9384752956254896	1141.097320619779	37.5
139	312.0	0.93989440675177	1141.6336830054902	37.5
139	316.0	0.9372245486625238	1135.7149909444795	37.5
139	320.0	0.9423257376653277	1138.2788232530688	37.5
139	324.0	0.9436800770594692	1138.9399786208207	37.5
139	328.0	0.9435954174776279	1140.2404066932202	37.5
139	332.0	0.9478139940822485	1142.589476548283	37.5
139	336.0	0.9463350254183258	1143.1481999270263	37.5
139	340.0	0.9453099791342527	1143.9213331655403	37.5
139	344.0	0.9530989348933867	1143.6696839969854	37.5
139	348.0	0.9547295556397564	1144.2404033240032	37.5
139	352.0	0.959509877447406	1144.8914406446097	37.5
139	356.0	0.9623811239853038	1143.8988310454895	37.5
139	360.0	0.9657190391475288	1143.4665109793084	37.5
139	364.0	0.9764672566703562	1141.4217595325315	37.5
139	368.0	0.9956776018505903	1144.7517462235223	37.5
139	372.0	1.0576431431099258	1144.5710363394337	37.5
139	376.0	1.0682689966857728	1143.5352633138432	37.5
139	380.0	1.0482863829525992	1143.4679187478189	37.5
139	384.0	0.943560935093441	1142.9903238579946	37.5
139	388.0	0.8826494800255347	1142.810571231829	37.5
139	392.0	0.8625446324090996	1145.0140428388238	37.5
139	396.0	0.8516994631759269	1145.8633320877036	37.5
139	400.0	0.8436576353199253	1151.4387481861806	37.5
139	404.0	0.8562137125262582	1154.0203005445442	37.5
139	408.0	0.8445071052683807	1155.6828162069128	37.5
139	412.0	0.8441860158578599	1154.4123655258882	37.5
139	416.0	0.8498947845183227	1153.5724492959705	37.5
139	420.0	0.8555511895254538	1152.4640078667912	37.5
139	424.0	0.8585215446173475	1159.8282954659676	37.5
139	428.0	0.8599814697386988	1157.8076067027994	37.5
139	432.0	0.8663981492097764	1156.237755822756	37.5
139	436.0	0.86932823657422	1156.2129664306628	37.5
139	440.0	0.8666633989445331	1151.7681855588426	37.5
139	444.0	0.8713943485643914	1154.1423043052705	37.5
139	448.0	0.8731705626379828	1155.2930605932247	37.5
139	452.0	0.8759980037152695	1157.750174811376	37.5
139	456.0	0.8716784174122661	1153.6490423240543	37.5
139	460.0	0.8793662356233856	1155.3134933439094	37.5
139	464.0	0.8815044170273844	1155.5171658576564	37.5
139	468.0	0.8840195751149806	1152.7978421372525	37.5
139	472.0	0.8841111258598501	1156.4825327996205	37.5
139	476.0	0.888941053969985	1156.9115484180877	37.5
139	480.0	0.8896159404952628	1156.2385938275513	37.5
139	484.0	0.8899108068459146	1157.7581872531264	37.5
139	488.0	0.8928830868808519	1167.423242234771	37.5
139	492.0	0.8886159162566677	1154.4757086782342	37.5
139	496.0	0.8934884272284541	1155.760712692619	37.5
139	500.0	0.8959698728000457	1156.5519813365622	37.5
139	504.0	0.892703126290855	1156.4966147852103	37.5
139	508.0	0.896035292636693	1155.1797109392046	37.5
139	512.0	0.8947398438804975	1157.4571861375937	37.5
139	516.0	0.8987598131859691	1157.449124505528	37.5
139	520.0	0.8956556463257218	1158.1180205408966	37.5
139	524.0	0.9035238108898211	1157.9326061085458	37.5
139	528.0	0.9050728816842809	1155.0985431997176	37.5
139	532.0	0.9036908885293599	1157.49050676672	37.5
139	536.0	0.9025591119573486	1157.0070978400688	37.5
139	540.0	0.9050901898441693	1158.3083997639308	37.5
139	544.0	0.902198026846144	1158.2964092583532	37.5
139	548.0	0.9085933238417926	1158.077051786133	37.5
139	552.0	0.9084708157176772	1157.4142475350018	37.5
139	556.0	0.9118013692733978	1157.5402979879132	37.5
139	560.0	0.9100720019373587	1158.4895768312067	37.5
139	564.0	0.9090714076324867	1156.8743546154883	37.5
139	568.0	0.9157227740784069	1158.64479047444	37.5
139	572.0	0.912935468450764	1166.6196008414663	37.5
139	576.0	0.9143674818979846	1165.93455286591	37.5
139	580.0	0.913947596086394	1166.0087351057573	37.5
139	584.0	0.91798905191827	1167.0337194439105	37.5
139	588.0	0.9203269071439149	1167.330867640194	37.5
139	592.0	0.9132154770965137	1167.3048382664977	37.5
139	596.0	0.9195134344047469	1166.488475719605	37.5
139	600.0	0.9170422876656251	1168.8782692753653	37.5
139	604.0	0.9213589323144885	1170.0759074779637	37.5
139	608.0	0.920059295506536	1169.182558549537	37.5
139	612.0	0.9250968833506733	1169.8109451599018	37.5
139	616.0	0.9161708563191148	1169.7450556954036	37.5
139	620.0	0.9190748529014958	1169.0786344096723	37.5
139	624.0	0.928476650803635	1170.3941403427227	37.5
139	628.0	0.9293431211872274	1170.6101096253803	37.5
139	632.0	0.9293661023393583	1169.8077077347132	37.5
139	636.0	0.9274469460243288	1168.6959100160786	37.5
139	640.0	0.9270118687703409	1169.3025562729529	37.5
139	644.0	0.9277955926158072	1169.2776349990168	37.5
139	648.0	0.9323495255138963	1168.415033563415	37.5
139	652.0	0.9297877503752675	1169.035453239766	37.5
139	656.0	0.9326202639376012	1169.5385641734667	37.5
139	660.0	0.934710295752769	1168.9429566031288	37.5
139	664.0	0.9352558729284631	1169.3735460242533	37.5
139	668.0	0.9359079202646573	1172.0376409104367	37.5
142	0.0	0.9240114521126891	560.4756735152387	37.5
142	4.0	0.9449870518577872	548.9418031023623	37.5
142	8.0	0.9037154042271891	559.8447004184403	37.5
142	12.0	0.8256413168157579	559.7416411399154	37.5
142	16.0	0.7988522122875388	561.2025522419892	37.5
142	20.0	0.7874873902266099	541.6149453349634	37.5
142	24.0	0.7854480848035793	530.1862705188861	37.5
142	28.0	0.7873407616870559	523.6101388430133	37.5
142	32.0	0.7860376949526718	520.5016978063392	37.5
142	36.0	0.7900970513080574	523.3232576134269	37.5
142	40.0	0.7955653359075574	517.4414820916957	37.5
142	44.0	0.7992894660331938	510.5710393012855	37.5
142	48.0	0.8073995528706749	512.2756269746224	37.5
142	52.0	0.8123694332983742	506.5252009107172	37.5
142	56.0	0.8186540498247762	508.4300822873729	37.5
142	60.0	0.8195063990442225	512.0619068564471	37.5
142	64.0	0.8268455982182741	493.7189583199448	37.5
142	68.0	0.8288980713871039	489.86281710183465	37.5
142	72.0	0.8294050233939632	490.27572138200776	37.5
142	76.0	0.8341744756304456	490.07863561526375	37.5
142	80.0	0.8379764618983679	488.3591103211226	37.5
142	84.0	0.8466157780090889	488.172690396168	37.5
142	88.0	0.8479078206375095	488.42538684781977	37.5
142	92.0	0.8486662378389823	490.6576366663808	37.5
142	96.0	0.8558358339232561	491.59858796187314	37.5
142	100.0	0.8523885367148891	490.99026017418834	37.5
142	104.0	0.857958375066305	494.1639399682828	37.5
142	108.0	0.8587135927002868	493.5937999951066	37.5
142	112.0	0.8623983135190195	493.0636148272253	37.5
142	116.0	0.8606917371023303	493.370764919904	37.5
142	120.0	0.8670360268630805	492.3976564729859	37.5
142	124.0	0.8675656619825602	491.17230429308233	37.5
142	128.0	0.874546951814242	492.523241236014	37.5
142	132.0	0.8790100519666274	491.8065375781923	37.5
142	136.0	0.8826238100201893	493.3496772266861	37.5
142	140.0	0.8933637072207451	496.05631260629207	37.5
142	144.0	0.9452444756309993	493.6142226491119	37.5
142	148.0	0.9593883224510383	489.9884910771909	37.5
142	152.0	0.9381117085317494	490.6456930572889	37.5
142	156.0	0.8601324895970696	490.1458390350096	37.5
142	160.0	0.822617212239376	492.4547894499118	37.5
142	164.0	0.8076123749086981	493.74911029519615	37.5
142	168.0	0.8065777076651617	491.0645853536423	37.5
142	172.0	0.8008489627591034	491.4081613240721	37.5
142	176.0	0.8033338717813785	495.3812477046453	37.5
142	180.0	0.8049514638988431	490.8928535015116	37.5
142	184.0	0.8024032971809921	489.2432396470992	37.5
142	188.0	0.8046966223449524	482.7973453521285	37.5
142	196.0	0.8099681882179415	484.5221687846986	37.5
142	200.0	0.8206151939102769	485.0277767833048	37.5
142	204.0	0.8149368096762755	485.90534134504594	37.5
142	208.0	0.8259713792389479	485.5113057197268	37.5
142	212.0	0.8218536815965704	482.1574711517379	37.5
142	216.0	0.8284022234218809	481.8269582045169	37.5
142	220.0	0.8280753629379838	484.0422495976074	37.5
142	224.0	0.8309734583832695	485.2718842732641	37.5
142	228.0	0.8347770314285656	483.2817592931712	37.5
142	232.0	0.8357734652360915	482.9718235159337	37.5
142	236.0	0.8378490117086993	485.52714714312015	37.5
142	240.0	0.8379432715346811	483.400659501289	37.5
142	244.0	0.841668416157327	485.2837811252167	37.5
142	248.0	0.8426377967112687	485.9304926333444	37.5
142	252.0	0.8426201497132899	484.3433703210748	37.5
142	256.0	0.8408049180656187	486.4311746656789	37.5
142	260.0	0.8456689006131826	486.6954664648489	37.5
142	264.0	0.8450493187229563	485.1704583108486	37.5
142	268.0	0.8484280516360058	485.36468606019326	37.5
142	272.0	0.8499697385669716	485.0759630578086	37.5
142	276.0	0.8505474712497948	486.6155432160558	37.5
142	280.0	0.8490156224334179	487.5032531716188	37.5
142	284.0	0.8472431037111173	482.9796043293469	37.5
142	288.0	0.8498290722431757	485.6825697619294	37.5
142	292.0	0.8566005692958609	484.41415952335865	37.5
142	296.0	0.8575796526032516	486.197801073762	37.5
142	300.0	0.8583035769064046	484.57688038894565	37.5
142	304.0	0.8553891247426704	484.4718135943491	37.5
142	308.0	0.8586981955277406	485.2019526672867	37.5
142	312.0	0.8557026876542292	487.1900104131315	37.5
142	316.0	0.8542143061327937	487.0397696472081	37.5
142	320.0	0.8594258189379387	486.6601439416637	37.5
142	324.0	0.8634785940691351	487.3776499973054	37.5
142	328.0	0.8642648709192509	487.7229268122511	37.5
142	332.0	0.86678518328588	490.3731467302666	37.5
142	336.0	0.8649364732368985	492.49846904496894	37.5
142	340.0	0.8664957968081817	495.3738044657265	37.5
142	344.0	0.8694120491486613	492.4836666753076	37.5
142	348.0	0.8686413592295209	488.7151141244992	37.5
142	352.0	0.8721559306908556	493.0343921888493	37.5
142	356.0	0.8704597333589549	488.99265316072336	37.5
142	360.0	0.874524370301338	487.3858817848736	37.5
142	364.0	0.8738458695463346	488.56648538056544	37.5
142	368.0	0.8772538147707062	486.1879317883288	37.5
142	372.0	0.8781107682458106	496.23823452590943	37.5
142	376.0	0.8780355290329901	514.5888732734518	37.5
142	380.0	0.8819667986377523	513.2730388702196	37.5
142	384.0	0.8833975412162793	515.9616824469219	37.5
142	388.0	0.8855550278319546	510.7359946559713	37.5
142	392.0	0.8776772400943047	506.6778042508855	37.5
142	396.0	0.884279056018981	507.20665421441936	37.5
142	400.0	0.8805008506963408	506.9257223062522	37.5
142	404.0	0.8889271744605742	506.4732134731871	37.5
142	408.0	0.9042286143938331	509.8325833369257	37.5
142	412.0	0.9353071996644484	510.93909664002433	37.5
142	416.0	0.9291964316024893	513.7942753729374	37.5
142	420.0	0.8959522646926266	515.5215988814274	37.5
142	424.0	0.8287227341078444	524.4007339069369	37.5
142	428.0	0.8093368564739062	523.8728445950402	37.5
142	432.0	0.8038516688883371	523.9790059540103	37.5
142	436.0	0.7981547895934719	524.8226815909205	37.5
142	440.0	0.7952198654003425	525.6088273706498	37.5
142	444.0	0.7924744440460215	522.9602809986154	37.5
142	448.0	0.7939871267676158	524.6861144364268	37.5
142	452.0	0.7973693453883387	522.9534720132542	37.5
142	456.0	0.7941542639441503	525.0874786973609	37.5
142	460.0	0.7952580263327226	521.7630690718582	37.5
142	464.0	0.795521889248482	523.2305007034556	37.5
142	468.0	0.8029311927671579	523.7817270842667	37.5
142	472.0	0.810847380612123	525.32706467405	37.5
142	476.0	0.8077612703518484	524.8833697352823	37.5
142	480.0	0.8095805912977216	524.6800521368165	37.5
142	484.0	0.8101367334031653	523.6599714549644	37.5
142	488.0	0.8112209862338644	536.8241265174024	37.5
142	492.0	0.8127535166790016	538.4745879705653	37.5
142	496.0	0.819180865130804	541.6936582649179	37.5
142	500.0	0.8199910216797566	537.1422677116645	37.5
142	504.0	0.8191935906599581	537.1736727944448	37.5
142	508.0	0.8215253106338131	536.0181233151335	37.5
142	512.0	0.8232144898223003	539.4494417047969	37.5
142	516.0	0.8252054688647138	538.7926612621944	37.5
142	520.0	0.8223724886146578	538.0531047390137	37.5
142	524.0	0.8270883545988484	536.9567141019011	37.5
142	528.0	0.8315817075723091	538.8276317796675	37.5
142	532.0	0.8357683963087471	536.2696356435102	37.5
142	536.0	0.8334573877764025	537.0037627202657	37.5
142	540.0	0.8316647872158643	537.3411863859491	37.5
142	544.0	0.833766372445047	537.1473411567409	37.5
142	548.0	0.8350605221057179	538.4698783695221	37.5
142	552.0	0.8359753799485901	539.5784318232107	37.5
142	556.0	0.8373139333629801	537.2403377815202	37.5
142	560.0	0.8361100532208235	537.0035142047087	37.5
142	564.0	0.8407341722575223	539.0799381953309	37.5
142	568.0	0.8404928676880852	538.9211687662734	37.5
142	572.0	0.8403936187127087	537.3479414452238	37.5
142	576.0	0.8426453755120273	539.2345726021244	37.5
142	580.0	0.8458618669418032	539.2665527783143	37.5
142	584.0	0.8444616686219546	538.3914877959705	37.5
142	588.0	0.84463016881883	541.356528268626	37.5
142	592.0	0.8445451488143291	537.2782600042815	37.5
142	596.0	0.8423560620123199	539.6444300793348	37.5
142	600.0	0.8439034457341849	535.6460296855826	37.5
142	604.0	0.8448454608816164	535.1314442096719	37.5
142	608.0	0.8452118660335571	539.3097761794064	37.5
142	612.0	0.8506330155412355	539.4423078893618	37.5
142	616.0	0.8528724943254659	540.8201798599441	37.5
142	620.0	0.8456852148728078	537.9900621640187	37.5
142	624.0	0.8480098853930845	535.7969070638129	37.5
142	628.0	0.8515481544640491	539.0582632400402	37.5
142	632.0	0.8474285578913718	536.4459253737366	37.5
142	636.0	0.8499593013682771	539.2848289121146	37.5
142	640.0	0.8515483054802715	537.7606192640038	37.5
142	644.0	0.8537595084119576	540.0020791493145	37.5
142	648.0	0.8533116886692467	536.2374802173485	37.5
142	652.0	0.8555315278318847	535.6867527515298	37.5
142	656.0	0.8540227263065421	538.7076063764006	37.5
142	660.0	0.861224135976521	536.8816682588856	37.5
142	664.0	0.8609713337743106	536.0995893091783	37.5
142	668.0	0.8625199661078794	537.8949243506381	37.5
144	0.0	0.9220256456147506	633.5703531612589	37.5
144	4.0	0.9492680056367224	622.3026726442367	37.5
144	8.0	0.9192211212444281	632.6722087817319	37.5
144	12.0	0.8423063479351316	633.333612102019	37.5
144	16.0	0.8101981616961872	635.6667036030622	37.5
144	20.0	0.7938644414819849	619.0168622787279	37.5
144	24.0	0.7943592496852973	603.8750502464477	37.5
144	28.0	0.79476782564281	594.706537930077	37.5
144	32.0	0.7921302832849778	593.3243654341267	37.5
144	36.0	0.7983824140421569	595.1263104965207	37.5
144	40.0	0.8007975610332995	592.0616913436565	37.5
144	44.0	0.8016269191350214	582.6566840306015	37.5
144	48.0	0.8145037413763656	580.2396666244379	37.5
144	52.0	0.8163217138073817	579.1733019426105	37.5
144	56.0	0.8208255540644284	580.3933808970886	37.5
144	60.0	0.8254615650728798	583.0081171900946	37.5
144	64.0	0.833799475668654	564.8760907478518	37.5
144	68.0	0.8360027228485497	564.6967663312494	37.5
144	72.0	0.8416734687811078	563.7459452395317	37.5
144	76.0	0.8434901665876762	563.4173550612574	37.5
144	80.0	0.8463938589207074	565.6063285121035	37.5
144	84.0	0.8481285905714645	567.0466029041669	37.5
144	88.0	0.8544098556017342	569.4843623332389	37.5
144	92.0	0.8530738088559947	567.3760992685338	37.5
144	96.0	0.8593192543380093	567.2105790934665	37.5
144	100.0	0.8563233604211622	567.7279819758177	37.5
144	104.0	0.8627565398754047	566.1258040646151	37.5
144	108.0	0.8609647498577472	566.1500410112851	37.5
144	112.0	0.866085534360232	563.2841264792594	37.5
144	116.0	0.8659587680497044	564.649147875301	37.5
144	120.0	0.8658139228822141	564.7718132680332	37.5
144	124.0	0.8728688849522471	565.5977147580084	37.5
144	128.0	0.8785523511165384	565.244453729258	37.5
144	132.0	0.87934667005232	563.6887434536395	37.5
144	136.0	0.8784562216084042	564.9687801400313	37.5
144	140.0	0.890188457108444	563.8224871253975	37.5
144	144.0	0.909699101307038	565.1522416346733	37.5
144	148.0	0.9544775623914696	566.2068996851882	37.5
144	152.0	0.9571642824282071	566.1040102486683	37.5
144	156.0	0.9119935107343823	563.5970847853581	37.5
144	160.0	0.8383525973126704	563.813141652209	37.5
144	164.0	0.8180525319573604	563.1027804965848	37.5
144	168.0	0.8146294307485781	562.1755562151787	37.5
144	172.0	0.8071571338095865	562.6428482508411	37.5
144	176.0	0.8020434643792327	566.0076640766491	37.5
144	180.0	0.8085623037989103	560.4367688703217	37.5
144	184.0	0.8036874313569241	560.5332033732482	37.5
144	188.0	0.8067020160169066	565.3513436610682	37.5
144	192.0	0.8147443698172736	566.747126447988	37.5
144	196.0	0.8137575441574642	565.5058358845066	37.5
144	200.0	0.8209367430920336	565.1021763438254	37.5
144	204.0	0.8202196695857509	566.8499286872262	37.5
144	208.0	0.8264048695530531	563.0185682160079	37.5
144	212.0	0.8221919434033325	562.7113869381296	37.5
144	216.0	0.8274889382325278	561.9403179317296	37.5
144	220.0	0.831223113425105	561.183874124413	37.5
144	224.0	0.8338646233130643	558.3478279134977	37.5
144	228.0	0.8376629199191848	559.0822298023118	37.5
144	232.0	0.8375149272096911	569.18237967779	37.5
144	236.0	0.842087649212402	571.6041200297097	37.5
144	240.0	0.8433103460135913	570.5540332382351	37.5
144	244.0	0.8380721535785186	573.2809846735408	37.5
144	248.0	0.8411513018686895	576.9607655645447	37.5
144	252.0	0.8421525001561583	571.3866078522547	37.5
144	256.0	0.84748573073751	572.5517323779071	37.5
144	260.0	0.8470133070869572	572.819341994208	37.5
144	264.0	0.8442451547423498	572.1115761385862	37.5
144	268.0	0.8479885644589871	573.1323496536071	37.5
144	272.0	0.8498133262161429	573.0091102957505	37.5
144	276.0	0.8490394148645898	573.0929861161346	37.5
144	280.0	0.8508665697941782	574.2022356134484	37.5
144	284.0	0.8527900239014286	573.9012497403268	37.5
144	288.0	0.8559750440589913	572.5435361105664	37.5
144	292.0	0.8534781786197966	574.5023973694948	37.5
144	296.0	0.8557185459851393	574.2344265931455	37.5
144	300.0	0.8615567879752246	571.9273061901084	37.5
144	304.0	0.8618481244962913	571.161457545309	37.5
144	308.0	0.8628157663442184	572.5003742858266	37.5
144	312.0	0.8610298031811792	571.6528947290984	37.5
144	316.0	0.8626959912519419	571.2767427700247	37.5
144	320.0	0.8617199088553347	571.4513044986643	37.5
144	324.0	0.8680816573150172	571.6275387172362	37.5
144	328.0	0.8660979192606315	571.9325916780599	37.5
144	332.0	0.8686139176596066	570.972876270806	37.5
144	336.0	0.8646915278457336	570.4746318145149	37.5
144	340.0	0.866071731810819	568.6229807270089	37.5
144	344.0	0.8705359546590111	560.7174709755473	37.5
144	348.0	0.8713356062072781	562.2616127456286	37.5
144	352.0	0.876471712215879	560.7647043943114	37.5
144	356.0	0.8766214093467865	560.2645520497211	37.5
144	360.0	0.8806841254939484	560.5917501479948	37.5
144	364.0	0.8725845052247302	561.9061691907941	37.5
144	368.0	0.8787610429483367	561.0102903676479	37.5
144	372.0	0.8832470644758592	567.3043006538053	37.5
144	376.0	0.8880040867686121	579.8188522426101	37.5
144	380.0	0.8860700850804312	579.5988134350745	37.5
144	384.0	0.8910080260065282	580.3872898246731	37.5
144	388.0	0.8992353304155332	583.7680878066561	37.5
144	392.0	0.9360416658981016	582.3043191176984	37.5
144	396.0	0.9398135855819775	582.0329220545619	37.5
144	400.0	0.9302292099203779	583.2136055913201	37.5
144	404.0	0.8648489814678456	584.8184881381626	37.5
144	424.0	0.8034149914788257	593.0760993880333	37.5
144	428.0	0.7978322082262248	587.8658346379963	37.5
144	432.0	0.799967119928077	587.7821275793352	37.5
144	436.0	0.794406941749865	587.0461021123825	37.5
144	440.0	0.798676433197739	581.9355305347517	37.5
144	444.0	0.8014236328638832	581.9563464690518	37.5
144	448.0	0.8030652649044695	584.5545221378571	37.5
144	452.0	0.8057586442036276	586.8983729114276	37.5
144	456.0	0.8063776112332449	592.9167382788805	37.5
144	460.0	0.8107030300803553	595.2832414512751	37.5
144	464.0	0.8114252937157251	594.9967592055604	37.5
144	468.0	0.8166582711823525	595.5227845927485	37.5
144	472.0	0.8175962585023123	594.4296996071189	37.5
144	476.0	0.8200166860804526	596.9688897250725	37.5
144	480.0	0.8245649821167063	597.6661268995982	37.5
144	484.0	0.823940305876511	595.0640714898163	37.5
144	488.0	0.8255863860962922	606.1817133383057	37.5
144	492.0	0.828498584596556	607.3095671028057	37.5
144	496.0	0.8316120697085836	604.6629547420649	37.5
144	500.0	0.8280634049853296	606.8021821320204	37.5
144	504.0	0.8283145258044338	604.5357412051842	37.5
144	508.0	0.8292486372255626	606.9845884502007	37.5
144	512.0	0.8305978600127456	608.7747711123393	37.5
144	516.0	0.8322521342468336	607.7927069880157	37.5
144	520.0	0.8359665917795871	605.7651375709214	37.5
144	524.0	0.8348068333987896	609.6381786320993	37.5
144	528.0	0.838730199277249	601.7711791396154	37.5
144	532.0	0.8388033929285499	605.7363565533723	37.5
144	536.0	0.8400799361094691	605.9274039594175	37.5
144	540.0	0.8395890954362838	606.135684848622	37.5
144	544.0	0.841330434323974	607.281103913238	37.5
144	548.0	0.8392961535083248	606.6021709108749	37.5
144	552.0	0.8389410733451932	606.7469304217832	37.5
144	556.0	0.8436446654621175	607.3303828779054	37.5
144	560.0	0.8450132417307105	604.5665245445769	37.5
144	564.0	0.8463005802003195	608.175685344633	37.5
144	568.0	0.8450479823367895	604.8610865770772	37.5
144	572.0	0.8439114273234893	605.8798491115568	37.5
144	576.0	0.8498036717697677	604.7254454288534	37.5
144	580.0	0.8468015868198888	607.8903648272548	37.5
144	584.0	0.8517222812968261	607.2224166250426	37.5
144	588.0	0.8490459799506858	606.407802293791	37.5
144	592.0	0.8463773263512319	610.3906922941985	37.5
144	596.0	0.8494695070260618	607.4665804863116	37.5
144	600.0	0.851243752034698	608.2709438754493	37.5
144	604.0	0.8525292435994952	611.2615536047106	37.5
144	608.0	0.8516735221685936	609.5692155663575	37.5
144	612.0	0.8554990801302489	605.7499217816923	37.5
144	616.0	0.8564508021789514	607.2699057695582	37.5
144	620.0	0.8525783568332338	607.9343463462469	37.5
144	624.0	0.8572997416669385	609.5377895672012	37.5
144	628.0	0.8595265563927451	608.8671226094194	37.5
144	632.0	0.8537401453814358	605.1846382443921	37.5
144	636.0	0.8547438148795686	609.6354611943406	37.5
144	640.0	0.8557669939355745	607.610867183306	37.5
144	644.0	0.860835674912166	606.5674687979757	37.5
144	648.0	0.8574812473470974	607.9588949889052	37.5
144	652.0	0.8612654710588052	605.9339371999604	37.5
144	656.0	0.8531306295344402	606.3388269313914	37.5
144	660.0	0.8590478462147962	604.460358310847	37.5
144	664.0	0.8622238139375056	606.2654823514359	37.5
[truncated: 14,015 more rows]
