# Supplementary material for: Mechanistic origins of temperature scaling in the early embryonic cell cycle
Source: Nat Commun. 2025 Aug 28;16:8045. doi: 10.1038/s41467-025-62918-0 (PMC12394406; doi:10.1038/s41467-025-62918-0)
Supplement: Supplementary file 12 — Source Data [file 41467_2025_62918_MOESM12_ESM.zip › Source_Data_NatComm/Fig4/09-20-24/Pos37_processed_spots.csv]

TRACK_ID	TIME	RATIO	POSITION_X	RADIUS
0	0.0	0.8633093915814386	1087.15143608809	37.5
0	4.0	0.8979067171930586	1099.34814406863	37.5
0	8.0	0.8987358075025155	1063.2997220563036	37.5
0	12.0	0.8298452296434051	1083.5739663325053	37.5
0	16.0	0.8357405099158854	1104.073470303668	37.5
0	20.0	0.9470542814679952	1093.9629288501512	37.5
0	24.0	0.9437547071148396	1078.3665365562176	37.5
0	28.0	0.956827787843562	1066.0363472766337	37.5
0	32.0	0.975776367021375	1062.6986973838814	37.5
0	36.0	1.0196057714950524	1089.3161943975745	37.5
0	40.0	1.0173255325216553	1094.0134806684243	37.5
0	44.0	1.0204412990903136	1099.616713698139	37.5
0	48.0	1.0311666256373195	1102.5855502234072	37.5
0	52.0	1.0335012034959914	1101.451602269252	37.5
0	56.0	1.0461816998948172	1097.9587414935231	37.5
0	60.0	1.0638689471370124	1092.4644004744584	37.5
0	64.0	1.0658480348384907	1087.3499721878334	37.5
0	68.0	1.063403915578959	1070.2345694882813	37.5
0	72.0	1.064790432975969	1066.6476399077646	37.5
0	76.0	1.0570376849809096	1082.5481672931182	37.5
0	80.0	1.0719213567312396	1093.7397856306902	37.5
0	84.0	1.0799438811559812	1092.3158996352024	37.5
0	88.0	1.083579070193455	1076.6812616478508	37.5
0	92.0	1.0889555523029715	1070.501506908695	37.5
0	96.0	1.0903053136929484	1062.3356829674542	37.5
0	100.0	1.1004087535731883	1059.468605396298	37.5
0	104.0	1.0965758399332672	1049.2312428374055	37.5
0	108.0	1.1017033280588338	1044.74210906422	37.5
0	112.0	1.1076029784722774	1040.4246692775937	37.5
0	116.0	1.1060322630996127	1041.8664546557866	37.5
0	120.0	1.1147661320171547	1041.4748758969538	37.5
0	124.0	1.1183304623404333	1040.446520197555	37.5
0	128.0	1.1178659909246662	1039.7262983035414	37.5
0	132.0	1.1207662419106854	1040.5285169288943	37.5
0	136.0	1.1250438936952956	1039.3210382136124	37.5
0	140.0	1.1280135206691115	1037.6901356773828	37.5
0	144.0	1.1258847018775544	1030.7614428685092	37.5
0	148.0	1.1334795507809716	1048.366689759978	37.5
0	152.0	1.1308508711039593	1070.1029929748345	37.5
0	156.0	1.1381621030613882	1074.839421137596	37.5
0	160.0	1.1413692263863806	1076.8783024472032	37.5
0	164.0	1.1491947563020908	1081.9824919840044	37.5
0	168.0	1.1521822800436623	1082.777657887677	37.5
0	172.0	1.1499007924585614	1080.7472957142843	37.5
0	176.0	1.145390064752638	1079.32248401756	37.5
0	180.0	1.134243798248372	1075.1205290927196	37.5
0	184.0	1.143646897026452	1073.7674698935168	37.5
0	188.0	1.1382067079707059	1072.7366798285757	37.5
0	192.0	1.1418852082266584	1072.546590287791	37.5
0	196.0	1.1372938410148592	1072.3937740009922	37.5
0	200.0	1.1426384835259262	1073.941056401	37.5
0	204.0	1.1399945603810289	1072.2430121724904	37.5
0	208.0	1.1358558929501195	1068.9908338830598	37.5
0	212.0	1.1347655809305242	1069.1951289992876	37.5
0	216.0	1.1354081598667136	1071.6177757706891	37.5
0	220.0	1.1345523787454979	1072.299014012235	37.5
0	224.0	1.137207823799324	1072.813089059659	37.5
0	228.0	1.1299597750600727	1073.0097462502602	37.5
0	232.0	1.1298696530407761	1073.6690927608397	37.5
0	236.0	1.1314571188838798	1075.5130318179488	37.5
0	240.0	1.1306034968204022	1077.8167400034158	37.5
0	244.0	1.135977897910412	1076.380667148203	37.5
0	248.0	1.138436270416975	1075.3034315901111	37.5
0	252.0	1.1328151367151411	1073.5621902831224	37.5
0	256.0	1.1349561017214793	1076.4615826396694	37.5
0	260.0	1.1274192595002168	1073.522025180822	37.5
0	264.0	1.1347583511062884	1072.1755733865937	37.5
0	268.0	1.1356320792841594	1072.176162286906	37.5
0	272.0	1.1315495473544366	1081.5939590304863	37.5
0	276.0	1.1258581532315153	1077.2653983128469	37.5
0	280.0	1.1283660019768451	1071.0077399627287	37.5
0	284.0	1.1249934358644995	1071.7284815432618	37.5
0	288.0	1.127353766339564	1071.8438365997572	37.5
0	292.0	1.1282060079910308	1073.9136785728615	37.5
0	296.0	1.1264345002487348	1075.0180129570267	37.5
0	300.0	1.1232821320129185	1074.861571104939	37.5
0	304.0	1.1222123180354622	1074.296452763607	37.5
0	308.0	1.1216845055884668	1074.9546127517715	37.5
0	312.0	1.1340600285786187	1076.213953752622	37.5
0	316.0	1.12675618250385	1074.932417517831	37.5
0	320.0	1.1218483962760912	1068.776783449118	37.5
0	324.0	1.1275852849513848	1068.8498749805165	37.5
0	328.0	1.1242226036816954	1068.2414701953903	37.5
0	332.0	1.1181205203591715	1068.7587933497298	37.5
0	336.0	1.1103945134647704	1067.706360835828	37.5
0	340.0	1.1191366804475944	1069.341463878727	37.5
0	344.0	1.1140409001201699	1069.2001612710883	37.5
0	348.0	1.117515616540951	1068.7801258325185	37.5
0	352.0	1.1159077549700958	1068.6631229125455	37.5
0	356.0	1.1194677151524106	1068.06319242438	37.5
0	360.0	1.1113353371738832	1068.6860812329337	37.5
0	364.0	1.11195026456338	1068.183216048598	37.5
0	368.0	1.1133061909736448	1069.1331619633838	37.5
0	372.0	1.1152522424904583	1068.5495606633992	37.5
0	376.0	1.1143756771869215	1067.7273306772693	37.5
0	380.0	1.1093539291284393	1067.8932417589594	37.5
0	384.0	1.1060521697048022	1069.2409682520324	37.5
0	388.0	1.1027896114861178	1069.2243535243938	37.5
0	392.0	1.105335829028598	1068.283173443923	37.5
0	396.0	1.108229628854147	1068.5490577047997	37.5
0	400.0	1.1087196690605117	1068.2420110928567	37.5
0	404.0	1.1071280394418068	1067.4919071805411	37.5
0	408.0	1.1085658539696515	1068.3153620848047	37.5
0	412.0	1.111582173818644	1069.0206422110878	37.5
0	416.0	1.1057339228504224	1068.1464776511325	37.5
0	420.0	1.111737103984313	1066.98973499379	37.5
0	424.0	1.1072113669251993	1064.6340584793002	37.5
0	428.0	1.1011843043558833	1063.5513025870086	37.5
0	432.0	1.0965273590168865	1064.165666745677	37.5
0	436.0	1.0955835507705471	1064.868514263578	37.5
0	440.0	1.0892926409405543	1064.0336428900573	37.5
0	444.0	1.0879054454756165	1063.7660144716006	37.5
0	448.0	1.0903507335720328	1065.1591281511048	37.5
0	452.0	1.087646460861448	1063.0138473865109	37.5
0	456.0	1.0862508632802528	1063.1176075265728	37.5
0	460.0	1.0890011768108303	1065.2816875285876	37.5
0	464.0	1.090176392689702	1064.734184455044	37.5
0	468.0	1.0826908736120175	1063.6869899690298	37.5
0	472.0	1.086475271748106	1062.4027881200493	37.5
0	476.0	1.083191747257894	1063.5179299672018	37.5
0	480.0	1.0751856611506656	1061.9164691738158	37.5
0	484.0	1.0743114109813299	1062.7892491673792	37.5
0	488.0	1.0733076173477163	1063.359260925425	37.5
0	492.0	1.0686984053936488	1062.4662205813706	37.5
0	496.0	1.0689071177754823	1062.7540701706448	37.5
0	500.0	1.073676748584167	1062.8907812065356	37.5
0	504.0	1.0694290097183743	1062.123199825394	37.5
0	508.0	1.0651887104973168	1063.20093748941	37.5
0	512.0	1.0683680782246419	1064.5516148114525	37.5
0	516.0	1.066124283105352	1063.4560567183612	37.5
0	520.0	1.0589150713926399	1062.5312224121878	37.5
0	524.0	1.0639586944320958	1064.902222478382	37.5
0	528.0	1.0638995275779581	1063.002028390099	37.5
0	532.0	1.0608998021229417	1063.0204802884505	37.5
0	536.0	1.0622829118505095	1063.030736662797	37.5
0	540.0	1.0564486037129812	1063.615732710309	37.5
0	544.0	1.0563296075480326	1064.7701127027256	37.5
0	548.0	1.0586913687240074	1064.0991944118575	37.5
0	552.0	1.056386417643971	1066.1271438363644	37.5
0	556.0	1.056596612752203	1065.1202158071628	37.5
0	560.0	1.0556665652473498	1064.9950585674856	37.5
0	564.0	1.0530771127880347	1064.5195790910211	37.5
0	568.0	1.0516840124302473	1065.5846953988157	37.5
0	572.0	1.054611082555156	1066.499466163785	37.5
0	576.0	1.05258147636857	1066.0677566251873	37.5
0	580.0	1.0487621413809287	1065.2073668196144	37.5
0	584.0	1.0502039098458353	1064.5616965241277	37.5
0	588.0	1.0510940780778075	1064.974014758536	37.5
0	592.0	1.048839305580621	1063.5635985925192	37.5
0	596.0	1.0466110660821422	1063.5373134452086	37.5
0	600.0	1.043783883156956	1063.515505624681	37.5
0	604.0	1.04513837886631	1063.4720296179255	37.5
0	608.0	1.0495334001510854	1063.2270703180666	37.5
0	612.0	1.0497843312161563	1065.4779540573031	37.5
0	616.0	1.0478050076633953	1065.9939091715366	37.5
0	620.0	1.041448545718949	1066.4534864105003	37.5
0	624.0	1.0481343792891948	1064.5997024714848	37.5
0	628.0	1.047959819903423	1064.5721081609345	37.5
0	632.0	1.039199338212354	1065.2725834687667	37.5
0	636.0	1.0455165191770281	1064.213573530824	37.5
0	640.0	1.0433193909201706	1063.8751286052952	37.5
0	644.0	1.0477560065823317	1064.2058940259735	37.5
0	648.0	1.0429918107005198	1064.9686256770085	37.5
0	652.0	1.0386674643041447	1064.4165598632787	37.5
0	656.0	1.0420549860076047	1063.0172777806176	37.5
0	660.0	1.0415119040799805	1066.4833869504346	37.5
0	664.0	1.0431608380367567	1064.5519370284171	37.5
0	668.0	1.039627721269487	1066.2966679062474	37.5
2	0.0	0.9186446613008294	738.568997892037	37.5
2	4.0	1.0850483737817613	718.8341966113932	37.5
2	8.0	1.0633501117479414	749.1455750371153	37.5
2	12.0	0.9860403752514622	743.9594036750606	37.5
2	16.0	0.9074846543382257	728.6727600335239	37.5
2	20.0	0.8886564563695029	725.1155577587672	37.5
2	24.0	0.886526645060909	724.1134982936795	37.5
2	28.0	0.8860385500409719	709.5484812897072	37.5
2	32.0	0.8870016539738749	704.5732057825817	37.5
2	36.0	1.0197395173123622	728.7713258546696	37.5
2	40.0	1.0264797915226747	729.3779097041964	37.5
2	44.0	1.0388848869697913	729.0902460065148	37.5
2	48.0	1.0380162515203522	729.2841719694596	37.5
2	52.0	1.0497421022005555	728.8393415879351	37.5
2	56.0	1.0534571203160756	728.0949515986786	37.5
2	60.0	1.0565507980324502	729.071421341534	37.5
2	64.0	1.064669253423669	730.1847255821463	37.5
2	68.0	1.0741671646202415	729.47790563148	37.5
2	72.0	1.073886989461745	731.223066606701	37.5
2	76.0	1.0805048476995895	733.5759884234537	37.5
2	80.0	1.0899525282878246	710.3356289203444	37.5
2	84.0	1.085496553374894	692.9128212938147	37.5
2	88.0	1.0908766212102876	689.4032826898025	37.5
2	92.0	1.0862046884980727	685.6863982461016	37.5
2	96.0	1.08744337143912	685.345548202882	37.5
2	100.0	1.0867146325260035	684.6412047807437	37.5
2	104.0	1.1012112046026141	648.4124990416581	37.5
2	108.0	1.1203437678847719	637.3738731569151	37.5
2	112.0	1.1239315316574712	645.2872226860344	37.5
2	116.0	1.1307943258912272	617.9149729558079	37.5
2	120.0	1.1273678053154055	615.6614803350511	37.5
2	124.0	1.1371869218728023	634.6435939003077	37.5
2	128.0	1.1384040142364702	652.4735323268732	37.5
2	132.0	1.1462573997680519	656.0838623325138	37.5
2	136.0	1.1458554589556833	663.9742379190566	37.5
2	140.0	1.1466837128245662	663.0594511551515	37.5
2	144.0	1.149765372653291	663.4206854171886	37.5
2	148.0	1.1547818603681597	665.2269283042476	37.5
2	152.0	1.1509499051669891	656.6378585704356	37.5
2	156.0	1.1566991978883188	640.4442156073895	37.5
2	160.0	1.1657891252106471	658.7057877985309	37.5
2	164.0	1.1687294317893946	637.0356431761078	37.5
2	168.0	1.1698370105015345	632.1999098034312	37.5
2	172.0	1.1664008652104951	607.633834644525	37.5
2	176.0	1.1781226318899174	588.9691222268673	37.5
2	180.0	1.1790969473154114	590.772460978268	37.5
2	184.0	1.1806834726669657	590.5798261924671	37.5
2	188.0	1.182839182866285	575.3950913953452	37.5
2	192.0	1.1866373377110886	583.2809851842329	37.5
2	196.0	1.1957270829442104	589.13150761111	37.5
2	200.0	1.2010712011676294	596.1254524521707	37.5
2	204.0	1.2090097524225134	612.7826316760136	37.5
2	208.0	1.1985985500006504	606.8197586462584	37.5
2	212.0	1.2061146803084644	582.3134196917694	37.5
2	216.0	1.2045877663636393	584.1134807220477	37.5
2	220.0	1.2039397189818861	577.1570312508114	37.5
2	224.0	1.2041124256934865	568.1753721048541	37.5
2	228.0	1.2063180803609608	547.7884680705723	37.5
2	232.0	1.2102865926651132	523.8752614054913	37.5
2	236.0	1.2119477745914624	485.0757682732835	37.5
2	240.0	1.2079974614058613	482.2642096200426	37.5
2	244.0	1.2178410299424594	485.9028353593725	37.5
2	248.0	1.2160765676209706	492.5916671938324	37.5
2	252.0	1.2139697255651791	494.5282528066584	37.5
2	256.0	1.2168971558357304	487.78903902355137	37.5
2	260.0	1.2146665711575353	484.97397815713833	37.5
2	264.0	1.2145241855031115	479.1604412361186	37.5
2	268.0	1.2202724377146879	483.2594919841935	37.5
2	272.0	1.218470933245984	479.69321320667456	37.5
2	276.0	1.213547171160742	483.35090511878445	37.5
2	280.0	1.2068794106780993	484.3015857277953	37.5
2	284.0	1.210955121499579	475.48106018129977	37.5
2	288.0	1.210759982000666	474.1726658967776	37.5
2	292.0	1.2095899368884575	474.21312139605504	37.5
2	296.0	1.206519062546292	474.9586656701058	37.5
2	300.0	1.2088701544645255	476.4758532358165	37.5
2	304.0	1.2011036156824646	478.7607848861271	37.5
2	308.0	1.1993695622585143	480.3887820801136	37.5
2	312.0	1.1995606079545154	485.34886098558974	37.5
2	316.0	1.1953358603214979	489.2033735358887	37.5
2	320.0	1.1979842258762308	492.4448294487148	37.5
2	324.0	1.1946740863163083	495.4495798937368	37.5
2	328.0	1.192492795787673	496.020005486633	37.5
2	332.0	1.195798919582915	495.1548055935126	37.5
2	336.0	1.1839635974745402	493.09823170256647	37.5
2	340.0	1.1922114402535737	493.243071737968	37.5
2	344.0	1.1881171205181247	491.57594934154565	37.5
2	348.0	1.1870807028709756	494.8360161112955	37.5
2	352.0	1.1895884435325588	497.4434950613313	37.5
2	356.0	1.1891822106174579	495.74159006219537	37.5
2	360.0	1.1826436554334234	495.96884046140457	37.5
2	364.0	1.1831093436787916	495.4408040354375	37.5
2	368.0	1.1841814149956018	495.2670623923535	37.5
2	372.0	1.174081298977213	495.6195002740694	37.5
2	376.0	1.178984371128979	495.4660161364452	37.5
2	380.0	1.1745498307169648	495.0803246037438	37.5
2	384.0	1.1726840747709988	493.7528382511832	37.5
2	388.0	1.1729424674607778	494.1879153288862	37.5
2	392.0	1.1654837374764684	492.2651229452209	37.5
2	396.0	1.164492790105536	492.65349856969215	37.5
2	400.0	1.1697335596977148	492.07106498766336	37.5
2	404.0	1.1648004070119498	492.2591711603952	37.5
2	408.0	1.1649619542564464	493.27855361525735	37.5
2	412.0	1.160885999518142	492.73302101233895	37.5
2	416.0	1.1577840399470984	492.7637461325707	37.5
2	420.0	1.159502918139265	492.56021906192944	37.5
2	424.0	1.159941162939891	491.5080173460072	37.5
2	428.0	1.1616092382433558	491.9936241603797	37.5
2	432.0	1.1523605713560408	491.4318973686732	37.5
2	436.0	1.1560813643006909	490.97188165378753	37.5
2	440.0	1.154200338874096	488.9435301881369	37.5
2	444.0	1.1495765817634558	489.4344579874482	37.5
2	448.0	1.142155752346908	490.3272899837529	37.5
2	452.0	1.1429545077642873	490.4815465973157	37.5
2	456.0	1.1316361369140644	483.3168202359772	37.5
2	460.0	1.132465379267213	483.9683559994528	37.5
2	464.0	1.1400078084590402	478.3512409112109	37.5
2	468.0	1.1316583501004718	476.2227593027107	37.5
2	472.0	1.1310371478703525	476.6280905114196	37.5
2	476.0	1.1288405618483444	476.3585774889118	37.5
2	480.0	1.1276182571337798	476.3510088465996	37.5
2	484.0	1.124636814604905	476.1806723944126	37.5
2	488.0	1.1193162020997784	476.4325566060341	37.5
2	492.0	1.1152860297906162	475.6280628944477	37.5
2	496.0	1.1181594315922305	475.4988659058923	37.5
2	500.0	1.1158001878830477	475.933068105489	37.5
2	504.0	1.112581665206898	475.21287214670434	37.5
2	508.0	1.1090487004833203	474.6183526145543	37.5
2	512.0	1.1037612542265778	471.0355945433773	37.5
2	516.0	1.1058921222555385	470.47111028329806	37.5
2	520.0	1.1022090379873122	463.5976186148202	37.5
2	524.0	1.09332977807514	463.3411275973969	37.5
2	528.0	1.0898313062498821	461.3175046128968	37.5
2	532.0	1.0862518307403344	447.3075639778439	37.5
2	536.0	1.0933807353434808	448.0083636687971	37.5
2	540.0	1.0918362888093143	452.2305051556965	37.5
2	544.0	1.089737224563928	451.0907113015983	37.5
2	548.0	1.083186339339318	452.6232382884594	37.5
2	552.0	1.0832523677884676	452.5753982524341	37.5
2	556.0	1.0840836391356352	453.7862130085236	37.5
2	560.0	1.0780756138620324	454.4761062218424	37.5
2	564.0	1.080662485290349	454.3507322603599	37.5
2	568.0	1.079164393465689	456.4978280376501	37.5
2	572.0	1.0765508491728153	454.6432635887268	37.5
2	576.0	1.069903482681336	454.97235967683474	37.5
2	580.0	1.0689814430688118	454.3703155264823	37.5
2	584.0	1.070176190485529	454.7838551619038	37.5
2	588.0	1.0733131273948944	453.940090722592	37.5
2	592.0	1.0681120694604145	454.0952276039214	37.5
2	596.0	1.0676915555489503	454.2731725088778	37.5
2	600.0	1.0647164341168267	453.50268799637433	37.5
2	604.0	1.0679206659944829	451.0548950961664	37.5
2	608.0	1.0643938402784487	449.92269665992	37.5
2	612.0	1.0638787960559033	449.79111791034194	37.5
2	616.0	1.06341999138552	449.34631162937615	37.5
2	620.0	1.0657924397664382	449.887940850156	37.5
2	624.0	1.0657811063154348	449.5138177923708	37.5
2	628.0	1.0688511124349234	466.5632421197702	37.5
2	632.0	1.0638389590461437	466.2611671477041	37.5
2	636.0	1.0612708330039986	462.9854317322845	37.5
2	640.0	1.0605072110014044	461.6521310473721	37.5
2	644.0	1.0671696290694312	461.9935295104431	37.5
2	648.0	1.062234213274953	461.52504358651305	37.5
2	652.0	1.0558140681008368	461.541608131017	37.5
2	656.0	1.0586914498522573	460.72123370439095	37.5
2	660.0	1.0616882040851179	462.00237936573774	37.5
2	664.0	1.057556165871114	461.3072262122386	37.5
2	668.0	1.0588503079820089	461.4370997892245	37.5
4	0.0	1.0917926947939376	1869.328562550684	37.5
4	4.0	1.0961365125195472	1872.4404215183429	37.5
4	8.0	1.0461045391526982	1873.810302036052	37.5
4	12.0	0.9587711235401071	1874.768640475099	37.5
4	16.0	0.9255309485964835	1874.6072683427176	37.5
4	20.0	0.9149312773990302	1873.8287854758	37.5
4	24.0	0.912219138360502	1873.2416082573243	37.5
4	28.0	0.8784873745839614	1877.6611532828088	37.5
4	32.0	0.9493543364779635	1867.9070124617044	37.5
4	36.0	0.9511464601102225	1868.289671572946	37.5
4	40.0	0.9567850361472726	1868.0936072561044	37.5
4	44.0	0.9672473893875854	1868.491407268304	37.5
4	48.0	0.9667031264071824	1870.440466058571	37.5
4	52.0	0.9733379124947253	1870.4408481459564	37.5
4	56.0	0.9724928121319177	1871.3070598976972	37.5
4	60.0	0.9798815515866561	1872.028727497786	37.5
4	64.0	0.9847116255326973	1872.6476743739177	37.5
4	68.0	0.975445237520298	1873.218933795731	37.5
4	72.0	0.9769457062687249	1873.7648584401124	37.5
4	76.0	0.9787182423048792	1874.2307756138944	37.5
4	80.0	0.9830889051821223	1874.1361978150064	37.5
4	84.0	0.9856653390536276	1875.355988869495	37.5
4	88.0	0.9865971171964228	1874.322478317657	37.5
4	92.0	0.9904553030074532	1874.8855755792715	37.5
4	96.0	0.9967367059700531	1872.5657952889412	37.5
4	100.0	0.9837353041474346	1875.6949333920884	37.5
4	104.0	0.9977525069341937	1873.4274015215196	37.5
4	108.0	0.9948607759122565	1872.864097964817	37.5
4	112.0	1.0095180482737194	1870.036037628955	37.5
4	116.0	1.0139620670885658	1870.1025250098307	37.5
4	120.0	1.0135244563578694	1872.0545591025063	37.5
4	124.0	1.0160228259851383	1871.2348609460632	37.5
4	128.0	1.020926203843295	1868.212765382414	37.5
4	132.0	1.034812458477609	1866.7768962367013	37.5
4	136.0	1.0379343015490174	1864.5510490112968	37.5
4	140.0	1.0444089271727934	1864.6800164374315	37.5
4	144.0	1.043396434803434	1867.2924155687265	37.5
4	148.0	1.0583253062232356	1865.4907276163176	37.5
4	152.0	1.0704536196294558	1863.2853337799831	37.5
4	156.0	1.1308725629637673	1861.897616735251	37.5
4	160.0	1.1646209522011586	1861.50945708152	37.5
4	164.0	1.1528305736675883	1859.9720730996123	37.5
4	168.0	1.0210554777551053	1861.6250529136032	37.5
4	172.0	0.9695487899149935	1859.3601605192923	37.5
4	176.0	0.954937771529605	1859.314886627947	37.5
4	180.0	0.94366694552857	1858.9676718570872	37.5
4	184.0	0.9467266181422225	1857.827214996165	37.5
4	188.0	0.9449636581133407	1857.2094806158416	37.5
4	192.0	0.9517494481788221	1857.488931452978	37.5
4	196.0	0.9542543209920484	1859.0780624508511	37.5
4	200.0	0.9591819427274556	1859.017740661672	37.5
4	204.0	0.9672403282466335	1858.1715453801444	37.5
4	208.0	0.9697427818746839	1857.9320221121975	37.5
4	212.0	0.973333452628157	1859.0500023875888	37.5
4	216.0	0.9746518321697673	1858.8085596482117	37.5
4	220.0	0.978833304361128	1858.5450670174264	37.5
4	224.0	0.9911965908823733	1858.507594781017	37.5
4	228.0	0.9961030902697898	1858.372740217777	37.5
4	232.0	0.9900306249831827	1859.0652305249828	37.5
4	236.0	0.9946146443853271	1859.672592901652	37.5
4	240.0	1.0010633092907597	1860.4573348326485	37.5
4	244.0	1.0018702002504225	1860.0356605877105	37.5
4	248.0	1.0049424110066016	1860.5635309412564	37.5
4	252.0	1.0046142619019458	1859.5753133163391	37.5
4	256.0	1.0120882191054743	1859.9620290747275	37.5
4	260.0	1.0099460192842815	1860.592338987243	37.5
4	264.0	1.0185404754283274	1860.161298202008	37.5
4	268.0	1.0157671023908212	1860.2970043011128	37.5
4	272.0	1.0145468202237402	1859.874210548804	37.5
4	276.0	1.019190460834745	1859.692681472156	37.5
4	280.0	1.0179027016101667	1859.6379044705568	37.5
4	284.0	1.0136051118478873	1861.4740367025895	37.5
4	288.0	1.023555612327839	1860.023133438952	37.5
4	292.0	1.023903222282423	1860.3480593357597	37.5
4	296.0	1.031031600184158	1860.3357077432463	37.5
4	300.0	1.0294834273810882	1860.5060942110308	37.5
4	304.0	1.0308623906030805	1860.4015256338428	37.5
4	308.0	1.0334382261814778	1860.819450975192	37.5
4	312.0	1.0285009570356523	1861.4689575619464	37.5
4	316.0	1.0329702082120145	1860.8191970424743	37.5
4	320.0	1.0366891998308054	1860.394697449011	37.5
4	324.0	1.0366142847873439	1860.398474143444	37.5
4	328.0	1.0376042014126015	1861.2329146321435	37.5
4	332.0	1.0317941006602729	1861.55326132316	37.5
4	336.0	1.0369161156303288	1862.0245029528169	37.5
4	340.0	1.0467575446753974	1860.050120581658	37.5
4	344.0	1.0489804133327525	1859.5578770606803	37.5
4	348.0	1.052370551844033	1861.1696163146817	37.5
4	352.0	1.0464183954976438	1860.564022211516	37.5
4	356.0	1.0477493912200122	1860.73141908734	37.5
4	360.0	1.0540384679420425	1860.947156032836	37.5
4	364.0	1.0505793989771528	1862.1613331472392	37.5
4	368.0	1.060291024430505	1861.201325134179	37.5
4	372.0	1.062620597363055	1860.67153111087	37.5
4	376.0	1.0541445025209828	1862.1778805721808	37.5
4	380.0	1.0575427049828507	1861.576079608184	37.5
4	384.0	1.0681840259007207	1860.2529696430272	37.5
4	388.0	1.0696514064389944	1861.3591730353332	37.5
4	392.0	1.068323171385015	1860.7612830959831	37.5
4	396.0	1.0696059915058085	1862.4293947619597	37.5
4	400.0	1.0862170290309243	1861.730678196959	37.5
4	404.0	1.1208878041518162	1861.062429653549	37.5
4	408.0	1.1794283152286091	1860.366619715904	37.5
4	412.0	1.1838541251227737	1859.6263743018224	37.5
4	416.0	1.148072947323514	1859.4095429965391	37.5
4	420.0	1.0128229910518645	1863.0936158312436	37.5
4	424.0	0.9640990945212975	1864.208639045229	37.5
4	428.0	0.9466836682362406	1861.592891766975	37.5
4	432.0	0.9345129833878626	1862.615971047337	37.5
4	436.0	0.9327429999181465	1861.5635191912063	37.5
4	440.0	0.9277472281114453	1862.158833405936	37.5
4	444.0	0.9313718975211054	1861.5187408339896	37.5
4	448.0	0.9363935293127176	1860.5782121331165	37.5
4	452.0	0.9344050908203093	1862.1292350925576	37.5
4	456.0	0.9470502514337065	1860.4565221997236	37.5
4	460.0	0.9464824729328802	1861.9647273196308	37.5
4	464.0	0.9506233912566088	1861.7375138245911	37.5
4	468.0	0.954559251120718	1861.3357871318376	37.5
4	472.0	0.9642853136468966	1861.1226181527272	37.5
4	476.0	0.966136460194908	1858.8229783556455	37.5
4	480.0	0.9646404169304754	1861.839125957115	37.5
4	484.0	0.9701612592889467	1860.898922336245	37.5
4	488.0	0.9666591912585047	1862.167666105172	37.5
4	492.0	0.9766893427600667	1860.157374731615	37.5
4	496.0	0.9640089642090655	1861.4379464232568	37.5
4	500.0	0.9702262457581221	1861.0390038086653	37.5
4	504.0	0.9729809709758448	1860.2597553533092	37.5
4	508.0	0.9700974079554705	1860.1336584705457	37.5
4	512.0	0.9791312193428205	1860.3497845950824	37.5
4	516.0	0.9780901389679907	1858.5992587596736	37.5
4	520.0	0.976484556039286	1861.1639691104992	37.5
4	524.0	0.9789462476977531	1859.6824624153344	37.5
4	528.0	0.9802749542986643	1859.51210755974	37.5
4	532.0	0.9783209306663444	1859.0209444172483	37.5
4	536.0	0.9820571687342953	1859.4387480443277	37.5
4	540.0	0.9846387011035914	1858.6620927353324	37.5
4	544.0	0.9824483777063114	1860.4207644176904	37.5
4	548.0	0.9880698113451769	1858.45989274647	37.5
4	552.0	0.9863979219324472	1858.2781159431272	37.5
4	556.0	0.9930127562454719	1859.387017364735	37.5
4	560.0	0.9894541365099414	1859.761237163785	37.5
4	564.0	0.9846239618304682	1860.191270100843	37.5
4	568.0	0.9928461495975495	1858.5039766372888	37.5
4	572.0	0.9903102729112193	1858.7917131403276	37.5
4	576.0	0.9960527438471303	1858.315805095594	37.5
4	580.0	0.9877197971343598	1859.1695430961013	37.5
4	584.0	0.9916462403852023	1859.2114130715984	37.5
4	588.0	0.9978421394588299	1858.012842031677	37.5
4	592.0	0.99941718674382	1857.683164617909	37.5
4	596.0	0.999079542987666	1857.2823814566937	37.5
4	600.0	0.9982092362760863	1857.7199174502075	37.5
4	604.0	1.0015409761774663	1858.2064275106832	37.5
4	608.0	0.9972692170698111	1858.1140632019856	37.5
4	612.0	1.0012115020816466	1856.769272571076	37.5
4	616.0	1.0017274144888169	1856.9370716093597	37.5
4	620.0	0.9996948843956153	1857.088618804937	37.5
4	624.0	1.0043609219790586	1858.025602279278	37.5
4	628.0	1.0006127473792321	1857.3278825845296	37.5
4	632.0	1.0020876195877293	1856.3097539290484	37.5
4	636.0	1.0092254661282187	1857.3551775000803	37.5
4	640.0	1.0022089463425	1856.1353729841449	37.5
4	644.0	1.0039966217955638	1856.812526563586	37.5
4	648.0	1.0018621217465449	1857.0887533589964	37.5
4	652.0	1.0076172088632136	1856.37017844791	37.5
4	656.0	1.008429588511825	1856.0297908434572	37.5
4	660.0	1.0058244919141608	1856.4720388552064	37.5
4	664.0	1.0093779384312116	1857.365058315237	37.5
4	668.0	1.0022754985526192	1856.241816500027	37.5
5	8.0	0.969628679953719	942.917422300529	37.5
5	12.0	0.9056415282378133	954.8962972566436	37.5
5	16.0	0.8886422102007139	971.5444370849964	37.5
5	20.0	0.8049181752432768	977.3662473947454	37.5
5	24.0	0.8214790425831806	957.54972355785	37.5
5	28.0	0.823035421115738	955.2576195623068	37.5
5	32.0	0.7931056363496756	979.1699271288916	37.5
5	36.0	0.9770602791081531	986.407253790712	37.5
5	40.0	0.9908103394134067	982.5886216400736	37.5
5	44.0	0.99310329480028	979.9360757310398	37.5
5	48.0	1.000859706773963	980.772488128207	37.5
5	52.0	1.0142629651784623	985.889697089334	37.5
5	56.0	1.026768315691406	984.8011759247826	37.5
5	60.0	1.0225817827301786	985.055531523648	37.5
5	64.0	1.0282510361898431	985.6277255368082	37.5
5	68.0	1.043211885669451	984.494069300159	37.5
5	72.0	1.0544614449612129	981.422194942976	37.5
5	76.0	1.048189990581937	995.666763997712	37.5
5	80.0	1.0580090570649492	1006.3716599860963	37.5
5	84.0	1.06537678662031	1007.9111842570242	37.5
5	88.0	1.0701417070406924	996.1834029105472	37.5
5	92.0	1.074410590448963	991.0301813232204	37.5
5	96.0	1.0725457729128776	984.3849359983489	37.5
5	100.0	1.0791192553608484	987.37716530517	37.5
5	104.0	1.090331876556371	990.3329519987489	37.5
5	108.0	1.0939933623961895	992.3212928141944	37.5
5	112.0	1.0888797612575718	989.394015860076	37.5
5	116.0	1.0986489873234035	990.9782526632072	37.5
5	120.0	1.1011550130949963	993.0314544600376	37.5
5	124.0	1.0993369924850627	992.0785715044818	37.5
5	128.0	1.1052878599094407	994.8027606139837	37.5
5	132.0	1.1098028498870955	995.2110573318296	37.5
5	136.0	1.1106428114418052	994.1762516690666	37.5
5	140.0	1.1091677428465385	1001.55992748351	37.5
5	144.0	1.1125566151310091	1013.7318710073326	37.5
5	148.0	1.1207464514424024	1025.7022963879947	37.5
5	152.0	1.1220005098661565	1034.5140984616137	37.5
5	156.0	1.1193937568505252	1036.6822925744457	37.5
5	160.0	1.1282304260500187	1039.7931257083358	37.5
5	164.0	1.1275812620713834	1037.2583140650831	37.5
5	168.0	1.1312842382376123	1034.848837071332	37.5
5	172.0	1.1310214155303537	1034.4741949255715	37.5
5	176.0	1.1277720176783794	1033.0945435866336	37.5
5	180.0	1.12582650861093	1032.1649073007432	37.5
5	184.0	1.1311505989727022	1030.8155924468308	37.5
5	188.0	1.1230794268987403	1029.7683174647375	37.5
5	192.0	1.120132609283007	1029.9524530403903	37.5
5	196.0	1.1328917661375093	1030.5033893775455	37.5
5	200.0	1.1324933910221477	1029.6073579411516	37.5
5	204.0	1.1319086606099815	1030.068259173528	37.5
5	208.0	1.1268656580581213	1029.1664212083622	37.5
5	212.0	1.1270839410480158	1031.6113367143805	37.5
5	216.0	1.1325848660423505	1028.982720238103	37.5
5	220.0	1.1246912049322908	1029.1214580273768	37.5
5	224.0	1.124860896116709	1029.7304865815229	37.5
5	228.0	1.1269258498039048	1028.2306479624876	37.5
5	232.0	1.1204597940880299	1028.9434084463933	37.5
5	236.0	1.1216980367635352	1029.1722117003844	37.5
5	240.0	1.1206455191790574	1028.384706890495	37.5
5	244.0	1.1184632681300029	1029.9007998988302	37.5
5	248.0	1.123396699104922	1028.9501347610883	37.5
5	252.0	1.1257520850769902	1028.080106415316	37.5
5	256.0	1.1206904574005467	1027.6703149511698	37.5
5	260.0	1.1243874506356946	1028.9097036488808	37.5
5	264.0	1.1222479385247544	1028.416814818526	37.5
5	268.0	1.12670650686104	1028.0119130067353	37.5
5	272.0	1.1204173117904714	1027.955651007827	37.5
5	276.0	1.1168722270793712	1027.9421978366745	37.5
5	280.0	1.1193727901747594	1028.5987876791598	37.5
5	284.0	1.1174195553223922	1028.5601344344166	37.5
5	288.0	1.119057119628446	1029.170257231155	37.5
5	292.0	1.1193808582818312	1028.5298034887094	37.5
5	296.0	1.1211503071991074	1028.1319666248578	37.5
5	300.0	1.1202240554731853	1028.845268236788	37.5
5	304.0	1.1188304587915965	1028.6452710926949	37.5
5	308.0	1.1176746185886226	1028.230875640295	37.5
5	312.0	1.1129910081055303	1028.3637718674688	37.5
5	316.0	1.1096521264147774	1027.658507616993	37.5
5	320.0	1.111530750817912	1027.6065213097977	37.5
5	324.0	1.1122627334729798	1028.9871561175255	37.5
5	328.0	1.109882551456116	1028.778550552671	37.5
5	332.0	1.1123466186719095	1028.9365845509717	37.5
5	336.0	1.1080664398328908	1028.4694599280006	37.5
5	340.0	1.11084221775801	1028.3752299970645	37.5
5	344.0	1.1127596531749406	1028.345934028107	37.5
5	348.0	1.1090050878377697	1030.9334191719322	37.5
5	352.0	1.1061153161692583	1030.4316476965816	37.5
5	356.0	1.1080177942584857	1031.4756139426563	37.5
5	360.0	1.1076178323657508	1031.2805224983788	37.5
5	364.0	1.102163048079047	1031.1200552373095	37.5
5	368.0	1.1019085494498144	1029.9556851627965	37.5
5	372.0	1.100791234120454	1030.3373922411045	37.5
5	376.0	1.1000654626112365	1030.0788289506654	37.5
5	380.0	1.1068105251175167	1030.5952612344695	37.5
5	384.0	1.105450354811751	1032.437235409529	37.5
5	388.0	1.095164145575098	1032.7021018901614	37.5
5	392.0	1.0954434024365323	1031.7270098766585	37.5
5	396.0	1.0894691436555248	1031.9252433898002	37.5
5	400.0	1.0925963017243128	1031.9356271468653	37.5
5	404.0	1.0935171629123366	1031.587103047695	37.5
5	408.0	1.0920106449097777	1033.111423750482	37.5
5	412.0	1.0925050791881814	1035.9635220805726	37.5
5	416.0	1.0944564092103237	1035.4248129736325	37.5
5	420.0	1.089901145605293	1033.7992866016375	37.5
5	424.0	1.0912449740080081	1032.150611217237	37.5
5	428.0	1.0912139508610268	1033.575702158867	37.5
5	432.0	1.088938990392959	1034.392395273312	37.5
5	436.0	1.0873464482465514	1035.8369065963054	37.5
5	440.0	1.0774610953923331	1028.1161629845285	37.5
5	444.0	1.0752688294369035	1029.9462231364798	37.5
5	448.0	1.07344178240486	1028.5014746579477	37.5
5	452.0	1.0784645411420948	1029.2335659927396	37.5
5	456.0	1.0736318776368514	1028.4171315064225	37.5
5	460.0	1.0750281217183855	1030.3517255865618	37.5
5	464.0	1.0687265185690098	1029.0676057532012	37.5
5	468.0	1.0687507464899255	1031.2859648601227	37.5
5	472.0	1.070261394618828	1026.158704300056	37.5
5	476.0	1.0714908189741745	1026.6672306235785	37.5
5	480.0	1.0727330415994858	1027.2330219576413	37.5
5	484.0	1.0648037170176339	1028.0502588017362	37.5
5	488.0	1.0646069926924497	1027.4106995515551	37.5
5	492.0	1.0642262542174057	1027.2178724285675	37.5
5	496.0	1.0649838073996594	1027.2368796843864	37.5
5	500.0	1.0594338945087658	1026.9229745411644	37.5
5	504.0	1.0595838680333602	1028.1435324112874	37.5
5	508.0	1.060527022142847	1027.978811155529	37.5
5	512.0	1.0562398458757383	1028.4073153310956	37.5
5	516.0	1.0546541450809583	1029.401548111378	37.5
5	520.0	1.0511425907966558	1028.0146694383448	37.5
5	524.0	1.0541405695795791	1027.889388668032	37.5
5	528.0	1.050731713607921	1028.3549795863546	37.5
5	532.0	1.0515981821485947	1028.011732143317	37.5
5	536.0	1.0515681214731354	1028.4742537049692	37.5
5	540.0	1.0484206675642342	1028.2438176323958	37.5
5	544.0	1.0463168449378302	1028.7548573405918	37.5
5	548.0	1.0451938848430586	1028.6337846054646	37.5
5	552.0	1.047801022149922	1029.1667161692862	37.5
5	556.0	1.0422241860691632	1028.3277319383703	37.5
5	560.0	1.0324930367603748	1028.343229300665	37.5
5	564.0	1.037596773169155	1028.2014488333807	37.5
5	568.0	1.0351972636836249	1028.7235012914998	37.5
5	572.0	1.0392376771628284	1028.7280807536426	37.5
5	576.0	1.0361276035668123	1029.7252265879952	37.5
5	580.0	1.040748205284421	1027.7820466479852	37.5
5	584.0	1.0355561497104095	1028.801947551211	37.5
5	588.0	1.0348271266082132	1028.6837610535686	37.5
5	592.0	1.0347642378500392	1028.695790507766	37.5
5	596.0	1.0416253692192932	1029.0834501342342	37.5
5	600.0	1.0345416409011527	1028.0692058079112	37.5
5	604.0	1.0338332719175582	1029.0120924197963	37.5
5	608.0	1.0364936833237879	1029.6697109523875	37.5
5	612.0	1.0336913144745479	1029.768847197268	37.5
5	616.0	1.0332558451864835	1028.9592630988775	37.5
5	620.0	1.0354154592484799	1028.2792908686336	37.5
5	624.0	1.0325161669157263	1027.5013824346397	37.5
5	628.0	1.0323393683523165	1030.622052721263	37.5
5	632.0	1.0265489416319622	1029.2932484564842	37.5
5	636.0	1.0327211775063416	1029.7318275233968	37.5
5	640.0	1.033520429116956	1028.513496458629	37.5
5	644.0	1.0335409112027603	1029.7700619188531	37.5
5	648.0	1.032311272845538	1027.9905830261102	37.5
5	652.0	1.0271031934213264	1031.1848165414976	37.5
5	656.0	1.0287901819406589	1029.0128451833396	37.5
5	660.0	1.029129320138392	1029.7958789851032	37.5
5	664.0	1.0266356965456813	1030.654088630991	37.5
5	668.0	1.025415604865445	1030.088750505912	37.5
6	0.0	1.0734677265537107	1662.8285186565463	37.5
6	4.0	1.1563746667368016	1664.7714597904423	37.5
6	8.0	1.154012769100903	1666.0197115690053	37.5
6	12.0	1.0714793088379153	1667.4681987538488	37.5
6	16.0	0.951108543806269	1663.418900195764	37.5
6	20.0	0.9245359871938216	1663.1660638038616	37.5
6	24.0	0.91100208431193	1661.9095287014084	37.5
6	28.0	0.9248301022324966	1664.2350010314003	37.5
6	32.0	0.9217943964931454	1672.1553019342118	37.5
6	36.0	0.9428605124101543	1731.117153833232	37.5
6	40.0	0.9402230097533669	1729.3481998376096	37.5
6	44.0	0.9578956331739127	1730.0138974763315	37.5
6	48.0	0.962908010248411	1731.0203978546467	37.5
6	52.0	0.9640933144122723	1728.7135717090189	37.5
6	56.0	0.975101082672178	1729.4330773108552	37.5
6	60.0	0.98563677165704	1731.0112767378478	37.5
6	64.0	0.9930091028901111	1731.5651644737345	37.5
6	68.0	0.9968404233564541	1730.8951698252274	37.5
6	72.0	1.0046850419665194	1733.1700942150626	37.5
6	76.0	1.0036986982243996	1730.9999540588406	37.5
6	80.0	1.0089795788407208	1731.0106825683135	37.5
6	84.0	1.0141885602330931	1731.6817375927403	37.5
6	88.0	1.013485105080135	1730.2433422706872	37.5
6	92.0	1.0180127866988316	1730.1616639887995	37.5
6	96.0	1.020986857192226	1731.0233855716556	37.5
6	100.0	1.0291607451137035	1732.7656066562076	37.5
6	104.0	1.0264332123505173	1731.8036851389738	37.5
6	108.0	1.03095686199392	1730.55227817221	37.5
6	112.0	1.0365714080753605	1731.793627887157	37.5
6	116.0	1.0377722938727765	1731.2060363506391	37.5
6	120.0	1.0389748184730538	1730.4786529357782	37.5
6	124.0	1.0442392070097861	1731.1283614263407	37.5
6	128.0	1.0481390450433794	1731.0191824859735	37.5
6	132.0	1.0535071724025096	1732.1262482815712	37.5
6	136.0	1.0583696380343102	1730.835156535488	37.5
6	140.0	1.0567997764225754	1730.7368900103993	37.5
6	144.0	1.0652503358874381	1731.0657921064608	37.5
6	148.0	1.0749445646348577	1730.3301561973524	37.5
6	152.0	1.0858301250242457	1731.940666546096	37.5
6	156.0	1.1511757317833609	1731.6812925848642	37.5
6	160.0	1.1985073053376107	1732.9212030340752	37.5
6	164.0	1.171083949912685	1731.6963935159652	37.5
6	168.0	1.057103241415849	1732.6322991421282	37.5
6	172.0	0.9809075260598278	1731.046487228636	37.5
6	176.0	0.9576862172478618	1731.5145230310754	37.5
6	180.0	0.9465876014306775	1728.7107705386566	37.5
6	184.0	0.9394112651665515	1729.569636122177	37.5
6	188.0	0.9455275190382589	1728.9041726021835	37.5
6	192.0	0.9537692742083909	1731.560519790184	37.5
6	196.0	0.9634883971516565	1730.755991595469	37.5
6	200.0	0.955715796773438	1729.9419923025262	37.5
6	204.0	0.9667000755256644	1729.651246951726	37.5
6	208.0	0.968347470070938	1730.267043150217	37.5
6	212.0	0.9751378702117677	1729.1160630809934	37.5
6	216.0	0.9819282183271096	1730.4102894077616	37.5
6	220.0	0.9817110454073267	1729.8754606998473	37.5
6	224.0	0.9807549804990262	1729.6057899995162	37.5
6	228.0	0.9896082432511357	1728.5495141163342	37.5
6	232.0	0.991534182257351	1728.7405152506776	37.5
6	236.0	0.9930090602855381	1729.7684308667212	37.5
6	240.0	0.9971549008375404	1728.8952350152963	37.5
6	244.0	0.997487221118442	1729.228321101907	37.5
6	248.0	1.0065933797660758	1730.5032370504443	37.5
6	252.0	1.0053898816384557	1730.584740653907	37.5
6	256.0	1.0113379631212962	1731.3745151508288	37.5
6	260.0	1.013525642355938	1730.5378567593057	37.5
6	264.0	1.012226599420227	1730.3260603421202	37.5
6	268.0	1.0062051509439625	1729.515733802882	37.5
6	272.0	1.0134525689811575	1729.4545648387432	37.5
6	276.0	1.0230126760213847	1730.056415403351	37.5
6	280.0	1.020632283324622	1730.0542081010558	37.5
6	284.0	1.0197162260163335	1730.4839156326834	37.5
6	288.0	1.02814412838132	1730.6804011812928	37.5
6	292.0	1.0276562668492322	1730.4831672159592	37.5
6	296.0	1.0238672320485376	1727.8117940030147	37.5
6	300.0	1.0327354781410936	1731.4850328238865	37.5
6	304.0	1.0313599837512635	1729.480627700578	37.5
6	308.0	1.029090353317733	1730.568205767545	37.5
6	312.0	1.0285078314108445	1729.285092400247	37.5
6	316.0	1.0325927241040513	1729.1271758100966	37.5
6	320.0	1.0371447796637177	1729.9872449686277	37.5
6	324.0	1.0331278992398076	1730.1263048429155	37.5
6	328.0	1.0328715771405592	1729.0583128373771	37.5
6	332.0	1.044913690133414	1730.8014335102305	37.5
6	336.0	1.0459620892264931	1730.6489149986028	37.5
6	340.0	1.0426493217525987	1728.6313027802498	37.5
6	344.0	1.0492905127948138	1729.7067220600325	37.5
6	348.0	1.0511468937240256	1730.0568188817822	37.5
6	352.0	1.0479229857830576	1729.0034548364947	37.5
6	356.0	1.0481616081606797	1729.3801617048732	37.5
6	360.0	1.0576496859132394	1730.276708786499	37.5
6	364.0	1.0566891988384877	1730.04695827064	37.5
6	368.0	1.0649739790869162	1730.9835220074249	37.5
6	372.0	1.0644151287769141	1730.4608019984205	37.5
6	376.0	1.0613458145725332	1729.7736258715704	37.5
6	380.0	1.0618422752670078	1729.3765331410812	37.5
6	384.0	1.077358156083788	1731.019087070519	37.5
6	388.0	1.0717923468284658	1730.8984527577727	37.5
6	392.0	1.0826970265845695	1730.0149028287085	37.5
6	396.0	1.1060068717207145	1731.126541032125	37.5
6	400.0	1.1810100477927301	1732.012668647614	37.5
6	404.0	1.1934965364884487	1732.3351613878926	37.5
6	408.0	1.1699127661039426	1731.3839594296492	37.5
6	412.0	1.0290605030386049	1728.693447598682	37.5
6	416.0	0.9723397225937374	1727.9763335200737	37.5
6	420.0	0.9471687066061563	1726.7413668775914	37.5
6	424.0	0.938693241889626	1728.8416818229805	37.5
6	428.0	0.9347828316262161	1727.2324966714227	37.5
6	432.0	0.9309885162385239	1726.538701924231	37.5
6	436.0	0.9359619002100196	1727.8724346627369	37.5
6	440.0	0.9274511622128546	1726.6829817115113	37.5
6	444.0	0.9412760325914178	1731.726290552072	37.5
6	448.0	0.9406274383151991	1730.345501652722	37.5
6	452.0	0.9461739870842653	1729.6614634903908	37.5
6	456.0	0.9554911611098553	1730.4141592975568	37.5
6	460.0	0.9579792615230008	1728.673361790747	37.5
6	464.0	0.9605529438633501	1728.7367710844544	37.5
6	468.0	0.9659760881756825	1728.857345414444	37.5
6	472.0	0.9565855471566679	1726.9629680502896	37.5
6	476.0	0.9708778925546167	1727.7608643853262	37.5
6	480.0	0.9744217461888841	1728.3038152461968	37.5
6	484.0	0.9767231271268111	1728.539313899145	37.5
6	488.0	0.9833310998951542	1727.1982539445485	37.5
6	492.0	0.9808866378103361	1728.620091361554	37.5
6	496.0	0.9883972527896124	1730.3512806394665	37.5
6	500.0	0.996238619806699	1731.286314870511	37.5
6	504.0	0.9870786557490021	1727.1943463758746	37.5
6	508.0	0.9912799034453644	1727.2374465732632	37.5
6	512.0	0.9904528877592091	1728.2865871272654	37.5
6	516.0	0.9941378605287594	1728.3931401564937	37.5
6	520.0	0.9963477026211455	1728.9111145698685	37.5
6	524.0	0.9967023938617413	1729.2632185784903	37.5
6	528.0	1.0015886351414034	1730.346555621975	37.5
6	532.0	0.9997852571282985	1729.4141530529978	37.5
6	536.0	0.9995575750600079	1729.3107644785837	37.5
6	540.0	1.0008914119911436	1729.016147304074	37.5
6	544.0	1.0011406475682492	1728.7394685493568	37.5
6	548.0	1.0103355877105777	1730.821262860923	37.5
6	552.0	1.000793730560699	1729.109183069651	37.5
6	556.0	1.006419358071011	1729.084894899012	37.5
6	560.0	1.006897791934011	1729.327129225305	37.5
6	564.0	1.0074376418851956	1729.9082158869323	37.5
6	568.0	1.009391258450847	1730.192052829521	37.5
6	572.0	1.0119259216754495	1729.390710842971	37.5
6	576.0	1.0104352168431923	1729.1764800991623	37.5
6	580.0	1.0094228603572417	1727.7313779908604	37.5
6	584.0	1.0097862398542774	1728.4474904394235	37.5
6	588.0	1.017225449851738	1728.3988839173587	37.5
6	592.0	1.0091866350531535	1728.6257673896137	37.5
6	596.0	1.0233214992999502	1729.7680435866112	37.5
6	600.0	1.0257745605471553	1730.132533633307	37.5
6	604.0	1.0223665864308396	1729.6124139376311	37.5
6	608.0	1.0232478276320611	1727.5857402171616	37.5
6	612.0	1.031180213239812	1730.5896409289055	37.5
6	616.0	1.0253156216088481	1728.8819642647532	37.5
6	620.0	1.021644788716121	1727.9089222592163	37.5
6	624.0	1.024602809346572	1728.6934000379704	37.5
6	628.0	1.0294079689037132	1729.629280509046	37.5
6	632.0	1.0227214265931794	1727.3953313822144	37.5
6	636.0	1.0259090096879386	1729.7255564408244	37.5
6	640.0	1.030258530024137	1728.6314593086097	37.5
6	644.0	1.027500666401644	1728.6492818867066	37.5
6	648.0	1.0316803495333704	1728.1898456973297	37.5
6	652.0	1.0350148526052867	1728.6262123674549	37.5
6	656.0	1.0392265053991812	1728.9626997828475	37.5
6	660.0	1.0350789629630088	1728.5384668036386	37.5
6	664.0	1.0452657950403543	1730.3172255424995	37.5
6	668.0	1.0366941091843935	1729.301519517361	37.5
8	0.0	0.9340139346112917	1723.1276832389508	37.5
8	4.0	0.9873719661532001	1728.854810833505	37.5
8	8.0	0.9619212687300657	1730.4149830652004	37.5
8	12.0	0.8680424098568253	1730.1707818275556	37.5
8	16.0	0.8134686768483915	1729.2785205976031	37.5
8	24.0	0.8006214810288438	1727.8622741978816	37.5
8	28.0	0.8060753539777573	1728.122270265006	37.5
8	32.0	0.7985000938603569	1730.2334816360128	37.5
8	36.0	0.8071963252640758	1730.983204194005	37.5
8	40.0	0.8111301435272295	1729.0550412589164	37.5
8	44.0	0.81695589466195	1727.5129593476736	37.5
8	48.0	0.8178184923119616	1729.2337293256076	37.5
8	52.0	0.8216728416427116	1729.3249709923332	37.5
8	56.0	0.8336931635423528	1732.4141136368105	37.5
8	60.0	0.8343325978630389	1739.4266024253664	37.5
8	64.0	0.8391004887443873	1740.967770307626	37.5
8	68.0	0.8547856160586481	1746.0725758973333	37.5
8	72.0	0.8494475819744265	1742.6779039771848	37.5
8	76.0	0.8519407104332481	1743.011410611599	37.5
8	80.0	0.8464233184803122	1740.9650317119635	37.5
8	84.0	0.8593819720754224	1742.2654740416997	37.5
8	88.0	0.8581009895700468	1742.4993702801808	37.5
8	92.0	0.8658259051191192	1741.6569274409362	37.5
8	96.0	0.8717293563196625	1742.137238615877	37.5
8	100.0	0.8687272926442016	1742.9025860124154	37.5
8	104.0	0.8722742493811015	1742.3921552182055	37.5
8	108.0	0.8746677490310508	1741.8534875153896	37.5
8	112.0	0.8791760847544541	1743.6904746720047	37.5
8	116.0	0.8768328458419989	1741.4841902454796	37.5
8	120.0	0.8898212840287956	1742.1948497356177	37.5
8	124.0	0.8920940325218817	1742.5262826695596	37.5
8	128.0	0.8819759226440333	1741.2308628392984	37.5
8	132.0	0.8867210523745295	1739.240330048273	37.5
8	136.0	0.8908652096842998	1740.717728887968	37.5
8	140.0	0.8974220489843883	1741.5905799545858	37.5
8	144.0	0.8902748025539821	1740.7021412138952	37.5
8	148.0	0.90296794407281	1740.0737813244066	37.5
8	152.0	0.9060924798626399	1741.170406470623	37.5
8	156.0	0.9147484695516523	1743.2327412028576	37.5
8	160.0	0.9322625268719216	1743.2862643981814	37.5
8	164.0	0.9899247310590699	1740.5965476305105	37.5
8	168.0	1.0124043870619681	1741.2471035656638	37.5
8	172.0	0.9719575249095129	1739.147621563496	37.5
8	176.0	0.8581930679382602	1740.2520874058755	37.5
8	180.0	0.8189054897273741	1739.2356568437351	37.5
8	188.0	0.8084697012736969	1739.1627563566235	37.5
8	192.0	0.8060233478446959	1736.9178615312237	37.5
8	196.0	0.8107120819465666	1739.2012281746906	37.5
8	212.0	0.8270286617855703	1738.3615450230143	37.5
8	216.0	0.8335546239587315	1737.2875977564163	37.5
8	220.0	0.8301166907476396	1736.3526067617067	37.5
8	224.0	0.834190067381446	1737.239726396695	37.5
8	228.0	0.8350094838766984	1737.189572528955	37.5
8	232.0	0.8362478356113477	1737.0075985943977	37.5
8	240.0	0.8426292600316186	1737.938254742733	37.5
8	244.0	0.8447905179046454	1736.4637044004794	37.5
8	248.0	0.8504227342252638	1736.6758003241368	37.5
8	256.0	0.8532918659479959	1738.2739783406	37.5
8	260.0	0.8570059545640096	1736.702942293903	37.5
8	264.0	0.8570629895630653	1738.1771990685015	37.5
8	272.0	0.8647521786666922	1737.8014838589263	37.5
8	276.0	0.8625507092081155	1737.285375915521	37.5
8	280.0	0.8639039332195222	1738.1270465579555	37.5
8	284.0	0.8625340391557326	1734.9120728956143	37.5
8	288.0	0.8643930549581879	1735.0721705698736	37.5
8	292.0	0.8712999997774967	1737.3756865017344	37.5
8	296.0	0.8630120945301044	1735.415169239593	37.5
8	300.0	0.8731245637589543	1735.5625429540482	37.5
8	304.0	0.8804087714020429	1736.995753392585	37.5
8	308.0	0.8781452095239418	1736.8553275158856	37.5
8	312.0	0.8799531623102569	1736.242689780193	37.5
8	316.0	0.8782141474115066	1735.081843871974	37.5
8	320.0	0.8741703513838486	1733.3468002465645	37.5
8	324.0	0.8847331272211556	1736.701007399843	37.5
8	328.0	0.878027785282949	1734.4134544921944	37.5
8	332.0	0.884995469859103	1736.36384110619	37.5
8	336.0	0.8810761968361637	1734.8210707751498	37.5
8	340.0	0.8857438085900438	1735.6049171257262	37.5
8	344.0	0.885723221561508	1736.123159618184	37.5
8	348.0	0.891482536148484	1736.068571989069	37.5
8	352.0	0.8883185171299318	1735.7197590201397	37.5
8	356.0	0.8887670699363868	1735.201137049144	37.5
8	360.0	0.8907575021206757	1734.732517387058	37.5
8	364.0	0.8960282973785071	1736.3992319666777	37.5
8	368.0	0.8939059326739204	1734.7540387401032	37.5
8	372.0	0.8852200324459151	1735.3306631301125	37.5
8	376.0	0.8926097998034697	1735.1654216106058	37.5
8	380.0	0.8981495408197692	1734.2417877741243	37.5
8	384.0	0.902027769849356	1734.2591559462712	37.5
8	388.0	0.8991249708043538	1735.5146563199407	37.5
8	392.0	0.9088737558617034	1733.651948170003	37.5
8	396.0	0.8993796656956151	1735.012010876875	37.5
8	400.0	0.9149388393042467	1733.3065691269423	37.5
8	404.0	0.9057749028828603	1734.282126318893	37.5
8	408.0	0.9103475160962697	1735.3656987930583	37.5
8	412.0	0.9206453781504026	1734.9129136275585	37.5
8	416.0	0.9336098065746433	1734.1757320962483	37.5
8	420.0	0.9959102130505645	1733.1399977352553	37.5
8	424.0	1.015999740112046	1734.8390500871851	37.5
8	428.0	0.994695916272206	1734.090194072126	37.5
8	432.0	0.8881328012903621	1736.4488704104604	37.5
8	436.0	0.828245184972147	1731.6323920035866	37.5
8	456.0	0.7994718359868266	1733.1971702273984	37.5
8	460.0	0.800242478587396	1733.354752936293	37.5
8	464.0	0.8029719068111777	1730.9823831155989	37.5
8	472.0	0.812068463394289	1732.9901696725565	37.5
8	476.0	0.812500836274081	1732.079205596697	37.5
8	480.0	0.8185204343758296	1730.2165848224606	37.5
8	484.0	0.8259230780415805	1734.0110598650165	37.5
8	488.0	0.8211853920722327	1732.7591314453916	37.5
8	492.0	0.8306632283898394	1733.4717216749348	37.5
8	496.0	0.8297940796447949	1731.6554276028396	37.5
8	500.0	0.834355689467564	1731.7511691275663	37.5
8	504.0	0.8327328995082501	1731.3272733407978	37.5
8	508.0	0.8417877165856785	1733.2854197797376	37.5
8	512.0	0.838001238619996	1732.3630468152055	37.5
8	516.0	0.8478450742433038	1731.6494717922546	37.5
8	520.0	0.8415253192069029	1731.6632241406996	37.5
8	524.0	0.8473610592352544	1732.788818274102	37.5
8	528.0	0.8430343746184351	1731.7501389183074	37.5
8	532.0	0.8502983703595672	1731.562776747523	37.5
8	536.0	0.8472171238918851	1730.1913476348484	37.5
8	540.0	0.8516163881804053	1730.9586263266865	37.5
8	544.0	0.8527330262866699	1729.9877052667407	37.5
8	548.0	0.8531277327133947	1730.4824557403936	37.5
8	552.0	0.8555198797006647	1731.1495356228577	37.5
8	556.0	0.8582164278162441	1731.3162017250547	37.5
8	560.0	0.8553617523473293	1730.9740663374334	37.5
8	564.0	0.8601040987142354	1732.4055537089453	37.5
8	568.0	0.8604439702769647	1730.672808942951	37.5
8	572.0	0.8659510913125	1731.0524296618833	37.5
8	576.0	0.8612939928235405	1730.6005291669182	37.5
8	580.0	0.8635386475532891	1733.2515688627243	37.5
8	584.0	0.8634825011039364	1731.27566267347	37.5
8	588.0	0.8625765443263713	1730.0162941158972	37.5
8	592.0	0.8614282008017896	1732.31671116733	37.5
8	596.0	0.8642006541038677	1731.5965476575957	37.5
8	600.0	0.864960241288309	1730.0011987339385	37.5
8	604.0	0.8675224335820017	1730.9047914800751	37.5
8	608.0	0.8664712476556284	1730.8248032609022	37.5
8	612.0	0.8707922656107052	1729.3660763612645	37.5
8	616.0	0.8713824838200633	1729.496400858166	37.5
8	620.0	0.868948044227737	1729.690673145564	37.5
8	624.0	0.8689907722176856	1730.8538521185765	37.5
8	628.0	0.8721937364301655	1731.8533382088676	37.5
8	632.0	0.8651788428403708	1729.6240503139609	37.5
8	636.0	0.876325136547293	1730.34433306651	37.5
8	640.0	0.8741516047755907	1729.7815288463344	37.5
8	644.0	0.874769968773774	1728.652676396155	37.5
8	648.0	0.8795925124299111	1731.995939981511	37.5
8	652.0	0.8808517784106005	1730.3223648298847	37.5
8	656.0	0.8828389069764231	1730.7287087299571	37.5
8	660.0	0.8866920597209567	1732.2430726859411	37.5
8	664.0	0.8852639231237297	1730.9624510838826	37.5
8	668.0	0.881980869789407	1732.062986245713	37.5
11	0.0	1.0840212192969538	1773.7544906147425	37.5
11	4.0	1.170869280137616	1778.3839397103714	37.5
11	8.0	1.1892153553611797	1780.343295308346	37.5
11	12.0	1.126645539305677	1781.136119774484	37.5
11	16.0	1.0106549120092363	1781.608384493591	37.5
11	20.0	0.9685130077351329	1778.7427519498644	37.5
11	24.0	0.9479723980911547	1784.2206906421302	37.5
11	28.0	0.9431195019712422	1775.706814904937	37.5
11	32.0	0.8980015317009308	1778.5540198678352	37.5
11	36.0	0.9103472212922716	1836.9866277451977	37.5
11	40.0	0.913258634963757	1838.039610002754	37.5
11	44.0	0.9139196081281978	1838.0783252894475	37.5
11	48.0	0.9106494834194218	1840.254451111736	37.5
11	52.0	0.9204335420492686	1837.061660983101	37.5
11	56.0	0.9333480002844728	1832.2318152087944	37.5
11	60.0	0.9360521704258573	1832.2243255821936	37.5
11	64.0	0.9394036156719865	1830.477938368408	37.5
11	68.0	0.9497482489313898	1831.158324231994	37.5
11	72.0	0.9515158302311417	1831.0370729232309	37.5
11	76.0	0.9623042669130446	1831.5393188030469	37.5
11	80.0	0.9659132383231002	1832.548118604857	37.5
11	84.0	0.974773558406767	1833.1468433532775	37.5
11	88.0	0.9770874333397123	1834.9689497165195	37.5
11	92.0	0.9859769917474454	1835.0803153303325	37.5
11	96.0	0.9852882156599869	1835.331700723791	37.5
11	100.0	0.9946919939877696	1837.1979118123895	37.5
11	104.0	0.9898847762460243	1836.423380337049	37.5
11	108.0	0.9964454136985745	1837.208693881733	37.5
11	112.0	0.9970685903462291	1836.655355325468	37.5
11	116.0	1.00202905386202	1836.6536316045947	37.5
11	120.0	1.008303941323588	1837.1784908295049	37.5
11	124.0	1.0108777616056352	1837.241351927342	37.5
11	128.0	1.013267931916237	1837.3161669522503	37.5
11	132.0	1.0160661901520578	1837.3267594176336	37.5
11	136.0	1.0206681720451147	1837.454675175789	37.5
11	140.0	1.0264352127088716	1838.0859605789512	37.5
11	144.0	1.0367091433305424	1837.900942457101	37.5
11	148.0	1.0477593982791031	1837.6187289088443	37.5
11	152.0	1.0878761371078753	1837.243973308336	37.5
11	156.0	1.1330061559787183	1837.4778421003543	37.5
11	160.0	1.1276157585330275	1838.296549670892	37.5
11	164.0	1.0462301184695588	1840.89214972349	37.5
11	168.0	0.9642744351377792	1840.274186274536	37.5
11	172.0	0.9403373155190535	1840.5594712371828	37.5
11	176.0	0.9353601825346045	1839.5387754602827	37.5
11	180.0	0.9314331059803784	1839.250619123643	37.5
11	184.0	0.9312769668356022	1839.5223670374985	37.5
11	188.0	0.9331522408948143	1839.8790841610385	37.5
11	192.0	0.9338657858145373	1839.8925635964172	37.5
11	196.0	0.9445342257091479	1838.942377079784	37.5
11	200.0	0.9422884828524336	1839.8606110768285	37.5
11	204.0	0.9549398481965317	1840.1380687588992	37.5
11	208.0	0.9507228335995661	1839.693182781848	37.5
11	212.0	0.9609678640628407	1840.2334549038976	37.5
11	216.0	0.9615760573700486	1839.8131078133392	37.5
11	220.0	0.9638709690127412	1838.823151385035	37.5
11	224.0	0.9712187000681276	1839.7630900419988	37.5
11	228.0	0.9713762225884646	1840.047731459139	37.5
11	232.0	0.971465669758196	1838.639563876164	37.5
11	236.0	0.9784337968428578	1839.216613610577	37.5
11	240.0	0.9757155064817109	1839.8609709444893	37.5
11	244.0	0.9807348888622792	1838.772892187404	37.5
11	248.0	0.9858559550584822	1838.5193331774728	37.5
11	252.0	0.9840626518552191	1838.678165520118	37.5
11	256.0	0.9948574096338728	1837.9728298852117	37.5
11	260.0	0.9848387727802964	1838.8967556950556	37.5
11	264.0	0.9875269190714809	1840.542275640293	37.5
11	268.0	0.989192166237002	1839.7735594666556	37.5
11	272.0	0.9937942781937785	1838.8373845153628	37.5
11	276.0	0.9932789030566971	1840.1249944489823	37.5
11	280.0	0.9896945183896997	1839.1649330797236	37.5
11	284.0	1.0031257978193364	1838.491289291592	37.5
11	288.0	1.0010124858414655	1839.530891334576	37.5
11	292.0	1.00085933816223	1839.478871966908	37.5
11	296.0	0.9998265695503512	1839.1473545023464	37.5
11	300.0	1.0100150222957938	1838.87956032467	37.5
11	304.0	1.0067607653607547	1839.4908872652625	37.5
11	308.0	1.0082200436206226	1839.1391590189835	37.5
11	312.0	1.007657767506414	1838.98351816796	37.5
11	316.0	1.012994453336232	1838.2162466340155	37.5
11	320.0	1.008781340650841	1837.790431289439	37.5
11	324.0	1.0135051402232582	1839.2664778124697	37.5
11	328.0	1.0117479427084324	1838.7872591037592	37.5
11	332.0	1.0101530387023678	1839.8174368936664	37.5
11	336.0	1.0135704262541085	1838.5941420587164	37.5
11	340.0	1.0135378996680167	1838.7348570446372	37.5
11	344.0	1.0255242492160772	1837.377058716105	37.5
11	348.0	1.0238704783707235	1839.0644315654383	37.5
11	352.0	1.0308724220223653	1838.155957013371	37.5
11	356.0	1.0299843362916747	1838.375750582525	37.5
11	360.0	1.0278879846227813	1837.8238063793335	37.5
11	364.0	1.027220903163678	1839.0886540214472	37.5
11	368.0	1.025849838818278	1838.8750224530377	37.5
11	372.0	1.031778288557506	1839.4365042033596	37.5
11	376.0	1.038853588146751	1837.4442184267011	37.5
11	380.0	1.032600400013676	1838.7744290219823	37.5
11	384.0	1.0435932188238584	1838.5166899678295	37.5
11	388.0	1.045051014357328	1837.9036402441625	37.5
11	392.0	1.0449072312658712	1839.287838307838	37.5
11	396.0	1.0470728595717245	1839.3769659973675	37.5
11	400.0	1.0846027871029738	1839.3533116096644	37.5
11	404.0	1.1345285934647173	1839.480340893433	37.5
11	408.0	1.1476271438880128	1837.8824158757325	37.5
11	412.0	1.1039595401627382	1837.077712182337	37.5
11	416.0	0.9858593573798411	1838.7293249847037	37.5
11	420.0	0.9576868948360521	1838.0603539998133	37.5
11	424.0	0.9414989195790708	1838.293129537188	37.5
11	428.0	0.9316710081632626	1837.597703591904	37.5
11	432.0	0.9235969539747669	1837.6871528822896	37.5
11	436.0	0.9253842009088552	1835.986163110228	37.5
11	440.0	0.9217757024283264	1837.5331979493528	37.5
11	444.0	0.9291064211492474	1837.6559514352905	37.5
11	448.0	0.9276496188001812	1837.7025431170423	37.5
11	452.0	0.9271236304636168	1838.5820703697448	37.5
11	456.0	0.9356442761383397	1837.338927647796	37.5
11	460.0	0.943096474372951	1837.5576864439663	37.5
11	464.0	0.9483561104555416	1838.258861266405	37.5
11	468.0	0.9491689460184672	1837.102242244014	37.5
11	472.0	0.9522562578637374	1837.330834578728	37.5
11	476.0	0.9524341743752379	1836.982514823012	37.5
11	480.0	0.9482102664011571	1839.0069711610556	37.5
11	484.0	0.9620470845071181	1838.283629907694	37.5
11	488.0	0.9651784879531816	1838.400736897768	37.5
11	492.0	0.9632870126547006	1838.025004198744	37.5
11	496.0	0.9705182586432121	1837.204194772504	37.5
11	500.0	0.9687888167260539	1837.7039103772677	37.5
11	504.0	0.968363237580677	1837.2980780839548	37.5
11	508.0	0.9708337872697159	1836.5534685503208	37.5
11	512.0	0.966398681828472	1838.5520539326808	37.5
11	516.0	0.9746332133337984	1838.0349287735032	37.5
11	520.0	0.9720387436332867	1837.1698497046525	37.5
11	524.0	0.9757073362522026	1837.560082120456	37.5
11	528.0	0.977965023658473	1837.8651137077093	37.5
11	532.0	0.9810110012537958	1838.094614362556	37.5
11	536.0	0.9760497100303399	1838.359272855398	37.5
11	540.0	0.9770428659335015	1837.940794534832	37.5
11	544.0	0.98410039881871	1837.2177329689484	37.5
11	548.0	0.9872090931394093	1837.9240726147427	37.5
11	552.0	0.9838414206412672	1837.291154613527	37.5
11	556.0	0.9908489830455767	1837.90717932967	37.5
11	560.0	0.9823267292808741	1838.7081846513609	37.5
11	564.0	0.9873125552219004	1838.1748345349497	37.5
11	568.0	0.9915428410183574	1837.839416549314	37.5
11	572.0	0.9912804918405195	1838.0603225636737	37.5
11	576.0	0.9899219396249026	1838.9715117254807	37.5
11	580.0	0.9891209185478139	1837.052177344753	37.5
11	584.0	0.9928171367006783	1838.3857144016797	37.5
11	588.0	0.9923324566013175	1837.965712906398	37.5
11	592.0	0.9882977133003751	1838.7604278650813	37.5
11	596.0	0.9994771475348005	1836.4033783770035	37.5
11	600.0	0.9984011457426752	1837.361113631256	37.5
11	604.0	1.0003545880970992	1837.1536871001265	37.5
11	608.0	0.9986346408314393	1837.561557913332	37.5
11	612.0	1.0023030773738923	1837.225305699555	37.5
11	616.0	1.0048303608572264	1837.9182329830776	37.5
11	620.0	0.9999356362452337	1836.1966653210209	37.5
11	624.0	0.9996479246421607	1836.854644687913	37.5
11	628.0	0.9976669394921575	1837.5403606693128	37.5
11	632.0	1.0002502544257035	1838.0014775225452	37.5
11	636.0	1.001640650939907	1836.359861980605	37.5
11	640.0	1.005605424660082	1836.8841080767531	37.5
11	644.0	1.002890229815451	1836.3429589313328	37.5
11	648.0	1.0028235484967092	1837.865935053976	37.5
11	652.0	1.0064568158095026	1836.2138826053847	37.5
11	656.0	1.0090074587367972	1837.387803624928	37.5
11	660.0	1.0117004954238218	1837.109977949663	37.5
11	664.0	1.0103784390877997	1836.705856713402	37.5
11	668.0	1.0077314496574936	1837.464556372297	37.5
14	0.0	0.9817732002765416	983.648009877016	37.5
14	4.0	1.0213315451845575	1013.6575964111072	37.5
14	8.0	1.1244903204023544	1029.3414684046754	37.5
14	12.0	0.9633924984061697	1053.1817429942384	37.5
14	16.0	0.8964944695684456	1077.127883579475	37.5
14	20.0	0.885769166154277	1103.7711621258302	37.5
14	24.0	0.9524635632100673	1104.756588746887	37.5
14	28.0	0.8820548544649218	1105.6512348830631	37.5
14	32.0	0.8667665516043954	1122.926179521747	37.5
14	36.0	0.9606221031057569	1146.5725836096703	37.5
14	40.0	0.9893681990149618	1176.9478258812708	37.5
14	44.0	1.002033606879047	1180.1771291777627	37.5
14	48.0	1.0140757754136875	1163.0707872077835	37.5
14	52.0	1.0278602255046352	1153.607341345025	37.5
14	56.0	1.037356995029932	1156.5308318591788	37.5
14	60.0	1.0401606335420446	1150.3141562682802	37.5
14	64.0	1.048459360137464	1133.4911290909558	37.5
14	68.0	1.0464691361017195	1119.2209938489052	37.5
14	72.0	1.0616092923629037	1119.523665730626	37.5
14	76.0	1.0746295140528428	1120.150858301358	37.5
14	80.0	1.0017204343579253	1149.9393494100127	37.5
14	84.0	1.0085924660051941	1152.3027058496325	37.5
14	88.0	1.0091656417975239	1132.5218826339478	37.5
14	92.0	1.0136229624604558	1137.407959892539	37.5
14	96.0	1.0200962187447968	1141.7437569500269	37.5
14	100.0	1.028585020459389	1148.897945595182	37.5
14	104.0	1.0347158709966833	1152.2108600974038	37.5
14	108.0	1.0374033886203342	1152.653450838952	37.5
14	112.0	1.0442468062493893	1151.0630999985326	37.5
14	116.0	1.0498863020684612	1153.4750274684156	37.5
14	120.0	1.046879239876366	1157.4411659195282	37.5
14	124.0	1.0445220540633986	1161.6994857905495	37.5
14	128.0	1.0480404447377534	1155.7028155080063	37.5
14	132.0	1.0488637590747611	1156.8450690278291	37.5
14	136.0	1.0518296910956348	1159.992124012554	37.5
14	140.0	1.057982236261284	1161.9789932261929	37.5
14	144.0	1.0698813347048544	1161.367406319608	37.5
14	148.0	1.0820578330486377	1158.215736067241	37.5
14	152.0	1.0928420513043582	1139.8658067627248	37.5
14	156.0	1.1169899785375461	1136.5890632206642	37.5
14	160.0	1.1739635432874396	1145.7066087867174	37.5
14	164.0	1.1928489103544244	1152.7168671561883	37.5
14	168.0	1.1401067565820506	1156.3855915978015	37.5
14	172.0	1.0275833895618962	1161.2634429560335	37.5
14	176.0	1.0036698331273997	1155.0453377005283	37.5
14	180.0	0.9820801511757827	1158.833815719098	37.5
14	184.0	0.9822143879287096	1156.236432260517	37.5
14	188.0	0.9847515779057621	1154.3813643464518	37.5
14	192.0	0.9890792510534405	1147.714202977921	37.5
14	196.0	0.9910753239333218	1140.5700924979144	37.5
14	200.0	0.9981348554381243	1143.2778226746484	37.5
14	204.0	1.0032716809954074	1146.9693576970074	37.5
14	208.0	1.002508504098911	1149.387866371029	37.5
14	212.0	1.0045348818253557	1150.743369874376	37.5
14	216.0	1.0041048241263584	1156.481823435854	37.5
14	220.0	1.002241932471666	1157.629891290347	37.5
14	224.0	1.0086156119726224	1157.8323488191509	37.5
14	228.0	1.0126725444825084	1155.3843540046048	37.5
14	232.0	1.0092635333727376	1152.4872558811178	37.5
14	236.0	1.0171058143521559	1153.6761183111416	37.5
14	240.0	1.01948521102513	1155.8667598647385	37.5
14	244.0	1.0095469752010535	1152.734717586492	37.5
14	248.0	1.0190825817528897	1154.3902837399637	37.5
14	252.0	1.0181373676750647	1153.7571883076296	37.5
14	256.0	1.019436845287898	1155.402546432931	37.5
14	260.0	1.018737451639275	1156.8413725805435	37.5
14	264.0	1.0183047146276634	1158.5978096383478	37.5
14	268.0	1.0225813767846894	1158.4797548617732	37.5
14	272.0	1.0308980781860964	1155.0653842471709	37.5
14	276.0	1.0391594764941188	1136.4562491705226	37.5
14	280.0	1.0354696057892052	1134.2106625588267	37.5
14	284.0	1.0406656363514477	1134.7504250860216	37.5
14	288.0	1.0460287987928039	1134.3663374239695	37.5
14	292.0	1.0422480135482015	1133.9578173170507	37.5
14	296.0	1.0482720037338384	1136.148275371431	37.5
14	300.0	1.0470840127178391	1137.502940098598	37.5
14	304.0	1.0504649520537914	1138.7995064017616	37.5
14	308.0	1.048539317660979	1137.7882859860752	37.5
14	312.0	1.0535118467282263	1135.256460032791	37.5
14	316.0	1.0563096583857206	1135.0770409623542	37.5
14	320.0	1.0478431195566222	1133.9137544944251	37.5
14	324.0	1.0557879167594784	1134.424703892121	37.5
14	328.0	1.0541065680439823	1135.0687870893576	37.5
14	332.0	1.0548403465167242	1134.6148993967852	37.5
14	336.0	1.0600642887530973	1137.509334339811	37.5
14	340.0	1.0614011466788154	1136.449395095148	37.5
14	344.0	1.0635442695995732	1137.6220946450098	37.5
14	348.0	1.0623542495895553	1133.670499946483	37.5
14	352.0	1.0636521144122708	1133.762112474369	37.5
14	356.0	1.0692183583447148	1132.9529967784958	37.5
14	360.0	1.0637469268403092	1132.1944196404704	37.5
14	364.0	1.06869489987738	1133.160855480945	37.5
14	368.0	1.070170093574791	1134.725187383887	37.5
14	372.0	1.0645465395444622	1134.8538576158453	37.5
14	376.0	1.0674993091169571	1132.5626426386084	37.5
14	380.0	1.0759575198448046	1132.8355738088303	37.5
14	384.0	1.078279402341168	1134.247378701953	37.5
14	388.0	1.078505151926892	1134.8476735228196	37.5
14	392.0	1.0787408904062474	1133.0419104885978	37.5
14	396.0	1.0793438507902637	1132.5918666463033	37.5
14	400.0	1.0845807473730644	1132.5951031702637	37.5
14	404.0	1.0830301126953186	1132.086088568782	37.5
14	408.0	1.0925493572312852	1130.9072023468373	37.5
14	412.0	1.1005729730479492	1131.7625903769144	37.5
14	416.0	1.129133103851507	1131.0815850359843	37.5
14	420.0	1.1800636480820383	1131.8236650360157	37.5
14	424.0	1.1899486838217552	1132.501960102681	37.5
14	428.0	1.1500099505374746	1134.1986155975053	37.5
14	432.0	1.0367676953288087	1132.596220305878	37.5
14	436.0	0.9944246041322355	1128.997335497098	37.5
14	440.0	0.9771651335824331	1126.734733074427	37.5
14	444.0	0.9739544436316294	1128.4119177451682	37.5
14	448.0	0.9650057325828811	1125.8546131754058	37.5
14	452.0	0.9642163348406033	1126.5610259828964	37.5
14	456.0	0.9607850568221133	1126.228191455728	37.5
14	460.0	0.9680248566416637	1127.0996098452738	37.5
14	464.0	0.9721100650040942	1122.04949704148	37.5
14	468.0	0.9700089226286548	1123.2084253310295	37.5
14	472.0	0.9783226845900085	1134.8720872663134	37.5
14	476.0	0.9792536656737326	1134.9454745415376	37.5
14	480.0	0.9860943519646855	1136.4556966623638	37.5
14	484.0	0.9843868604416391	1134.9743666741308	37.5
14	488.0	0.9895403601677181	1136.9900974280577	37.5
14	492.0	0.9917452373423303	1136.4646465634696	37.5
14	496.0	0.9973722470443636	1138.0127211023746	37.5
14	500.0	1.0018182521637289	1137.0817987173448	37.5
14	504.0	1.0015544419105549	1137.1179275414167	37.5
14	508.0	0.9986254959881837	1138.2010260382433	37.5
14	512.0	1.0019395045342587	1136.6030708814774	37.5
14	516.0	1.0023582166537206	1137.887471531515	37.5
14	520.0	1.0021330093123921	1138.1413658752313	37.5
14	524.0	1.0025411862706024	1139.687389133794	37.5
14	528.0	1.0068532517719824	1140.15899621319	37.5
14	532.0	1.0035492801218007	1137.5329913427	37.5
14	536.0	1.0032828946069874	1134.515392155501	37.5
14	540.0	1.0057204297624234	1134.0119749764735	37.5
14	544.0	1.0076245475928627	1134.687075420503	37.5
14	548.0	1.0065028890736327	1133.7485108483506	37.5
14	552.0	1.0034204939754026	1133.6159291285371	37.5
14	556.0	1.0088366183631987	1132.6706034641536	37.5
14	560.0	1.0167475469735872	1133.7282941529595	37.5
14	564.0	1.0125311783335358	1135.1362646072616	37.5
14	568.0	1.0082296179574382	1134.9427435619698	37.5
14	572.0	1.0124598733794699	1131.6607239569537	37.5
14	576.0	1.0096131277276044	1132.8218528677191	37.5
14	580.0	1.0119397445433453	1132.958309482023	37.5
14	584.0	1.0187217200714718	1133.8389255857555	37.5
14	588.0	1.0138812536814288	1133.7932141808496	37.5
14	592.0	1.019372398822433	1134.2021071499275	37.5
14	596.0	1.0170035332874856	1134.3023553804526	37.5
14	600.0	1.0216902343255185	1135.931996549242	37.5
14	604.0	1.0193496186303714	1134.6407115162965	37.5
14	608.0	1.0223777471217448	1132.8874991459036	37.5
14	612.0	1.0184679646804848	1131.763250101634	37.5
14	616.0	1.0196775942761256	1130.8254516416305	37.5
14	620.0	1.024573697901998	1131.278094296612	37.5
14	624.0	1.025031741290132	1130.9531165286387	37.5
14	628.0	1.0222940930858933	1127.954808287794	37.5
14	632.0	1.021481387925143	1129.4722885001777	37.5
14	636.0	1.024903921638481	1131.3174337369312	37.5
14	640.0	1.0238633188290278	1131.5585639619037	37.5
14	644.0	1.0198181660688717	1132.544758012889	37.5
14	648.0	1.0229391860684653	1130.4616215896194	37.5
14	652.0	1.023727175099351	1131.0952838509818	37.5
14	656.0	1.0258964408276585	1130.9477976939882	37.5
14	660.0	1.031785450885557	1131.5952409338504	37.5
14	664.0	1.0281695864368425	1131.1601514991382	37.5
14	668.0	1.029447031255651	1129.519238425738	37.5
19	0.0	1.05301515811334	1249.606779212981	37.5
19	4.0	1.0835483414958307	1274.3393111915148	37.5
19	8.0	1.0755457259123142	1268.180299944284	37.5
19	12.0	0.9938750458123662	1268.7506830462762	37.5
19	16.0	0.9281623776576311	1249.8416712409685	37.5
19	32.0	0.9110554486721049	1207.7198930643767	37.5
19	36.0	0.9152884994298278	1183.326838157062	37.5
19	40.0	0.9162353862721341	1193.898062989176	37.5
19	44.0	0.9203727621580469	1193.3984071153616	37.5
19	56.0	0.9291147778014242	1231.1501494895062	37.5
19	60.0	0.9287476048763674	1231.5336773286224	37.5
19	64.0	0.9618065216338655	1270.794815115324	37.5
19	68.0	0.9763610649652852	1285.5506693105715	37.5
19	72.0	0.9914355770331412	1302.3163440310743	37.5
19	76.0	0.9946741085687205	1304.696211234179	37.5
19	80.0	1.0001919807697406	1298.506068955327	37.5
19	84.0	1.00140201252864	1299.49619646989	37.5
19	88.0	1.0027985556608079	1304.7794124364946	37.5
19	92.0	1.0164778742132923	1312.5647799368294	37.5
19	96.0	1.0115830011352567	1313.616319052568	37.5
19	100.0	1.016007089483674	1321.9630902079548	37.5
19	104.0	1.028427521298461	1333.0538626692796	37.5
19	108.0	1.0276611828193185	1334.137695324621	37.5
19	112.0	1.0360229502651421	1332.5864971128892	37.5
19	116.0	1.026033767448002	1330.5479898942217	37.5
19	120.0	1.04327266986631	1320.1098079979286	37.5
19	124.0	1.0471868824228974	1311.8109127807695	37.5
19	128.0	1.0465519863383328	1310.294362680693	37.5
19	132.0	1.0550380166614364	1312.7226179153713	37.5
19	136.0	1.0499230497578473	1313.0241411064906	37.5
19	140.0	1.0565547356242195	1313.9874216476924	37.5
19	144.0	1.065929907544208	1314.762691703556	37.5
19	148.0	1.0806559268829612	1311.6317364871495	37.5
19	152.0	1.1118793584230056	1296.852051220486	37.5
19	156.0	1.17341622073154	1289.8003642388558	37.5
19	160.0	1.1787008366586278	1291.2406014461342	37.5
19	164.0	1.1144685277425666	1298.8868637245268	37.5
19	168.0	1.0279004803870584	1309.3523910054205	37.5
19	172.0	0.9943172186603941	1313.0626834938234	37.5
19	176.0	0.9828523849112132	1310.8673545566637	37.5
19	180.0	0.9745970295086358	1313.1544179114155	37.5
19	184.0	0.9745477583259368	1312.145119019714	37.5
19	188.0	0.9739763853618075	1307.877362676967	37.5
19	192.0	0.9807564219062476	1298.940092434021	37.5
19	196.0	0.9888248176271457	1301.2721325495963	37.5
19	200.0	0.9914283000475804	1299.4054380172263	37.5
19	204.0	1.004484665410802	1294.8315969102198	37.5
19	208.0	1.0013462508344617	1299.1119565764304	37.5
19	212.0	1.0046912005050532	1300.020397895334	37.5
19	216.0	1.0133165030586275	1303.5099168505342	37.5
19	220.0	1.0142847463636189	1303.620871388085	37.5
19	224.0	1.0145069962010271	1303.8259378765056	37.5
19	228.0	1.009859296214873	1299.6062996881367	37.5
19	232.0	1.017177198263505	1295.5465330713546	37.5
19	236.0	1.0153985478454386	1297.0742116983329	37.5
19	240.0	1.0161660768190306	1297.6939732741898	37.5
19	244.0	1.0123870724131097	1297.155574510634	37.5
19	248.0	1.016758406917038	1296.1128033668615	37.5
19	252.0	1.0188873388517652	1300.8660441951906	37.5
19	256.0	1.0258084164932568	1306.3889115744134	37.5
19	260.0	1.0181894628685029	1307.4979303251305	37.5
19	264.0	1.0215080096041056	1311.228236126974	37.5
19	268.0	1.0252590442186418	1315.9133875785526	37.5
19	272.0	1.0247323351356699	1316.9199393704	37.5
19	276.0	1.0276735670220052	1321.2060912595748	37.5
19	280.0	1.0264689918475436	1324.8519140142348	37.5
19	284.0	1.0259396554774447	1324.7114423070364	37.5
19	288.0	1.034313778976588	1326.0843413375549	37.5
19	292.0	1.035963139966048	1328.1245212741042	37.5
19	296.0	1.0424329745403045	1328.62910652346	37.5
19	300.0	1.039875060355295	1331.3343094764136	37.5
19	304.0	1.0407392526849626	1331.3664792333946	37.5
19	308.0	1.0328751549623463	1332.9690364075975	37.5
19	312.0	1.0422241840747846	1331.8327492838323	37.5
19	316.0	1.0343025721755579	1327.1896512130393	37.5
19	320.0	1.0436029054315448	1326.3775817159876	37.5
19	324.0	1.0525251954814367	1326.4128997902103	37.5
19	328.0	1.0500691732140133	1325.595925926884	37.5
19	332.0	1.045228380630402	1327.224668705674	37.5
19	336.0	1.0468661659488572	1321.5622644460914	37.5
19	340.0	1.057805067951498	1323.435816756392	37.5
19	344.0	1.044204796035749	1324.3197363053473	37.5
19	348.0	1.0563120604275555	1321.980732426607	37.5
19	352.0	1.0514711898057127	1321.8906635709754	37.5
19	356.0	1.0600049014882584	1323.4916340706602	37.5
19	360.0	1.055677860595308	1321.9929254887484	37.5
19	364.0	1.061477867015918	1323.71146422394	37.5
19	368.0	1.0638173721119566	1323.343765895501	37.5
19	372.0	1.063023538162585	1323.9777483297005	37.5
19	376.0	1.0647514576384147	1323.641150049962	37.5
19	380.0	1.0673086633875746	1324.2448054033898	37.5
19	384.0	1.070276324221642	1324.2658779416795	37.5
19	388.0	1.0765908627152279	1320.3672479576364	37.5
19	392.0	1.0813239824603564	1321.1638637330968	37.5
19	396.0	1.0940789121480652	1321.9427268769778	37.5
19	400.0	1.1587639667787373	1320.3786227977448	37.5
19	404.0	1.1720229974291454	1319.4537069549317	37.5
19	408.0	1.1490767628588472	1322.557028983909	37.5
19	412.0	1.0533313674543012	1325.51333281376	37.5
19	416.0	0.9946936713794445	1325.6054817775778	37.5
19	420.0	0.9748802555996797	1326.596331089267	37.5
19	424.0	0.9650778963087332	1326.1294909946398	37.5
19	428.0	0.9612788100645749	1326.93129346438	37.5
19	432.0	0.953770956868723	1325.9561948632193	37.5
19	436.0	0.9523508400988782	1324.8869643844284	37.5
19	440.0	0.946182305044649	1322.2373488308149	37.5
19	444.0	0.9584562330861802	1314.2120474038331	37.5
19	448.0	0.9567998425641189	1314.8366645028282	37.5
19	452.0	0.9726307011716032	1311.726210230191	37.5
19	456.0	0.9708954139975028	1312.0289818276435	37.5
19	460.0	0.9720854939818842	1314.6186575353609	37.5
19	464.0	0.9718922422620812	1313.09913200254	37.5
19	468.0	0.9719593520952816	1312.4757370914444	37.5
19	472.0	0.9848754307310232	1309.1178344721584	37.5
19	476.0	0.982715771654065	1310.556399368243	37.5
19	480.0	0.9907165602537467	1311.6195281780556	37.5
19	484.0	0.997937200653195	1311.043378299063	37.5
19	488.0	1.0017019960092175	1309.8072092104308	37.5
19	492.0	1.0002253015215405	1309.7182800623168	37.5
19	496.0	1.005579059321731	1310.6868966160644	37.5
19	500.0	1.0087796642768048	1307.9919009480916	37.5
19	504.0	1.0033830834085018	1309.2021885061306	37.5
19	508.0	1.010918556046536	1308.9396264956335	37.5
19	512.0	1.007723147548462	1307.2794192797212	37.5
19	516.0	1.0129258493452267	1308.5292293746052	37.5
19	520.0	1.0099390370399328	1307.6298922752603	37.5
19	524.0	1.0020532707017051	1308.7567749446691	37.5
19	528.0	1.0081827545356778	1307.846379142603	37.5
19	532.0	1.0067382638248632	1309.2147768821262	37.5
19	536.0	1.003642458122918	1307.4467611543182	37.5
19	540.0	1.015379275029828	1306.9629797974308	37.5
19	544.0	1.005373678171331	1306.6126947703597	37.5
19	548.0	1.0069500474016015	1306.92243464475	37.5
19	552.0	1.0082553378284103	1307.2770575212237	37.5
19	556.0	1.0098076192578935	1307.5719258763877	37.5
19	560.0	1.0140310453003991	1307.0480540741576	37.5
19	564.0	1.009978282778402	1307.3874744004142	37.5
19	568.0	1.0076297451684875	1308.532534288814	37.5
19	572.0	1.011357290275344	1307.6051019847996	37.5
19	576.0	1.0142234493829836	1307.1179496407626	37.5
19	580.0	1.0062586303162537	1307.3771971764893	37.5
19	584.0	1.0114809717346105	1304.5858633651771	37.5
19	588.0	1.0119619703349048	1303.50654117478	37.5
19	592.0	1.0127790795982383	1303.784194232323	37.5
19	596.0	1.0130948972752067	1305.476778664769	37.5
19	600.0	1.0127205448328525	1304.5926770952651	37.5
19	604.0	1.015962275935923	1302.8212329825833	37.5
19	608.0	1.01395101956252	1303.6161914558886	37.5
19	612.0	1.019249526294814	1303.8532243043396	37.5
19	616.0	1.0160405391444605	1303.0715694748526	37.5
19	620.0	1.0171462337878543	1304.4064335851028	37.5
19	624.0	1.0184334973831883	1304.1053280427134	37.5
19	628.0	1.0201492689076488	1303.2377379248549	37.5
19	632.0	1.0183103989876137	1302.313939928499	37.5
19	636.0	1.0224909820410297	1304.162588195599	37.5
19	640.0	1.016933642415852	1303.5340578849475	37.5
19	644.0	1.01250338295538	1304.861325629841	37.5
19	648.0	1.0172267739343162	1303.6099097119957	37.5
19	652.0	1.0206697916491498	1302.6758112388504	37.5
19	656.0	1.0224483579372186	1302.9361368352277	37.5
19	660.0	1.0190030189964172	1303.9607584092405	37.5
19	664.0	1.0242137327182814	1304.3148433361052	37.5
19	668.0	1.0183608362976968	1303.2437343233496	37.5
24	0.0	0.998040702826367	1859.5681285163464	37.5
24	4.0	1.011822842228979	1861.8909691494	37.5
24	8.0	0.9449120976053866	1866.1651386091023	37.5
24	12.0	0.8573814671509223	1867.6106761424428	37.5
24	16.0	0.8269712844160053	1867.606783366498	37.5
24	20.0	0.8339788469044983	1864.1452331291785	37.5
24	24.0	0.8282783776365262	1866.1832894771744	37.5
24	28.0	0.8288963258068541	1866.395239719727	37.5
24	36.0	0.8316267583315718	1865.4466806932096	37.5
24	40.0	0.8371802864781476	1865.0306492172092	37.5
24	44.0	0.8438599843433955	1865.6531957922257	37.5
24	48.0	0.8514130860955107	1865.835634708548	37.5
24	52.0	0.858183048181852	1866.163829160865	37.5
24	56.0	0.8612510066298954	1867.139311127306	37.5
24	60.0	0.8639791345925315	1865.6219056322373	37.5
24	64.0	0.8721313878733044	1866.869768308968	37.5
24	68.0	0.8773146766369346	1866.649962469636	37.5
24	72.0	0.8799134172117558	1866.829404056045	37.5
24	76.0	0.8844154062017103	1866.7482940041343	37.5
24	80.0	0.8895409206612921	1866.1536642510148	37.5
24	84.0	0.8872120931849654	1866.0944187342316	37.5
24	88.0	0.8949582615217935	1866.9290048182863	37.5
24	92.0	0.890668203224334	1867.981394179719	37.5
24	96.0	0.8930866494716633	1868.85173567047	37.5
24	100.0	0.8684880518742444	1872.141822462136	37.5
24	108.0	0.8709679036376388	1870.813888527881	37.5
24	112.0	0.8804754208720025	1864.663287922068	37.5
24	116.0	0.8904160242784075	1860.246387765489	37.5
24	120.0	0.8935981526591248	1856.4407825344535	37.5
24	124.0	0.8961358933496626	1856.788938014413	37.5
24	128.0	0.8954461288621222	1857.023930208312	37.5
24	132.0	0.8989893401399566	1857.3533076383133	37.5
24	136.0	0.9047317728322325	1855.1666801597275	37.5
24	140.0	0.9051112101543747	1856.381067199401	37.5
24	144.0	0.9101435469655541	1856.5415312351292	37.5
24	148.0	0.916529560952951	1856.5891820823451	37.5
24	152.0	0.9169961409669266	1856.2766409514009	37.5
24	156.0	0.9282401909412115	1856.1782795638487	37.5
24	160.0	0.9678363888373663	1855.4290206670496	37.5
24	164.0	1.016788382205239	1856.1198155391912	37.5
24	168.0	1.0070913409878277	1856.3325598343608	37.5
24	172.0	0.9227816604999961	1857.50374332529	37.5
24	176.0	0.8487960998729883	1857.38435156372	37.5
24	180.0	0.8354542830537072	1856.9632506268688	37.5
24	184.0	0.8261543003581311	1857.9552240032635	37.5
24	188.0	0.824838773304994	1857.6456573327932	37.5
24	192.0	0.8256289518522265	1856.954946896166	37.5
24	196.0	0.8267853638198545	1857.109981992989	37.5
24	200.0	0.8320451040376038	1858.2100359027468	37.5
24	204.0	0.8340669339797429	1858.931804998064	37.5
24	208.0	0.838680647704451	1857.7753487857344	37.5
24	212.0	0.8474791876057032	1857.4758149965123	37.5
24	216.0	0.8538008980903501	1856.7771334069892	37.5
24	220.0	0.8557431550491101	1857.453116244844	37.5
24	224.0	0.8614042719041708	1857.556259347384	37.5
24	228.0	0.8612529972266743	1857.65631543222	37.5
24	232.0	0.8649217720189806	1858.1558397989395	37.5
24	236.0	0.8691880335243393	1857.6777386183503	37.5
24	240.0	0.8634499498287878	1858.1556667103332	37.5
24	244.0	0.8724857779792654	1857.4288637653024	37.5
24	248.0	0.8767329461306523	1858.2731292038	37.5
24	252.0	0.872361207817564	1857.0201129754105	37.5
24	256.0	0.8777645904067476	1856.88486237756	37.5
24	260.0	0.8783532742402657	1857.64544909538	37.5
24	264.0	0.8775387006078246	1858.435548355223	37.5
24	268.0	0.8816995324624366	1858.518957922461	37.5
24	272.0	0.8852220115834378	1857.9020470169637	37.5
24	276.0	0.8884219847064231	1857.8303227148424	37.5
24	280.0	0.8851760779463371	1856.9387255905676	37.5
24	284.0	0.8910742489359287	1858.4731568518987	37.5
24	288.0	0.894599927624421	1858.3767713737636	37.5
24	292.0	0.8908399570207483	1857.905393665847	37.5
24	296.0	0.8925975234983089	1857.4290834307571	37.5
24	300.0	0.8949873037019365	1858.646358347408	37.5
24	304.0	0.8994462676135945	1858.4547953321544	37.5
24	308.0	0.8976035662939799	1858.242711685416	37.5
24	312.0	0.9018445173995914	1857.7968683385056	37.5
24	316.0	0.8984358228886112	1858.385516652764	37.5
24	320.0	0.9035422179814774	1856.998734252464	37.5
24	324.0	0.9019864372263179	1858.783890798827	37.5
24	328.0	0.9010987677837119	1857.5142448247664	37.5
24	332.0	0.9020902069299642	1858.5947209324363	37.5
24	336.0	0.9061640261564617	1857.8285589960851	37.5
24	340.0	0.9092169752513148	1858.2122222569835	37.5
24	344.0	0.9099211556674421	1858.1008278949928	37.5
24	348.0	0.9083239886368475	1858.66184613838	37.5
24	352.0	0.9052735416339073	1859.09210173757	37.5
24	356.0	0.9177362106184391	1858.1469458696924	37.5
24	360.0	0.9107070364083276	1859.322404910948	37.5
24	364.0	0.914221295502278	1859.2547187647383	37.5
24	368.0	0.9127277632431059	1859.4269382398415	37.5
24	372.0	0.9179674216226179	1858.9484793813408	37.5
24	376.0	0.9239939655030152	1858.4748192836987	37.5
24	380.0	0.9230549729168309	1857.357863889132	37.5
24	384.0	0.930123873455277	1857.7788209889911	37.5
24	388.0	0.9260445964210797	1858.6218384308909	37.5
24	392.0	0.9250621885654415	1858.7285121255068	37.5
24	396.0	0.932177365775163	1857.264674010752	37.5
24	400.0	0.9431717974596463	1858.2588895240997	37.5
24	404.0	0.9457429905387505	1858.2894682276285	37.5
24	408.0	0.9544943433226933	1858.3396757685464	37.5
24	412.0	1.0056923550311594	1856.3005930424497	37.5
24	416.0	1.0382345471189636	1855.9152606344603	37.5
24	420.0	1.025537456155532	1857.9339341823552	37.5
24	424.0	0.93713409814554	1859.3804546661988	37.5
24	432.0	0.8303521797792608	1860.6096906539597	37.5
24	436.0	0.8260296315647566	1858.146864663687	37.5
24	440.0	0.8176886086705076	1859.3362986929108	37.5
24	444.0	0.81977544445948	1858.9433113978655	37.5
24	448.0	0.8157141162185261	1859.694510152948	37.5
24	452.0	0.8199107936341371	1858.7132206225508	37.5
24	456.0	0.820406091717302	1857.8526237659196	37.5
24	460.0	0.8216089104199245	1858.9151073673672	37.5
24	464.0	0.8314484803292901	1857.417022249868	37.5
24	468.0	0.8343139555793536	1858.8363488180955	37.5
24	472.0	0.8416071379951101	1856.0080636431444	37.5
24	476.0	0.8428902580379384	1857.9186131125707	37.5
24	480.0	0.8465431130310204	1859.1135006612085	37.5
24	484.0	0.8490240418890311	1856.8633311431608	37.5
24	488.0	0.8456966632152667	1858.863456339656	37.5
24	492.0	0.8535225866246804	1857.716559662228	37.5
24	496.0	0.8612733592171667	1856.9422703929704	37.5
24	500.0	0.8613152811881026	1857.7941550352548	37.5
24	504.0	0.8622020710659231	1857.507135162547	37.5
24	508.0	0.8661847676507809	1856.8484045771415	37.5
24	512.0	0.8603066313424437	1857.808049397156	37.5
24	516.0	0.8638169885248197	1858.5635735430549	37.5
24	520.0	0.8700697652383145	1856.648932586481	37.5
24	524.0	0.8671015185058798	1857.4798468037227	37.5
24	528.0	0.8699975327172007	1857.6662372152584	37.5
24	532.0	0.8677787391472788	1856.923274383658	37.5
24	536.0	0.8757989257276219	1856.6950968130584	37.5
24	540.0	0.8718873268401586	1856.269586706209	37.5
24	544.0	0.873415382878899	1857.2780041171995	37.5
24	548.0	0.8796051047013478	1855.6716563022603	37.5
24	552.0	0.8765427958872204	1856.6857177933337	37.5
24	556.0	0.8776329013708233	1856.336758894863	37.5
24	560.0	0.8799098643044558	1856.0744670820889	37.5
24	564.0	0.8811025380369841	1857.016725788012	37.5
24	568.0	0.8791500369256594	1855.8745223371036	37.5
24	572.0	0.877757486138039	1855.7397554614288	37.5
24	576.0	0.8816489040047942	1856.439533673073	37.5
24	580.0	0.884095391989973	1855.3635635485532	37.5
24	584.0	0.8772801986106142	1855.7470769866843	37.5
24	588.0	0.8854765955176682	1855.2448639026773	37.5
24	592.0	0.8857356978868484	1855.0523949135772	37.5
24	596.0	0.8843616941855794	1855.4874666912592	37.5
24	600.0	0.8884952646846567	1855.0456151280855	37.5
24	604.0	0.8907257168323197	1855.6737130851568	37.5
24	608.0	0.8868627617758202	1855.8340644476511	37.5
24	612.0	0.8908029275245145	1854.676001929927	37.5
24	616.0	0.8873223598023298	1853.9097484131755	37.5
24	620.0	0.8894486569236938	1855.6743523680725	37.5
24	624.0	0.8908646240492666	1854.4095913924716	37.5
24	628.0	0.8927383114152886	1854.540356736908	37.5
24	632.0	0.8933144571062801	1855.0803318073397	37.5
24	636.0	0.897491468887555	1854.83091413388	37.5
24	640.0	0.8903239328930066	1854.243583115792	37.5
24	644.0	0.8919118962807896	1854.6558716921527	37.5
24	648.0	0.8969707140651888	1852.9885400433616	37.5
24	652.0	0.8960945942808437	1853.9271352780415	37.5
24	656.0	0.9010592459325751	1853.8161917056527	37.5
24	660.0	0.8954018277556433	1853.9340743494397	37.5
24	664.0	0.898803919898195	1853.6160373939863	37.5
24	668.0	0.9024075327672048	1852.6672484548733	37.5
25	0.0	0.8675025791564894	1097.339493762743	37.5
25	4.0	0.9139640239443676	1059.4837062424303	37.5
25	8.0	0.9203495852677287	1080.6193625161532	37.5
25	12.0	0.9204848305161397	1105.9713455914462	37.5
25	16.0	0.9726208513197583	1111.3064629527926	37.5
25	20.0	0.9796035351777583	1094.4332600762166	37.5
25	24.0	1.00098627572745	1102.45800108893	37.5
25	28.0	0.9988674907101676	1098.5404195007638	37.5
25	32.0	1.040678819372598	1142.395729649507	37.5
25	36.0	0.9900969139228819	1120.812565229155	37.5
25	40.0	0.9986660109761547	1139.3057970800446	37.5
25	44.0	1.0049806875725766	1142.591877219923	37.5
25	48.0	1.013863732431145	1145.3195376329006	37.5
25	52.0	1.0189580471634834	1156.2509132942143	37.5
25	56.0	1.0310728893028616	1160.3863992880313	37.5
25	60.0	1.0535477749022943	1170.9274002165455	37.5
25	64.0	1.0467285391002519	1181.1236766369673	37.5
25	68.0	1.0583168052662606	1188.082661206464	37.5
25	72.0	1.0681684346413733	1195.2613954006097	37.5
25	76.0	1.0809954016558672	1199.1834411747736	37.5
25	80.0	1.0824102137733211	1208.2381059053992	37.5
25	84.0	1.0849891221899528	1208.7665263347176	37.5
25	88.0	1.0945660309774672	1214.703759174021	37.5
25	92.0	1.1009081510186307	1221.6488750528306	37.5
25	96.0	1.1054969601001028	1223.0024701045113	37.5
25	100.0	1.0984800014322011	1232.0165146531374	37.5
25	104.0	1.1014753478648218	1245.7303147219727	37.5
25	108.0	1.1031557761095336	1247.6694505820335	37.5
25	112.0	1.1155665912482202	1245.776561900683	37.5
25	116.0	1.1137550167355807	1242.651132062505	37.5
25	120.0	1.1230315303573357	1232.6059642841149	37.5
25	124.0	1.1221921041071459	1222.862930382549	37.5
25	128.0	1.130324525229729	1223.0496738018246	37.5
25	132.0	1.129427870943111	1223.8882884920577	37.5
25	136.0	1.133216892202757	1224.7127136635945	37.5
25	140.0	1.138431437837082	1226.197200729803	37.5
25	144.0	1.131566679733335	1231.0678347129167	37.5
25	148.0	1.1391013540154273	1230.390523698264	37.5
25	152.0	1.1475796665927305	1213.738637660365	37.5
25	156.0	1.1537278096031467	1210.4612260608396	37.5
25	160.0	1.156249698085301	1212.1535576313331	37.5
25	164.0	1.162994729515662	1219.901679541568	37.5
25	168.0	1.1620167073663406	1222.8870538946342	37.5
25	172.0	1.1515927555879277	1223.0578981016456	37.5
25	176.0	1.1477447474117408	1221.9152053968214	37.5
25	180.0	1.147292364777011	1223.4503668608922	37.5
25	184.0	1.1539320966203443	1221.4056051355826	37.5
25	188.0	1.1523006083332465	1216.512792635894	37.5
25	192.0	1.1592270006135965	1210.7754687147406	37.5
25	196.0	1.1595839264649346	1212.5869196269357	37.5
25	200.0	1.16169392916127	1212.1797893042492	37.5
25	204.0	1.1624163080506884	1209.3292689537152	37.5
25	208.0	1.1567760998627823	1204.1204759799575	37.5
25	212.0	1.1517976298651913	1205.1962431871327	37.5
25	216.0	1.1473745839738778	1204.4021595502677	37.5
25	220.0	1.1414000600022567	1201.9707915003864	37.5
25	224.0	1.1428470498838295	1203.2051136284783	37.5
25	228.0	1.1377551383103914	1205.682066904736	37.5
25	232.0	1.142492168006212	1209.2360732830027	37.5
25	236.0	1.1417895948013164	1209.8225590827817	37.5
25	240.0	1.1372382800701726	1210.5620466806188	37.5
25	244.0	1.1398582886220572	1211.061724901168	37.5
25	248.0	1.141192539271867	1210.593152814017	37.5
25	252.0	1.1400248321945305	1213.0623697239391	37.5
25	256.0	1.1380211015432122	1219.4489682313038	37.5
25	260.0	1.1348358720670935	1222.0271336547069	37.5
25	264.0	1.137848803114544	1224.2986973236136	37.5
25	268.0	1.1444616117680122	1228.4199575636017	37.5
25	272.0	1.1416885282051508	1225.664533516952	37.5
25	276.0	1.134084930138374	1229.9185508666708	37.5
25	280.0	1.1402124450429325	1232.4643996153509	37.5
25	284.0	1.1374826206730617	1234.3036920321151	37.5
25	288.0	1.138851988527043	1237.0879516287257	37.5
25	292.0	1.138617332558178	1239.411583974107	37.5
25	296.0	1.1354478928175646	1241.2754279335882	37.5
25	300.0	1.1359823816582924	1241.248965842734	37.5
25	304.0	1.1405154454297346	1241.4279689613882	37.5
25	308.0	1.143879314404208	1242.036762190994	37.5
25	312.0	1.13733165164776	1240.527990768358	37.5
25	316.0	1.1338429314893659	1236.9947157746158	37.5
25	320.0	1.1353408803361036	1235.7124892231266	37.5
25	324.0	1.1309481913168407	1237.5039837981817	37.5
25	328.0	1.1275080109384352	1236.7163923907856	37.5
25	332.0	1.1285841371312104	1238.383418919773	37.5
25	336.0	1.125816048015164	1232.8876476048786	37.5
25	340.0	1.132994945999881	1234.3197965874183	37.5
25	344.0	1.1287410349689564	1234.1226077437827	37.5
25	348.0	1.120785848656561	1232.6541840707885	37.5
25	352.0	1.1252591351426795	1229.274796841022	37.5
25	356.0	1.1248310223979443	1230.7449797614186	37.5
25	360.0	1.124657964606471	1229.815227102877	37.5
25	364.0	1.1232529172544214	1231.6680336919678	37.5
25	368.0	1.1245493453747009	1230.1750248600586	37.5
25	372.0	1.1179798579261786	1231.2519054207423	37.5
25	376.0	1.1183010422674928	1231.6690399838412	37.5
25	380.0	1.1212507883601783	1229.9052792538891	37.5
25	384.0	1.1203674265856578	1230.0673838275063	37.5
25	388.0	1.1224112008361995	1228.8665091222858	37.5
25	392.0	1.1171544204923614	1228.3044510569164	37.5
25	396.0	1.1203754014649716	1227.0726753404197	37.5
25	400.0	1.117500165857086	1225.7531605132865	37.5
25	404.0	1.111463315351246	1223.9859962557734	37.5
25	408.0	1.1151877729807036	1224.111801175374	37.5
25	412.0	1.1144084101560192	1226.4723365854002	37.5
25	416.0	1.1145299466884313	1225.6904367795864	37.5
25	420.0	1.1127785656650167	1226.701251211491	37.5
25	424.0	1.1048243158113993	1229.867059021635	37.5
25	428.0	1.101711167648436	1228.2060903606566	37.5
25	432.0	1.10437245842478	1229.045784226255	37.5
25	436.0	1.0998496276481313	1225.6022453598205	37.5
25	440.0	1.0958252790815146	1226.2698201882877	37.5
25	444.0	1.1014340478485967	1226.2829288078935	37.5
25	448.0	1.103347290150595	1225.1505247042803	37.5
25	452.0	1.0951536710282455	1223.108337014971	37.5
25	456.0	1.0960599860292926	1224.095784726943	37.5
25	460.0	1.1036736350016556	1226.7655981954265	37.5
25	464.0	1.096221327053	1223.886319894888	37.5
25	468.0	1.0988383181266	1223.870801293774	37.5
25	472.0	1.099078108592467	1221.3364378196777	37.5
25	476.0	1.1015749468023122	1220.915324335186	37.5
25	480.0	1.099648786153098	1221.5254366566392	37.5
25	484.0	1.095791933644008	1224.087864482636	37.5
25	488.0	1.0885828448501715	1223.5156771883185	37.5
25	492.0	1.0890319338529024	1225.905157104797	37.5
25	496.0	1.087861001195331	1225.314742476161	37.5
25	500.0	1.0841907901232284	1224.0218525227451	37.5
25	504.0	1.0816635530023126	1225.1769156635305	37.5
25	508.0	1.0755202063232288	1223.6066204759236	37.5
25	512.0	1.0778741565312107	1224.3192401147578	37.5
25	516.0	1.0830061637293598	1224.8150377302538	37.5
25	520.0	1.0752734384022062	1224.9321949366918	37.5
25	524.0	1.0721903609711116	1224.265668020105	37.5
25	528.0	1.0797354403507367	1222.9431848103268	37.5
25	532.0	1.0753057872224898	1223.6154821327773	37.5
25	536.0	1.067572073411071	1223.5182648849066	37.5
25	540.0	1.0689988513906874	1222.9898491138854	37.5
25	544.0	1.0705388108187117	1221.6728158780445	37.5
25	548.0	1.066921717769512	1220.3389394587384	37.5
25	552.0	1.0665924274385903	1224.0046393209932	37.5
25	556.0	1.0682525657431134	1223.1313931618583	37.5
25	560.0	1.0667420107020857	1225.3376360953994	37.5
25	564.0	1.0767198278975225	1223.8863514553575	37.5
25	568.0	1.0639727299930573	1221.5376133978075	37.5
25	572.0	1.0636764498340567	1225.1017089844263	37.5
25	576.0	1.061426950779024	1222.0869783515636	37.5
25	580.0	1.0654070096293644	1222.39863639108	37.5
25	584.0	1.0632208776183039	1220.4545648184069	37.5
25	588.0	1.0623630343454815	1221.347348976957	37.5
25	592.0	1.0623139272783624	1219.850000228838	37.5
25	596.0	1.0666298106515604	1219.895627541283	37.5
25	600.0	1.0645539466615987	1220.4250535129925	37.5
25	604.0	1.0593972893687655	1219.4885993784462	37.5
25	608.0	1.0626559888199307	1219.6833347554684	37.5
25	612.0	1.0658780883405259	1219.2940378477194	37.5
25	616.0	1.066792545330392	1219.1288889087716	37.5
25	620.0	1.0670407899380043	1219.2803914000006	37.5
25	624.0	1.061846492204848	1221.239156806893	37.5
25	628.0	1.0638210725567996	1220.1285162709348	37.5
25	632.0	1.0549499775341173	1217.3022880146746	37.5
25	636.0	1.0653607248251322	1220.1955330926312	37.5
25	640.0	1.060916972789729	1220.370502263488	37.5
25	644.0	1.0577918847773473	1220.64668382735	37.5
25	648.0	1.0558068572888435	1219.8256978968975	37.5
25	652.0	1.0557144129905025	1220.790301176433	37.5
25	656.0	1.0598444613217721	1218.1841826235757	37.5
25	660.0	1.05394761140323	1220.4442579370957	37.5
25	664.0	1.054389911079821	1219.8501954424107	37.5
25	668.0	1.0507911049895342	1220.4067366213949	37.5
27	0.0	0.9619741391297573	1876.1783296264136	37.5
27	4.0	1.019472758208408	1876.365072728555	37.5
27	8.0	1.0328065246070155	1877.0986041109925	37.5
27	12.0	0.9944679263412802	1876.82847616554	37.5
27	16.0	0.916467541480073	1876.593091436024	37.5
27	20.0	0.880802402961561	1877.875032661841	37.5
27	24.0	0.8838175902137806	1878.2722287185245	37.5
27	28.0	0.9093184793736325	1874.1176736072675	37.5
27	32.0	0.8594699963322849	1879.4458294390824	37.5
27	36.0	0.8738705453553984	1878.3853306136257	37.5
27	40.0	0.8792795553586589	1876.9680062767025	37.5
27	44.0	0.872045617490519	1878.7500681732915	37.5
27	48.0	0.8834796211816665	1878.6482079768452	37.5
27	52.0	0.8858472211762152	1878.9599772045483	37.5
27	56.0	0.8836380089574318	1880.2982133497596	37.5
27	60.0	0.8911938507090585	1878.180847310108	37.5
27	64.0	0.8925665152775618	1881.188298853455	37.5
27	68.0	0.8870194778341138	1881.8018551356056	37.5
27	72.0	0.8828863890943394	1881.7950174077569	37.5
27	80.0	0.8856523463372045	1882.0616664469449	37.5
27	84.0	0.887940113220936	1882.459970576946	37.5
27	92.0	0.8831053808310997	1884.3440113476	37.5
27	96.0	0.884193752122275	1884.101063457672	37.5
27	100.0	0.8907981517555416	1883.5051921082936	37.5
27	104.0	0.8883148692677557	1883.7694418384308	37.5
27	108.0	0.8814436791123383	1884.9808754745063	37.5
27	112.0	0.8837006208946303	1885.1527713564396	37.5
27	116.0	0.8933644573680833	1883.4006378446015	37.5
27	120.0	0.8851426075147328	1884.756868153046	37.5
27	124.0	0.8863880437531592	1884.9610363905567	37.5
27	128.0	0.8837280306837862	1885.170355639056	37.5
27	132.0	0.8962615150184352	1882.2497333140936	37.5
27	136.0	0.9023291416827506	1881.2164778917809	37.5
27	140.0	0.8942245052531023	1879.978966749373	37.5
27	144.0	0.9048859304524712	1878.891850326257	37.5
27	148.0	0.9088833849244902	1880.4343677854763	37.5
27	152.0	0.9130331440116393	1880.5934229412496	37.5
27	160.0	0.9054563562690976	1880.3126975031269	37.5
27	164.0	0.9057775076937237	1880.0352116413949	37.5
27	168.0	0.9035389010744116	1876.8796704894792	37.5
27	172.0	0.9074519181799555	1873.6578177612687	37.5
27	176.0	0.8970491598838204	1873.646511440381	37.5
27	180.0	0.8939195387500677	1873.1725078310765	37.5
27	184.0	0.8956297446825212	1873.506086996564	37.5
27	188.0	0.9071737302545857	1871.8118689301184	37.5
27	192.0	0.9022261044672336	1873.413699525937	37.5
27	196.0	0.9048821597781235	1873.9949757801687	37.5
27	200.0	0.9103598694378412	1872.746594821905	37.5
27	204.0	0.9078222203154487	1873.8840261515663	37.5
27	208.0	0.9100683407963072	1872.6675972262287	37.5
27	212.0	0.9082459380782898	1873.3577999045676	37.5
27	216.0	0.913129568694397	1873.140910607252	37.5
27	220.0	0.9154954518478527	1873.4009726039612	37.5
27	224.0	0.9216503512677209	1871.400987757008	37.5
27	228.0	0.914934014976329	1872.9642823806453	37.5
27	232.0	0.9216217074153422	1872.366800729445	37.5
27	236.0	0.9269869379707351	1872.5486906312772	37.5
27	240.0	0.9227704523742387	1873.5774214786504	37.5
27	244.0	0.9344347468865212	1872.6057962586904	37.5
27	248.0	0.9402203433822218	1872.8819888590951	37.5
27	252.0	0.9721670864124013	1872.2931217252412	37.5
27	256.0	0.984388443833823	1871.3274831744047	37.5
27	260.0	0.97171851883636	1871.087182764471	37.5
27	264.0	0.917670668494667	1872.730523360588	37.5
27	268.0	0.8865246979491578	1874.696856347662	37.5
27	272.0	0.8745607067937782	1876.817558811312	37.5
27	276.0	0.8715959284176822	1876.74977215189	37.5
27	280.0	0.8676380875330965	1877.634730190519	37.5
27	284.0	0.8561323888985303	1879.8417625747577	37.5
27	288.0	0.8746753113002553	1874.7563378240425	37.5
27	292.0	0.868060424709804	1874.1527127971815	37.5
27	296.0	0.8670265462955336	1878.0361707491352	37.5
27	300.0	0.8718009754130385	1876.1043907660137	37.5
27	304.0	0.8731129262374406	1879.4815731129577	37.5
27	308.0	0.8764897686671415	1877.324458054553	37.5
27	312.0	0.8767101207094228	1878.0215413915555	37.5
27	316.0	0.8761279275790324	1876.03944938984	37.5
27	320.0	0.878205069275965	1875.6971964893685	37.5
27	324.0	0.8821712824426431	1876.3754251298908	37.5
27	328.0	0.8798014935561917	1877.648704084967	37.5
27	332.0	0.8836400101634038	1876.9398285255209	37.5
27	336.0	0.8852337310289825	1877.6746062325933	37.5
27	340.0	0.8992318629050317	1875.5093308956812	37.5
27	344.0	0.895144660645375	1874.9389598934265	37.5
27	348.0	0.8939119668300047	1876.138520315572	37.5
27	352.0	0.8919432424279384	1876.5573429834856	37.5
27	356.0	0.895557841336254	1876.2338340309495	37.5
27	360.0	0.8921813592635458	1877.2700929232667	37.5
27	364.0	0.9042226044466822	1874.553003448137	37.5
27	368.0	0.8971245831650589	1875.2606255926064	37.5
27	372.0	0.8989783274179718	1877.5184683808784	37.5
27	376.0	0.9002092745580844	1876.493462060245	37.5
27	380.0	0.9019306139448977	1875.7884716413296	37.5
27	384.0	0.9053886421480947	1875.476727742908	37.5
27	388.0	0.8999474505592948	1877.5551670784307	37.5
27	392.0	0.9033731709346539	1875.738309892081	37.5
27	396.0	0.9048030635395856	1873.9331562235427	37.5
27	400.0	0.8965210462097541	1878.91911616234	37.5
27	404.0	0.8978300836068471	1879.654636306946	37.5
27	412.0	0.8941352556644256	1879.2484325561904	37.5
27	416.0	0.9027171440837191	1875.287623442588	37.5
27	420.0	0.8959248505803408	1874.5375763261804	37.5
27	424.0	0.8926837908520164	1873.5814976512047	37.5
27	428.0	0.8887462138948752	1874.0599513173304	37.5
27	432.0	0.8902311754784968	1874.061823687536	37.5
27	436.0	0.889846132933601	1873.145521455378	37.5
27	440.0	0.8922530121713345	1872.6780126972635	37.5
27	444.0	0.889878150799836	1873.6524897116544	37.5
27	448.0	0.8894778647870553	1873.521997827396	37.5
27	452.0	0.8937031128568017	1873.2556500468088	37.5
27	456.0	0.8920641520082799	1873.8087930441816	37.5
27	460.0	0.897755686422288	1872.7310899173533	37.5
27	464.0	0.8944862988159318	1873.0978794152884	37.5
27	468.0	0.8903430651060633	1874.757371408379	37.5
27	472.0	0.8938952334291845	1873.9736819156687	37.5
27	476.0	0.8983631023606421	1873.0819459247152	37.5
27	480.0	0.9059577811388081	1872.6746680012832	37.5
27	484.0	0.8975360493618607	1873.2291477621047	37.5
27	488.0	0.9031401549438529	1872.143808242484	37.5
27	492.0	0.8983355992475709	1874.0845199203056	37.5
27	496.0	0.9035623899802956	1873.733588081052	37.5
27	500.0	0.905963728503593	1872.5444582892324	37.5
27	504.0	0.8956308404373878	1873.8598154912856	37.5
27	508.0	0.9032709894917701	1873.1666879519453	37.5
27	512.0	0.9088228614841499	1872.454243179036	37.5
27	516.0	0.9051997265744368	1873.5637873037604	37.5
27	520.0	0.9005361339369746	1873.3758762701232	37.5
27	524.0	0.9022555743934881	1873.494043181553	37.5
27	528.0	0.8988244915714789	1874.9783759642244	37.5
27	532.0	0.9012464321878904	1874.0535675280653	37.5
27	536.0	0.9064130554441341	1874.7048303147697	37.5
27	540.0	0.9062229524015073	1874.319455660209	37.5
27	544.0	0.9003546575717473	1873.840174114812	37.5
27	548.0	0.9045966838612646	1874.047079372231	37.5
27	552.0	0.9056754304372228	1874.453977456425	37.5
27	556.0	0.9069603800335282	1874.59123657796	37.5
27	560.0	0.9104654652903156	1873.4958060883669	37.5
27	564.0	0.9058813936107444	1873.9061578757075	37.5
27	568.0	0.9077364645135925	1873.32930723469	37.5
27	572.0	0.9137330243617618	1873.503429923728	37.5
27	576.0	0.9070951945312515	1874.3684823973665	37.5
27	580.0	0.9122770352426365	1874.5716547950808	37.5
27	584.0	0.907068683723867	1874.659797644118	37.5
27	588.0	0.9074904784543749	1875.0621107879936	37.5
27	592.0	0.9063669861376069	1874.760453830244	37.5
27	596.0	0.9000986153077273	1876.5970536406348	37.5
27	600.0	0.9068834653449489	1875.174257276949	37.5
27	604.0	0.9080198561612363	1874.51939298142	37.5
27	608.0	0.9083901456589589	1874.0007289647613	37.5
27	612.0	0.9126946025336704	1874.1014797987525	37.5
27	616.0	0.9116726899815623	1874.0531560616016	37.5
27	620.0	0.9110689843120235	1874.352555425224	37.5
27	624.0	0.9155808928187869	1874.9732251265457	37.5
27	628.0	0.9104623893172094	1875.6697014273516	37.5
27	632.0	0.9042356128647154	1876.36987995367	37.5
27	636.0	0.9051049568528343	1875.9587521331496	37.5
27	640.0	0.9110910855907276	1875.0330233046484	37.5
27	644.0	0.9069536267099896	1878.514783004813	37.5
27	648.0	0.9076384102806282	1876.5257783191328	37.5
27	652.0	0.9096677925798872	1876.3182614671	37.5
27	656.0	0.9140037248746343	1874.58442170164	37.5
27	660.0	0.908866726312193	1876.3434947826595	37.5
27	664.0	0.9101359381984808	1877.9691836161333	37.5
27	668.0	0.9115872392915854	1877.5003657102056	37.5
28	0.0	1.066573146444985	900.7018075981731	37.5
28	4.0	1.1725789144084664	875.8260312098321	37.5
28	8.0	1.1587271412976246	899.0122641391431	37.5
28	12.0	0.987698227971523	921.7921781927128	37.5
28	16.0	0.9157029519390072	960.1736126720278	37.5
28	28.0	0.8715906579261328	974.74240564255	37.5
28	32.0	0.898138522889527	983.4426213202344	37.5
28	36.0	0.9120394080062275	985.4948861598218	37.5
28	40.0	0.8860736041442996	1024.603659639707	37.5
28	44.0	0.890392304879722	1046.3153149989462	37.5
[truncated: 12,330 more rows]
