# Supplementary material for: Mechanistic origins of temperature scaling in the early embryonic cell cycle
Source: Nat Commun. 2025 Aug 28;16:8045. doi: 10.1038/s41467-025-62918-0 (PMC12394406; doi:10.1038/s41467-025-62918-0)
Supplement: Supplementary file 12 — Source Data [file 41467_2025_62918_MOESM12_ESM.zip › Source_Data_NatComm/Fig4/09-20-24/Pos38_processed_spots.csv]

TRACK_ID	TIME	RATIO	POSITION_X	RADIUS
17	0.0	1.0788794207817665	1726.1848818338267	37.5
17	4.0	1.1211617911260638	1727.0336583501703	37.5
17	8.0	1.116991878161546	1730.0827213935383	37.5
17	12.0	1.037152714284939	1732.9789796185637	37.5
17	16.0	0.9679344236507795	1732.5583000955066	37.5
17	20.0	0.946903154186032	1731.0042770146736	37.5
17	24.0	0.9400869647915941	1730.6629722976777	37.5
17	28.0	0.9394520276372355	1731.507569573948	37.5
17	32.0	0.9406395693284154	1731.449276426742	37.5
17	36.0	0.9417901208978675	1728.5921792907072	37.5
17	40.0	0.952258541358532	1731.059588323298	37.5
17	44.0	0.9586548748744158	1730.8474503873674	37.5
17	48.0	0.967457595296611	1730.7661751885894	37.5
17	52.0	0.967710915305847	1730.5348870828748	37.5
17	56.0	0.9757869177036372	1729.4149013271124	37.5
17	60.0	0.9821272717947972	1730.3896524892486	37.5
17	64.0	0.9833542748183683	1728.4040180588636	37.5
17	68.0	0.9903441671229865	1728.5831947320034	37.5
17	72.0	0.9928494363784091	1731.1116525593688	37.5
17	76.0	0.9942478893965703	1729.7817680330777	37.5
17	80.0	1.0004753481795037	1729.6740996530511	37.5
17	84.0	1.000774190490444	1728.576767563099	37.5
17	88.0	1.0042178694795671	1728.501507601249	37.5
17	92.0	1.0078007426609301	1729.9287773715878	37.5
17	96.0	1.0092143090832566	1728.7447636556317	37.5
17	100.0	1.015254059906706	1730.5246796542622	37.5
17	104.0	1.0184218217220153	1729.806845651634	37.5
17	108.0	1.0164226722301875	1728.723717886112	37.5
17	112.0	1.020725760249997	1730.941472276892	37.5
17	116.0	1.021885572356253	1731.3449303111895	37.5
17	120.0	1.0269748955583524	1729.8967723466194	37.5
17	124.0	1.019559164444099	1728.588173947813	37.5
17	128.0	1.0292783138314576	1729.594268066668	37.5
17	132.0	1.031554879043119	1729.5432660708125	37.5
17	136.0	1.0323215605518583	1730.0503587630803	37.5
17	140.0	1.0359224605646957	1729.248994933977	37.5
17	144.0	1.0353515147601613	1730.8047361729894	37.5
17	148.0	1.042607465408682	1730.0869580597252	37.5
17	152.0	1.0435632075395842	1731.1593308679371	37.5
17	156.0	1.0463775342044623	1732.6045288433013	37.5
17	160.0	1.040316806916362	1727.5082953403307	37.5
17	164.0	1.0425770361248978	1728.3061173365925	37.5
17	168.0	1.0404755785115831	1728.3443813330698	37.5
17	172.0	1.0491488335077317	1727.5968097504508	37.5
17	176.0	1.0542234855223103	1728.6104312423986	37.5
17	180.0	1.0686769542868968	1727.8190616554336	37.5
17	184.0	1.097927174086596	1728.297710618947	37.5
17	188.0	1.1476489030263557	1730.266946010293	37.5
17	192.0	1.1374348770072347	1730.0572148334534	37.5
17	196.0	1.047713029532615	1728.1268399554947	37.5
17	200.0	0.9797503740431741	1726.4529518092677	37.5
17	204.0	0.9612103970806017	1726.7086709425355	37.5
17	208.0	0.9533784100395665	1725.1263578042656	37.5
17	212.0	0.9514364105459353	1724.3046952558375	37.5
17	216.0	0.9531016502648263	1724.2938238307345	37.5
17	220.0	0.9471351671476254	1722.8586491510323	37.5
17	224.0	0.9493253180242806	1723.0942444018124	37.5
17	228.0	0.961250374101245	1726.0421176221244	37.5
17	232.0	0.9659971614925787	1728.4900453378627	37.5
17	236.0	0.9742748406932903	1728.6849122685342	37.5
17	240.0	0.9760248299315823	1727.8425060163636	37.5
17	244.0	0.9733738531048395	1729.097123245038	37.5
17	248.0	0.9774342422247063	1729.416041078125	37.5
17	252.0	0.9796430442386883	1727.7978405798317	37.5
17	256.0	0.9852417229777407	1727.906491136452	37.5
17	260.0	0.9875390463589793	1728.7090219951594	37.5
17	264.0	0.9871646268340873	1729.1465323606806	37.5
17	268.0	0.9920021206631594	1728.003070420792	37.5
17	272.0	0.9960967945793955	1727.5835782887114	37.5
17	276.0	0.9963704565543073	1727.920852792338	37.5
17	280.0	0.9951015107945576	1728.3052922178358	37.5
17	284.0	1.0059997658342843	1728.1802374365254	37.5
17	288.0	1.0052406698536205	1727.363260195407	37.5
17	292.0	1.0033341257298312	1728.255361217478	37.5
17	296.0	1.0024415063350833	1727.7954357092844	37.5
17	300.0	1.011899851952793	1728.7553059872268	37.5
17	304.0	1.006443426716629	1727.4925546801385	37.5
17	308.0	1.008295854140127	1728.6542177859376	37.5
17	312.0	1.0127746322317708	1727.854374001293	37.5
17	316.0	1.0066610730609498	1728.5500211190338	37.5
17	320.0	1.0118910471689428	1729.332378592933	37.5
17	324.0	1.0101846450961887	1728.182638103345	37.5
17	328.0	1.0138672251246552	1728.410907229639	37.5
17	332.0	1.0141123511195844	1729.11754826489	37.5
17	336.0	1.0182587903960443	1727.870060983407	37.5
17	340.0	1.0232493171970733	1728.0325950454298	37.5
17	344.0	1.0251979397472584	1728.5171012357537	37.5
17	348.0	1.0180227484752098	1729.0199771019245	37.5
17	352.0	1.0239603732663793	1729.0802927373384	37.5
17	356.0	1.0258212288188786	1728.5797746823791	37.5
17	360.0	1.0261945196026627	1727.9909095664805	37.5
17	364.0	1.0232596917152372	1728.7619628159246	37.5
17	368.0	1.016757189998656	1727.023519588398	37.5
17	372.0	1.026428918154011	1726.7819917151412	37.5
17	376.0	1.0402157063069548	1730.175698502795	37.5
17	380.0	1.0353937839183145	1729.3350770736529	37.5
17	384.0	1.0309746428551523	1727.9336598888774	37.5
17	388.0	1.0364152681626881	1729.689743108504	37.5
17	392.0	1.036786321850503	1728.8352717803643	37.5
17	396.0	1.0401260799280216	1729.8394851663102	37.5
17	400.0	1.0359656356022582	1729.9293627162824	37.5
17	404.0	1.0363011818947436	1729.3791681190448	37.5
17	408.0	1.0414725232781417	1729.3025509926256	37.5
17	412.0	1.0406789604119022	1729.7741554889426	37.5
17	416.0	1.0449153777692732	1729.411188388262	37.5
17	420.0	1.0459219748143649	1729.7094283560566	37.5
17	424.0	1.042777328135199	1729.938373813381	37.5
17	428.0	1.0514096130598136	1729.477690229298	37.5
17	432.0	1.0433667667172848	1728.9065657289525	37.5
17	436.0	1.0565409287402663	1729.980146099288	37.5
17	440.0	1.0506892398615912	1728.2934833114118	37.5
17	444.0	1.056638700451204	1730.0711097096937	37.5
17	448.0	1.0568372896474194	1728.9645356527742	37.5
17	452.0	1.059541712469612	1730.5806076852234	37.5
17	456.0	1.066272049616285	1730.3455323316134	37.5
17	460.0	1.0622522041709277	1730.931690137916	37.5
17	464.0	1.069947770190191	1730.0452002298016	37.5
17	468.0	1.0774195225615328	1728.5457080471735	37.5
17	472.0	1.084429834870058	1729.0295085941852	37.5
17	476.0	1.1247116951500384	1728.9474326705338	37.5
17	480.0	1.14985372231652	1729.985710623877	37.5
17	484.0	1.1305380713456534	1730.5698111625316	37.5
17	488.0	1.0392745005696624	1730.092222022744	37.5
17	492.0	0.9764883290770874	1728.9732651147333	37.5
17	496.0	0.9660636778711679	1729.0000457207475	37.5
17	500.0	0.9573666370340348	1726.1674022689488	37.5
17	504.0	0.944822831639185	1727.0778745832713	37.5
17	508.0	0.9466152996881528	1726.912951709266	37.5
17	512.0	0.9422559359103142	1726.1401565714252	37.5
17	516.0	0.9449322649691692	1726.6615938915625	37.5
17	520.0	0.947437092007947	1726.3263885300155	37.5
17	524.0	0.9441829316772525	1723.942347972018	37.5
17	528.0	0.9560440224171372	1725.120858739701	37.5
17	532.0	0.9572964398914311	1726.037356940457	37.5
17	536.0	0.964605716664805	1725.4320396593323	37.5
17	540.0	0.9653933644450722	1725.1264343313503	37.5
17	544.0	0.960943892522603	1722.8277930579832	37.5
17	548.0	0.9748860027689614	1725.0704338706507	37.5
17	552.0	0.9731917746603198	1726.0371011039852	37.5
17	556.0	0.9762490603525789	1728.8896064861017	37.5
17	560.0	0.9839574766672945	1729.0546361127815	37.5
17	564.0	0.9869880472716391	1728.587038135187	37.5
17	568.0	0.9839811120583138	1727.6773585966655	37.5
17	572.0	0.9831664268440837	1728.5151815866118	37.5
17	576.0	0.9841005783976065	1728.344646658515	37.5
17	580.0	0.9891932832564037	1728.5994989098049	37.5
17	584.0	0.9954069812978507	1728.979700200646	37.5
17	588.0	0.9975122525913853	1729.613404564241	37.5
17	592.0	0.9974050879966124	1729.8823113097606	37.5
17	596.0	0.9980104384681124	1729.909914870328	37.5
17	600.0	1.0025676189696622	1728.082532075833	37.5
17	604.0	1.0055238451521382	1728.8228998964964	37.5
17	608.0	1.0055080633264433	1729.2940688998972	37.5
17	612.0	1.0027774875035778	1728.630698711549	37.5
17	616.0	1.0119380652426546	1728.6508373525123	37.5
17	620.0	1.0046453223812342	1731.4650560168195	37.5
17	624.0	1.0128769069998775	1730.2075927561784	37.5
17	628.0	1.012290717727458	1728.8158355790554	37.5
17	632.0	1.0098792662459104	1728.9094394156757	37.5
17	636.0	1.012472744715664	1728.394431515023	37.5
17	640.0	1.0112565528004036	1729.0360444038563	37.5
17	644.0	1.013681546728364	1728.0391986291386	37.5
17	648.0	1.0134676778583969	1729.2755989106895	37.5
17	652.0	1.0135262404545706	1729.989367735513	37.5
17	656.0	1.0158428392789878	1728.0508283128324	37.5
17	660.0	1.0174588628865502	1729.0396111140788	37.5
17	664.0	1.015216312150697	1729.8974120328312	37.5
17	668.0	1.0188326377206263	1728.4857664997066	37.5
20	0.0	1.1106263270523202	992.7732430158336	37.5
20	4.0	1.1256017817996662	1002.9697288881538	37.5
20	8.0	1.1038539275329124	994.5661318648412	37.5
20	12.0	1.018105723032721	987.965944394944	37.5
20	16.0	0.9588172653534441	981.8611219897756	37.5
20	20.0	0.9442078542615161	984.951385239624	37.5
20	24.0	0.9413481134178344	988.311239418926	37.5
20	28.0	0.9390998541433863	989.9936484970578	37.5
20	32.0	0.9451955466311202	988.6039780037293	37.5
20	36.0	0.9455220547538005	988.2134244300744	37.5
20	40.0	0.9530021194554726	987.1432844523816	37.5
20	44.0	0.9590978899814382	986.5173848420718	37.5
20	48.0	0.9665037403249607	991.0050381531886	37.5
20	52.0	0.9761630746665559	986.9173280821752	37.5
20	56.0	0.9741065293141414	987.6353102698182	37.5
20	60.0	0.9877094996714801	988.4990004361748	37.5
20	64.0	0.9865144703820021	987.7455253938964	37.5
20	68.0	0.9931437882966836	988.041268293346	37.5
20	72.0	0.9982223564878849	987.7963477680272	37.5
20	76.0	1.0003678057229428	978.0001954778584	37.5
20	80.0	1.0080307140010023	974.7938461864526	37.5
20	84.0	1.0050662978761449	974.9172396028322	37.5
20	88.0	1.0095212105339995	971.3518230012768	37.5
20	92.0	1.0105048525913367	966.0533048600824	37.5
20	96.0	1.018187972771353	968.1576139673676	37.5
20	100.0	1.0163143490335576	968.6076111855092	37.5
20	104.0	1.020175338724265	967.0521148812096	37.5
20	108.0	1.024709252085134	966.1005091971032	37.5
20	112.0	1.0257314710415726	972.5912855139464	37.5
20	116.0	1.026860784464363	968.8519807748849	37.5
20	120.0	1.02508400617185	973.3545525787556	37.5
20	124.0	1.0253219669145301	975.847458775074	37.5
20	128.0	1.0299363637048122	981.364911894206	37.5
20	132.0	1.0325156794942258	981.5665836407412	37.5
20	136.0	1.0283881555544563	983.5397721098848	37.5
20	140.0	1.0376944969622661	985.6513209886734	37.5
20	144.0	1.0413922826981779	983.1525946315368	37.5
20	148.0	1.0415726512260162	978.0120350048818	37.5
20	152.0	1.0373043723293773	977.1444755140832	37.5
20	156.0	1.0449592166568498	975.7406309553896	37.5
20	160.0	1.050920527309953	970.1517184238704	37.5
20	164.0	1.0532231975687252	974.7583816766116	37.5
20	168.0	1.0513247836860589	974.122730967038	37.5
20	172.0	1.0504292131035622	971.8274276061682	37.5
20	176.0	1.0538957195340737	981.7237937904648	37.5
20	180.0	1.050372341569777	981.5193596369388	37.5
20	184.0	1.0563798248431804	982.8046943008686	37.5
20	188.0	1.0627998962464866	982.3178140628772	37.5
20	192.0	1.0845117151872632	983.636368251839	37.5
20	196.0	1.1388450756566488	983.9016512023323	37.5
20	200.0	1.139931468052118	984.5261016062462	37.5
20	204.0	1.0891467063948888	984.2209923688464	37.5
20	208.0	0.9962196609287024	985.5781492116308	37.5
20	212.0	0.9739715035598484	985.8930370630648	37.5
20	216.0	0.9623021308139229	978.5896586754434	37.5
20	220.0	0.9552187527799019	969.8299757986084	37.5
20	224.0	0.9515225461455928	968.9974001102354	37.5
20	228.0	0.9546994787117783	964.5294982789928	37.5
20	232.0	0.9565257515800305	963.8679717982088	37.5
20	236.0	0.9587921080484143	963.1374499689476	37.5
20	240.0	0.968543397439452	961.7568561852928	37.5
20	244.0	0.968669659460122	963.7822586914334	37.5
20	248.0	0.9654481854007272	962.677365606209	37.5
20	252.0	0.9722250996239056	963.280403773252	37.5
20	256.0	0.9714899756453583	962.5890876668616	37.5
20	260.0	0.9733397640340338	963.2824914855512	37.5
20	264.0	0.9812620193680875	963.1731515777516	37.5
20	268.0	0.981328035874045	961.7281517836612	37.5
20	272.0	0.98414318319903	956.0762371044436	37.5
20	276.0	0.983442916297216	953.214981593972	37.5
20	280.0	0.9870602966419467	953.0833555107542	37.5
20	284.0	0.9886394224310613	950.198214139996	37.5
20	288.0	0.9988356598053267	947.8136773409124	37.5
20	292.0	0.998744039083669	950.9166211503232	37.5
20	296.0	1.0025855712419904	947.1638614443648	37.5
20	300.0	0.9966946433979228	949.4076104839144	37.5
20	304.0	1.0038164345788114	949.1564989466328	37.5
20	308.0	1.004746932600502	948.7831880561696	37.5
20	312.0	1.0055205477641485	948.4024591545574	37.5
20	316.0	1.0038735210378642	947.059696848756	37.5
20	320.0	1.0081270430329798	946.6476341683222	37.5
20	324.0	1.0089512529833775	947.746552044458	37.5
20	328.0	1.0121095344122357	946.6913092287872	37.5
20	332.0	1.0144841299077	945.961615737879	37.5
20	336.0	1.014818285777067	945.632082946881	37.5
20	340.0	1.0156802922442505	946.889713043934	37.5
20	344.0	1.0145904324780812	948.2209550965392	37.5
20	348.0	1.0113107939234804	946.8811470133952	37.5
20	352.0	1.0185516454328833	946.0132681593384	37.5
20	356.0	1.016954225009085	946.954632159944	37.5
20	360.0	1.0232258676960913	946.1307616914766	37.5
20	364.0	1.0220430904089575	944.909097948204	37.5
20	368.0	1.0245017851052274	946.3973908874738	37.5
20	372.0	1.0203741050889947	945.0676287998302	37.5
20	376.0	1.0289848917395095	946.5042564825144	37.5
20	380.0	1.021332016704798	945.457375157531	37.5
20	384.0	1.0291758696289453	947.2217934243712	37.5
20	388.0	1.0267884681877455	947.1819694102852	37.5
20	392.0	1.02530935372289	945.8638525481964	37.5
20	396.0	1.0326254861129396	948.8180468114296	37.5
20	400.0	1.0338394450041557	946.8449686332318	37.5
20	404.0	1.0331115525683934	947.7636154741456	37.5
20	408.0	1.029028146242161	946.6769966296652	37.5
20	412.0	1.0323382640567607	946.369056601478	37.5
20	416.0	1.0347841864958094	947.2709075216428	37.5
20	420.0	1.0386961611644252	946.8084323535544	37.5
20	424.0	1.0340782189652111	947.7608010644412	37.5
20	428.0	1.0398778344026618	945.1137500976924	37.5
20	432.0	1.0373289198350155	947.3221596568284	37.5
20	436.0	1.0408569464046868	947.1673420838956	37.5
20	440.0	1.0407819218135934	948.1192929179294	37.5
20	444.0	1.0456868029142352	948.5016344244652	37.5
20	448.0	1.045642421335374	947.3555196549536	37.5
20	452.0	1.0439811916509585	948.0261733344764	37.5
20	456.0	1.0513482049679415	947.7081366175286	37.5
20	460.0	1.0451020470941186	948.6521301484636	37.5
20	464.0	1.054403055889443	948.6253932231458	37.5
20	468.0	1.0498202048816567	947.7073701532682	37.5
20	472.0	1.051196665383585	946.8266576098346	37.5
20	476.0	1.0529968474697746	947.9184068150804	37.5
20	480.0	1.0559575100837495	947.8653929153912	37.5
20	484.0	1.0580495811684663	947.6940324466732	37.5
20	488.0	1.0604427497630258	947.5768278765346	37.5
20	492.0	1.050982171121272	949.6130316315456	37.5
20	496.0	1.057179521411897	948.2053625172516	37.5
20	500.0	1.0559014074186233	947.9007662360827	37.5
20	504.0	1.0601543051078872	949.6081764477086	37.5
20	508.0	1.0612270148001013	952.4241705385208	37.5
20	512.0	1.06249042391734	951.6055671654932	37.5
20	516.0	1.0649143655878515	951.3971197782904	37.5
20	520.0	1.0710847146503804	951.6723476619328	37.5
20	524.0	1.0734981471723846	950.9782717008196	37.5
20	528.0	1.1089700052556366	954.5872785614648	37.5
20	532.0	1.1345502833824856	955.3058993838436	37.5
20	536.0	1.1277633205644177	954.306908203909	37.5
20	540.0	1.0737099796066019	955.1950114674833	37.5
20	544.0	0.990447630945125	953.5277765307516	37.5
20	548.0	0.9711359741891126	955.1002068925848	37.5
20	552.0	0.9620904548879248	954.970556696085	37.5
20	556.0	0.9557987226869102	955.33701298376	37.5
20	564.0	0.9532656720551158	953.317086065671	37.5
20	568.0	0.9531917920247505	953.2562113835172	37.5
20	572.0	0.9510179031849147	952.7312810314396	37.5
20	576.0	0.9571966283509573	952.9836576182444	37.5
20	580.0	0.9591576992577413	951.91835704919	37.5
20	584.0	0.9670576096448443	952.0577869050118	37.5
20	588.0	0.9652949042467441	953.6809862807052	37.5
20	592.0	0.9740453793316308	953.1652253380388	37.5
20	596.0	0.978351473082029	954.9252741894104	37.5
20	600.0	0.9784971666223405	956.3334125457484	37.5
20	604.0	0.9787058890409545	953.2754188278902	37.5
20	608.0	0.9782340920682076	948.3639965411896	37.5
20	612.0	0.9777556878585277	948.8253254351326	37.5
20	616.0	0.9807771162420917	950.2532889792324	37.5
20	620.0	0.9821945208028097	949.8018486778273	37.5
20	624.0	0.9870098660391856	948.5214059679372	37.5
20	628.0	0.9844416500156169	948.6421340180829	37.5
20	632.0	0.9800600596068508	948.31118202142	37.5
20	636.0	0.9900450735012095	950.7452769010127	37.5
20	640.0	0.9921104555107554	951.0789225462538	37.5
20	644.0	0.9913990291418383	949.9727641170998	37.5
20	648.0	0.9896687356225512	949.768994807145	37.5
20	652.0	0.9919720301871751	949.1503143339464	37.5
20	656.0	0.9930470550135901	950.4096338870316	37.5
20	660.0	1.0005992270411617	951.6158790197616	37.5
20	664.0	0.9975571628759687	951.4097631310492	37.5
20	668.0	0.9949704778042803	951.0067770791564	37.5
23	0.0	1.0886737837674676	1518.784886826875	37.5
23	4.0	1.126159844117502	1520.107985980596	37.5
23	8.0	1.1135977755279969	1521.9559681295873	37.5
23	12.0	1.0723976269364324	1522.5879617555615	37.5
23	16.0	0.9866882949747344	1524.619156242222	37.5
23	20.0	0.9571997079617034	1523.6228586908494	37.5
23	24.0	0.9478920417273977	1524.1750840440873	37.5
23	28.0	0.9462659387463634	1523.9355818594856	37.5
23	32.0	0.9419436929054855	1524.2823272739938	37.5
23	36.0	0.950252038882688	1525.0622614618126	37.5
23	40.0	0.9566202243612609	1522.9032253612318	37.5
23	44.0	0.9606496040419956	1523.4557239480705	37.5
23	48.0	0.9699457319406896	1525.7976097071362	37.5
23	52.0	0.9703702655813347	1524.33311799152	37.5
23	56.0	0.9796375193343766	1521.9293685473997	37.5
23	60.0	0.9866617722251091	1523.0334962927477	37.5
23	64.0	0.9886551864716852	1522.936894632038	37.5
23	68.0	0.9914098636664729	1522.726674869556	37.5
23	72.0	0.9940859043366601	1522.7654004849471	37.5
23	76.0	0.9968647213577229	1522.0244511567598	37.5
23	80.0	0.997363573407493	1523.1599164954916	37.5
23	84.0	1.0024903006867352	1523.7347387978075	37.5
23	88.0	1.0098520689286743	1523.889554734771	37.5
23	92.0	1.0066670742353405	1525.9501409184522	37.5
23	96.0	1.0113976014132937	1526.4272350927868	37.5
23	100.0	1.010028114150152	1527.3195207730305	37.5
23	104.0	1.0164949139405877	1527.0257943434467	37.5
23	108.0	1.0188480063961138	1526.1383284608703	37.5
23	112.0	1.0201372556671866	1526.362311589515	37.5
23	116.0	1.0222598491996266	1526.194979755716	37.5
23	120.0	1.0264881483324366	1526.6742023142758	37.5
23	124.0	1.0245421666405135	1526.7061708273793	37.5
23	128.0	1.0269684069316922	1526.1187816198187	37.5
23	132.0	1.028015633634162	1525.3638859552311	37.5
23	136.0	1.035461839242576	1524.1037642935871	37.5
23	140.0	1.0341525714814026	1523.0567437934135	37.5
23	144.0	1.037640886090454	1523.504579786579	37.5
23	148.0	1.0375742731148274	1524.8486132333362	37.5
23	152.0	1.0405440236756094	1524.639915185341	37.5
23	156.0	1.0381972376267394	1558.684074003985	37.5
23	160.0	1.0682926092250198	1530.4298992785284	37.5
23	164.0	1.0779326776226463	1531.3834634160523	37.5
23	168.0	1.0852207517613122	1531.0845357785354	37.5
23	172.0	1.106012275337305	1532.233521063985	37.5
23	176.0	1.1641133051096273	1538.4986781146456	37.5
23	180.0	1.2047109058257417	1538.438084802556	37.5
23	184.0	1.1689912521681949	1538.6639914977352	37.5
23	188.0	1.0426762612011198	1543.5543849911182	37.5
23	192.0	0.9818093076999045	1553.789543556673	37.5
23	196.0	0.9654302851571128	1553.4594080959855	37.5
23	200.0	0.963754263720667	1553.8292674908932	37.5
23	204.0	0.971230357971743	1552.7370893812044	37.5
23	208.0	0.9674572931786234	1551.3785933522818	37.5
23	212.0	0.9681423704614791	1556.543465465021	37.5
23	216.0	0.9703292414839256	1554.587160404389	37.5
23	220.0	0.9796252653316443	1549.5195885383887	37.5
23	224.0	0.9746271823932954	1550.471810783749	37.5
23	228.0	0.9832381346194828	1553.8961401401773	37.5
23	232.0	0.9895094486400295	1554.8405697365192	37.5
23	236.0	0.9913726430909876	1554.7609494074263	37.5
23	240.0	0.9944130442640144	1554.8563069852464	37.5
23	244.0	1.0002777790984838	1555.2381304990656	37.5
23	248.0	1.0027823437613372	1555.348924453148	37.5
23	252.0	1.0017900672964875	1555.3698616627455	37.5
23	256.0	1.0031493688866968	1554.7673347827256	37.5
23	260.0	1.009035486196595	1555.2358173919845	37.5
23	264.0	1.007427358021548	1556.3135602934642	37.5
23	268.0	1.0149469195675653	1557.227396383946	37.5
23	272.0	1.0126820216362753	1556.475360411849	37.5
23	276.0	1.0171984899452438	1557.30631414412	37.5
23	280.0	1.0185499356868166	1557.7716774911653	37.5
23	284.0	1.0246464440688192	1557.7943074573411	37.5
23	288.0	1.0265919688540024	1558.0108790429215	37.5
23	292.0	1.0302436955197998	1558.340669501794	37.5
23	296.0	1.0202924740031167	1559.4329591830235	37.5
23	300.0	1.0279731584844227	1559.7231009885802	37.5
23	304.0	1.021366395442082	1560.0968945926595	37.5
23	308.0	1.0238291316128552	1560.3026789756382	37.5
23	312.0	1.0322324761305284	1559.9926076543272	37.5
23	316.0	1.0276052568809764	1560.0541632241654	37.5
23	320.0	1.0340485411509892	1559.7245412065022	37.5
23	324.0	1.0350644745226307	1559.9480922361363	37.5
23	328.0	1.033761683934671	1560.2193555485412	37.5
23	332.0	1.0383812667601855	1560.9206101204657	37.5
23	336.0	1.0367639820993102	1559.7968667039816	37.5
23	340.0	1.0427455141535802	1558.885065798434	37.5
23	344.0	1.039832690798949	1560.445873369727	37.5
23	348.0	1.0357568896931257	1560.244502581973	37.5
23	352.0	1.0457969300398964	1559.9711659497325	37.5
23	356.0	1.0400914305330655	1559.9528640527617	37.5
23	360.0	1.0420449672433485	1559.460274439535	37.5
23	364.0	1.0483743417081255	1559.6816039554992	37.5
23	368.0	1.048399761820173	1560.2155820160128	37.5
23	372.0	1.040119390865238	1559.485891956819	37.5
23	376.0	1.0556916394807627	1558.469334051208	37.5
23	380.0	1.0518054452647227	1559.185692076583	37.5
23	384.0	1.0501061944480359	1559.1318349478563	37.5
23	388.0	1.0479731811279687	1558.931563306461	37.5
23	392.0	1.053008759752827	1559.3497885338527	37.5
23	396.0	1.0578927100938955	1559.993569932832	37.5
23	400.0	1.060086162340531	1560.2196188449957	37.5
23	404.0	1.0630818736196563	1560.5352320568545	37.5
23	408.0	1.058803823430547	1559.873490796231	37.5
23	412.0	1.0572987837593022	1559.8228947922823	37.5
23	416.0	1.0650219210385403	1559.8871285125626	37.5
23	420.0	1.0668761671056206	1560.1780901143156	37.5
23	424.0	1.0678905657253759	1560.758633481194	37.5
23	428.0	1.0678305339739385	1560.261884146992	37.5
23	432.0	1.077466648434503	1560.0992262395505	37.5
23	436.0	1.0730641792916504	1560.0155585273012	37.5
23	440.0	1.0768644647374663	1559.5736337524722	37.5
23	444.0	1.0896997564980764	1559.1452486906987	37.5
23	448.0	1.0948858968842283	1559.4289099229188	37.5
23	452.0	1.1515617404475422	1558.7796138911322	37.5
23	456.0	1.1917197518056575	1559.1803115451069	37.5
23	460.0	1.1754767499003578	1559.2598115567923	37.5
23	464.0	1.085697359987898	1560.6374738500283	37.5
23	468.0	0.9950578587006689	1562.806327912896	37.5
23	472.0	0.9667478570851297	1564.7976688367855	37.5
23	476.0	0.957284894770153	1565.7176119262656	37.5
23	480.0	0.9592673056260885	1564.168726976509	37.5
23	484.0	0.9500799483320005	1564.0813259418376	37.5
23	488.0	0.9527052121262297	1563.092256177356	37.5
23	492.0	0.9553894207979795	1562.6320407074973	37.5
23	496.0	0.9570500800254702	1562.9334019221246	37.5
23	500.0	0.9638051530430406	1560.915037619626	37.5
23	504.0	0.9637519886559747	1562.6483257269322	37.5
23	508.0	0.9720398105782945	1561.3154099318338	37.5
23	512.0	0.9730332689392659	1561.1674040906885	37.5
23	516.0	0.9762842172608601	1560.1450660338255	37.5
23	520.0	0.9788349545440135	1561.288372166439	37.5
23	524.0	0.9773929437510707	1561.3622049487803	37.5
23	528.0	0.9823057682377913	1560.6171863651166	37.5
23	532.0	0.9771498659826198	1561.8222655897764	37.5
23	536.0	0.9777126053312389	1562.0266471590098	37.5
23	540.0	0.9838945655767262	1561.5071066245164	37.5
23	544.0	0.99289531876922	1561.3239074189576	37.5
23	548.0	0.9900610799137026	1561.3268489567458	37.5
23	552.0	0.9859233164520735	1561.8061026232515	37.5
23	556.0	0.9881934802802668	1561.4432590563813	37.5
23	560.0	0.9928480762589775	1561.8261860016826	37.5
23	564.0	0.9957280568407992	1560.5564581159722	37.5
23	568.0	1.0009470773351532	1566.326757698078	37.5
23	572.0	0.9970565910163808	1566.7421476830375	37.5
23	576.0	1.0011675206490256	1568.2089801663544	37.5
23	580.0	1.0064880168570642	1568.5747545728914	37.5
23	584.0	1.0055208426900113	1567.332705374858	37.5
23	588.0	1.0095393750565682	1566.56338682149	37.5
23	592.0	1.014495250634329	1565.7333743714469	37.5
23	596.0	1.0152237952121264	1566.6015780112832	37.5
23	600.0	1.0181521594974732	1566.3167264508104	37.5
23	604.0	1.0125898341326875	1566.792695872153	37.5
23	608.0	1.0174331785806354	1567.9753389380776	37.5
23	612.0	1.0104317762016357	1567.8872687000212	37.5
23	616.0	1.018588285793097	1567.5553205979222	37.5
23	620.0	1.0225554690033318	1567.68254975041	37.5
23	624.0	1.018275780011361	1568.883807142912	37.5
23	628.0	1.019330576422286	1568.0327517000137	37.5
23	632.0	1.0195060380407501	1568.2011594612284	37.5
23	636.0	1.0218537198455593	1569.879405502731	37.5
23	640.0	1.0213305051774688	1570.2487479067954	37.5
23	644.0	1.0251498319517687	1570.6613203097352	37.5
23	648.0	1.029159389921704	1571.524634921403	37.5
23	652.0	1.0219649469707348	1571.6559247370162	37.5
23	656.0	1.0225072403027025	1571.5856960835238	37.5
23	660.0	1.0294966881421894	1570.6107606814294	37.5
23	664.0	1.0246251572025777	1572.9472862263744	37.5
23	668.0	1.0270695543889505	1572.7176194337696	37.5
69	4.0	1.0134101592403297	460.93554399696825	37.5
69	8.0	0.9885762285910614	454.5063949755143	37.5
69	12.0	0.9046560411581989	457.0903845759109	37.5
69	16.0	0.8615456087188111	457.2838068559751	37.5
69	20.0	0.8485453174548749	460.3707542249946	37.5
69	24.0	0.8471204370682615	458.4851505747988	37.5
69	28.0	0.8446066892376292	459.19888795844577	37.5
69	32.0	0.8489828588272624	460.7307184128896	37.5
69	36.0	0.8537072610185601	460.1567875487398	37.5
69	40.0	0.8591695667141095	460.443778775514	37.5
69	44.0	0.86223778953118	460.241413210968	37.5
69	48.0	0.8671577035051109	460.955598230396	37.5
69	52.0	0.8736161152001779	459.5253193660205	37.5
69	56.0	0.876802826065398	458.38061485395787	37.5
69	60.0	0.8829743432087539	459.2324776185423	37.5
69	64.0	0.8847383130628855	460.22902558893406	37.5
69	68.0	0.8894834994365042	459.6401258082812	37.5
69	72.0	0.8914110114111009	458.6564034491521	37.5
69	76.0	0.8954181121912609	458.7346716211607	37.5
69	80.0	0.8947215626191695	460.0096163494032	37.5
69	84.0	0.901809898918846	459.7238221569978	37.5
69	88.0	0.9015993974652355	459.52248442082623	37.5
69	92.0	0.9024308104530285	459.9300449925201	37.5
69	96.0	0.9051946321417895	458.7007806852084	37.5
69	100.0	0.903346498400303	459.5439506563258	37.5
69	104.0	0.9087230921049295	461.9733985013511	37.5
69	108.0	0.9055135293895641	461.1529536818466	37.5
69	112.0	0.9085984523881739	460.1265387701985	37.5
69	116.0	0.9154665908113218	458.4055532785984	37.5
69	120.0	0.9121417656280414	458.7669051724584	37.5
69	124.0	0.9164145345609467	458.0121156594085	37.5
69	128.0	0.9162842564093104	459.20507103314026	37.5
69	132.0	0.9242665466634807	459.6193303226084	37.5
69	136.0	0.9219668056763455	460.2344391698556	37.5
69	140.0	0.9223688002889778	460.9865193580062	37.5
69	144.0	0.9258193584148753	461.935923752895	37.5
69	148.0	0.9293001693618479	456.3286360336977	37.5
69	152.0	0.9384788117175461	449.5056720104162	37.5
69	156.0	0.9396441763106406	452.3926734089209	37.5
69	160.0	0.9425058579416935	458.92592606038505	37.5
69	164.0	0.943400611960715	459.6990039713864	37.5
69	168.0	0.9450170115190939	460.4489747012667	37.5
69	172.0	0.9442476002515319	459.6151083549269	37.5
69	176.0	0.9499756001125704	452.5959013864365	37.5
69	180.0	0.9509544533323974	452.6322090916476	37.5
69	184.0	0.9503544110399182	454.1129299115934	37.5
69	188.0	0.9573988378280085	452.92984860606265	37.5
69	192.0	0.9570069234989209	452.51305641442616	37.5
69	196.0	0.9590791963929368	452.3332335779277	37.5
69	200.0	0.9679904797675409	451.7951693732296	37.5
69	204.0	0.9802821972412048	450.5526984825935	37.5
69	208.0	1.012630624641801	454.45247861800266	37.5
69	212.0	1.0389593129287644	455.0111073653726	37.5
69	216.0	1.0190381230666603	453.6350668300311	37.5
69	220.0	0.9470407467049824	455.19043847468566	37.5
69	224.0	0.8886818779466017	457.6968879960657	37.5
69	228.0	0.8767936054686936	458.3538873416264	37.5
69	232.0	0.8664716123223332	459.9389071860206	37.5
69	236.0	0.860016023355282	461.806945104584	37.5
69	240.0	0.8622205710516782	459.3644633190714	37.5
69	244.0	0.86073115304762	457.2511136272939	37.5
69	248.0	0.8661699432227463	456.2591386018476	37.5
69	252.0	0.8697417987731273	455.4931696977039	37.5
69	256.0	0.8725533798595619	452.7574858004135	37.5
69	260.0	0.8765319706724831	453.6052260844535	37.5
69	264.0	0.8791104255487049	454.3671829158852	37.5
69	268.0	0.8820680161662624	453.1420538822562	37.5
69	272.0	0.8807747082379457	453.85855899058697	37.5
69	276.0	0.8818864865787485	451.4207254918983	37.5
69	280.0	0.8857743969666753	454.73092624598047	37.5
69	284.0	0.8869595312450812	454.2195420440916	37.5
69	288.0	0.887608074643743	453.8010480149756	37.5
69	292.0	0.8910980941020318	452.5198478090807	37.5
69	296.0	0.8934840546739048	453.2764802662809	37.5
69	300.0	0.8925061252517942	452.941019515584	37.5
69	304.0	0.8893120141062641	452.25127039606417	37.5
69	308.0	0.9035093211420063	453.1532597613033	37.5
69	312.0	0.8971837958941097	453.2249544481424	37.5
69	316.0	0.8992228765269974	452.284470166146	37.5
69	320.0	0.8985639934079731	451.8811000612294	37.5
69	324.0	0.8998090870609093	452.34966882090254	37.5
69	328.0	0.9007232725995724	453.8384682818504	37.5
69	332.0	0.9030701100047238	452.9293803357185	37.5
69	336.0	0.9087613798714731	452.412342144348	37.5
69	340.0	0.9045793567407322	450.6566100433267	37.5
69	344.0	0.907572142600693	452.914196640963	37.5
69	348.0	0.9084458523099551	450.941104817317	37.5
69	352.0	0.9061295932304874	451.138655522393	37.5
69	356.0	0.911365249889038	452.9815474790042	37.5
69	360.0	0.9097996925837868	450.4323559789771	37.5
69	364.0	0.9142011205476797	451.0258651702873	37.5
69	368.0	0.9085026845153151	453.2414863959105	37.5
69	372.0	0.9123723339570726	449.85328709000873	37.5
69	376.0	0.9098581178970516	452.0602183527536	37.5
69	380.0	0.9114792777875516	451.5924176119479	37.5
69	384.0	0.9167115788021479	450.9702242118256	37.5
69	388.0	0.9142115917130024	450.8083187603459	37.5
69	392.0	0.9191037500892657	453.5280210601281	37.5
69	396.0	0.9195294943370155	452.2869973800523	37.5
69	400.0	0.9156659192162528	453.60530536654807	37.5
69	404.0	0.918997417013636	451.8424201342446	37.5
69	408.0	0.9158701846324955	453.6348844792441	37.5
69	412.0	0.9187393579337716	452.9472173719832	37.5
69	416.0	0.9198099060756024	453.06877800136704	37.5
69	420.0	0.9223643511892682	452.4623586981714	37.5
69	424.0	0.9216894182073003	453.4033041449254	37.5
69	428.0	0.9242940939293036	451.9501187328872	37.5
69	432.0	0.9264676344350533	452.7146707246547	37.5
69	436.0	0.9244571031338303	453.2117101686687	37.5
69	440.0	0.9270442202537478	453.7631747441604	37.5
69	444.0	0.9240211949243938	451.9965716478395	37.5
69	448.0	0.9258907244929915	452.5958332641892	37.5
69	452.0	0.9288296379604785	453.1952510761682	37.5
69	456.0	0.9290205911824103	452.19636274630585	37.5
69	460.0	0.9278836198445176	452.1112786984049	37.5
69	464.0	0.9302397177864725	452.05841816445394	37.5
69	468.0	0.9354343523480018	453.3886252850947	37.5
69	472.0	0.9316588823905945	452.7457892600138	37.5
69	476.0	0.9344371671649254	453.8779824325807	37.5
69	480.0	0.9332418492426198	453.06563297909554	37.5
69	484.0	0.9289580122325249	455.00399003299134	37.5
69	488.0	0.9376195472536081	453.26580802847	37.5
69	492.0	0.9334378362757934	452.5871967980924	37.5
69	496.0	0.9374499575155126	452.27235667113104	37.5
69	500.0	0.9360950514098043	454.07552182094986	37.5
69	504.0	0.9329637870533698	453.4597698147441	37.5
69	508.0	0.9412732395867016	453.1094011486057	37.5
69	512.0	0.9420773912189598	452.3705914040417	37.5
69	516.0	0.9428776409396435	454.0414433267928	37.5
69	520.0	0.9409844011003542	455.37723464430667	37.5
69	524.0	0.9388771804303118	452.43026545359686	37.5
69	528.0	0.9399404970293576	455.1610635335596	37.5
69	532.0	0.9392130963430825	454.11886858177	37.5
69	536.0	0.9442718403308391	454.1182927561248	37.5
69	540.0	0.9439040918407707	453.36614795285095	37.5
69	544.0	0.9483250293625367	456.0290393003339	37.5
69	548.0	0.9367562193916162	451.25017680888106	37.5
69	552.0	0.9337443015038781	452.649750704324	37.5
69	556.0	0.933616442537418	453.5991468399538	37.5
69	560.0	0.938351431915455	454.0006235848634	37.5
69	564.0	0.941784197324572	454.0653984121453	37.5
69	568.0	0.9383606277657094	454.2032052941717	37.5
69	572.0	0.9405033431700194	454.2405573311194	37.5
69	576.0	0.9487021635038382	454.6374556777605	37.5
69	580.0	0.9775342662316018	454.275909498697	37.5
69	584.0	1.0045551796446497	454.8630197440978	37.5
69	588.0	1.001198436824689	454.1310301012127	37.5
69	592.0	0.9623544065264984	454.3762166416549	37.5
69	596.0	0.8848182406718774	455.688384704139	37.5
69	600.0	0.8564367440444353	454.5661140144054	37.5
69	604.0	0.8497440749301091	455.3966177295218	37.5
69	608.0	0.8503932686473666	454.114241438	37.5
69	612.0	0.8447062782222877	457.8782786455524	37.5
69	616.0	0.8450882430221701	457.99700810145225	37.5
69	620.0	0.8465970798848083	456.4009982003412	37.5
69	624.0	0.8413703589490736	455.9296566363705	37.5
69	628.0	0.8440591078591385	458.4727643852168	37.5
69	632.0	0.8455421660926402	458.07497392498885	37.5
69	636.0	0.8522743619165277	459.333035084182	37.5
69	640.0	0.8541152774669113	457.27951711187416	37.5
69	644.0	0.8548945609160673	457.7571017134007	37.5
69	648.0	0.8626245535678213	457.299760832461	37.5
69	652.0	0.8604378119398877	455.8312192740626	37.5
69	656.0	0.8596814590697289	456.2026736134181	37.5
69	660.0	0.8682711989178389	455.8025476201485	37.5
69	664.0	0.8668563074248565	457.3511164673196	37.5
69	668.0	0.8690445191181266	456.2270495212567	37.5
70	0.0	1.0160936273519412	266.4386837600493	37.5
70	4.0	1.0268073920341532	260.787450643496	37.5
70	8.0	0.9604629553474241	263.192342897062	37.5
70	12.0	0.8909865582907082	260.38220384479206	37.5
70	16.0	0.8686819310244274	256.2277358039966	37.5
70	20.0	0.8613005547665091	256.40994370297955	37.5
70	24.0	0.8601554997273603	258.2066131028492	37.5
70	28.0	0.8598447254083569	254.8921040276612	37.5
70	32.0	0.8628764065824202	257.6614147652289	37.5
70	36.0	0.8627438195586588	256.1959130212578	37.5
70	40.0	0.8635261527609184	258.842412392714	37.5
70	44.0	0.8686980844591587	257.4004795304299	37.5
70	48.0	0.8772808331412536	254.4882497092125	37.5
70	52.0	0.8779183533986066	258.5371588705935	37.5
70	56.0	0.8815121959796001	255.52392105999047	37.5
70	60.0	0.885573851745649	257.5527224190219	37.5
70	64.0	0.893365292760407	257.5740937523239	37.5
70	68.0	0.8957691303493673	257.653252304285	37.5
70	72.0	0.8999709167664334	255.979969818052	37.5
70	76.0	0.8974212776113901	259.4042552918468	37.5
70	80.0	0.9001001219281307	256.05649058720826	37.5
70	84.0	0.897632552979874	256.27571491770925	37.5
70	88.0	0.9086753528588031	260.20154627653505	37.5
70	92.0	0.911685287379024	255.43229342499572	37.5
70	96.0	0.9092455000411787	257.27718897104234	37.5
70	100.0	0.9128272466962909	258.0388750188757	37.5
70	104.0	0.9128947496980766	257.67764539075824	37.5
70	108.0	0.9125924035080745	260.6550688254807	37.5
70	112.0	0.9135933217967452	258.29513021822765	37.5
70	116.0	0.9210876712642105	258.3841541883239	37.5
70	120.0	0.9219740034163062	260.4144826151965	37.5
70	124.0	0.918703551129708	254.89599011709544	37.5
70	128.0	0.9282290536737231	258.30767968178554	37.5
70	132.0	0.9253940807315983	258.25949055551365	37.5
70	136.0	0.9237734607097328	258.16617093527225	37.5
70	140.0	0.9228711565960142	257.9027186232196	37.5
70	144.0	0.9211542373964864	258.21672788430755	37.5
70	148.0	0.931031822428253	259.9096648710759	37.5
70	152.0	0.9358070337703279	261.06992239454667	37.5
70	156.0	0.9327033231716859	259.3984953972255	37.5
70	160.0	0.9357127114242864	256.4872050968472	37.5
70	164.0	0.934583888337288	255.24393553971436	37.5
70	168.0	0.9342738944005995	255.02650262349977	37.5
70	172.0	0.9347039370131568	256.0775149616907	37.5
70	176.0	0.9416572994471704	255.1831516793005	37.5
70	180.0	0.9418604589080345	254.09633107382572	37.5
70	184.0	0.9408951779415012	253.02723445622905	37.5
70	188.0	0.942712610246281	257.13449675799103	37.5
70	192.0	0.9486024416487672	256.40561376515444	37.5
70	196.0	0.9413797171154736	256.1271473754352	37.5
70	200.0	0.9498795371702355	252.45427858905137	37.5
70	204.0	0.9519494231538944	251.2395754445329	37.5
70	208.0	0.9475149265936064	253.83377225448237	37.5
70	212.0	0.9465039152234181	258.07907197365165	37.5
70	216.0	0.9444468013600695	256.6710423467522	37.5
70	220.0	0.9388738570660209	256.4240913532319	37.5
70	224.0	0.9438183333322037	258.14814275924067	37.5
70	228.0	0.9457319087381826	258.2228260238929	37.5
70	232.0	0.9435723827023714	257.7626922273182	37.5
70	236.0	0.9485962238499823	258.6985246424036	37.5
70	240.0	0.9496917504879664	259.8794441336848	37.5
70	244.0	0.951810592455515	256.5439371167034	37.5
70	248.0	0.9491276379883381	254.3001615794054	37.5
70	252.0	0.9472661139458542	255.9923172694207	37.5
70	256.0	0.9521277136101917	255.21751874699737	37.5
70	260.0	0.9657974104248866	255.95129385761584	37.5
70	264.0	1.0103909530548085	255.9410636707724	37.5
70	268.0	1.0217737134828635	256.09177993345054	37.5
70	272.0	0.9860065808380459	256.8164549230883	37.5
70	276.0	0.8973846222325634	253.36204170155904	37.5
70	292.0	0.858388813630829	251.7435702847592	37.5
70	296.0	0.857362870945682	251.0601114940983	37.5
70	300.0	0.8595275473678607	252.88689148911376	37.5
70	304.0	0.8556808347671759	247.15652993580355	37.5
70	308.0	0.864014953643735	255.4795708223075	37.5
70	312.0	0.8648810218683863	254.2686667019552	37.5
70	316.0	0.8681222877194956	251.09007852685997	37.5
70	320.0	0.873339273490051	253.94781474489463	37.5
70	324.0	0.872216563397853	254.32536609767868	37.5
70	328.0	0.8781927050843701	254.73475377239063	37.5
70	332.0	0.8779243315378111	252.0193220806552	37.5
70	336.0	0.8822456465127803	253.63959637872696	37.5
70	340.0	0.8813319228045199	258.002363168513	37.5
70	344.0	0.8846749765222395	253.5864502936069	37.5
70	348.0	0.8860337521277925	255.5502588313242	37.5
70	352.0	0.8844060566396047	253.44137120622136	37.5
70	356.0	0.8885149515484505	255.7289531990659	37.5
70	360.0	0.890478731550023	256.7739064402023	37.5
70	364.0	0.8880644106883882	254.5454700881439	37.5
70	368.0	0.8915110471520424	252.60038088796423	37.5
70	372.0	0.8894609307167843	252.9294379753139	37.5
70	376.0	0.8958649560265763	254.41933179882133	37.5
70	380.0	0.8937857313309714	255.83901200867584	37.5
70	384.0	0.89464084819047	254.71427667183173	37.5
70	388.0	0.8944148754163554	254.32210416879863	37.5
70	392.0	0.8937507960106403	254.15288052066472	37.5
70	396.0	0.8990566673268661	253.6293243586624	37.5
70	400.0	0.9000166935822348	254.10282753085016	37.5
70	404.0	0.8946630107059371	254.99663941851784	37.5
70	408.0	0.9002273966703546	253.8429044308895	37.5
70	412.0	0.9010022902278785	251.9711105438616	37.5
70	416.0	0.9026720221731863	253.17365623649417	37.5
70	420.0	0.906031385881288	256.32954859609043	37.5
70	424.0	0.9023734737753282	253.17885550602173	37.5
70	428.0	0.9047604551062859	254.19481105074192	37.5
70	432.0	0.9044259311521649	254.26809280971244	37.5
70	436.0	0.9035301562371477	252.73235801657825	37.5
70	440.0	0.9079099738729928	255.02719395307653	37.5
70	444.0	0.9029658876610566	253.5738577876945	37.5
70	448.0	0.908117373342646	253.1865473690727	37.5
70	452.0	0.9056116957246768	254.1614091152485	37.5
70	456.0	0.9104191368563582	253.01304832110907	37.5
70	460.0	0.9133346191037288	252.16813497139157	37.5
70	464.0	0.9073650585044902	252.2648364559928	37.5
70	468.0	0.9127011046035599	253.13679436453157	37.5
70	472.0	0.9127550549658099	254.97904711499095	37.5
70	476.0	0.9125556672158904	253.3347780062575	37.5
70	480.0	0.9122048592841312	254.01658860608805	37.5
70	484.0	0.9087528640583369	254.1671989394512	37.5
70	488.0	0.9179856191832789	254.5602787328621	37.5
70	492.0	0.9162911749944209	252.94135459464155	37.5
70	496.0	0.9143161573506028	252.71604337563963	37.5
70	500.0	0.9123857255497108	254.64449407486143	37.5
70	504.0	0.9107443993837556	253.88354836977877	37.5
70	508.0	0.9202526294658671	253.02204629536035	37.5
70	512.0	0.9147041631637634	256.55036835670666	37.5
70	516.0	0.919968648204554	255.01475876671293	37.5
70	520.0	0.9206135820938989	252.92056581614992	37.5
70	524.0	0.9117759864235816	251.3775082399551	37.5
70	528.0	0.9228160289516647	255.50378262436064	37.5
70	532.0	0.9200430183653452	253.3202800962317	37.5
70	536.0	0.9196280369945551	253.33625112139	37.5
70	540.0	0.9194808047960168	254.21484527448817	37.5
70	544.0	0.9209491460785855	253.4818425424932	37.5
70	548.0	0.9202796820348975	253.9461362050884	37.5
70	552.0	0.9228556979752747	254.91906512099288	37.5
70	556.0	0.9169245581986742	255.13855785695844	37.5
70	560.0	0.9182035267061538	254.42065808310537	37.5
70	564.0	0.9175567197623427	253.44237735561344	37.5
70	568.0	0.9178028782887592	254.08420774819453	37.5
70	572.0	0.9136139940557225	254.7394161456542	37.5
70	576.0	0.914402050061625	252.43528192855487	37.5
70	580.0	0.9199371977019766	252.6566551803044	37.5
70	584.0	0.9179276351343508	258.517397303265	37.5
70	588.0	0.9140253593128433	257.60168411762504	37.5
70	592.0	0.9228869125833179	258.3694350336078	37.5
70	596.0	0.9190255027823688	257.32157103585115	37.5
70	600.0	0.9161674825492099	254.88798558775065	37.5
70	604.0	0.91239264315973	256.27190076115926	37.5
70	608.0	0.9159842226320102	254.37702776543787	37.5
70	612.0	0.9167503238821195	254.51723795816392	37.5
70	616.0	0.9144198420938515	255.30151835008303	37.5
70	620.0	0.9142857723436916	256.9905228480028	37.5
70	624.0	0.9168499524856256	254.89707076785592	37.5
70	628.0	0.917426785011621	257.32508987527194	37.5
70	632.0	0.9108965457318505	256.0865464739396	37.5
70	636.0	0.9172263046580054	257.25144849678026	37.5
70	640.0	0.9160702722409598	256.9727507382886	37.5
70	644.0	0.9190371296573967	256.7738714418209	37.5
70	648.0	0.9194852511269166	256.21681667372724	37.5
70	652.0	0.9195490343063347	255.75645280908927	37.5
70	656.0	0.9159919736082073	255.99712135574447	37.5
70	660.0	0.9238514639608272	256.02562794430827	37.5
70	664.0	0.9233691355962587	256.4523994067866	37.5
70	668.0	0.9235094742807712	255.4851478434826	37.5
74	0.0	1.0128048951453767	734.7428408226194	37.5
74	4.0	1.0142317797433358	717.6655558071017	37.5
74	8.0	0.9473581734379111	722.0627910796385	37.5
74	12.0	0.8888825733763495	730.8983631106007	37.5
74	16.0	0.8621331562007355	728.3930401019117	37.5
74	20.0	0.8546779373921378	730.6960073239261	37.5
74	24.0	0.8532211272472321	731.9367393411661	37.5
74	28.0	0.8561725147101462	727.3064679252354	37.5
74	32.0	0.8576158133494625	729.0401969971842	37.5
74	36.0	0.86431113699373	733.3566907278812	37.5
74	40.0	0.8706464702761212	732.9766570156523	37.5
74	44.0	0.8803758423225961	733.5908593435618	37.5
74	48.0	0.8800484795020854	734.9825050978261	37.5
74	52.0	0.8847462325220885	736.1002911145241	37.5
74	56.0	0.8928378422169684	732.3576511642173	37.5
74	60.0	0.896265158841013	731.9558714824271	37.5
74	64.0	0.9012080559588788	733.4234761061983	37.5
74	68.0	0.9017626552179554	733.2687981933516	37.5
74	72.0	0.9039920329630983	734.1454082005107	37.5
74	76.0	0.9094731077380821	733.5400553486426	37.5
74	80.0	0.9060812095795939	734.908487813034	37.5
74	84.0	0.9083741104451722	733.0798380192638	37.5
74	88.0	0.9158454982888914	733.8792801100689	37.5
74	92.0	0.9213011065876646	731.4685700325513	37.5
74	96.0	0.9201663342113857	733.343320244723	37.5
74	100.0	0.9212932918729742	732.4573828394524	37.5
74	104.0	0.9227698608116502	737.5192594901457	37.5
74	108.0	0.9216808708645138	733.634518174997	37.5
74	112.0	0.9226485264828815	735.7509529123322	37.5
74	116.0	0.9255156846812712	736.3257558760978	37.5
74	120.0	0.9248897996125567	732.2494570678499	37.5
74	124.0	0.9280938228435567	733.222675092551	37.5
74	128.0	0.9296886197029441	733.5262903707413	37.5
74	132.0	0.9361256368009705	732.7598023729071	37.5
74	136.0	0.9376987650447471	732.3400002149745	37.5
74	140.0	0.9356978203243861	733.221503206133	37.5
74	144.0	0.9359938268970396	731.6706604849891	37.5
74	148.0	0.9450042847422591	726.2051299384981	37.5
74	152.0	0.9482040418832709	722.8920349363503	37.5
74	156.0	0.9484946638179513	719.2741718855971	37.5
74	160.0	0.9641808761634763	724.3383314748114	37.5
74	164.0	0.953027165436998	724.2717577223783	37.5
74	168.0	0.9617903981648486	725.9701180117379	37.5
74	172.0	0.9582209890424583	725.38671923134	37.5
74	176.0	0.9705627949391288	720.4725939126175	37.5
74	180.0	0.9745452755420131	719.4414436655633	37.5
74	184.0	0.9711294716719444	718.5220304046275	37.5
74	188.0	0.9809472870474445	718.6688313214748	37.5
74	192.0	0.9885657249320398	718.8194009571947	37.5
74	196.0	1.0090044395627307	720.3912885101762	37.5
74	200.0	1.0598576444716947	720.5221203516064	37.5
74	204.0	1.0570462467045374	719.2666837025602	37.5
74	208.0	1.0064307353571593	720.2763367434146	37.5
74	212.0	0.9120623351537878	714.1148493794626	37.5
74	216.0	0.8899341079324812	712.2985617414457	37.5
74	220.0	0.8803888692080443	711.4409044770623	37.5
74	224.0	0.881211789919737	718.9050341734643	37.5
74	228.0	0.8766480436644095	716.4976388370814	37.5
74	232.0	0.8807428993206433	722.7070877385464	37.5
74	236.0	0.8789157717545604	717.9739635794141	37.5
74	240.0	0.8832358977723701	721.3939744012162	37.5
74	244.0	0.887624307242736	717.800714966482	37.5
74	248.0	0.892030379366163	717.4364436929474	37.5
74	252.0	0.896452449327046	717.423418384032	37.5
74	256.0	0.9020046429436634	716.263551161314	37.5
74	260.0	0.8997868559907279	719.3096669434937	37.5
74	264.0	0.9004011024714089	717.4618072070291	37.5
74	268.0	0.9028550482340443	718.6021927535119	37.5
74	272.0	0.9075613594467677	715.3084957496608	37.5
74	276.0	0.9062767016405351	717.374991879969	37.5
74	280.0	0.9060122636473512	715.5195440990163	37.5
74	284.0	0.9107708864879188	719.7997074692397	37.5
74	288.0	0.9107017781881612	725.4798386640446	37.5
74	292.0	0.9112099186867558	727.0975234386119	37.5
74	296.0	0.9157664745332449	726.6991057085065	37.5
74	300.0	0.9179157850528762	726.7373751091493	37.5
74	304.0	0.9186312471198033	723.6397787968988	37.5
74	308.0	0.9223389811223452	726.5977571701449	37.5
74	312.0	0.9216941327633779	727.486793402555	37.5
74	316.0	0.9215609290628212	724.5234887733988	37.5
74	320.0	0.9265751791370151	724.5174929211872	37.5
74	324.0	0.9243208182662533	724.508367608807	37.5
74	328.0	0.9232298253378419	726.5613773918471	37.5
74	332.0	0.9247650530138567	726.338502343287	37.5
74	336.0	0.9235709715816434	724.3769838859896	37.5
74	340.0	0.9267705206207044	725.9616981986343	37.5
74	344.0	0.9286317139896644	724.6234646772496	37.5
74	348.0	0.9312952444293455	724.1486555199322	37.5
74	352.0	0.930574907087781	725.1320558927042	37.5
74	356.0	0.9328645563603802	725.2915625469911	37.5
74	360.0	0.9354385509357952	725.0932972657288	37.5
74	364.0	0.9329762962163366	724.0518323705529	37.5
74	368.0	0.9316655216152979	722.0446080389333	37.5
74	372.0	0.932638665922614	724.0625404720348	37.5
74	376.0	0.9377043952168493	724.067250453422	37.5
74	380.0	0.9346308930428517	723.9075607178696	37.5
74	384.0	0.9372708819493658	721.1896379156733	37.5
74	388.0	0.9369734337842607	722.8304975324238	37.5
74	392.0	0.939342760091214	720.9396538337213	37.5
74	396.0	0.9386215383163591	720.5674491359523	37.5
74	400.0	0.9412590560122093	722.1203591431145	37.5
74	404.0	0.9394871535012796	722.6394327077907	37.5
74	408.0	0.9439461615584025	722.1482829948849	37.5
74	412.0	0.9450936692876173	721.0321265666272	37.5
74	416.0	0.9427928756691174	722.3928654238607	37.5
74	420.0	0.9441143566290733	721.5446505672144	37.5
74	424.0	0.9475119406869194	722.2861387025938	37.5
74	428.0	0.9542149120778731	722.0252743733533	37.5
74	432.0	0.9511031711704439	724.0057029391063	37.5
74	436.0	0.9516101150828223	723.02054820795	37.5
74	440.0	0.949111676636695	722.6287589057365	37.5
74	444.0	0.9502066906488591	720.0826313513685	37.5
74	448.0	0.9498746195217148	721.738190390589	37.5
74	452.0	0.9532094348286967	723.6891997977192	37.5
74	456.0	0.9541262355328751	723.8349270314097	37.5
74	460.0	0.9566178737613215	723.1549312155908	37.5
74	464.0	0.9589836883478576	721.6944815081567	37.5
74	468.0	0.9543096220459432	722.9982464722628	37.5
74	472.0	0.9613299749243781	723.4499113275457	37.5
74	476.0	0.9646528503819417	722.8826152852669	37.5
74	480.0	0.9599467623923714	723.8923690972007	37.5
74	484.0	0.9614650557721524	723.5553208339194	37.5
74	488.0	0.9656316805886156	723.4235792482715	37.5
74	492.0	0.9658434578967444	724.7388611422693	37.5
74	496.0	0.9668548929629799	723.3413541055293	37.5
74	500.0	0.9658280474608556	723.4490206150163	37.5
74	504.0	0.9744533346081705	723.5859382188388	37.5
74	508.0	0.9748574501441852	724.3401532563427	37.5
74	512.0	0.9838190300437467	723.707589393624	37.5
74	516.0	1.0317556080761563	723.9072202931992	37.5
74	520.0	1.0366126371266362	725.0216912047117	37.5
74	524.0	1.0299682615559922	724.1614406883788	37.5
74	528.0	0.9660374769601598	724.9502419782796	37.5
74	532.0	0.8926844603448657	714.8749018119368	37.5
74	536.0	0.880327842305414	714.2362918144639	37.5
74	544.0	0.8673721323233936	708.9209645630506	37.5
74	548.0	0.8679078983559367	717.1237022012493	37.5
74	552.0	0.8608979136707493	716.0356848458094	37.5
74	556.0	0.8631504167451579	716.1267066380432	37.5
74	560.0	0.8720733417073865	721.4444759719089	37.5
74	564.0	0.8732129415624769	725.7304760063708	37.5
74	568.0	0.8746601681261115	722.0353909478816	37.5
74	572.0	0.8764834089018223	724.0111928586838	37.5
74	576.0	0.8797440618761423	726.7722213469584	37.5
74	580.0	0.8851236349246977	725.9134101565031	37.5
74	584.0	0.8890331237683925	724.3933195040947	37.5
74	588.0	0.8929426906503186	724.6740494814546	37.5
74	592.0	0.8884417911840867	724.5686563133115	37.5
74	596.0	0.8928142028169965	728.6618603748683	37.5
74	600.0	0.89696880974581	727.0987583252196	37.5
74	604.0	0.8939922050425825	727.6062753108052	37.5
74	608.0	0.8987974947455828	726.9328367995913	37.5
74	612.0	0.9018278308860236	727.707792732343	37.5
74	616.0	0.8991773999776922	728.3339286090845	37.5
74	620.0	0.8981051622375829	731.0511466049688	37.5
74	624.0	0.904845904132579	732.9529027906398	37.5
74	628.0	0.9062084592150441	729.180741206284	37.5
74	632.0	0.9027227591023017	729.5417410357259	37.5
74	636.0	0.9048079742211338	728.4183730586819	37.5
74	640.0	0.9094756825220123	729.3984223394859	37.5
74	644.0	0.9059319479777831	727.4931423103131	37.5
74	648.0	0.906726488785956	731.1933720627736	37.5
74	652.0	0.9015455641704961	729.4466624100437	37.5
74	656.0	0.9049634381685302	729.4540789162825	37.5
74	660.0	0.9055120284837819	731.3481977787528	37.5
74	664.0	0.9126841397097263	730.5704665536222	37.5
74	668.0	0.9099139201160533	733.0711726816662	37.5
75	0.0	1.0189966113354507	591.6245775661242	37.5
75	4.0	1.0284932390302908	583.39577840304	37.5
75	8.0	0.9889707759187993	599.303595415829	37.5
75	12.0	0.9050640166203068	605.3586433543564	37.5
75	16.0	0.8679100658601082	606.8707027013041	37.5
75	20.0	0.8665461128780998	600.0375856436956	37.5
75	24.0	0.8574787199252578	599.5768608454051	37.5
75	28.0	0.8555282315953495	597.7470657375544	37.5
75	32.0	0.8634691931581254	599.4427592541616	37.5
75	36.0	0.8639030069150159	598.0716048375432	37.5
75	40.0	0.8741855056137323	602.4315523858887	37.5
75	44.0	0.8772838047212242	602.8941978708247	37.5
75	48.0	0.8842004104446822	605.635974859341	37.5
75	52.0	0.888612769319537	601.4210870196032	37.5
75	56.0	0.8920108132741928	601.3107798254084	37.5
75	60.0	0.8970717999164718	601.0490250676803	37.5
75	64.0	0.9017260252834666	602.6962798182419	37.5
75	68.0	0.9080935540101415	602.2896540470426	37.5
75	72.0	0.9069159563249376	601.6907163570003	37.5
75	76.0	0.9040123610610644	601.5359903131214	37.5
75	80.0	0.9081604824840849	601.960914491953	37.5
75	84.0	0.9132620229939962	600.6393306276896	37.5
75	88.0	0.9179199681833589	604.1310876763848	37.5
75	92.0	0.9220730320277071	603.1165178794884	37.5
75	96.0	0.9209147618111697	602.5677986880131	37.5
75	100.0	0.926052173894824	601.1152663940153	37.5
75	104.0	0.9271027758206893	601.8405739165937	37.5
75	108.0	0.922881479005317	603.4155887299698	37.5
75	112.0	0.9312426504319375	602.9100549785315	37.5
75	116.0	0.9300011654478849	601.9274906876237	37.5
75	120.0	0.9306788486781903	600.2438994459225	37.5
75	124.0	0.937167648816605	599.0204937977894	37.5
75	128.0	0.9361346039488696	598.9480846904863	37.5
75	132.0	0.934744222019129	603.0290196880884	37.5
75	136.0	0.9387446430826772	600.1737553757188	37.5
75	140.0	0.9417492182741464	601.7730565631771	37.5
75	144.0	0.9405033111236426	601.31262067614	37.5
75	148.0	0.9440929129238692	594.0110863706467	37.5
75	152.0	0.9471839284630885	589.0706411234129	37.5
75	156.0	0.9521900542286281	589.8443536298729	37.5
75	160.0	0.9578354691865564	594.0415306484201	37.5
75	164.0	0.9550312686168612	592.5588572492212	37.5
75	168.0	0.9546311138065322	591.3360435609222	37.5
75	172.0	0.9601913370284143	593.1023653068889	37.5
75	176.0	0.9651078749042002	585.5074971507594	37.5
75	180.0	0.9678507879054742	588.0203969779017	37.5
75	184.0	0.9615109612070234	584.7319959824622	37.5
75	188.0	0.9681163764760321	585.5626646876569	37.5
75	192.0	0.9741889987258957	585.3557425889903	37.5
75	196.0	0.9725102395180453	583.8308896462657	37.5
75	200.0	0.9850429706218558	582.5401824353122	37.5
75	204.0	0.9940967313529747	586.0107263337021	37.5
75	208.0	1.0381866405460634	589.5384300317305	37.5
75	212.0	1.047998620734366	591.8085386147418	37.5
75	216.0	1.031608796469582	588.5004997740169	37.5
75	220.0	0.9307769494484742	587.1514833332185	37.5
75	224.0	0.8880486497745157	591.7838969412005	37.5
75	228.0	0.8778638533976725	592.939659398148	37.5
75	232.0	0.8751548074449107	591.0546994961178	37.5
75	236.0	0.8716031566939778	585.8516749774632	37.5
75	240.0	0.8768108031859755	582.7326990942263	37.5
75	244.0	0.8758093898147387	583.4684089013413	37.5
75	248.0	0.8788359978002326	582.6833640715515	37.5
75	252.0	0.8869131360769632	584.7732555767344	37.5
75	256.0	0.8884831864843884	582.7144135295516	37.5
75	260.0	0.889908111793981	584.4120744813656	37.5
75	264.0	0.8913164409730092	585.6834585692603	37.5
75	268.0	0.8981553726433881	585.6354709171585	37.5
75	272.0	0.8975250050501555	585.7083026848163	37.5
75	276.0	0.9017533237624065	584.0835389357458	37.5
75	280.0	0.9032732996379572	582.5958128400055	37.5
75	284.0	0.8995149516245436	585.0725720879125	37.5
75	288.0	0.9011924606767345	587.7724302594493	37.5
75	292.0	0.908942852878205	587.2458792956858	37.5
75	296.0	0.9050575626748965	586.5662930371662	37.5
75	300.0	0.9096548461456454	587.7871293569965	37.5
75	304.0	0.9108753373014707	587.7585887531353	37.5
75	308.0	0.9140944916168011	587.086925313875	37.5
75	312.0	0.9129371838717856	586.7883367352244	37.5
75	316.0	0.9142784261844739	588.0870663866755	37.5
75	320.0	0.9145334803657583	587.706403281845	37.5
75	324.0	0.9180565935927532	589.2642657544828	37.5
75	328.0	0.9194923141910354	587.4301262443995	37.5
75	332.0	0.9200468530920451	587.1924638398301	37.5
75	336.0	0.9212515284996212	585.909175842726	37.5
75	340.0	0.9253941092082056	586.4090652919172	37.5
75	344.0	0.9268526169700838	587.4412388455671	37.5
75	348.0	0.9247204556372605	587.1704555066176	37.5
75	352.0	0.9257786272715807	588.4514259010743	37.5
75	356.0	0.9278112362898073	587.3495076035244	37.5
75	360.0	0.9286953046296673	586.3178241188464	37.5
75	364.0	0.9245748332093836	587.3164143580608	37.5
75	368.0	0.9294405681964676	585.558894018377	37.5
75	372.0	0.928600798015396	586.8916653840068	37.5
75	376.0	0.9335619997723396	585.7268799162683	37.5
75	380.0	0.9340798607045477	585.1840367007477	37.5
75	384.0	0.9364512596984284	586.5518055614477	37.5
75	388.0	0.9347089253446552	586.6679795829643	37.5
75	392.0	0.9348061862218612	585.4568235677456	37.5
75	396.0	0.9387661314560087	587.1692276020259	37.5
75	400.0	0.9386085975073908	587.3388921998956	37.5
75	404.0	0.9396179432215405	588.6320486492593	37.5
75	408.0	0.9389258733999408	586.2528398005353	37.5
75	412.0	0.9452159882009747	586.5202084210603	37.5
75	416.0	0.9410832647783467	585.8162430171299	37.5
75	420.0	0.9377493927187661	586.1368345206677	37.5
75	424.0	0.9418942885615514	585.5411622100239	37.5
75	428.0	0.9498210211534518	586.7342025706756	37.5
75	432.0	0.9458241622918525	589.2899607080565	37.5
75	436.0	0.9481881476537414	587.9197441899147	37.5
75	440.0	0.9478883760218559	585.2604386288629	37.5
75	444.0	0.9449162371779882	585.5212476849455	37.5
75	448.0	0.9484461657438668	586.5294610811977	37.5
75	452.0	0.9506349292633104	585.8701919960803	37.5
75	456.0	0.9538189143489815	587.5908369935846	37.5
75	460.0	0.953394827814328	586.4995612566964	37.5
75	464.0	0.9555141633204871	588.8347584068238	37.5
75	468.0	0.9552331208641599	585.4076799478909	37.5
75	472.0	0.9586207597212834	585.9324946929878	37.5
75	476.0	0.9583363095955142	586.0225802226952	37.5
75	480.0	0.9566844475647851	587.3048274274015	37.5
75	484.0	0.9592924324638079	584.3657920384627	37.5
75	488.0	0.9612589951254479	586.3266576778569	37.5
75	492.0	0.9619813162241672	586.8298325963756	37.5
75	496.0	0.9581931576063233	586.1967539078164	37.5
75	500.0	0.9603514862154849	584.0624889446573	37.5
75	504.0	0.9614917020438478	586.199881979346	37.5
75	508.0	0.9655786154806341	586.874049033423	37.5
75	512.0	0.9646995140308903	585.8869154084332	37.5
75	516.0	0.9640588453911004	584.0727058336943	37.5
75	520.0	0.9588260170191188	577.6958369007664	37.5
75	524.0	0.9574733535679328	581.2709094706269	37.5
75	528.0	0.9703753095576795	585.4804209574066	37.5
75	532.0	0.9607822250647582	590.8064127609999	37.5
75	536.0	0.9635841089562969	589.3910553151679	37.5
75	540.0	0.9672275831489973	591.2771544424714	37.5
75	544.0	0.9636708599130173	591.3499984539104	37.5
75	548.0	0.9796059538589372	590.6079563206108	37.5
75	552.0	1.0173541381952536	590.160667227609	37.5
75	556.0	1.0270785334750774	589.4249414317745	37.5
75	560.0	1.0194084150571134	589.4452063465777	37.5
75	564.0	0.9373994414975497	589.0405812432078	37.5
75	568.0	0.8900062504596479	590.1605992322347	37.5
75	572.0	0.8770578861909513	587.6592207377516	37.5
75	576.0	0.8704587384492501	589.7698197627169	37.5
75	580.0	0.869505214539406	581.1769238959538	37.5
75	584.0	0.8718816860183336	586.9684068330681	37.5
75	588.0	0.8682600349737517	585.7099486533245	37.5
75	592.0	0.8697518390477333	588.9337809184616	37.5
75	596.0	0.8716120355998487	582.7859610889697	37.5
75	600.0	0.8725197495238509	587.683099064791	37.5
75	604.0	0.8807209425759113	587.6571214025329	37.5
75	608.0	0.8774633658939869	588.9372108866662	37.5
75	612.0	0.8852042374312152	589.6983553726437	37.5
75	616.0	0.8843211560316652	588.8486221914166	37.5
75	620.0	0.888717699158271	593.743799945418	37.5
75	624.0	0.8905133580929417	594.2865716615561	37.5
75	628.0	0.8893161988243772	594.1000949184152	37.5
75	632.0	0.8898697752538651	597.1485654656393	37.5
75	636.0	0.8943201907729447	596.3872730716362	37.5
75	640.0	0.8964380175399614	595.1708009943293	37.5
75	644.0	0.8929920825799573	596.1656493374687	37.5
75	648.0	0.8979910028154556	597.346728262124	37.5
75	652.0	0.8960950892221049	596.8568454289205	37.5
75	656.0	0.8972533578946865	598.207841036777	37.5
75	660.0	0.9011600290294683	597.8779999585826	37.5
75	664.0	0.9002492960832259	599.6394983817926	37.5
75	668.0	0.9014851347579115	598.8857624101969	37.5
78	0.0	0.99798755296134	119.76496608893387	37.5
78	4.0	1.012591515346478	122.57496631750207	37.5
78	8.0	0.9796575265462726	123.01112995567868	37.5
78	12.0	0.9008760247185766	122.99674850690116	37.5
78	16.0	0.8650998575146608	123.26356269281531	37.5
78	20.0	0.8574577734010804	123.26774829545764	37.5
78	24.0	0.8521527002060141	123.04887967202	37.5
78	28.0	0.8542235925496937	123.14917252232628	37.5
78	32.0	0.8495024794408877	122.72495901820594	37.5
78	36.0	0.8538215491828987	122.4813978838255	37.5
78	40.0	0.8560632151898283	123.89594984827345	37.5
78	44.0	0.859704783018763	123.17980888824192	37.5
78	48.0	0.8630710059542474	124.37545584071148	37.5
78	52.0	0.8700067236109549	123.1184106063286	37.5
78	56.0	0.8716148492418824	123.3832158776294	37.5
78	60.0	0.8767066015266471	122.540191769633	37.5
78	64.0	0.884491817358641	122.72059576202314	37.5
78	68.0	0.8822937583122278	122.88639867239576	37.5
78	72.0	0.8826836551240657	122.00278653243424	37.5
78	76.0	0.8885096171034582	123.03429131363548	37.5
78	80.0	0.8878098400762185	121.7176979217861	37.5
78	84.0	0.8897871125548507	123.08947379734984	37.5
78	88.0	0.8954155337575912	122.36362373100545	37.5
78	92.0	0.8944951946754092	123.73081681552888	37.5
78	96.0	0.895152294391878	121.7264327081181	37.5
78	100.0	0.900125272488311	121.7403204930485	37.5
78	104.0	0.9007653598703144	122.35938538923476	37.5
78	108.0	0.9009823759866518	123.86671689291812	37.5
78	112.0	0.9002437619328725	121.68483688114722	37.5
78	116.0	0.8986368685027608	121.58725101910812	37.5
78	120.0	0.9050243415704878	122.4830059004906	37.5
78	124.0	0.9030017124684703	121.79485136624452	37.5
78	128.0	0.9010843049152488	121.23114041557592	37.5
78	132.0	0.9037581726609294	122.72888276497004	37.5
78	136.0	0.9056462214282215	122.75585300688812	37.5
78	140.0	0.9074711372662358	121.6385432175192	37.5
78	144.0	0.9104287520216241	122.15479827929713	37.5
78	148.0	0.9103934445228016	122.50166976692624	37.5
78	152.0	0.9081658089866524	122.4058445595867	37.5
78	156.0	0.9099863546837033	122.10785543283254	37.5
78	160.0	0.9097530902043274	122.0493447020147	37.5
78	164.0	0.9117157175081827	121.85448540747484	37.5
78	168.0	0.9085734738989385	121.63208409142226	37.5
78	172.0	0.9075795967899465	121.08773810374733	37.5
78	176.0	0.9226261660113673	124.0626321764627	37.5
78	180.0	0.9224969785200589	124.04926184899152	37.5
78	184.0	0.9196379616656458	123.13651719063242	37.5
78	188.0	0.9227869001519103	123.66115069030558	37.5
78	192.0	0.9272012805873179	124.13342316856762	37.5
78	196.0	0.9331961433124049	124.54686997498504	37.5
78	200.0	0.9359101227090725	124.85567491216568	37.5
78	204.0	0.9308110184196594	123.64576106473676	37.5
78	208.0	0.9315463644695716	123.56949055146796	37.5
78	212.0	0.9350648139819545	123.86520275146016	37.5
78	216.0	0.9263084999991203	123.3075900854391	37.5
78	220.0	0.9268792894315585	124.2642723962298	37.5
78	224.0	0.9310894958406368	124.35955216606844	37.5
78	228.0	0.9270625848264468	123.7089611346714	37.5
78	232.0	0.9294069231332771	124.00119075092708	37.5
78	236.0	0.9385544783851841	123.7277880276915	37.5
78	240.0	0.9400186234790077	123.77326512059828	37.5
78	244.0	0.9769521332705609	125.38397224846186	37.5
78	248.0	1.0008496426314288	125.81818183578427	37.5
78	252.0	0.9941228169095395	125.68783489450826	37.5
78	256.0	0.9278028760905106	124.67796668024836	37.5
78	260.0	0.864505772181098	123.73536519544356	37.5
78	264.0	0.8523406702084282	122.15768001956856	37.5
78	268.0	0.8464394629629884	122.06735172175031	37.5
78	272.0	0.837403329894765	120.41499042522648	37.5
78	288.0	0.8385549592806154	119.7084311301921	37.5
78	292.0	0.846271631532615	123.08761383692098	37.5
78	296.0	0.8511249510074255	122.17658795037076	37.5
78	300.0	0.8574436723932072	123.66925056755952	37.5
78	304.0	0.8534570551192112	122.20946113892464	37.5
78	308.0	0.8598898423866916	124.104920684104	37.5
78	312.0	0.8670525732588117	124.8561580612631	37.5
78	316.0	0.861506596043127	123.8125699722567	37.5
78	320.0	0.8646994700537219	124.068931188312	37.5
78	324.0	0.8728752412215934	124.62678080074568	37.5
78	328.0	0.8729642746382827	124.56241994470652	37.5
78	332.0	0.8702769418931537	124.01977206751798	37.5
78	336.0	0.8681228443838147	123.6242595245506	37.5
78	340.0	0.8717041927107807	122.69257030334052	37.5
78	344.0	0.8742342099830761	123.8709669021932	37.5
78	348.0	0.8716444250273131	123.04920105432446	37.5
78	352.0	0.8758450067211743	123.8199290621137	37.5
78	356.0	0.8752185596187939	123.69445349004631	37.5
78	360.0	0.885706317445614	124.51888535146618	37.5
78	364.0	0.8778783722773615	123.27879548006956	37.5
78	368.0	0.8778845290922056	122.18973463895392	37.5
78	372.0	0.8785445422359835	123.50203295248431	37.5
78	376.0	0.8812218696765935	123.64204240490466	37.5
78	380.0	0.8853717005072407	124.47568994309438	37.5
78	384.0	0.8815131179583804	123.52762799927146	37.5
78	388.0	0.8830139410210053	123.38373360919302	37.5
78	392.0	0.883198155067372	123.69123471603496	37.5
78	396.0	0.8836172641905317	123.69507728219943	37.5
78	400.0	0.8807133753530101	123.17766085651904	37.5
78	404.0	0.8808822678932605	124.2325856526443	37.5
78	408.0	0.8848441306369852	123.37592260923904	37.5
78	412.0	0.8864928101355452	123.21297972088416	37.5
78	416.0	0.883728557706908	123.15722867013088	37.5
78	420.0	0.8875291414388811	123.09148009336651	37.5
78	424.0	0.8873114585930598	123.31506569685926	37.5
78	428.0	0.8856327699899749	123.15027983439973	37.5
78	432.0	0.8890275809309294	123.53906460486964	37.5
78	436.0	0.8838258303543592	123.94185437687264	37.5
78	440.0	0.8894182759323819	122.51183298592204	37.5
78	444.0	0.8928616266533248	123.79880856076797	37.5
78	448.0	0.8900902467328781	123.01984983964142	37.5
78	452.0	0.8899590042348071	123.0853940575196	37.5
78	456.0	0.8921633939798269	123.45763729331806	37.5
78	460.0	0.8926349187818061	123.39026014176672	37.5
78	464.0	0.8931725159531158	124.45159236080596	37.5
78	468.0	0.8950615011791858	123.08686518150049	37.5
78	472.0	0.8964127509647829	123.98288216817392	37.5
78	476.0	0.8935163277847408	123.4633646783209	37.5
78	480.0	0.8987646767873678	123.6348303089602	37.5
78	484.0	0.8966041281175589	124.62530130264868	37.5
78	488.0	0.897691972859124	123.18076453980731	37.5
78	492.0	0.8991674334965137	122.86683566868751	37.5
78	496.0	0.8973682278512602	122.95963581016882	37.5
78	500.0	0.8994245530583944	123.49684679042127	37.5
78	504.0	0.8956758483394761	124.23605850385628	37.5
78	508.0	0.9013667261401547	123.20903479050602	37.5
78	512.0	0.9079330628344631	124.76007480504452	37.5
78	516.0	0.8950132271122827	124.2285565469444	37.5
78	520.0	0.8988878431131986	123.58129068369054	37.5
78	524.0	0.8958137268800475	122.94716464492706	37.5
78	528.0	0.9015171948487403	122.43526439266336	37.5
78	532.0	0.8997781306672237	123.39310388764665	37.5
78	536.0	0.9015892077255201	123.47629039977204	37.5
78	540.0	0.900282085155316	123.30616651547405	37.5
78	544.0	0.9035148887276916	123.61106413232696	37.5
78	548.0	0.9053955498757357	122.75422472384962	37.5
78	552.0	0.902782301425037	124.0294190606929	37.5
78	556.0	0.8969602509590748	123.63263443342782	37.5
78	560.0	0.9019947491946678	122.46358832683298	37.5
78	564.0	0.9010565653702177	123.55012658312144	37.5
78	568.0	0.9057020170090754	122.98626221585272	37.5
78	572.0	0.9022828937544948	123.71770747647297	37.5
78	576.0	0.9048557540158797	123.01151103764336	37.5
78	580.0	0.9047919365498184	123.22434501941268	37.5
78	584.0	0.9025139663543565	121.47245322034242	37.5
78	588.0	0.9037236287752821	122.73267983701555	37.5
78	592.0	0.9051964361128011	122.37302803522893	37.5
78	596.0	0.9036310069963558	124.20232046166274	37.5
78	600.0	0.9059302392053833	123.86481460198776	37.5
78	604.0	0.911589433484076	124.95787950793547	37.5
78	608.0	0.9057943062079787	124.2663846675574	37.5
78	612.0	0.9128343089547045	124.49011714364168	37.5
78	616.0	0.909331606754195	124.77695018004378	37.5
78	620.0	0.9101091975000888	124.15118923305717	37.5
78	624.0	0.914365940707881	125.865273946459	37.5
78	628.0	0.9210525603296635	124.91299080910588	37.5
78	632.0	0.9368048552912175	125.41899623361918	37.5
78	636.0	0.9734854431745027	125.76621825048456	37.5
78	640.0	0.9721816762482527	125.174593058809	37.5
78	644.0	0.9585691211578549	125.96400849475737	37.5
78	664.0	0.8046915264066088	119.44161773501666	37.5
78	668.0	0.8044581838890015	120.39786796704338	37.5
79	0.0	0.9934979718404786	516.75950801031	37.5
79	4.0	1.0539206847300173	518.3987847111044	37.5
79	8.0	1.0468309367777864	532.6066370555421	37.5
79	12.0	1.0110323801730194	534.4095009747792	37.5
79	16.0	0.9888299043863614	534.5354768092076	37.5
79	20.0	0.9282790254402545	535.146246776472	37.5
79	24.0	0.884947048158333	536.2559602991257	37.5
79	28.0	0.8755096240626173	536.7312402410558	37.5
79	32.0	0.8681290016088689	540.0810362605317	37.5
79	36.0	0.8726657015373569	536.8784323482685	37.5
79	40.0	0.8783827557299168	536.6085146404489	37.5
79	44.0	0.8801830710838545	536.5506887506559	37.5
79	48.0	0.8899784292669706	537.8211062347177	37.5
79	52.0	0.8935379864861935	537.1383863329504	37.5
79	56.0	0.8988110291543037	537.0620097949392	37.5
79	60.0	0.9057892852187621	538.312841912901	37.5
79	64.0	0.9097442101314713	538.2710226104192	37.5
79	68.0	0.9110690385409237	538.4296774400931	37.5
79	72.0	0.9159306376398597	537.0108976361976	37.5
79	76.0	0.9178207749982458	537.2196014295482	37.5
79	80.0	0.920179662000465	534.931098384338	37.5
79	84.0	0.922133790708675	538.420743133177	37.5
79	88.0	0.925263357272373	536.9966916331331	37.5
79	92.0	0.9251090750548552	535.2698498301742	37.5
79	96.0	0.9306504912010687	536.9650843671534	37.5
79	100.0	0.9338317190740147	539.9284786541917	37.5
79	104.0	0.9331615000953544	539.0224712806614	37.5
79	108.0	0.9340250705311969	538.583281980874	37.5
79	112.0	0.9337756336967455	535.7814716886452	37.5
79	116.0	0.9375966189914694	536.1877822565309	37.5
79	120.0	0.93914788833597	535.4945527754236	37.5
79	124.0	0.9374151788355355	536.462255521878	37.5
79	128.0	0.9419837964007038	535.2224139480237	37.5
79	132.0	0.9436635166742415	535.0491946274307	37.5
79	136.0	0.9439999128436064	535.4736506971981	37.5
79	140.0	0.9455459016011092	538.6167680761364	37.5
79	144.0	0.9475374886604357	538.8718320408813	37.5
79	148.0	0.9502925757639438	530.1847582583097	37.5
79	152.0	0.9514705102089829	521.5514353880395	37.5
79	156.0	0.9525457203286336	521.280374088823	37.5
79	160.0	0.9666205390503503	525.0058845191566	37.5
79	164.0	0.9685918881949762	526.0385863019534	37.5
79	168.0	0.9641293753441809	526.5235897847174	37.5
79	172.0	0.964955123250493	526.0490230115	37.5
79	176.0	0.9751401783489401	519.4018685546804	37.5
79	180.0	0.9755452741747624	520.9052176927687	37.5
79	184.0	0.9705305367851804	520.0242140939567	37.5
79	188.0	0.9751530007300788	521.1321209391403	37.5
79	192.0	0.9776970724556303	520.1065097012665	37.5
79	196.0	0.9806024351802496	521.4932052512935	37.5
79	200.0	0.9835772779436412	520.739518569393	37.5
79	204.0	0.9869135417698197	522.1526918934691	37.5
79	208.0	0.9874203214112771	517.7220755913718	37.5
79	212.0	0.9920291806911522	518.838838063817	37.5
79	216.0	0.9827790743637628	518.6017883840144	37.5
79	220.0	0.987353752898244	519.2216018569602	37.5
79	224.0	1.0355145005625301	519.1611396797936	37.5
79	228.0	1.0454381275854763	519.9689397149	37.5
79	232.0	1.0177013364978145	520.789981933881	37.5
79	236.0	0.9324576263555086	519.7363806491473	37.5
79	240.0	0.897933251981812	518.8727950910132	37.5
79	244.0	0.889107881735694	518.9033651105372	37.5
79	248.0	0.8794322849574623	515.9240154730938	37.5
79	252.0	0.8796108357972612	518.8133628606824	37.5
79	256.0	0.8760748448562358	522.6956647999733	37.5
79	260.0	0.8772772572932196	518.5428847824057	37.5
79	264.0	0.8802403943218874	519.3868645296684	37.5
79	268.0	0.8866009777840805	518.7223250938653	37.5
79	272.0	0.8859828363185696	519.1394715394857	37.5
79	276.0	0.8920472646922478	521.8202281043225	37.5
79	280.0	0.8944082067012296	518.5832387120147	37.5
79	284.0	0.8941876700251743	519.8820002177314	37.5
79	288.0	0.9040173650301472	517.9476000653569	37.5
79	292.0	0.9027508819373943	517.1449224607397	37.5
79	296.0	0.9054617994018775	515.6704757354862	37.5
79	300.0	0.9031811574653884	518.3638775614481	37.5
79	304.0	0.9065702791870313	517.6610583570327	37.5
79	308.0	0.9100441764408193	518.2238070680537	37.5
79	312.0	0.9058621590067526	519.2023079985205	37.5
79	316.0	0.9096575477615468	515.3859499129761	37.5
79	320.0	0.9107257344403634	519.3815863306024	37.5
79	324.0	0.9083398449423343	517.3532431281927	37.5
79	328.0	0.9138808188719029	516.1733272275776	37.5
79	332.0	0.9176861444948405	518.460382843877	37.5
79	336.0	0.9156715088767666	516.3684803935543	37.5
79	340.0	0.9183021770265313	518.9912994695871	37.5
79	344.0	0.9177573914986236	517.7359473997954	37.5
79	348.0	0.91563438678975	518.6208822173344	37.5
79	352.0	0.9179708768195307	516.697599350299	37.5
79	356.0	0.9205285271973619	517.1849085361068	37.5
79	360.0	0.9224617676722757	517.310776606941	37.5
79	364.0	0.9219555590434694	518.2487169631272	37.5
79	368.0	0.9237823293578832	518.568267211737	37.5
79	372.0	0.9171818551043679	516.3152867399999	37.5
79	376.0	0.926344895510442	516.9595584135192	37.5
79	380.0	0.9194687381978065	517.0640100207851	37.5
79	384.0	0.9263457006377873	518.8218534370076	37.5
79	388.0	0.9217404818743354	517.3686931348338	37.5
79	392.0	0.9244630270353109	518.415041011982	37.5
79	396.0	0.9240701819441198	519.4914390688637	37.5
79	400.0	0.9227334124175358	520.5273933608381	37.5
79	404.0	0.9287844182153971	518.6534327581662	37.5
79	408.0	0.9277945546405424	517.9610120451105	37.5
79	412.0	0.928336841677329	518.9852132518794	37.5
79	416.0	0.928347376204724	521.4484910930262	37.5
79	420.0	0.9319772458705222	518.4861812667698	37.5
79	424.0	0.9279850694409335	519.1238661652374	37.5
79	428.0	0.9265721085876689	517.1307043367165	37.5
79	432.0	0.9318051436557668	517.7712053266175	37.5
79	436.0	0.9322784969214015	517.7484001876086	37.5
79	440.0	0.9304383547889452	521.3204288130707	37.5
79	444.0	0.9325603177203524	522.1647248980793	37.5
79	448.0	0.9336316779539162	519.799326012331	37.5
79	452.0	0.9332155514569964	519.1642169314824	37.5
79	456.0	0.9298817055482809	518.9762846023946	37.5
79	460.0	0.9317706983459383	519.7872172348347	37.5
79	464.0	0.928632702385526	519.1040539122694	37.5
79	468.0	0.9365088403287962	517.9260849590642	37.5
79	472.0	0.9367462840206283	516.3573717651064	37.5
79	476.0	0.9350890374900475	518.4772560054491	37.5
79	480.0	0.9382902431502557	519.92444960433	37.5
79	484.0	0.9390930738292529	516.5408305651584	37.5
79	488.0	0.9352333542912513	518.61381773037	37.5
79	492.0	0.9352591843120189	518.8698602842551	37.5
79	496.0	0.9384942845774391	517.6243274478591	37.5
79	500.0	0.9392173081583628	521.6181115262	37.5
79	504.0	0.9397217726656194	519.419451490393	37.5
79	508.0	0.9342017637398654	517.5573874448207	37.5
79	512.0	0.9421726921216556	517.2343324520729	37.5
79	516.0	0.9402566708154447	517.6307530873866	37.5
79	520.0	0.942939390465615	516.362188830119	37.5
79	524.0	0.9420277732242037	516.74975819905	37.5
79	528.0	0.9427261627367198	520.3196764458808	37.5
79	532.0	0.9389551206424379	521.5040912012903	37.5
79	536.0	0.9370366801510508	522.072967194706	37.5
79	540.0	0.94114547044352	524.0238306371713	37.5
79	544.0	0.9359818621209934	523.8741545445764	37.5
79	548.0	0.9393580555089525	520.1213996766381	37.5
79	552.0	0.9343908954278373	519.6556799632044	37.5
79	556.0	0.9334299840368662	521.4951261757603	37.5
79	560.0	0.9338133592215898	522.0480702666712	37.5
79	564.0	0.9316065154393489	521.8962635240773	37.5
79	568.0	0.9311172411067765	522.8358876354481	37.5
79	572.0	0.9268424882409528	520.8771917994266	37.5
79	576.0	0.9325742916592648	522.3220757666825	37.5
79	580.0	0.9305277384045103	523.5405857408988	37.5
79	584.0	0.9312511781893354	522.0042565201279	37.5
79	588.0	0.9312190778295916	521.7590873360745	37.5
79	592.0	0.9338133281379929	523.5563416391509	37.5
79	596.0	0.9357847293081066	522.9327697622823	37.5
79	600.0	0.9371973507279883	523.5579528222427	37.5
79	604.0	0.933488244976768	524.3082876507387	37.5
79	608.0	0.9308723247850421	524.800848367857	37.5
79	612.0	0.9347801146059298	524.5328813081823	37.5
79	616.0	0.9322853097494809	525.9420122940294	37.5
79	620.0	0.9288613296833911	526.5634961331474	37.5
79	624.0	0.9347454117040895	528.1382289588659	37.5
79	628.0	0.929815996114273	527.9729259618118	37.5
79	632.0	0.9303081045682098	529.1977860521241	37.5
79	636.0	0.9298253594343387	527.7724505412033	37.5
79	640.0	0.9291236130101553	526.5062947633137	37.5
79	644.0	0.9349255467858355	528.5035530562934	37.5
79	648.0	0.9394733541559395	527.8153962935494	37.5
79	652.0	0.9409390155604921	529.6428287396425	37.5
79	656.0	0.948892333314709	528.924661626088	37.5
79	660.0	0.9868048663046705	528.6484987260993	37.5
79	664.0	0.9995071746236357	529.5156909493802	37.5
79	668.0	0.9924291844316163	529.6338309142507	37.5
93	0.0	1.0039241174207023	797.2558857188809	37.5
93	4.0	1.024395254538538	782.8872694784462	37.5
93	8.0	0.9887986796796636	790.6527482274973	37.5
93	12.0	0.9035827699505586	794.4092952861032	37.5
93	16.0	0.8592774666227609	804.581241808577	37.5
93	20.0	0.8516510945680872	789.6511995983329	37.5
93	24.0	0.8512642512107664	789.7244205382925	37.5
93	28.0	0.852911266255354	792.7048556491635	37.5
93	32.0	0.8538559112037628	792.2701597589472	37.5
93	36.0	0.8614451733981113	794.6430057662919	37.5
93	40.0	0.8692777587982543	796.9932570714604	37.5
93	44.0	0.8722165406887418	794.026565628871	37.5
93	48.0	0.8729096684170493	795.90770535657	37.5
93	52.0	0.8792158780346814	794.2490124277172	37.5
93	56.0	0.8867681240945584	793.6354116304475	37.5
93	60.0	0.8898752344503758	793.7316920622529	37.5
93	64.0	0.8957493203674884	794.9362995962064	37.5
93	68.0	0.8981112696635253	794.6327441003713	37.5
93	72.0	0.8994009216333636	793.7486374361154	37.5
93	76.0	0.8985065176184137	793.9205798642166	37.5
93	80.0	0.9032575033206263	793.4392524697819	37.5
93	84.0	0.9069158497309647	793.6146133837611	37.5
93	88.0	0.9127913403362443	796.8248342556187	37.5
93	92.0	0.9088437945651152	796.6465916191404	37.5
93	96.0	0.9161293839879815	793.940474976451	37.5
93	100.0	0.9147969773924066	794.6269001409597	37.5
93	104.0	0.917184185062703	795.3294881674428	37.5
93	108.0	0.9169317235400128	797.920285376542	37.5
93	112.0	0.9228336691057685	795.6018570921439	37.5
93	116.0	0.9218345377841554	794.9950760100961	37.5
93	120.0	0.9269026188336669	794.7675961426728	37.5
93	124.0	0.9258372070407727	792.5238231468757	37.5
93	128.0	0.9230154407971581	791.7874873410321	37.5
93	132.0	0.928629789467119	796.6476934270682	37.5
93	136.0	0.9283621625147754	794.5959381228249	37.5
93	140.0	0.9302146262101396	793.7439281556474	37.5
93	144.0	0.9331478673861912	792.8921906554891	37.5
93	148.0	0.9432584147763518	788.1811488067063	37.5
93	152.0	0.9438557375691301	781.1818974074141	37.5
93	156.0	0.946471831372395	782.106636125711	37.5
93	160.0	0.9532827402458344	785.932198547371	37.5
93	164.0	0.9567273399401143	786.0281170196763	37.5
93	168.0	0.9575708213277645	788.9272545752715	37.5
93	172.0	0.955096923507401	788.6148362967195	37.5
93	176.0	0.9665548529897724	779.9978553061728	37.5
93	180.0	0.967301358868421	779.4016448236301	37.5
93	184.0	0.9684778293898509	781.3374038992312	37.5
93	188.0	0.9776774365037966	784.0328658354447	37.5
93	192.0	0.9874691977183094	780.6976048081821	37.5
93	196.0	1.0231115913441915	778.7304616464746	37.5
93	200.0	1.0598217040533577	780.4944278029968	37.5
93	204.0	1.0491833163905016	779.8091846989325	37.5
93	208.0	0.967401895242137	781.6516367114341	37.5
93	212.0	0.8969974597611533	780.343794057283	37.5
93	216.0	0.8769905303821022	780.2224317045943	37.5
93	220.0	0.8730317210928942	779.8044227295487	37.5
93	224.0	0.8675722366120803	780.3130843650505	37.5
93	228.0	0.8715485888157518	780.3486078361208	37.5
93	232.0	0.8742257605415317	776.8536226243605	37.5
93	236.0	0.8738510131100923	780.4237244140736	37.5
93	240.0	0.8796742701257593	777.24933419821	37.5
93	244.0	0.8870050176719161	777.9822531177189	37.5
93	248.0	0.888400593534634	777.5170672633066	37.5
93	252.0	0.8900203732364306	779.6949084633453	37.5
93	256.0	0.8926952558407533	780.381482020792	37.5
93	260.0	0.8953834569699174	778.1614773813092	37.5
93	264.0	0.8981955307852045	780.3154751642058	37.5
93	268.0	0.9029822059719531	780.6908579336799	37.5
93	272.0	0.9015286060028699	780.2373131672975	37.5
93	276.0	0.9029778721688548	778.8995185413203	37.5
93	280.0	0.9032391363240814	776.4426511641108	37.5
93	284.0	0.9044981452816869	777.9621690300131	37.5
93	288.0	0.905230916431593	788.6245978272772	37.5
93	292.0	0.9114441304900294	786.5172924254584	37.5
93	296.0	0.9094253776484756	787.6392016655915	37.5
93	300.0	0.9102813711659086	787.1623058085407	37.5
93	304.0	0.9113292867073262	786.9969710180203	37.5
93	308.0	0.9126335058137099	787.4264544053376	37.5
93	312.0	0.9149102373609566	788.1719665451201	37.5
93	316.0	0.9154342822543632	786.5312852552131	37.5
93	320.0	0.9164044196917263	787.1369770212606	37.5
93	324.0	0.9215864365592172	787.7281208816311	37.5
93	328.0	0.91746874143069	789.9909502412796	37.5
93	332.0	0.9183642222932584	787.0241227164589	37.5
93	336.0	0.9229860026968629	786.9729371564654	37.5
93	340.0	0.9264248015492683	787.7820812801864	37.5
93	344.0	0.9253732025233481	788.4402978052535	37.5
93	348.0	0.9253289209895368	788.8972985675452	37.5
93	352.0	0.9285328507778927	787.6703369708886	37.5
93	356.0	0.9263428560437	789.1368375783318	37.5
93	360.0	0.9300888914134926	787.4815513971467	37.5
93	364.0	0.9279031887820319	787.7809069917624	37.5
93	368.0	0.9259873943805608	787.2563172384823	37.5
93	372.0	0.9270269598312088	785.9247484878075	37.5
93	376.0	0.9321945136131297	786.4158859939888	37.5
93	380.0	0.9288550677545361	785.2485490828238	37.5
93	384.0	0.9303556830768434	784.5123081953207	37.5
93	388.0	0.9299099988929769	784.2618096033801	37.5
93	392.0	0.9361037554190278	783.7139703292455	37.5
93	396.0	0.9390161864000144	784.0793859678602	37.5
93	400.0	0.9308261181865247	786.2843704018229	37.5
93	404.0	0.9367968674597131	783.2118940844247	37.5
93	408.0	0.9323676176983229	785.0533701198782	37.5
93	412.0	0.936923273707109	783.9498210443255	37.5
93	416.0	0.9364897634873557	785.8513551530832	37.5
93	420.0	0.9383847059933957	783.8142283524429	37.5
93	424.0	0.9337958940613467	785.2594671869559	37.5
93	428.0	0.94177888514632	783.9567233603565	37.5
93	432.0	0.9406680030772092	785.5313491688247	37.5
93	436.0	0.9391856850389367	783.3233301213473	37.5
93	440.0	0.9487827928913627	786.1998270612469	37.5
93	444.0	0.9461936586158282	785.1016487336154	37.5
93	448.0	0.9506245314924575	784.5838299386653	37.5
93	452.0	0.9441091637268024	784.3977381278022	37.5
93	456.0	0.9494078997758628	783.7234209195534	37.5
93	460.0	0.9509822092014429	785.5588717199835	37.5
93	464.0	0.9526664224697088	785.21715881495	37.5
93	468.0	0.9532821102596317	785.3122606736279	37.5
93	472.0	0.9517579897420231	784.9941278900704	37.5
93	476.0	0.9522432496343777	784.0271907916454	37.5
93	480.0	0.9539213238950994	784.8471911239385	37.5
93	484.0	0.9539712865321874	786.5759434863327	37.5
93	488.0	0.9575658496946526	786.3426951689486	37.5
93	492.0	0.9547586505875835	785.4468716204494	37.5
93	496.0	0.9593049159958467	784.8927214303291	37.5
93	500.0	0.9577577481872036	787.6357744219783	37.5
93	504.0	0.9588128172331747	786.626934598304	37.5
93	508.0	0.962950292372135	786.3750081214664	37.5
93	512.0	0.960770338557061	787.3235645777746	37.5
93	516.0	0.9661686253767621	789.7995024268117	37.5
93	520.0	0.9620531673442045	787.4478867477294	37.5
93	524.0	0.9611753594598187	787.9223564711423	37.5
93	528.0	0.976148937283683	785.1678605719484	37.5
93	532.0	1.0037862471612682	784.5716953375637	37.5
93	536.0	1.0385841890841672	784.4332276764642	37.5
93	540.0	1.0256801434591247	785.6469469341456	37.5
93	544.0	0.9801116092654097	786.198451356956	37.5
93	548.0	0.895764187014588	788.1689177654323	37.5
93	552.0	0.8717894037552869	787.747690800828	37.5
93	556.0	0.8613616412792295	791.152750812033	37.5
93	560.0	0.8552221576619315	789.1189238082153	37.5
93	564.0	0.8625156549589222	789.3304960642402	37.5
93	568.0	0.863493856346873	783.5807929728095	37.5
93	572.0	0.8582275164890039	792.3642243539124	37.5
93	576.0	0.8634708714064481	783.8294460612932	37.5
93	580.0	0.8650529846551775	788.354226872053	37.5
93	584.0	0.8718999992170544	789.9315977122939	37.5
93	588.0	0.8712600518622587	787.9382238572994	37.5
93	592.0	0.8750559016364875	786.7177363187946	37.5
93	596.0	0.8831320443571192	788.0975086774048	37.5
93	600.0	0.8836749745025472	791.4237133014917	37.5
93	604.0	0.8870854194641771	791.7669697876099	37.5
93	608.0	0.8863780991028591	792.6609764710888	37.5
93	612.0	0.8888938617531682	791.9046248559642	37.5
93	616.0	0.895030208153584	794.7792842909367	37.5
93	620.0	0.8890361097615571	792.4986414602249	37.5
93	624.0	0.8985277619504927	795.2689919614195	37.5
93	628.0	0.8940962230676451	792.1280707558392	37.5
93	632.0	0.8912532824505525	796.5367165107693	37.5
93	636.0	0.8968862302323524	794.128117734284	37.5
93	640.0	0.8948594654656988	789.9754239507188	37.5
93	644.0	0.9014316293762581	793.9010153839265	37.5
93	648.0	0.9001925825182924	791.6086205256565	37.5
93	652.0	0.9023383399003503	791.7975602965472	37.5
93	656.0	0.9010694043997227	792.5692753404211	37.5
93	660.0	0.9076320996715277	792.5444281906716	37.5
93	664.0	0.901874743261106	792.9007527127986	37.5
93	668.0	0.9039364014423584	796.045427863521	37.5
95	0.0	1.0627306908612326	390.9007584992645	37.5
95	4.0	1.06623086040622	388.67383653144674	37.5
95	8.0	1.014495777802575	395.7176818395925	37.5
95	12.0	0.9266314392156969	394.7151496170239	37.5
95	16.0	0.8944304184899333	395.7188364661635	37.5
95	20.0	0.8878594421078528	396.2156675313789	37.5
95	24.0	0.8808783748192778	395.67566580123207	37.5
95	28.0	0.8816621635897209	396.2427480598637	37.5
95	32.0	0.8846643191540654	397.2567443858902	37.5
95	36.0	0.8863336597627449	395.5774523526106	37.5
95	40.0	0.8938150017128236	396.88612826005567	37.5
95	44.0	0.8990973563631555	397.9900377039828	37.5
95	48.0	0.900640040922122	396.2842693055833	37.5
95	52.0	0.9050953984205808	397.8138425128338	37.5
95	56.0	0.9082585988819826	395.5397326296408	37.5
95	60.0	0.9145539157898344	395.5583060639695	37.5
95	64.0	0.9123107836498798	396.1742515543288	37.5
95	68.0	0.9192798826484401	395.4089259685434	37.5
95	72.0	0.9210247122397168	395.395316880018	37.5
95	76.0	0.9219836448143737	396.24942124310206	37.5
95	80.0	0.923746085033224	395.4956890781921	37.5
95	84.0	0.9297612186772728	394.9807342013775	37.5
95	88.0	0.9320180831181175	394.4594320565601	37.5
95	92.0	0.9334424357053972	395.6983396647119	37.5
95	96.0	0.9356209497618232	395.6803803065091	37.5
95	100.0	0.9389692308955819	396.5822832025025	37.5
95	104.0	0.9409302784135811	395.080424629691	37.5
95	108.0	0.9358545925851337	396.9505233153848	37.5
95	112.0	0.9422272974058823	396.9253588324849	37.5
95	116.0	0.9407225109868248	395.7627273736705	37.5
95	120.0	0.9420479891348033	394.9702354976386	37.5
95	124.0	0.9466526337701079	393.9765152594767	37.5
95	128.0	0.9482541331428763	394.99765732906354	37.5
95	132.0	0.9502617434723329	395.9709675361429	37.5
95	136.0	0.9487267302449438	396.12401320067664	37.5
95	140.0	0.9527930931721552	395.39938983472746	37.5
95	144.0	0.9501766261327393	395.3612440414361	37.5
95	148.0	0.9545549598967149	388.6439803778935	37.5
95	152.0	0.9546263376518607	388.71955182556553	37.5
95	156.0	0.9534308427569527	389.0624718942827	37.5
95	160.0	0.9599871455236602	394.9045047432378	37.5
95	164.0	0.9641907256745796	396.5317420432677	37.5
95	168.0	0.9591733604178009	395.7609856748582	37.5
95	172.0	0.9618088403451047	395.3105514493405	37.5
95	176.0	0.9714865162950599	386.86410533413726	37.5
95	180.0	0.978616426075983	387.17927961697694	37.5
95	184.0	0.9708716246285319	386.281303626273	37.5
95	188.0	0.9795857625342459	386.836352280877	37.5
95	192.0	0.975567104551368	386.9363898929385	37.5
95	196.0	0.978330827305758	386.46869264245214	37.5
95	200.0	0.9804345287109263	383.74274146949193	37.5
95	204.0	0.985439015231656	382.81895503809824	37.5
95	208.0	0.984048762923686	382.673472321979	37.5
95	212.0	0.983359450010984	388.85749406497786	37.5
95	216.0	0.9799659823133384	389.1508680312224	37.5
95	220.0	0.9780940000023637	387.9233904604564	37.5
95	224.0	0.9746180979195178	389.7584708713909	37.5
95	228.0	0.9854272762006305	389.3128797525509	37.5
95	232.0	0.9849567564762904	388.3705193108351	37.5
95	236.0	0.9909295933988703	390.7284085326458	37.5
95	240.0	1.044519460248039	390.2864673585328	37.5
95	244.0	1.0595080800677223	389.2918737309602	37.5
95	248.0	1.0376534721242456	388.5133911679044	37.5
95	252.0	0.94908106665029	388.7949225160017	37.5
95	256.0	0.9047451529528882	390.4295001065208	37.5
95	260.0	0.8964142583741828	390.77342260776527	37.5
95	264.0	0.8862296176318541	387.9517987839705	37.5
95	268.0	0.8838582166520692	387.3423320612737	37.5
95	272.0	0.8810948036227525	383.8809906326473	37.5
95	276.0	0.8857496528536507	385.9881558352688	37.5
95	280.0	0.8829868121046983	389.2247313858453	37.5
95	284.0	0.8837966396317164	383.3157223108311	37.5
95	288.0	0.8934229404126055	383.3230606016186	37.5
95	292.0	0.8961890303266842	385.82710467161263	37.5
95	296.0	0.9005531091070406	385.7164152087208	37.5
95	300.0	0.9052275719467874	385.4470972576462	37.5
95	304.0	0.9084742993286302	385.4907306332551	37.5
95	308.0	0.9093945249404667	386.6291541614137	37.5
95	312.0	0.9090495167051109	386.3055712721138	37.5
95	316.0	0.9140733046817632	384.5261172292321	37.5
95	320.0	0.9177410223097655	385.2956207289843	37.5
95	324.0	0.9146910528944073	386.14274078780255	37.5
95	328.0	0.9179237594073252	386.1798073367251	37.5
95	332.0	0.9209453464913113	387.057600884273	37.5
95	336.0	0.9208437134872377	385.45377590607774	37.5
95	340.0	0.9242552055885055	386.55643760863313	37.5
95	344.0	0.9239894841963462	383.9758578168179	37.5
95	348.0	0.9255480365290499	384.79142585471743	37.5
95	352.0	0.9237805213972999	385.71574181440695	37.5
95	356.0	0.9304845245234793	387.3344128571487	37.5
95	360.0	0.9269137799766259	385.00683232767847	37.5
95	364.0	0.9244879083112593	386.9243289706897	37.5
95	368.0	0.9293081465674345	386.64432490014985	37.5
95	372.0	0.9305566790191613	386.0596349272744	37.5
95	376.0	0.935695625412753	386.8745560816307	37.5
95	380.0	0.9287333653379676	385.8020904219045	37.5
95	384.0	0.9302212930711702	385.34841128044025	37.5
95	388.0	0.9340231063936211	386.4301697526079	37.5
95	392.0	0.9310659244355076	386.5798053169235	37.5
95	396.0	0.9373599407061679	385.28810670823736	37.5
95	400.0	0.9337795974568408	387.3445034634843	37.5
95	404.0	0.9344269753986347	388.08530695774414	37.5
95	408.0	0.9420995630413584	387.7117859905271	37.5
95	412.0	0.9369611865002784	387.36470746415046	37.5
95	416.0	0.9351971050507142	384.8646732366151	37.5
95	420.0	0.9399662802907495	387.6904585678647	37.5
95	424.0	0.9332905505892618	384.2683891738725	37.5
95	428.0	0.9419463419105629	387.0385465947721	37.5
95	432.0	0.9437821900925041	386.7492900072295	37.5
95	436.0	0.9419104939217114	387.1108910632502	37.5
95	440.0	0.9412864729960251	386.28379807298455	37.5
95	444.0	0.9456726886213813	385.149760089328	37.5
95	448.0	0.940154812160552	386.9350266883961	37.5
95	452.0	0.9470698306646879	385.4968082010834	37.5
95	456.0	0.9442954402574743	386.3869669881344	37.5
95	460.0	0.9426278660875228	384.8537458515895	37.5
95	464.0	0.9450672359390853	386.7705585053001	37.5
95	468.0	0.9475660709230451	386.8891936442007	37.5
95	472.0	0.9498700444429676	386.05319387302	37.5
95	476.0	0.9474823854982884	385.5594852709125	37.5
95	480.0	0.946956380591357	386.3852236278535	37.5
95	484.0	0.9476177013638445	387.58490102769423	37.5
95	488.0	0.9448288738838049	385.9614300095563	37.5
95	492.0	0.9526854756763885	387.3190156822091	37.5
95	496.0	0.9538891361450067	388.4406356840448	37.5
95	500.0	0.9518454697247478	387.00102285826665	37.5
95	504.0	0.9510848298684614	385.6858299163033	37.5
95	508.0	0.9519377605120073	387.1824440530096	37.5
95	512.0	0.9540060845855654	386.0760709932108	37.5
95	516.0	0.9561346541738358	386.79315653004494	37.5
95	520.0	0.9579850434795785	386.1071579809439	37.5
95	524.0	0.9549186079973754	385.33785364493343	37.5
95	528.0	0.9523503685850219	387.4520554520925	37.5
95	532.0	0.9547468174092633	386.4924890012976	37.5
95	536.0	0.9579137897185205	385.82743171463306	37.5
95	540.0	0.9642244541452324	385.9902058907716	37.5
95	544.0	0.9603209805920377	385.3039754373155	37.5
95	548.0	0.9541707603414223	385.85564486739577	37.5
95	552.0	0.9482508309119422	387.5272446306993	37.5
95	556.0	0.9543136719281768	389.2189869934151	37.5
95	560.0	0.950981620318716	389.2400427776223	37.5
95	564.0	0.9502120841040396	388.5406529325077	37.5
95	568.0	0.9487079219908339	387.9044081631455	37.5
95	572.0	0.9492219846204945	388.9536512693728	37.5
95	576.0	0.9506167867307822	388.2566947741148	37.5
95	580.0	0.9535366379736456	389.7194855578942	37.5
95	584.0	0.9487947996995241	390.2200529489055	37.5
95	588.0	0.9529014563669296	388.0628691983479	37.5
95	592.0	0.952626084246809	389.2881817655854	37.5
95	596.0	0.9556647617034921	388.2793334433021	37.5
95	600.0	0.9596276199230002	388.852847722332	37.5
95	604.0	0.9606139439169112	388.67887585224446	37.5
95	608.0	0.9622961608337867	390.0880652722031	37.5
95	612.0	0.9647846687584458	389.5665097166568	37.5
95	616.0	0.9581501432431863	391.17024423782254	37.5
95	620.0	0.9659671276269155	390.6619977489945	37.5
95	624.0	0.9905152227025127	391.8318862693496	37.5
95	628.0	1.0240388849732507	391.3442350600949	37.5
95	632.0	1.0279905837256555	391.043522376378	37.5
95	636.0	0.9998295762315287	392.3525459665783	37.5
95	640.0	0.9039344012799614	392.5749647441506	37.5
95	644.0	0.8765690715941349	391.84532307107423	37.5
95	648.0	0.866390179668193	392.2032626275619	37.5
95	652.0	0.8574807096412	392.1760217086404	37.5
95	656.0	0.8563510009754405	392.980099641045	37.5
95	660.0	0.8609731001618558	391.8020508590422	37.5
95	664.0	0.8563808611775058	393.4639938495024	37.5
95	668.0	0.8667203273432635	391.2300192926079	37.5
97	0.0	0.997234054137258	121.42251821884994	37.5
97	4.0	0.9946048780980304	123.58922876155832	37.5
97	8.0	0.9477313024081246	123.95989804004486	37.5
97	12.0	0.8734331932413595	123.1253045578941	37.5
97	16.0	0.8424311891489163	122.97954005645732	37.5
97	20.0	0.8358715135295802	124.5816124259879	37.5
97	24.0	0.8342585253281078	123.61859851857211	37.5
97	28.0	0.8369579818244135	124.65682158125036	37.5
97	32.0	0.8433262496978889	125.27100128767624	37.5
97	36.0	0.8371149627566803	123.547778110969	37.5
97	40.0	0.8377730171553668	123.72115860757756	37.5
97	44.0	0.8470004497542744	123.39999388012174	37.5
97	48.0	0.8497745888381185	125.13989335264732	37.5
97	52.0	0.8526959340393021	123.81216879307507	37.5
97	56.0	0.859086260719546	123.38718613486034	37.5
97	60.0	0.8630639054094719	123.6943906922782	37.5
97	64.0	0.867102758085632	123.87327044824914	37.5
97	68.0	0.8672619400831288	123.16486960497744	37.5
97	72.0	0.8727567000187618	123.19132213956188	37.5
97	76.0	0.8773213482859763	123.27172620102404	37.5
97	80.0	0.8789281915031518	123.73475695927075	37.5
97	84.0	0.8771719511214024	123.56089582925904	37.5
97	88.0	0.884094680629634	122.96636575025514	37.5
97	92.0	0.8894678570006013	123.73288708086989	37.5
97	96.0	0.8848804676185257	122.9538017075366	37.5
97	100.0	0.8925323863618256	123.62803245126882	37.5
97	104.0	0.8948492994473538	123.35995826742004	37.5
97	108.0	0.892981906611215	123.45276990979517	37.5
97	112.0	0.8970127213495314	123.91882545458448	37.5
97	116.0	0.9002844061846298	124.02411582421826	37.5
97	120.0	0.898658853827887	122.71702882763446	37.5
97	124.0	0.9033447474940974	123.23970870580698	37.5
97	128.0	0.9044759737030682	123.14266884071668	37.5
97	132.0	0.9056258770621096	123.00979108918732	37.5
97	136.0	0.9022984409402288	123.40900406067946	37.5
97	140.0	0.9047710142848412	123.35948078926003	37.5
97	144.0	0.9216541274569088	124.55341514361658	37.5
97	148.0	0.9144628884301015	123.09451996655794	37.5
97	152.0	0.9151263534795048	123.5917222826427	37.5
97	156.0	0.9179916672304764	122.05236128564736	37.5
97	160.0	0.9178580497834127	122.83663679603936	37.5
97	164.0	0.9180647310511447	123.44153072190691	37.5
97	168.0	0.915089117289577	123.26096482560536	37.5
97	172.0	0.9198669399924859	123.22064472252868	37.5
97	176.0	0.8876749569207534	117.27410009798872	37.5
97	180.0	0.8870278739232108	117.87082821010426	37.5
97	184.0	0.8853969889539828	117.6664094951154	37.5
97	188.0	0.891661439966829	117.9336807497549	37.5
97	192.0	0.8916081498727149	117.98161281974814	37.5
97	196.0	0.8883468641583959	117.16820544939478	37.5
97	200.0	0.8910948864474341	118.00106729924906	37.5
97	204.0	0.8951502051904389	118.41513453651564	37.5
97	208.0	0.8921680882429137	117.32464406255244	37.5
97	212.0	0.8918112294282927	118.04809644810712	37.5
97	216.0	0.8934925991565438	117.01291977507914	37.5
97	220.0	0.8909822233183922	117.04756846613422	37.5
97	224.0	0.8929730926727435	117.56065028749208	37.5
97	228.0	0.8930325678231366	117.44805364192614	37.5
97	232.0	0.8941045109889169	117.12316681125216	37.5
97	236.0	0.8956857576661627	117.82836089188191	37.5
97	240.0	0.8906355495458472	117.41606366252176	37.5
97	244.0	0.8888676554548617	117.65138123690372	37.5
97	252.0	0.8910242880308991	117.39508941507776	37.5
97	256.0	0.89161827304153	116.834498407613	37.5
97	260.0	0.8846100856930611	115.92968769566602	37.5
97	264.0	0.8914872408741008	117.32802585062448	37.5
97	268.0	0.889014869654686	118.2458495001365	37.5
97	272.0	0.8944888974334858	118.72392626878744	37.5
97	276.0	0.8910196138194948	118.0368686842136	37.5
97	280.0	0.885690419021593	117.68703976507877	37.5
97	284.0	0.8888807880194759	117.72616039095476	37.5
97	288.0	0.8936927394422909	118.58684151871802	37.5
97	292.0	0.8975684922146311	119.47029722070148	37.5
97	296.0	0.8986568494217685	120.31313116953544	37.5
97	300.0	0.8986027789453395	119.7849493584074	37.5
97	304.0	0.8979887061197185	120.20424948932434	37.5
97	308.0	0.8979387716695585	120.17137896709836	37.5
97	312.0	0.9048522146282424	120.12640800575564	37.5
97	316.0	0.9005160823388297	120.17789083283314	37.5
97	320.0	0.9038345901128237	120.68228684707788	37.5
97	324.0	0.9067535161288311	119.588609919407	37.5
97	328.0	0.9020770591118784	118.549111025139	37.5
97	332.0	0.9082911754654118	120.66847511865264	37.5
97	336.0	0.9095726512827501	119.80968222887752	37.5
97	340.0	0.9113455338437983	120.63776021274953	37.5
97	344.0	0.910231782221929	119.79806110799812	37.5
97	348.0	0.9113270848316694	120.05871347386928	37.5
97	352.0	0.9152173267023234	119.81466825583666	37.5
97	356.0	0.9169508259692116	120.08538716694684	37.5
97	360.0	0.9194303187036832	120.37334974103705	37.5
97	364.0	0.9248767209485343	120.4733768149286	37.5
97	368.0	0.9253239680712149	119.89061464891503	37.5
97	372.0	0.9261191096298901	120.70977491397544	37.5
97	376.0	0.9464170457483623	120.851958122093	37.5
97	380.0	0.9815002872946614	121.22963912363912	37.5
97	384.0	0.9955354992593756	121.34581446932644	37.5
97	388.0	0.9807535074680104	121.2902759262208	37.5
97	392.0	0.9163602187442583	119.66410689220842	37.5
97	396.0	0.8654460315296075	117.79409443465606	37.5
97	400.0	0.8533661135036797	117.34069504131855	37.5
97	404.0	0.844095935989905	115.32818017035017	37.5
97	408.0	0.838284568972353	114.33661899295858	37.5
97	412.0	0.837937855127826	115.49644884666318	37.5
97	416.0	0.8341931485821533	115.3993643306146	37.5
97	420.0	0.8375372528960771	114.22707997019668	37.5
97	424.0	0.8393937664285418	113.7960081346002	37.5
97	432.0	0.8452128632722542	115.2173001797072	37.5
97	436.0	0.8457735259580376	114.4840188095331	37.5
97	440.0	0.8530906346754896	116.48323112251607	37.5
97	448.0	0.8491763350580349	114.93795131380983	37.5
97	452.0	0.8547862273978635	115.99969439540212	37.5
97	456.0	0.8570007543236732	116.11192169324076	37.5
97	460.0	0.8595322465330626	117.22027781827852	37.5
97	464.0	0.8607006449529679	116.40219626480652	37.5
97	468.0	0.864335623768409	116.26757670603035	37.5
97	472.0	0.8635758795773347	116.2005615866504	37.5
97	476.0	0.8682448389473111	117.41925872678053	37.5
97	484.0	0.8691282777765442	116.04614677268104	37.5
97	488.0	0.8754671512494906	116.60078354547566	37.5
97	492.0	0.8761769449956567	117.7640821503324	37.5
97	496.0	0.8779685827450071	118.2179542587534	37.5
97	500.0	0.8786280678446041	117.81682465189331	37.5
97	504.0	0.8786654841882284	116.8094619916399	37.5
97	508.0	0.8841169068926391	116.9996990453294	37.5
97	512.0	0.8873144814205632	117.94649890542756	37.5
97	516.0	0.8830942098921735	116.11811849652928	37.5
97	520.0	0.8902258737588551	117.44297803250043	37.5
97	524.0	0.8828484875371938	116.70047040860813	37.5
97	528.0	0.8893024153761044	116.97201645970554	37.5
97	532.0	0.8845635797994452	117.2558257608304	37.5
97	536.0	0.8868234989632398	117.3038346393892	37.5
97	540.0	0.8901439316802774	117.57797861320556	37.5
97	544.0	0.8934790876103235	116.51521068228348	37.5
97	548.0	0.8929496342403842	117.381934894934	37.5
97	552.0	0.8870183484737716	117.28031662807858	37.5
97	556.0	0.8887671432340324	117.25982990348166	37.5
97	560.0	0.8888561428486734	117.4547376087082	37.5
97	564.0	0.8912162631017049	116.90254472381037	37.5
97	568.0	0.891201419842973	116.78096729221936	37.5
97	572.0	0.8923753589773141	117.39743812725644	37.5
97	576.0	0.8910165152830699	117.52734657666316	37.5
97	580.0	0.8929521595822681	118.02816800544127	37.5
97	584.0	0.8998185194746181	118.00067189547988	37.5
97	588.0	0.8971261844933691	118.04621002313073	37.5
97	592.0	0.8990012451121854	117.58420770862894	37.5
97	596.0	0.8987734355197097	116.12936005871384	37.5
97	600.0	0.8997497298264235	118.42773183278145	37.5
97	604.0	0.8966979507509187	117.47703104216686	37.5
97	608.0	0.8945615081053367	117.49549707164148	37.5
97	612.0	0.8927431492913191	116.83340469752716	37.5
97	616.0	0.888531722095832	117.8261597878748	37.5
97	620.0	0.8925959892227148	118.33250400521752	37.5
97	624.0	0.8948522405896292	117.05659783145256	37.5
97	628.0	0.8875463113752716	116.9469760828846	37.5
97	632.0	0.8949595892066666	116.78551235708105	37.5
97	636.0	0.8935964794224339	117.50532485722412	37.5
97	640.0	0.8950547638595912	116.97205320898296	37.5
97	644.0	0.893037875784656	116.93173196149198	37.5
97	648.0	0.8924759845231597	116.81969754133752	37.5
97	652.0	0.8894469926112509	116.90146835856724	37.5
97	656.0	0.8919876413064689	117.69397647663892	37.5
97	660.0	0.894854281707376	116.94976264384944	37.5
102	0.0	1.0174567856971692	527.0667417816853	37.5
102	4.0	1.0567861945191972	519.6135587864184	37.5
[truncated: 16,178 more rows]
