# Supplementary material for: Mechanistic origins of temperature scaling in the early embryonic cell cycle
Source: Nat Commun. 2025 Aug 28;16:8045. doi: 10.1038/s41467-025-62918-0 (PMC12394406; doi:10.1038/s41467-025-62918-0)
Supplement: Supplementary file 12 — Source Data [file 41467_2025_62918_MOESM12_ESM.zip › Source_Data_NatComm/Fig4/09-20-24/Pos39_processed_spots.csv]

TRACK_ID	TIME	RATIO	POSITION_X	RADIUS
0	0.0	0.9820147558663681	1199.309458325459	37.5
0	4.0	1.0330460404293573	1256.868174666443	37.5
0	8.0	1.0004964801332894	1260.2818285230628	37.5
0	12.0	0.9781086681510525	1260.1012901302922	37.5
0	16.0	0.9714857234910839	1242.6262528587029	37.5
0	20.0	0.9700764350389162	1237.48430602623	37.5
0	24.0	0.974435654620462	1240.9634267084814	37.5
0	28.0	0.9716033130042796	1235.9082226439248	37.5
0	32.0	0.9831417637429782	1239.2963971760698	37.5
0	36.0	0.9929123363854402	1234.9640116622495	37.5
0	40.0	0.9982453430322968	1235.5137244784582	37.5
0	44.0	1.0031397488054206	1235.1816048699582	37.5
0	48.0	1.0113920356287027	1232.5770013975564	37.5
0	52.0	1.0175999549015684	1232.211382861269	37.5
0	56.0	1.0181831645886175	1232.3841153609385	37.5
0	60.0	1.0237645929390595	1232.4380112868566	37.5
0	64.0	1.0250180729964005	1231.7188687803296	37.5
0	68.0	1.0303136212921409	1231.8626296955072	37.5
0	72.0	1.0335137130085807	1230.1496847992346	37.5
0	76.0	1.0364694149967295	1232.0307064657777	37.5
0	80.0	1.0458628288663865	1232.393087701093	37.5
0	84.0	1.0457078489090017	1231.9920630658628	37.5
0	88.0	1.0452919091055055	1230.451108505364	37.5
0	92.0	1.0604663171259154	1231.4244416823929	37.5
0	96.0	1.0635034390022544	1232.8011337810565	37.5
0	100.0	1.056648642756521	1233.519040027317	37.5
0	104.0	1.0636837412704667	1233.6966181736582	37.5
0	108.0	1.0619581898788022	1234.1278613909865	37.5
0	112.0	1.0720091538870176	1232.8029127289512	37.5
0	116.0	1.0699112040546697	1234.9463627596815	37.5
0	120.0	1.078150822671706	1235.186069483694	37.5
0	124.0	1.0703291067250331	1239.8509682579495	37.5
0	128.0	1.0760637241238957	1235.072259994239	37.5
0	132.0	1.0802579968968098	1236.8802851970352	37.5
0	136.0	1.0711321580509172	1243.5781467757586	37.5
0	140.0	1.0734221158862012	1243.505158182768	37.5
0	144.0	1.0623702674743234	1244.2644912655485	37.5
0	148.0	1.083543266247632	1245.140280851768	37.5
0	152.0	1.0792351176229462	1244.5398339290373	37.5
0	156.0	1.090418728523047	1232.3592544066607	37.5
0	160.0	1.086808163649675	1231.7814581554103	37.5
0	164.0	1.0906082132898314	1232.6417652668313	37.5
0	168.0	1.0887522600133428	1233.3097817154992	37.5
0	172.0	1.0930413752502646	1234.2942630223724	37.5
0	176.0	1.0853082847218236	1234.33849239831	37.5
0	180.0	1.0839354401237626	1233.8236161232755	37.5
0	184.0	1.0827520723517663	1234.1080478221422	37.5
0	188.0	1.0792564057678953	1233.128534719886	37.5
0	192.0	1.0868096521262092	1233.912090326144	37.5
0	196.0	1.0815906152507955	1232.9875079832552	37.5
0	200.0	1.087327027528982	1233.81881269628	37.5
0	204.0	1.0884136358346472	1233.0649286218704	37.5
0	208.0	1.0876847106973773	1232.985194990329	37.5
0	212.0	1.0841798616149336	1230.2037135113635	37.5
0	216.0	1.0898552479960932	1230.9125545437028	37.5
0	220.0	1.0819668093614938	1231.7746820869652	37.5
0	224.0	1.0868026344355102	1235.046051992087	37.5
0	228.0	1.0809269838803166	1234.6678660284974	37.5
0	232.0	1.068308127780064	1234.0982494232903	37.5
0	236.0	1.067715743535162	1232.8719126382834	37.5
0	240.0	1.067867245725593	1231.4430974583374	37.5
0	244.0	1.0610045416057352	1225.6206170640469	37.5
0	248.0	1.0626359087927078	1225.33683997172	37.5
0	252.0	1.0641292003354257	1225.8591570480962	37.5
0	256.0	1.0662591797961494	1225.1675311557904	37.5
0	260.0	1.0657592188300788	1225.774406007789	37.5
0	264.0	1.0574661259524456	1224.3945008890273	37.5
0	268.0	1.0529433461784108	1222.3373973951796	37.5
0	272.0	1.0492435315809545	1225.602370277779	37.5
0	276.0	1.0513701033722362	1226.1118200354445	37.5
0	280.0	1.0529000468710121	1225.9422742771774	37.5
0	284.0	1.0445416620063632	1226.4972252041644	37.5
0	288.0	1.0499442527429677	1225.7061459978306	37.5
0	292.0	1.047209510941639	1225.5363337789925	37.5
0	296.0	1.0491231684246645	1225.5639133951954	37.5
0	300.0	1.0468479937685966	1225.878032207989	37.5
0	304.0	1.0485313864432309	1225.699739909016	37.5
0	308.0	1.0491352762616257	1225.335986701495	37.5
0	312.0	1.0484488819605189	1225.616131084743	37.5
0	316.0	1.0457462138723337	1225.6978701526991	37.5
0	320.0	1.049994515114185	1225.563816071304	37.5
0	324.0	1.0541244323588612	1225.383899618945	37.5
0	328.0	1.0466063891836705	1225.0841809665535	37.5
0	332.0	1.0476997608027319	1225.2029459155056	37.5
0	336.0	1.0476940939949368	1225.5387300738948	37.5
0	340.0	1.0438584148364518	1225.5456628383265	37.5
0	344.0	1.0488462843981596	1229.1210789573695	37.5
0	348.0	1.0467405567554062	1228.1391113677562	37.5
0	352.0	1.0436073517440754	1229.828974992819	37.5
0	356.0	1.0501007348677418	1239.6291574953343	37.5
0	360.0	1.0520584059133293	1241.7626194552186	37.5
0	364.0	1.0482353429356024	1241.7775779189378	37.5
0	368.0	1.0530967385368044	1242.728860439725	37.5
0	372.0	1.0522440187516429	1244.5325357251922	37.5
0	376.0	1.0509701006183712	1242.5251877438393	37.5
0	380.0	1.047775219391417	1244.3661706513144	37.5
0	384.0	1.0436742362586002	1246.269347096249	37.5
0	388.0	1.051108682415838	1247.3564430815204	37.5
0	392.0	1.0471418470029576	1246.5491875022524	37.5
0	396.0	1.0493681776668309	1245.5041671704148	37.5
0	400.0	1.04940402719819	1244.5155964413518	37.5
0	404.0	1.0486233106879523	1245.9157558218344	37.5
0	408.0	1.0520490109316378	1245.5956644225992	37.5
0	412.0	1.0501599694449961	1244.4610962204051	37.5
0	416.0	1.0508611729380624	1246.3987993213952	37.5
0	420.0	1.0515832386516812	1245.197856065362	37.5
0	424.0	1.0467916691956414	1245.4886281248114	37.5
0	428.0	1.0479896120449026	1246.0691333707005	37.5
0	432.0	1.0495266570227442	1246.5004987925415	37.5
0	436.0	1.0477352933891877	1247.1336380847963	37.5
0	440.0	1.0470102701634922	1248.42751262442	37.5
0	444.0	1.0491449319181054	1250.7992101162322	37.5
0	448.0	1.0500072323337164	1250.3348661416703	37.5
0	452.0	1.0462176997827874	1251.9696455807748	37.5
0	456.0	1.0474521905371315	1254.3428134279343	37.5
0	460.0	1.0487493199786206	1252.9788161426252	37.5
0	464.0	1.0499892473964254	1251.55649682585	37.5
0	468.0	1.0523004316306752	1252.0860525029875	37.5
0	472.0	1.0487569796363867	1253.707126994041	37.5
0	476.0	1.0486960617606944	1254.972577440287	37.5
0	480.0	1.045210175968504	1256.2419628000528	37.5
0	484.0	1.0443078758936006	1255.1884231630006	37.5
0	488.0	1.0500217351228858	1252.9361395044125	37.5
0	492.0	1.0462510097857467	1250.8663985120274	37.5
0	496.0	1.0401470453779487	1251.990785220736	37.5
0	500.0	1.0429564256820485	1248.961044183057	37.5
0	504.0	1.0443819280143432	1251.948206726148	37.5
0	508.0	1.0464943748857245	1254.4727199342692	37.5
0	512.0	1.0425228311662105	1252.8615561832023	37.5
0	516.0	1.043510486994343	1254.9733514885684	37.5
0	520.0	1.039534963325023	1252.3996635221886	37.5
0	524.0	1.0447704221825136	1254.153270287772	37.5
0	528.0	1.0441672166361782	1253.8991103783062	37.5
0	532.0	1.0431792826085835	1253.2273331490085	37.5
0	536.0	1.0437153572038111	1256.2872780927378	37.5
0	540.0	1.0442229478445437	1261.3373741049552	37.5
0	544.0	1.0505031305197723	1263.398605114834	37.5
0	548.0	1.0482548530408253	1264.2638274638384	37.5
0	552.0	1.043670735216837	1261.503002793309	37.5
0	556.0	1.0465712641753202	1259.3939179303438	37.5
0	560.0	1.0453707540051393	1259.1656693211862	37.5
0	564.0	1.045225242686509	1259.2270380484836	37.5
0	568.0	1.0472650619771144	1258.6792907973258	37.5
0	572.0	1.0470350352537778	1257.74986224839	37.5
0	576.0	1.0481530409412467	1260.6150649100073	37.5
0	580.0	1.0434316538680628	1261.19895849542	37.5
0	584.0	1.0439193187470208	1262.2542804167508	37.5
0	588.0	1.0446461968182486	1259.332131075753	37.5
0	592.0	1.042338298130441	1256.4286273265195	37.5
0	596.0	1.0402611845059018	1256.4852382626286	37.5
0	600.0	1.0402871752073488	1255.301566671883	37.5
0	604.0	1.0373785902389976	1252.677211985747	37.5
0	608.0	1.0388404323744242	1253.977719129818	37.5
0	612.0	1.0365093043063758	1251.930189227297	37.5
0	616.0	1.0412700305889522	1253.497473118939	37.5
0	620.0	1.0333496743176727	1253.6531868316451	37.5
0	624.0	1.039095815362052	1255.4604935561742	37.5
0	628.0	1.033303717740043	1253.890746141048	37.5
0	632.0	1.0379116711781005	1254.1390975128782	37.5
0	636.0	1.028750324936879	1253.2453096746913	37.5
0	640.0	1.0361118833859027	1254.0277124643117	37.5
0	644.0	1.0355274070151255	1253.591772018527	37.5
0	648.0	1.0320462035168245	1252.3171588656812	37.5
0	652.0	1.0303580584507888	1253.3797166961804	37.5
0	656.0	1.0312724884050373	1257.0205699632495	37.5
0	660.0	1.037165367337367	1255.0827372095955	37.5
0	664.0	1.0372811800432622	1253.7424641281768	37.5
0	668.0	1.0304963060529462	1255.9634767879088	37.5
3	0.0	1.0405359670989989	835.4795556605693	37.5
3	4.0	0.9904288767871099	812.075763372453	37.5
3	8.0	0.995204591957688	838.0454115492854	37.5
3	12.0	0.9799327536871625	842.0731347997223	37.5
3	16.0	0.9580673611868373	852.8063767813564	37.5
3	20.0	0.9529364870478221	851.0826462034795	37.5
3	24.0	0.9572927207113824	874.8301286438433	37.5
3	28.0	0.9476469186766092	874.2475002937374	37.5
3	32.0	0.9492934308280465	873.8640542663665	37.5
3	36.0	0.9534414845027281	873.0868090853012	37.5
3	40.0	0.961121340432822	871.9339605262782	37.5
3	44.0	0.9591601191296049	871.8428022094511	37.5
3	48.0	0.962565951184559	872.1171299841786	37.5
3	52.0	0.9680977527673265	871.312150727906	37.5
3	56.0	0.9748602172607355	870.7614165884189	37.5
3	60.0	0.9793165999880455	870.3568639641667	37.5
3	64.0	0.9827467019329936	871.0337661098813	37.5
3	68.0	0.9901517852500017	870.421495229094	37.5
3	72.0	0.9945578073052548	866.6979861882544	37.5
3	76.0	0.9950743778901645	869.1663622778472	37.5
3	80.0	0.9984953493620281	867.9694456396611	37.5
3	84.0	1.000496259135418	867.461384023933	37.5
3	88.0	1.001150931377326	865.4905600376322	37.5
3	92.0	1.0056718517220802	865.1900993555096	37.5
3	96.0	1.0077119627004232	865.6674554287515	37.5
3	100.0	1.011742178645551	865.2102737891631	37.5
3	104.0	1.0205799918672784	865.28289395846	37.5
3	108.0	1.0189053529628465	864.5388462098617	37.5
3	112.0	1.0239933771358587	867.6094264301429	37.5
3	116.0	1.0226777401090372	873.8542349658475	37.5
3	120.0	1.0351822576756842	874.4117086996027	37.5
3	124.0	1.0292185075046902	873.8004237542978	37.5
3	128.0	1.0347849840749845	868.7753839795246	37.5
3	132.0	1.0395740177704043	867.0440397949395	37.5
3	136.0	1.0390085102374351	861.4713351883971	37.5
3	140.0	1.0385030401172275	862.4374437743834	37.5
3	144.0	1.0322024509263672	868.3091182558171	37.5
3	148.0	1.0408350756247566	872.2798890030608	37.5
3	152.0	1.0460965527736334	871.2947257834148	37.5
3	156.0	1.045110913415051	872.01982983168	37.5
3	160.0	1.046353733794976	873.4830834475828	37.5
3	164.0	1.0504899516712147	873.9877138978242	37.5
3	168.0	1.0566103956341326	871.8465455507963	37.5
3	172.0	1.0489531638142577	870.3696211696118	37.5
3	176.0	1.051309433681122	870.835041757191	37.5
3	180.0	1.0519990410379947	869.3128210911107	37.5
3	184.0	1.0522743174111289	868.3195469484245	37.5
3	188.0	1.0542283001946477	865.9603652456499	37.5
3	192.0	1.0505566109208277	865.3642407717948	37.5
3	196.0	1.0493668235486604	867.0503149451812	37.5
3	200.0	1.059266034756921	869.0699304867903	37.5
3	204.0	1.0580085882380494	866.632281083189	37.5
3	208.0	1.051873674212648	869.6691644342154	37.5
3	212.0	1.0506006980857092	869.6989067319981	37.5
3	216.0	1.056398974216281	869.5134743454993	37.5
3	220.0	1.048738542828915	868.1396514876319	37.5
3	224.0	1.0504517776682787	868.1107106912473	37.5
3	228.0	1.0493253573400831	868.6816842987404	37.5
3	232.0	1.0468877386463464	866.2950945962209	37.5
3	236.0	1.0510637820333903	860.589487829904	37.5
3	240.0	1.0477036473924335	859.7985782246164	37.5
3	244.0	1.048043773535938	855.3686879089249	37.5
3	248.0	1.0537239518095174	854.182855729745	37.5
3	252.0	1.0485048944689153	851.3250277578566	37.5
3	256.0	1.0574560192027702	849.6252061728246	37.5
3	260.0	1.0608997258127422	849.9969900469829	37.5
3	264.0	1.0474725812709864	845.1039780994745	37.5
3	268.0	1.0355569332222707	835.1043700916639	37.5
3	272.0	1.0326185692097882	838.249189077247	37.5
3	276.0	1.0322883469447697	841.400914879617	37.5
3	280.0	1.031217828003067	840.4187660996714	37.5
3	284.0	1.0269607999675636	838.0884954130399	37.5
3	288.0	1.0248302877274948	836.7414288956794	37.5
3	292.0	1.020689666720635	838.2478170391954	37.5
3	296.0	1.0225000071327197	838.3491046927716	37.5
3	300.0	1.0230374659509252	838.407620780951	37.5
3	304.0	1.0202290616066223	837.5606578612102	37.5
3	308.0	1.0232096633381722	838.7836700283515	37.5
3	312.0	1.0203786018939929	840.0924845167199	37.5
3	316.0	1.0232632686262941	840.6838164697158	37.5
3	320.0	1.0224263701369372	839.6714982116467	37.5
3	324.0	1.0225148229838774	838.7505355730871	37.5
3	328.0	1.0239926945170585	839.7492513368416	37.5
3	332.0	1.0237597078884804	837.4901633118802	37.5
3	336.0	1.0200525372320752	834.4583987308245	37.5
3	340.0	1.0228893925412155	823.4967172322973	37.5
3	344.0	1.0207852312106471	815.8560314041669	37.5
3	348.0	1.0239222995963402	811.6881569982744	37.5
3	352.0	1.0195417110276401	794.3613493471606	37.5
3	356.0	1.0072830069132817	760.8024937595067	37.5
3	360.0	1.0119048306913563	746.1237994484976	37.5
3	364.0	0.998430551057779	735.5320436809303	37.5
3	368.0	1.0125721806574253	740.13872750706	37.5
3	372.0	1.0080589010824434	739.7134755251251	37.5
3	376.0	1.0147397375857108	739.0659542394521	37.5
3	380.0	1.0145729273774382	737.8076724318748	37.5
3	384.0	1.016870928698121	735.7430538290324	37.5
3	388.0	1.013102185877068	731.0206954769225	37.5
3	392.0	1.0129963495403351	728.0972888289737	37.5
3	396.0	1.011690675394401	724.5060654477262	37.5
3	400.0	1.013619217714453	719.6981217418015	37.5
3	404.0	1.012906764191583	715.4992266401384	37.5
3	408.0	1.0077785173396945	711.7174569339452	37.5
3	412.0	1.0107621625622727	714.5590863149115	37.5
3	416.0	1.0127637746797458	711.1217934061439	37.5
3	420.0	1.0132467888251138	706.2547370380739	37.5
3	424.0	1.0117083266346367	704.7876696763267	37.5
3	428.0	1.0069194940642539	704.2120043176161	37.5
3	432.0	1.0148106515124864	702.3479598369212	37.5
3	436.0	1.0162968471236935	699.5023286040755	37.5
3	440.0	1.0119129029110394	698.0950085891504	37.5
3	444.0	1.0065502292117467	683.49064163867	37.5
3	448.0	1.010216162692266	682.4958682259295	37.5
3	452.0	1.0158949102649348	681.9509932423753	37.5
3	456.0	1.0115420772939026	680.2106032530917	37.5
3	460.0	1.0163852955347217	678.8299705575791	37.5
3	464.0	1.008597479740816	676.0132733587226	37.5
3	468.0	1.0188465883663465	676.396218219308	37.5
3	472.0	1.014916046278665	674.4705060972477	37.5
3	476.0	1.0077203065470948	674.7045372075797	37.5
3	480.0	1.0091180328165332	673.6193115543616	37.5
3	484.0	1.015161218930273	673.3234153031827	37.5
3	488.0	1.0129014233533644	674.9952618921728	37.5
3	492.0	1.0135157238168468	674.7578110183026	37.5
3	496.0	1.0131474188948597	676.1154847491532	37.5
3	500.0	1.0078368747342044	675.2737462649443	37.5
3	504.0	1.017066205763331	674.2925833634448	37.5
3	508.0	1.0155726675814498	673.2976351515506	37.5
3	512.0	1.013943056736589	673.2906402808699	37.5
3	516.0	1.0147483427652781	673.8189638454697	37.5
3	520.0	1.0063745639038366	672.3868524325677	37.5
3	524.0	1.0140349102760577	672.9233146737655	37.5
3	528.0	1.0128251191038842	673.3551888378834	37.5
3	532.0	1.0143290293936402	670.6761193671481	37.5
3	536.0	1.018262347867998	664.8324036999182	37.5
3	540.0	1.0095373449393514	665.1351641494168	37.5
3	544.0	1.0102738532733513	666.388816253236	37.5
3	548.0	1.0059760632682653	663.2768768022789	37.5
3	552.0	1.007215241864054	660.5995352978242	37.5
3	556.0	1.0027550022737437	659.5155090591528	37.5
3	560.0	1.0026479433380509	657.1667700458864	37.5
3	564.0	1.0059983162231574	657.3483649363341	37.5
3	568.0	1.0069128297631922	662.1328820401085	37.5
3	572.0	1.0054081581269516	658.1505425790133	37.5
3	576.0	1.00789883584119	657.6015072857984	37.5
3	580.0	1.012825060747574	656.4351737936428	37.5
3	584.0	1.0017181228918175	655.366289602815	37.5
3	588.0	1.0118133921503318	656.8803687659714	37.5
3	592.0	1.0048810054373059	657.5398830705866	37.5
3	596.0	1.0097933395384842	652.1276731097824	37.5
3	600.0	1.0010309302842089	646.5068318994533	37.5
3	604.0	1.0043476947042858	645.713056900515	37.5
3	608.0	0.9992826328071625	644.1587641728356	37.5
3	612.0	1.0040037732411835	643.6732051399773	37.5
3	616.0	1.00342323034228	649.5398336264701	37.5
3	620.0	1.0095658891884294	651.383392209669	37.5
3	624.0	1.00517505159866	653.4924233114684	37.5
3	628.0	1.0097804093098897	651.249157775877	37.5
3	632.0	1.0073659159454182	652.0505388790306	37.5
3	636.0	1.008655585276983	650.954627756858	37.5
3	640.0	1.0099603159872257	650.5351967903305	37.5
3	648.0	1.0112998612666293	652.0656838942039	37.5
3	652.0	1.007285011876192	651.1666466266388	37.5
3	656.0	1.009211108998324	654.8516932683832	37.5
3	660.0	1.0127606354502001	653.4901078847522	37.5
3	664.0	1.007383238537899	652.5175001320912	37.5
4	0.0	1.0989484096967912	1527.7410990726064	37.5
4	4.0	1.0863350851545182	1549.1739727642964	37.5
4	8.0	0.9970482096863318	1548.737735796358	37.5
4	12.0	0.9526306640266183	1545.080134325489	37.5
4	16.0	0.9302027572496816	1533.1392379112845	37.5
4	20.0	0.9203364044686976	1524.3790473720724	37.5
4	24.0	0.9234834470440099	1518.9153835726952	37.5
4	28.0	0.9290748551316264	1511.2654532460335	37.5
4	32.0	0.9371690013287037	1508.6248243957502	37.5
4	36.0	0.9417879750136889	1500.359996140278	37.5
4	40.0	0.9533382003688866	1501.7067618175688	37.5
4	44.0	0.950492374994943	1502.226779287755	37.5
4	48.0	0.96455972350694	1499.678393179814	37.5
4	52.0	0.9651465918344126	1499.0079721123163	37.5
4	56.0	0.9766939557877891	1501.6565065484224	37.5
4	60.0	0.9787508302818912	1500.7092628729563	37.5
4	64.0	0.9843432268537733	1499.064071538861	37.5
4	68.0	0.9883909346714874	1498.801428637253	37.5
4	72.0	0.9881185240319936	1498.2777212175752	37.5
4	76.0	0.9938835411719376	1500.312781934101	37.5
4	80.0	0.9982292249702349	1497.5459769790605	37.5
4	84.0	0.9988331056321733	1500.3767516276507	37.5
4	88.0	1.003789984859522	1500.2237480961987	37.5
4	92.0	1.0018609006036678	1499.6581965611217	37.5
4	96.0	1.0069443318297542	1499.3004891010276	37.5
4	100.0	1.0143009126882494	1502.040793424408	37.5
4	104.0	1.0172896677173506	1502.0214223350897	37.5
4	108.0	1.0159036255017109	1499.3729703965366	37.5
4	112.0	1.0211049985083265	1501.9435524663377	37.5
4	116.0	1.022362683473711	1503.8712641823809	37.5
4	120.0	1.0315020477306587	1504.1241836363715	37.5
4	124.0	1.0272679222184589	1507.3089849663625	37.5
4	128.0	1.0224247343222015	1505.0961740468267	37.5
4	132.0	1.0284212908949848	1505.687842647126	37.5
4	136.0	1.0286356047053111	1510.160545783683	37.5
4	140.0	1.034076659133585	1511.3131330860056	37.5
4	144.0	1.0248289414263883	1512.0760139611696	37.5
4	148.0	1.0348037309642097	1511.0046919269787	37.5
4	152.0	1.0429587209691076	1512.6908480397765	37.5
4	156.0	1.0418448500921709	1510.8132388054953	37.5
4	160.0	1.0383880894166142	1513.3148009191648	37.5
4	164.0	1.0415802120769855	1510.09296530265	37.5
4	168.0	1.0419435268839752	1512.1341274768586	37.5
4	172.0	1.0522899084674215	1513.6540891888865	37.5
4	176.0	1.0475125328130566	1515.8956074620544	37.5
4	180.0	1.0448267898646488	1512.6639243477134	37.5
4	184.0	1.0533733497024333	1514.3054873710726	37.5
4	188.0	1.055554330997353	1513.5702709330824	37.5
4	192.0	1.0546713232219154	1514.7244157122766	37.5
4	196.0	1.0608123805866794	1512.5734747394747	37.5
4	200.0	1.069018797786131	1514.5451994829757	37.5
4	204.0	1.081875513200237	1512.2990655303986	37.5
4	208.0	1.139320646802185	1513.855198766664	37.5
4	212.0	1.156265499024015	1512.1633983770116	37.5
4	216.0	1.1363180634478198	1510.694445691997	37.5
4	220.0	1.0221350151649085	1506.8138656347464	37.5
4	224.0	0.9711043016665469	1507.865170053734	37.5
4	228.0	0.9576682980878769	1510.5055954291572	37.5
4	232.0	0.9469180582842621	1510.4142918629518	37.5
4	236.0	0.946157908697938	1509.859688159036	37.5
4	240.0	0.9408470376803447	1512.3692655192606	37.5
4	244.0	0.9506181214212265	1510.2391078241817	37.5
4	248.0	0.951123023592888	1510.3781369222745	37.5
4	252.0	0.9576012321304445	1513.010290479647	37.5
4	256.0	0.9666430485980263	1513.5711342883917	37.5
4	260.0	0.9735375390751091	1513.0291443805013	37.5
4	264.0	0.9705869603817583	1511.672317321936	37.5
4	268.0	0.9692326016881045	1511.564287683285	37.5
4	272.0	0.9734517334876648	1513.284356769698	37.5
4	276.0	0.9771497780028036	1512.3954353632253	37.5
4	280.0	0.9789876251938493	1512.062260038272	37.5
4	284.0	0.9775554623833973	1513.6856574975557	37.5
4	288.0	0.9850032959472514	1510.5136479908774	37.5
4	292.0	0.9788009942113162	1513.9006983144666	37.5
4	296.0	0.9907927078548124	1514.0205566413372	37.5
4	300.0	0.985577095505128	1513.4799233746132	37.5
4	304.0	0.9897523438058451	1514.6888134551912	37.5
4	308.0	0.9929850983720803	1515.4873674067794	37.5
4	312.0	0.9923917164864563	1515.9580740189276	37.5
4	316.0	0.9889078505318278	1513.6554836687835	37.5
4	320.0	0.9922133107170706	1512.7349789443874	37.5
4	324.0	0.9957505184371028	1513.1856154824852	37.5
4	328.0	0.9974764848169319	1509.8551932071257	37.5
4	332.0	1.000062640609762	1513.301554138767	37.5
4	336.0	0.9986774308019244	1512.2334958551105	37.5
4	340.0	0.9984788443294227	1512.2246712012566	37.5
4	344.0	0.9977209318390682	1506.0073507905108	37.5
4	348.0	1.0021569839094344	1507.01987671254	37.5
4	352.0	1.0091813820292088	1510.5651120245377	37.5
4	356.0	1.005332037023756	1511.1973466909897	37.5
4	360.0	1.0076968763920722	1511.256590896728	37.5
4	364.0	1.0069473920307188	1511.7675127247917	37.5
4	368.0	1.0062049571229439	1512.1482932209185	37.5
4	372.0	1.0084551583291974	1511.851127506379	37.5
4	376.0	1.0053624720162984	1511.0611303542903	37.5
4	380.0	1.0079319276275889	1513.5950207996138	37.5
4	384.0	1.0098205256818487	1512.8073206952602	37.5
4	388.0	1.013480045323374	1512.621809224435	37.5
4	392.0	1.0105017630578434	1512.430523496094	37.5
4	396.0	1.0155517158826195	1511.3784379241667	37.5
4	400.0	1.0171798483329002	1513.3676070769998	37.5
4	404.0	1.0130801826935623	1515.1979818383463	37.5
4	408.0	1.022693681232316	1516.4801584034103	37.5
4	412.0	1.0186289507079433	1514.3206301379507	37.5
4	416.0	1.0227206981009633	1516.5149890763676	37.5
4	420.0	1.0234569316035131	1516.9807069181825	37.5
4	424.0	1.0240350076235711	1516.082923422353	37.5
4	428.0	1.0227616266014632	1516.414652177444	37.5
4	432.0	1.0240689178693332	1519.4265146544244	37.5
4	436.0	1.0261885090888119	1519.0375352264969	37.5
4	440.0	1.0261399641227267	1519.566199509969	37.5
4	444.0	1.026574892013483	1519.347453108437	37.5
4	448.0	1.0299708245217696	1520.3546807547273	37.5
4	452.0	1.0333144974276998	1522.7973923610791	37.5
4	456.0	1.0294632274792037	1525.4502898508254	37.5
4	460.0	1.0271990990828073	1526.609595478319	37.5
4	464.0	1.0285315706867055	1525.807252535625	37.5
4	468.0	1.0352885057744103	1526.409313459125	37.5
4	472.0	1.0361472072749165	1527.6357156438896	37.5
4	476.0	1.0360784764196183	1527.3763588988452	37.5
4	480.0	1.0366090271566972	1528.4158624967472	37.5
4	484.0	1.0395109776596345	1529.7229189935588	37.5
4	488.0	1.0406203899851831	1527.499103851892	37.5
4	492.0	1.0397807194409678	1528.8618613883311	37.5
4	496.0	1.0427695785210445	1529.1874833915865	37.5
4	500.0	1.0438436655404704	1529.813753203952	37.5
4	504.0	1.0406191466418364	1529.519253374582	37.5
4	508.0	1.0415173354874776	1530.2426945332918	37.5
4	512.0	1.0495026183516223	1532.453603922101	37.5
4	516.0	1.0479975938456998	1531.8432053256597	37.5
4	520.0	1.049226768843846	1532.817711567615	37.5
4	524.0	1.0494064076666456	1532.434542542702	37.5
4	528.0	1.0509460967879014	1533.0601955692173	37.5
4	532.0	1.056718215406911	1533.184804272337	37.5
4	536.0	1.0541906819664832	1532.2182112910816	37.5
4	540.0	1.0535707930948954	1534.2916199227002	37.5
4	544.0	1.0583572108119201	1535.5612229145493	37.5
4	548.0	1.059771778635349	1535.9891736256748	37.5
4	552.0	1.0707432464530524	1535.691144442655	37.5
4	556.0	1.10249085865382	1536.152211031273	37.5
4	560.0	1.1354784203147765	1533.6823193172286	37.5
4	564.0	1.1354167909385444	1529.7987010690397	37.5
4	568.0	1.0892774357519182	1527.433315954764	37.5
4	572.0	0.987382547527297	1519.238501326623	37.5
4	576.0	0.9629423469130874	1520.2830636298238	37.5
4	580.0	0.9443098555375453	1512.305091807155	37.5
4	584.0	0.9438942967687498	1522.582175005296	37.5
4	588.0	0.9396957306773666	1521.10449764208	37.5
4	592.0	0.9362553320176797	1520.543486790436	37.5
4	596.0	0.9355023099231654	1515.3126099810293	37.5
4	600.0	0.9363263624488886	1511.654345188431	37.5
4	604.0	0.9355139012347206	1516.328887926969	37.5
4	608.0	0.9417468616234393	1515.3090413239363	37.5
4	612.0	0.9404221834704966	1516.912114953284	37.5
4	616.0	0.944956953903701	1524.1266382725587	37.5
4	620.0	0.947059714877921	1525.5138520373544	37.5
4	624.0	0.9516217206539164	1524.6898241026793	37.5
4	628.0	0.9567450034035515	1525.789127975176	37.5
4	632.0	0.958833691483359	1529.6288699324282	37.5
4	636.0	0.9600536579701887	1527.818993919887	37.5
4	640.0	0.9700538099332454	1529.1871762940416	37.5
4	644.0	0.9621523817830183	1531.0167160171372	37.5
4	648.0	0.9669741768316529	1528.1670158080058	37.5
4	652.0	0.9673759904995125	1530.0332522384194	37.5
4	656.0	0.9705755267918756	1529.2514930744626	37.5
4	660.0	0.9720292698075139	1527.2084287380906	37.5
4	664.0	0.977172582369899	1526.6044768753088	37.5
4	668.0	0.9757492638923495	1528.6100941336224	37.5
5	0.0	1.0762350882712197	1148.0380167983617	37.5
5	4.0	1.094819541589836	1167.0161605204378	37.5
5	8.0	1.0726252731183685	1167.5074413723823	37.5
5	12.0	1.0640800474114491	1162.5370577361437	37.5
5	16.0	1.0575157701854863	1141.6297225071842	37.5
5	20.0	1.048954442590136	1132.0285149475935	37.5
5	24.0	1.0649586398226754	1139.1285274973277	37.5
5	28.0	1.0691843446868043	1137.6360870533897	37.5
5	32.0	1.0816308569838202	1138.3415038629946	37.5
5	36.0	1.0913855185237242	1133.2766904856037	37.5
5	40.0	1.0964117135537619	1137.0287756843238	37.5
5	44.0	1.0966607722302264	1135.7994216213312	37.5
5	48.0	1.110109035292171	1129.279826602618	37.5
5	52.0	1.1176752967190673	1129.1074249413723	37.5
5	56.0	1.12893757885318	1133.6001303862918	37.5
5	60.0	1.1303060699476641	1130.6592610710416	37.5
5	64.0	1.1385438763692994	1130.542179674565	37.5
5	68.0	1.1501941125649067	1130.1479533492493	37.5
5	72.0	1.15396402213163	1124.4217494322068	37.5
5	76.0	1.1557686168764398	1130.685800038661	37.5
5	80.0	1.1621239590652623	1129.1215048253198	37.5
5	84.0	1.1607715171550321	1129.7779130200809	37.5
5	88.0	1.1675095068056078	1131.1187518214174	37.5
5	92.0	1.1753070475379046	1132.1045771263514	37.5
5	96.0	1.1727434522749063	1130.1560202342714	37.5
5	100.0	1.1836957405407862	1132.344806882016	37.5
5	104.0	1.1830383851584616	1132.3744282164987	37.5
5	108.0	1.180412541399476	1133.5233328821278	37.5
5	112.0	1.1870019202445456	1131.9539667120498	37.5
5	116.0	1.1920756405575628	1132.1583395836126	37.5
5	120.0	1.1981397700791985	1133.8509996966727	37.5
5	124.0	1.1975672422545065	1137.3199506968658	37.5
5	128.0	1.197403764826556	1135.2524404924743	37.5
5	132.0	1.204009505687495	1134.361610421681	37.5
5	136.0	1.207905525036311	1136.2908505119533	37.5
5	140.0	1.21089120240202	1135.445137219405	37.5
5	144.0	1.1984117833053678	1133.2357991509812	37.5
5	148.0	1.2171501800419762	1135.0099443090137	37.5
5	152.0	1.21932025383761	1133.4859853741273	37.5
5	156.0	1.2161238465554371	1127.219949989351	37.5
5	160.0	1.2155745220982426	1125.463843045107	37.5
5	164.0	1.223081136303534	1127.6315442748332	37.5
5	168.0	1.2301178302915206	1127.6002965906623	37.5
5	172.0	1.231895033617076	1127.9731873450592	37.5
5	176.0	1.2306801731089672	1125.8445801407777	37.5
5	180.0	1.2268096455704158	1124.8633329839165	37.5
5	184.0	1.225223843335278	1127.1787999893709	37.5
5	188.0	1.2245402931199159	1125.235148363838	37.5
5	192.0	1.2323058902027884	1124.050484990359	37.5
5	196.0	1.233789877879882	1125.5985246078135	37.5
5	200.0	1.2357845477438638	1127.315684033817	37.5
5	204.0	1.2290352938965194	1123.7709304676378	37.5
5	208.0	1.2342295572644488	1126.05531646881	37.5
5	212.0	1.2361484259929074	1128.1151999151434	37.5
5	216.0	1.2348396074540815	1128.6403034637842	37.5
5	220.0	1.2290140661401732	1126.8330771019882	37.5
5	224.0	1.2315291209444932	1124.9955208494082	37.5
5	228.0	1.2298290967511936	1126.9301435165069	37.5
5	232.0	1.2299231975126568	1127.1016934833267	37.5
5	236.0	1.2213369236959726	1125.5387926797746	37.5
5	240.0	1.2128063171510863	1122.3492262998434	37.5
5	244.0	1.211547104914746	1110.6113706863769	37.5
5	248.0	1.2075797839563995	1110.9556403804263	37.5
5	252.0	1.2098789589996664	1111.8047872771483	37.5
5	256.0	1.2093889175856622	1110.4978008212256	37.5
5	260.0	1.215134781186527	1112.6577076192575	37.5
5	264.0	1.204642813756789	1108.805509086492	37.5
5	268.0	1.186928902244528	1101.4149881943947	37.5
5	272.0	1.1900947438740097	1109.0583275829342	37.5
5	276.0	1.1835310129156673	1102.8347888430717	37.5
5	280.0	1.1868799062234872	1103.4146795126835	37.5
5	284.0	1.1908144764586606	1101.9443948806838	37.5
5	288.0	1.1822058056695377	1102.203988218468	37.5
5	292.0	1.1809374109346247	1101.7375958852754	37.5
5	296.0	1.1890461161086274	1100.2640828035237	37.5
5	300.0	1.1855408855316933	1096.7899889162816	37.5
5	304.0	1.1894025160331645	1096.428177919067	37.5
5	308.0	1.188112868886542	1095.4900659982552	37.5
5	312.0	1.1891667878698788	1095.5223521931964	37.5
5	316.0	1.1840881504695875	1094.099454366626	37.5
5	320.0	1.1800192237338378	1096.138016562865	37.5
5	324.0	1.1916114254979582	1088.0557840745296	37.5
5	328.0	1.1874614950779185	1098.1000786254765	37.5
5	332.0	1.185278440244423	1093.9241526553792	37.5
5	336.0	1.1891100520395133	1089.7414261896922	37.5
5	340.0	1.1840708499588697	1088.2972381629268	37.5
5	344.0	1.182642008620008	1085.022438837374	37.5
5	348.0	1.178228595117705	1086.5298842011416	37.5
5	352.0	1.1787668894928254	1073.4307896973908	37.5
5	356.0	1.1863240724721242	1046.437049722139	37.5
5	360.0	1.1815684613247255	1037.483360627032	37.5
5	364.0	1.1822859314793532	1035.0604208725624	37.5
5	368.0	1.1850436851836155	1042.537587842165	37.5
5	372.0	1.1797042700264193	1042.2579609579625	37.5
5	376.0	1.1781268699075391	1043.73862308049	37.5
5	380.0	1.1778083305136124	1040.2736852254732	37.5
5	384.0	1.177708558295304	1040.713747676876	37.5
5	388.0	1.178661495807089	1042.7002265382105	37.5
5	392.0	1.1756471257062446	1044.2461842688	37.5
5	396.0	1.1716426065242198	1039.036677502862	37.5
5	400.0	1.1726517835881676	1036.0000219163828	37.5
5	404.0	1.1690455975524259	1037.6784136923047	37.5
5	408.0	1.1669466419197356	1037.073544830265	37.5
5	412.0	1.1723004414455802	1036.403320829564	37.5
5	416.0	1.1708004292395966	1035.1212284057044	37.5
5	420.0	1.1688254503440048	1039.5386096087848	37.5
5	424.0	1.1717089236392018	1034.3193297913365	37.5
5	428.0	1.168222084072156	1033.013342076476	37.5
5	432.0	1.1711718898641224	1025.933203732395	37.5
5	436.0	1.165896778209676	1030.8891169335318	37.5
5	440.0	1.168523349646799	1025.9439438420327	37.5
5	444.0	1.1680317734809091	1026.355696397963	37.5
5	448.0	1.1706503069801883	1023.7910333047928	37.5
5	452.0	1.1695577583935726	1020.9726450682672	37.5
5	456.0	1.1678307589849206	1027.626554798975	37.5
5	460.0	1.170468333812684	1026.742659498357	37.5
5	464.0	1.1643563401637091	1027.76945933688	37.5
5	468.0	1.1638083163437063	1027.7174026273926	37.5
5	472.0	1.1696061273940008	1022.823727814026	37.5
5	476.0	1.1652692173713046	1023.8794251924276	37.5
5	480.0	1.1669083710653496	1024.5241790235114	37.5
5	484.0	1.1703007836935986	1024.5412855738846	37.5
5	488.0	1.1688036849149244	1021.0628098512052	37.5
5	492.0	1.1647121270920415	1021.2989530180045	37.5
5	496.0	1.164345724249466	1018.9677582104968	37.5
5	500.0	1.1624801549544266	1017.3496442226352	37.5
5	504.0	1.1661329811611671	1020.8052281513716	37.5
5	508.0	1.1671410656898737	1017.290768827356	37.5
5	512.0	1.1637095552289567	1019.1291156521352	37.5
5	516.0	1.1603175581259189	1016.2437438245169	37.5
5	520.0	1.1614407750588212	1015.1139451337664	37.5
5	524.0	1.1611284006851825	1016.1458008282046	37.5
5	528.0	1.1548872277503437	1018.446396699396	37.5
5	532.0	1.1575914992532896	1016.047674557332	37.5
5	536.0	1.1613294651705885	1017.5849099429532	37.5
5	540.0	1.1656368760630906	1027.8961857032482	37.5
5	544.0	1.1607598634402327	1024.7307912182885	37.5
5	548.0	1.155019461836883	1025.622452441452	37.5
5	552.0	1.1603153830077038	1022.9131834820168	37.5
5	556.0	1.1606977569963013	1020.2101941108984	37.5
5	560.0	1.1562611141137575	1022.0841543626908	37.5
5	564.0	1.154501234596903	1024.1456358526657	37.5
5	568.0	1.162256010378342	1028.6368878060457	37.5
5	572.0	1.1573890907000908	1025.5169953497957	37.5
5	576.0	1.1660084000227504	1026.9466201630703	37.5
5	580.0	1.1624570748637482	1025.084995201178	37.5
5	584.0	1.1619469776242506	1027.791412189238	37.5
5	588.0	1.1640881252487447	1027.51852327355	37.5
5	592.0	1.1534244737097228	1024.6580733543567	37.5
5	596.0	1.154303665092747	1028.747784594034	37.5
5	600.0	1.1550564345407532	1024.3190825373715	37.5
5	604.0	1.1515244888759049	1026.319265072192	37.5
5	608.0	1.1586533200025404	1023.0335154293996	37.5
5	612.0	1.1560645704162573	1024.0256523245805	37.5
5	616.0	1.1514636050309337	1021.0315292103114	37.5
5	620.0	1.1500114302608553	1024.9553147647348	37.5
5	624.0	1.1525366560480128	1023.5970858712266	37.5
5	628.0	1.1532282435225287	1022.8436786209262	37.5
5	632.0	1.1518397999748362	1024.9454504314624	37.5
5	636.0	1.1489763818264427	1025.2456391927258	37.5
5	640.0	1.1543089549533212	1022.1859929599872	37.5
5	644.0	1.1492678279296344	1026.8211085810572	37.5
5	648.0	1.1527134106062737	1025.1082406368575	37.5
5	652.0	1.1489058339077933	1025.8341629772017	37.5
5	656.0	1.149650981621857	1029.064353694433	37.5
5	660.0	1.1544004790957652	1028.134479282082	37.5
5	664.0	1.1531795055928562	1028.5423274199482	37.5
5	668.0	1.1486042928239248	1021.965753269644	37.5
10	0.0	1.093846535068383	1597.0584481883918	37.5
10	4.0	1.1037608587340109	1596.9235945990442	37.5
10	8.0	1.018269360398945	1604.5722524182572	37.5
10	12.0	0.9595040834325975	1623.509032936393	37.5
10	16.0	0.9303135013226858	1608.042714858222	37.5
10	20.0	0.9232465757517678	1597.9130174346071	37.5
10	24.0	0.9265974159194647	1594.1551081432644	37.5
10	28.0	0.9302531514576039	1588.8262615769456	37.5
10	32.0	0.9255136381027266	1584.4949857131146	37.5
10	36.0	0.9375256294308802	1577.616087793661	37.5
10	40.0	0.9408261609520082	1578.453959483239	37.5
10	44.0	0.942296643919143	1580.3311204732668	37.5
10	48.0	0.9477394809712106	1576.6768202144838	37.5
10	52.0	0.957845778686311	1577.3474454644431	37.5
10	56.0	0.9663308581548925	1576.8823471248447	37.5
10	60.0	0.9678307095098125	1575.9969153955046	37.5
10	64.0	0.9712490007222633	1577.214405701746	37.5
10	68.0	0.9772998856613787	1575.7215688314127	37.5
10	72.0	0.9811917909007589	1572.96110657638	37.5
10	76.0	0.987103767787817	1573.2228545904088	37.5
10	80.0	0.9905520777066487	1572.7952784112183	37.5
10	84.0	0.991650942615415	1574.3874527944306	37.5
10	88.0	0.9907153248164209	1571.165883142347	37.5
10	92.0	1.0029279524377428	1572.6728832833771	37.5
10	96.0	1.0028065335206566	1575.4678123529468	37.5
10	100.0	1.0081839485219894	1575.6448513966457	37.5
10	104.0	1.004740858294157	1574.8639514577928	37.5
10	108.0	1.0084732533883662	1574.433209999629	37.5
10	112.0	1.013054028109877	1574.8772821215498	37.5
10	116.0	1.013316297164297	1574.0612252553033	37.5
10	120.0	1.0193066504485175	1574.308940868916	37.5
10	124.0	1.021805417179289	1586.884408938059	37.5
10	128.0	1.0212690689853559	1585.6139279563688	37.5
10	132.0	1.0211973344089869	1588.7070487453336	37.5
10	136.0	1.0238617502924732	1588.1582937491132	37.5
10	140.0	1.0311846323921772	1588.998661452413	37.5
10	144.0	1.018474294072628	1587.6971194842504	37.5
10	148.0	1.0330933086002605	1589.623599462796	37.5
10	152.0	1.0315896245014868	1588.815936415634	37.5
10	156.0	1.0337594340737724	1587.3388054133975	37.5
10	160.0	1.0384733940436972	1588.7711760611314	37.5
10	164.0	1.0364269540448914	1590.953441824891	37.5
10	168.0	1.0393959271331505	1591.1844087518864	37.5
10	172.0	1.0422116331347577	1589.7519645525683	37.5
10	176.0	1.034874201040742	1592.920585753722	37.5
10	180.0	1.04035384612533	1589.6762896652244	37.5
10	184.0	1.0422427700897294	1592.8796267710177	37.5
10	188.0	1.042074944437649	1592.125797572814	37.5
10	192.0	1.0481081407109591	1591.5547010861478	37.5
10	196.0	1.0564086337493168	1592.1007683139194	37.5
10	200.0	1.0539842025699035	1589.9959238833346	37.5
10	204.0	1.0715286102687616	1589.5036863536664	37.5
10	208.0	1.0992753981873153	1592.641995648995	37.5
10	212.0	1.1463903387035965	1588.7524916032314	37.5
10	216.0	1.1514058904254973	1589.091469572757	37.5
10	220.0	1.0893951855005721	1587.3021623319416	37.5
10	224.0	0.9860729397536739	1585.416497090174	37.5
10	228.0	0.9501304118167762	1588.0751733726124	37.5
10	232.0	0.9442399646110993	1589.862333492165	37.5
10	236.0	0.9427919477841237	1589.6852198263016	37.5
10	240.0	0.9397606132783912	1587.0809705212985	37.5
10	244.0	0.9394309103214509	1590.6151316829275	37.5
10	248.0	0.9340350174014875	1590.5859664966051	37.5
10	252.0	0.9426405098612626	1591.7288138944605	37.5
10	256.0	0.9505947472664866	1587.835026692072	37.5
10	260.0	0.9560263728259631	1589.6890575885834	37.5
10	264.0	0.9496557563819111	1587.3672771685876	37.5
10	268.0	0.9600183316492337	1588.00913438208	37.5
10	272.0	0.9601257728523721	1591.6507842019666	37.5
10	276.0	0.9621762619687051	1591.8727394777882	37.5
10	280.0	0.966466396303393	1593.3568261595428	37.5
10	284.0	0.9674471113296792	1589.5219334870767	37.5
10	288.0	0.9710214790051153	1591.9995597459497	37.5
10	292.0	0.972504786254959	1590.6209082237874	37.5
10	296.0	0.9738448933500132	1590.953839832436	37.5
10	300.0	0.9747043629773035	1592.755721347448	37.5
10	304.0	0.9798884772792287	1590.334804352537	37.5
10	308.0	0.9774717458719895	1591.8449607554412	37.5
10	316.0	0.9796180484949684	1591.4056164596925	37.5
10	320.0	0.9821552620611217	1590.272199468098	37.5
10	324.0	0.9834594715696894	1591.3562793747794	37.5
10	328.0	0.9879923308170635	1590.1086785783375	37.5
10	332.0	0.9784619984053572	1592.462727110763	37.5
10	336.0	0.9882946940808436	1589.7909066238296	37.5
10	340.0	0.9868894682174699	1588.1657455020147	37.5
10	344.0	0.992312873749896	1586.833567044885	37.5
10	348.0	0.9914997759743456	1588.0955698894525	37.5
10	352.0	0.9965718013631033	1585.9344388571628	37.5
10	356.0	0.9991348195711369	1589.1872868216442	37.5
10	360.0	0.9984620605485544	1588.7888065307047	37.5
10	364.0	0.9964774008163467	1589.5911616257004	37.5
10	368.0	0.9980350524880591	1589.136965307633	37.5
10	372.0	0.9992807333230072	1588.6073422926231	37.5
10	376.0	0.9990152818433292	1587.6378238520033	37.5
10	380.0	0.9986258796392969	1589.802992650591	37.5
10	384.0	1.0059413741197525	1588.7195926269242	37.5
10	388.0	1.0015367488289542	1589.1220007531938	37.5
10	392.0	1.0030872730088567	1589.354560215576	37.5
10	396.0	1.0038003949393546	1590.270739104975	37.5
10	400.0	1.0050418096843141	1591.2570451125282	37.5
10	404.0	1.0092900114759467	1591.9588570557476	37.5
10	408.0	1.0091025462022738	1591.8558361781777	37.5
10	412.0	1.0071543823496611	1591.1658593845707	37.5
10	416.0	1.0082198729080922	1592.3962899278588	37.5
10	420.0	1.0083363145205961	1592.706673535881	37.5
10	424.0	1.0060044366837333	1590.6507415360034	37.5
10	428.0	1.0109365135106807	1592.5247956655949	37.5
10	432.0	1.0076003876854813	1594.122137618104	37.5
10	436.0	1.0143560358932082	1594.483014153839	37.5
10	440.0	1.0184501642031298	1594.184393367375	37.5
10	444.0	1.0080572752187336	1595.9919312027996	37.5
10	448.0	1.0136140741015245	1596.6917840629922	37.5
10	452.0	1.0110314334141317	1601.5860994565728	37.5
10	456.0	1.0147254597111903	1602.75111581353	37.5
10	460.0	1.0147113953878941	1603.1813773476715	37.5
10	464.0	1.016859432293593	1602.554132476856	37.5
10	468.0	1.0161611547693126	1604.3718135955855	37.5
10	472.0	1.016366403889255	1602.1493384517275	37.5
10	476.0	1.0135211385401452	1605.3153751869193	37.5
10	480.0	1.0191395616130716	1605.030126792902	37.5
10	484.0	1.0220129638804958	1605.2370658926015	37.5
10	488.0	1.021013588846372	1604.7285808031966	37.5
10	492.0	1.0175709668479291	1605.11582167812	37.5
10	496.0	1.0215082383125504	1604.5211569024143	37.5
10	500.0	1.0180309933520686	1605.436647646436	37.5
10	504.0	1.0203455118182854	1606.5979669653673	37.5
10	508.0	1.0232969263044587	1607.9647337634794	37.5
10	512.0	1.0241899523712905	1607.567910582567	37.5
10	516.0	1.021585617055543	1607.062133757973	37.5
10	520.0	1.0177965313220154	1607.27725711664	37.5
10	524.0	1.0181520560630695	1607.4229092945543	37.5
10	528.0	1.0226917046365835	1608.454471622856	37.5
10	532.0	1.0292325916312421	1606.256525126386	37.5
10	536.0	1.030223529665854	1610.0437033725657	37.5
10	540.0	1.0203119284678177	1611.568545282179	37.5
10	544.0	1.0308571912350646	1607.9994736453891	37.5
10	548.0	1.0220308677223982	1608.257671997049	37.5
10	552.0	1.0301470864834574	1607.7616708418047	37.5
10	556.0	1.024952142009588	1609.3804557845108	37.5
10	560.0	1.0238074597884248	1611.1578437033345	37.5
10	564.0	1.0269772512590585	1607.9731751712552	37.5
10	568.0	1.0296595899230447	1606.1229728501455	37.5
10	572.0	1.0329688617261001	1602.4857928795705	37.5
10	576.0	1.0293743253036842	1601.1176609338434	37.5
10	580.0	1.0388126417699501	1600.9015140451518	37.5
10	584.0	1.0285301248576286	1601.660587094489	37.5
10	588.0	1.0352584596843328	1601.0054766032963	37.5
10	592.0	1.0457691255022847	1601.0586134905045	37.5
10	596.0	1.0766526341229463	1599.7534415550067	37.5
10	600.0	1.1093320105522069	1599.5521230086283	37.5
10	604.0	1.1128166862869142	1600.7995408825427	37.5
10	608.0	1.0979955178564609	1599.567567994935	37.5
10	612.0	1.0632562093854623	1599.8507460679048	37.5
10	616.0	0.9722327629090809	1602.757568840491	37.5
10	620.0	0.94058746221482	1603.468863881162	37.5
10	624.0	0.929545633310074	1603.4976222781006	37.5
10	628.0	0.9199835393381499	1605.5539286284125	37.5
10	632.0	0.9136752234155731	1605.6023926138218	37.5
10	636.0	0.9076606433963349	1605.944047329937	37.5
10	640.0	0.91067610125782	1602.590912774127	37.5
10	644.0	0.912450725225826	1602.2863571591922	37.5
10	648.0	0.91184156736191	1603.188117699317	37.5
10	652.0	0.910418392705293	1603.387917532705	37.5
10	656.0	0.905890467008736	1605.57846701906	37.5
10	660.0	0.9080838701396761	1608.124519442961	37.5
10	664.0	0.9121325021606376	1606.3332644592217	37.5
10	668.0	0.9115707395159817	1603.4658160283732	37.5
11	0.0	1.00807586703016	1855.227722567132	37.5
11	4.0	0.9732377373481844	1844.7254598120333	37.5
11	8.0	1.0063419030870409	1857.9262518711555	37.5
11	12.0	0.9860711440650772	1859.48806354762	37.5
11	16.0	0.9399755572736243	1861.4002796477723	37.5
11	20.0	0.8786423294518686	1861.523606699809	37.5
11	24.0	0.8660297742392163	1860.713854946409	37.5
11	28.0	0.860251833353445	1862.3075371377608	37.5
11	32.0	0.8627310657164359	1860.907190767816	37.5
11	36.0	0.8700165426933475	1860.647667492241	37.5
11	40.0	0.8718796111932152	1861.6980199044924	37.5
11	44.0	0.8726487137512737	1860.7213293827012	37.5
11	48.0	0.8836955294351615	1860.517061055375	37.5
11	52.0	0.8900826302911283	1859.0457166720284	37.5
11	56.0	0.8964642684708907	1860.0089927919123	37.5
11	60.0	0.9001014061000274	1861.002208241361	37.5
11	64.0	0.9078016822900672	1860.2040729568268	37.5
11	68.0	0.9067276258712416	1859.9148839930533	37.5
11	72.0	0.9158421108923929	1860.2015705109425	37.5
11	76.0	0.9149633841669937	1861.5199916761344	37.5
11	80.0	0.9201040583895579	1861.878079335456	37.5
11	84.0	0.9324585347058262	1861.0965218610409	37.5
11	88.0	0.9397624287053702	1861.0623651565045	37.5
11	92.0	0.9432434898715215	1860.4799254503876	37.5
11	96.0	0.9515548054141494	1860.7171276899169	37.5
11	100.0	0.9576462974492215	1859.8201257501075	37.5
11	104.0	0.9593620817935188	1860.3129260432484	37.5
11	108.0	0.9621888704268347	1860.83717750989	37.5
11	112.0	0.9660152767800854	1859.4333789934483	37.5
11	116.0	0.9607208087511555	1860.028553604064	37.5
11	120.0	0.9581844719506183	1860.73074536334	37.5
11	124.0	0.9508828866204383	1861.3710228212492	37.5
11	128.0	0.9491317705051814	1861.1884223127336	37.5
11	132.0	0.950594268762797	1860.4112456197263	37.5
11	136.0	0.9447031204158732	1860.0952932701107	37.5
11	140.0	0.9395322389328841	1860.75359523689	37.5
11	144.0	0.92838126175786	1859.7708411411863	37.5
11	148.0	0.9348148213743088	1860.7004728823008	37.5
11	152.0	0.9359728144526395	1860.759160209611	37.5
11	156.0	0.9292309453314693	1859.933927070764	37.5
11	160.0	0.9311277003345982	1859.5564330694724	37.5
11	164.0	0.9183247058243599	1861.0787931149448	37.5
11	168.0	0.9201053139262838	1860.7536108520253	37.5
11	172.0	0.9168928278753495	1860.223165058672	37.5
11	176.0	0.9125776616134225	1859.9203028695656	37.5
11	180.0	0.9127194408412541	1860.8579779256656	37.5
11	184.0	0.9042427298085121	1860.6764958190456	37.5
11	188.0	0.8957401621084019	1861.7186388420623	37.5
11	192.0	0.8990589297657923	1860.5466584121243	37.5
11	196.0	0.893576181497014	1861.6107655521275	37.5
11	200.0	0.8914243910885296	1862.098566182268	37.5
11	204.0	0.8891299988183637	1861.860133914328	37.5
11	208.0	0.8900893325720578	1861.9662807161549	37.5
11	212.0	0.8841196777642524	1862.4626280086725	37.5
11	216.0	0.8762419101582174	1864.4213307049813	37.5
11	220.0	0.8744662120000403	1863.1706986352883	37.5
11	224.0	0.8715745671315166	1861.8368872086696	37.5
11	228.0	0.8690901777804099	1862.5833644590025	37.5
11	232.0	0.8683495266992654	1860.9834161652252	37.5
11	236.0	0.8659008268326946	1862.8556717644808	37.5
11	240.0	0.8588418103387377	1862.065639431128	37.5
11	244.0	0.8635703646607888	1860.352956811489	37.5
11	248.0	0.8523074026235726	1862.1963859661075	37.5
11	252.0	0.8572500678400959	1862.3892653430507	37.5
11	256.0	0.8542606930929993	1862.6053675457813	37.5
11	260.0	0.8548976509123967	1862.4166142370188	37.5
11	264.0	0.8487791511843908	1863.9719931064087	37.5
11	268.0	0.8529695278493238	1862.5670037583343	37.5
11	272.0	0.8507742701458978	1861.5905293441213	37.5
11	276.0	0.854165795447783	1861.2801432401704	37.5
11	280.0	0.8537875279009471	1861.970988593397	37.5
11	284.0	0.8538667204671216	1861.610334892463	37.5
11	288.0	0.8582816391368031	1861.8699434688128	37.5
11	292.0	0.8610844440203069	1861.1422335464056	37.5
11	296.0	0.8621028787279847	1861.1916142570665	37.5
11	300.0	0.8625061900822927	1861.0955428843383	37.5
11	304.0	0.8609441866146867	1863.0101656032773	37.5
11	308.0	0.8651439798928864	1861.5931077857715	37.5
11	312.0	0.8660100579599465	1861.9952738583645	37.5
11	316.0	0.8639764954721735	1862.193922837293	37.5
11	320.0	0.8740536861297636	1861.4623124854968	37.5
11	324.0	0.8740923508410497	1861.6259429064412	37.5
11	328.0	0.8850603218983859	1859.987962725346	37.5
11	332.0	0.8840537165243141	1861.375578408236	37.5
11	336.0	0.8946002811315892	1861.2604222116788	37.5
11	340.0	0.887598882865218	1861.494744437492	37.5
11	344.0	0.8931027470171496	1860.2106965828063	37.5
11	348.0	0.8944667350138774	1860.586750814458	37.5
11	352.0	0.8907099843237687	1862.531726838192	37.5
11	356.0	0.8985025277161764	1861.1384351903985	37.5
11	360.0	0.8971804918104106	1861.6529960542653	37.5
11	364.0	0.897483602075482	1860.8049571230251	37.5
11	368.0	0.8947212925692857	1862.424354231788	37.5
11	372.0	0.9065467217015206	1860.213271263509	37.5
11	376.0	0.9015033807015345	1861.3783684794416	37.5
11	380.0	0.8977089635583586	1861.0047009772709	37.5
11	384.0	0.8976218306404783	1860.479201976024	37.5
11	388.0	0.8968350849772653	1859.406521090917	37.5
11	392.0	0.9014697853195743	1859.802324979387	37.5
11	396.0	0.9025327278319467	1860.9487669326409	37.5
11	400.0	0.9066637434154575	1860.3916626355435	37.5
11	404.0	0.901549361612069	1860.109732783488	37.5
11	408.0	0.9002240481005808	1861.17189487522	37.5
11	412.0	0.9025216074606563	1859.1379161217496	37.5
11	416.0	0.906309905144195	1860.140604757964	37.5
11	420.0	0.9077055506501648	1860.0444834368657	37.5
11	424.0	0.9053671968429249	1860.1563447914025	37.5
11	428.0	0.9097133638306614	1858.676265152642	37.5
11	432.0	0.907676471711678	1859.4764300293516	37.5
11	436.0	0.9126043096642176	1860.0550466732448	37.5
11	440.0	0.9128559667219913	1860.1220886238737	37.5
11	444.0	0.9138999459441111	1858.02296103183	37.5
11	448.0	0.9099043982656344	1860.1611069900323	37.5
11	452.0	0.910580531277241	1860.2493720028656	37.5
11	456.0	0.9139168315239733	1858.4341897222796	37.5
11	460.0	0.912697962160241	1859.1696137873507	37.5
11	464.0	0.9093969807547938	1859.904413416545	37.5
11	468.0	0.9154538238150833	1859.082150352876	37.5
11	472.0	0.9142835982823149	1858.8109790097965	37.5
11	476.0	0.914221931840645	1859.7719337772007	37.5
11	480.0	0.9161948261449671	1858.7057540590852	37.5
11	484.0	0.9148919616314046	1859.5571215630823	37.5
11	488.0	0.9165534833920707	1857.7909508542216	37.5
11	492.0	0.9145396645768652	1858.516999285419	37.5
11	496.0	0.9133727686753073	1858.76056636191	37.5
11	500.0	0.9205635852774179	1858.214215773416	37.5
11	504.0	0.9153315478336824	1858.7227319323345	37.5
11	508.0	0.9100103126913504	1859.1586539760024	37.5
11	512.0	0.9163785282952959	1859.3098895060775	37.5
11	516.0	0.9168879456316901	1860.167409519607	37.5
11	520.0	0.9184533503039009	1858.4866336492144	37.5
11	524.0	0.9143933170334674	1859.39417323156	37.5
11	528.0	0.9180773556397315	1858.7438101515693	37.5
11	532.0	0.9222203891108921	1858.299865355968	37.5
11	536.0	0.9169901465464807	1858.9103088112392	37.5
11	540.0	0.9206035345405	1859.6371510908184	37.5
11	544.0	0.9169558032597867	1859.6031137705163	37.5
11	548.0	0.9138241648166789	1859.140255440425	37.5
11	552.0	0.9178418688880622	1859.1979714087825	37.5
11	556.0	0.9138999334746212	1860.849983549945	37.5
11	560.0	0.9169395843907056	1859.5728316100865	37.5
11	564.0	0.9180087959743413	1858.0873433805148	37.5
11	568.0	0.917855330559692	1860.0054400210288	37.5
11	572.0	0.913378911298757	1859.4477765917989	37.5
11	576.0	0.9177947144017289	1858.332095474912	37.5
11	580.0	0.919637727076103	1857.902404743219	37.5
11	584.0	0.9160717278365065	1859.4605380949024	37.5
11	588.0	0.9181743476943134	1858.3791249033136	37.5
11	592.0	0.9116505694174216	1858.7341553142865	37.5
11	596.0	0.9120956832510659	1859.5603913206771	37.5
11	600.0	0.9150332861731016	1858.7253924888032	37.5
11	604.0	0.9199677313625743	1857.6668763959212	37.5
11	608.0	0.916910957596212	1859.7178001033424	37.5
11	612.0	0.9162075567642333	1859.152638793475	37.5
11	616.0	0.9091027838538779	1859.7470750336176	37.5
11	620.0	0.9172181974227149	1859.2296385433792	37.5
11	624.0	0.9167975811289223	1860.2528533941293	37.5
11	628.0	0.9176199057608587	1859.860171794753	37.5
11	632.0	0.9138307171791928	1859.1973571560184	37.5
11	636.0	0.9143739770953113	1859.083332848728	37.5
11	640.0	0.9165759656345521	1858.864949798714	37.5
11	644.0	0.9195989423818409	1859.408864029477	37.5
11	648.0	0.9219574756134563	1859.9841987091456	37.5
11	652.0	0.9198217870934032	1857.6987807044047	37.5
11	656.0	0.9214321157742099	1857.993651026797	37.5
11	660.0	0.9175994598976025	1858.904542105168	37.5
11	664.0	0.9191622632954299	1860.6753611100023	37.5
11	668.0	0.920706389543187	1858.8495968446591	37.5
13	4.0	1.0364232256979946	1088.9119145469758	37.5
13	8.0	1.0203128453549948	1086.2986936320283	37.5
13	12.0	1.0068307926486715	1093.4228395017412	37.5
13	16.0	0.9902546021018912	1104.787616961758	37.5
13	20.0	0.9919462250887907	1096.1515358126237	37.5
13	24.0	0.9875425939667157	1125.6585882347265	37.5
13	28.0	0.9906614841821302	1122.691042344583	37.5
13	32.0	0.9960294362291664	1125.977552079016	37.5
13	36.0	1.0026687871436832	1124.528747577001	37.5
13	40.0	1.0031505053895187	1124.86768635023	37.5
13	44.0	1.0055072222106871	1122.1184852094998	37.5
13	48.0	1.0080103907796236	1124.447769387588	37.5
13	52.0	1.0136318110025486	1122.8664602172516	37.5
13	56.0	1.02474288264532	1122.8071246186216	37.5
13	60.0	1.0187305454065092	1121.1212736097443	37.5
13	64.0	1.0219992950391337	1122.211754729226	37.5
13	68.0	1.0295345768766748	1120.9292122096506	37.5
13	72.0	1.0324014556298555	1120.2518682841005	37.5
13	76.0	1.0331468130344175	1120.8726425029868	37.5
13	80.0	1.0355527459669138	1120.6660580399644	37.5
13	84.0	1.0379831308786116	1120.771200407984	37.5
13	88.0	1.036156322160428	1117.9808955879646	37.5
13	92.0	1.040283232212035	1118.091257953089	37.5
13	96.0	1.046598646427625	1116.7575548286477	37.5
13	100.0	1.0472195328529559	1117.4337073539527	37.5
13	104.0	1.0493119341840584	1118.2932100291	37.5
13	108.0	1.0563230592334063	1116.5837429432456	37.5
13	112.0	1.0573698783262249	1118.4357988079687	37.5
13	116.0	1.0572423260860526	1119.5583373373815	37.5
13	120.0	1.0570176162476717	1119.8122484876476	37.5
13	124.0	1.062262788143826	1123.3569664231893	37.5
13	128.0	1.0626963568008303	1120.5866464834655	37.5
13	132.0	1.0656681189371373	1122.2145378530458	37.5
13	136.0	1.0659857227821439	1122.9349203219222	37.5
13	140.0	1.0627704058237528	1123.0441151616285	37.5
13	144.0	1.0577724615433728	1124.7186920988358	37.5
13	148.0	1.070865340087647	1126.2469788635908	37.5
13	152.0	1.0736812078501752	1126.3907247253712	37.5
13	156.0	1.0729157711057808	1129.4092822208022	37.5
13	160.0	1.0702163648957892	1129.9133172395825	37.5
13	164.0	1.0719666466200273	1130.2303236413188	37.5
13	168.0	1.074900586226804	1129.269562762884	37.5
13	172.0	1.0770036527828775	1129.4777377695295	37.5
13	176.0	1.080341882454274	1129.5927879706403	37.5
13	180.0	1.0747760019378336	1128.5463133113817	37.5
13	184.0	1.0752842791951205	1128.5927795969108	37.5
13	188.0	1.0743214577505371	1127.3240278483408	37.5
13	192.0	1.074726204287377	1126.4516213095542	37.5
13	196.0	1.072052212528108	1126.485363444949	37.5
13	200.0	1.0675861508208386	1127.0734916363156	37.5
13	204.0	1.0766942151758851	1127.054420702513	37.5
13	208.0	1.077663932495989	1127.901611520099	37.5
13	212.0	1.0685748859550883	1127.459063514784	37.5
13	216.0	1.0675630304883836	1126.4823246282851	37.5
13	220.0	1.0675937137689346	1125.7651508239912	37.5
13	224.0	1.070862775554485	1126.653263375233	37.5
13	228.0	1.0666582459736922	1127.4470254923117	37.5
13	232.0	1.0591877383666952	1126.6436089557988	37.5
13	236.0	1.0642795391252224	1126.64844167371	37.5
13	240.0	1.061364955498261	1125.0711364665794	37.5
13	244.0	1.0665654635132575	1121.5813961194517	37.5
13	248.0	1.0639643074367149	1120.888666194567	37.5
13	252.0	1.0622320550423572	1121.928429156117	37.5
13	256.0	1.0641474656644339	1124.0706557459382	37.5
13	260.0	1.0685165803738501	1121.9747597277883	37.5
13	264.0	1.058030441387278	1122.205546174204	37.5
13	268.0	1.0456331200987041	1126.4764509055708	37.5
13	272.0	1.04250944603683	1137.922175915222	37.5
13	276.0	1.0413104809037497	1137.6313761670924	37.5
13	280.0	1.037963903639988	1137.1269250089647	37.5
13	284.0	1.0405294507686313	1137.9851241925346	37.5
13	288.0	1.0357178877978	1138.1258115539947	37.5
13	292.0	1.0361917501949987	1136.987612788892	37.5
13	296.0	1.0423114965514921	1136.959604683506	37.5
13	300.0	1.0443937268997567	1136.9927566662975	37.5
13	304.0	1.0379288719692634	1137.5454452185825	37.5
13	308.0	1.034596731778328	1137.808598806584	37.5
13	312.0	1.0358333658628809	1137.8650455352858	37.5
13	316.0	1.0317635302696444	1135.8768610562688	37.5
13	320.0	1.0368539263400047	1136.232984026993	37.5
13	324.0	1.0383132815372378	1136.192271945982	37.5
13	328.0	1.033784268989898	1137.006830335073	37.5
13	332.0	1.0406010268173413	1134.425707560004	37.5
13	336.0	1.038751248846355	1133.893897471797	37.5
13	340.0	1.0400655569839867	1138.757813052042	37.5
13	344.0	1.03861307164953	1145.0799132675104	37.5
13	348.0	1.036819429179731	1145.0520920007702	37.5
13	352.0	1.038051406983138	1138.2625677764725	37.5
13	356.0	1.0326165006318864	1133.6868576734705	37.5
13	360.0	1.0345937435460493	1131.0855170679697	37.5
13	364.0	1.0385522991195824	1129.8626578406377	37.5
13	368.0	1.0309427013713213	1133.028672300822	37.5
13	372.0	1.0417076994701664	1132.6839087491549	37.5
13	376.0	1.0287058680277055	1134.4050703624962	37.5
13	380.0	1.034878576330639	1133.6931112292698	37.5
13	384.0	1.0328450963627187	1136.3803410485882	37.5
13	388.0	1.0329520750209258	1136.0399424949237	37.5
13	392.0	1.0380595354512392	1135.1008926975298	37.5
13	396.0	1.0329816019835794	1134.0548200681008	37.5
13	400.0	1.036666009249878	1132.6993454497313	37.5
13	404.0	1.0392524446118176	1132.760078522046	37.5
13	408.0	1.0383670891183627	1129.997557485901	37.5
13	412.0	1.0336093725272613	1130.9664961780936	37.5
13	416.0	1.0396874464681378	1130.7629298329712	37.5
13	420.0	1.0438986898352445	1131.1311488956544	37.5
13	424.0	1.0414226810692724	1130.5969449174656	37.5
13	428.0	1.0441775489475171	1129.1355806014722	37.5
13	432.0	1.0475478523320576	1121.7789474965075	37.5
13	436.0	1.0474781004086777	1119.5588036875597	37.5
13	440.0	1.050344693021676	1118.15572452416	37.5
13	444.0	1.0453730216125652	1118.4661722330454	37.5
13	448.0	1.0482573549168563	1117.3447528387624	37.5
13	452.0	1.0468348882887808	1118.1536561409166	37.5
13	456.0	1.0425381955565949	1120.6597687744054	37.5
13	460.0	1.0423767487112108	1118.322273809971	37.5
13	464.0	1.04155416196862	1118.0096970681484	37.5
13	468.0	1.0427860617337954	1117.2166101174084	37.5
13	472.0	1.0527882101070545	1117.3350458376187	37.5
13	476.0	1.0491695135300778	1117.5120532469907	37.5
13	480.0	1.0462951716178228	1118.9704129298907	37.5
13	484.0	1.0497020229074459	1117.6192741724376	37.5
13	488.0	1.0487488782035677	1113.8590165896208	37.5
13	492.0	1.0460253581800445	1113.057520863713	37.5
13	496.0	1.049575669751895	1112.7769152095875	37.5
13	500.0	1.0443677506033118	1112.2949961671145	37.5
13	504.0	1.0445106008352618	1114.1210112633282	37.5
13	508.0	1.0456756478487916	1115.5325025593734	37.5
13	512.0	1.0480728404993613	1116.8173444577133	37.5
13	516.0	1.0464058540792749	1115.3515144947964	37.5
13	520.0	1.0480371795259744	1114.7886021608929	37.5
13	524.0	1.0448206399686235	1114.5645198457228	37.5
13	528.0	1.0446178848860361	1116.382927268591	37.5
13	532.0	1.0441773733248338	1114.4958873705295	37.5
13	536.0	1.049035813758454	1117.813940053523	37.5
13	540.0	1.0429462186704654	1126.8421504823234	37.5
13	544.0	1.0463489079210753	1127.668732997437	37.5
13	548.0	1.0427707912244746	1126.4752551099766	37.5
13	552.0	1.0438326977087151	1126.6839532297745	37.5
13	556.0	1.0472215481796072	1125.3496886668656	37.5
13	560.0	1.0430983604487736	1124.6697273110349	37.5
13	564.0	1.044231047608978	1123.1696827160413	37.5
13	568.0	1.0440734506496807	1121.571294834491	37.5
13	572.0	1.0476672295164726	1119.6170457829846	37.5
13	576.0	1.0456098698497156	1118.720018441531	37.5
13	580.0	1.043865053300087	1117.6873885677903	37.5
13	584.0	1.047604841698002	1117.116328593865	37.5
13	588.0	1.043055331108523	1114.676459127632	37.5
13	592.0	1.0413351746400465	1117.427026690485	37.5
13	596.0	1.0379668247096985	1117.9072568175957	37.5
13	600.0	1.036541548705289	1120.5968662950463	37.5
13	604.0	1.032317821719549	1119.2892196168086	37.5
13	608.0	1.0357941790606882	1119.060580601317	37.5
13	612.0	1.038311732676963	1117.8979511419118	37.5
13	616.0	1.036754676112306	1116.4861338213532	37.5
13	620.0	1.0361657878602926	1118.0161568864862	37.5
13	624.0	1.0310998722802822	1119.0437724613384	37.5
13	628.0	1.0308474068442335	1119.0988302024923	37.5
13	632.0	1.030254486616926	1118.708170456839	37.5
13	636.0	1.0302489601580647	1118.1954562588423	37.5
13	640.0	1.0324497565927109	1116.2395908653352	37.5
13	644.0	1.0304608624677165	1117.38590245058	37.5
13	648.0	1.0309002059538515	1116.8584035361846	37.5
13	652.0	1.0328598642531848	1115.9660255826257	37.5
13	656.0	1.0341592931013455	1118.3167672886275	37.5
13	660.0	1.0330428664044407	1120.5023967323668	37.5
13	664.0	1.0342019564996334	1120.6533314458795	37.5
13	668.0	1.0327190622676385	1117.008536529101	37.5
14	0.0	1.0152512490862848	1556.113186428174	37.5
14	4.0	1.0109261788644675	1571.2937773668602	37.5
14	8.0	1.0015532576640278	1573.599884591903	37.5
14	12.0	0.9787283922590462	1568.4753941200254	37.5
14	16.0	0.9782184811111914	1556.207980570764	37.5
14	20.0	0.9719723177319723	1543.0459585676967	37.5
14	24.0	0.9728831966394187	1538.3699376388197	37.5
14	28.0	0.976076459703334	1535.6874895891342	37.5
14	32.0	0.9805408354945473	1527.7264492354786	37.5
14	36.0	0.9868494888106294	1520.38193598076	37.5
14	40.0	0.990748841793091	1521.3046404207073	37.5
14	44.0	1.0043939993155278	1522.87255169073	37.5
14	48.0	1.0019150795361347	1519.885379510232	37.5
14	52.0	1.0036300903936264	1519.7462118780325	37.5
14	56.0	1.0122539819616356	1519.8633574855803	37.5
14	60.0	1.0148440615215994	1519.028533391485	37.5
14	64.0	1.0161903677480315	1518.9901944429946	37.5
14	68.0	1.0231396369064376	1517.529962407239	37.5
14	72.0	1.0276558040706183	1515.3970637230002	37.5
14	76.0	1.0296431683560199	1519.3996816298518	37.5
14	80.0	1.0360532713730422	1519.4352950071627	37.5
14	84.0	1.0350098388492148	1518.735576935103	37.5
14	88.0	1.0372812883099938	1516.6469441407528	37.5
14	92.0	1.0423820398662869	1518.7934951479808	37.5
14	96.0	1.045078537561263	1518.0757695687344	37.5
14	100.0	1.0493687060070405	1520.9856203609322	37.5
14	104.0	1.0518770795386312	1519.4940413294205	37.5
14	108.0	1.0539277328297734	1519.912028154046	37.5
14	112.0	1.0506503258657465	1520.7572866331527	37.5
14	116.0	1.0568094059048005	1520.3893376454423	37.5
14	120.0	1.0602364454975244	1520.997323755873	37.5
14	124.0	1.0615438106464412	1532.254720923078	37.5
14	128.0	1.0614328049252335	1531.5889634355362	37.5
14	132.0	1.0641331525062967	1532.105298813535	37.5
14	136.0	1.0673467575358877	1533.9015730013398	37.5
14	140.0	1.0694796631230232	1532.8819371871734	37.5
14	144.0	1.0602091020695583	1533.1272777002075	37.5
14	148.0	1.0723609460068926	1535.654084865944	37.5
14	152.0	1.0827504525624263	1535.1500540934592	37.5
14	156.0	1.0843988968084544	1537.344881405456	37.5
14	160.0	1.0798417668989213	1537.6534725778483	37.5
14	164.0	1.081332443853615	1539.213357865293	37.5
14	168.0	1.0830003716447723	1539.4585016202218	37.5
14	172.0	1.086846970782745	1539.0798023923571	37.5
14	176.0	1.0883656374498007	1539.772470908981	37.5
14	180.0	1.0876884383463692	1538.9295455293104	37.5
14	184.0	1.088382449008497	1536.921631943395	37.5
14	188.0	1.0858999134577114	1540.9477465470743	37.5
14	192.0	1.084972341694907	1540.3814207367743	37.5
14	196.0	1.09425266485349	1539.6759185085552	37.5
14	200.0	1.0885003794286452	1536.311854393625	37.5
14	204.0	1.095525241620624	1535.958173599685	37.5
14	208.0	1.1005400210585559	1536.8999778846005	37.5
14	212.0	1.0989522458573224	1536.868204017043	37.5
14	216.0	1.094820892538814	1538.0406046789385	37.5
14	220.0	1.0862133443001116	1536.7516880445723	37.5
14	224.0	1.0702033235366997	1534.9852506384757	37.5
14	228.0	1.0656350861855506	1536.718581486717	37.5
14	232.0	1.062388998565096	1536.173415289243	37.5
14	236.0	1.0648577026623447	1536.6698152723263	37.5
14	240.0	1.0573053353644002	1537.337538576499	37.5
14	244.0	1.0616861322096844	1536.1983087309338	37.5
14	248.0	1.0623045758509835	1536.2905369694392	37.5
14	252.0	1.0573345196458783	1536.347296893499	37.5
14	256.0	1.0642149590841077	1534.846573099465	37.5
14	260.0	1.0617155412625758	1536.53279887309	37.5
14	264.0	1.050677232176593	1535.7449861009875	37.5
14	268.0	1.0510132814708635	1535.582654388246	37.5
14	272.0	1.0569058349366258	1537.943484232345	37.5
14	276.0	1.054988764411237	1540.0437269169113	37.5
14	280.0	1.049126315016268	1539.7558832736831	37.5
14	284.0	1.0484677930629072	1540.8864830563143	37.5
14	288.0	1.0514869008068741	1541.20441848991	37.5
14	292.0	1.051184285214608	1541.303204133283	37.5
14	296.0	1.0548493414133846	1541.2160388160164	37.5
14	300.0	1.0532767576545485	1540.6094603265788	37.5
14	304.0	1.0538561301546137	1539.7209211647607	37.5
14	308.0	1.0525588652764841	1540.3231590610455	37.5
14	316.0	1.0494863773650762	1541.4961459582812	37.5
14	320.0	1.0511938965523442	1541.2913899355212	37.5
14	324.0	1.0567161325969296	1540.19998546201	37.5
14	328.0	1.053008474849939	1541.5001624421825	37.5
14	332.0	1.05605965630705	1540.171786410665	37.5
14	336.0	1.0563584813648985	1539.4382168440966	37.5
14	340.0	1.0531309928562829	1536.3532760360172	37.5
14	344.0	1.0475609527147174	1535.7550676426963	37.5
14	348.0	1.0538292342523736	1534.932499124183	37.5
14	352.0	1.0533243695768222	1533.5865727845598	37.5
14	356.0	1.0519309615974934	1537.5079457534828	37.5
14	360.0	1.0538277234961317	1538.4376348176552	37.5
14	364.0	1.0462521788434336	1539.827027683967	37.5
14	368.0	1.0546197928592207	1538.116673024759	37.5
14	372.0	1.0501624218222791	1540.3894963357438	37.5
14	376.0	1.0579323930485511	1541.0036130672129	37.5
14	380.0	1.0555290402899868	1540.0443962244772	37.5
14	384.0	1.0553450688223334	1543.6902982128877	37.5
14	388.0	1.053186521995962	1544.378902423809	37.5
14	392.0	1.048712866981382	1544.266692874892	37.5
14	396.0	1.0440602703019897	1542.194082310055	37.5
14	400.0	1.0504826773468443	1541.8563015594464	37.5
14	404.0	1.0452752808670258	1542.2522987879734	37.5
14	408.0	1.0525146181318907	1544.158483327163	37.5
14	412.0	1.049314078825884	1541.7288385496054	37.5
14	416.0	1.0573441254649771	1543.862717377354	37.5
14	420.0	1.0497464959927667	1544.4002408151507	37.5
14	424.0	1.049506389023926	1544.2953540239732	37.5
14	428.0	1.040891115000306	1545.902592456517	37.5
14	432.0	1.0464365544123886	1547.3375781941218	37.5
14	436.0	1.0482156866834231	1547.1099567950369	37.5
14	440.0	1.0437248112324273	1548.9627051610316	37.5
14	444.0	1.0499397926579743	1549.2591421762702	37.5
14	448.0	1.0478186781699759	1550.4893627244364	37.5
14	452.0	1.0479146558514307	1551.045486426854	37.5
14	456.0	1.0416794698501084	1552.267189608062	37.5
14	460.0	1.0444639686574644	1553.3715171413687	37.5
14	464.0	1.0403773572583452	1552.1411437103766	37.5
14	468.0	1.042422183694869	1553.519742536354	37.5
14	472.0	1.0437090247889036	1552.226127660468	37.5
14	476.0	1.0389070629344335	1553.9481879375146	37.5
14	480.0	1.0487114128174906	1552.9828731245573	37.5
14	484.0	1.0459540526281315	1555.5890938746502	37.5
14	488.0	1.0493392377160313	1552.7139685304228	37.5
14	492.0	1.047921507821221	1555.160616002357	37.5
14	496.0	1.0451770499528017	1557.420767171492	37.5
14	500.0	1.0467366346659035	1556.6315694222503	37.5
14	504.0	1.051844071497361	1557.0416126907226	37.5
14	508.0	1.0446497175927614	1560.8799125835	37.5
14	512.0	1.0403807048338996	1561.330706199779	37.5
14	516.0	1.042561577920659	1557.8864566415104	37.5
14	520.0	1.044707463866966	1559.009559524947	37.5
14	524.0	1.0436252983675747	1560.586881384089	37.5
14	528.0	1.043187780685801	1558.8000006205343	37.5
14	532.0	1.0512416029727558	1556.8823192759276	37.5
14	536.0	1.0441842321771695	1563.3680120171198	37.5
14	540.0	1.046224948600168	1557.884002008076	37.5
14	544.0	1.044619614796849	1558.4183086691144	37.5
14	548.0	1.0499037041716623	1560.9302486172826	37.5
14	552.0	1.040218994223665	1561.4190852180975	37.5
14	556.0	1.0436223622195029	1564.1456717640865	37.5
14	560.0	1.0384431115285095	1563.5780706779724	37.5
14	564.0	1.0395212523787882	1561.2748282174578	37.5
14	568.0	1.038083674760435	1559.0681059802666	37.5
14	572.0	1.043537497288745	1556.2356330554387	37.5
14	576.0	1.043412964940745	1554.0453984843325	37.5
14	580.0	1.0448475584197396	1555.5986849338624	37.5
14	584.0	1.0441769925659847	1556.2846664700303	37.5
14	588.0	1.0405070012720614	1550.7939376084487	37.5
14	592.0	1.0358385888444195	1550.4257342916983	37.5
14	596.0	1.0380504170963378	1549.665785605412	37.5
14	600.0	1.0337714934820765	1547.3922000273074	37.5
14	604.0	1.0359468778798877	1548.7184466856206	37.5
14	608.0	1.0362455468612732	1546.0139555219407	37.5
14	612.0	1.0259495114205053	1549.494162492125	37.5
14	616.0	1.0323703837134741	1548.1311413252376	37.5
14	620.0	1.0295547809906773	1549.9398869497888	37.5
14	624.0	1.0326194890745803	1550.293304544551	37.5
14	628.0	1.024636558840746	1550.941872671204	37.5
14	632.0	1.0254466383658474	1552.744526336997	37.5
14	636.0	1.0189659701009925	1555.2375328703918	37.5
14	640.0	1.0245710827474235	1553.9909705143043	37.5
14	644.0	1.0206952265988223	1556.499231980316	37.5
14	648.0	1.0249579255871146	1554.4504400732874	37.5
14	652.0	1.0174199433365083	1554.7325720237477	37.5
14	656.0	1.0215901670204814	1555.0092301376264	37.5
14	660.0	1.0249939772329641	1553.0519489852272	37.5
14	664.0	1.0260942029027558	1551.9282651736612	37.5
14	668.0	1.0210107571472915	1555.028593740001	37.5
17	0.0	0.9870250940943257	1742.172519169161	37.5
17	4.0	0.99042163154093	1746.7086496792865	37.5
17	8.0	0.986417595393124	1778.558789759755	37.5
17	12.0	0.9685859650071142	1803.3714330693851	37.5
17	16.0	0.9633540493122572	1788.1615320301582	37.5
17	20.0	0.9552140389208221	1785.7849511769698	37.5
17	24.0	0.9638044108644279	1784.8361797058826	37.5
17	28.0	0.9682561552645335	1785.10237439269	37.5
17	32.0	0.9721668606056997	1784.924101604151	37.5
17	36.0	0.9883033994709369	1784.8541354660665	37.5
17	40.0	0.9897833959903104	1783.420980184888	37.5
17	44.0	0.9858524036271819	1783.8627863818876	37.5
17	48.0	0.9934883679996309	1785.0703457401569	37.5
17	52.0	0.9942590750329663	1784.1693990077467	37.5
17	56.0	1.0092720714666585	1783.9875751857708	37.5
17	60.0	1.0072226849157957	1783.9372867351012	37.5
17	64.0	1.0141919166511144	1783.756466869873	37.5
17	68.0	1.0142052366350685	1784.1445647132032	37.5
17	72.0	1.0276290365098981	1786.2767637018983	37.5
17	76.0	1.023092545508617	1784.5218658530364	37.5
17	80.0	1.0329267167984986	1786.2985748743622	37.5
17	84.0	1.03203827900481	1786.792154577798	37.5
17	88.0	1.034232793571731	1787.00650748136	37.5
17	92.0	1.0389610534387592	1784.9329536326943	37.5
17	96.0	1.0430746061563192	1785.3034925980037	37.5
17	100.0	1.0467998926594586	1783.055642502438	37.5
17	104.0	1.048938531852631	1782.7932303446098	37.5
17	108.0	1.0547646335602996	1783.3438480614486	37.5
17	112.0	1.0671991167617514	1784.4016153317618	37.5
17	116.0	1.0616636063336435	1784.7032211837866	37.5
17	120.0	1.0617110550375042	1784.9151036515327	37.5
17	124.0	1.0660265967109113	1789.0059191637154	37.5
17	128.0	1.0768770338767788	1790.9366035762905	37.5
17	132.0	1.0740152433233328	1790.7915175049438	37.5
17	136.0	1.0637729089882262	1792.822715753295	37.5
17	140.0	1.0705466289409116	1793.978744030396	37.5
17	144.0	1.070132221378054	1793.3831740545545	37.5
17	148.0	1.081332009693571	1793.8920036964878	37.5
17	152.0	1.0841342079691265	1793.273340181095	37.5
17	156.0	1.0785027105162823	1794.5151156067411	37.5
17	160.0	1.0871706004365043	1793.6455642429396	37.5
17	164.0	1.0798372192185222	1795.2171516189358	37.5
17	168.0	1.0847206971279897	1794.3473095828676	37.5
17	172.0	1.086905300839511	1795.7493504541974	37.5
17	176.0	1.097498211841453	1795.8662496741713	37.5
17	180.0	1.0805561652689728	1792.93676306447	37.5
17	184.0	1.0825112065161864	1794.3211273943011	37.5
17	188.0	1.0846511203338065	1794.9665636998864	37.5
17	192.0	1.0836112363455344	1794.5206266905154	37.5
17	196.0	1.0945693402581183	1795.031451859207	37.5
17	200.0	1.0853869211831466	1794.1955712495385	37.5
17	204.0	1.0882447347050124	1794.446093846488	37.5
17	208.0	1.085349309673793	1792.97090201777	37.5
17	212.0	1.0870046060738427	1792.6798533466954	37.5
17	216.0	1.0790797210738894	1795.1194206802954	37.5
17	220.0	1.0690681457893072	1794.4343076680454	37.5
17	224.0	1.0695365587265833	1794.755626102725	37.5
17	228.0	1.0643352600312153	1795.103674175312	37.5
17	232.0	1.0596111651214257	1794.6832068901936	37.5
17	236.0	1.0638226558195092	1794.5827621036965	37.5
17	240.0	1.059266343107429	1795.21060343555	37.5
17	244.0	1.060103538713996	1794.1246911868202	37.5
17	248.0	1.0625207743935976	1794.3445929400723	37.5
17	252.0	1.0601864442468112	1793.616971684707	37.5
17	256.0	1.0597073169773021	1793.5247827716123	37.5
17	260.0	1.0497124938997469	1790.6270479593063	37.5
17	264.0	1.0454705451968633	1789.745680217097	37.5
17	268.0	1.0504370557846394	1789.7449832476864	37.5
17	272.0	1.0514084251238864	1792.1434016202804	37.5
17	276.0	1.0507300142238887	1792.181754783699	37.5
17	280.0	1.0582005115328295	1793.4172921374543	37.5
17	284.0	1.0527650461174953	1791.409045720808	37.5
17	288.0	1.0588677153175745	1792.377243586909	37.5
17	292.0	1.0538159638864906	1791.8993072589403	37.5
17	296.0	1.0625304686436572	1790.9732931810397	37.5
17	300.0	1.0562270880304045	1792.9827759263528	37.5
17	304.0	1.0502643703103616	1791.7043789198678	37.5
17	308.0	1.0564364935364694	1792.9617716152695	37.5
17	312.0	1.058075662035344	1792.9316412550957	37.5
17	316.0	1.0522699832498084	1793.491024218696	37.5
17	320.0	1.0543646609059063	1792.5231053570526	37.5
17	324.0	1.0555923338101196	1791.5689154085046	37.5
17	328.0	1.0560631659325723	1793.0972682826794	37.5
17	332.0	1.0485708208370397	1793.0625951315922	37.5
17	336.0	1.0507673643979796	1792.3993316312544	37.5
17	340.0	1.054787583390674	1794.487355307792	37.5
17	344.0	1.0495871171031086	1791.7409712161516	37.5
17	348.0	1.0435698246465084	1789.9451608214647	37.5
17	352.0	1.0476459710384394	1791.892923352256	37.5
17	356.0	1.0533157361556842	1795.5809196685625	37.5
17	360.0	1.0527077157404932	1795.8625944251098	37.5
17	364.0	1.0505215021570797	1794.024356751384	37.5
17	368.0	1.0495032347589313	1794.79296291101	37.5
17	372.0	1.0488201675777877	1793.5429219124392	37.5
17	376.0	1.048480130449543	1790.3789656726042	37.5
17	380.0	1.0486450006790562	1794.892226559632	37.5
17	384.0	1.0567801496056204	1792.234140733487	37.5
17	388.0	1.0489922737274247	1793.108494614689	37.5
17	392.0	1.0467538265543992	1791.099356582633	37.5
17	396.0	1.047295075174402	1793.9549376930472	37.5
17	400.0	1.0487667996412369	1794.2993467403182	37.5
17	404.0	1.0506909377487794	1798.6121733487814	37.5
17	408.0	1.0501921188321905	1797.0536664388694	37.5
17	412.0	1.0507740513835448	1794.0651722512964	37.5
17	416.0	1.047055114908126	1796.6522096078904	37.5
17	420.0	1.0497610660315069	1798.3281222023402	37.5
17	424.0	1.0453281577761604	1799.171781286824	37.5
17	428.0	1.0481543658142718	1797.9307798314878	37.5
17	432.0	1.0460915046621049	1800.719952746003	37.5
17	436.0	1.0457988367403759	1797.8938385274853	37.5
17	440.0	1.0482219513000832	1799.5678100043683	37.5
17	444.0	1.051122555785551	1800.9848138122447	37.5
17	448.0	1.0477163445164672	1799.0896024215626	37.5
17	452.0	1.0453439317127122	1802.4461785838205	37.5
17	456.0	1.0414538053701419	1792.571574810268	37.5
17	460.0	1.0423821756438367	1791.756934572806	37.5
17	464.0	1.0414903041679624	1795.0822907413433	37.5
17	468.0	1.0403461350896723	1795.8458832675278	37.5
17	472.0	1.041002490101127	1796.239334423835	37.5
17	476.0	1.0381700939482097	1795.9899293285598	37.5
17	480.0	1.0442894373170846	1796.36456210063	37.5
17	484.0	1.0421658884335598	1795.6688606936302	37.5
17	488.0	1.0430868971007503	1795.0596642083406	37.5
17	492.0	1.041423929859496	1799.471013832556	37.5
17	496.0	1.0387629316756808	1800.5495076469058	37.5
17	500.0	1.0496248404615782	1803.767545577636	37.5
17	504.0	1.0424462870948776	1802.7169704361936	37.5
17	508.0	1.0415307700348613	1801.847115157365	37.5
17	512.0	1.0427648160613132	1801.5367325338775	37.5
17	516.0	1.0366911279760875	1802.8258912123893	37.5
17	520.0	1.041594583672817	1805.9706271244252	37.5
17	524.0	1.0412949183229978	1802.29321403814	37.5
17	528.0	1.0448443586778402	1811.764216212311	37.5
17	532.0	1.041506899090702	1804.296693555136	37.5
17	544.0	1.0410104502520272	1811.389341783942	37.5
17	548.0	1.0370426758691216	1806.1820521511995	37.5
17	552.0	1.0377647390714935	1804.1303738378217	37.5
17	556.0	1.0368991404668884	1802.709230372795	37.5
17	560.0	1.031706556040704	1804.558901015905	37.5
17	564.0	1.0348506658211727	1799.8104061358606	37.5
17	568.0	1.0366281180662527	1792.8940100216037	37.5
17	572.0	1.0320174907450534	1792.008310265283	37.5
17	576.0	1.028475701055123	1789.9391354855964	37.5
17	580.0	1.0315797512100924	1790.9706131573844	37.5
17	584.0	1.028803698660313	1794.3372154272904	37.5
17	588.0	1.0297827677717342	1795.5949756996647	37.5
17	592.0	1.0266266170090974	1792.9643615435757	37.5
17	596.0	1.0285438097140367	1793.5465585367467	37.5
17	600.0	1.027173225713442	1795.5702322957775	37.5
17	604.0	1.0258574505640992	1793.337743389497	37.5
17	608.0	1.0256379825035107	1792.340001198986	37.5
17	612.0	1.026055644577573	1793.698840012402	37.5
17	616.0	1.0271116073597581	1791.6488867886826	37.5
17	620.0	1.0213648994644873	1791.2504683980071	37.5
17	624.0	1.0258808173036238	1794.0030101414927	37.5
17	628.0	1.0232115730800142	1792.4598073691116	37.5
17	632.0	1.0211371622695862	1792.837298717643	37.5
17	636.0	1.0204578669362983	1792.02127644686	37.5
17	640.0	1.0186814060937097	1792.0731554610202	37.5
17	644.0	1.0251451061654184	1790.9396251142248	37.5
17	648.0	1.0196695551118409	1791.6573796305795	37.5
17	652.0	1.0192857125229846	1790.4363451242473	37.5
17	656.0	1.0226530116455228	1789.0790703555465	37.5
17	660.0	1.0222055158725123	1785.220880608979	37.5
17	664.0	1.0215870383343013	1778.1716121095867	37.5
17	668.0	1.0210174647544923	1778.9140262623755	37.5
19	0.0	1.08881442833784	1257.9881106375185	37.5
19	4.0	1.0861960096612806	1279.6064309789028	37.5
19	8.0	0.9892538731146496	1280.177744584484	37.5
19	12.0	0.9419805997025037	1279.6342683653177	37.5
19	16.0	0.9221135728083037	1261.5689011166614	37.5
19	20.0	0.9156657660869061	1258.4653015464269	37.5
19	24.0	0.9240467320882773	1266.3691478731932	37.5
19	28.0	0.919751740046327	1264.7266096568749	37.5
19	32.0	0.9274779132599862	1260.5677791442367	37.5
19	36.0	0.9370602778351884	1251.2086736342246	37.5
19	40.0	0.9410706866690631	1249.707143444848	37.5
19	44.0	0.9452144888533027	1252.7153139400095	37.5
19	48.0	0.9488860296732919	1250.2445757405856	37.5
19	52.0	0.9641226803240468	1250.486999962845	37.5
19	56.0	0.9633102744261806	1249.089840891986	37.5
19	60.0	0.9703753597681207	1251.681175747925	37.5
19	64.0	0.9730780819568708	1249.265178390062	37.5
19	68.0	0.972044229570772	1246.2488198726649	37.5
19	72.0	0.9837340686129242	1244.7945574620007	37.5
19	76.0	0.9850791076629073	1245.7610396911623	37.5
19	80.0	0.9918364882580712	1247.909317815804	37.5
19	84.0	0.991746248154439	1247.7007744852144	37.5
19	88.0	0.9933132799602751	1244.57206873771	37.5
19	92.0	0.9915759909555002	1248.8899357597538	37.5
19	96.0	0.9997720323609776	1251.988852688015	37.5
19	100.0	1.0000616303427645	1252.6687928915044	37.5
19	104.0	1.0021375754689086	1252.8156385401453	37.5
19	108.0	1.0017940232658509	1253.1688217673018	37.5
19	112.0	1.0021089316473855	1254.523833086762	37.5
19	116.0	1.0061191323793095	1255.49274078558	37.5
19	120.0	1.0053037350159029	1256.7233129920362	37.5
19	124.0	1.0098515151118364	1263.5575852765826	37.5
19	128.0	1.0078506129610794	1262.459536492623	37.5
19	132.0	1.013938945784912	1264.063432738861	37.5
19	136.0	1.017866243902247	1265.1711087941703	37.5
19	140.0	1.0140447358235072	1266.5538073764944	37.5
19	144.0	1.0081414538687221	1265.649464299673	37.5
19	148.0	1.023771027015043	1266.8637928177516	37.5
19	152.0	1.018400303964709	1265.266010179991	37.5
19	156.0	1.0205692446500487	1269.059453382131	37.5
19	160.0	1.0235603701296525	1268.7569187347522	37.5
19	164.0	1.0215306198459866	1271.4104169956329	37.5
19	168.0	1.02309838000865	1270.622191257439	37.5
19	172.0	1.029060342922952	1267.6936187301296	37.5
19	176.0	1.0260141966995806	1270.544688685167	37.5
19	180.0	1.0211010638259759	1267.9476384650527	37.5
19	184.0	1.0280248479434262	1267.3614449504191	37.5
19	188.0	1.0319513396657025	1271.5575336503396	37.5
19	192.0	1.0300049862387586	1270.4350548714249	37.5
19	196.0	1.0296721252734153	1270.890360326397	37.5
19	200.0	1.03797258183263	1267.424384274596	37.5
19	204.0	1.04172119841259	1267.2334110434915	37.5
19	208.0	1.0466722800888788	1267.2833572545685	37.5
19	212.0	1.056481865981444	1267.3279637322337	37.5
19	216.0	1.0647555554272565	1269.06996261991	37.5
19	220.0	1.113761195749745	1269.273044911331	37.5
19	224.0	1.1278816395627151	1268.8703250484568	37.5
19	228.0	1.1063799198206925	1266.659441983315	37.5
19	232.0	0.9940620926122478	1265.032605778108	37.5
19	236.0	0.9581502232339274	1263.267798674111	37.5
19	240.0	0.9472275222295276	1264.2230237620454	37.5
19	244.0	0.9362467347681532	1258.7124360297266	37.5
19	248.0	0.938502766119839	1253.734870433947	37.5
19	252.0	0.9346837812772507	1252.9221735764572	37.5
19	256.0	0.945515277811214	1250.6860269248498	37.5
19	260.0	0.9414709705815623	1259.0123769763118	37.5
19	264.0	0.941532905029341	1255.988081233157	37.5
19	268.0	0.945238184378079	1256.4050566759447	37.5
19	272.0	0.9446000378511361	1266.4004170382327	37.5
19	276.0	0.9489166426926445	1267.5908132380644	37.5
19	280.0	0.9523032399167098	1267.9270643338964	37.5
19	284.0	0.953711932150847	1269.802433481108	37.5
19	288.0	0.9576739572811962	1268.7003820065495	37.5
19	292.0	0.963391478441719	1271.782837995216	37.5
19	296.0	0.9626861670102047	1270.6161556791835	37.5
19	300.0	0.9639587345558747	1269.0811307207057	37.5
19	304.0	0.9645457362378805	1269.5921820234382	37.5
19	308.0	0.9666808343434963	1272.800310290662	37.5
19	312.0	0.9727206534000843	1268.9207279381594	37.5
19	316.0	0.9658017038624211	1269.4808280291973	37.5
19	320.0	0.9681651418333846	1267.919998138814	37.5
19	324.0	0.971083873846907	1268.7590115824455	37.5
19	328.0	0.9708928083481863	1269.0765152714796	37.5
19	332.0	0.9705765955388947	1269.1408444374608	37.5
19	336.0	0.9745847672768001	1269.9748575396677	37.5
19	340.0	0.9778585212181267	1268.6458404800817	37.5
19	344.0	0.9745100288732084	1263.7822209550268	37.5
19	348.0	0.9763121638577883	1264.0694533236035	37.5
19	352.0	0.976487227728488	1272.7718249780607	37.5
19	356.0	0.9835220082238648	1269.340292132034	37.5
19	360.0	0.9859351045228015	1267.1451763667055	37.5
19	364.0	0.9812694568940045	1267.6417222729958	37.5
19	368.0	0.9840053973566268	1267.9946596044863	37.5
19	372.0	0.9883010619393515	1270.9077652534215	37.5
19	376.0	0.9929287531843339	1268.4990519154762	37.5
19	380.0	0.9903475847569403	1270.9958976798448	37.5
19	384.0	0.9948040601220276	1270.1590152367544	37.5
19	388.0	0.999792209958275	1274.274107007674	37.5
19	392.0	0.9935194429901159	1272.096010834584	37.5
19	396.0	0.9953825258334916	1271.5008102626814	37.5
19	400.0	0.9992980401778712	1268.1993855360076	37.5
19	404.0	0.99499672703917	1272.433955784921	37.5
19	408.0	1.0007961883427603	1273.0829870709626	37.5
19	412.0	0.9991887289424455	1272.054692018734	37.5
19	416.0	1.000190607875811	1274.0825928251074	37.5
19	420.0	0.9981336742748419	1265.5594351107884	37.5
19	424.0	0.9984742572345374	1265.1285082067602	37.5
19	428.0	0.9971129044036073	1265.019649380083	37.5
19	432.0	1.0024060276485285	1266.0763593081565	37.5
19	436.0	0.9949382612415205	1268.352651312156	37.5
19	440.0	1.0037078576357257	1272.7930766126187	37.5
19	444.0	1.001883946193994	1277.0762172509703	37.5
19	448.0	1.0095323413035988	1277.2762986153523	37.5
19	452.0	1.0023021232732545	1279.6430436235898	37.5
19	456.0	0.9998701119189874	1280.324642947208	37.5
19	460.0	1.00072931095244	1280.5586442862095	37.5
19	464.0	1.0042828319536683	1278.154784312166	37.5
19	468.0	1.0033227256963302	1280.9583820796674	37.5
19	472.0	1.0073002284092585	1279.3956787205648	37.5
19	476.0	1.007771811546887	1280.1216995780142	37.5
19	480.0	1.0054921828459813	1282.4224945411186	37.5
19	484.0	1.0119943003859322	1285.1083541843177	37.5
19	488.0	1.00310225821595	1285.2539173350972	37.5
19	492.0	1.0087888762368014	1284.3138617183067	37.5
19	496.0	1.0066495862888636	1285.888567958132	37.5
19	500.0	1.0135726940749745	1288.1828676968264	37.5
19	504.0	1.0119229899786786	1287.800767441768	37.5
19	508.0	1.0096398755700995	1289.218122841303	37.5
19	512.0	1.0117947433610266	1289.624993028512	37.5
19	516.0	1.0088861785397771	1288.878360778464	37.5
19	520.0	1.012589741047422	1288.5438370315685	37.5
19	524.0	1.017610458838946	1289.208369166094	37.5
19	528.0	1.0160556492321453	1287.042550221069	37.5
19	532.0	1.0159905634517976	1288.4569199879572	37.5
19	536.0	1.0167358526800148	1289.608148474141	37.5
19	540.0	1.0166487341056423	1291.3022927357924	37.5
19	544.0	1.0169181461982164	1289.5938932213407	37.5
19	548.0	1.0181911559605314	1289.5116860146536	37.5
19	552.0	1.0263649304572895	1289.1945474389124	37.5
19	556.0	1.022271797307467	1289.2956473420022	37.5
19	560.0	1.028466704342775	1289.0936590514646	37.5
19	564.0	1.024864795847456	1290.9718217028717	37.5
19	568.0	1.0248499927009334	1285.508197266807	37.5
19	572.0	1.0272109074357454	1285.756137210735	37.5
19	576.0	1.0303729626550622	1287.777197761939	37.5
19	580.0	1.0278286802984207	1287.4628908847244	37.5
19	584.0	1.0295785556806443	1288.3758244530031	37.5
19	588.0	1.0339334772938156	1287.1291850048276	37.5
19	592.0	1.055907662711474	1286.6566942360034	37.5
19	596.0	1.101661163787477	1283.45582885905	37.5
19	600.0	1.1022092504047118	1283.699083624124	37.5
19	604.0	1.0770113538790094	1282.630486119734	37.5
19	608.0	0.980598706733057	1281.8401308321318	37.5
19	612.0	0.9476260432929365	1280.9918095440062	37.5
19	616.0	0.9373539990499796	1281.6488832443763	37.5
19	620.0	0.9262935865797388	1280.7146355199286	37.5
19	624.0	0.9193094230932916	1281.1298845675954	37.5
19	628.0	0.9231198199398502	1281.4305097021456	37.5
19	632.0	0.9144136128117957	1280.970639516124	37.5
19	636.0	0.9191838538929717	1280.3110778335626	37.5
19	640.0	0.9237858185343054	1285.380454177979	37.5
19	644.0	0.9219288709079084	1280.4786782329377	37.5
19	648.0	0.9289485640118635	1280.054936088795	37.5
19	652.0	0.9288182642827317	1278.7942743285737	37.5
19	656.0	0.9345410140047646	1286.4649718680023	37.5
19	660.0	0.933333266426156	1283.3778740873556	37.5
19	664.0	0.9400757937445925	1283.168671935097	37.5
19	668.0	0.93952374939973	1285.4535982097198	37.5
20	8.0	1.0736242544293353	1763.4803361302877	37.5
20	12.0	1.0004095186195336	1784.243816279928	37.5
20	16.0	0.9375668701701804	1783.843152443509	37.5
20	20.0	0.9597493721556086	1783.810108652111	37.5
20	24.0	0.9402520188791619	1788.3586648878563	37.5
20	28.0	0.9210102408108534	1796.2232874407907	37.5
20	32.0	0.9198501811068583	1797.2381046718313	37.5
20	36.0	0.9304960832287598	1800.3452887880842	37.5
20	40.0	0.9311267668228295	1801.24048877173	37.5
20	44.0	0.9355283097881175	1799.3508629868045	37.5
20	48.0	0.9458574547283896	1800.080168936946	37.5
20	52.0	0.9514111021179492	1800.0719182253138	37.5
20	56.0	0.9610585310806444	1799.036288153137	37.5
20	60.0	0.9670748931574685	1799.707029841715	37.5
20	64.0	0.9760253886874457	1800.575268233743	37.5
20	68.0	0.9790070780562101	1804.119459600773	37.5
20	72.0	0.9784030147388576	1804.720100059019	37.5
20	76.0	0.980120380706464	1807.524120751582	37.5
20	80.0	0.9831873138367626	1805.8857645580613	37.5
20	84.0	0.989313501718041	1805.1741356475277	37.5
20	88.0	0.9883075415085005	1803.6478069634557	37.5
20	92.0	0.9973698398114628	1803.8075308584887	37.5
20	96.0	0.9917329348686783	1805.310686759679	37.5
20	100.0	1.0003590254703398	1806.4006591716943	37.5
20	104.0	1.0004091046221033	1804.738966196996	37.5
20	108.0	1.0040605701190266	1806.240521648024	37.5
20	112.0	0.9999583130112912	1805.2876672554096	37.5
20	116.0	1.0111050124774257	1806.0859935233696	37.5
20	120.0	1.0140420639777763	1804.698541420644	37.5
20	124.0	1.009930884498907	1812.067177161755	37.5
20	128.0	1.014855673806354	1810.064425720904	37.5
20	132.0	1.0170139297691512	1810.4814491463765	37.5
20	136.0	1.0204706378530122	1814.0442242629676	37.5
20	140.0	1.022384738202212	1814.9881677340804	37.5
20	144.0	1.0112000433571187	1812.958159652016	37.5
20	148.0	1.0219829806135214	1813.971302935522	37.5
20	152.0	1.033097190162611	1814.0730516586248	37.5
20	156.0	1.0288030630563787	1814.4439493432012	37.5
20	160.0	1.0293223600813644	1813.3827906321196	37.5
20	164.0	1.0382435392490437	1815.050393168828	37.5
20	168.0	1.0385586882604443	1815.011312928517	37.5
20	172.0	1.0369819824385096	1813.3917912690936	37.5
20	176.0	1.0369401065408308	1814.5081471899389	37.5
20	180.0	1.0397127054746824	1814.398078372612	37.5
20	184.0	1.0411081637373816	1814.081612732462	37.5
20	188.0	1.0410791901606429	1814.1839578282716	37.5
20	192.0	1.0427825352593245	1815.0989301340944	37.5
20	196.0	1.0551163262901826	1813.5257134361875	37.5
20	200.0	1.0994378583462088	1811.5561322950368	37.5
20	204.0	1.1472138827829814	1812.184925021928	37.5
20	208.0	1.1315489090169129	1811.6126028922863	37.5
20	212.0	1.068800348661996	1812.5417824384883	37.5
20	216.0	0.9809809659302731	1812.9648109049515	37.5
20	220.0	0.9622798107170031	1811.2981644802676	37.5
20	224.0	0.9529038599887055	1811.0414225086488	37.5
20	228.0	0.9457289515669177	1809.473552730509	37.5
20	232.0	0.9464210772619158	1809.257941785612	37.5
20	236.0	0.9467281883354728	1809.586797383008	37.5
20	240.0	0.9467906495532997	1811.7423726329616	37.5
20	244.0	0.9465823441205908	1811.8864367271296	37.5
20	248.0	0.9519629807509309	1811.5951737235453	37.5
20	252.0	0.9573763414130104	1811.8676966319924	37.5
20	256.0	0.9636370151798945	1810.2581414951148	37.5
20	260.0	0.9612919969561696	1811.0161708404084	37.5
20	264.0	0.9731058452633355	1806.005792337152	37.5
20	268.0	0.9750672367808199	1806.0825761824703	37.5
20	272.0	0.9730311979283186	1810.9270754706597	37.5
20	276.0	0.9811384383415286	1815.286794120483	37.5
20	280.0	0.9812924904303844	1813.5859800195076	37.5
20	284.0	0.9780979220058854	1813.2703068388616	37.5
20	288.0	0.9773291720073387	1814.5911734175183	37.5
20	292.0	0.982303333502577	1814.9255378685048	37.5
20	296.0	0.9796246498137329	1813.3164334648343	37.5
20	300.0	0.9895102514589439	1812.7514945306048	37.5
20	304.0	0.9927693407279214	1812.5806926585865	37.5
20	308.0	0.9864578212866258	1812.4229739787972	37.5
20	312.0	0.9915077058791558	1812.941107212427	37.5
20	316.0	0.9935651104341203	1811.955108163478	37.5
20	320.0	0.9975731586234781	1812.6444220231483	37.5
20	324.0	0.9933453640140145	1811.197491980282	37.5
20	328.0	1.0006372089591002	1811.381142664488	37.5
20	332.0	0.9930857400576161	1811.332906073336	37.5
20	336.0	1.0027020317659452	1810.9334703222708	37.5
20	340.0	0.9988694487735054	1809.6803827642052	37.5
20	344.0	0.9963325605512834	1810.753640869907	37.5
20	348.0	1.0085602456000555	1809.343602052674	37.5
20	352.0	1.0083713716869882	1808.9490775833945	37.5
20	356.0	1.0102909607251362	1811.4304850684096	37.5
20	360.0	1.0077102410295593	1810.729816702773	37.5
20	364.0	1.013551277212963	1812.0974784176228	37.5
20	368.0	1.011974623416516	1810.8327955106845	37.5
20	372.0	1.0194100066820608	1812.502532736865	37.5
20	376.0	1.0173328156688188	1812.6030209422852	37.5
20	380.0	1.0234275281300618	1810.9019559104895	37.5
20	384.0	1.0191969761697524	1811.5803740903327	37.5
20	388.0	1.0241077966337622	1812.323864006145	37.5
20	392.0	1.0227069369601245	1812.5748258624933	37.5
20	396.0	1.0224376576558756	1812.5978814760483	37.5
20	400.0	1.0220595150186946	1812.988714524778	37.5
20	404.0	1.0320098363705568	1814.9380230692743	37.5
20	408.0	1.0219610660230725	1815.977016366976	37.5
20	412.0	1.0227638239175838	1815.9282798375464	37.5
20	416.0	1.02558160698747	1815.709179591676	37.5
20	420.0	1.0304446420410625	1815.087796767538	37.5
20	424.0	1.0287679952573292	1815.3715919249591	37.5
20	428.0	1.0314116750327544	1816.331274345387	37.5
20	432.0	1.0348833924698067	1814.612537237648	37.5
20	436.0	1.0313008439710691	1816.308149729012	37.5
20	440.0	1.038574688097424	1816.7197382452664	37.5
20	444.0	1.0295054796443806	1816.9817119246757	37.5
20	448.0	1.0380932014488913	1817.406570604515	37.5
20	452.0	1.0337435371345802	1820.0408217219003	37.5
20	456.0	1.0257258158126703	1844.9060979579635	37.5
20	460.0	1.0294059473532955	1847.0631931702392	37.5
20	464.0	1.0246669503020667	1846.600959620331	37.5
20	468.0	1.0167760411063327	1847.1257501131288	37.5
20	472.0	1.0229598732279404	1846.8617151593712	37.5
20	476.0	1.030652548542717	1849.219563285484	37.5
20	480.0	1.0222496565229025	1850.4098798521256	37.5
20	484.0	1.0245661740191667	1852.122368253653	37.5
20	488.0	1.0208402432764334	1850.1325343849592	37.5
20	492.0	1.0251673117561333	1848.541879469722	37.5
20	496.0	1.0253448793654123	1848.223941362736	37.5
20	500.0	1.0324360359918427	1846.8379939004733	37.5
20	504.0	1.0330330330826514	1848.7681892578064	37.5
20	508.0	1.0277399645878238	1851.1054709911384	37.5
20	512.0	1.0299295919196807	1851.8119994249648	37.5
20	516.0	1.031828396775508	1851.074946876608	37.5
20	520.0	1.0303676037400837	1850.6149473368232	37.5
20	524.0	1.0327329731692627	1851.2091956506576	37.5
20	528.0	1.0334297551454066	1850.7210620247024	37.5
20	532.0	1.0367220887010002	1850.9675485153148	37.5
20	536.0	1.0418689488025321	1853.0791409046608	37.5
20	540.0	1.046797457932347	1857.1535283489968	37.5
20	544.0	1.064387800185583	1857.6409057074484	37.5
20	548.0	1.108382091924216	1856.2449114898495	37.5
20	552.0	1.1205162871716596	1856.7352194123243	37.5
20	556.0	1.0971854358368494	1856.7468338775493	37.5
20	560.0	1.0179665685597135	1857.783170977391	37.5
20	564.0	0.9657099362760736	1861.254016887299	37.5
20	568.0	0.9442947414352041	1862.3782140719447	37.5
20	572.0	0.9383567129698328	1861.871736687284	37.5
20	576.0	0.935951969486272	1861.961002161053	37.5
20	580.0	0.9327521725002629	1860.230688326508	37.5
20	584.0	0.9426118654526182	1858.3953855635652	37.5
20	588.0	0.9433293535728519	1858.0922662853236	37.5
20	592.0	0.9424429219212145	1858.371517098607	37.5
20	596.0	0.9381950974990012	1858.1577873284448	37.5
20	600.0	0.9393590683543488	1857.7708126112493	37.5
20	604.0	0.9442506654006675	1857.9010838545912	37.5
20	608.0	0.9463368140375651	1857.5768506742984	37.5
20	612.0	0.9458368277082798	1857.4330069066543	37.5
20	616.0	0.9460145253812778	1858.018230723868	37.5
20	620.0	0.953416456258256	1857.9395266343447	37.5
20	624.0	0.9569927969509958	1857.920482550474	37.5
20	628.0	0.9444192296872819	1858.878866678964	37.5
20	632.0	0.9547259256296279	1858.337446858764	37.5
20	636.0	0.9596413503492959	1858.4571319979048	37.5
20	640.0	0.9611661179615781	1857.585550565611	37.5
20	644.0	0.9642636941041097	1857.3470892441003	37.5
20	648.0	0.9610964910861207	1858.151147678178	37.5
20	652.0	0.9565269930736944	1858.6116512106323	37.5
20	656.0	0.9599533442855048	1858.0634767517245	37.5
20	660.0	0.9614041836798198	1858.782530874628	37.5
20	664.0	0.9614052027967182	1858.1415619704776	37.5
20	668.0	0.9680464950313363	1857.849607732129	37.5
22	0.0	1.117881342527764	1693.9700863705282	37.5
22	4.0	1.1100834153534647	1704.4569603877746	37.5
22	8.0	1.0384152797031148	1702.827751422759	37.5
22	12.0	0.9853101502034369	1714.5110389240149	37.5
22	16.0	0.946897512661598	1717.5158480256966	37.5
22	20.0	0.9342574692996355	1724.2596551612476	37.5
22	24.0	0.9372135485907099	1727.970238134298	37.5
22	28.0	0.9368183800813029	1729.4676887729368	37.5
22	32.0	0.9387268481400746	1728.8193020473118	37.5
22	36.0	0.9482251585173703	1729.619050076313	37.5
22	40.0	0.9564038163873793	1727.3666136852166	37.5
22	44.0	0.9549996135447708	1728.2258996959108	37.5
22	48.0	0.9676722070262663	1728.344653513269	37.5
22	52.0	0.9675914025260558	1727.4070434197722	37.5
22	56.0	0.974521708819619	1725.516518901925	37.5
22	60.0	0.9791921319801267	1724.6668827971848	37.5
22	64.0	0.9855447212459489	1725.6322931920054	37.5
22	68.0	0.9908979008937868	1724.9844240669895	37.5
22	72.0	0.9937591897463414	1729.0423463628936	37.5
22	76.0	0.9931247820319213	1728.7369671469694	37.5
22	80.0	0.9997700406785852	1728.3779026132793	37.5
22	84.0	0.9993795804758117	1728.328099009298	37.5
22	88.0	1.0028959482562603	1726.661687783505	37.5
22	92.0	1.0095411548774362	1729.150077394051	37.5
22	96.0	1.011347496903928	1728.2252530197989	37.5
22	100.0	1.0182369892024201	1730.6826103723383	37.5
22	104.0	1.0152471795595976	1729.5302935791865	37.5
22	108.0	1.0210206471095118	1729.89433091311	37.5
22	112.0	1.0205497555028131	1730.5433061539925	37.5
22	116.0	1.0267562051737928	1729.872582602417	37.5
22	120.0	1.0253303597283168	1729.6927432204416	37.5
22	124.0	1.0263819159798104	1731.9469148726987	37.5
22	128.0	1.030402488773934	1732.9435418375413	37.5
22	132.0	1.0330753413101776	1733.980417828943	37.5
22	136.0	1.0296543184128697	1735.6193203592877	37.5
22	140.0	1.0332466954307924	1736.6448230638523	37.5
22	144.0	1.0314375522049677	1735.5086878665606	37.5
22	148.0	1.0412837049927706	1735.901605501781	37.5
22	152.0	1.0423635370968083	1735.3362795838552	37.5
22	156.0	1.0395523309531287	1735.9639438803326	37.5
22	160.0	1.0454293032107465	1734.6721788319496	37.5
22	164.0	1.0527153337761972	1736.963322407856	37.5
22	168.0	1.0448906655012398	1734.2575042162453	37.5
22	172.0	1.0499506815261033	1735.5554184071443	37.5
22	176.0	1.0551112368058733	1735.1394148857953	37.5
22	180.0	1.051462784489252	1737.1040226633672	37.5
22	184.0	1.052362998597137	1735.7373005001532	37.5
22	188.0	1.0582151546971397	1733.740793112472	37.5
22	192.0	1.0666868201136603	1734.5735431347402	37.5
22	196.0	1.0696816844057866	1735.724424692277	37.5
22	200.0	1.081453378530186	1730.6052859497402	37.5
22	204.0	1.1411254854124686	1732.883464312447	37.5
22	208.0	1.1624189883397145	1731.844829746378	37.5
22	212.0	1.1506107024617456	1731.8940305368178	37.5
22	216.0	1.0309200762467134	1732.426018021033	37.5
22	220.0	0.9807835470857649	1729.1679864591686	37.5
22	224.0	0.9619695610647394	1730.8520127376617	37.5
22	228.0	0.9584428483892466	1727.671382659128	37.5
22	232.0	0.9547023889976949	1730.6036363730973	37.5
22	236.0	0.9482743969645074	1731.3264365951616	37.5
22	240.0	0.9529313975491986	1728.4586163363358	37.5
22	244.0	0.9570130742785811	1730.5322542572462	37.5
22	248.0	0.9598533448341205	1731.584135492107	37.5
22	252.0	0.9659395636031137	1729.629460782446	37.5
22	256.0	0.9681502217069693	1730.0455560059702	37.5
22	260.0	0.9730886801799111	1729.7015680624495	37.5
22	264.0	0.9741372189531201	1728.1486651184985	37.5
22	268.0	0.978023149785175	1725.9166689480746	37.5
22	272.0	0.9823639134431132	1729.4477727999606	37.5
22	276.0	0.9855995777048826	1734.4936345705369	37.5
22	280.0	0.9877581322828449	1734.6518957702838	37.5
22	284.0	0.9885078626676682	1732.2933286228254	37.5
22	288.0	0.9915180224531673	1734.6559290224925	37.5
22	292.0	0.986109599914433	1734.5929009742676	37.5
22	296.0	0.9929200394844233	1733.5391765554973	37.5
22	300.0	0.9913559883309735	1732.245698684406	37.5
22	304.0	0.9929349009381512	1732.4750364123618	37.5
22	308.0	0.99499986166381	1732.9244253186748	37.5
22	312.0	0.9983288336377008	1732.518198346713	37.5
22	316.0	0.9993399140597934	1731.846405808772	37.5
22	320.0	1.005163482154326	1730.343902938292	37.5
22	324.0	1.0023836213669626	1730.3233951858367	37.5
22	328.0	1.0049972428855032	1730.5646701836367	37.5
22	332.0	1.0021217072263298	1731.2952292296643	37.5
22	336.0	1.0098556252150617	1729.4591423647666	37.5
22	340.0	1.0115187930995075	1729.4953946712574	37.5
22	344.0	1.012483596850325	1730.1324266361703	37.5
22	348.0	1.011771359006363	1728.058368307093	37.5
22	352.0	1.0106535304605886	1728.9067640420876	37.5
22	356.0	1.0160065280192199	1731.488861805556	37.5
22	360.0	1.0160263928376352	1731.882083025352	37.5
22	364.0	1.0131900063579276	1731.1674401604423	37.5
22	368.0	1.01524175260972	1731.2258987167395	37.5
22	372.0	1.0192688546025448	1729.8842098561738	37.5
22	376.0	1.016826509166388	1730.9794498239503	37.5
22	380.0	1.0183979040905986	1730.4467299757775	37.5
22	384.0	1.02003903918102	1731.0190351059125	37.5
22	388.0	1.0199443698883477	1731.9888943152882	37.5
22	392.0	1.0246121657617286	1732.4685606072649	37.5
22	396.0	1.0253324237077914	1734.1965665662735	37.5
22	400.0	1.0261004670642715	1731.6319173269328	37.5
22	404.0	1.023555163188032	1735.9564571671433	37.5
22	408.0	1.0257110644661234	1737.2974122699786	37.5
22	412.0	1.0254135998225453	1735.5447946185614	37.5
22	416.0	1.028564462539426	1738.0174146210434	37.5
22	420.0	1.02879216918105	1736.1282270345089	37.5
22	424.0	1.0311547677216222	1736.1429352240448	37.5
22	428.0	1.033215046153391	1736.9006739695335	37.5
22	432.0	1.0285728549969406	1734.8631908529096	37.5
22	436.0	1.0300696193591004	1735.854023636529	37.5
22	440.0	1.0347465977310533	1735.019728986636	37.5
22	444.0	1.0351971555490773	1738.281132041519	37.5
22	448.0	1.037897529568294	1738.1179692483315	37.5
22	452.0	1.0327031658985444	1740.3841394546198	37.5
22	456.0	1.0300822950014756	1744.368984865892	37.5
22	460.0	1.0334438869561304	1745.2852416710443	37.5
22	464.0	1.0328340872973745	1744.8697245176188	37.5
22	468.0	1.0337469435987614	1746.1851896762262	37.5
22	472.0	1.0360669332649384	1746.1670852351783	37.5
22	476.0	1.0400398246996199	1744.6157473248234	37.5
22	480.0	1.0349978436832319	1747.4105213465527	37.5
22	484.0	1.0400993500345057	1748.0182192465804	37.5
22	488.0	1.032523103463134	1747.4672650725622	37.5
22	492.0	1.0407660388231492	1749.12397900291	37.5
22	496.0	1.0434542128655089	1749.3628566905052	37.5
22	500.0	1.042261415592014	1748.538088034827	37.5
22	504.0	1.0387309570814098	1749.3895327949265	37.5
22	508.0	1.0435324064325937	1750.6116549281603	37.5
22	512.0	1.0482774081296649	1752.0128651938935	37.5
22	516.0	1.047518789563452	1750.6086001558297	37.5
22	520.0	1.0437245618304019	1751.9668709045864	37.5
22	524.0	1.0501178610403195	1751.8485288269476	37.5
22	528.0	1.0495596446525801	1751.2684262117978	37.5
22	532.0	1.0534407111015383	1751.4560188081527	37.5
22	536.0	1.0569467518226863	1754.2235657395931	37.5
22	540.0	1.0568741933622703	1755.1246536229717	37.5
22	544.0	1.057996946493629	1752.691693661967	37.5
22	548.0	1.0628244346013878	1752.616073390558	37.5
22	552.0	1.0605722163098912	1750.596077842089	37.5
22	556.0	1.0582213056682996	1753.2677051155324	37.5
22	560.0	1.062833018065981	1752.4931151042863	37.5
22	564.0	1.0752756068665237	1767.672871732932	37.5
22	568.0	1.1278163460403023	1768.7391347277903	37.5
22	572.0	1.143133525123369	1769.4100041377	37.5
22	576.0	1.121467189715795	1770.1172773252513	37.5
22	580.0	1.0319252815753155	1768.5509675714482	37.5
22	584.0	0.9658908819328912	1768.4549444346933	37.5
22	588.0	0.955533925071481	1768.5125316171236	37.5
22	592.0	0.9454884708174464	1770.0633996185195	37.5
22	596.0	0.9433821059806096	1771.5257226102683	37.5
22	600.0	0.9391805707046549	1773.365184146969	37.5
22	604.0	0.9452791975524557	1772.3441335529867	37.5
22	608.0	0.9443812807430283	1773.1251638309157	37.5
22	612.0	0.944061211025061	1772.899507573099	37.5
22	616.0	0.9388759258029085	1771.5391169512484	37.5
22	620.0	0.9405303794181712	1771.842641258333	37.5
22	624.0	0.9482251482274375	1773.4600550828295	37.5
22	628.0	0.9499539462645691	1772.4499549565696	37.5
22	632.0	0.9530683391145985	1770.3738242899842	37.5
22	636.0	0.9543603051445774	1770.1298297553055	37.5
[truncated: 14,530 more rows]
