# Supplementary material for: Mechanistic origins of temperature scaling in the early embryonic cell cycle
Source: Nat Commun. 2025 Aug 28;16:8045. doi: 10.1038/s41467-025-62918-0 (PMC12394406; doi:10.1038/s41467-025-62918-0)
Supplement: Supplementary file 12 — Source Data [file 41467_2025_62918_MOESM12_ESM.zip › Source_Data_NatComm/Fig4/09-20-24/Pos40_processed_spots.csv]

TRACK_ID	TIME	RATIO	POSITION_X	RADIUS
53	0.0	1.1277393913002298	1605.8139939822213	37.5
53	4.0	1.1289326060429006	1608.725760507682	37.5
53	8.0	1.1090975088638109	1614.3107354447743	37.5
53	12.0	1.0175697549348095	1618.417129441711	37.5
53	16.0	0.9539579412263776	1619.5524085144411	37.5
53	20.0	0.9467020086708143	1615.2530794732313	37.5
53	24.0	0.9342098408458049	1613.6332419237656	37.5
53	28.0	0.9393071782463405	1611.7875424714316	37.5
53	32.0	0.9444597667147727	1610.295605400691	37.5
53	36.0	0.955874298954648	1611.0694243036112	37.5
53	40.0	0.9637730267765671	1612.4198510882632	37.5
53	44.0	0.9675702992659206	1612.2228461886796	37.5
53	48.0	0.975500502507875	1610.9312543630358	37.5
53	52.0	0.9743678918118797	1609.1605175385944	37.5
53	56.0	0.983962338378649	1606.2088253539298	37.5
53	60.0	0.98686797204771	1605.605782263229	37.5
53	64.0	0.9851452362451661	1608.93105076735	37.5
53	68.0	0.9883533981249806	1607.3408390685308	37.5
53	72.0	0.9942658448534583	1607.1224612503354	37.5
53	76.0	0.992294843423792	1595.5746759939211	37.5
53	80.0	1.002892757596583	1591.233270598271	37.5
53	84.0	1.0062685976231318	1599.7914935402457	37.5
53	88.0	1.0145335068399588	1603.6458309983732	37.5
53	92.0	1.0181645578962326	1602.7376606072935	37.5
53	96.0	1.0200089236424796	1601.9884072118368	37.5
53	100.0	1.020598434626323	1597.763477196274	37.5
53	104.0	1.017975033581377	1599.4784574543812	37.5
53	108.0	1.0206980838014892	1608.902928688335	37.5
53	112.0	1.0271317738908503	1606.853678712827	37.5
53	116.0	1.025794234798955	1604.0418675307928	37.5
53	120.0	1.0256949803516429	1605.341385593752	37.5
53	124.0	1.0258679492685214	1605.5478360608683	37.5
53	128.0	1.0262687377958715	1601.843687308172	37.5
53	132.0	1.0223618419575642	1596.1222722476	37.5
53	136.0	1.0302932677984786	1593.9111299196788	37.5
53	140.0	1.02578251212488	1594.766256966495	37.5
53	144.0	1.0353554201397577	1562.6613324827658	37.5
53	148.0	1.0316215350606697	1561.5531105108744	37.5
53	152.0	1.0257010187351545	1557.2480136146107	37.5
53	156.0	1.025069985765707	1556.0852107076405	37.5
53	160.0	1.0275682858791193	1558.227805218536	37.5
53	164.0	1.0367209059919207	1544.5077232738972	37.5
53	168.0	1.0357504067154795	1537.1695027135015	37.5
53	172.0	1.0440498608561137	1531.596725926839	37.5
53	176.0	1.0440700309157296	1533.303734625412	37.5
53	180.0	1.0413917429813009	1532.854739588627	37.5
53	184.0	1.0413607719865448	1530.1761288329758	37.5
53	188.0	1.0341542376315165	1538.651310900115	37.5
53	192.0	1.03351628527221	1543.945249707033	37.5
53	196.0	1.0374872188393787	1542.861774664082	37.5
53	200.0	1.0345549684869284	1542.0738806737008	37.5
53	204.0	1.0360985748890021	1540.068701463485	37.5
53	208.0	1.0357412740228875	1537.206966370247	37.5
53	212.0	1.0327817363021585	1543.841600323608	37.5
53	216.0	1.0317478179562576	1542.8324232458942	37.5
53	220.0	1.035840179011629	1543.1099479434035	37.5
53	224.0	1.0446580151113263	1536.94316687045	37.5
53	228.0	1.0520392974329607	1532.2216251320633	37.5
53	232.0	1.0503123215531722	1524.3373641651956	37.5
53	236.0	1.0496942169174088	1523.2000580058116	37.5
53	240.0	1.0483354774392912	1541.607063229908	37.5
53	244.0	1.060374679709522	1502.2459740444272	37.5
53	248.0	1.0625847586212882	1504.6414228224094	37.5
53	252.0	1.0652580724751952	1503.4914618577543	37.5
53	256.0	1.0643471423821265	1503.1058336299257	37.5
53	260.0	1.0662036820924865	1504.0943834979687	37.5
53	264.0	1.0605541925449458	1508.7808309267234	37.5
53	268.0	1.0696722677339392	1501.5915674538817	37.5
53	272.0	1.0640760262730202	1499.4018098547883	37.5
53	276.0	1.06955642733921	1495.4202399435517	37.5
53	280.0	1.0650664558479324	1487.1462873912556	37.5
53	284.0	1.0650117872435467	1488.4308213947495	37.5
53	288.0	1.0635034484756576	1486.5535570889456	37.5
53	292.0	1.0689885578484803	1484.184956268721	37.5
53	296.0	1.0658730217029975	1486.831544276965	37.5
53	300.0	1.071829768134219	1487.1936533236874	37.5
53	304.0	1.0590163429228978	1482.2947115022714	37.5
53	308.0	1.0715254914231784	1485.7078876118007	37.5
53	312.0	1.0609048884913164	1490.6974881245524	37.5
53	316.0	1.0688656827200163	1484.8736734339125	37.5
53	320.0	1.0628980833281672	1481.9958593274675	37.5
53	324.0	1.065164141664657	1476.9854068740897	37.5
53	328.0	1.0671375566330492	1470.3392518669802	37.5
53	332.0	1.0767645451423509	1474.5558170732725	37.5
53	336.0	1.1079669456016659	1467.740407384799	37.5
53	340.0	1.1704544568625315	1472.390890289825	37.5
53	344.0	1.1639768516151332	1470.485753945746	37.5
53	348.0	1.0942944698916222	1471.8614000591162	37.5
53	352.0	0.9787743559323012	1465.7134911886285	37.5
53	356.0	0.9527053307068744	1473.14998958343	37.5
53	360.0	0.9494124396739521	1475.5929285849802	37.5
53	364.0	0.9305976143333987	1476.923216001053	37.5
53	368.0	0.9308238573496431	1481.72705667083	37.5
53	372.0	0.9295045271784294	1492.4590151507173	37.5
53	376.0	0.9303349421828907	1490.5275465554648	37.5
53	380.0	0.9449700341982411	1533.7949489681637	37.5
53	384.0	0.9457903822708398	1532.1986026576076	37.5
53	388.0	0.9494744212862973	1533.3904584832392	37.5
53	392.0	0.9551746820633459	1537.556228739178	37.5
53	396.0	0.9472072229257751	1540.4916801618683	37.5
53	400.0	0.9531875108901637	1545.2254675540487	37.5
53	404.0	0.9518310345207595	1546.8582826385266	37.5
53	408.0	0.9596868413153574	1545.1166223416951	37.5
53	412.0	0.9622526184862674	1551.6425091628464	37.5
53	416.0	0.965337844138737	1548.9126313770544	37.5
53	420.0	0.9601537225783314	1546.5967208385705	37.5
53	424.0	0.9672191841771146	1549.273076635698	37.5
53	428.0	0.9659452722566296	1549.0447509661726	37.5
53	432.0	0.9734284985213372	1544.5508797813711	37.5
53	436.0	0.971427504398034	1543.049798158935	37.5
53	440.0	0.9769885969955873	1543.5308338781938	37.5
53	444.0	0.9781474489036578	1564.6516876361025	37.5
53	448.0	0.9797848052344982	1566.6583849831277	37.5
53	452.0	0.9827491236536418	1570.6252363091448	37.5
53	456.0	0.9866557016925727	1568.1346054675355	37.5
53	460.0	0.9846527566134824	1571.468546778461	37.5
53	464.0	0.9927247553220595	1572.3423849705605	37.5
53	468.0	0.9824931209487011	1572.489765448434	37.5
53	472.0	0.9906767923665443	1569.1205272852192	37.5
53	476.0	0.9907113734862425	1571.6770846803324	37.5
53	480.0	0.9995803766530549	1571.448159441622	37.5
53	484.0	1.0040419625943626	1575.959199765986	37.5
53	488.0	0.9932426521123825	1573.8546854788808	37.5
53	492.0	0.9984612609246575	1577.4350087017629	37.5
53	496.0	1.0008003110203372	1578.53059810273	37.5
53	500.0	1.004430425617833	1575.950662023214	37.5
53	504.0	1.00849206562274	1574.5729210393754	37.5
53	508.0	1.0103921246535292	1575.1762640268903	37.5
53	512.0	1.0078726705329317	1577.0245911656775	37.5
53	516.0	1.0112517361397158	1575.484073539595	37.5
53	520.0	1.0163000395181296	1575.7313219632383	37.5
53	524.0	1.0187077892702667	1575.9785219671148	37.5
53	528.0	1.0245046613779034	1573.2195747809217	37.5
53	532.0	1.0258429752056637	1572.2741070496031	37.5
53	536.0	1.0285909456343652	1575.4423318226245	37.5
53	540.0	1.0306420346558367	1576.090871601937	37.5
53	544.0	1.0399359039676397	1573.4136475893008	37.5
53	548.0	1.036418158777043	1572.934134548772	37.5
53	552.0	1.0432325973978576	1573.83692067895	37.5
53	556.0	1.0422716968238903	1574.2576272919443	37.5
53	560.0	1.045754579291303	1577.518939388231	37.5
53	564.0	1.0496655274711977	1576.378336489326	37.5
53	568.0	1.0452923531997214	1578.951979874392	37.5
53	572.0	1.0565673010561996	1574.4186124298965	37.5
53	576.0	1.0501190381838428	1580.146657435569	37.5
53	580.0	1.0468597556159502	1583.2171075994863	37.5
53	584.0	1.0502615043353545	1585.9925901253248	37.5
53	588.0	1.0554915847676591	1583.889812126782	37.5
53	592.0	1.0568667066279402	1583.0646628953498	37.5
53	596.0	1.0572286321160063	1583.089135348157	37.5
53	600.0	1.0571390544093995	1584.7652252310147	37.5
53	604.0	1.0670727071557242	1572.7658893211992	37.5
53	608.0	1.0867634019473582	1567.585543762432	37.5
53	612.0	1.0712369776181911	1579.1543533512304	37.5
53	616.0	1.064465636467454	1583.692244423194	37.5
53	628.0	1.0154567992188879	1578.8661961693704	37.5
53	632.0	1.0149091370934185	1579.312263560767	37.5
53	636.0	1.0135532590171221	1579.881671829874	37.5
53	648.0	1.0000279373989298	1585.9863560568094	37.5
53	652.0	0.9994718731572032	1579.8826807152436	37.5
53	656.0	0.9902108783071519	1578.0622476006772	37.5
53	660.0	0.9934393301271549	1579.709443418185	37.5
53	664.0	0.9920351463855648	1577.8201728042118	37.5
53	668.0	0.9902580179356701	1575.8669162025035	37.5
101	0.0	0.9711160739297644	1877.7923763192773	37.5
101	4.0	0.9705967818720351	1879.1448022489856	37.5
101	8.0	0.9621397530597877	1880.249883171796	37.5
101	12.0	0.9593086044068291	1879.7050887764935	37.5
101	16.0	0.9420316426457809	1879.8785702459263	37.5
101	20.0	0.9505720429967421	1880.35491390125	37.5
101	24.0	0.9456495737907529	1881.2864452179724	37.5
101	28.0	0.9544232824411338	1880.6726759736655	37.5
101	32.0	0.9547780706016114	1880.6531509931008	37.5
101	36.0	0.9580287274690666	1879.685374802366	37.5
101	40.0	0.973782149531417	1881.168583392116	37.5
101	44.0	0.9847226937301701	1880.9479926825647	37.5
101	48.0	0.9858197035103755	1880.9464974075304	37.5
101	52.0	0.9910816657308379	1880.6438268688169	37.5
101	56.0	0.9989641257520836	1880.6188012730995	37.5
101	60.0	1.000049741950491	1881.1353724694156	37.5
101	64.0	0.9924729323639943	1879.6746784495103	37.5
101	68.0	0.9945846992810436	1880.245751922287	37.5
101	72.0	0.9981448817873433	1879.3343589862404	37.5
101	76.0	0.9987424989114826	1881.440585735032	37.5
101	80.0	1.011935694700506	1881.2809545616055	37.5
101	84.0	1.0183033285975016	1881.267066462045	37.5
101	88.0	1.0118373412108166	1881.458362995954	37.5
101	92.0	1.011327699881049	1881.446236398059	37.5
101	96.0	1.023609201024286	1880.9399849749636	37.5
101	100.0	1.0317193766050277	1880.8294808602056	37.5
101	104.0	1.0327868359082413	1880.9051439162977	37.5
101	108.0	1.0499121440674908	1881.171354800328	37.5
101	112.0	1.0425847446688448	1881.820412502904	37.5
101	116.0	1.0417559009595279	1881.892931163908	37.5
101	120.0	1.03642888156148	1881.4888813271948	37.5
101	124.0	1.0377580030548887	1882.359159699765	37.5
101	128.0	1.0535415478745953	1881.2794113726668	37.5
101	132.0	1.0451162806225651	1881.7904922138373	37.5
101	136.0	1.0604358101178157	1880.996878222463	37.5
101	140.0	1.0534899656456818	1880.662214500143	37.5
101	144.0	1.0518410181616076	1881.221117025788	37.5
101	148.0	1.0596691635737343	1880.3235236465848	37.5
101	152.0	1.0609329670673835	1880.972328414403	37.5
101	156.0	1.0633927844968911	1879.8550817830176	37.5
101	160.0	1.061391910601528	1880.507306963196	37.5
101	164.0	1.0614118106979264	1879.6930770363867	37.5
101	168.0	1.05328818722336	1879.390663784276	37.5
101	172.0	1.0576507068003802	1878.7054076119189	37.5
101	176.0	1.0590791449497354	1879.7397754573883	37.5
101	180.0	1.056737686199394	1879.0200232121035	37.5
101	184.0	1.0538061543679922	1879.0702684451649	37.5
101	188.0	1.065503799475944	1878.3526711506715	37.5
101	192.0	1.0643277636747157	1878.3857869556573	37.5
101	196.0	1.0539828079534512	1878.1625177977623	37.5
101	200.0	1.0473183693440802	1879.0920746218865	37.5
101	204.0	1.0514995800965992	1879.0973598931855	37.5
101	208.0	1.058157776342186	1879.18307098098	37.5
101	212.0	1.0435606214378557	1879.0895978445571	37.5
101	216.0	1.0401076641563627	1879.6254535776736	37.5
101	220.0	1.0443848619336178	1879.7460848280416	37.5
101	224.0	1.0383997201166475	1880.43875015968	37.5
101	228.0	1.0417813511492915	1878.169768006686	37.5
101	232.0	1.0335823947685905	1878.6438748288087	37.5
101	236.0	1.0395852259461014	1879.156414003745	37.5
101	240.0	1.035164932759768	1880.0959150656176	37.5
101	244.0	1.024792325491811	1878.609215455366	37.5
101	248.0	1.0199001611323846	1878.983372451789	37.5
101	252.0	1.0208418488191757	1879.3219239363027	37.5
101	256.0	1.021447347804696	1878.8319169619804	37.5
101	260.0	1.0206738592142512	1879.764884485868	37.5
101	264.0	1.01593810948348	1879.8075458885064	37.5
101	268.0	1.0228975333026296	1879.4422182106932	37.5
101	272.0	1.018426593304057	1880.1084957709736	37.5
101	276.0	1.0279527465824911	1880.3477703584476	37.5
101	280.0	1.0296687296021536	1880.7548515359747	37.5
101	284.0	1.0216689528009657	1880.993039703439	37.5
101	288.0	1.020653285565455	1880.7928413297795	37.5
101	292.0	1.0225291168959585	1881.1739962633912	37.5
101	296.0	1.0098921262902634	1879.961307424064	37.5
101	300.0	1.0154400205909155	1880.100439218617	37.5
101	304.0	1.0138642729679812	1880.5783753439575	37.5
101	308.0	1.0185324682977588	1880.34490269403	37.5
101	312.0	1.012190301571709	1880.7156607768263	37.5
101	316.0	1.0111129060950876	1880.5784943504989	37.5
101	320.0	1.007624233316315	1880.3335718808005	37.5
101	324.0	0.9958153584104775	1880.5523528337028	37.5
101	328.0	0.9968209854216049	1880.1061432069828	37.5
101	332.0	0.9985087186014668	1880.215787418384	37.5
101	336.0	0.992990895727419	1880.319449024569	37.5
101	340.0	0.99984325109296	1880.222343963073	37.5
101	344.0	1.0004044243629924	1880.39773661905	37.5
101	348.0	1.0029543239243863	1880.8645476303511	37.5
101	352.0	0.9921955574742594	1880.9282586114805	37.5
101	356.0	0.9880072979628978	1880.6121238105184	37.5
101	360.0	0.9961345379035925	1880.8684459670228	37.5
101	364.0	0.9895842952396392	1879.67339167799	37.5
101	368.0	0.9931624005264382	1879.9028423575348	37.5
101	372.0	0.9911091629777437	1880.615732728526	37.5
101	376.0	0.9965670011592527	1880.2669180238445	37.5
101	380.0	0.9900510172789246	1880.7870227687556	37.5
101	384.0	0.9842440107317085	1880.8149190479603	37.5
101	388.0	0.9940380432461136	1880.6098986247723	37.5
101	392.0	0.9889124665362924	1880.2718333282123	37.5
101	396.0	0.9888181186617853	1879.4815971254284	37.5
101	400.0	0.9840201464477708	1880.0466223753024	37.5
101	404.0	0.9826751838881045	1878.837209088296	37.5
101	408.0	0.9886049712809379	1880.0840036121356	37.5
101	412.0	0.994880858230442	1879.031945506758	37.5
101	416.0	0.9964387878185877	1879.4191413129772	37.5
101	420.0	0.9846539486880499	1879.589991738221	37.5
101	424.0	0.9825389568855006	1879.4888092169824	37.5
101	428.0	0.988261240620795	1879.4539104825417	37.5
101	432.0	0.9901121777554521	1879.9653651404	37.5
101	436.0	0.9855471756751871	1879.6385469672225	37.5
101	440.0	0.9897648823073009	1880.234179275056	37.5
101	444.0	0.9913478621677557	1880.2055755537483	37.5
101	448.0	0.9926029774049656	1880.452637812918	37.5
101	452.0	0.9919920684634639	1880.459789305668	37.5
101	456.0	0.9905223487843846	1880.4939220112751	37.5
101	460.0	0.9828051224066883	1881.412077993324	37.5
101	464.0	0.9956870497030308	1881.1737993791144	37.5
101	468.0	0.9913606365091832	1881.2479147023996	37.5
101	472.0	0.9946905021816037	1881.3526647950944	37.5
101	476.0	0.9930195479162481	1881.1690934976457	37.5
101	480.0	0.997312483403521	1881.2142569841897	37.5
101	484.0	0.9912876201267209	1882.1555949783376	37.5
101	488.0	0.9823360110160159	1881.935494105676	37.5
101	492.0	0.9870308433954764	1882.207712318344	37.5
101	496.0	0.9909357988085109	1882.449150189444	37.5
101	500.0	0.9870353182821507	1882.7751448799709	37.5
101	504.0	0.9908378094972354	1883.4411690821896	37.5
101	508.0	0.9878249878413615	1883.550914178437	37.5
101	512.0	0.9879189202067028	1883.5275844286016	37.5
101	516.0	0.9805397294350896	1884.5798383282963	37.5
101	520.0	0.991063393401208	1883.6509956008103	37.5
101	524.0	0.9915342244119155	1882.7075414115363	37.5
101	528.0	0.9974693444172344	1883.133108508437	37.5
101	532.0	0.9936697933369383	1884.1255782357705	37.5
101	536.0	1.0030958235643674	1883.0021829952705	37.5
101	540.0	0.986707821310997	1884.304597168369	37.5
101	544.0	0.9955280407473476	1884.2644219634567	37.5
101	548.0	0.9975823455132748	1884.6790964886036	37.5
101	552.0	0.9954666253538982	1884.9968024510545	37.5
101	556.0	0.9914463301294529	1884.909869922764	37.5
101	560.0	0.9950526332305646	1884.2989603646367	37.5
101	564.0	1.0012942093709558	1884.555464029286	37.5
101	568.0	1.0024515947295927	1885.1574096152144	37.5
101	572.0	1.0067774623505554	1883.9380304919848	37.5
101	576.0	1.0059126690292641	1883.952888539688	37.5
101	580.0	1.000844164279408	1885.1584321734583	37.5
101	584.0	1.0041670585364817	1884.2981016000424	37.5
101	588.0	1.0048000009667435	1885.4745112390729	37.5
101	592.0	1.0066041151625047	1884.7811848062645	37.5
101	596.0	1.012026263859478	1883.5523571298663	37.5
101	600.0	1.0251516444253341	1883.4676210149812	37.5
101	604.0	1.0228614307803396	1884.240526690562	37.5
101	608.0	1.0244442285515873	1882.4239154604345	37.5
101	612.0	1.0280644744833927	1881.749024088448	37.5
101	616.0	1.0249086347619365	1882.4825849845845	37.5
101	620.0	1.035393071510358	1879.2572569421552	37.5
101	624.0	1.038013595671253	1880.3075555370829	37.5
101	628.0	1.0387404441067445	1879.6628091341836	37.5
101	636.0	1.0440216300922658	1872.8333037630628	37.5
101	640.0	1.0438297864538804	1874.9958955782888	37.5
101	644.0	1.0642829829696514	1865.5229715271496	37.5
101	656.0	1.062344072124829	1871.2145447575967	37.5
101	660.0	1.0746744252009806	1873.8588574367195	37.5
101	664.0	1.0748060500321328	1874.7128359859653	37.5
101	668.0	1.0782978710476445	1878.9705211855432	37.5
161	0.0	0.9497234266190125	1877.2076668896275	37.5
161	4.0	0.9644341013244023	1877.97459564609	37.5
161	8.0	0.9527040705373623	1878.6260481769336	37.5
161	12.0	0.9431416036555219	1877.86173222082	37.5
161	16.0	0.9401912901153197	1878.1839363654965	37.5
161	20.0	0.9399872199795799	1877.910529540788	37.5
161	24.0	0.9349847350658123	1877.804792895924	37.5
161	28.0	0.9460113289134039	1878.337421811432	37.5
161	32.0	0.9437730882228298	1877.823396528447	37.5
161	36.0	0.9451990286410231	1877.752606067486	37.5
161	40.0	0.9461189171407297	1877.1162970399257	37.5
161	44.0	0.9506440938971706	1877.9646241258813	37.5
161	48.0	0.9483982834981418	1878.0806915491064	37.5
161	52.0	0.9521801200868701	1878.26097111455	37.5
161	56.0	0.957542490990766	1878.04364083913	37.5
161	60.0	0.9579861641891599	1877.8047416441316	37.5
161	64.0	0.9515331566538926	1877.69739267528	37.5
161	68.0	0.9568589536399618	1877.9249643211904	37.5
161	72.0	0.9613802544975721	1877.2653108353584	37.5
161	76.0	0.9625855288098478	1877.7674291453816	37.5
161	80.0	0.9671434556107722	1877.3778914958216	37.5
161	84.0	0.9682123971326299	1876.981729589164	37.5
161	88.0	0.965445759576618	1877.425193392514	37.5
161	92.0	0.9728800715393907	1877.261153367489	37.5
161	96.0	0.970795540152113	1876.939210609326	37.5
161	100.0	0.969521930041021	1877.0648834516776	37.5
161	104.0	0.9795426110846707	1876.523848068214	37.5
161	108.0	0.9795674010691554	1876.670074989716	37.5
161	112.0	0.9801946201880202	1877.1792258456496	37.5
161	116.0	0.988396620246731	1877.3284553723763	37.5
161	120.0	0.9845024342966239	1877.2593126022132	37.5
161	124.0	0.9812282881084707	1877.670545890164	37.5
161	128.0	0.9908822414895918	1877.0348721606367	37.5
161	132.0	0.9893372404221118	1877.4625737727647	37.5
161	136.0	0.9887768997468637	1877.573227202424	37.5
161	140.0	0.9876182919762478	1877.9514865391416	37.5
161	144.0	0.9903249958497006	1877.9036016910936	37.5
161	148.0	0.989571926755409	1878.2605407732544	37.5
161	152.0	0.9921586598543137	1878.4682410535816	37.5
161	156.0	0.9873043695421511	1878.3597041487376	37.5
161	160.0	0.9872387912545669	1878.203996751408	37.5
161	164.0	0.988577693031902	1877.9680615567624	37.5
161	168.0	0.9857062241182517	1877.5693947268044	37.5
161	172.0	0.9903409925644523	1877.9505924580872	37.5
161	176.0	0.9883669633129687	1877.9758045814528	37.5
161	180.0	0.9914314724778159	1878.4243069899585	37.5
161	184.0	0.9831993233282326	1878.436188692	37.5
161	188.0	0.985153894726558	1877.386237645184	37.5
161	192.0	0.9824704459253174	1877.9285245545875	37.5
161	196.0	0.9819278199286181	1878.1516923880192	37.5
161	200.0	0.9809953929656123	1877.6443079013245	37.5
161	204.0	0.9787484900313422	1877.8198177175575	37.5
161	208.0	0.9837978235759763	1876.9790435609889	37.5
161	212.0	0.9782208732274469	1877.9526909667547	37.5
161	216.0	0.978558232341804	1877.2181701736963	37.5
161	220.0	0.9765660201823824	1877.0886403814047	37.5
161	224.0	0.9729466588708491	1877.6750864739108	37.5
161	228.0	0.9818001220860615	1877.3326610913891	37.5
161	232.0	0.9789697533076638	1878.0702277405449	37.5
161	236.0	0.9743221602579817	1877.7750600109343	37.5
161	240.0	0.9734290905763919	1877.9415959563892	37.5
161	244.0	0.9779889683331036	1877.446997814725	37.5
161	248.0	0.971387974298182	1878.1585148614868	37.5
161	252.0	0.9750933854455355	1877.3010793122476	37.5
161	256.0	0.9769009588284725	1877.7200566073973	37.5
161	260.0	0.9740908019520313	1878.4124462943912	37.5
161	264.0	0.9751971237867744	1877.8562876787876	37.5
161	268.0	0.9813732253431888	1877.7843904411884	37.5
161	272.0	0.9757639411540775	1878.1948237928868	37.5
161	276.0	0.9730512800415148	1879.4276142683943	37.5
161	280.0	0.9736254071502208	1878.455894088186	37.5
161	284.0	0.9714366426984129	1879.6857524636112	37.5
161	288.0	0.9728413307048963	1877.358203185008	37.5
161	292.0	0.9691965029171525	1876.9423298721613	37.5
161	296.0	0.9630190483772861	1877.0422861987647	37.5
161	300.0	0.9591212466557866	1877.6402692729807	37.5
161	304.0	0.9640445224438162	1877.5072564451175	37.5
161	308.0	0.9627832163605561	1877.0198823844464	37.5
161	312.0	0.9642948947824161	1877.9645338190985	37.5
161	316.0	0.9586754135977231	1877.70060424158	37.5
161	320.0	0.9559322655493905	1877.870603192939	37.5
161	324.0	0.947532750405999	1877.954786648484	37.5
161	328.0	0.9568328524327883	1877.696488621807	37.5
161	332.0	0.9544461049876831	1878.0570728277744	37.5
161	336.0	0.9484861169862434	1878.028317619507	37.5
161	340.0	0.9542529600439659	1877.5338517048824	37.5
161	344.0	0.948308215510411	1877.5725448952144	37.5
161	348.0	0.9470598637735786	1878.2659976721568	37.5
161	352.0	0.9511899849894597	1878.2819047542812	37.5
161	356.0	0.9446690841927934	1877.957703174848	37.5
161	360.0	0.9494296762809045	1878.327045109852	37.5
161	364.0	0.941031851965862	1878.6685031683287	37.5
161	368.0	0.947686041741145	1877.5759976512531	37.5
161	372.0	0.9451623892252579	1877.9557819996755	37.5
161	376.0	0.9503630389007566	1878.2546575931572	37.5
161	380.0	0.9438363372622162	1877.6905012306088	37.5
161	384.0	0.9443240240231721	1877.344752727168	37.5
161	388.0	0.9400639948438269	1878.6082286056871	37.5
161	392.0	0.9455269830408605	1878.7126737977735	37.5
161	396.0	0.9423596972043647	1876.3097525995613	37.5
161	400.0	0.945990815955337	1875.9029784443549	37.5
161	404.0	0.9518226388471493	1875.5383532776584	37.5
161	408.0	0.9523222914702674	1874.689760620897	37.5
161	412.0	0.9548055458742125	1875.6132936015451	37.5
161	416.0	0.9466161096499994	1876.16895945744	37.5
161	420.0	0.9483642439132827	1877.694934575386	37.5
161	424.0	0.950240516952677	1878.489500353992	37.5
161	428.0	0.948009143626474	1878.1217149920724	37.5
161	432.0	0.9568981402497594	1878.227902726532	37.5
161	436.0	0.958777144627256	1877.3258248243435	37.5
161	440.0	0.956382879499184	1877.789549553063	37.5
161	444.0	0.9603456607340005	1877.4701950368296	37.5
161	448.0	0.9524543825795775	1878.6317854202032	37.5
161	452.0	0.9554371857160517	1878.709352388134	37.5
161	456.0	0.9639110449605393	1878.756501348281	37.5
161	460.0	0.953995455081194	1880.7306633086528	37.5
161	464.0	0.9577846532764267	1879.864305257737	37.5
161	468.0	0.9526171435157961	1879.167827251094	37.5
161	472.0	0.9578147757130102	1879.798859934309	37.5
161	476.0	0.9640940177987145	1879.8520460854909	37.5
161	480.0	0.9605502495207537	1880.1607927505484	37.5
161	484.0	0.9617497490038991	1880.026981989355	37.5
161	488.0	0.9637507791627064	1879.7671618622344	37.5
161	492.0	0.9640985693873395	1881.032024424397	37.5
161	496.0	0.9634282468311742	1881.6342311429469	37.5
161	500.0	0.9572323232431879	1881.4499250049012	37.5
161	504.0	0.9559550973607032	1881.6011377162156	37.5
161	508.0	0.9594107601545359	1881.1861597477573	37.5
161	512.0	0.961114308574893	1879.7790773149004	37.5
161	516.0	0.9615468483189272	1879.6377801121484	37.5
161	520.0	0.9689145676574925	1879.4808557983456	37.5
161	524.0	0.9731160938551893	1881.160862384236	37.5
161	528.0	0.9708858130642273	1879.184772413273	37.5
161	532.0	0.9801777991149414	1874.6788614473523	37.5
161	536.0	0.9559597523587583	1879.8673119736036	37.5
161	540.0	0.9572408017938135	1881.271267018696	37.5
161	544.0	0.9585530144959781	1881.276389791224	37.5
161	548.0	0.953315556467186	1881.8191119396924	37.5
161	552.0	0.9616414552247633	1880.7895902124776	37.5
161	556.0	0.9585791568223693	1882.3533316313797	37.5
161	560.0	0.9523218951844294	1882.3173657523985	37.5
161	564.0	0.9574213812991699	1882.4439992163936	37.5
161	568.0	0.964107072507232	1881.0001576402535	37.5
161	572.0	0.960045078346672	1880.6693427779985	37.5
161	576.0	0.9645000467075132	1880.2048658774752	37.5
161	580.0	0.9591804924591907	1881.685329748078	37.5
161	584.0	0.9649834151926069	1880.6372813745368	37.5
161	588.0	0.9706182956008752	1880.2160022191788	37.5
161	592.0	0.9734896341300339	1880.3739413417877	37.5
161	596.0	0.9716736062845792	1880.0053250550825	37.5
161	600.0	0.9664585972537132	1880.0510320329736	37.5
161	604.0	0.9692161820540993	1880.810011191836	37.5
161	608.0	0.9761841115327272	1881.3741912110163	37.5
161	612.0	0.9781501805638259	1881.1297599014808	37.5
161	616.0	0.9724870760077283	1881.714490242498	37.5
161	620.0	0.9720308643460354	1882.562119093923	37.5
161	624.0	0.9830794909876515	1880.465275333793	37.5
161	628.0	0.9838355252139672	1882.5523396065248	37.5
161	632.0	0.9864531874652867	1882.881917836452	37.5
161	636.0	0.9843175670491255	1883.2798502993385	37.5
161	640.0	0.9853029036123107	1882.54075331241	37.5
161	644.0	0.9960633870905118	1882.946949536578	37.5
161	648.0	0.9969019337402591	1883.1833572763476	37.5
161	652.0	0.9933674520118461	1882.6576507191328	37.5
161	656.0	0.9856062896020653	1884.164722739172	37.5
167	0.0	1.1686541459658533	1133.3477465411045	37.5
167	4.0	1.1589706402155429	1135.59004089438	37.5
167	8.0	1.0631010352732764	1135.0679427159616	37.5
167	12.0	0.9781686965766727	1136.145430435619	37.5
167	16.0	0.9517131100629604	1151.438172770358	37.5
167	20.0	0.9494347561499741	1151.1141746831986	37.5
167	24.0	0.9496398128777823	1162.360579002804	37.5
167	28.0	0.9542549921564539	1166.7576988817405	37.5
167	32.0	0.9556144684427343	1165.1325225234698	37.5
167	36.0	0.971101752043772	1162.5835361283998	37.5
167	40.0	0.9786209160054963	1164.985594030658	37.5
167	44.0	0.987801617966677	1167.6251486168323	37.5
167	48.0	0.9964854244951994	1167.3683981322408	37.5
167	52.0	1.0004562941219228	1169.32170160949	37.5
167	56.0	1.006326146073791	1166.4033971061342	37.5
167	60.0	1.0094514974750342	1162.8757545613423	37.5
167	64.0	1.0092709673010365	1160.1556895979684	37.5
167	68.0	1.012558560185553	1161.6688077002125	37.5
167	72.0	1.0191701395150163	1161.149007346416	37.5
167	76.0	1.0267326667207064	1156.3479151260483	37.5
167	80.0	1.0267532150565222	1164.7928096671803	37.5
167	84.0	1.0320032093356435	1157.0209073792112	37.5
167	88.0	1.0355788413325997	1154.542135806896	37.5
167	92.0	1.0382992783633704	1160.5027989662408	37.5
167	96.0	1.0433228577201876	1162.2298579208075	37.5
167	100.0	1.0462623480667586	1174.393109974589	37.5
167	104.0	1.0537263910243053	1174.620796415383	37.5
167	108.0	1.044743616567312	1179.0317190154012	37.5
167	112.0	1.0466703527583134	1180.8067570827006	37.5
167	116.0	1.047956499119735	1185.7707718576933	37.5
167	120.0	1.0493180044000345	1187.7614279056563	37.5
167	124.0	1.051444674540121	1188.6297839120032	37.5
167	128.0	1.0508607907602807	1179.7735588950316	37.5
167	132.0	1.0542012935657494	1188.6999836876882	37.5
167	136.0	1.054015040588109	1192.722363815112	37.5
167	140.0	1.0508184888433787	1193.5988855184053	37.5
167	144.0	1.059862962065117	1196.6591081271763	37.5
167	148.0	1.0609497987833056	1194.3569892082237	37.5
167	152.0	1.0663830268299723	1185.6748529487602	37.5
167	156.0	1.0655904688191205	1183.8892255645196	37.5
167	160.0	1.0675078664350868	1180.665979901096	37.5
167	164.0	1.0636080081354002	1176.787801141595	37.5
167	168.0	1.0685778971889501	1170.553574804892	37.5
167	172.0	1.0732599812447543	1159.306973849527	37.5
167	176.0	1.0682016714113012	1155.7421702441786	37.5
167	180.0	1.0781189762395422	1153.180406827513	37.5
167	184.0	1.076615672028998	1154.4141191177762	37.5
167	188.0	1.0801097540740447	1168.8750484088555	37.5
167	192.0	1.078205931646736	1173.4389436100632	37.5
167	196.0	1.0784857229875704	1164.2092083885034	37.5
167	200.0	1.0880854642391236	1160.3637851818828	37.5
167	204.0	1.0849717630834945	1160.9279854357212	37.5
167	208.0	1.0822089218166575	1158.2965852245236	37.5
167	212.0	1.0831307857134709	1162.046103592595	37.5
167	216.0	1.0839734928308062	1160.0942702439677	37.5
167	220.0	1.090453447676485	1163.9086216019152	37.5
167	224.0	1.0890926933021348	1174.3074859765577	37.5
167	228.0	1.0906819401546741	1165.919791124585	37.5
167	232.0	1.092193382890415	1156.958800474946	37.5
167	236.0	1.0942954189620933	1162.9332263691822	37.5
167	240.0	1.0930129109211861	1177.6415840068055	37.5
167	244.0	1.0933067491436892	1167.3038683825207	37.5
167	248.0	1.0945478674455396	1168.848770224552	37.5
167	252.0	1.0961999090616865	1166.6688605296429	37.5
167	256.0	1.0945268196721583	1165.7569045975438	37.5
167	260.0	1.1031105291624193	1165.6611758439433	37.5
167	264.0	1.1002709763140246	1168.553378046205	37.5
167	268.0	1.1029608223580503	1165.5818836145106	37.5
167	272.0	1.0969070568436752	1162.1209220011206	37.5
167	276.0	1.0950409268821777	1159.9761855673032	37.5
167	280.0	1.0955440896542883	1158.6945120873334	37.5
167	284.0	1.0972373354566636	1158.5194599317265	37.5
167	288.0	1.0971460289940058	1158.5474816824644	37.5
167	292.0	1.0991252068765707	1154.432286519553	37.5
167	296.0	1.1002031212236256	1146.6710845358036	37.5
167	300.0	1.0988210103865899	1146.202714809291	37.5
167	304.0	1.0943736878802375	1141.7147000363243	37.5
167	308.0	1.10336733220053	1142.6731027403823	37.5
167	312.0	1.101882783178288	1143.0593642001943	37.5
167	316.0	1.1013745964829964	1136.0343451480871	37.5
167	320.0	1.1033330942342152	1130.664472772183	37.5
167	324.0	1.1030309284700646	1113.9936421507084	37.5
167	328.0	1.1059179511123285	1109.2176221475806	37.5
167	332.0	1.1083627831222105	1134.1338542831684	37.5
167	336.0	1.109967897748487	1130.2899549335202	37.5
167	340.0	1.109018612956054	1136.1408623313564	37.5
167	344.0	1.1112496462243897	1132.7199196541071	37.5
167	348.0	1.110597426966506	1131.9630790038448	37.5
167	352.0	1.1053353072851375	1129.243152149782	37.5
167	356.0	1.1069919271441988	1125.074794906974	37.5
167	360.0	1.1108840041698584	1117.2620481247604	37.5
167	364.0	1.1083450806019177	1109.735448132923	37.5
167	368.0	1.1108324434479635	1104.4505804463968	37.5
167	372.0	1.110254022344328	1095.5531883978033	37.5
167	376.0	1.1092621026647564	1096.9827049647092	37.5
167	380.0	1.1076097454320613	1098.0428981573289	37.5
167	384.0	1.1050045413928393	1099.5720439986326	37.5
167	388.0	1.1073989867179213	1100.595377284794	37.5
167	392.0	1.1098060222110169	1097.5494337887617	37.5
167	396.0	1.1136661295745083	1093.5603391021634	37.5
167	400.0	1.1123578949299524	1088.3329885787984	37.5
167	404.0	1.1122358934295742	1089.3876852632088	37.5
167	408.0	1.1233537904365878	1084.7344464248097	37.5
167	412.0	1.1221670613184662	1089.3208177324354	37.5
167	416.0	1.1187721363892813	1095.5631925008488	37.5
167	420.0	1.1201363209821955	1095.2540733905623	37.5
167	424.0	1.1224889898406847	1095.3925128394962	37.5
167	428.0	1.1211085438192543	1095.8326586322742	37.5
167	432.0	1.1207009744171004	1091.674979308972	37.5
167	436.0	1.1251829424346136	1089.4009494884783	37.5
167	440.0	1.1233329143615474	1087.0043847457316	37.5
167	444.0	1.1283603175917074	1073.6016265989963	37.5
167	448.0	1.1251009710833693	1073.0505963944888	37.5
167	452.0	1.1265372630021828	1072.033199319616	37.5
167	456.0	1.1213655636183708	1073.7752775475776	37.5
167	460.0	1.1292860521919184	1068.5417922493632	37.5
167	464.0	1.1309050316106566	1073.4331894839934	37.5
167	468.0	1.1274761600507723	1064.4717057775792	37.5
167	472.0	1.1269163380589757	1058.6470128465264	37.5
167	476.0	1.131184325245736	1058.433731251322	37.5
167	480.0	1.1327289862553493	1047.2441031128524	37.5
167	484.0	1.1326455096285846	1050.2519704871584	37.5
167	488.0	1.1402760081339054	1039.1321626094452	37.5
167	492.0	1.1425416123387926	1040.0539595011196	37.5
167	496.0	1.146111027289973	1038.7774725019308	37.5
167	500.0	1.1537737815976443	1038.3772523053633	37.5
167	504.0	1.173633521296478	1040.1333266002214	37.5
167	508.0	1.2522309730243149	1037.620661829645	37.5
167	512.0	1.2788734576388303	1037.79266002877	37.5
167	516.0	1.2571446207938914	1040.471065742159	37.5
167	520.0	1.1485062963638024	1041.071440929038	37.5
167	524.0	1.0146223959438518	1047.603863666411	37.5
167	528.0	0.9841978109891609	1046.8034484294394	37.5
167	532.0	0.9729805418370914	1043.269070076996	37.5
167	536.0	0.962868528157654	1035.5655480250616	37.5
167	540.0	0.9526715308441208	1031.3052932063722	37.5
167	544.0	0.9581704410689604	1019.2061757673388	37.5
167	548.0	0.9559944212902051	1015.0674251336712	37.5
167	552.0	0.9578387491087502	1020.888685448102	37.5
167	556.0	0.9579139502193545	1015.6904904950158	37.5
167	560.0	0.9661497132481331	1019.829777979821	37.5
167	564.0	0.9656382489471184	1022.245939056686	37.5
167	568.0	0.9692195777349737	1019.2945845545931	37.5
167	572.0	0.9670345835595967	1019.0781210616892	37.5
167	576.0	0.9663405097968889	1028.0633301617413	37.5
167	580.0	0.9723528335467193	1051.8932457943902	37.5
167	592.0	0.9729377509090684	1045.025780700111	37.5
167	596.0	0.970996366079668	1026.5596338593125	37.5
167	600.0	0.9663573556640254	1032.637497194762	37.5
167	604.0	0.9778711666321456	1027.0717371921291	37.5
167	608.0	0.9775517284060906	1028.6749808455525	37.5
167	616.0	0.9740812087115223	1007.3420070721866	37.5
167	620.0	0.9805337461252035	1012.3151556085782	37.5
167	624.0	0.9795394852986867	1014.5344855885494	37.5
167	628.0	0.9859517549849177	1010.1307809926964	37.5
167	636.0	0.9835378209192733	1021.8999676404802	37.5
167	640.0	0.9838298902751961	1040.3352872939452	37.5
167	656.0	0.9829510688103682	1034.4274036552172	37.5
167	660.0	0.9830533491873006	1025.9299006671015	37.5
167	664.0	0.9896155823417165	1032.8619315227631	37.5
167	668.0	0.9908027242001176	1035.8394005688742	37.5
215	0.0	1.198054795119221	1739.5109696050592	37.5
215	4.0	1.178862138111032	1750.9799181732426	37.5
215	8.0	1.0699718956084068	1759.6308218032812	37.5
215	12.0	0.9919110726609023	1756.9938770218969	37.5
215	16.0	0.9713962138965313	1754.8414469217016	37.5
215	20.0	0.9677730164789524	1760.632943235321	37.5
215	24.0	0.9658091199648604	1790.5540358441829	37.5
215	28.0	0.9726508493904622	1790.6412038984856	37.5
215	32.0	0.9752956567136389	1792.3023743585206	37.5
215	36.0	0.9879184323154812	1793.3361566153897	37.5
215	40.0	0.9905082486981991	1792.497556656678	37.5
215	44.0	1.0021353605171694	1796.44722351912	37.5
215	48.0	1.0037615608174149	1803.929742012889	37.5
215	52.0	1.0116644541148552	1812.5846424898257	37.5
215	56.0	1.0150522374273305	1813.7333878298157	37.5
215	60.0	1.022131229089414	1811.607469115501	37.5
215	64.0	1.0242368182457195	1804.5892252841184	37.5
215	68.0	1.0261204146461718	1801.0110648765888	37.5
215	72.0	1.031044042379913	1799.7377442560924	37.5
215	76.0	1.0397981506937328	1806.226368429848	37.5
215	80.0	1.0431225669622362	1800.2583543101475	37.5
215	84.0	1.0428329807048216	1801.328437382316	37.5
215	88.0	1.0481886020753628	1804.635638202533	37.5
215	92.0	1.0601420957911791	1802.3805319642804	37.5
215	96.0	1.0578623265287483	1803.397078270354	37.5
215	100.0	1.0567770364502898	1803.3341087198887	37.5
215	104.0	1.0683147684814567	1805.698439924071	37.5
215	108.0	1.0715219973390018	1800.1048564048926	37.5
215	112.0	1.0683116741915075	1799.5238380379344	37.5
215	116.0	1.0685433833204645	1801.514577229937	37.5
215	120.0	1.0688062036910435	1801.5852515460767	37.5
215	124.0	1.0715726726171173	1800.1115043004954	37.5
215	128.0	1.0731341792234552	1797.7173639665923	37.5
215	132.0	1.0756099037117313	1799.9919467210098	37.5
215	136.0	1.076940625254801	1801.348172984796	37.5
215	140.0	1.0757789877731987	1800.1492639415249	37.5
215	144.0	1.0759509196168324	1798.8650363518566	37.5
215	148.0	1.0754524510264554	1796.3300690056249	37.5
215	152.0	1.076382602327273	1796.560080685868	37.5
215	156.0	1.0807942212241899	1794.0443069292346	37.5
215	160.0	1.0839515316263235	1794.6056502035644	37.5
215	164.0	1.0806802346072895	1794.6046629268735	37.5
215	168.0	1.0821384966333625	1793.1922892398643	37.5
215	172.0	1.0882938277874974	1795.2554871124405	37.5
215	176.0	1.0847387837587557	1795.4182505264446	37.5
215	180.0	1.083833007625474	1794.1251470032314	37.5
215	184.0	1.0868393140496693	1793.3017665027576	37.5
215	188.0	1.086606487599294	1793.6940926287014	37.5
215	192.0	1.088153973336707	1793.2248376854468	37.5
215	196.0	1.0914613252452574	1791.5407378654177	37.5
215	200.0	1.0893022291014582	1791.1233215603704	37.5
215	204.0	1.0901159473608886	1789.708957874352	37.5
215	208.0	1.0893815431839653	1787.0979763072266	37.5
215	212.0	1.0962492853533978	1790.7559016915432	37.5
215	216.0	1.0888738276764398	1789.0033968137748	37.5
215	220.0	1.0989661615966415	1788.8728398908197	37.5
215	224.0	1.0964111514917356	1789.1804446751262	37.5
215	228.0	1.1033521195350524	1789.9739341134557	37.5
215	232.0	1.104862250972324	1784.3544564495255	37.5
215	236.0	1.1092393769709212	1789.210009172715	37.5
215	240.0	1.1122689648008448	1792.1647437089118	37.5
215	244.0	1.1228463583552615	1788.765422489076	37.5
215	248.0	1.1252862372825385	1791.8721414117583	37.5
215	252.0	1.1306791089022454	1791.405326237434	37.5
215	256.0	1.1364362629865605	1789.0909445227876	37.5
215	260.0	1.138697590440182	1791.405878397156	37.5
215	264.0	1.138002179366261	1791.8249175337517	37.5
215	268.0	1.1443395997272126	1791.2787825419414	37.5
215	272.0	1.1445574960891955	1791.6948340253423	37.5
215	276.0	1.1662706851501927	1794.095153683454	37.5
215	280.0	1.24485215439204	1792.5494966758076	37.5
215	284.0	1.286121594201406	1791.2198859992875	37.5
215	288.0	1.271238754603868	1792.3092099580458	37.5
215	292.0	1.1371643261868218	1792.8844683938082	37.5
215	296.0	1.007963229250036	1792.1724848813487	37.5
215	300.0	0.9809996031880284	1792.2896620950917	37.5
215	304.0	0.9642146597360858	1792.7616419764222	37.5
215	308.0	0.9628813121324554	1793.7625137939976	37.5
215	312.0	0.959839005297365	1793.766233956922	37.5
215	316.0	0.95861589970209	1797.3949703961068	37.5
215	320.0	0.9539793498358339	1798.361046629367	37.5
215	324.0	0.9548239712349351	1798.3973056094596	37.5
215	328.0	0.9614870971613937	1796.509290654784	37.5
215	332.0	0.967167513651408	1795.7696100471428	37.5
215	336.0	0.9661955871105645	1801.6426162335897	37.5
215	340.0	0.9664778910262729	1804.2531553628585	37.5
215	344.0	0.9732562794206462	1808.4137007209197	37.5
215	348.0	0.9732187566509534	1795.6764432831396	37.5
215	352.0	0.9760207069596127	1786.766124847262	37.5
215	356.0	0.9778165363623794	1783.506310630868	37.5
215	360.0	0.98329688883959	1770.2702238313398	37.5
215	364.0	0.9902317178753627	1773.6715932349207	37.5
215	368.0	0.9922232411499693	1754.5113834778324	37.5
215	372.0	0.9909217851702758	1762.9594103259583	37.5
215	376.0	0.9984411205599293	1761.4357934118627	37.5
215	380.0	0.9952838113843622	1765.2883247727757	37.5
215	384.0	1.0004505802346908	1764.8248100857977	37.5
215	388.0	1.004976004885868	1767.8158486062862	37.5
215	392.0	1.010397646600252	1771.7227239666322	37.5
215	396.0	1.005954007242246	1772.9155026057329	37.5
215	400.0	1.0109073675421856	1774.6386117903978	37.5
215	404.0	1.01030406759417	1771.4782315520995	37.5
215	408.0	1.0133306639585533	1767.9326427315157	37.5
215	412.0	1.0072075117951034	1768.1145529860587	37.5
215	416.0	1.0087252909790614	1770.3295717115834	37.5
215	420.0	1.0058732933778383	1768.0249856782805	37.5
215	424.0	1.0008790942966503	1770.352049749299	37.5
215	428.0	0.9987769660618411	1772.4606573423362	37.5
215	432.0	0.9942950359449156	1771.3058237185382	37.5
215	436.0	0.9998236940874199	1774.0682666968914	37.5
215	440.0	1.0025771566415784	1770.7569361737465	37.5
215	444.0	1.0056657153617667	1763.7841958923102	37.5
215	448.0	1.009138170155412	1768.286266213505	37.5
215	452.0	1.0123175133515705	1767.8559891575353	37.5
215	456.0	1.016394998553979	1767.7001362709236	37.5
215	460.0	1.0129973576381581	1788.293633269482	37.5
215	464.0	1.025448032926815	1786.105755762024	37.5
215	468.0	1.0284498911718152	1787.091009756493	37.5
215	472.0	1.0309747537331875	1786.3537753186454	37.5
215	476.0	1.034937652799021	1783.7643344017474	37.5
215	480.0	1.032552245783893	1785.0571692288752	37.5
215	484.0	1.0386839053411416	1786.927077368715	37.5
215	488.0	1.039666082129621	1785.494337807272	37.5
215	492.0	1.0436825154222584	1782.983960729359	37.5
215	496.0	1.0397875108443901	1786.2942053662546	37.5
215	500.0	1.0454773959731587	1782.183451372922	37.5
215	504.0	1.0440499082496046	1783.7926459632254	37.5
215	508.0	1.042844439294647	1781.1388559926654	37.5
215	512.0	1.0474076344498666	1784.1793657176022	37.5
215	516.0	1.0468041524126444	1785.1052668892082	37.5
215	520.0	1.0493974545030358	1783.9540376236334	37.5
215	524.0	1.0533584286258257	1780.3925855931068	37.5
215	528.0	1.051353874193126	1786.2892810766552	37.5
215	532.0	1.0514455827347853	1785.4138879022407	37.5
215	536.0	1.0584961684806056	1786.818086687465	37.5
215	540.0	1.0602320905343297	1785.3061856622455	37.5
215	544.0	1.0574978526244287	1786.2552382290237	37.5
215	548.0	1.065162469188378	1785.5318891497152	37.5
215	552.0	1.0653843194874233	1784.2400056802771	37.5
215	556.0	1.0629800532330178	1789.24198567805	37.5
215	560.0	1.0698380666362575	1786.3317993056348	37.5
215	564.0	1.0738923224584254	1786.83717955675	37.5
215	568.0	1.0665958654844818	1784.0541647411924	37.5
215	572.0	1.0665724416219453	1784.9137055634849	37.5
215	576.0	1.0742576862917523	1784.9286542605782	37.5
215	580.0	1.0697018539696033	1793.3552991373808	37.5
215	584.0	1.0606990650513266	1790.723642878913	37.5
215	588.0	1.0708468581413757	1788.949755407902	37.5
215	592.0	1.0749739236335263	1787.9335496707986	37.5
215	596.0	1.0717013519900445	1788.9403617786236	37.5
215	600.0	1.063810841985234	1788.9118684880696	37.5
215	604.0	1.0702992403113802	1787.2126216668505	37.5
215	608.0	1.071531061402405	1782.5458491551988	37.5
215	612.0	1.0680392023284286	1732.9538633000584	37.5
215	616.0	1.0698032701709776	1727.169861533241	37.5
215	620.0	1.0795656584484281	1724.3276977461485	37.5
215	624.0	1.0762345581313266	1725.7786302382713	37.5
215	628.0	1.0882476470432598	1725.7788283346615	37.5
215	632.0	1.0828520973375046	1723.404179801893	37.5
215	636.0	1.0818772313566085	1726.4947973105357	37.5
215	640.0	1.0829551870678733	1725.1883457073127	37.5
215	644.0	1.082107549417054	1726.907867520491	37.5
215	648.0	1.0871955776918065	1727.3799046252368	37.5
215	652.0	1.0835773226955554	1728.0243304556748	37.5
215	656.0	1.0846627700770437	1721.7857903293468	37.5
215	660.0	1.0878811063762044	1720.9234578009823	37.5
215	664.0	1.0844896044679275	1721.1195779400005	37.5
215	668.0	1.0763786884846378	1726.3475688114738	37.5
