# Supplementary material for: Mechanistic origins of temperature scaling in the early embryonic cell cycle
Source: Nat Commun. 2025 Aug 28;16:8045. doi: 10.1038/s41467-025-62918-0 (PMC12394406; doi:10.1038/s41467-025-62918-0)
Supplement: Supplementary file 12 — Source Data [file 41467_2025_62918_MOESM12_ESM.zip › Source_Data_NatComm/Fig4/fullperioddata/09-20-24_full_periods.csv]

PEAK_TO_PEAK_PERIOD	PEAK_TO_PEAK_CYCLE_NUMBER	TROUGH_TO_TROUGH_PERIOD	TROUGH_TO_TROUGH_CYCLE_NUMBER	TRACK_ID	POSITION	MEAN_TEMPERATURE
304.0	2.0	348.0	2.0	0.0	0.0	16.123786831568186
320.0	2.0	328.0	2.0	2.0	0.0	16.126839437518214
		420.0	2.0	4.0	0.0	16.078311429701593
		604.0	2.0	8.0	0.0	15.848768103374384
300.0	2.0	332.0	2.0	13.0	0.0	16.126539786272836
		296.0	3.0	13.0	0.0	16.126539786272836
		444.0	2.0	14.0	0.0	16.04084194834131
		492.0	2.0	18.0	0.0	15.981435174895983
		516.0	2.0	19.0	0.0	15.930621486773369
		464.0	2.0	22.0	0.0	15.993244437177331
		460.0	2.0	38.0	0.0	15.978546786547454
		456.0	2.0	42.0	0.0	16.02663752636501
		452.0	2.0	49.0	0.0	16.024161067074076
		504.0	2.0	51.0	0.0	15.982011425033155
		404.0	2.0	52.0	0.0	16.125444617677523
292.0	2.0	308.0	2.0	53.0	0.0	16.124305005963958
		308.0	3.0	53.0	0.0	16.124305005963958
		432.0	2.0	54.0	0.0	16.022999520088558
		524.0	2.0	56.0	0.0	15.957247608138225
		488.0	2.0	57.0	0.0	15.93729919655204
		412.0	2.0	61.0	0.0	16.022768493187957
		456.0	2.0	63.0	0.0	16.124877367284867
		504.0	2.0	66.0	0.0	15.889954469081323
		400.0	2.0	72.0	0.0	16.02367525416343
		504.0	2.0	83.0	0.0	15.92158875495855
280.0	2.0	328.0	2.0	85.0	0.0	16.124729177538775
		272.0	3.0	85.0	0.0	16.124729177538775
		500.0	2.0	88.0	0.0	15.982148675571212
		388.0	2.0	89.0	0.0	16.126853834930923
		468.0	2.0	91.0	0.0	15.917896215568568
		540.0	2.0	96.0	0.0	15.887541020918077
		436.0	2.0	100.0	0.0	16.12537961973543
		396.0	2.0	102.0	0.0	16.075206938421257
		472.0	2.0	104.0	0.0	15.95440621853747
		360.0	2.0	105.0	0.0	16.12492657371147
		324.0	2.0	106.0	0.0	16.125431776781863
		488.0	2.0	108.0	0.0	15.97749266238695
		436.0	2.0	110.0	0.0	16.02614832086512
		460.0	2.0	114.0	0.0	16.02943844730649
		416.0	2.0	117.0	0.0	16.07092148517468
		452.0	2.0	122.0	0.0	15.943310088090032
316.0	2.0	336.0	2.0	124.0	0.0	16.123973522728818
		412.0	2.0	129.0	0.0	15.973384388555578
		420.0	2.0	134.0	0.0	15.97431537776353
296.0	2.0	320.0	2.0	135.0	0.0	16.12678836067459
192.0	2.0	220.0	2.0	33.0	1.0	16.553877151695172
164.0	3.0	184.0	3.0	33.0	1.0	16.553877151695172
		160.0	4.0	33.0	1.0	16.553877151695172
220.0	2.0	280.0	2.0	35.0	1.0	16.49383861819435
180.0	3.0	200.0	3.0	35.0	1.0	16.49383861819435
168.0	2.0	152.0	2.0	38.0	1.0	16.83359633742507
136.0	3.0	184.0	3.0	38.0	1.0	16.83359633742507
132.0	4.0	136.0	4.0	38.0	1.0	16.83359633742507
		120.0	5.0	38.0	1.0	16.83359633742507
180.0	2.0	224.0	2.0	39.0	1.0	16.627815120099662
152.0	3.0	164.0	3.0	39.0	1.0	16.627815120099662
136.0	4.0	140.0	4.0	39.0	1.0	16.627815120099662
176.0	2.0	212.0	2.0	40.0	1.0	16.666091427010176
148.0	3.0	156.0	3.0	40.0	1.0	16.666091427010176
140.0	4.0	144.0	4.0	40.0	1.0	16.666091427010176
180.0	2.0	200.0	2.0	41.0	1.0	16.786422470252447
152.0	3.0	176.0	3.0	41.0	1.0	16.786422470252447
144.0	4.0	152.0	4.0	41.0	1.0	16.786422470252447
180.0	2.0	240.0	2.0	42.0	1.0	17.330425131787408
140.0	3.0	160.0	3.0	42.0	1.0	17.330425131787408
124.0	4.0	148.0	4.0	42.0	1.0	17.330425131787408
168.0	2.0	208.0	2.0	43.0	1.0	16.866445070336244
136.0	3.0	160.0	3.0	43.0	1.0	16.866445070336244
128.0	4.0	144.0	4.0	43.0	1.0	16.866445070336244
		128.0	5.0	43.0	1.0	16.866445070336244
200.0	2.0	228.0	2.0	44.0	1.0	16.394562743786523
164.0	3.0	204.0	3.0	44.0	1.0	16.394562743786523
		152.0	4.0	44.0	1.0	16.394562743786523
180.0	2.0	220.0	2.0	45.0	1.0	16.728503456314144
148.0	3.0	156.0	3.0	45.0	1.0	16.728503456314144
132.0	4.0	156.0	4.0	45.0	1.0	16.728503456314144
188.0	2.0	224.0	2.0	46.0	1.0	16.279640830825457
156.0	3.0	160.0	3.0	46.0	1.0	16.279640830825457
		156.0	4.0	46.0	1.0	16.279640830825457
264.0	2.0	252.0	2.0	47.0	1.0	16.70831313074983
		256.0	3.0	47.0	1.0	16.70831313074983
152.0	2.0	152.0	2.0	48.0	1.0	16.921901616541344
132.0	3.0	160.0	3.0	48.0	1.0	16.921901616541344
120.0	4.0	136.0	4.0	48.0	1.0	16.921901616541344
116.0	5.0	120.0	5.0	48.0	1.0	16.921901616541344
212.0	2.0	232.0	2.0	49.0	1.0	16.27939640065817
180.0	3.0	208.0	3.0	49.0	1.0	16.27939640065817
		172.0	4.0	49.0	1.0	16.27939640065817
196.0	2.0	232.0	2.0	50.0	1.0	16.41036584376037
168.0	3.0	196.0	3.0	50.0	1.0	16.41036584376037
		156.0	4.0	50.0	1.0	16.41036584376037
188.0	2.0	220.0	2.0	51.0	1.0	16.5949773997858
152.0	3.0	168.0	3.0	51.0	1.0	16.5949773997858
140.0	4.0	152.0	4.0	51.0	1.0	16.5949773997858
292.0	2.0	352.0	2.0	52.0	1.0	16.449769840250624
212.0	2.0	232.0	2.0	57.0	1.0	16.34492092726969
184.0	3.0	216.0	3.0	57.0	1.0	16.34492092726969
		172.0	4.0	57.0	1.0	16.34492092726969
156.0	2.0	208.0	2.0	58.0	1.0	16.850232698029405
136.0	3.0	152.0	3.0	58.0	1.0	16.850232698029405
124.0	4.0	124.0	4.0	58.0	1.0	16.850232698029405
		116.0	5.0	58.0	1.0	16.850232698029405
188.0	2.0	228.0	2.0	61.0	1.0	16.6116176837824
164.0	3.0	200.0	3.0	61.0	1.0	16.6116176837824
		156.0	4.0	61.0	1.0	16.6116176837824
200.0	2.0	240.0	2.0	62.0	1.0	16.412251908845345
172.0	3.0	192.0	3.0	62.0	1.0	16.412251908845345
		168.0	4.0	62.0	1.0	16.412251908845345
208.0	2.0	232.0	2.0	63.0	1.0	16.27955094665461
172.0	3.0	208.0	3.0	63.0	1.0	16.27955094665461
		156.0	4.0	63.0	1.0	16.27955094665461
164.0	2.0	204.0	2.0	65.0	1.0	16.909330757568657
144.0	3.0	148.0	3.0	65.0	1.0	16.909330757568657
124.0	4.0	144.0	4.0	65.0	1.0	16.909330757568657
		108.0	5.0	65.0	1.0	16.909330757568657
188.0	2.0	232.0	2.0	66.0	1.0	16.676775326650176
160.0	3.0	180.0	3.0	66.0	1.0	16.676775326650176
		156.0	4.0	66.0	1.0	16.676775326650176
296.0	2.0	292.0	2.0	68.0	1.0	16.45971067691363
		280.0	3.0	68.0	1.0	16.45971067691363
200.0	2.0	260.0	2.0	71.0	1.0	16.540365185575894
164.0	3.0	192.0	3.0	71.0	1.0	16.540365185575894
		156.0	4.0	71.0	1.0	16.540365185575894
152.0	2.0	156.0	2.0	72.0	1.0	16.96716501929604
132.0	3.0	164.0	3.0	72.0	1.0	16.96716501929604
120.0	4.0	124.0	4.0	72.0	1.0	16.96716501929604
		128.0	5.0	72.0	1.0	16.96716501929604
184.0	2.0	224.0	2.0	74.0	1.0	16.582774776816027
152.0	3.0	172.0	3.0	74.0	1.0	16.582774776816027
140.0	4.0	140.0	4.0	74.0	1.0	16.582774776816027
212.0	2.0	228.0	2.0	75.0	1.0	16.27995449927411
184.0	3.0	224.0	3.0	75.0	1.0	16.27995449927411
148.0	2.0	148.0	2.0	81.0	1.0	16.950480371069172
128.0	3.0	156.0	3.0	81.0	1.0	16.950480371069172
116.0	4.0	128.0	4.0	81.0	1.0	16.950480371069172
116.0	5.0	120.0	5.0	81.0	1.0	16.950480371069172
268.0	2.0	260.0	2.0	83.0	1.0	16.463758824261017
		276.0	3.0	83.0	1.0	16.463758824261017
160.0	2.0	172.0	2.0	84.0	1.0	16.994343117496484
140.0	3.0	172.0	3.0	84.0	1.0	16.994343117496484
128.0	4.0	136.0	4.0	84.0	1.0	16.994343117496484
		124.0	5.0	84.0	1.0	16.994343117496484
192.0	2.0	240.0	2.0	85.0	1.0	16.412596939146578
164.0	3.0	176.0	3.0	85.0	1.0	16.412596939146578
		160.0	4.0	85.0	1.0	16.412596939146578
180.0	2.0	212.0	2.0	87.0	1.0	16.814068717418696
148.0	3.0	160.0	3.0	87.0	1.0	16.814068717418696
136.0	4.0	152.0	4.0	87.0	1.0	16.814068717418696
184.0	2.0	212.0	2.0	88.0	1.0	16.63644647950718
156.0	3.0	168.0	3.0	88.0	1.0	16.63644647950718
140.0	4.0	148.0	4.0	88.0	1.0	16.63644647950718
188.0	2.0	224.0	2.0	89.0	1.0	16.279999222815892
164.0	3.0	180.0	3.0	89.0	1.0	16.279999222815892
		152.0	4.0	89.0	1.0	16.279999222815892
184.0	2.0	228.0	2.0	90.0	1.0	16.559303922152974
156.0	3.0	180.0	3.0	90.0	1.0	16.559303922152974
		140.0	4.0	90.0	1.0	16.559303922152974
200.0	2.0	220.0	2.0	91.0	1.0	16.61128645180798
164.0	3.0	192.0	3.0	91.0	1.0	16.61128645180798
		164.0	4.0	91.0	1.0	16.61128645180798
172.0	2.0	180.0	2.0	92.0	1.0	16.858532586801157
144.0	3.0	168.0	3.0	92.0	1.0	16.858532586801157
132.0	4.0	136.0	4.0	92.0	1.0	16.858532586801157
148.0	2.0	164.0	2.0	93.0	1.0	17.04138014262335
132.0	3.0	160.0	3.0	93.0	1.0	17.04138014262335
120.0	4.0	128.0	4.0	93.0	1.0	17.04138014262335
116.0	5.0	116.0	5.0	93.0	1.0	17.04138014262335
184.0	2.0	220.0	2.0	94.0	1.0	16.796478037302467
148.0	3.0	156.0	3.0	94.0	1.0	16.796478037302467
132.0	4.0	148.0	4.0	94.0	1.0	16.796478037302467
196.0	2.0	224.0	2.0	97.0	1.0	16.345531604127615
176.0	3.0	200.0	3.0	97.0	1.0	16.345531604127615
		156.0	4.0	97.0	1.0	16.345531604127615
188.0	2.0	224.0	2.0	100.0	1.0	16.279968626627948
160.0	3.0	180.0	3.0	100.0	1.0	16.279968626627948
		160.0	4.0	100.0	1.0	16.279968626627948
220.0	2.0	256.0	2.0	104.0	1.0	16.280078208142037
184.0	3.0	212.0	3.0	104.0	1.0	16.280078208142037
156.0	2.0	184.0	2.0	106.0	1.0	17.018482065278185
128.0	3.0	156.0	3.0	106.0	1.0	17.018482065278185
124.0	4.0	124.0	4.0	106.0	1.0	17.018482065278185
		120.0	5.0	106.0	1.0	17.018482065278185
188.0	2.0	224.0	2.0	107.0	1.0	16.586420652054564
168.0	3.0	192.0	3.0	107.0	1.0	16.586420652054564
		156.0	4.0	107.0	1.0	16.586420652054564
164.0	2.0	192.0	2.0	108.0	1.0	16.835660742583144
144.0	3.0	156.0	3.0	108.0	1.0	16.835660742583144
132.0	4.0	132.0	4.0	108.0	1.0	16.835660742583144
		128.0	5.0	108.0	1.0	16.835660742583144
192.0	2.0	232.0	2.0	110.0	1.0	16.347115006774267
168.0	3.0	176.0	3.0	110.0	1.0	16.347115006774267
		160.0	4.0	110.0	1.0	16.347115006774267
156.0	2.0	168.0	2.0	119.0	1.0	17.000628476540516
136.0	3.0	168.0	3.0	119.0	1.0	17.000628476540516
124.0	4.0	128.0	4.0	119.0	1.0	17.000628476540516
		124.0	5.0	119.0	1.0	17.000628476540516
216.0	2.0	228.0	2.0	120.0	1.0	16.416035212418613
192.0	3.0	216.0	3.0	120.0	1.0	16.416035212418613
192.0	2.0	240.0	2.0	121.0	1.0	16.279647233711913
172.0	3.0	192.0	3.0	121.0	1.0	16.279647233711913
		160.0	4.0	121.0	1.0	16.279647233711913
176.0	2.0	216.0	2.0	124.0	1.0	16.53476351313532
152.0	3.0	160.0	3.0	124.0	1.0	16.53476351313532
140.0	4.0	144.0	4.0	124.0	1.0	16.53476351313532
192.0	2.0	224.0	2.0	126.0	1.0	16.79590892128807
168.0	3.0	184.0	3.0	126.0	1.0	16.79590892128807
		168.0	4.0	126.0	1.0	16.79590892128807
164.0	2.0	212.0	2.0	129.0	1.0	16.905945934957717
136.0	3.0	160.0	3.0	129.0	1.0	16.905945934957717
128.0	4.0	132.0	4.0	129.0	1.0	16.905945934957717
		116.0	5.0	129.0	1.0	16.905945934957717
188.0	2.0	220.0	2.0	130.0	1.0	16.279809850431732
168.0	3.0	200.0	3.0	130.0	1.0	16.279809850431732
		156.0	4.0	130.0	1.0	16.279809850431732
192.0	2.0	216.0	2.0	131.0	1.0	16.581309879229007
168.0	3.0	176.0	3.0	131.0	1.0	16.581309879229007
		164.0	4.0	131.0	1.0	16.581309879229007
152.0	2.0	148.0	2.0	133.0	1.0	17.04850190991739
132.0	3.0	160.0	3.0	133.0	1.0	17.04850190991739
124.0	4.0	136.0	4.0	133.0	1.0	17.04850190991739
		120.0	5.0	133.0	1.0	17.04850190991739
204.0	2.0	240.0	2.0	136.0	1.0	16.34750437259676
172.0	3.0	184.0	3.0	136.0	1.0	16.34750437259676
		180.0	4.0	136.0	1.0	16.34750437259676
168.0	2.0	188.0	2.0	137.0	1.0	17.02418534383583
144.0	3.0	164.0	3.0	137.0	1.0	17.02418534383583
128.0	4.0	148.0	4.0	137.0	1.0	17.02418534383583
		116.0	5.0	137.0	1.0	17.02418534383583
184.0	2.0	220.0	2.0	138.0	1.0	16.720148513909795
152.0	3.0	188.0	3.0	138.0	1.0	16.720148513909795
140.0	4.0	148.0	4.0	138.0	1.0	16.720148513909795
180.0	2.0	204.0	2.0	140.0	1.0	16.604544000199226
148.0	3.0	168.0	3.0	140.0	1.0	16.604544000199226
144.0	4.0	156.0	4.0	140.0	1.0	16.604544000199226
192.0	2.0	236.0	2.0	143.0	1.0	16.280293866156754
172.0	3.0	180.0	3.0	143.0	1.0	16.280293866156754
		184.0	4.0	143.0	1.0	16.280293866156754
196.0	2.0	224.0	2.0	144.0	1.0	16.412314192226287
168.0	3.0	192.0	3.0	144.0	1.0	16.412314192226287
		168.0	4.0	144.0	1.0	16.412314192226287
160.0	2.0	196.0	2.0	145.0	1.0	16.997747940485965
140.0	3.0	148.0	3.0	145.0	1.0	16.997747940485965
128.0	4.0	140.0	4.0	145.0	1.0	16.997747940485965
		120.0	5.0	145.0	1.0	16.997747940485965
180.0	2.0	204.0	2.0	147.0	1.0	16.919980139779117
144.0	3.0	168.0	3.0	147.0	1.0	16.919980139779117
132.0	4.0	144.0	4.0	147.0	1.0	16.919980139779117
196.0	2.0	232.0	2.0	150.0	1.0	16.346629186928773
176.0	3.0	196.0	3.0	150.0	1.0	16.346629186928773
		176.0	4.0	150.0	1.0	16.346629186928773
200.0	2.0	236.0	2.0	152.0	1.0	16.41542947127264
168.0	3.0	192.0	3.0	152.0	1.0	16.41542947127264
		164.0	4.0	152.0	1.0	16.41542947127264
176.0	2.0	204.0	2.0	153.0	1.0	16.86098489905363
156.0	3.0	164.0	3.0	153.0	1.0	16.86098489905363
148.0	4.0	144.0	4.0	153.0	1.0	16.86098489905363
228.0	2.0	256.0	2.0	154.0	1.0	16.28077420047611
212.0	3.0	216.0	3.0	154.0	1.0	16.28077420047611
160.0	2.0	204.0	2.0	155.0	1.0	17.036055295729533
140.0	3.0	144.0	3.0	155.0	1.0	17.036055295729533
132.0	4.0	144.0	4.0	155.0	1.0	17.036055295729533
		124.0	5.0	155.0	1.0	17.036055295729533
196.0	2.0	224.0	2.0	156.0	1.0	16.348067044676434
172.0	3.0	184.0	3.0	156.0	1.0	16.348067044676434
		164.0	4.0	156.0	1.0	16.348067044676434
168.0	2.0	180.0	2.0	158.0	1.0	16.894308600146296
144.0	3.0	168.0	3.0	158.0	1.0	16.894308600146296
128.0	4.0	132.0	4.0	158.0	1.0	16.894308600146296
		128.0	5.0	158.0	1.0	16.894308600146296
208.0	2.0	248.0	2.0	162.0	1.0	16.281473684274175
184.0	3.0	196.0	3.0	162.0	1.0	16.281473684274175
200.0	2.0	216.0	2.0	163.0	1.0	16.421460941738356
168.0	3.0	200.0	3.0	163.0	1.0	16.421460941738356
		160.0	4.0	163.0	1.0	16.421460941738356
184.0	2.0	224.0	2.0	165.0	1.0	16.862106549773433
152.0	3.0	156.0	3.0	165.0	1.0	16.862106549773433
136.0	4.0	156.0	4.0	165.0	1.0	16.862106549773433
192.0	2.0	236.0	2.0	167.0	1.0	16.547369797754783
168.0	3.0	176.0	3.0	167.0	1.0	16.547369797754783
		160.0	4.0	167.0	1.0	16.547369797754783
188.0	2.0	224.0	2.0	171.0	1.0	16.517564754742207
160.0	3.0	184.0	3.0	171.0	1.0	16.517564754742207
		140.0	4.0	171.0	1.0	16.517564754742207
208.0	2.0	276.0	2.0	172.0	1.0	16.281214488478483
176.0	3.0	188.0	3.0	172.0	1.0	16.281214488478483
164.0	2.0	212.0	2.0	173.0	1.0	17.037916688417642
148.0	3.0	140.0	3.0	173.0	1.0	17.037916688417642
148.0	4.0	148.0	4.0	173.0	1.0	17.037916688417642
		140.0	5.0	173.0	1.0	17.037916688417642
216.0	2.0	216.0	2.0	174.0	1.0	16.42191658067471
188.0	3.0	240.0	3.0	174.0	1.0	16.42191658067471
		160.0	4.0	174.0	1.0	16.42191658067471
188.0	2.0	224.0	2.0	179.0	1.0	16.560463879736538
168.0	3.0	184.0	3.0	179.0	1.0	16.560463879736538
		164.0	4.0	179.0	1.0	16.560463879736538
160.0	2.0	200.0	2.0	180.0	1.0	17.063020915730082
140.0	3.0	144.0	3.0	180.0	1.0	17.063020915730082
124.0	4.0	132.0	4.0	180.0	1.0	17.063020915730082
		116.0	5.0	180.0	1.0	17.063020915730082
196.0	2.0	260.0	2.0	181.0	1.0	16.28103504448466
172.0	3.0	184.0	3.0	181.0	1.0	16.28103504448466
		164.0	4.0	181.0	1.0	16.28103504448466
248.0	2.0	276.0	2.0	184.0	1.0	16.41583857270381
		252.0	3.0	184.0	1.0	16.41583857270381
220.0	2.0	244.0	2.0	185.0	1.0	16.41570912160453
188.0	3.0	220.0	3.0	185.0	1.0	16.41570912160453
196.0	2.0	224.0	2.0	188.0	1.0	16.880869329034986
164.0	3.0	176.0	3.0	188.0	1.0	16.880869329034986
		164.0	4.0	188.0	1.0	16.880869329034986
216.0	2.0	228.0	2.0	195.0	1.0	16.281284512149302
200.0	3.0	216.0	3.0	195.0	1.0	16.281284512149302
240.0	2.0	260.0	2.0	203.0	1.0	16.462390886538177
		244.0	3.0	203.0	1.0	16.462390886538177
224.0	2.0	300.0	2.0	204.0	1.0	16.281539739361442
		220.0	3.0	204.0	1.0	16.281539739361442
208.0	2.0	248.0	2.0	205.0	1.0	16.414295173048423
176.0	3.0	200.0	3.0	205.0	1.0	16.414295173048423
192.0	2.0	208.0	2.0	240.0	1.0	16.83983728845253
176.0	3.0	176.0	3.0	240.0	1.0	16.83983728845253
		188.0	4.0	240.0	1.0	16.83983728845253
100.0	2.0	96.0	3.0	0.0	2.0	17.914423895133332
96.0	3.0	88.0	4.0	0.0	2.0	17.914423895133332
96.0	4.0	96.0	5.0	0.0	2.0	17.914423895133332
96.0	5.0			0.0	2.0	17.914423895133332
100.0	2.0	92.0	3.0	1.0	2.0	17.85021556706096
96.0	3.0	92.0	4.0	1.0	2.0	17.85021556706096
92.0	4.0	96.0	5.0	1.0	2.0	17.85021556706096
96.0	5.0			1.0	2.0	17.85021556706096
100.0	2.0	124.0	2.0	13.0	2.0	18.68215123959033
124.0	3.0	128.0	3.0	13.0	2.0	18.68215123959033
132.0	4.0	92.0	4.0	13.0	2.0	18.68215123959033
108.0	5.0	132.0	5.0	13.0	2.0	18.68215123959033
		112.0	6.0	13.0	2.0	18.68215123959033
100.0	2.0	108.0	2.0	14.0	2.0	18.682525537483016
84.0	3.0	92.0	3.0	14.0	2.0	18.682525537483016
164.0	4.0	156.0	4.0	14.0	2.0	18.682525537483016
116.0	5.0	120.0	5.0	14.0	2.0	18.682525537483016
		100.0	6.0	14.0	2.0	18.682525537483016
120.0	2.0	132.0	2.0	19.0	2.0	17.70788635220356
108.0	3.0	108.0	3.0	19.0	2.0	17.70788635220356
100.0	4.0	100.0	4.0	19.0	2.0	17.70788635220356
84.0	5.0	108.0	5.0	19.0	2.0	17.70788635220356
100.0	2.0	120.0	2.0	22.0	2.0	17.56997189851719
96.0	3.0	92.0	3.0	22.0	2.0	17.56997189851719
88.0	4.0	96.0	4.0	22.0	2.0	17.56997189851719
92.0	5.0	88.0	5.0	22.0	2.0	17.56997189851719
96.0	6.0	96.0	6.0	22.0	2.0	17.56997189851719
		100.0	7.0	22.0	2.0	17.56997189851719
84.0	2.0	80.0	3.0	24.0	2.0	18.55674934216869
80.0	3.0	68.0	4.0	24.0	2.0	18.55674934216869
80.0	4.0	80.0	5.0	24.0	2.0	18.55674934216869
76.0	5.0	80.0	6.0	24.0	2.0	18.55674934216869
84.0	6.0	96.0	7.0	24.0	2.0	18.55674934216869
84.0	7.0			24.0	2.0	18.55674934216869
104.0	2.0	108.0	3.0	26.0	2.0	17.94510310311993
92.0	3.0	88.0	4.0	26.0	2.0	17.94510310311993
92.0	4.0	88.0	5.0	26.0	2.0	17.94510310311993
96.0	5.0			26.0	2.0	17.94510310311993
88.0	2.0	88.0	3.0	33.0	2.0	18.389007449899783
88.0	3.0	80.0	4.0	33.0	2.0	18.389007449899783
84.0	4.0	84.0	5.0	33.0	2.0	18.389007449899783
84.0	5.0	84.0	6.0	33.0	2.0	18.389007449899783
84.0	6.0			33.0	2.0	18.389007449899783
84.0	2.0	88.0	3.0	34.0	2.0	18.681720916588315
80.0	3.0	72.0	4.0	34.0	2.0	18.681720916588315
76.0	4.0	76.0	5.0	34.0	2.0	18.681720916588315
76.0	5.0	76.0	6.0	34.0	2.0	18.681720916588315
76.0	6.0	80.0	7.0	34.0	2.0	18.681720916588315
80.0	7.0	80.0	8.0	34.0	2.0	18.681720916588315
88.0	8.0			34.0	2.0	18.681720916588315
112.0	2.0	140.0	2.0	38.0	2.0	17.568509882383292
104.0	3.0	108.0	3.0	38.0	2.0	17.568509882383292
100.0	4.0	92.0	4.0	38.0	2.0	17.568509882383292
100.0	5.0	100.0	5.0	38.0	2.0	17.568509882383292
104.0	6.0	112.0	6.0	38.0	2.0	17.568509882383292
88.0	2.0	116.0	2.0	40.0	2.0	18.449768325141545
88.0	3.0	88.0	3.0	40.0	2.0	18.449768325141545
84.0	4.0	80.0	4.0	40.0	2.0	18.449768325141545
80.0	5.0	80.0	5.0	40.0	2.0	18.449768325141545
88.0	6.0	88.0	6.0	40.0	2.0	18.449768325141545
108.0	2.0	140.0	2.0	55.0	2.0	17.567768895753208
104.0	3.0	104.0	3.0	55.0	2.0	17.567768895753208
92.0	4.0	92.0	4.0	55.0	2.0	17.567768895753208
100.0	5.0	92.0	5.0	55.0	2.0	17.567768895753208
108.0	6.0	104.0	6.0	55.0	2.0	17.567768895753208
96.0	2.0	88.0	3.0	64.0	2.0	18.148956432520965
84.0	3.0	84.0	4.0	64.0	2.0	18.148956432520965
84.0	4.0	80.0	5.0	64.0	2.0	18.148956432520965
84.0	5.0	92.0	6.0	64.0	2.0	18.148956432520965
88.0	6.0			64.0	2.0	18.148956432520965
84.0	2.0	100.0	2.0	66.0	2.0	18.68219291643676
76.0	3.0	68.0	3.0	66.0	2.0	18.68219291643676
72.0	4.0	80.0	4.0	66.0	2.0	18.68219291643676
76.0	5.0	72.0	5.0	66.0	2.0	18.68219291643676
80.0	6.0	76.0	6.0	66.0	2.0	18.68219291643676
80.0	7.0	80.0	7.0	66.0	2.0	18.68219291643676
88.0	8.0	80.0	8.0	66.0	2.0	18.68219291643676
100.0	2.0	84.0	3.0	67.0	2.0	18.03514554337979
92.0	3.0	92.0	4.0	67.0	2.0	18.03514554337979
92.0	4.0	88.0	5.0	67.0	2.0	18.03514554337979
116.0	5.0			67.0	2.0	18.03514554337979
112.0	2.0	112.0	2.0	68.0	2.0	17.568214180448216
100.0	3.0	108.0	3.0	68.0	2.0	17.568214180448216
96.0	4.0	104.0	4.0	68.0	2.0	17.568214180448216
100.0	5.0	92.0	5.0	68.0	2.0	17.568214180448216
108.0	6.0	104.0	6.0	68.0	2.0	17.568214180448216
100.0	2.0	84.0	3.0	76.0	2.0	18.05327902118724
92.0	3.0	92.0	4.0	76.0	2.0	18.05327902118724
88.0	4.0	88.0	5.0	76.0	2.0	18.05327902118724
88.0	5.0	92.0	6.0	76.0	2.0	18.05327902118724
88.0	6.0			76.0	2.0	18.05327902118724
88.0	2.0	88.0	3.0	80.0	2.0	18.35613633354753
84.0	3.0	76.0	4.0	80.0	2.0	18.35613633354753
80.0	4.0	84.0	5.0	80.0	2.0	18.35613633354753
84.0	5.0	84.0	6.0	80.0	2.0	18.35613633354753
84.0	6.0			80.0	2.0	18.35613633354753
108.0	2.0	120.0	2.0	83.0	2.0	17.711689201666328
96.0	3.0	104.0	3.0	83.0	2.0	17.711689201666328
96.0	4.0	96.0	4.0	83.0	2.0	17.711689201666328
96.0	5.0	92.0	5.0	83.0	2.0	17.711689201666328
100.0	6.0	96.0	6.0	83.0	2.0	17.711689201666328
80.0	2.0	100.0	2.0	86.0	2.0	18.6823569314732
76.0	3.0	72.0	3.0	86.0	2.0	18.6823569314732
84.0	4.0	84.0	4.0	86.0	2.0	18.6823569314732
76.0	5.0	72.0	5.0	86.0	2.0	18.6823569314732
84.0	6.0	80.0	6.0	86.0	2.0	18.6823569314732
84.0	7.0	84.0	7.0	86.0	2.0	18.6823569314732
		84.0	8.0	86.0	2.0	18.6823569314732
104.0	2.0	120.0	2.0	88.0	2.0	17.721926564340624
96.0	3.0	100.0	3.0	88.0	2.0	17.721926564340624
88.0	4.0	92.0	4.0	88.0	2.0	17.721926564340624
96.0	5.0	100.0	5.0	88.0	2.0	17.721926564340624
92.0	2.0	88.0	3.0	89.0	2.0	18.20933588947973
88.0	3.0	84.0	4.0	89.0	2.0	18.20933588947973
80.0	4.0	84.0	5.0	89.0	2.0	18.20933588947973
84.0	5.0	76.0	6.0	89.0	2.0	18.20933588947973
72.0	6.0			89.0	2.0	18.20933588947973
104.0	2.0	132.0	2.0	90.0	2.0	17.889111675658445
92.0	3.0	92.0	3.0	90.0	2.0	17.889111675658445
88.0	4.0	88.0	4.0	90.0	2.0	17.889111675658445
92.0	5.0	88.0	5.0	90.0	2.0	17.889111675658445
104.0	2.0	128.0	2.0	92.0	2.0	17.569498781445027
100.0	3.0	96.0	3.0	92.0	2.0	17.569498781445027
92.0	4.0	96.0	4.0	92.0	2.0	17.569498781445027
96.0	5.0	96.0	5.0	92.0	2.0	17.569498781445027
100.0	6.0	92.0	6.0	92.0	2.0	17.569498781445027
88.0	2.0	100.0	2.0	102.0	2.0	18.57353971767987
88.0	3.0	92.0	3.0	102.0	2.0	18.57353971767987
96.0	2.0	92.0	3.0	105.0	2.0	18.083093357058377
88.0	3.0	88.0	4.0	105.0	2.0	18.083093357058377
80.0	4.0	72.0	5.0	105.0	2.0	18.083093357058377
84.0	5.0	84.0	6.0	105.0	2.0	18.083093357058377
84.0	6.0	92.0	7.0	105.0	2.0	18.083093357058377
92.0	7.0			105.0	2.0	18.083093357058377
104.0	2.0	128.0	2.0	109.0	2.0	17.777281790296367
100.0	3.0	96.0	3.0	109.0	2.0	17.777281790296367
96.0	4.0	92.0	4.0	109.0	2.0	17.777281790296367
96.0	5.0	100.0	5.0	109.0	2.0	17.777281790296367
88.0	2.0	84.0	3.0	110.0	2.0	18.409295915158584
80.0	3.0	80.0	4.0	110.0	2.0	18.409295915158584
80.0	4.0	80.0	5.0	110.0	2.0	18.409295915158584
80.0	5.0	80.0	6.0	110.0	2.0	18.409295915158584
84.0	6.0			110.0	2.0	18.409295915158584
92.0	2.0	96.0	3.0	114.0	2.0	18.16936384227868
88.0	3.0	80.0	4.0	114.0	2.0	18.16936384227868
80.0	4.0	88.0	5.0	114.0	2.0	18.16936384227868
84.0	5.0	92.0	6.0	114.0	2.0	18.16936384227868
88.0	6.0			114.0	2.0	18.16936384227868
84.0	2.0	104.0	2.0	116.0	2.0	18.632249054799765
84.0	3.0	88.0	3.0	116.0	2.0	18.632249054799765
80.0	4.0	76.0	4.0	116.0	2.0	18.632249054799765
76.0	5.0	76.0	5.0	116.0	2.0	18.632249054799765
80.0	6.0	76.0	6.0	116.0	2.0	18.632249054799765
80.0	7.0	88.0	7.0	116.0	2.0	18.632249054799765
104.0	2.0	124.0	2.0	119.0	2.0	17.848935083881596
96.0	3.0	96.0	3.0	119.0	2.0	17.848935083881596
92.0	4.0	96.0	4.0	119.0	2.0	17.848935083881596
92.0	5.0	92.0	5.0	119.0	2.0	17.848935083881596
88.0	2.0	76.0	3.0	121.0	2.0	18.44484017095477
80.0	3.0	84.0	4.0	121.0	2.0	18.44484017095477
76.0	4.0	72.0	5.0	121.0	2.0	18.44484017095477
80.0	5.0	76.0	6.0	121.0	2.0	18.44484017095477
76.0	6.0			121.0	2.0	18.44484017095477
76.0	2.0	96.0	2.0	122.0	2.0	18.683567696254823
76.0	3.0	68.0	3.0	122.0	2.0	18.683567696254823
76.0	4.0	76.0	4.0	122.0	2.0	18.683567696254823
72.0	5.0	72.0	5.0	122.0	2.0	18.683567696254823
76.0	6.0	76.0	6.0	122.0	2.0	18.683567696254823
80.0	7.0	84.0	7.0	122.0	2.0	18.683567696254823
88.0	8.0	72.0	8.0	122.0	2.0	18.683567696254823
100.0	2.0	128.0	2.0	123.0	2.0	17.568099351073723
60.0	3.0	80.0	3.0	123.0	2.0	17.568099351073723
136.0	4.0	76.0	4.0	123.0	2.0	17.568099351073723
136.0	5.0	144.0	5.0	123.0	2.0	17.568099351073723
		112.0	6.0	123.0	2.0	17.568099351073723
100.0	2.0	124.0	2.0	124.0	2.0	17.90196744247247
100.0	3.0	96.0	3.0	124.0	2.0	17.90196744247247
88.0	4.0	88.0	4.0	124.0	2.0	17.90196744247247
92.0	5.0	92.0	5.0	124.0	2.0	17.90196744247247
88.0	6.0	92.0	6.0	124.0	2.0	17.90196744247247
108.0	2.0	124.0	2.0	125.0	2.0	17.6884821288559
100.0	3.0	104.0	3.0	125.0	2.0	17.6884821288559
96.0	4.0	92.0	4.0	125.0	2.0	17.6884821288559
100.0	5.0	96.0	5.0	125.0	2.0	17.6884821288559
108.0	6.0	100.0	6.0	125.0	2.0	17.6884821288559
88.0	2.0	152.0	2.0	129.0	2.0	17.56981460454445
104.0	3.0	68.0	3.0	129.0	2.0	17.56981460454445
100.0	4.0	92.0	4.0	129.0	2.0	17.56981460454445
100.0	5.0	100.0	5.0	129.0	2.0	17.56981460454445
104.0	6.0	96.0	6.0	129.0	2.0	17.56981460454445
96.0	2.0	128.0	2.0	132.0	2.0	18.188091313276683
92.0	3.0	76.0	3.0	132.0	2.0	18.188091313276683
80.0	4.0	88.0	4.0	132.0	2.0	18.188091313276683
84.0	5.0	80.0	5.0	132.0	2.0	18.188091313276683
84.0	6.0	92.0	6.0	132.0	2.0	18.188091313276683
84.0	2.0	104.0	2.0	141.0	2.0	18.682680216345585
84.0	3.0	76.0	3.0	141.0	2.0	18.682680216345585
76.0	4.0	84.0	4.0	141.0	2.0	18.682680216345585
80.0	5.0	76.0	5.0	141.0	2.0	18.682680216345585
80.0	6.0	80.0	6.0	141.0	2.0	18.682680216345585
80.0	7.0	76.0	7.0	141.0	2.0	18.682680216345585
88.0	8.0	84.0	8.0	141.0	2.0	18.682680216345585
88.0	2.0	104.0	2.0	142.0	2.0	18.32275153171817
80.0	3.0	88.0	3.0	142.0	2.0	18.32275153171817
76.0	4.0	76.0	4.0	142.0	2.0	18.32275153171817
72.0	5.0	76.0	5.0	142.0	2.0	18.32275153171817
76.0	6.0	72.0	6.0	142.0	2.0	18.32275153171817
84.0	2.0	116.0	2.0	144.0	2.0	18.682129237150697
80.0	3.0	72.0	3.0	144.0	2.0	18.682129237150697
80.0	4.0	80.0	4.0	144.0	2.0	18.682129237150697
76.0	5.0	76.0	5.0	144.0	2.0	18.682129237150697
80.0	6.0	80.0	6.0	144.0	2.0	18.682129237150697
80.0	7.0	76.0	7.0	144.0	2.0	18.682129237150697
84.0	8.0	84.0	8.0	144.0	2.0	18.682129237150697
104.0	2.0	124.0	2.0	147.0	2.0	17.76111994677276
96.0	3.0	88.0	3.0	147.0	2.0	17.76111994677276
96.0	4.0	96.0	4.0	147.0	2.0	17.76111994677276
92.0	5.0	92.0	5.0	147.0	2.0	17.76111994677276
96.0	6.0	100.0	6.0	147.0	2.0	17.76111994677276
120.0	2.0	116.0	2.0	148.0	2.0	17.569454090469215
116.0	3.0	120.0	3.0	148.0	2.0	17.569454090469215
108.0	4.0	120.0	4.0	148.0	2.0	17.569454090469215
108.0	5.0	104.0	5.0	148.0	2.0	17.569454090469215
		104.0	6.0	148.0	2.0	17.569454090469215
104.0	2.0	124.0	2.0	150.0	2.0	17.81261317378162
92.0	3.0	88.0	3.0	150.0	2.0	17.81261317378162
92.0	4.0	96.0	4.0	150.0	2.0	17.81261317378162
92.0	5.0	96.0	5.0	150.0	2.0	17.81261317378162
84.0	2.0	108.0	2.0	153.0	2.0	18.540256869406736
80.0	3.0	76.0	3.0	153.0	2.0	18.540256869406736
72.0	4.0	80.0	4.0	153.0	2.0	18.540256869406736
76.0	5.0	72.0	5.0	153.0	2.0	18.540256869406736
72.0	6.0	76.0	6.0	153.0	2.0	18.540256869406736
80.0	7.0	80.0	7.0	153.0	2.0	18.540256869406736
84.0	2.0	108.0	2.0	157.0	2.0	18.37528880281376
80.0	3.0	80.0	3.0	157.0	2.0	18.37528880281376
76.0	4.0	84.0	4.0	157.0	2.0	18.37528880281376
72.0	5.0	76.0	5.0	157.0	2.0	18.37528880281376
76.0	6.0	76.0	6.0	157.0	2.0	18.37528880281376
80.0	7.0	72.0	7.0	157.0	2.0	18.37528880281376
84.0	8.0	84.0	8.0	157.0	2.0	18.37528880281376
80.0	2.0	100.0	2.0	161.0	2.0	18.6831934916138
80.0	3.0	72.0	3.0	161.0	2.0	18.6831934916138
72.0	4.0	76.0	4.0	161.0	2.0	18.6831934916138
76.0	5.0	84.0	5.0	161.0	2.0	18.6831934916138
76.0	6.0	68.0	6.0	161.0	2.0	18.6831934916138
80.0	7.0	76.0	7.0	161.0	2.0	18.6831934916138
80.0	8.0	88.0	8.0	161.0	2.0	18.6831934916138
88.0	2.0	124.0	2.0	162.0	2.0	17.576752796474306
72.0	3.0	72.0	3.0	162.0	2.0	17.576752796474306
116.0	4.0	84.0	4.0	162.0	2.0	17.576752796474306
108.0	5.0	128.0	5.0	162.0	2.0	17.576752796474306
108.0	6.0	92.0	6.0	162.0	2.0	17.576752796474306
88.0	2.0	104.0	2.0	165.0	2.0	18.58075015886104
80.0	3.0	92.0	3.0	165.0	2.0	18.58075015886104
76.0	4.0	76.0	4.0	165.0	2.0	18.58075015886104
76.0	5.0	84.0	5.0	165.0	2.0	18.58075015886104
76.0	6.0	64.0	6.0	165.0	2.0	18.58075015886104
108.0	2.0	124.0	2.0	170.0	2.0	17.815918372362148
96.0	3.0	100.0	3.0	170.0	2.0	17.815918372362148
92.0	4.0	88.0	4.0	170.0	2.0	17.815918372362148
96.0	5.0	92.0	5.0	170.0	2.0	17.815918372362148
96.0	6.0	104.0	6.0	170.0	2.0	17.815918372362148
88.0	2.0	80.0	3.0	171.0	2.0	18.548762746443362
80.0	3.0	80.0	4.0	171.0	2.0	18.548762746443362
80.0	4.0	76.0	5.0	171.0	2.0	18.548762746443362
76.0	5.0	76.0	6.0	171.0	2.0	18.548762746443362
76.0	6.0	80.0	7.0	171.0	2.0	18.548762746443362
80.0	7.0	80.0	8.0	171.0	2.0	18.548762746443362
84.0	2.0	112.0	2.0	172.0	2.0	18.626674870230683
84.0	3.0	76.0	3.0	172.0	2.0	18.626674870230683
80.0	4.0	84.0	4.0	172.0	2.0	18.626674870230683
76.0	5.0	76.0	5.0	172.0	2.0	18.626674870230683
72.0	6.0	76.0	6.0	172.0	2.0	18.626674870230683
80.0	7.0	76.0	7.0	172.0	2.0	18.626674870230683
88.0	2.0	104.0	2.0	174.0	2.0	18.48900718542381
80.0	3.0	88.0	3.0	174.0	2.0	18.48900718542381
76.0	4.0	72.0	4.0	174.0	2.0	18.48900718542381
72.0	5.0	72.0	5.0	174.0	2.0	18.48900718542381
76.0	6.0	80.0	6.0	174.0	2.0	18.48900718542381
84.0	2.0	108.0	2.0	178.0	2.0	18.68213781984816
80.0	3.0	72.0	3.0	178.0	2.0	18.68213781984816
80.0	4.0	80.0	4.0	178.0	2.0	18.68213781984816
76.0	5.0	80.0	5.0	178.0	2.0	18.68213781984816
84.0	6.0	80.0	6.0	178.0	2.0	18.68213781984816
84.0	7.0	84.0	7.0	178.0	2.0	18.68213781984816
		84.0	8.0	178.0	2.0	18.68213781984816
92.0	2.0	128.0	2.0	179.0	2.0	18.34239222856399
80.0	3.0	76.0	3.0	179.0	2.0	18.34239222856399
76.0	4.0	72.0	4.0	179.0	2.0	18.34239222856399
76.0	5.0	80.0	5.0	179.0	2.0	18.34239222856399
80.0	6.0	76.0	6.0	179.0	2.0	18.34239222856399
84.0	7.0	80.0	7.0	179.0	2.0	18.34239222856399
		84.0	8.0	179.0	2.0	18.34239222856399
104.0	2.0	112.0	2.0	183.0	2.0	17.638732074797137
100.0	3.0	100.0	3.0	183.0	2.0	17.638732074797137
92.0	4.0	96.0	4.0	183.0	2.0	17.638732074797137
92.0	5.0	96.0	5.0	183.0	2.0	17.638732074797137
88.0	2.0	104.0	2.0	184.0	2.0	18.40316030531935
80.0	3.0	88.0	3.0	184.0	2.0	18.40316030531935
76.0	4.0	72.0	4.0	184.0	2.0	18.40316030531935
76.0	5.0	76.0	5.0	184.0	2.0	18.40316030531935
76.0	6.0	76.0	6.0	184.0	2.0	18.40316030531935
84.0	7.0	76.0	7.0	184.0	2.0	18.40316030531935
		84.0	8.0	184.0	2.0	18.40316030531935
104.0	2.0	128.0	2.0	185.0	2.0	18.17956823139581
92.0	3.0	100.0	3.0	185.0	2.0	18.17956823139581
92.0	4.0	76.0	4.0	185.0	2.0	18.17956823139581
92.0	5.0	92.0	5.0	185.0	2.0	18.17956823139581
96.0	6.0	100.0	6.0	185.0	2.0	18.17956823139581
		92.0	7.0	185.0	2.0	18.17956823139581
92.0	2.0	120.0	2.0	188.0	2.0	18.15083023305578
80.0	3.0	84.0	3.0	188.0	2.0	18.15083023305578
76.0	4.0	84.0	4.0	188.0	2.0	18.15083023305578
76.0	5.0	68.0	5.0	188.0	2.0	18.15083023305578
76.0	6.0	76.0	6.0	188.0	2.0	18.15083023305578
80.0	7.0	80.0	7.0	188.0	2.0	18.15083023305578
		80.0	8.0	188.0	2.0	18.15083023305578
156.0	2.0	176.0	3.0	190.0	2.0	18.08962298283292
208.0	3.0			190.0	2.0	18.08962298283292
92.0	2.0	108.0	2.0	194.0	2.0	18.49617896542572
84.0	3.0	84.0	3.0	194.0	2.0	18.49617896542572
76.0	4.0	80.0	4.0	194.0	2.0	18.49617896542572
76.0	5.0	80.0	5.0	194.0	2.0	18.49617896542572
80.0	6.0	76.0	6.0	194.0	2.0	18.49617896542572
84.0	7.0	80.0	7.0	194.0	2.0	18.49617896542572
88.0	2.0	108.0	2.0	201.0	2.0	18.39708901679402
76.0	3.0	80.0	3.0	201.0	2.0	18.39708901679402
72.0	4.0	76.0	4.0	201.0	2.0	18.39708901679402
68.0	5.0	72.0	5.0	201.0	2.0	18.39708901679402
76.0	6.0	72.0	6.0	201.0	2.0	18.39708901679402
76.0	7.0	72.0	7.0	201.0	2.0	18.39708901679402
80.0	8.0	80.0	8.0	201.0	2.0	18.39708901679402
104.0	2.0	120.0	2.0	202.0	2.0	17.967365589888924
92.0	3.0	100.0	3.0	202.0	2.0	17.967365589888924
84.0	4.0	80.0	4.0	202.0	2.0	17.967365589888924
84.0	5.0	84.0	5.0	202.0	2.0	17.967365589888924
88.0	6.0	84.0	6.0	202.0	2.0	17.967365589888924
100.0	7.0	92.0	7.0	202.0	2.0	17.967365589888924
112.0	2.0	128.0	2.0	209.0	2.0	17.57022238883991
100.0	3.0	104.0	3.0	209.0	2.0	17.57022238883991
100.0	4.0	96.0	4.0	209.0	2.0	17.57022238883991
96.0	5.0	100.0	5.0	209.0	2.0	17.57022238883991
100.0	6.0	92.0	6.0	209.0	2.0	17.57022238883991
92.0	2.0	112.0	2.0	210.0	2.0	18.68422595276514
80.0	3.0	92.0	3.0	210.0	2.0	18.68422595276514
76.0	4.0	72.0	4.0	210.0	2.0	18.68422595276514
76.0	5.0	76.0	5.0	210.0	2.0	18.68422595276514
68.0	6.0	76.0	6.0	210.0	2.0	18.68422595276514
68.0	7.0	60.0	7.0	210.0	2.0	18.68422595276514
76.0	8.0	72.0	8.0	210.0	2.0	18.68422595276514
84.0	2.0	76.0	3.0	214.0	2.0	18.55878103426433
76.0	3.0	80.0	4.0	214.0	2.0	18.55878103426433
76.0	4.0	72.0	5.0	214.0	2.0	18.55878103426433
76.0	5.0	76.0	6.0	214.0	2.0	18.55878103426433
76.0	6.0	76.0	7.0	214.0	2.0	18.55878103426433
80.0	7.0	76.0	8.0	214.0	2.0	18.55878103426433
80.0	8.0			214.0	2.0	18.55878103426433
128.0	2.0	192.0	2.0	215.0	2.0	17.90664965971462
124.0	3.0	100.0	3.0	215.0	2.0	17.90664965971462
112.0	4.0	112.0	4.0	215.0	2.0	17.90664965971462
108.0	5.0	100.0	5.0	215.0	2.0	17.90664965971462
112.0	2.0	124.0	2.0	469.0	2.0	17.569440944522547
104.0	3.0	108.0	3.0	469.0	2.0	17.569440944522547
100.0	4.0	108.0	4.0	469.0	2.0	17.569440944522547
104.0	5.0	100.0	5.0	469.0	2.0	17.569440944522547
104.0	6.0	96.0	6.0	469.0	2.0	17.569440944522547
108.0	2.0	132.0	2.0	485.0	2.0	17.569377826642036
100.0	3.0	100.0	3.0	485.0	2.0	17.569377826642036
96.0	4.0	96.0	4.0	485.0	2.0	17.569377826642036
96.0	5.0	100.0	5.0	485.0	2.0	17.569377826642036
100.0	6.0	92.0	6.0	485.0	2.0	17.569377826642036
68.0	2.0	64.0	3.0	0.0	3.0	19.68532715283952
64.0	3.0	64.0	4.0	0.0	3.0	19.68532715283952
60.0	4.0	60.0	5.0	0.0	3.0	19.68532715283952
60.0	5.0	60.0	6.0	0.0	3.0	19.68532715283952
64.0	6.0	64.0	7.0	0.0	3.0	19.68532715283952
64.0	7.0	68.0	8.0	0.0	3.0	19.68532715283952
68.0	8.0	64.0	9.0	0.0	3.0	19.68532715283952
68.0	9.0	68.0	10.0	0.0	3.0	19.68532715283952
72.0	10.0			0.0	3.0	19.68532715283952
88.0	2.0	80.0	3.0	2.0	3.0	18.86228792417132
80.0	3.0	92.0	4.0	2.0	3.0	18.86228792417132
76.0	4.0	76.0	5.0	2.0	3.0	18.86228792417132
80.0	5.0	72.0	6.0	2.0	3.0	18.86228792417132
76.0	6.0	76.0	7.0	2.0	3.0	18.86228792417132
80.0	7.0	84.0	8.0	2.0	3.0	18.86228792417132
80.0	8.0			2.0	3.0	18.86228792417132
80.0	2.0	80.0	3.0	4.0	3.0	19.45108674531124
72.0	3.0	68.0	4.0	4.0	3.0	19.45108674531124
72.0	4.0	72.0	5.0	4.0	3.0	19.45108674531124
72.0	5.0	76.0	6.0	4.0	3.0	19.45108674531124
76.0	6.0	76.0	7.0	4.0	3.0	19.45108674531124
80.0	7.0	80.0	8.0	4.0	3.0	19.45108674531124
88.0	8.0			4.0	3.0	19.45108674531124
76.0	2.0	80.0	3.0	6.0	3.0	19.20479635175465
76.0	3.0	76.0	4.0	6.0	3.0	19.20479635175465
76.0	4.0	76.0	5.0	6.0	3.0	19.20479635175465
72.0	5.0	72.0	6.0	6.0	3.0	19.20479635175465
80.0	6.0	92.0	7.0	6.0	3.0	19.20479635175465
84.0	7.0	76.0	8.0	6.0	3.0	19.20479635175465
92.0	8.0			6.0	3.0	19.20479635175465
72.0	2.0	68.0	3.0	8.0	3.0	19.674378064385795
64.0	3.0	68.0	4.0	8.0	3.0	19.674378064385795
64.0	4.0	64.0	5.0	8.0	3.0	19.674378064385795
64.0	5.0	64.0	6.0	8.0	3.0	19.674378064385795
68.0	6.0	64.0	7.0	8.0	3.0	19.674378064385795
64.0	7.0	68.0	8.0	8.0	3.0	19.674378064385795
72.0	8.0	68.0	9.0	8.0	3.0	19.674378064385795
68.0	9.0			8.0	3.0	19.674378064385795
68.0	2.0	68.0	3.0	9.0	3.0	19.27218020035635
64.0	3.0	68.0	4.0	9.0	3.0	19.27218020035635
68.0	4.0	64.0	5.0	9.0	3.0	19.27218020035635
64.0	5.0	68.0	6.0	9.0	3.0	19.27218020035635
68.0	6.0	64.0	7.0	9.0	3.0	19.27218020035635
68.0	7.0	68.0	8.0	9.0	3.0	19.27218020035635
68.0	8.0	72.0	9.0	9.0	3.0	19.27218020035635
72.0	9.0			9.0	3.0	19.27218020035635
84.0	2.0	104.0	2.0	11.0	3.0	18.92279539546964
80.0	3.0	76.0	3.0	11.0	3.0	18.92279539546964
76.0	4.0	76.0	4.0	11.0	3.0	18.92279539546964
76.0	5.0	80.0	5.0	11.0	3.0	18.92279539546964
76.0	6.0	76.0	6.0	11.0	3.0	18.92279539546964
80.0	7.0	76.0	7.0	11.0	3.0	18.92279539546964
80.0	8.0	80.0	8.0	11.0	3.0	18.92279539546964
100.0	2.0	108.0	2.0	15.0	3.0	18.86062681470179
96.0	3.0	100.0	3.0	15.0	3.0	18.86062681470179
100.0	4.0	88.0	4.0	15.0	3.0	18.86062681470179
104.0	5.0	112.0	5.0	15.0	3.0	18.86062681470179
108.0	6.0	92.0	6.0	15.0	3.0	18.86062681470179
72.0	2.0	80.0	3.0	16.0	3.0	19.614158683246973
72.0	3.0	56.0	4.0	16.0	3.0	19.614158683246973
52.0	4.0	68.0	5.0	16.0	3.0	19.614158683246973
68.0	5.0	60.0	6.0	16.0	3.0	19.614158683246973
68.0	6.0	64.0	7.0	16.0	3.0	19.614158683246973
64.0	7.0	64.0	8.0	16.0	3.0	19.614158683246973
68.0	8.0	68.0	9.0	16.0	3.0	19.614158683246973
72.0	9.0			16.0	3.0	19.614158683246973
68.0	2.0	68.0	3.0	17.0	3.0	19.37508508461304
68.0	3.0	64.0	4.0	17.0	3.0	19.37508508461304
64.0	4.0	64.0	5.0	17.0	3.0	19.37508508461304
68.0	5.0	68.0	6.0	17.0	3.0	19.37508508461304
64.0	6.0	64.0	7.0	17.0	3.0	19.37508508461304
64.0	7.0	68.0	8.0	17.0	3.0	19.37508508461304
68.0	8.0	64.0	9.0	17.0	3.0	19.37508508461304
72.0	9.0	72.0	10.0	17.0	3.0	19.37508508461304
72.0	2.0	72.0	3.0	18.0	3.0	19.502678366927164
72.0	3.0	68.0	4.0	18.0	3.0	19.502678366927164
68.0	4.0	68.0	5.0	18.0	3.0	19.502678366927164
68.0	5.0	72.0	6.0	18.0	3.0	19.502678366927164
72.0	6.0	68.0	7.0	18.0	3.0	19.502678366927164
72.0	7.0	76.0	8.0	18.0	3.0	19.502678366927164
80.0	8.0	76.0	9.0	18.0	3.0	19.502678366927164
84.0	9.0			18.0	3.0	19.502678366927164
80.0	2.0	88.0	2.0	20.0	3.0	18.99094774037404
76.0	3.0	84.0	3.0	20.0	3.0	18.99094774037404
76.0	4.0	72.0	4.0	20.0	3.0	18.99094774037404
76.0	5.0	76.0	5.0	20.0	3.0	18.99094774037404
76.0	6.0	80.0	6.0	20.0	3.0	18.99094774037404
76.0	7.0	72.0	7.0	20.0	3.0	18.99094774037404
84.0	8.0	80.0	8.0	20.0	3.0	18.99094774037404
68.0	2.0	72.0	3.0	21.0	3.0	19.566455167408087
68.0	3.0	64.0	4.0	21.0	3.0	19.566455167408087
64.0	4.0	68.0	5.0	21.0	3.0	19.566455167408087
68.0	5.0	64.0	6.0	21.0	3.0	19.566455167408087
64.0	6.0	64.0	7.0	21.0	3.0	19.566455167408087
64.0	7.0	68.0	8.0	21.0	3.0	19.566455167408087
72.0	8.0	68.0	9.0	21.0	3.0	19.566455167408087
68.0	9.0			21.0	3.0	19.566455167408087
72.0	2.0	72.0	3.0	22.0	3.0	19.31787873582242
68.0	3.0	68.0	4.0	22.0	3.0	19.31787873582242
64.0	4.0	72.0	5.0	22.0	3.0	19.31787873582242
68.0	5.0	64.0	6.0	22.0	3.0	19.31787873582242
68.0	6.0	64.0	7.0	22.0	3.0	19.31787873582242
68.0	7.0	68.0	8.0	22.0	3.0	19.31787873582242
72.0	8.0	72.0	9.0	22.0	3.0	19.31787873582242
72.0	9.0			22.0	3.0	19.31787873582242
80.0	2.0	88.0	3.0	23.0	3.0	19.18699518330329
76.0	3.0	72.0	4.0	23.0	3.0	19.18699518330329
72.0	4.0	72.0	5.0	23.0	3.0	19.18699518330329
72.0	5.0	72.0	6.0	23.0	3.0	19.18699518330329
76.0	6.0	72.0	7.0	23.0	3.0	19.18699518330329
72.0	7.0	76.0	8.0	23.0	3.0	19.18699518330329
80.0	8.0	80.0	9.0	23.0	3.0	19.18699518330329
80.0	2.0	76.0	3.0	24.0	3.0	18.9870902294641
72.0	3.0	72.0	4.0	24.0	3.0	18.9870902294641
76.0	4.0	72.0	5.0	24.0	3.0	18.9870902294641
72.0	5.0	72.0	6.0	24.0	3.0	18.9870902294641
72.0	6.0	76.0	7.0	24.0	3.0	18.9870902294641
76.0	7.0	76.0	8.0	24.0	3.0	18.9870902294641
80.0	8.0	80.0	9.0	24.0	3.0	18.9870902294641
72.0	2.0	72.0	3.0	26.0	3.0	19.362357553741862
68.0	3.0	68.0	4.0	26.0	3.0	19.362357553741862
68.0	4.0	68.0	5.0	26.0	3.0	19.362357553741862
64.0	5.0	68.0	6.0	26.0	3.0	19.362357553741862
68.0	6.0	64.0	7.0	26.0	3.0	19.362357553741862
68.0	7.0	68.0	8.0	26.0	3.0	19.362357553741862
68.0	8.0	72.0	9.0	26.0	3.0	19.362357553741862
76.0	9.0			26.0	3.0	19.362357553741862
72.0	2.0	80.0	2.0	27.0	3.0	19.231011424880084
72.0	3.0	72.0	3.0	27.0	3.0	19.231011424880084
68.0	4.0	68.0	4.0	27.0	3.0	19.231011424880084
68.0	5.0	68.0	5.0	27.0	3.0	19.231011424880084
72.0	6.0	72.0	6.0	27.0	3.0	19.231011424880084
72.0	7.0	68.0	7.0	27.0	3.0	19.231011424880084
72.0	8.0	72.0	8.0	27.0	3.0	19.231011424880084
80.0	9.0	76.0	9.0	27.0	3.0	19.231011424880084
80.0	2.0	96.0	2.0	28.0	3.0	18.85935031970603
80.0	3.0	76.0	3.0	28.0	3.0	18.85935031970603
76.0	4.0	80.0	4.0	28.0	3.0	18.85935031970603
76.0	5.0	76.0	5.0	28.0	3.0	18.85935031970603
76.0	6.0	76.0	6.0	28.0	3.0	18.85935031970603
80.0	7.0	76.0	7.0	28.0	3.0	18.85935031970603
80.0	8.0	80.0	8.0	28.0	3.0	18.85935031970603
76.0	2.0	72.0	3.0	31.0	3.0	19.30847912614617
68.0	3.0	72.0	4.0	31.0	3.0	19.30847912614617
72.0	4.0	68.0	5.0	31.0	3.0	19.30847912614617
68.0	5.0	72.0	6.0	31.0	3.0	19.30847912614617
72.0	6.0	72.0	7.0	31.0	3.0	19.30847912614617
76.0	7.0	72.0	8.0	31.0	3.0	19.30847912614617
76.0	8.0	76.0	9.0	31.0	3.0	19.30847912614617
76.0	9.0			31.0	3.0	19.30847912614617
72.0	2.0	72.0	3.0	32.0	3.0	19.26384130042656
64.0	3.0	68.0	4.0	32.0	3.0	19.26384130042656
68.0	4.0	68.0	5.0	32.0	3.0	19.26384130042656
68.0	5.0	64.0	6.0	32.0	3.0	19.26384130042656
68.0	6.0	68.0	7.0	32.0	3.0	19.26384130042656
72.0	7.0	72.0	8.0	32.0	3.0	19.26384130042656
72.0	8.0	72.0	9.0	32.0	3.0	19.26384130042656
80.0	9.0			32.0	3.0	19.26384130042656
68.0	2.0	68.0	3.0	33.0	3.0	19.423830892315856
68.0	3.0	64.0	4.0	33.0	3.0	19.423830892315856
64.0	4.0	64.0	5.0	33.0	3.0	19.423830892315856
64.0	5.0	64.0	6.0	33.0	3.0	19.423830892315856
64.0	6.0	64.0	7.0	33.0	3.0	19.423830892315856
68.0	7.0	68.0	8.0	33.0	3.0	19.423830892315856
68.0	8.0	68.0	9.0	33.0	3.0	19.423830892315856
68.0	9.0	72.0	10.0	33.0	3.0	19.423830892315856
68.0	2.0	72.0	3.0	34.0	3.0	19.682453145130268
68.0	3.0	64.0	4.0	34.0	3.0	19.682453145130268
64.0	4.0	64.0	5.0	34.0	3.0	19.682453145130268
64.0	5.0	64.0	6.0	34.0	3.0	19.682453145130268
64.0	6.0	68.0	7.0	34.0	3.0	19.682453145130268
68.0	7.0	64.0	8.0	34.0	3.0	19.682453145130268
68.0	8.0	72.0	9.0	34.0	3.0	19.682453145130268
72.0	9.0	68.0	10.0	34.0	3.0	19.682453145130268
80.0	2.0	96.0	2.0	35.0	3.0	18.93118201325256
76.0	3.0	80.0	3.0	35.0	3.0	18.93118201325256
80.0	4.0	76.0	4.0	35.0	3.0	18.93118201325256
76.0	5.0	76.0	5.0	35.0	3.0	18.93118201325256
76.0	6.0	80.0	6.0	35.0	3.0	18.93118201325256
84.0	7.0	76.0	7.0	35.0	3.0	18.93118201325256
88.0	8.0	84.0	8.0	35.0	3.0	18.93118201325256
72.0	2.0	72.0	3.0	39.0	3.0	19.420553550828668
68.0	3.0	68.0	4.0	39.0	3.0	19.420553550828668
68.0	4.0	68.0	5.0	39.0	3.0	19.420553550828668
68.0	5.0	68.0	6.0	39.0	3.0	19.420553550828668
68.0	6.0	68.0	7.0	39.0	3.0	19.420553550828668
72.0	7.0	68.0	8.0	39.0	3.0	19.420553550828668
72.0	8.0	76.0	9.0	39.0	3.0	19.420553550828668
80.0	9.0			39.0	3.0	19.420553550828668
180.0	2.0	112.0	2.0	43.0	3.0	19.29252895185075
240.0	3.0	196.0	3.0	43.0	3.0	19.29252895185075
72.0	2.0	68.0	3.0	47.0	3.0	19.673149878382205
64.0	3.0	64.0	4.0	47.0	3.0	19.673149878382205
64.0	4.0	64.0	5.0	47.0	3.0	19.673149878382205
64.0	5.0	64.0	6.0	47.0	3.0	19.673149878382205
64.0	6.0	64.0	7.0	47.0	3.0	19.673149878382205
64.0	7.0	68.0	8.0	47.0	3.0	19.673149878382205
68.0	8.0	68.0	9.0	47.0	3.0	19.673149878382205
72.0	9.0	72.0	10.0	47.0	3.0	19.673149878382205
80.0	2.0	96.0	2.0	59.0	3.0	18.972341408520048
76.0	3.0	76.0	3.0	59.0	3.0	18.972341408520048
76.0	4.0	76.0	4.0	59.0	3.0	18.972341408520048
76.0	5.0	76.0	5.0	59.0	3.0	18.972341408520048
76.0	6.0	76.0	6.0	59.0	3.0	18.972341408520048
80.0	7.0	76.0	7.0	59.0	3.0	18.972341408520048
80.0	8.0	76.0	8.0	59.0	3.0	18.972341408520048
64.0	2.0	64.0	3.0	167.0	3.0	19.636172766791944
64.0	3.0	60.0	4.0	167.0	3.0	19.636172766791944
60.0	4.0	60.0	5.0	167.0	3.0	19.636172766791944
64.0	5.0	64.0	6.0	167.0	3.0	19.636172766791944
64.0	6.0	64.0	7.0	167.0	3.0	19.636172766791944
64.0	7.0	68.0	8.0	167.0	3.0	19.636172766791944
68.0	8.0	68.0	9.0	167.0	3.0	19.636172766791944
72.0	9.0	68.0	10.0	167.0	3.0	19.636172766791944
72.0	10.0			167.0	3.0	19.636172766791944
72.0	2.0	68.0	3.0	174.0	3.0	19.40759543296871
64.0	3.0	68.0	4.0	174.0	3.0	19.40759543296871
64.0	4.0	64.0	5.0	174.0	3.0	19.40759543296871
68.0	5.0	64.0	6.0	174.0	3.0	19.40759543296871
64.0	6.0	64.0	7.0	174.0	3.0	19.40759543296871
68.0	7.0	68.0	8.0	174.0	3.0	19.40759543296871
68.0	8.0	72.0	9.0	174.0	3.0	19.40759543296871
72.0	9.0			174.0	3.0	19.40759543296871
68.0	2.0	68.0	3.0	175.0	3.0	19.627777983388533
64.0	3.0	64.0	4.0	175.0	3.0	19.627777983388533
64.0	4.0	64.0	5.0	175.0	3.0	19.627777983388533
64.0	5.0	64.0	6.0	175.0	3.0	19.627777983388533
60.0	6.0	64.0	7.0	175.0	3.0	19.627777983388533
68.0	7.0	64.0	8.0	175.0	3.0	19.627777983388533
68.0	8.0	72.0	9.0	175.0	3.0	19.627777983388533
72.0	9.0	68.0	10.0	175.0	3.0	19.627777983388533
64.0	2.0	76.0	3.0	180.0	3.0	19.518476263957613
72.0	3.0	60.0	4.0	180.0	3.0	19.518476263957613
68.0	4.0	72.0	5.0	180.0	3.0	19.518476263957613
68.0	5.0	68.0	6.0	180.0	3.0	19.518476263957613
76.0	6.0	68.0	7.0	180.0	3.0	19.518476263957613
72.0	7.0	80.0	8.0	180.0	3.0	19.518476263957613
80.0	8.0	76.0	9.0	180.0	3.0	19.518476263957613
84.0	9.0			180.0	3.0	19.518476263957613
68.0	2.0	68.0	3.0	186.0	3.0	19.34343237231779
64.0	3.0	64.0	4.0	186.0	3.0	19.34343237231779
64.0	4.0	64.0	5.0	186.0	3.0	19.34343237231779
64.0	5.0	68.0	6.0	186.0	3.0	19.34343237231779
68.0	6.0	64.0	7.0	186.0	3.0	19.34343237231779
68.0	7.0	68.0	8.0	186.0	3.0	19.34343237231779
68.0	8.0	72.0	9.0	186.0	3.0	19.34343237231779
76.0	9.0			186.0	3.0	19.34343237231779
72.0	2.0	72.0	3.0	188.0	3.0	19.683732212422058
72.0	3.0	68.0	4.0	188.0	3.0	19.683732212422058
68.0	4.0	72.0	5.0	188.0	3.0	19.683732212422058
72.0	5.0	68.0	6.0	188.0	3.0	19.683732212422058
68.0	6.0	72.0	7.0	188.0	3.0	19.683732212422058
76.0	7.0	76.0	8.0	188.0	3.0	19.683732212422058
80.0	8.0	76.0	9.0	188.0	3.0	19.683732212422058
84.0	2.0	84.0	3.0	191.0	3.0	19.622482005951053
76.0	3.0	80.0	4.0	191.0	3.0	19.622482005951053
84.0	4.0	80.0	5.0	191.0	3.0	19.622482005951053
88.0	5.0	92.0	6.0	191.0	3.0	19.622482005951053
92.0	6.0	92.0	7.0	191.0	3.0	19.622482005951053
108.0	7.0			191.0	3.0	19.622482005951053
72.0	2.0	68.0	3.0	192.0	3.0	19.510295767017062
64.0	3.0	64.0	4.0	192.0	3.0	19.510295767017062
68.0	4.0	68.0	5.0	192.0	3.0	19.510295767017062
64.0	5.0	64.0	6.0	192.0	3.0	19.510295767017062
68.0	6.0	68.0	7.0	192.0	3.0	19.510295767017062
68.0	7.0	72.0	8.0	192.0	3.0	19.510295767017062
72.0	8.0	68.0	9.0	192.0	3.0	19.510295767017062
72.0	9.0			192.0	3.0	19.510295767017062
84.0	2.0	96.0	2.0	193.0	3.0	18.961024178878088
80.0	3.0	80.0	3.0	193.0	3.0	18.961024178878088
80.0	4.0	80.0	4.0	193.0	3.0	18.961024178878088
80.0	5.0	80.0	5.0	193.0	3.0	18.961024178878088
80.0	6.0	76.0	6.0	193.0	3.0	18.961024178878088
84.0	7.0	84.0	7.0	193.0	3.0	18.961024178878088
		84.0	8.0	193.0	3.0	18.961024178878088
72.0	2.0	76.0	3.0	194.0	3.0	19.343096810880404
68.0	3.0	68.0	4.0	194.0	3.0	19.343096810880404
68.0	4.0	64.0	5.0	194.0	3.0	19.343096810880404
68.0	5.0	68.0	6.0	194.0	3.0	19.343096810880404
68.0	6.0	68.0	7.0	194.0	3.0	19.343096810880404
68.0	7.0	68.0	8.0	194.0	3.0	19.343096810880404
72.0	8.0	76.0	9.0	194.0	3.0	19.343096810880404
76.0	9.0			194.0	3.0	19.343096810880404
72.0	2.0	72.0	3.0	196.0	3.0	19.476127963846945
64.0	3.0	64.0	4.0	196.0	3.0	19.476127963846945
64.0	4.0	60.0	5.0	196.0	3.0	19.476127963846945
64.0	5.0	64.0	6.0	196.0	3.0	19.476127963846945
68.0	6.0	68.0	7.0	196.0	3.0	19.476127963846945
64.0	7.0	68.0	8.0	196.0	3.0	19.476127963846945
72.0	8.0	68.0	9.0	196.0	3.0	19.476127963846945
72.0	9.0			196.0	3.0	19.476127963846945
76.0	2.0	80.0	3.0	198.0	3.0	19.68392198942931
76.0	3.0	72.0	4.0	198.0	3.0	19.68392198942931
76.0	4.0	76.0	5.0	198.0	3.0	19.68392198942931
76.0	5.0	92.0	6.0	198.0	3.0	19.68392198942931
84.0	6.0	76.0	7.0	198.0	3.0	19.68392198942931
84.0	7.0	92.0	8.0	198.0	3.0	19.68392198942931
92.0	8.0			198.0	3.0	19.68392198942931
88.0	2.0	116.0	2.0	202.0	3.0	19.96157179505854
72.0	3.0	80.0	3.0	202.0	3.0	19.96157179505854
68.0	4.0	72.0	4.0	202.0	3.0	19.96157179505854
68.0	5.0	68.0	5.0	202.0	3.0	19.96157179505854
68.0	6.0	68.0	6.0	202.0	3.0	19.96157179505854
72.0	7.0	72.0	7.0	202.0	3.0	19.96157179505854
72.0	8.0	72.0	8.0	202.0	3.0	19.96157179505854
68.0	2.0	72.0	3.0	205.0	3.0	19.363799013290866
68.0	3.0	64.0	4.0	205.0	3.0	19.363799013290866
64.0	4.0	64.0	5.0	205.0	3.0	19.363799013290866
64.0	5.0	64.0	6.0	205.0	3.0	19.363799013290866
64.0	6.0	68.0	7.0	205.0	3.0	19.363799013290866
68.0	7.0	64.0	8.0	205.0	3.0	19.363799013290866
68.0	8.0	68.0	9.0	205.0	3.0	19.363799013290866
72.0	9.0	72.0	10.0	205.0	3.0	19.363799013290866
68.0	2.0	72.0	3.0	207.0	3.0	19.66838928513332
68.0	3.0	64.0	4.0	207.0	3.0	19.66838928513332
64.0	4.0	64.0	5.0	207.0	3.0	19.66838928513332
64.0	5.0	64.0	6.0	207.0	3.0	19.66838928513332
68.0	6.0	68.0	7.0	207.0	3.0	19.66838928513332
68.0	7.0	68.0	8.0	207.0	3.0	19.66838928513332
72.0	8.0	72.0	9.0	207.0	3.0	19.66838928513332
72.0	9.0			207.0	3.0	19.66838928513332
72.0	2.0	64.0	3.0	212.0	3.0	19.281722004768667
68.0	3.0	68.0	4.0	212.0	3.0	19.281722004768667
64.0	4.0	64.0	5.0	212.0	3.0	19.281722004768667
64.0	5.0	68.0	6.0	212.0	3.0	19.281722004768667
68.0	6.0	64.0	7.0	212.0	3.0	19.281722004768667
68.0	7.0	68.0	8.0	212.0	3.0	19.281722004768667
68.0	8.0	72.0	9.0	212.0	3.0	19.281722004768667
72.0	9.0			212.0	3.0	19.281722004768667
68.0	2.0	72.0	3.0	213.0	3.0	19.3689118210242
72.0	3.0	68.0	4.0	213.0	3.0	19.3689118210242
68.0	4.0	68.0	5.0	213.0	3.0	19.3689118210242
68.0	5.0	68.0	6.0	213.0	3.0	19.3689118210242
64.0	6.0	64.0	7.0	213.0	3.0	19.3689118210242
68.0	7.0	68.0	8.0	213.0	3.0	19.3689118210242
68.0	8.0	68.0	9.0	213.0	3.0	19.3689118210242
72.0	9.0			213.0	3.0	19.3689118210242
76.0	2.0	88.0	2.0	215.0	3.0	19.426362434664227
68.0	3.0	72.0	3.0	215.0	3.0	19.426362434664227
68.0	4.0	68.0	4.0	215.0	3.0	19.426362434664227
68.0	5.0	76.0	5.0	215.0	3.0	19.426362434664227
64.0	6.0	60.0	6.0	215.0	3.0	19.426362434664227
72.0	7.0	68.0	7.0	215.0	3.0	19.426362434664227
68.0	8.0	68.0	8.0	215.0	3.0	19.426362434664227
76.0	9.0	72.0	9.0	215.0	3.0	19.426362434664227
72.0	2.0	72.0	3.0	216.0	3.0	19.495802965268584
68.0	3.0	64.0	4.0	216.0	3.0	19.495802965268584
68.0	4.0	72.0	5.0	216.0	3.0	19.495802965268584
68.0	5.0	64.0	6.0	216.0	3.0	19.495802965268584
68.0	6.0	72.0	7.0	216.0	3.0	19.495802965268584
72.0	7.0	72.0	8.0	216.0	3.0	19.495802965268584
76.0	8.0	76.0	9.0	216.0	3.0	19.495802965268584
80.0	9.0			216.0	3.0	19.495802965268584
76.0	2.0	96.0	2.0	219.0	3.0	19.562707582721355
64.0	3.0	72.0	3.0	219.0	3.0	19.562707582721355
68.0	4.0	68.0	4.0	219.0	3.0	19.562707582721355
64.0	5.0	64.0	5.0	219.0	3.0	19.562707582721355
68.0	6.0	64.0	6.0	219.0	3.0	19.562707582721355
72.0	7.0	72.0	7.0	219.0	3.0	19.562707582721355
76.0	8.0	68.0	8.0	219.0	3.0	19.562707582721355
80.0	9.0	76.0	9.0	219.0	3.0	19.562707582721355
64.0	2.0	68.0	3.0	220.0	3.0	19.64113459918964
64.0	3.0	64.0	4.0	220.0	3.0	19.64113459918964
64.0	4.0	60.0	5.0	220.0	3.0	19.64113459918964
64.0	5.0	64.0	6.0	220.0	3.0	19.64113459918964
64.0	6.0	68.0	7.0	220.0	3.0	19.64113459918964
68.0	7.0	64.0	8.0	220.0	3.0	19.64113459918964
68.0	8.0	76.0	9.0	220.0	3.0	19.64113459918964
72.0	9.0	72.0	10.0	220.0	3.0	19.64113459918964
80.0	2.0	80.0	3.0	221.0	3.0	18.86273273074726
80.0	3.0	84.0	4.0	221.0	3.0	18.86273273074726
76.0	4.0	76.0	5.0	221.0	3.0	18.86273273074726
80.0	5.0	76.0	6.0	221.0	3.0	18.86273273074726
80.0	6.0	80.0	7.0	221.0	3.0	18.86273273074726
80.0	7.0	80.0	8.0	221.0	3.0	18.86273273074726
88.0	8.0			221.0	3.0	18.86273273074726
72.0	2.0	68.0	3.0	223.0	3.0	19.30555170928776
64.0	3.0	68.0	4.0	223.0	3.0	19.30555170928776
68.0	4.0	64.0	5.0	223.0	3.0	19.30555170928776
64.0	5.0	68.0	6.0	223.0	3.0	19.30555170928776
68.0	6.0	64.0	7.0	223.0	3.0	19.30555170928776
68.0	7.0	68.0	8.0	223.0	3.0	19.30555170928776
68.0	8.0	72.0	9.0	223.0	3.0	19.30555170928776
76.0	9.0			223.0	3.0	19.30555170928776
68.0	2.0	68.0	3.0	227.0	3.0	19.586030270547955
64.0	3.0	64.0	4.0	227.0	3.0	19.586030270547955
64.0	4.0	64.0	5.0	227.0	3.0	19.586030270547955
64.0	5.0	64.0	6.0	227.0	3.0	19.586030270547955
64.0	6.0	68.0	7.0	227.0	3.0	19.586030270547955
72.0	7.0	68.0	8.0	227.0	3.0	19.586030270547955
68.0	8.0	72.0	9.0	227.0	3.0	19.586030270547955
80.0	9.0			227.0	3.0	19.586030270547955
72.0	2.0	64.0	3.0	229.0	3.0	19.409032729784467
64.0	3.0	68.0	4.0	229.0	3.0	19.409032729784467
68.0	4.0	64.0	5.0	229.0	3.0	19.409032729784467
64.0	5.0	64.0	6.0	229.0	3.0	19.409032729784467
64.0	6.0	64.0	7.0	229.0	3.0	19.409032729784467
68.0	7.0	68.0	8.0	229.0	3.0	19.409032729784467
68.0	8.0	72.0	9.0	229.0	3.0	19.409032729784467
72.0	9.0			229.0	3.0	19.409032729784467
72.0	2.0	68.0	3.0	230.0	3.0	19.350873647740983
68.0	3.0	68.0	4.0	230.0	3.0	19.350873647740983
64.0	4.0	64.0	5.0	230.0	3.0	19.350873647740983
68.0	5.0	68.0	6.0	230.0	3.0	19.350873647740983
64.0	6.0	68.0	7.0	230.0	3.0	19.350873647740983
68.0	7.0	64.0	8.0	230.0	3.0	19.350873647740983
68.0	8.0	72.0	9.0	230.0	3.0	19.350873647740983
72.0	9.0			230.0	3.0	19.350873647740983
68.0	2.0	68.0	3.0	231.0	3.0	19.46559785226604
64.0	3.0	64.0	4.0	231.0	3.0	19.46559785226604
64.0	4.0	64.0	5.0	231.0	3.0	19.46559785226604
64.0	5.0	64.0	6.0	231.0	3.0	19.46559785226604
64.0	6.0	64.0	7.0	231.0	3.0	19.46559785226604
64.0	7.0	68.0	8.0	231.0	3.0	19.46559785226604
68.0	8.0	68.0	9.0	231.0	3.0	19.46559785226604
72.0	9.0	68.0	10.0	231.0	3.0	19.46559785226604
68.0	2.0	84.0	2.0	232.0	3.0	19.66886090203951
68.0	3.0	72.0	3.0	232.0	3.0	19.66886090203951
64.0	4.0	68.0	4.0	232.0	3.0	19.66886090203951
64.0	5.0	60.0	5.0	232.0	3.0	19.66886090203951
64.0	6.0	64.0	6.0	232.0	3.0	19.66886090203951
68.0	7.0	64.0	7.0	232.0	3.0	19.66886090203951
68.0	8.0	68.0	8.0	232.0	3.0	19.66886090203951
72.0	9.0	68.0	9.0	232.0	3.0	19.66886090203951
88.0	2.0	76.0	3.0	234.0	3.0	18.97549337426012
76.0	3.0	80.0	4.0	234.0	3.0	18.97549337426012
72.0	4.0	72.0	5.0	234.0	3.0	18.97549337426012
76.0	5.0	76.0	6.0	234.0	3.0	18.97549337426012
76.0	6.0	76.0	7.0	234.0	3.0	18.97549337426012
76.0	7.0	76.0	8.0	234.0	3.0	18.97549337426012
80.0	8.0			234.0	3.0	18.97549337426012
84.0	2.0	76.0	3.0	235.0	3.0	18.85955842287719
80.0	3.0	84.0	4.0	235.0	3.0	18.85955842287719
80.0	4.0	84.0	5.0	235.0	3.0	18.85955842287719
80.0	5.0	72.0	6.0	235.0	3.0	18.85955842287719
80.0	6.0	84.0	7.0	235.0	3.0	18.85955842287719
84.0	7.0	80.0	8.0	235.0	3.0	18.85955842287719
68.0	2.0	64.0	3.0	237.0	3.0	19.536529990108537
60.0	3.0	64.0	4.0	237.0	3.0	19.536529990108537
56.0	4.0	60.0	5.0	237.0	3.0	19.536529990108537
72.0	5.0	64.0	6.0	237.0	3.0	19.536529990108537
60.0	6.0	64.0	7.0	237.0	3.0	19.536529990108537
68.0	7.0	72.0	8.0	237.0	3.0	19.536529990108537
68.0	8.0	64.0	9.0	237.0	3.0	19.536529990108537
68.0	9.0	72.0	10.0	237.0	3.0	19.536529990108537
72.0	2.0	68.0	3.0	238.0	3.0	19.55668641820208
68.0	3.0	68.0	4.0	238.0	3.0	19.55668641820208
64.0	4.0	64.0	5.0	238.0	3.0	19.55668641820208
64.0	5.0	64.0	6.0	238.0	3.0	19.55668641820208
68.0	6.0	68.0	7.0	238.0	3.0	19.55668641820208
68.0	7.0	68.0	8.0	238.0	3.0	19.55668641820208
72.0	8.0	72.0	9.0	238.0	3.0	19.55668641820208
72.0	9.0			238.0	3.0	19.55668641820208
68.0	2.0	72.0	3.0	239.0	3.0	19.33250388931029
68.0	3.0	68.0	4.0	239.0	3.0	19.33250388931029
68.0	4.0	68.0	5.0	239.0	3.0	19.33250388931029
68.0	5.0	68.0	6.0	239.0	3.0	19.33250388931029
68.0	6.0	68.0	7.0	239.0	3.0	19.33250388931029
72.0	7.0	68.0	8.0	239.0	3.0	19.33250388931029
72.0	8.0	76.0	9.0	239.0	3.0	19.33250388931029
76.0	9.0			239.0	3.0	19.33250388931029
80.0	2.0	80.0	3.0	240.0	3.0	18.98598222690324
76.0	3.0	72.0	4.0	240.0	3.0	18.98598222690324
76.0	4.0	76.0	5.0	240.0	3.0	18.98598222690324
76.0	5.0	76.0	6.0	240.0	3.0	18.98598222690324
76.0	6.0	72.0	7.0	240.0	3.0	18.98598222690324
76.0	7.0	80.0	8.0	240.0	3.0	18.98598222690324
80.0	8.0			240.0	3.0	18.98598222690324
72.0	2.0	68.0	3.0	242.0	3.0	19.68466950406832
64.0	3.0	64.0	4.0	242.0	3.0	19.68466950406832
64.0	4.0	64.0	5.0	242.0	3.0	19.68466950406832
64.0	5.0	64.0	6.0	242.0	3.0	19.68466950406832
64.0	6.0	64.0	7.0	242.0	3.0	19.68466950406832
68.0	7.0	68.0	8.0	242.0	3.0	19.68466950406832
68.0	8.0	72.0	9.0	242.0	3.0	19.68466950406832
72.0	9.0	72.0	10.0	242.0	3.0	19.68466950406832
104.0	2.0	132.0	2.0	243.0	3.0	19.39015161588022
104.0	3.0	84.0	3.0	243.0	3.0	19.39015161588022
108.0	4.0	108.0	4.0	243.0	3.0	19.39015161588022
120.0	5.0	104.0	5.0	243.0	3.0	19.39015161588022
		124.0	6.0	243.0	3.0	19.39015161588022
72.0	2.0	68.0	3.0	244.0	3.0	19.2849283048554
68.0	3.0	64.0	4.0	244.0	3.0	19.2849283048554
64.0	4.0	64.0	5.0	244.0	3.0	19.2849283048554
64.0	5.0	68.0	6.0	244.0	3.0	19.2849283048554
68.0	6.0	64.0	7.0	244.0	3.0	19.2849283048554
68.0	7.0	68.0	8.0	244.0	3.0	19.2849283048554
68.0	8.0	72.0	9.0	244.0	3.0	19.2849283048554
76.0	9.0			244.0	3.0	19.2849283048554
84.0	2.0	92.0	2.0	245.0	3.0	18.86126599401281
80.0	3.0	84.0	3.0	245.0	3.0	18.86126599401281
76.0	4.0	80.0	4.0	245.0	3.0	18.86126599401281
80.0	5.0	80.0	5.0	245.0	3.0	18.86126599401281
80.0	6.0	76.0	6.0	245.0	3.0	18.86126599401281
80.0	7.0	80.0	7.0	245.0	3.0	18.86126599401281
84.0	8.0	80.0	8.0	245.0	3.0	18.86126599401281
76.0	2.0	72.0	3.0	247.0	3.0	19.50914888973704
68.0	3.0	72.0	4.0	247.0	3.0	19.50914888973704
68.0	4.0	68.0	5.0	247.0	3.0	19.50914888973704
72.0	5.0	68.0	6.0	247.0	3.0	19.50914888973704
72.0	6.0	72.0	7.0	247.0	3.0	19.50914888973704
76.0	7.0	76.0	8.0	247.0	3.0	19.50914888973704
80.0	8.0	80.0	9.0	247.0	3.0	19.50914888973704
68.0	2.0	72.0	3.0	249.0	3.0	19.433152334409684
68.0	3.0	64.0	4.0	249.0	3.0	19.433152334409684
64.0	4.0	64.0	5.0	249.0	3.0	19.433152334409684
64.0	5.0	64.0	6.0	249.0	3.0	19.433152334409684
68.0	6.0	68.0	7.0	249.0	3.0	19.433152334409684
64.0	7.0	68.0	8.0	249.0	3.0	19.433152334409684
68.0	8.0	68.0	9.0	249.0	3.0	19.433152334409684
72.0	9.0	72.0	10.0	249.0	3.0	19.433152334409684
72.0	2.0	68.0	3.0	250.0	3.0	19.36024339978245
68.0	3.0	68.0	4.0	250.0	3.0	19.36024339978245
68.0	4.0	68.0	5.0	250.0	3.0	19.36024339978245
68.0	5.0	68.0	6.0	250.0	3.0	19.36024339978245
64.0	6.0	68.0	7.0	250.0	3.0	19.36024339978245
72.0	7.0	68.0	8.0	250.0	3.0	19.36024339978245
72.0	8.0	72.0	9.0	250.0	3.0	19.36024339978245
76.0	9.0			250.0	3.0	19.36024339978245
68.0	2.0	72.0	3.0	252.0	3.0	19.511780643476644
68.0	3.0	68.0	4.0	252.0	3.0	19.511780643476644
68.0	4.0	64.0	5.0	252.0	3.0	19.511780643476644
64.0	5.0	76.0	6.0	252.0	3.0	19.511780643476644
64.0	6.0	60.0	7.0	252.0	3.0	19.511780643476644
68.0	7.0	72.0	8.0	252.0	3.0	19.511780643476644
72.0	8.0	60.0	9.0	252.0	3.0	19.511780643476644
72.0	9.0			252.0	3.0	19.511780643476644
76.0	2.0	76.0	3.0	253.0	3.0	19.597883639494547
68.0	3.0	68.0	4.0	253.0	3.0	19.597883639494547
68.0	4.0	64.0	5.0	253.0	3.0	19.597883639494547
64.0	5.0	64.0	6.0	253.0	3.0	19.597883639494547
68.0	6.0	68.0	7.0	253.0	3.0	19.597883639494547
68.0	7.0	68.0	8.0	253.0	3.0	19.597883639494547
68.0	8.0	72.0	9.0	253.0	3.0	19.597883639494547
76.0	9.0			253.0	3.0	19.597883639494547
88.0	2.0	92.0	3.0	255.0	3.0	18.857723956257093
84.0	3.0	76.0	4.0	255.0	3.0	18.857723956257093
80.0	4.0	76.0	5.0	255.0	3.0	18.857723956257093
80.0	5.0	84.0	6.0	255.0	3.0	18.857723956257093
84.0	6.0	84.0	7.0	255.0	3.0	18.857723956257093
84.0	7.0	84.0	8.0	255.0	3.0	18.857723956257093
80.0	2.0	96.0	2.0	256.0	3.0	18.9727623860676
76.0	3.0	76.0	3.0	256.0	3.0	18.9727623860676
76.0	4.0	76.0	4.0	256.0	3.0	18.9727623860676
72.0	5.0	80.0	5.0	256.0	3.0	18.9727623860676
76.0	6.0	68.0	6.0	256.0	3.0	18.9727623860676
76.0	7.0	76.0	7.0	256.0	3.0	18.9727623860676
84.0	8.0	76.0	8.0	256.0	3.0	18.9727623860676
76.0	2.0	84.0	3.0	259.0	3.0	19.69223787591172
72.0	3.0	64.0	4.0	259.0	3.0	19.69223787591172
72.0	4.0	68.0	5.0	259.0	3.0	19.69223787591172
72.0	5.0	72.0	6.0	259.0	3.0	19.69223787591172
76.0	6.0	76.0	7.0	259.0	3.0	19.69223787591172
76.0	7.0	80.0	8.0	259.0	3.0	19.69223787591172
80.0	8.0			259.0	3.0	19.69223787591172
68.0	2.0	68.0	3.0	261.0	3.0	19.33911970923069
68.0	3.0	68.0	4.0	261.0	3.0	19.33911970923069
64.0	4.0	64.0	5.0	261.0	3.0	19.33911970923069
64.0	5.0	68.0	6.0	261.0	3.0	19.33911970923069
64.0	6.0	64.0	7.0	261.0	3.0	19.33911970923069
68.0	7.0	68.0	8.0	261.0	3.0	19.33911970923069
72.0	8.0	68.0	9.0	261.0	3.0	19.33911970923069
76.0	9.0			261.0	3.0	19.33911970923069
76.0	2.0	80.0	3.0	262.0	3.0	18.997313362144205
76.0	3.0	72.0	4.0	262.0	3.0	18.997313362144205
76.0	4.0	72.0	5.0	262.0	3.0	18.997313362144205
72.0	5.0	76.0	6.0	262.0	3.0	18.997313362144205
76.0	6.0	76.0	7.0	262.0	3.0	18.997313362144205
76.0	7.0	76.0	8.0	262.0	3.0	18.997313362144205
80.0	8.0			262.0	3.0	18.997313362144205
76.0	2.0	72.0	3.0	264.0	3.0	19.40120359411675
68.0	3.0	68.0	4.0	264.0	3.0	19.40120359411675
64.0	4.0	68.0	5.0	264.0	3.0	19.40120359411675
68.0	5.0	64.0	6.0	264.0	3.0	19.40120359411675
68.0	6.0	68.0	7.0	264.0	3.0	19.40120359411675
68.0	7.0	68.0	8.0	264.0	3.0	19.40120359411675
68.0	8.0	72.0	9.0	264.0	3.0	19.40120359411675
72.0	9.0			264.0	3.0	19.40120359411675
72.0	2.0	68.0	3.0	265.0	3.0	19.624032026238982
64.0	3.0	64.0	4.0	265.0	3.0	19.624032026238982
64.0	4.0	64.0	5.0	265.0	3.0	19.624032026238982
64.0	5.0	64.0	6.0	265.0	3.0	19.624032026238982
64.0	6.0	64.0	7.0	265.0	3.0	19.624032026238982
68.0	7.0	68.0	8.0	265.0	3.0	19.624032026238982
68.0	8.0	72.0	9.0	265.0	3.0	19.624032026238982
72.0	9.0	68.0	10.0	265.0	3.0	19.624032026238982
92.0	2.0	80.0	3.0	266.0	3.0	18.860923291920106
84.0	3.0	88.0	4.0	266.0	3.0	18.860923291920106
88.0	4.0	88.0	5.0	266.0	3.0	18.860923291920106
88.0	5.0	88.0	6.0	266.0	3.0	18.860923291920106
88.0	6.0	88.0	7.0	266.0	3.0	18.860923291920106
88.0	7.0			266.0	3.0	18.860923291920106
84.0	2.0	84.0	3.0	267.0	3.0	18.94624959728356
76.0	3.0	72.0	4.0	267.0	3.0	18.94624959728356
76.0	4.0	76.0	5.0	267.0	3.0	18.94624959728356
76.0	5.0	76.0	6.0	267.0	3.0	18.94624959728356
76.0	6.0	76.0	7.0	267.0	3.0	18.94624959728356
76.0	7.0	76.0	8.0	267.0	3.0	18.94624959728356
80.0	8.0			267.0	3.0	18.94624959728356
68.0	2.0	68.0	3.0	268.0	3.0	19.481544576104483
64.0	3.0	64.0	4.0	268.0	3.0	19.481544576104483
64.0	4.0	60.0	5.0	268.0	3.0	19.481544576104483
64.0	5.0	64.0	6.0	268.0	3.0	19.481544576104483
64.0	6.0	64.0	7.0	268.0	3.0	19.481544576104483
64.0	7.0	64.0	8.0	268.0	3.0	19.481544576104483
68.0	8.0	68.0	9.0	268.0	3.0	19.481544576104483
68.0	9.0	68.0	10.0	268.0	3.0	19.481544576104483
68.0	2.0	64.0	3.0	269.0	3.0	19.55388637242143
64.0	3.0	64.0	4.0	269.0	3.0	19.55388637242143
60.0	4.0	64.0	5.0	269.0	3.0	19.55388637242143
64.0	5.0	60.0	6.0	269.0	3.0	19.55388637242143
64.0	6.0	64.0	7.0	269.0	3.0	19.55388637242143
64.0	7.0	64.0	8.0	269.0	3.0	19.55388637242143
68.0	8.0	68.0	9.0	269.0	3.0	19.55388637242143
68.0	9.0	72.0	10.0	269.0	3.0	19.55388637242143
72.0	2.0	68.0	3.0	270.0	3.0	19.29206367239245
68.0	3.0	68.0	4.0	270.0	3.0	19.29206367239245
64.0	4.0	68.0	5.0	270.0	3.0	19.29206367239245
68.0	5.0	64.0	6.0	270.0	3.0	19.29206367239245
68.0	6.0	68.0	7.0	270.0	3.0	19.29206367239245
68.0	7.0	68.0	8.0	270.0	3.0	19.29206367239245
68.0	8.0	72.0	9.0	270.0	3.0	19.29206367239245
72.0	9.0			270.0	3.0	19.29206367239245
72.0	2.0	88.0	2.0	271.0	3.0	19.71678109821876
68.0	3.0	76.0	3.0	271.0	3.0	19.71678109821876
68.0	4.0	64.0	4.0	271.0	3.0	19.71678109821876
64.0	5.0	68.0	5.0	271.0	3.0	19.71678109821876
68.0	6.0	68.0	6.0	271.0	3.0	19.71678109821876
72.0	7.0	68.0	7.0	271.0	3.0	19.71678109821876
72.0	8.0	72.0	8.0	271.0	3.0	19.71678109821876
76.0	9.0	72.0	9.0	271.0	3.0	19.71678109821876
64.0	2.0	80.0	3.0	272.0	3.0	19.630352477087733
64.0	3.0	60.0	4.0	272.0	3.0	19.630352477087733
60.0	4.0	48.0	5.0	272.0	3.0	19.630352477087733
60.0	5.0	64.0	6.0	272.0	3.0	19.630352477087733
64.0	6.0	60.0	7.0	272.0	3.0	19.630352477087733
64.0	7.0	64.0	8.0	272.0	3.0	19.630352477087733
68.0	8.0	68.0	9.0	272.0	3.0	19.630352477087733
68.0	9.0	68.0	10.0	272.0	3.0	19.630352477087733
72.0	10.0			272.0	3.0	19.630352477087733
64.0	2.0	64.0	3.0	14.0	4.0	20.355983220884006
64.0	3.0	64.0	4.0	14.0	4.0	20.355983220884006
64.0	4.0	64.0	5.0	14.0	4.0	20.355983220884006
64.0	5.0	64.0	6.0	14.0	4.0	20.355983220884006
60.0	6.0	64.0	7.0	14.0	4.0	20.355983220884006
64.0	7.0	64.0	8.0	14.0	4.0	20.355983220884006
68.0	8.0	64.0	9.0	14.0	4.0	20.355983220884006
64.0	9.0	68.0	10.0	14.0	4.0	20.355983220884006
68.0	10.0			14.0	4.0	20.355983220884006
64.0	2.0	68.0	3.0	17.0	4.0	20.72563015781859
72.0	3.0	68.0	4.0	17.0	4.0	20.72563015781859
64.0	4.0	64.0	5.0	17.0	4.0	20.72563015781859
64.0	5.0	64.0	6.0	17.0	4.0	20.72563015781859
60.0	6.0	64.0	7.0	17.0	4.0	20.72563015781859
68.0	7.0	64.0	8.0	17.0	4.0	20.72563015781859
64.0	8.0	64.0	9.0	17.0	4.0	20.72563015781859
64.0	9.0	68.0	10.0	17.0	4.0	20.72563015781859
72.0	10.0			17.0	4.0	20.72563015781859
60.0	2.0	64.0	3.0	25.0	4.0	21.014259288031017
64.0	3.0	60.0	4.0	25.0	4.0	21.014259288031017
60.0	4.0	60.0	5.0	25.0	4.0	21.014259288031017
64.0	5.0	68.0	6.0	25.0	4.0	21.014259288031017
60.0	6.0	60.0	7.0	25.0	4.0	21.014259288031017
64.0	7.0	60.0	8.0	25.0	4.0	21.014259288031017
60.0	8.0	64.0	9.0	25.0	4.0	21.014259288031017
68.0	9.0	64.0	10.0	25.0	4.0	21.014259288031017
64.0	10.0			25.0	4.0	21.014259288031017
68.0	2.0	64.0	3.0	30.0	4.0	20.70435472539005
72.0	3.0	72.0	4.0	30.0	4.0	20.70435472539005
76.0	4.0	76.0	5.0	30.0	4.0	20.70435472539005
84.0	5.0	92.0	6.0	30.0	4.0	20.70435472539005
88.0	6.0	80.0	7.0	30.0	4.0	20.70435472539005
92.0	7.0	108.0	8.0	30.0	4.0	20.70435472539005
100.0	8.0			30.0	4.0	20.70435472539005
64.0	2.0	64.0	3.0	31.0	4.0	20.29613270927752
64.0	3.0	68.0	4.0	31.0	4.0	20.29613270927752
64.0	4.0	60.0	5.0	31.0	4.0	20.29613270927752
64.0	5.0	60.0	6.0	31.0	4.0	20.29613270927752
64.0	6.0	64.0	7.0	31.0	4.0	20.29613270927752
64.0	7.0	68.0	8.0	31.0	4.0	20.29613270927752
68.0	8.0	64.0	9.0	31.0	4.0	20.29613270927752
64.0	9.0	68.0	10.0	31.0	4.0	20.29613270927752
72.0	10.0			31.0	4.0	20.29613270927752
64.0	2.0	68.0	3.0	33.0	4.0	20.39703266848096
68.0	3.0	64.0	4.0	33.0	4.0	20.39703266848096
64.0	4.0	64.0	5.0	33.0	4.0	20.39703266848096
64.0	5.0	64.0	6.0	33.0	4.0	20.39703266848096
64.0	6.0	64.0	7.0	33.0	4.0	20.39703266848096
64.0	7.0	64.0	8.0	33.0	4.0	20.39703266848096
64.0	8.0	64.0	9.0	33.0	4.0	20.39703266848096
68.0	9.0	68.0	10.0	33.0	4.0	20.39703266848096
72.0	10.0			33.0	4.0	20.39703266848096
64.0	2.0	60.0	3.0	34.0	4.0	20.772825046283728
64.0	3.0	64.0	4.0	34.0	4.0	20.772825046283728
64.0	4.0	64.0	5.0	34.0	4.0	20.772825046283728
60.0	5.0	60.0	6.0	34.0	4.0	20.772825046283728
60.0	6.0	64.0	7.0	34.0	4.0	20.772825046283728
64.0	7.0	60.0	8.0	34.0	4.0	20.772825046283728
64.0	8.0	64.0	9.0	34.0	4.0	20.772825046283728
64.0	9.0	64.0	10.0	34.0	4.0	20.772825046283728
68.0	10.0			34.0	4.0	20.772825046283728
60.0	2.0	60.0	3.0	35.0	4.0	21.2006926436787
60.0	3.0	60.0	4.0	35.0	4.0	21.2006926436787
60.0	4.0	60.0	5.0	35.0	4.0	21.2006926436787
60.0	5.0	60.0	6.0	35.0	4.0	21.2006926436787
60.0	6.0	60.0	7.0	35.0	4.0	21.2006926436787
60.0	7.0	60.0	8.0	35.0	4.0	21.2006926436787
60.0	8.0	60.0	9.0	35.0	4.0	21.2006926436787
64.0	9.0	64.0	10.0	35.0	4.0	21.2006926436787
64.0	10.0			35.0	4.0	21.2006926436787
60.0	2.0	60.0	3.0	36.0	4.0	20.85173838930413
68.0	3.0	68.0	4.0	36.0	4.0	20.85173838930413
60.0	4.0	60.0	5.0	36.0	4.0	20.85173838930413
60.0	5.0	60.0	6.0	36.0	4.0	20.85173838930413
60.0	6.0	60.0	7.0	36.0	4.0	20.85173838930413
64.0	7.0	64.0	8.0	36.0	4.0	20.85173838930413
60.0	8.0	64.0	9.0	36.0	4.0	20.85173838930413
68.0	9.0	64.0	10.0	36.0	4.0	20.85173838930413
68.0	10.0			36.0	4.0	20.85173838930413
68.0	2.0	68.0	3.0	38.0	4.0	20.963068755935247
60.0	3.0	60.0	4.0	38.0	4.0	20.963068755935247
60.0	4.0	60.0	5.0	38.0	4.0	20.963068755935247
60.0	5.0	60.0	6.0	38.0	4.0	20.963068755935247
60.0	6.0	60.0	7.0	38.0	4.0	20.963068755935247
64.0	7.0	68.0	8.0	38.0	4.0	20.963068755935247
64.0	8.0	60.0	9.0	38.0	4.0	20.963068755935247
64.0	9.0	64.0	10.0	38.0	4.0	20.963068755935247
68.0	10.0			38.0	4.0	20.963068755935247
72.0	2.0	72.0	3.0	39.0	4.0	20.221851323271537
72.0	3.0	72.0	4.0	39.0	4.0	20.221851323271537
76.0	4.0	76.0	5.0	39.0	4.0	20.221851323271537
76.0	5.0	80.0	6.0	39.0	4.0	20.221851323271537
76.0	6.0	76.0	7.0	39.0	4.0	20.221851323271537
84.0	7.0	80.0	8.0	39.0	4.0	20.221851323271537
84.0	8.0			39.0	4.0	20.221851323271537
60.0	2.0	60.0	3.0	40.0	4.0	21.1597475633707
60.0	3.0	60.0	4.0	40.0	4.0	21.1597475633707
64.0	4.0	64.0	5.0	40.0	4.0	21.1597475633707
60.0	5.0	60.0	6.0	40.0	4.0	21.1597475633707
64.0	6.0	64.0	7.0	40.0	4.0	21.1597475633707
64.0	7.0	64.0	8.0	40.0	4.0	21.1597475633707
64.0	8.0	68.0	9.0	40.0	4.0	21.1597475633707
72.0	9.0	64.0	10.0	40.0	4.0	21.1597475633707
72.0	10.0			40.0	4.0	21.1597475633707
60.0	2.0	60.0	3.0	42.0	4.0	21.113006258360503
64.0	3.0	64.0	4.0	42.0	4.0	21.113006258360503
60.0	4.0	60.0	5.0	42.0	4.0	21.113006258360503
60.0	5.0	60.0	6.0	42.0	4.0	21.113006258360503
60.0	6.0	60.0	7.0	42.0	4.0	21.113006258360503
60.0	7.0	60.0	8.0	42.0	4.0	21.113006258360503
64.0	8.0	64.0	9.0	42.0	4.0	21.113006258360503
64.0	9.0	64.0	10.0	42.0	4.0	21.113006258360503
64.0	10.0			42.0	4.0	21.113006258360503
60.0	2.0	60.0	3.0	43.0	4.0	21.24848377909353
60.0	3.0	60.0	4.0	43.0	4.0	21.24848377909353
60.0	4.0	60.0	5.0	43.0	4.0	21.24848377909353
60.0	5.0	60.0	6.0	43.0	4.0	21.24848377909353
60.0	6.0	60.0	7.0	43.0	4.0	21.24848377909353
64.0	7.0	64.0	8.0	43.0	4.0	21.24848377909353
64.0	8.0	64.0	9.0	43.0	4.0	21.24848377909353
64.0	9.0	64.0	10.0	43.0	4.0	21.24848377909353
68.0	10.0			43.0	4.0	21.24848377909353
60.0	2.0	56.0	3.0	45.0	4.0	20.82128333392636
60.0	3.0	64.0	4.0	45.0	4.0	20.82128333392636
60.0	4.0	60.0	5.0	45.0	4.0	20.82128333392636
64.0	5.0	60.0	6.0	45.0	4.0	20.82128333392636
60.0	6.0	64.0	7.0	45.0	4.0	20.82128333392636
68.0	7.0	64.0	8.0	45.0	4.0	20.82128333392636
64.0	8.0	68.0	9.0	45.0	4.0	20.82128333392636
72.0	9.0	68.0	10.0	45.0	4.0	20.82128333392636
72.0	10.0			45.0	4.0	20.82128333392636
64.0	2.0	64.0	3.0	46.0	4.0	20.74388733654606
60.0	3.0	60.0	4.0	46.0	4.0	20.74388733654606
64.0	4.0	60.0	5.0	46.0	4.0	20.74388733654606
56.0	5.0	64.0	6.0	46.0	4.0	20.74388733654606
64.0	6.0	60.0	7.0	46.0	4.0	20.74388733654606
60.0	7.0	64.0	8.0	46.0	4.0	20.74388733654606
64.0	8.0	64.0	9.0	46.0	4.0	20.74388733654606
64.0	9.0	64.0	10.0	46.0	4.0	20.74388733654606
68.0	10.0			46.0	4.0	20.74388733654606
56.0	2.0	56.0	3.0	48.0	4.0	21.1968155911885
60.0	3.0	60.0	4.0	48.0	4.0	21.1968155911885
60.0	4.0	60.0	5.0	48.0	4.0	21.1968155911885
60.0	5.0	60.0	6.0	48.0	4.0	21.1968155911885
56.0	6.0	56.0	7.0	48.0	4.0	21.1968155911885
64.0	7.0	64.0	8.0	48.0	4.0	21.1968155911885
60.0	8.0	60.0	9.0	48.0	4.0	21.1968155911885
64.0	9.0	64.0	10.0	48.0	4.0	21.1968155911885
68.0	10.0	68.0	11.0	48.0	4.0	21.1968155911885
64.0	2.0	68.0	3.0	49.0	4.0	20.3452232316816
64.0	3.0	64.0	4.0	49.0	4.0	20.3452232316816
64.0	4.0	64.0	5.0	49.0	4.0	20.3452232316816
64.0	5.0	64.0	6.0	49.0	4.0	20.3452232316816
64.0	6.0	60.0	7.0	49.0	4.0	20.3452232316816
64.0	7.0	68.0	8.0	49.0	4.0	20.3452232316816
68.0	8.0	64.0	9.0	49.0	4.0	20.3452232316816
68.0	9.0	68.0	10.0	49.0	4.0	20.3452232316816
72.0	10.0			49.0	4.0	20.3452232316816
64.0	2.0	64.0	3.0	50.0	4.0	20.89853366792488
64.0	3.0	64.0	4.0	50.0	4.0	20.89853366792488
60.0	4.0	60.0	5.0	50.0	4.0	20.89853366792488
60.0	5.0	60.0	6.0	50.0	4.0	20.89853366792488
64.0	6.0	64.0	7.0	50.0	4.0	20.89853366792488
60.0	7.0	60.0	8.0	50.0	4.0	20.89853366792488
64.0	8.0	64.0	9.0	50.0	4.0	20.89853366792488
68.0	9.0	68.0	10.0	50.0	4.0	20.89853366792488
68.0	10.0			50.0	4.0	20.89853366792488
80.0	2.0	88.0	2.0	51.0	4.0	20.593224367195926
84.0	3.0	80.0	3.0	51.0	4.0	20.593224367195926
80.0	4.0	84.0	4.0	51.0	4.0	20.593224367195926
88.0	5.0	84.0	5.0	51.0	4.0	20.593224367195926
92.0	6.0	96.0	6.0	51.0	4.0	20.593224367195926
100.0	7.0	84.0	7.0	51.0	4.0	20.593224367195926
60.0	2.0	60.0	3.0	53.0	4.0	21.10523027435411
60.0	3.0	60.0	4.0	53.0	4.0	21.10523027435411
60.0	4.0	60.0	5.0	53.0	4.0	21.10523027435411
60.0	5.0	60.0	6.0	53.0	4.0	21.10523027435411
60.0	6.0	60.0	7.0	53.0	4.0	21.10523027435411
60.0	7.0	60.0	8.0	53.0	4.0	21.10523027435411
60.0	8.0	64.0	9.0	53.0	4.0	21.10523027435411
64.0	9.0	60.0	10.0	53.0	4.0	21.10523027435411
64.0	10.0			53.0	4.0	21.10523027435411
56.0	2.0	60.0	3.0	54.0	4.0	21.14843737381331
60.0	3.0	60.0	4.0	54.0	4.0	21.14843737381331
60.0	4.0	60.0	5.0	54.0	4.0	21.14843737381331
56.0	5.0	60.0	6.0	54.0	4.0	21.14843737381331
60.0	6.0	60.0	7.0	54.0	4.0	21.14843737381331
60.0	7.0	64.0	8.0	54.0	4.0	21.14843737381331
60.0	8.0	60.0	9.0	54.0	4.0	21.14843737381331
64.0	9.0	64.0	10.0	54.0	4.0	21.14843737381331
64.0	10.0	64.0	11.0	54.0	4.0	21.14843737381331
64.0	2.0	64.0	3.0	55.0	4.0	21.02886518709953
64.0	3.0	64.0	4.0	55.0	4.0	21.02886518709953
60.0	4.0	64.0	5.0	55.0	4.0	21.02886518709953
64.0	5.0	60.0	6.0	55.0	4.0	21.02886518709953
60.0	6.0	64.0	7.0	55.0	4.0	21.02886518709953
64.0	7.0	60.0	8.0	55.0	4.0	21.02886518709953
64.0	8.0	64.0	9.0	55.0	4.0	21.02886518709953
68.0	9.0	68.0	10.0	55.0	4.0	21.02886518709953
68.0	10.0			55.0	4.0	21.02886518709953
80.0	2.0	88.0	2.0	56.0	4.0	21.24955135320654
84.0	3.0	88.0	3.0	56.0	4.0	21.24955135320654
92.0	4.0	76.0	4.0	56.0	4.0	21.24955135320654
100.0	5.0	100.0	5.0	56.0	4.0	21.24955135320654
116.0	6.0	96.0	6.0	56.0	4.0	21.24955135320654
		116.0	7.0	56.0	4.0	21.24955135320654
64.0	2.0	64.0	3.0	59.0	4.0	20.41292537824643
64.0	3.0	64.0	4.0	59.0	4.0	20.41292537824643
60.0	4.0	60.0	5.0	59.0	4.0	20.41292537824643
64.0	5.0	64.0	6.0	59.0	4.0	20.41292537824643
60.0	6.0	60.0	7.0	59.0	4.0	20.41292537824643
64.0	7.0	68.0	8.0	59.0	4.0	20.41292537824643
64.0	8.0	64.0	9.0	59.0	4.0	20.41292537824643
64.0	9.0	64.0	10.0	59.0	4.0	20.41292537824643
68.0	10.0			59.0	4.0	20.41292537824643
76.0	2.0	88.0	2.0	60.0	4.0	20.52266157881705
80.0	3.0	76.0	3.0	60.0	4.0	20.52266157881705
76.0	4.0	88.0	4.0	60.0	4.0	20.52266157881705
76.0	5.0	68.0	5.0	60.0	4.0	20.52266157881705
80.0	6.0	76.0	6.0	60.0	4.0	20.52266157881705
80.0	7.0	80.0	7.0	60.0	4.0	20.52266157881705
88.0	8.0	84.0	8.0	60.0	4.0	20.52266157881705
60.0	2.0	60.0	3.0	61.0	4.0	21.19513398686794
60.0	3.0	60.0	4.0	61.0	4.0	21.19513398686794
60.0	4.0	56.0	5.0	61.0	4.0	21.19513398686794
56.0	5.0	60.0	6.0	61.0	4.0	21.19513398686794
60.0	6.0	60.0	7.0	61.0	4.0	21.19513398686794
60.0	7.0	60.0	8.0	61.0	4.0	21.19513398686794
60.0	8.0	60.0	9.0	61.0	4.0	21.19513398686794
60.0	9.0	64.0	10.0	61.0	4.0	21.19513398686794
64.0	10.0	64.0	11.0	61.0	4.0	21.19513398686794
60.0	2.0	64.0	3.0	62.0	4.0	20.734371641711714
64.0	3.0	60.0	4.0	62.0	4.0	20.734371641711714
60.0	4.0	64.0	5.0	62.0	4.0	20.734371641711714
64.0	5.0	60.0	6.0	62.0	4.0	20.734371641711714
60.0	6.0	60.0	7.0	62.0	4.0	20.734371641711714
60.0	7.0	64.0	8.0	62.0	4.0	20.734371641711714
68.0	8.0	64.0	9.0	62.0	4.0	20.734371641711714
64.0	9.0	64.0	10.0	62.0	4.0	20.734371641711714
68.0	10.0			62.0	4.0	20.734371641711714
64.0	2.0	64.0	3.0	64.0	4.0	20.874183270171702
64.0	3.0	68.0	4.0	64.0	4.0	20.874183270171702
64.0	4.0	60.0	5.0	64.0	4.0	20.874183270171702
60.0	5.0	60.0	6.0	64.0	4.0	20.874183270171702
60.0	6.0	60.0	7.0	64.0	4.0	20.874183270171702
64.0	7.0	64.0	8.0	64.0	4.0	20.874183270171702
64.0	8.0	64.0	9.0	64.0	4.0	20.874183270171702
64.0	9.0	64.0	10.0	64.0	4.0	20.874183270171702
68.0	10.0			64.0	4.0	20.874183270171702
60.0	2.0	64.0	3.0	65.0	4.0	20.686244234688346
64.0	3.0	60.0	4.0	65.0	4.0	20.686244234688346
64.0	4.0	64.0	5.0	65.0	4.0	20.686244234688346
60.0	5.0	60.0	6.0	65.0	4.0	20.686244234688346
60.0	6.0	60.0	7.0	65.0	4.0	20.686244234688346
64.0	7.0	64.0	8.0	65.0	4.0	20.686244234688346
64.0	8.0	64.0	9.0	65.0	4.0	20.686244234688346
64.0	9.0	64.0	10.0	65.0	4.0	20.686244234688346
68.0	10.0			65.0	4.0	20.686244234688346
64.0	2.0	64.0	3.0	69.0	4.0	21.14792057405866
60.0	3.0	60.0	4.0	69.0	4.0	21.14792057405866
60.0	4.0	60.0	5.0	69.0	4.0	21.14792057405866
60.0	5.0	60.0	6.0	69.0	4.0	21.14792057405866
60.0	6.0	60.0	7.0	69.0	4.0	21.14792057405866
60.0	7.0	60.0	8.0	69.0	4.0	21.14792057405866
64.0	8.0	64.0	9.0	69.0	4.0	21.14792057405866
60.0	9.0	60.0	10.0	69.0	4.0	21.14792057405866
68.0	10.0			69.0	4.0	21.14792057405866
60.0	2.0	60.0	3.0	70.0	4.0	21.249361519887977
64.0	3.0	64.0	4.0	70.0	4.0	21.249361519887977
60.0	4.0	60.0	5.0	70.0	4.0	21.249361519887977
60.0	5.0	60.0	6.0	70.0	4.0	21.249361519887977
60.0	6.0	60.0	7.0	70.0	4.0	21.249361519887977
60.0	7.0	60.0	8.0	70.0	4.0	21.249361519887977
60.0	8.0	60.0	9.0	70.0	4.0	21.249361519887977
64.0	9.0	64.0	10.0	70.0	4.0	21.249361519887977
68.0	10.0			70.0	4.0	21.249361519887977
60.0	2.0	64.0	3.0	71.0	4.0	20.3602964912286
72.0	3.0	68.0	4.0	71.0	4.0	20.3602964912286
64.0	4.0	64.0	5.0	71.0	4.0	20.3602964912286
64.0	5.0	64.0	6.0	71.0	4.0	20.3602964912286
64.0	6.0	64.0	7.0	71.0	4.0	20.3602964912286
64.0	7.0	68.0	8.0	71.0	4.0	20.3602964912286
68.0	8.0	64.0	9.0	71.0	4.0	20.3602964912286
68.0	9.0	72.0	10.0	71.0	4.0	20.3602964912286
60.0	2.0	60.0	3.0	74.0	4.0	21.070361578644853
60.0	3.0	60.0	4.0	74.0	4.0	21.070361578644853
56.0	4.0	64.0	5.0	74.0	4.0	21.070361578644853
60.0	5.0	52.0	6.0	74.0	4.0	21.070361578644853
56.0	6.0	60.0	7.0	74.0	4.0	21.070361578644853
60.0	7.0	60.0	8.0	74.0	4.0	21.070361578644853
64.0	8.0	60.0	9.0	74.0	4.0	21.070361578644853
64.0	9.0	64.0	10.0	74.0	4.0	21.070361578644853
64.0	10.0	64.0	11.0	74.0	4.0	21.070361578644853
60.0	2.0	60.0	3.0	75.0	4.0	20.788375906664143
60.0	3.0	64.0	4.0	75.0	4.0	20.788375906664143
60.0	4.0	56.0	5.0	75.0	4.0	20.788375906664143
60.0	5.0	64.0	6.0	75.0	4.0	20.788375906664143
56.0	6.0	60.0	7.0	75.0	4.0	20.788375906664143
64.0	7.0	68.0	8.0	75.0	4.0	20.788375906664143
60.0	8.0	64.0	9.0	75.0	4.0	20.788375906664143
68.0	9.0	68.0	10.0	75.0	4.0	20.788375906664143
64.0	10.0			75.0	4.0	20.788375906664143
60.0	2.0	60.0	3.0	77.0	4.0	21.012223278281297
60.0	3.0	60.0	4.0	77.0	4.0	21.012223278281297
56.0	4.0	56.0	5.0	77.0	4.0	21.012223278281297
60.0	5.0	60.0	6.0	77.0	4.0	21.012223278281297
56.0	6.0	56.0	7.0	77.0	4.0	21.012223278281297
60.0	7.0	60.0	8.0	77.0	4.0	21.012223278281297
60.0	8.0	60.0	9.0	77.0	4.0	21.012223278281297
64.0	9.0	64.0	10.0	77.0	4.0	21.012223278281297
64.0	10.0	64.0	11.0	77.0	4.0	21.012223278281297
92.0	2.0	124.0	2.0	79.0	4.0	20.209469186163524
104.0	3.0	84.0	3.0	79.0	4.0	20.209469186163524
112.0	4.0	108.0	4.0	79.0	4.0	20.209469186163524
120.0	5.0	96.0	5.0	79.0	4.0	20.209469186163524
		124.0	6.0	79.0	4.0	20.209469186163524
64.0	2.0	64.0	3.0	81.0	4.0	20.478086101729765
60.0	3.0	64.0	4.0	81.0	4.0	20.478086101729765
68.0	4.0	64.0	5.0	81.0	4.0	20.478086101729765
60.0	5.0	60.0	6.0	81.0	4.0	20.478086101729765
64.0	6.0	64.0	7.0	81.0	4.0	20.478086101729765
64.0	7.0	64.0	8.0	81.0	4.0	20.478086101729765
64.0	8.0	68.0	9.0	81.0	4.0	20.478086101729765
68.0	9.0	64.0	10.0	81.0	4.0	20.478086101729765
68.0	10.0			81.0	4.0	20.478086101729765
60.0	2.0	60.0	3.0	82.0	4.0	21.11442715134396
60.0	3.0	60.0	4.0	82.0	4.0	21.11442715134396
60.0	4.0	60.0	5.0	82.0	4.0	21.11442715134396
60.0	5.0	60.0	6.0	82.0	4.0	21.11442715134396
60.0	6.0	60.0	7.0	82.0	4.0	21.11442715134396
60.0	7.0	60.0	8.0	82.0	4.0	21.11442715134396
60.0	8.0	64.0	9.0	82.0	4.0	21.11442715134396
64.0	9.0	60.0	10.0	82.0	4.0	21.11442715134396
68.0	10.0			82.0	4.0	21.11442715134396
64.0	2.0	76.0	2.0	93.0	4.0	20.31433255296299
68.0	3.0	64.0	3.0	93.0	4.0	20.31433255296299
64.0	4.0	64.0	4.0	93.0	4.0	20.31433255296299
60.0	5.0	64.0	5.0	93.0	4.0	20.31433255296299
64.0	6.0	64.0	6.0	93.0	4.0	20.31433255296299
64.0	7.0	64.0	7.0	93.0	4.0	20.31433255296299
68.0	8.0	64.0	8.0	93.0	4.0	20.31433255296299
64.0	9.0	64.0	9.0	93.0	4.0	20.31433255296299
72.0	10.0	68.0	10.0	93.0	4.0	20.31433255296299
60.0	2.0	60.0	3.0	95.0	4.0	21.16399373756477
60.0	3.0	60.0	4.0	95.0	4.0	21.16399373756477
60.0	4.0	60.0	5.0	95.0	4.0	21.16399373756477
60.0	5.0	60.0	6.0	95.0	4.0	21.16399373756477
60.0	6.0	60.0	7.0	95.0	4.0	21.16399373756477
60.0	7.0	60.0	8.0	95.0	4.0	21.16399373756477
64.0	8.0	64.0	9.0	95.0	4.0	21.16399373756477
64.0	9.0	64.0	10.0	95.0	4.0	21.16399373756477
64.0	10.0			95.0	4.0	21.16399373756477
60.0	2.0	60.0	3.0	96.0	4.0	21.24743852366555
56.0	3.0	56.0	4.0	96.0	4.0	21.24743852366555
60.0	4.0	60.0	5.0	96.0	4.0	21.24743852366555
56.0	5.0	56.0	6.0	96.0	4.0	21.24743852366555
60.0	6.0	60.0	7.0	96.0	4.0	21.24743852366555
60.0	7.0	60.0	8.0	96.0	4.0	21.24743852366555
60.0	8.0	60.0	9.0	96.0	4.0	21.24743852366555
60.0	9.0	64.0	10.0	96.0	4.0	21.24743852366555
64.0	10.0	64.0	11.0	96.0	4.0	21.24743852366555
64.0	2.0	64.0	3.0	98.0	4.0	20.97020953235152
60.0	3.0	60.0	4.0	98.0	4.0	20.97020953235152
60.0	4.0	60.0	5.0	98.0	4.0	20.97020953235152
60.0	5.0	60.0	6.0	98.0	4.0	20.97020953235152
60.0	6.0	60.0	7.0	98.0	4.0	20.97020953235152
60.0	7.0	60.0	8.0	98.0	4.0	20.97020953235152
60.0	8.0	60.0	9.0	98.0	4.0	20.97020953235152
64.0	9.0	64.0	10.0	98.0	4.0	20.97020953235152
60.0	10.0	64.0	11.0	98.0	4.0	20.97020953235152
56.0	2.0	56.0	3.0	99.0	4.0	21.194087767941287
60.0	3.0	64.0	4.0	99.0	4.0	21.194087767941287
64.0	4.0	60.0	5.0	99.0	4.0	21.194087767941287
60.0	5.0	60.0	6.0	99.0	4.0	21.194087767941287
64.0	6.0	64.0	7.0	99.0	4.0	21.194087767941287
60.0	7.0	64.0	8.0	99.0	4.0	21.194087767941287
64.0	8.0	64.0	9.0	99.0	4.0	21.194087767941287
72.0	9.0	68.0	10.0	99.0	4.0	21.194087767941287
68.0	10.0			99.0	4.0	21.194087767941287
68.0	2.0	64.0	3.0	100.0	4.0	20.414998609870786
60.0	3.0	64.0	4.0	100.0	4.0	20.414998609870786
64.0	4.0	64.0	5.0	100.0	4.0	20.414998609870786
64.0	5.0	60.0	6.0	100.0	4.0	20.414998609870786
64.0	6.0	64.0	7.0	100.0	4.0	20.414998609870786
60.0	7.0	64.0	8.0	100.0	4.0	20.414998609870786
64.0	8.0	64.0	9.0	100.0	4.0	20.414998609870786
68.0	9.0	64.0	10.0	100.0	4.0	20.414998609870786
68.0	10.0			100.0	4.0	20.414998609870786
64.0	2.0	72.0	3.0	102.0	4.0	20.30085057200929
68.0	3.0	60.0	4.0	102.0	4.0	20.30085057200929
64.0	4.0	64.0	5.0	102.0	4.0	20.30085057200929
64.0	5.0	64.0	6.0	102.0	4.0	20.30085057200929
64.0	6.0	64.0	7.0	102.0	4.0	20.30085057200929
64.0	7.0	68.0	8.0	102.0	4.0	20.30085057200929
68.0	8.0	68.0	9.0	102.0	4.0	20.30085057200929
68.0	9.0	68.0	10.0	102.0	4.0	20.30085057200929
60.0	2.0	60.0	3.0	107.0	4.0	21.02492587121396
56.0	3.0	60.0	4.0	107.0	4.0	21.02492587121396
60.0	4.0	60.0	5.0	107.0	4.0	21.02492587121396
60.0	5.0	64.0	6.0	107.0	4.0	21.02492587121396
56.0	6.0	60.0	7.0	107.0	4.0	21.02492587121396
64.0	7.0	64.0	8.0	107.0	4.0	21.02492587121396
60.0	8.0	56.0	9.0	107.0	4.0	21.02492587121396
64.0	9.0	64.0	10.0	107.0	4.0	21.02492587121396
64.0	10.0	72.0	11.0	107.0	4.0	21.02492587121396
64.0	2.0	68.0	3.0	108.0	4.0	20.25056889449224
68.0	3.0	64.0	4.0	108.0	4.0	20.25056889449224
64.0	4.0	68.0	5.0	108.0	4.0	20.25056889449224
68.0	5.0	64.0	6.0	108.0	4.0	20.25056889449224
64.0	6.0	64.0	7.0	108.0	4.0	20.25056889449224
68.0	7.0	68.0	8.0	108.0	4.0	20.25056889449224
68.0	8.0	68.0	9.0	108.0	4.0	20.25056889449224
68.0	9.0	72.0	10.0	108.0	4.0	20.25056889449224
64.0	2.0	72.0	3.0	109.0	4.0	20.194246770416527
72.0	3.0	64.0	4.0	109.0	4.0	20.194246770416527
72.0	4.0	72.0	5.0	109.0	4.0	20.194246770416527
72.0	5.0	76.0	6.0	109.0	4.0	20.194246770416527
80.0	6.0	76.0	7.0	109.0	4.0	20.194246770416527
80.0	7.0	80.0	8.0	109.0	4.0	20.194246770416527
84.0	8.0	88.0	9.0	109.0	4.0	20.194246770416527
64.0	2.0	60.0	3.0	111.0	4.0	21.07237863450693
60.0	3.0	60.0	4.0	111.0	4.0	21.07237863450693
64.0	4.0	64.0	5.0	111.0	4.0	21.07237863450693
56.0	5.0	60.0	6.0	111.0	4.0	21.07237863450693
60.0	6.0	56.0	7.0	111.0	4.0	21.07237863450693
64.0	7.0	64.0	8.0	111.0	4.0	21.07237863450693
60.0	8.0	60.0	9.0	111.0	4.0	21.07237863450693
64.0	9.0	64.0	10.0	111.0	4.0	21.07237863450693
64.0	10.0			111.0	4.0	21.07237863450693
60.0	2.0	60.0	3.0	112.0	4.0	21.12252807608164
56.0	3.0	60.0	4.0	112.0	4.0	21.12252807608164
60.0	4.0	64.0	5.0	112.0	4.0	21.12252807608164
56.0	5.0	52.0	6.0	112.0	4.0	21.12252807608164
60.0	6.0	64.0	7.0	112.0	4.0	21.12252807608164
60.0	7.0	64.0	8.0	112.0	4.0	21.12252807608164
60.0	8.0	52.0	9.0	112.0	4.0	21.12252807608164
64.0	9.0	72.0	10.0	112.0	4.0	21.12252807608164
64.0	10.0	60.0	11.0	112.0	4.0	21.12252807608164
60.0	2.0	60.0	3.0	114.0	4.0	21.24856210671426
60.0	3.0	60.0	4.0	114.0	4.0	21.24856210671426
60.0	4.0	60.0	5.0	114.0	4.0	21.24856210671426
60.0	5.0	60.0	6.0	114.0	4.0	21.24856210671426
56.0	6.0	56.0	7.0	114.0	4.0	21.24856210671426
64.0	7.0	64.0	8.0	114.0	4.0	21.24856210671426
64.0	8.0	64.0	9.0	114.0	4.0	21.24856210671426
64.0	9.0	68.0	10.0	114.0	4.0	21.24856210671426
68.0	10.0			114.0	4.0	21.24856210671426
72.0	2.0	72.0	3.0	115.0	4.0	20.301429393737536
72.0	3.0	68.0	4.0	115.0	4.0	20.301429393737536
68.0	4.0	72.0	5.0	115.0	4.0	20.301429393737536
72.0	5.0	68.0	6.0	115.0	4.0	20.301429393737536
72.0	6.0	76.0	7.0	115.0	4.0	20.301429393737536
76.0	7.0	72.0	8.0	115.0	4.0	20.301429393737536
76.0	8.0	76.0	9.0	115.0	4.0	20.301429393737536
80.0	9.0			115.0	4.0	20.301429393737536
80.0	2.0	72.0	3.0	116.0	4.0	20.83806986634674
84.0	3.0	96.0	4.0	116.0	4.0	20.83806986634674
76.0	4.0	68.0	5.0	116.0	4.0	20.83806986634674
80.0	5.0	84.0	6.0	116.0	4.0	20.83806986634674
84.0	6.0	88.0	7.0	116.0	4.0	20.83806986634674
88.0	7.0	84.0	8.0	116.0	4.0	20.83806986634674
60.0	2.0	64.0	3.0	117.0	4.0	20.377711502429424
64.0	3.0	60.0	4.0	117.0	4.0	20.377711502429424
64.0	4.0	64.0	5.0	117.0	4.0	20.377711502429424
64.0	5.0	64.0	6.0	117.0	4.0	20.377711502429424
60.0	6.0	64.0	7.0	117.0	4.0	20.377711502429424
64.0	7.0	68.0	8.0	117.0	4.0	20.377711502429424
68.0	8.0	64.0	9.0	117.0	4.0	20.377711502429424
68.0	9.0	64.0	10.0	117.0	4.0	20.377711502429424
68.0	10.0			117.0	4.0	20.377711502429424
72.0	2.0	72.0	3.0	118.0	4.0	20.472635612990057
72.0	3.0	72.0	4.0	118.0	4.0	20.472635612990057
80.0	4.0	80.0	5.0	118.0	4.0	20.472635612990057
80.0	5.0	84.0	6.0	118.0	4.0	20.472635612990057
92.0	6.0	92.0	7.0	118.0	4.0	20.472635612990057
96.0	7.0	104.0	8.0	118.0	4.0	20.472635612990057
60.0	2.0	60.0	3.0	119.0	4.0	21.20141704838734
60.0	3.0	56.0	4.0	119.0	4.0	21.20141704838734
56.0	4.0	60.0	5.0	119.0	4.0	21.20141704838734
60.0	5.0	60.0	6.0	119.0	4.0	21.20141704838734
60.0	6.0	60.0	7.0	119.0	4.0	21.20141704838734
60.0	7.0	60.0	8.0	119.0	4.0	21.20141704838734
60.0	8.0	60.0	9.0	119.0	4.0	21.20141704838734
64.0	9.0	64.0	10.0	119.0	4.0	21.20141704838734
64.0	10.0	68.0	11.0	119.0	4.0	21.20141704838734
64.0	2.0	68.0	3.0	120.0	4.0	20.250419942410364
64.0	3.0	60.0	4.0	120.0	4.0	20.250419942410364
64.0	4.0	64.0	5.0	120.0	4.0	20.250419942410364
64.0	5.0	64.0	6.0	120.0	4.0	20.250419942410364
64.0	6.0	64.0	7.0	120.0	4.0	20.250419942410364
64.0	7.0	64.0	8.0	120.0	4.0	20.250419942410364
68.0	8.0	68.0	9.0	120.0	4.0	20.250419942410364
68.0	9.0	68.0	10.0	120.0	4.0	20.250419942410364
72.0	10.0			120.0	4.0	20.250419942410364
56.0	2.0	60.0	3.0	121.0	4.0	20.967041886199613
56.0	3.0	56.0	4.0	121.0	4.0	20.967041886199613
56.0	4.0	60.0	5.0	121.0	4.0	20.967041886199613
60.0	5.0	56.0	6.0	121.0	4.0	20.967041886199613
56.0	6.0	56.0	7.0	121.0	4.0	20.967041886199613
60.0	7.0	60.0	8.0	121.0	4.0	20.967041886199613
60.0	8.0	60.0	9.0	121.0	4.0	20.967041886199613
64.0	9.0	64.0	10.0	121.0	4.0	20.967041886199613
64.0	10.0	64.0	11.0	121.0	4.0	20.967041886199613
68.0	11.0			121.0	4.0	20.967041886199613
60.0	2.0	60.0	3.0	124.0	4.0	21.250571099151987
64.0	3.0	64.0	4.0	124.0	4.0	21.250571099151987
60.0	4.0	60.0	5.0	124.0	4.0	21.250571099151987
60.0	5.0	60.0	6.0	124.0	4.0	21.250571099151987
60.0	6.0	60.0	7.0	124.0	4.0	21.250571099151987
60.0	7.0	60.0	8.0	124.0	4.0	21.250571099151987
64.0	8.0	64.0	9.0	124.0	4.0	21.250571099151987
64.0	9.0	64.0	10.0	124.0	4.0	21.250571099151987
64.0	10.0			124.0	4.0	21.250571099151987
64.0	2.0	68.0	3.0	131.0	4.0	20.46897257932613
64.0	3.0	64.0	4.0	131.0	4.0	20.46897257932613
64.0	4.0	64.0	5.0	131.0	4.0	20.46897257932613
64.0	5.0	60.0	6.0	131.0	4.0	20.46897257932613
64.0	6.0	64.0	7.0	131.0	4.0	20.46897257932613
64.0	7.0	68.0	8.0	131.0	4.0	20.46897257932613
68.0	8.0	64.0	9.0	131.0	4.0	20.46897257932613
68.0	9.0	72.0	10.0	131.0	4.0	20.46897257932613
72.0	2.0	84.0	2.0	132.0	4.0	21.01475695070098
76.0	3.0	72.0	3.0	132.0	4.0	21.01475695070098
72.0	4.0	88.0	4.0	132.0	4.0	21.01475695070098
76.0	5.0	68.0	5.0	132.0	4.0	21.01475695070098
80.0	6.0	68.0	6.0	132.0	4.0	21.01475695070098
84.0	7.0	80.0	7.0	132.0	4.0	21.01475695070098
104.0	8.0	88.0	8.0	132.0	4.0	21.01475695070098
60.0	2.0	60.0	3.0	134.0	4.0	21.154750584015314
56.0	3.0	56.0	4.0	134.0	4.0	21.154750584015314
60.0	4.0	60.0	5.0	134.0	4.0	21.154750584015314
60.0	5.0	60.0	6.0	134.0	4.0	21.154750584015314
56.0	6.0	56.0	7.0	134.0	4.0	21.154750584015314
60.0	7.0	60.0	8.0	134.0	4.0	21.154750584015314
64.0	8.0	64.0	9.0	134.0	4.0	21.154750584015314
60.0	9.0	64.0	10.0	134.0	4.0	21.154750584015314
64.0	10.0	64.0	11.0	134.0	4.0	21.154750584015314
68.0	2.0	68.0	3.0	135.0	4.0	20.34027384903498
64.0	3.0	68.0	4.0	135.0	4.0	20.34027384903498
68.0	4.0	64.0	5.0	135.0	4.0	20.34027384903498
64.0	5.0	68.0	6.0	135.0	4.0	20.34027384903498
68.0	6.0	64.0	7.0	135.0	4.0	20.34027384903498
72.0	7.0	72.0	8.0	135.0	4.0	20.34027384903498
68.0	8.0	68.0	9.0	135.0	4.0	20.34027384903498
72.0	9.0			135.0	4.0	20.34027384903498
60.0	2.0	60.0	3.0	136.0	4.0	21.24921974791854
60.0	3.0	60.0	4.0	136.0	4.0	21.24921974791854
60.0	4.0	60.0	5.0	136.0	4.0	21.24921974791854
56.0	5.0	60.0	6.0	136.0	4.0	21.24921974791854
60.0	6.0	56.0	7.0	136.0	4.0	21.24921974791854
64.0	7.0	64.0	8.0	136.0	4.0	21.24921974791854
60.0	8.0	60.0	9.0	136.0	4.0	21.24921974791854
64.0	9.0	64.0	10.0	136.0	4.0	21.24921974791854
64.0	10.0			136.0	4.0	21.24921974791854
80.0	2.0	92.0	2.0	137.0	4.0	20.55544440096629
80.0	3.0	92.0	3.0	137.0	4.0	20.55544440096629
80.0	4.0	76.0	4.0	137.0	4.0	20.55544440096629
80.0	5.0	72.0	5.0	137.0	4.0	20.55544440096629
84.0	6.0	80.0	6.0	137.0	4.0	20.55544440096629
84.0	7.0	88.0	7.0	137.0	4.0	20.55544440096629
		84.0	8.0	137.0	4.0	20.55544440096629
64.0	2.0	68.0	3.0	138.0	4.0	20.480928824413667
68.0	3.0	64.0	4.0	138.0	4.0	20.480928824413667
64.0	4.0	64.0	5.0	138.0	4.0	20.480928824413667
64.0	5.0	64.0	6.0	138.0	4.0	20.480928824413667
64.0	6.0	64.0	7.0	138.0	4.0	20.480928824413667
68.0	7.0	68.0	8.0	138.0	4.0	20.480928824413667
64.0	8.0	64.0	9.0	138.0	4.0	20.480928824413667
68.0	9.0	72.0	10.0	138.0	4.0	20.480928824413667
68.0	2.0	64.0	3.0	143.0	4.0	20.27274340600789
64.0	3.0	64.0	4.0	143.0	4.0	20.27274340600789
64.0	4.0	68.0	5.0	143.0	4.0	20.27274340600789
64.0	5.0	64.0	6.0	143.0	4.0	20.27274340600789
68.0	6.0	64.0	7.0	143.0	4.0	20.27274340600789
64.0	7.0	64.0	8.0	143.0	4.0	20.27274340600789
68.0	8.0	68.0	9.0	143.0	4.0	20.27274340600789
68.0	9.0	72.0	10.0	143.0	4.0	20.27274340600789
80.0	2.0	84.0	2.0	145.0	4.0	20.210516903754165
80.0	3.0	80.0	3.0	145.0	4.0	20.210516903754165
80.0	4.0	80.0	4.0	145.0	4.0	20.210516903754165
84.0	5.0	80.0	5.0	145.0	4.0	20.210516903754165
88.0	6.0	84.0	6.0	145.0	4.0	20.210516903754165
88.0	7.0	88.0	7.0	145.0	4.0	20.210516903754165
		92.0	8.0	145.0	4.0	20.210516903754165
60.0	2.0	60.0	3.0	147.0	4.0	20.72109793315276
64.0	3.0	64.0	4.0	147.0	4.0	20.72109793315276
60.0	4.0	60.0	5.0	147.0	4.0	20.72109793315276
60.0	5.0	60.0	6.0	147.0	4.0	20.72109793315276
60.0	6.0	60.0	7.0	147.0	4.0	20.72109793315276
64.0	7.0	64.0	8.0	147.0	4.0	20.72109793315276
60.0	8.0	64.0	9.0	147.0	4.0	20.72109793315276
68.0	9.0	64.0	10.0	147.0	4.0	20.72109793315276
68.0	10.0			147.0	4.0	20.72109793315276
60.0	2.0	64.0	3.0	153.0	4.0	20.513288413697666
64.0	3.0	60.0	4.0	153.0	4.0	20.513288413697666
60.0	4.0	60.0	5.0	153.0	4.0	20.513288413697666
60.0	5.0	60.0	6.0	153.0	4.0	20.513288413697666
60.0	6.0	60.0	7.0	153.0	4.0	20.513288413697666
60.0	7.0	64.0	8.0	153.0	4.0	20.513288413697666
64.0	8.0	60.0	9.0	153.0	4.0	20.513288413697666
68.0	9.0	68.0	10.0	153.0	4.0	20.513288413697666
64.0	10.0			153.0	4.0	20.513288413697666
64.0	2.0	64.0	3.0	154.0	4.0	20.44277422533048
56.0	3.0	64.0	4.0	154.0	4.0	20.44277422533048
64.0	4.0	60.0	5.0	154.0	4.0	20.44277422533048
64.0	5.0	60.0	6.0	154.0	4.0	20.44277422533048
56.0	6.0	60.0	7.0	154.0	4.0	20.44277422533048
64.0	7.0	60.0	8.0	154.0	4.0	20.44277422533048
64.0	8.0	64.0	9.0	154.0	4.0	20.44277422533048
64.0	9.0	68.0	10.0	154.0	4.0	20.44277422533048
68.0	10.0			154.0	4.0	20.44277422533048
60.0	2.0	60.0	3.0	155.0	4.0	21.00837001183244
64.0	3.0	64.0	4.0	155.0	4.0	21.00837001183244
60.0	4.0	60.0	5.0	155.0	4.0	21.00837001183244
60.0	5.0	60.0	6.0	155.0	4.0	21.00837001183244
60.0	6.0	60.0	7.0	155.0	4.0	21.00837001183244
60.0	7.0	60.0	8.0	155.0	4.0	21.00837001183244
60.0	8.0	60.0	9.0	155.0	4.0	21.00837001183244
60.0	9.0	68.0	10.0	155.0	4.0	21.00837001183244
68.0	10.0			155.0	4.0	21.00837001183244
60.0	2.0	60.0	3.0	158.0	4.0	20.86484316249512
64.0	3.0	64.0	4.0	158.0	4.0	20.86484316249512
64.0	4.0	64.0	5.0	158.0	4.0	20.86484316249512
64.0	5.0	64.0	6.0	158.0	4.0	20.86484316249512
64.0	6.0	64.0	7.0	158.0	4.0	20.86484316249512
68.0	7.0	68.0	8.0	158.0	4.0	20.86484316249512
68.0	8.0	68.0	9.0	158.0	4.0	20.86484316249512
72.0	9.0	72.0	10.0	158.0	4.0	20.86484316249512
68.0	2.0	64.0	3.0	160.0	4.0	20.37184624908017
64.0	3.0	64.0	4.0	160.0	4.0	20.37184624908017
60.0	4.0	60.0	5.0	160.0	4.0	20.37184624908017
56.0	5.0	60.0	6.0	160.0	4.0	20.37184624908017
68.0	6.0	64.0	7.0	160.0	4.0	20.37184624908017
60.0	7.0	64.0	8.0	160.0	4.0	20.37184624908017
56.0	8.0	64.0	9.0	160.0	4.0	20.37184624908017
72.0	9.0	68.0	10.0	160.0	4.0	20.37184624908017
72.0	10.0			160.0	4.0	20.37184624908017
60.0	2.0	64.0	3.0	161.0	4.0	20.26952438104681
64.0	3.0	60.0	4.0	161.0	4.0	20.26952438104681
64.0	4.0	64.0	5.0	161.0	4.0	20.26952438104681
60.0	5.0	60.0	6.0	161.0	4.0	20.26952438104681
64.0	6.0	64.0	7.0	161.0	4.0	20.26952438104681
64.0	7.0	64.0	8.0	161.0	4.0	20.26952438104681
64.0	8.0	64.0	9.0	161.0	4.0	20.26952438104681
64.0	9.0	68.0	10.0	161.0	4.0	20.26952438104681
72.0	10.0			161.0	4.0	20.26952438104681
60.0	2.0	60.0	3.0	163.0	4.0	21.25027228956453
56.0	3.0	56.0	4.0	163.0	4.0	21.25027228956453
60.0	4.0	60.0	5.0	163.0	4.0	21.25027228956453
56.0	5.0	56.0	6.0	163.0	4.0	21.25027228956453
60.0	6.0	60.0	7.0	163.0	4.0	21.25027228956453
60.0	7.0	60.0	8.0	163.0	4.0	21.25027228956453
60.0	8.0	60.0	9.0	163.0	4.0	21.25027228956453
64.0	9.0	64.0	10.0	163.0	4.0	21.25027228956453
64.0	10.0	64.0	11.0	163.0	4.0	21.25027228956453
64.0	2.0	68.0	3.0	168.0	4.0	20.210940581597097
64.0	3.0	60.0	4.0	168.0	4.0	20.210940581597097
60.0	4.0	60.0	5.0	168.0	4.0	20.210940581597097
64.0	5.0	64.0	6.0	168.0	4.0	20.210940581597097
60.0	6.0	60.0	7.0	168.0	4.0	20.210940581597097
64.0	7.0	68.0	8.0	168.0	4.0	20.210940581597097
68.0	8.0	64.0	9.0	168.0	4.0	20.210940581597097
64.0	9.0	68.0	10.0	168.0	4.0	20.210940581597097
72.0	10.0			168.0	4.0	20.210940581597097
64.0	2.0	52.0	3.0	170.0	4.0	20.905007717980325
64.0	3.0	60.0	4.0	170.0	4.0	20.905007717980325
60.0	4.0	60.0	5.0	170.0	4.0	20.905007717980325
[truncated: 8,637 more rows]
